# Supplementary material for: Equivalence and its invalidation between non-Markovian and Markovian spreading dynamics on complex networks
Source: Nat Commun. 2019 Aug 23;10:3748. doi: 10.1038/s41467-019-11763-z (PMC6707263; doi:10.1038/s41467-019-11763-z)
Supplement: Supplementary file 3 — Source Data [file 41467_2019_11763_MOESM3_ESM.zip]

Archive with 58 entries (46 files):
- data/
- data/Figure_3/
- data/Figure_3/Fig3_II_Hamsterster.dat
- data/Figure_3/Fig3_II_Random.dat
- data/Figure_3/Fig3_II_Scale-free.dat
- data/Figure_3/Fig3_I_Hamsterster.dat
- data/Figure_3/Fig3_I_Random.dat
- data/Figure_3/Fig3_I_Scale-free.dat
- data/Figure_4/
- data/Figure_4/Fig4_II_Hamsterster.dat
- data/Figure_4/Fig4_II_Random.dat
- data/Figure_4/Fig4_II_Scale-free.dat
- data/Figure_5/
- data/Figure_5/Fig5_I_Hamsterster.dat
- data/Figure_5/Fig5_I_Random.dat
- data/Figure_5/Fig5_I_Scale-free.dat
- data/README.pdf
- data/Supplementary_Figure_2/
- data/Supplementary_Figure_2/sFig2_II_2nd.dat
- data/Supplementary_Figure_2/sFig2_II_simulation_1st.dat
- data/Supplementary_Figure_2/sFig2_I_2nd.dat
- data/Supplementary_Figure_2/sFig2_I_simulation_1st.dat
- data/Supplementary_Figure_3/
- data/Supplementary_Figure_3/sFig3_I.dat
- data/Supplementary_Figure_3/sFig3_II.dat
- data/Supplementary_Figure_4/
- data/Supplementary_Figure_4/sFig4_D_low.dat
- data/Supplementary_Figure_4/sFig4_gamma.dat
- data/Supplementary_Figure_5/
- data/Supplementary_Figure_5/sFig5_II_Hamsterster_i.dat
- data/Supplementary_Figure_5/sFig5_II_Hamsterster_s.dat
- data/Supplementary_Figure_5/sFig5_II_Random_i.dat
- data/Supplementary_Figure_5/sFig5_II_Random_s.dat
- data/Supplementary_Figure_5/sFig5_II_Scale-free_i.dat
- data/Supplementary_Figure_5/sFig5_II_Scale-free_s.dat
- data/Supplementary_Figure_5/sFig5_I_Hamsterster_i.dat
- data/Supplementary_Figure_5/sFig5_I_Hamsterster_s.dat
- data/Supplementary_Figure_5/sFig5_I_Random_i.dat
- data/Supplementary_Figure_5/sFig5_I_Random_s.dat
- data/Supplementary_Figure_5/sFig5_I_Scale-free_i.dat
- data/Supplementary_Figure_5/sFig5_I_Scale-free_s.dat
- data/Supplementary_Figure_6/
- data/Supplementary_Figure_6/sFig6_I_Hamsterster.dat
- data/Supplementary_Figure_6/sFig6_I_Random.dat
- data/Supplementary_Figure_6/sFig6_I_Scale-free.dat
- data/Supplementary_Figure_7/
- data/Supplementary_Figure_7/sFig7_II_steady.dat
- data/Supplementary_Figure_7/sFig7_II_transient.dat
- data/Supplementary_Figure_7/sFig7_I_steady.dat
- data/Supplementary_Figure_7/sFig7_I_transient.dat
- data/Supplementary_Figure_8/
- data/Supplementary_Figure_8/sFig8_III_Hamsterster.dat
- data/Supplementary_Figure_8/sFig8_III_Random.dat
- data/Supplementary_Figure_8/sFig8_III_Scale-free.dat
- data/Supplementary_Figure_9/
- data/Supplementary_Figure_9/sFig9_III_Hamsterster.dat
- data/Supplementary_Figure_9/sFig9_III_Random.dat
- data/Supplementary_Figure_9/sFig9_III_Scale-free.dat
