# Supplementary material for: Equivalence and its invalidation between non-Markovian and Markovian spreading dynamics on complex networks
Source: Nat Commun. 2019 Aug 23;10:3748. doi: 10.1038/s41467-019-11763-z (PMC6707263; doi:10.1038/s41467-019-11763-z)
Supplement: Supplementary file 3 — Source Data [file 41467_2019_11763_MOESM3_ESM.zip › data/Figure_3/Fig3_II_Hamsterster.dat]

0	0.00989283	0	0.00989283	0	0.00989283	0	0.00989283	0	0.00989283	0	0.00989283	0	0.00989283	0	0.00989283
1E-3	0.097535	1E-3	0.0140727	1E-3	0.0100247	1E-3	0.010027	1E-3	0.00989283	1E-3	0.00989292	1E-3	0.00989283	1E-3	0.00989279
0.002	0.159569	0.002	0.0212732	0.002	0.0101659	0.002	0.0101667	0.002	0.00989283	0.002	0.00989321	0.002	0.0098918	0.002	0.00989267
0.003	0.205193	0.003	0.0341669	0.003	0.0102958	0.003	0.0103121	0.003	0.00989283	0.003	0.00989368	0.003	0.0098918	0.003	0.00989247
0.004	0.240342	0.004	0.0568653	0.004	0.0104421	0.004	0.0104635	0.004	0.0098918	0.004	0.00989434	0.004	0.0098918	0.004	0.00989219
0.005	0.268915	0.005	0.09281	0.005	0.0105761	0.005	0.0106212	0.005	0.00989283	0.005	0.0098952	0.005	0.0098918	0.005	0.00989184
0.006	0.292834	0.006	0.139509	0.006	0.0107141	0.006	0.0107853	0.006	0.00989283	0.006	0.00989624	0.006	0.0098918	0.006	0.0098914
0.007	0.313853	0.007	0.186755	0.007	0.0108986	0.007	0.0109563	0.007	0.00989283	0.007	0.00989747	0.007	0.0098918	0.007	0.00989089
0.008	0.331911	0.008	0.227531	0.008	0.0110604	0.008	0.0111343	0.008	0.00989592	0.008	0.00989889	0.008	0.0098918	0.008	0.0098903
0.009	0.347414	0.009	0.261445	0.009	0.0112644	0.009	0.0113197	0.009	0.00989695	0.009	0.0099005	0.009	0.0098918	0.009	0.00988962
0.01	0.361474	0.01	0.289782	0.01	0.0114592	0.01	0.0115127	0.01	0.00989798	0.01	0.0099023	0.01	0.0098918	0.01	0.00988887
0.011	0.374377	0.011	0.313825	0.011	0.011657	0.011	0.0117138	0.011	0.00989901	0.011	0.0099043	0.011	0.00988871	0.011	0.00988804
0.012	0.386208	0.012	0.334554	0.012	0.0118673	0.012	0.0119232	0.012	0.0099021	0.012	0.00990648	0.012	0.00988458	0.012	0.00988713
0.013	0.397046	0.013	0.352715	0.013	0.0120734	0.013	0.0121413	0.013	0.00990416	0.013	0.00990885	0.013	0.00988355	0.013	0.00988615
0.014	0.406956	0.014	0.368838	0.014	0.0123114	0.014	0.0123685	0.014	0.00991035	0.014	0.00991141	0.014	0.00988149	0.014	0.00988508
0.015	0.416119	0.015	0.383314	0.015	0.0125742	0.015	0.0126052	0.015	0.00990932	0.015	0.00991416	0.015	0.00988149	0.015	0.00988394
0.016	0.424622	0.016	0.396435	0.016	0.0128277	0.016	0.0128517	0.016	0.00991035	0.016	0.00991711	0.016	0.00988046	0.016	0.00988271
0.017	0.432552	0.017	0.408422	0.017	0.013107	0.017	0.0131084	0.017	0.00991138	0.017	0.00992024	0.017	0.00987943	0.017	0.00988141
0.018	0.439816	0.018	0.419446	0.018	0.0133821	0.018	0.0133758	0.018	0.00991241	0.018	0.00992357	0.018	0.00987737	0.018	0.00988003
0.019	0.446776	0.019	0.429641	0.019	0.0136696	0.019	0.0136543	0.019	0.00991962	0.019	0.00992709	0.019	0.00987325	0.019	0.00987857
0.02	0.453253	0.02	0.439115	0.02	0.0139303	0.02	0.0139444	0.02	0.00992271	0.02	0.0099308	0.02	0.00987119	0.02	0.00987703
0.021	0.459417	0.021	0.447955	0.021	0.0142086	0.021	0.0142466	0.021	0.0099289	0.021	0.0099347	0.021	0.00987016	0.021	0.00987542
0.022	0.465354	0.022	0.456232	0.022	0.0144703	0.022	0.0145612	0.022	0.00993302	0.022	0.00993879	0.022	0.0098681	0.022	0.00987373
0.023	0.47101	0.023	0.464006	0.023	0.014798	0.023	0.014889	0.023	0.00993817	0.023	0.00994308	0.023	0.00986397	0.023	0.00987196
0.024	0.47638	0.024	0.471328	0.024	0.0151432	0.024	0.0152303	0.024	0.0099392	0.024	0.00994756	0.024	0.00986397	0.024	0.00987011
0.025	0.481395	0.025	0.478241	0.025	0.0154967	0.025	0.0155857	0.025	0.00994641	0.025	0.00995224	0.025	0.00986191	0.025	0.00986818
0.026	0.486195	0.026	0.484782	0.026	0.015878	0.026	0.0159558	0.026	0.00995157	0.026	0.0099571	0.026	0.00985985	0.026	0.00986618
0.027	0.490836	0.027	0.490984	0.027	0.0162366	0.027	0.0163411	0.027	0.00995466	0.027	0.00996216	0.027	0.00985779	0.027	0.0098641
0.028	0.49531	0.028	0.496877	0.028	0.016657	0.028	0.0167423	0.028	0.00996187	0.028	0.00996742	0.028	0.00985573	0.028	0.00986194
0.029	0.499655	0.029	0.502486	0.029	0.017062	0.029	0.01716	0.029	0.00997115	0.029	0.00997287	0.029	0.00985573	0.029	0.0098597
0.03	0.503634	0.03	0.507834	0.03	0.0175072	0.03	0.0175947	0.03	0.00997939	0.03	0.00997852	0.03	0.0098547	0.03	0.00985739
0.031	0.507678	0.031	0.512941	0.031	0.0179328	0.031	0.0180472	0.031	0.00998557	0.031	0.00998436	0.031	0.00985161	0.031	0.009855
0.032	0.511439	0.032	0.517827	0.032	0.018379	0.032	0.0185181	0.032	0.00999176	0.032	0.00999039	0.032	0.00985058	0.032	0.00985253
0.033	0.515088	0.033	0.522508	0.033	0.0188572	0.033	0.019008	0.033	0.00999794	0.033	0.00999663	0.033	0.00984749	0.033	0.00984999
0.034	0.518544	0.034	0.526997	0.034	0.0193704	0.034	0.0195178	0.034	0.0100021	0.034	0.0100031	0.034	0.00984542	0.034	0.00984737
0.035	0.521852	0.035	0.531309	0.035	0.0198599	0.035	0.020048	0.035	0.0100062	0.035	0.0100097	0.035	0.0098413	0.035	0.00984468
0.036	0.525076	0.036	0.535456	0.036	0.0203761	0.036	0.0205994	0.036	0.0100144	0.036	0.0100165	0.036	0.00983924	0.036	0.00984191
0.037	0.528248	0.037	0.539448	0.037	0.0209089	0.037	0.0211729	0.037	0.0100227	0.037	0.0100235	0.037	0.00983821	0.037	0.00983906
0.038	0.531251	0.038	0.543296	0.038	0.0215066	0.038	0.021769	0.038	0.0100319	0.038	0.0100308	0.038	0.00983512	0.038	0.00983614
0.039	0.534175	0.039	0.547008	0.039	0.0221125	0.039	0.0223887	0.039	0.0100361	0.039	0.0100382	0.039	0.00983306	0.039	0.00983314
0.04	0.537074	0.04	0.550591	0.04	0.022704	0.04	0.0230326	0.04	0.0100371	0.04	0.0100458	0.04	0.009831	0.04	0.00983006
0.041	0.539825	0.041	0.554055	0.041	0.0233028	0.041	0.0237017	0.041	0.0100423	0.041	0.0100536	0.041	0.00982585	0.041	0.00982692
0.042	0.542477	0.042	0.557405	0.042	0.0239664	0.042	0.0243966	0.042	0.0100484	0.042	0.0100617	0.042	0.00982172	0.042	0.00982369
0.043	0.54515	0.043	0.560648	0.043	0.0246393	0.043	0.0251182	0.043	0.0100618	0.043	0.0100699	0.043	0.00981554	0.043	0.00982039
0.044	0.547733	0.044	0.563788	0.044	0.0253143	0.044	0.0258673	0.044	0.0100711	0.044	0.0100783	0.044	0.00980936	0.044	0.00981702
0.045	0.55017	0.045	0.566833	0.045	0.0260583	0.045	0.0266448	0.045	0.0100824	0.045	0.0100869	0.045	0.0098073	0.045	0.00981358
0.046	0.552507	0.046	0.569786	0.046	0.0268116	0.046	0.0274514	0.046	0.0100969	0.046	0.0100958	0.046	0.00980317	0.046	0.00981005
0.047	0.554866	0.047	0.572652	0.047	0.0275927	0.047	0.028288	0.047	0.0101092	0.047	0.0101048	0.047	0.00979596	0.047	0.00980646
0.048	0.55709	0.048	0.575436	0.048	0.0283976	0.048	0.0291554	0.048	0.0101195	0.048	0.0101141	0.048	0.00979287	0.048	0.00980279
0.049	0.559376	0.049	0.578141	0.049	0.0292292	0.049	0.0300545	0.049	0.0101278	0.049	0.0101235	0.049	0.00978978	0.049	0.00979905
0.05	0.561572	0.05	0.580771	0.05	0.0300598	0.05	0.0309859	0.05	0.0101422	0.05	0.0101332	0.05	0.00978772	0.05	0.00979524
0.051	0.563647	0.051	0.583329	0.051	0.0309429	0.051	0.0319507	0.051	0.0101453	0.051	0.010143	0.051	0.00978359	0.051	0.00979135
0.052	0.565719	0.052	0.585819	0.052	0.0318735	0.052	0.0329495	0.052	0.0101515	0.052	0.0101531	0.052	0.00977638	0.052	0.00978739
0.053	0.567605	0.053	0.588244	0.053	0.0328246	0.053	0.0339831	0.053	0.0101669	0.053	0.0101634	0.053	0.00976814	0.053	0.00978336
0.054	0.56953	0.054	0.590606	0.054	0.0337768	0.054	0.0350522	0.054	0.0101824	0.054	0.0101739	0.054	0.00976401	0.054	0.00977925
0.055	0.571386	0.055	0.592909	0.055	0.0347887	0.055	0.0361577	0.055	0.0101937	0.055	0.0101846	0.055	0.00975783	0.055	0.00977508
0.056	0.573187	0.056	0.595154	0.056	0.0357935	0.056	0.0373001	0.056	0.010203	0.056	0.0101955	0.056	0.00975474	0.056	0.00977083
0.057	0.574988	0.057	0.597345	0.057	0.0368889	0.057	0.0384803	0.057	0.0102082	0.057	0.0102066	0.057	0.00974856	0.057	0.00976651
0.058	0.576748	0.058	0.599483	0.058	0.0379957	0.058	0.0396988	0.058	0.0102195	0.058	0.0102179	0.058	0.0097465	0.058	0.00976212
0.059	0.578407	0.059	0.60157	0.059	0.03912	0.059	0.0409563	0.059	0.0102267	0.059	0.0102295	0.059	0.00974134	0.059	0.00975766
0.06	0.58005	0.06	0.603609	0.06	0.0402587	0.06	0.0422533	0.06	0.0102432	0.06	0.0102412	0.06	0.00973516	0.06	0.00975313
0.061	0.581721	0.061	0.605602	0.061	0.0414592	0.061	0.0435903	0.061	0.0102504	0.061	0.0102532	0.061	0.00972589	0.061	0.00974853
0.062	0.583336	0.062	0.607549	0.062	0.0426463	0.062	0.0449679	0.062	0.0102617	0.062	0.0102654	0.062	0.0097197	0.062	0.00974386
0.063	0.584884	0.063	0.609454	0.063	0.0438798	0.063	0.0463865	0.063	0.0102793	0.063	0.0102778	0.063	0.00971867	0.063	0.00973912
0.064	0.586453	0.064	0.611317	0.064	0.0452113	0.064	0.0478465	0.064	0.0102927	0.064	0.0102904	0.064	0.00971249	0.064	0.00973431
0.065	0.587928	0.065	0.61314	0.065	0.0464932	0.065	0.0493482	0.065	0.0103184	0.065	0.0103033	0.065	0.00971043	0.065	0.00972943
0.066	0.589327	0.066	0.614924	0.066	0.047839	0.066	0.0508918	0.066	0.0103329	0.066	0.0103163	0.066	0.00970734	0.066	0.00972448
0.067	0.590836	0.067	0.616671	0.067	0.0492065	0.067	0.0524777	0.067	0.0103421	0.067	0.0103296	0.067	0.00970425	0.067	0.00971947
0.068	0.592323	0.068	0.618382	0.068	0.0505183	0.068	0.0541058	0.068	0.0103473	0.068	0.0103431	0.068	0.00969909	0.068	0.00971438
0.069	0.593682	0.069	0.620059	0.069	0.0520105	0.069	0.0557764	0.069	0.0103586	0.069	0.0103568	0.069	0.00968776	0.069	0.00970923
0.07	0.595044	0.07	0.621702	0.07	0.0534419	0.07	0.0574894	0.07	0.0103875	0.07	0.0103708	0.07	0.0096857	0.07	0.00970402
0.071	0.596396	0.071	0.623312	0.071	0.0549227	0.071	0.0592449	0.071	0.0103988	0.071	0.010385	0.071	0.00968157	0.071	0.00969873
0.072	0.59771	0.072	0.624891	0.072	0.0563871	0.072	0.0610425	0.072	0.0104112	0.072	0.0103994	0.072	0.00967745	0.072	0.00969338
0.073	0.599026	0.073	0.62644	0.073	0.0579514	0.073	0.0628823	0.073	0.0104235	0.073	0.010414	0.073	0.00967642	0.073	0.00968796
0.074	0.600327	0.074	0.627959	0.074	0.0596156	0.074	0.0647638	0.074	0.0104349	0.074	0.0104289	0.074	0.00967436	0.074	0.00968248
0.075	0.601446	0.075	0.629449	0.075	0.0612603	0.075	0.0666869	0.075	0.0104565	0.075	0.0104439	0.075	0.00967539	0.075	0.00967693
0.076	0.602588	0.076	0.630912	0.076	0.0629338	0.076	0.068651	0.076	0.0104678	0.076	0.0104592	0.076	0.00967024	0.076	0.00967131
0.077	0.603762	0.077	0.632348	0.077	0.0647238	0.077	0.0706557	0.077	0.0104854	0.077	0.0104748	0.077	0.00966509	0.077	0.00966563
0.078	0.604927	0.078	0.633757	0.078	0.0664489	0.078	0.0727005	0.078	0.0105049	0.078	0.0104906	0.078	0.00965993	0.078	0.00965989
0.079	0.606066	0.079	0.635142	0.079	0.0682378	0.079	0.0747847	0.079	0.0105142	0.079	0.0105066	0.079	0.00965684	0.079	0.00965408
0.08	0.607038	0.08	0.636501	0.08	0.0700299	0.08	0.0769077	0.08	0.0105266	0.08	0.0105228	0.08	0.0096486	0.08	0.00964821
0.081	0.608037	0.081	0.637837	0.081	0.0718704	0.081	0.0790688	0.081	0.010539	0.081	0.0105393	0.081	0.00964654	0.081	0.00964228
0.082	0.609038	0.082	0.639149	0.082	0.0737696	0.082	0.0812671	0.082	0.0105575	0.082	0.010556	0.082	0.00963932	0.082	0.00963628
0.083	0.610056	0.083	0.640439	0.083	0.0757358	0.083	0.0835018	0.083	0.0105616	0.083	0.010573	0.083	0.00962902	0.083	0.00963022
0.084	0.611148	0.084	0.641707	0.084	0.0776474	0.084	0.0857721	0.084	0.0105637	0.084	0.0105901	0.084	0.0096249	0.084	0.0096241
0.085	0.612131	0.085	0.642953	0.085	0.079594	0.085	0.0880769	0.085	0.0105812	0.085	0.0106076	0.085	0.00961768	0.085	0.00961791
0.086	0.613098	0.086	0.644177	0.086	0.0815705	0.086	0.0904152	0.086	0.0106008	0.086	0.0106252	0.086	0.00961356	0.086	0.00961167
0.087	0.614101	0.087	0.645382	0.087	0.0835728	0.087	0.092786	0.087	0.0106111	0.087	0.0106432	0.087	0.0096012	0.087	0.00960536
0.088	0.615061	0.088	0.646566	0.088	0.0856338	0.088	0.0951883	0.088	0.0106358	0.088	0.0106613	0.088	0.00959604	0.088	0.00959899
0.089	0.615969	0.089	0.647731	0.089	0.0876979	0.089	0.0976209	0.089	0.0106523	0.089	0.0106797	0.089	0.00959398	0.089	0.00959256
0.09	0.616815	0.09	0.648877	0.09	0.0898671	0.09	0.100083	0.09	0.0106657	0.09	0.0106984	0.09	0.00958986	0.09	0.00958608
0.091	0.617675	0.091	0.650005	0.091	0.0920548	0.091	0.102573	0.091	0.0106894	0.091	0.0107173	0.091	0.00958265	0.091	0.00957953
0.092	0.618484	0.092	0.651114	0.092	0.0941303	0.092	0.105089	0.092	0.0107059	0.092	0.0107364	0.092	0.00957646	0.092	0.00957293
0.093	0.619371	0.093	0.652206	0.093	0.0963263	0.093	0.107631	0.093	0.0107255	0.093	0.0107558	0.093	0.00957234	0.093	0.00956626
0.094	0.620163	0.094	0.65328	0.094	0.0984841	0.094	0.110198	0.094	0.0107585	0.094	0.0107755	0.094	0.00956101	0.094	0.00955954
0.095	0.620974	0.095	0.654337	0.095	0.100681	0.095	0.112788	0.095	0.0107749	0.095	0.0107954	0.095	0.00954967	0.095	0.00955276
0.096	0.621823	0.096	0.655378	0.096	0.102911	0.096	0.1154	0.096	0.0107925	0.096	0.0108155	0.096	0.00954349	0.096	0.00954592
0.097	0.622643	0.097	0.656402	0.097	0.105188	0.097	0.118032	0.097	0.010811	0.097	0.0108359	0.097	0.00953833	0.097	0.00953903
0.098	0.623405	0.098	0.657411	0.098	0.107503	0.098	0.120684	0.098	0.0108306	0.098	0.0108566	0.098	0.00952906	0.098	0.00953208
0.099	0.624157	0.099	0.658404	0.099	0.109716	0.099	0.123355	0.099	0.0108491	0.099	0.0108776	0.099	0.00951463	0.099	0.00952507
0.1	0.624868	0.1	0.659382	0.1	0.11203	0.1	0.126042	0.1	0.0108636	0.1	0.0108987	0.1	0.00950536	0.1	0.00951801
0.101	0.625595	0.101	0.660345	0.101	0.114459	0.101	0.128745	0.101	0.010879	0.101	0.0109202	0.101	0.00949918	0.101	0.0095109
0.102	0.626346	0.102	0.661293	0.102	0.116812	0.102	0.131463	0.102	0.0108914	0.102	0.0109419	0.102	0.00949196	0.102	0.00950373
0.103	0.627061	0.103	0.662227	0.103	0.119173	0.103	0.134195	0.103	0.0109223	0.103	0.0109639	0.103	0.00948681	0.103	0.0094965
0.104	0.627773	0.104	0.663147	0.104	0.121549	0.104	0.136939	0.104	0.0109656	0.104	0.0109862	0.104	0.00947547	0.104	0.00948922
0.105	0.62848	0.105	0.664053	0.105	0.123984	0.105	0.139694	0.105	0.0109986	0.105	0.0110087	0.105	0.00946723	0.105	0.00948189
0.106	0.629126	0.106	0.664946	0.106	0.126441	0.106	0.142459	0.106	0.0110336	0.106	0.0110315	0.106	0.00945589	0.106	0.00947451
0.107	0.629794	0.107	0.665825	0.107	0.128881	0.107	0.145233	0.107	0.0110645	0.107	0.0110545	0.107	0.00944971	0.107	0.00946707
0.108	0.630468	0.108	0.666692	0.108	0.13134	0.108	0.148015	0.108	0.0111006	0.108	0.0110779	0.108	0.00944353	0.108	0.00945958
0.109	0.631129	0.109	0.667545	0.109	0.133885	0.109	0.150804	0.109	0.0111284	0.109	0.0111015	0.109	0.00943322	0.109	0.00945204
0.11	0.631792	0.11	0.668386	0.11	0.136369	0.11	0.1536	0.11	0.0111562	0.11	0.0111254	0.11	0.00942292	0.11	0.00944445
0.111	0.632422	0.111	0.669215	0.111	0.138907	0.111	0.1564	0.111	0.0111748	0.111	0.0111495	0.111	0.00940746	0.111	0.00943681
0.112	0.633029	0.112	0.670032	0.112	0.141411	0.112	0.159204	0.112	0.0111944	0.112	0.011174	0.112	0.00939613	0.112	0.00942912
0.113	0.633688	0.113	0.670837	0.113	0.143911	0.113	0.162011	0.113	0.0112376	0.113	0.0111987	0.113	0.00938891	0.113	0.00942138
0.114	0.634291	0.114	0.671631	0.114	0.146517	0.114	0.164821	0.114	0.0112521	0.114	0.0112237	0.114	0.00938479	0.114	0.0094136
0.115	0.634827	0.115	0.672412	0.115	0.148916	0.115	0.167632	0.115	0.0112789	0.115	0.011249	0.115	0.00937861	0.115	0.00940576
0.116	0.635404	0.116	0.673183	0.116	0.151399	0.116	0.170443	0.116	0.0112964	0.116	0.0112746	0.116	0.00936933	0.116	0.00939788
0.117	0.636044	0.117	0.673943	0.117	0.153958	0.117	0.173255	0.117	0.011318	0.117	0.0113005	0.117	0.00936109	0.117	0.00938995
0.118	0.636607	0.118	0.674692	0.118	0.156544	0.118	0.176065	0.118	0.0113397	0.118	0.0113266	0.118	0.00934769	0.118	0.00938197
0.119	0.637112	0.119	0.67543	0.119	0.159036	0.119	0.178874	0.119	0.0113706	0.119	0.0113531	0.119	0.00934254	0.119	0.00937394
0.12	0.6377	0.12	0.676157	0.12	0.161567	0.12	0.18168	0.12	0.0113922	0.12	0.0113798	0.12	0.00933017	0.12	0.00936587
0.121	0.638221	0.121	0.676875	0.121	0.1641	0.121	0.184483	0.121	0.01142	0.121	0.0114069	0.121	0.00931575	0.121	0.00935776
0.122	0.638759	0.122	0.677582	0.122	0.166697	0.122	0.187282	0.122	0.0114458	0.122	0.0114342	0.122	0.0093075	0.122	0.0093496
0.123	0.639223	0.123	0.678279	0.123	0.169251	0.123	0.190077	0.123	0.0114767	0.123	0.0114619	0.123	0.00930338	0.123	0.00934139
0.124	0.639766	0.124	0.678967	0.124	0.171852	0.124	0.192867	0.124	0.0114973	0.124	0.0114898	0.124	0.00929101	0.124	0.00933315
0.125	0.640266	0.125	0.679645	0.125	0.174474	0.125	0.195651	0.125	0.0115148	0.125	0.0115181	0.125	0.00928586	0.125	0.00932486
0.126	0.640787	0.126	0.680313	0.126	0.177059	0.126	0.198429	0.126	0.0115468	0.126	0.0115466	0.126	0.00928174	0.126	0.00931652
0.127	0.641215	0.127	0.680972	0.127	0.179681	0.127	0.2012	0.127	0.0115787	0.127	0.0115755	0.127	0.00926937	0.127	0.00930815
0.128	0.64164	0.128	0.681622	0.128	0.182289	0.128	0.203964	0.128	0.0116076	0.128	0.0116047	0.128	0.00926422	0.128	0.00929973
0.129	0.642092	0.129	0.682262	0.129	0.184795	0.129	0.206721	0.129	0.0116313	0.129	0.0116342	0.129	0.00925082	0.129	0.00929127
0.13	0.642624	0.13	0.682894	0.13	0.18741	0.13	0.209469	0.13	0.0116622	0.13	0.0116639	0.13	0.00924773	0.13	0.00928277
0.131	0.643025	0.131	0.683517	0.131	0.190016	0.131	0.212209	0.131	0.0116983	0.131	0.0116941	0.131	0.00924052	0.131	0.00927424
0.132	0.643495	0.132	0.684132	0.132	0.192571	0.132	0.21494	0.132	0.0117354	0.132	0.0117245	0.132	0.00923228	0.132	0.00926566
0.133	0.644004	0.133	0.684738	0.133	0.195063	0.133	0.217661	0.133	0.0117776	0.133	0.0117553	0.133	0.00922609	0.133	0.00925704
0.134	0.644484	0.134	0.685335	0.134	0.197534	0.134	0.220373	0.134	0.0118188	0.134	0.0117863	0.134	0.00921682	0.134	0.00924839
0.135	0.6449	0.135	0.685925	0.135	0.200037	0.135	0.223075	0.135	0.011858	0.135	0.0118177	0.135	0.00920754	0.135	0.00923969
0.136	0.645343	0.136	0.686506	0.136	0.202655	0.136	0.225766	0.136	0.0118858	0.136	0.0118495	0.136	0.00919621	0.136	0.00923096
0.137	0.6457	0.137	0.687079	0.137	0.2052	0.137	0.228446	0.137	0.011926	0.137	0.0118815	0.137	0.00918693	0.137	0.0092222
0.138	0.646069	0.138	0.687645	0.138	0.20776	0.138	0.231115	0.138	0.0119621	0.138	0.0119139	0.138	0.00917869	0.138	0.0092134
0.139	0.646467	0.139	0.688202	0.139	0.210211	0.139	0.233773	0.139	0.0120002	0.139	0.0119466	0.139	0.00917354	0.139	0.00920456
0.14	0.646833	0.14	0.688752	0.14	0.212746	0.14	0.236419	0.14	0.0120322	0.14	0.0119797	0.14	0.00916838	0.14	0.00919569
0.141	0.647191	0.141	0.689295	0.141	0.2153	0.141	0.239054	0.141	0.0120723	0.141	0.0120131	0.141	0.00915396	0.141	0.00918678
0.142	0.647571	0.142	0.68983	0.142	0.217795	0.142	0.241676	0.142	0.0121197	0.142	0.0120468	0.142	0.00914674	0.142	0.00917784
0.143	0.647981	0.143	0.690357	0.143	0.220268	0.143	0.244286	0.143	0.0121527	0.143	0.0120809	0.143	0.00914056	0.143	0.00916886
0.144	0.648334	0.144	0.690878	0.144	0.222875	0.144	0.246883	0.144	0.012195	0.144	0.0121153	0.144	0.00913541	0.144	0.00915986
0.145	0.648675	0.145	0.691391	0.145	0.225279	0.145	0.249467	0.145	0.012231	0.145	0.0121501	0.145	0.00911995	0.145	0.00915082
0.146	0.648932	0.146	0.691898	0.146	0.227783	0.146	0.252039	0.146	0.0122681	0.146	0.0121852	0.146	0.00910862	0.146	0.00914175
0.147	0.649291	0.147	0.692397	0.147	0.230254	0.147	0.254597	0.147	0.0122918	0.147	0.0122206	0.147	0.00909831	0.147	0.00913265
0.148	0.649646	0.148	0.69289	0.148	0.232693	0.148	0.257142	0.148	0.012331	0.148	0.0122565	0.148	0.00908594	0.148	0.00912352
0.149	0.650007	0.149	0.693376	0.149	0.23502	0.149	0.259674	0.149	0.0123599	0.149	0.0122926	0.149	0.00907667	0.149	0.00911436
0.15	0.650396	0.15	0.693855	0.15	0.237491	0.15	0.262192	0.15	0.0123939	0.15	0.0123292	0.15	0.00906327	0.15	0.00910516
0.151	0.650767	0.151	0.694328	0.151	0.239943	0.151	0.264696	0.151	0.0124196	0.151	0.0123661	0.151	0.00905606	0.151	0.00909595
0.152	0.651027	0.152	0.694795	0.152	0.242424	0.152	0.267186	0.152	0.0124557	0.152	0.0124033	0.152	0.00904988	0.152	0.0090867
0.153	0.651342	0.153	0.695255	0.153	0.244793	0.153	0.269662	0.153	0.0124918	0.153	0.012441	0.153	0.00903751	0.153	0.00907742
0.154	0.651673	0.154	0.695709	0.154	0.247207	0.154	0.272124	0.154	0.0125289	0.154	0.012479	0.154	0.00902824	0.154	0.00906812
0.155	0.651903	0.155	0.696156	0.155	0.249604	0.155	0.274573	0.155	0.0125763	0.155	0.0125173	0.155	0.0090169	0.155	0.0090588
0.156	0.652211	0.156	0.696598	0.156	0.252046	0.156	0.277006	0.156	0.0125989	0.156	0.0125561	0.156	0.00901278	0.156	0.00904944
0.157	0.652467	0.157	0.697033	0.157	0.254516	0.157	0.279426	0.157	0.0126226	0.157	0.0125952	0.157	0.00900866	0.157	0.00904007
0.158	0.652767	0.158	0.697463	0.158	0.256846	0.158	0.281831	0.158	0.0126659	0.158	0.0126347	0.158	0.00899732	0.158	0.00903066
0.159	0.653045	0.159	0.697887	0.159	0.25916	0.159	0.284222	0.159	0.0127216	0.159	0.0126746	0.159	0.00899629	0.159	0.00902124
0.16	0.653353	0.16	0.698305	0.16	0.261616	0.16	0.286598	0.16	0.0127638	0.16	0.0127148	0.16	0.00898805	0.16	0.00901179
0.161	0.653639	0.161	0.698717	0.161	0.263956	0.161	0.288959	0.161	0.0127958	0.161	0.0127555	0.161	0.00897568	0.161	0.00900231
0.162	0.653879	0.162	0.699124	0.162	0.266325	0.162	0.291306	0.162	0.0128514	0.162	0.0127965	0.162	0.00896538	0.162	0.00899282
0.163	0.654168	0.163	0.699525	0.163	0.268646	0.163	0.293639	0.163	0.0128926	0.163	0.0128379	0.163	0.00895713	0.163	0.0089833
0.164	0.654453	0.164	0.699921	0.164	0.270995	0.164	0.295956	0.164	0.0129349	0.164	0.0128798	0.164	0.00895198	0.164	0.00897377
0.165	0.654637	0.165	0.700311	0.165	0.273234	0.165	0.298259	0.165	0.0129678	0.165	0.012922	0.165	0.0089427	0.165	0.00896421
0.166	0.654893	0.166	0.700696	0.166	0.2755	0.166	0.300548	0.166	0.0130019	0.166	0.0129646	0.166	0.0089324	0.166	0.00895463
0.167	0.655119	0.167	0.701075	0.167	0.277716	0.167	0.302821	0.167	0.0130493	0.167	0.0130077	0.167	0.00892622	0.167	0.00894504
0.168	0.655312	0.168	0.70145	0.168	0.279938	0.168	0.30508	0.168	0.0130936	0.168	0.0130511	0.168	0.00892828	0.168	0.00893542
0.169	0.655517	0.169	0.701819	0.169	0.282126	0.169	0.307325	0.169	0.0131399	0.169	0.0130949	0.169	0.00891488	0.169	0.00892579
0.17	0.65575	0.17	0.702184	0.17	0.284444	0.17	0.309554	0.17	0.0131781	0.17	0.0131392	0.17	0.00890354	0.17	0.00891614
0.171	0.655934	0.171	0.702543	0.171	0.286735	0.171	0.311769	0.171	0.0132203	0.171	0.0131839	0.171	0.00889118	0.171	0.00890648
0.172	0.656167	0.172	0.702897	0.172	0.288948	0.172	0.31397	0.172	0.0132564	0.172	0.013229	0.172	0.00887366	0.172	0.00889679
0.173	0.656279	0.173	0.703247	0.173	0.291164	0.173	0.316155	0.173	0.0132997	0.173	0.0132745	0.173	0.00886851	0.173	0.0088871
0.174	0.656344	0.174	0.703591	0.174	0.293419	0.174	0.318326	0.174	0.0133491	0.174	0.0133204	0.174	0.00886748	0.174	0.00887739
0.175	0.656583	0.175	0.703931	0.175	0.295587	0.175	0.320483	0.175	0.0133924	0.175	0.0133668	0.175	0.00885408	0.175	0.00886766
0.176	0.656849	0.176	0.704266	0.176	0.297733	0.176	0.322625	0.176	0.0134367	0.176	0.0134136	0.176	0.00883862	0.176	0.00885792
0.177	0.657001	0.177	0.704597	0.177	0.299821	0.177	0.324752	0.177	0.0134779	0.177	0.0134608	0.177	0.00883347	0.177	0.00884817
0.178	0.657152	0.178	0.704923	0.178	0.301908	0.178	0.326865	0.178	0.0135109	0.178	0.0135084	0.178	0.00881389	0.178	0.0088384
0.179	0.65738	0.179	0.705244	0.179	0.303946	0.179	0.328963	0.179	0.013547	0.179	0.0135565	0.179	0.00880565	0.179	0.00882863
0.18	0.657554	0.18	0.705561	0.18	0.306002	0.18	0.331047	0.18	0.0136171	0.18	0.0136051	0.18	0.00879534	0.18	0.00881884
0.181	0.657741	0.181	0.705873	0.181	0.308095	0.181	0.333117	0.181	0.0136676	0.181	0.0136541	0.181	0.00878916	0.181	0.00880904
0.182	0.657945	0.182	0.706181	0.182	0.310127	0.182	0.335172	0.182	0.0137077	0.182	0.0137035	0.182	0.00877782	0.182	0.00879923
0.183	0.65816	0.183	0.706485	0.183	0.312147	0.183	0.337214	0.183	0.0137685	0.183	0.0137534	0.183	0.00876958	0.183	0.00878941
0.184	0.658284	0.184	0.706785	0.184	0.314189	0.184	0.339241	0.184	0.013819	0.184	0.0138037	0.184	0.00875824	0.184	0.00877959
0.185	0.658439	0.185	0.70708	0.185	0.316211	0.185	0.341253	0.185	0.0138685	0.185	0.0138545	0.185	0.00875412	0.185	0.00876975
0.186	0.658521	0.186	0.707371	0.186	0.318229	0.186	0.343252	0.186	0.0139118	0.186	0.0139058	0.186	0.00874588	0.186	0.00875991
0.187	0.658674	0.187	0.707658	0.187	0.32026	0.187	0.345237	0.187	0.0139654	0.187	0.0139575	0.187	0.00873557	0.187	0.00875006
0.188	0.658802	0.188	0.707941	0.188	0.322331	0.188	0.347208	0.188	0.0140159	0.188	0.0140097	0.188	0.00872321	0.188	0.00874021
0.189	0.658889	0.189	0.70822	0.189	0.324389	0.189	0.349164	0.189	0.0140622	0.189	0.0140624	0.189	0.0087129	0.189	0.00873035
0.19	0.658981	0.19	0.708495	0.19	0.326363	0.19	0.351107	0.19	0.0141117	0.19	0.0141155	0.19	0.00869641	0.19	0.00872048
0.191	0.659088	0.191	0.708766	0.191	0.328265	0.191	0.353037	0.191	0.0141478	0.191	0.0141691	0.191	0.00868714	0.191	0.00871062
0.192	0.65917	0.192	0.709033	0.192	0.330156	0.192	0.354952	0.192	0.014189	0.192	0.0142232	0.192	0.00867374	0.192	0.00870074
0.193	0.659283	0.193	0.709297	0.193	0.332073	0.193	0.356854	0.193	0.0142385	0.193	0.0142778	0.193	0.00866653	0.193	0.00869087
0.194	0.65944	0.194	0.709556	0.194	0.334004	0.194	0.358742	0.194	0.0142766	0.194	0.0143329	0.194	0.00865932	0.194	0.00868099
0.195	0.659584	0.195	0.709812	0.195	0.335824	0.195	0.360617	0.195	0.0143137	0.195	0.0143884	0.195	0.00864901	0.195	0.00867111
0.196	0.659653	0.196	0.710064	0.196	0.337757	0.196	0.362479	0.196	0.0143817	0.196	0.0144445	0.196	0.00863974	0.196	0.00866123
0.197	0.659753	0.197	0.710312	0.197	0.339586	0.197	0.364327	0.197	0.0144477	0.197	0.014501	0.197	0.00863664	0.197	0.00865135
0.198	0.659851	0.198	0.710557	0.198	0.341488	0.198	0.366162	0.198	0.0145188	0.198	0.0145581	0.198	0.00861913	0.198	0.00864146
0.199	0.659988	0.199	0.710798	0.199	0.343329	0.199	0.367983	0.199	0.0145991	0.199	0.0146157	0.199	0.008615	0.199	0.00863158
0.2	0.660135	0.2	0.711036	0.2	0.345248	0.2	0.369792	0.2	0.0146496	0.2	0.0146737	0.2	0.00860779	0.2	0.0086217
0.201	0.660234	0.201	0.71127	0.201	0.347095	0.201	0.371587	0.201	0.0147022	0.201	0.0147323	0.201	0.00859646	0.201	0.00861183
0.202	0.66032	0.202	0.711501	0.202	0.34892	0.202	0.37337	0.202	0.0147589	0.202	0.0147914	0.202	0.00857791	0.202	0.00860195
0.203	0.660401	0.203	0.711728	0.203	0.350677	0.203	0.375139	0.203	0.0148135	0.203	0.014851	0.203	0.00857069	0.203	0.00859208
0.204	0.660451	0.204	0.711952	0.204	0.352432	0.204	0.376896	0.204	0.0148681	0.204	0.0149112	0.204	0.00856245	0.204	0.00858221
0.205	0.660505	0.205	0.712173	0.205	0.354249	0.205	0.37864	0.205	0.0149289	0.205	0.0149718	0.205	0.00854493	0.205	0.00857235
0.206	0.660647	0.206	0.71239	0.206	0.356119	0.206	0.380371	0.206	0.0149691	0.206	0.015033	0.206	0.00853875	0.206	0.00856249
0.207	0.660752	0.207	0.712604	0.207	0.357947	0.207	0.38209	0.207	0.015035	0.207	0.0150948	0.207	0.00853153	0.207	0.00855263
0.208	0.660866	0.208	0.712815	0.208	0.359663	0.208	0.383796	0.208	0.015101	0.208	0.0151571	0.208	0.00852432	0.208	0.00854278
0.209	0.660948	0.209	0.713023	0.209	0.361465	0.209	0.38549	0.209	0.0151649	0.209	0.0152199	0.209	0.00851505	0.209	0.00853294
0.21	0.661049	0.21	0.713227	0.21	0.363204	0.21	0.387172	0.21	0.0152288	0.21	0.0152832	0.21	0.00851401	0.21	0.00852311
0.211	0.661038	0.211	0.713429	0.211	0.364869	0.211	0.388841	0.211	0.0152958	0.211	0.0153471	0.211	0.00850371	0.211	0.00851329
0.212	0.661102	0.212	0.713627	0.212	0.366598	0.212	0.390498	0.212	0.015371	0.212	0.0154116	0.212	0.00849856	0.212	0.00850347
0.213	0.661192	0.213	0.713822	0.213	0.368363	0.213	0.392143	0.213	0.0154493	0.213	0.0154766	0.213	0.00848928	0.213	0.00849366
0.214	0.661261	0.214	0.714014	0.214	0.370082	0.214	0.393776	0.214	0.0155153	0.214	0.0155422	0.214	0.00848413	0.214	0.00848387
0.215	0.661222	0.215	0.714203	0.215	0.371753	0.215	0.395397	0.215	0.0155812	0.215	0.0156084	0.215	0.00848104	0.215	0.00847408
0.216	0.661251	0.216	0.71439	0.216	0.373422	0.216	0.397006	0.216	0.0156472	0.216	0.0156751	0.216	0.00847898	0.216	0.0084643
0.217	0.661333	0.217	0.714573	0.217	0.375058	0.217	0.398603	0.217	0.0157214	0.217	0.0157424	0.217	0.00846455	0.217	0.00845454
0.218	0.661343	0.218	0.714753	0.218	0.376716	0.218	0.400188	0.218	0.0157646	0.218	0.0158103	0.218	0.00845115	0.218	0.00844479
0.219	0.661321	0.219	0.714931	0.219	0.378322	0.219	0.401762	0.219	0.0158265	0.219	0.0158787	0.219	0.00843673	0.219	0.00843505
0.22	0.661397	0.22	0.715106	0.22	0.379878	0.22	0.403325	0.22	0.0158718	0.22	0.0159478	0.22	0.00842848	0.22	0.00842532
0.221	0.661563	0.221	0.715278	0.221	0.381476	0.221	0.404876	0.221	0.0159223	0.221	0.0160174	0.221	0.00841921	0.221	0.00841561
0.222	0.661586	0.222	0.715447	0.222	0.383072	0.222	0.406415	0.222	0.01598	0.222	0.0160876	0.222	0.00840993	0.222	0.00840592
0.223	0.661627	0.223	0.715613	0.223	0.384643	0.223	0.407943	0.223	0.0160542	0.223	0.0161584	0.223	0.00839551	0.223	0.00839624
0.224	0.661743	0.224	0.715777	0.224	0.386234	0.224	0.40946	0.224	0.0161305	0.224	0.0162299	0.224	0.00839551	0.224	0.00838657
0.225	0.661828	0.225	0.715938	0.225	0.387815	0.225	0.410966	0.225	0.0161964	0.225	0.0163019	0.225	0.00838726	0.225	0.00837692
0.226	0.661882	0.226	0.716097	0.226	0.389326	0.226	0.41246	0.226	0.0162768	0.226	0.0163745	0.226	0.0083749	0.226	0.00836729
0.227	0.661934	0.227	0.716253	0.227	0.390807	0.227	0.413944	0.227	0.01635	0.227	0.0164478	0.227	0.00837284	0.227	0.00835768
0.228	0.662037	0.228	0.716406	0.228	0.392276	0.228	0.415417	0.228	0.0164324	0.228	0.0165217	0.228	0.00836356	0.228	0.00834808
0.229	0.662115	0.229	0.716557	0.229	0.393799	0.229	0.416879	0.229	0.0165066	0.229	0.0165962	0.229	0.00835326	0.229	0.00833851
0.23	0.662212	0.23	0.716705	0.23	0.395291	0.23	0.41833	0.23	0.016588	0.23	0.0166713	0.23	0.00834192	0.23	0.00832895
0.231	0.662102	0.231	0.716851	0.231	0.396785	0.231	0.41977	0.231	0.0166797	0.231	0.0167471	0.231	0.00832543	0.231	0.00831941
0.232	0.662149	0.232	0.716994	0.232	0.398257	0.232	0.4212	0.232	0.0167519	0.232	0.0168235	0.232	0.00831204	0.232	0.0083099
0.233	0.662105	0.233	0.717135	0.233	0.399669	0.233	0.422619	0.233	0.016823	0.233	0.0169005	0.233	0.00829864	0.233	0.0083004
0.234	0.662184	0.234	0.717273	0.234	0.401214	0.234	0.424028	0.234	0.0168982	0.234	0.0169782	0.234	0.00828009	0.234	0.00829093
0.235	0.662287	0.235	0.717409	0.235	0.402674	0.235	0.425426	0.235	0.0169559	0.235	0.0170565	0.235	0.008277	0.235	0.00828148
0.236	0.662294	0.236	0.717543	0.236	0.404158	0.236	0.426814	0.236	0.0170414	0.236	0.0171355	0.236	0.00827288	0.236	0.00827205
0.237	0.662388	0.237	0.717674	0.237	0.405593	0.237	0.428191	0.237	0.0171156	0.237	0.0172152	0.237	0.00826772	0.237	0.00826265
0.238	0.662364	0.238	0.717803	0.238	0.406993	0.238	0.429559	0.238	0.0171826	0.238	0.0172955	0.238	0.00825948	0.238	0.00825327
0.239	0.662428	0.239	0.717929	0.239	0.408425	0.239	0.430916	0.239	0.0172733	0.239	0.0173765	0.239	0.0082533	0.239	0.00824391
0.24	0.662482	0.24	0.718054	0.24	0.409855	0.24	0.432264	0.24	0.0173568	0.24	0.0174581	0.24	0.00824608	0.24	0.00823458
0.241	0.662481	0.241	0.718176	0.241	0.411208	0.241	0.433601	0.241	0.0174413	0.241	0.0175405	0.241	0.00823681	0.241	0.00822528
0.242	0.662456	0.242	0.718296	0.242	0.412571	0.242	0.434928	0.242	0.0175319	0.242	0.0176235	0.242	0.0082296	0.242	0.008216
0.243	0.662485	0.243	0.718414	0.243	0.413978	0.243	0.436246	0.243	0.0175979	0.243	0.0177072	0.243	0.00822754	0.243	0.00820675
0.244	0.662438	0.244	0.718529	0.244	0.4153	0.244	0.437554	0.244	0.0176762	0.244	0.0177916	0.244	0.00822238	0.244	0.00819753
0.245	0.662518	0.245	0.718643	0.245	0.416631	0.245	0.438852	0.245	0.0177545	0.245	0.0178766	0.245	0.00821311	0.245	0.00818834
0.246	0.662534	0.246	0.718754	0.246	0.41792	0.246	0.440141	0.246	0.0178504	0.246	0.0179624	0.246	0.00819456	0.246	0.00817917
0.247	0.662403	0.247	0.718863	0.247	0.419283	0.247	0.44142	0.247	0.0179349	0.247	0.0180489	0.247	0.00818631	0.247	0.00817004
0.248	0.662417	0.248	0.71897	0.248	0.420613	0.248	0.442689	0.248	0.018008	0.248	0.0181361	0.248	0.00817601	0.248	0.00816093
0.249	0.66241	0.249	0.719075	0.249	0.42196	0.249	0.443949	0.249	0.0180925	0.249	0.0182241	0.249	0.0081688	0.249	0.00815185
0.25	0.66244	0.25	0.719178	0.25	0.423207	0.25	0.4452	0.25	0.0181977	0.25	0.0183127	0.25	0.00815643	0.25	0.00814281
0.251	0.662468	0.251	0.71928	0.251	0.424462	0.251	0.446441	0.251	0.0182966	0.251	0.0184021	0.251	0.00814922	0.251	0.0081338
0.252	0.662488	0.252	0.719379	0.252	0.42574	0.252	0.447673	0.252	0.01838	0.252	0.0184922	0.252	0.00813994	0.252	0.00812482
0.253	0.662464	0.253	0.719476	0.253	0.426966	0.253	0.448896	0.253	0.01848	0.253	0.018583	0.253	0.00812861	0.253	0.00811587
0.254	0.662521	0.254	0.719571	0.254	0.428288	0.254	0.45011	0.254	0.0185717	0.254	0.0186746	0.254	0.00812139	0.254	0.00810695
0.255	0.662465	0.255	0.719664	0.255	0.429524	0.255	0.451315	0.255	0.0186469	0.255	0.0187669	0.255	0.00811727	0.255	0.00809807
0.256	0.662453	0.256	0.719756	0.256	0.430733	0.256	0.452511	0.256	0.0187459	0.256	0.01886	0.256	0.00810697	0.256	0.00808922
0.257	0.66246	0.257	0.719845	0.257	0.431941	0.257	0.453698	0.257	0.0188263	0.257	0.0189538	0.257	0.00808945	0.257	0.00808041
0.258	0.662361	0.258	0.719933	0.258	0.433181	0.258	0.454877	0.258	0.01892	0.258	0.0190484	0.258	0.00808017	0.258	0.00807164
0.259	0.662362	0.259	0.720018	0.259	0.434364	0.259	0.456046	0.259	0.0190334	0.259	0.0191437	0.259	0.00806265	0.259	0.0080629
0.26	0.662319	0.26	0.720102	0.26	0.435597	0.26	0.457207	0.26	0.0191282	0.26	0.0192399	0.26	0.00805544	0.26	0.00805419
0.261	0.662267	0.261	0.720185	0.261	0.436843	0.261	0.458359	0.261	0.0192096	0.261	0.0193368	0.261	0.0080472	0.261	0.00804552
0.262	0.662194	0.262	0.720265	0.262	0.438044	0.262	0.459503	0.262	0.0193281	0.262	0.0194344	0.262	0.00803483	0.262	0.00803689
0.263	0.662165	0.263	0.720344	0.263	0.439177	0.263	0.460638	0.263	0.019425	0.263	0.0195329	0.263	0.00802865	0.263	0.0080283
0.264	0.662216	0.264	0.72042	0.264	0.440347	0.264	0.461764	0.264	0.0195414	0.264	0.0196322	0.264	0.00802659	0.264	0.00801975
0.265	0.662188	0.265	0.720496	0.265	0.441494	0.265	0.462882	0.265	0.0196259	0.265	0.0197322	0.265	0.0080204	0.265	0.00801124
0.266	0.662218	0.266	0.720569	0.266	0.442625	0.266	0.463992	0.266	0.0197321	0.266	0.0198331	0.266	0.00801731	0.266	0.00800276
0.267	0.662166	0.267	0.720641	0.267	0.443723	0.267	0.465094	0.267	0.0198114	0.267	0.0199347	0.267	0.0080101	0.267	0.00799433
0.268	0.66215	0.268	0.720711	0.268	0.444866	0.268	0.466187	0.268	0.0198908	0.268	0.0200372	0.268	0.00800598	0.268	0.00798593
0.269	0.662058	0.269	0.720779	0.269	0.44595	0.269	0.467272	0.269	0.0200124	0.269	0.0201405	0.269	0.00798846	0.269	0.00797758
0.27	0.661989	0.27	0.720846	0.27	0.447026	0.27	0.468349	0.27	0.0200917	0.27	0.0202446	0.27	0.00797094	0.27	0.00796927
0.271	0.66196	0.271	0.720912	0.271	0.448119	0.271	0.469418	0.271	0.0201917	0.271	0.0203496	0.271	0.0079596	0.271	0.007961
0.272	0.66196	0.272	0.720975	0.272	0.449117	0.272	0.470479	0.272	0.020271	0.272	0.0204553	0.272	0.0079493	0.272	0.00795278
0.273	0.661908	0.273	0.721037	0.273	0.450206	0.273	0.471532	0.273	0.0203627	0.273	0.0205619	0.273	0.00794724	0.273	0.0079446
0.274	0.661747	0.274	0.721098	0.274	0.45128	0.274	0.472577	0.274	0.0204586	0.274	0.0206694	0.274	0.00793899	0.274	0.00793646
0.275	0.661743	0.275	0.721157	0.275	0.452319	0.275	0.473615	0.275	0.0205575	0.275	0.0207777	0.275	0.00793075	0.275	0.00792836
0.276	0.661696	0.276	0.721214	0.276	0.453403	0.276	0.474644	0.276	0.0206647	0.276	0.0208869	0.276	0.00793178	0.276	0.00792031
0.277	0.66167	0.277	0.72127	0.277	0.454428	0.277	0.475666	0.277	0.0207842	0.277	0.0209969	0.277	0.00792251	0.277	0.00791231
0.278	0.661684	0.278	0.721325	0.278	0.455512	0.278	0.47668	0.278	0.02088	0.278	0.0211078	0.278	0.00791735	0.278	0.00790435
0.279	0.661756	0.279	0.721378	0.279	0.456454	0.279	0.477687	0.279	0.0209872	0.279	0.0212196	0.279	0.00792148	0.279	0.00789643
0.28	0.661681	0.28	0.721429	0.28	0.457428	0.28	0.478686	0.28	0.0210841	0.28	0.0213322	0.28	0.00791735	0.28	0.00788857
0.281	0.661708	0.281	0.721479	0.281	0.458379	0.281	0.479677	0.281	0.021181	0.281	0.0214458	0.281	0.00789571	0.281	0.00788075
0.282	0.661642	0.282	0.721528	0.282	0.459494	0.282	0.480661	0.282	0.0213118	0.282	0.0215602	0.282	0.00789056	0.282	0.00787298
0.283	0.661637	0.283	0.721575	0.283	0.460513	0.283	0.481638	0.283	0.0214303	0.283	0.0216755	0.283	0.00789365	0.283	0.00786525
0.284	0.661595	0.284	0.721621	0.284	0.461511	0.284	0.482607	0.284	0.0215458	0.284	0.0217917	0.284	0.00787923	0.284	0.00785758
0.285	0.661506	0.285	0.721666	0.285	0.462447	0.285	0.483569	0.285	0.0216663	0.285	0.0219089	0.285	0.00786892	0.285	0.00784995
0.286	0.661411	0.286	0.721709	0.286	0.463481	0.286	0.484524	0.286	0.0218147	0.286	0.0220269	0.286	0.00785655	0.286	0.00784238
0.287	0.661335	0.287	0.721751	0.287	0.464477	0.287	0.485472	0.287	0.0219363	0.287	0.0221459	0.287	0.0078514	0.287	0.00783485
0.288	0.661271	0.288	0.721792	0.288	0.465403	0.288	0.486412	0.288	0.0220538	0.288	0.0222657	0.288	0.00783594	0.288	0.00782737
0.289	0.661274	0.289	0.721831	0.289	0.466244	0.289	0.487345	0.289	0.0221568	0.289	0.0223866	0.289	0.00782976	0.289	0.00781995
0.29	0.661211	0.29	0.721869	0.29	0.467254	0.29	0.488272	0.29	0.0222712	0.29	0.0225083	0.29	0.00782358	0.29	0.00781257
0.291	0.661147	0.291	0.721905	0.291	0.468264	0.291	0.489191	0.291	0.0224	0.291	0.022631	0.291	0.00781018	0.291	0.00780525
0.292	0.661133	0.292	0.721941	0.292	0.469256	0.292	0.490103	0.292	0.0225319	0.292	0.0227546	0.292	0.00779988	0.292	0.00779798
0.293	0.661077	0.293	0.721975	0.293	0.470173	0.293	0.491009	0.293	0.0226474	0.293	0.0228792	0.293	0.00779266	0.293	0.00779076
0.294	0.661018	0.294	0.722008	0.294	0.471093	0.294	0.491907	0.294	0.0227525	0.294	0.0230048	0.294	0.0077906	0.294	0.0077836
0.295	0.660946	0.295	0.722039	0.295	0.471932	0.295	0.492799	0.295	0.0228658	0.295	0.0231313	0.295	0.00778648	0.295	0.00777648
0.296	0.660894	0.296	0.72207	0.296	0.472816	0.296	0.493684	0.296	0.0229998	0.296	0.0232588	0.296	0.00778545	0.296	0.00776943
0.297	0.660799	0.297	0.722099	0.297	0.473752	0.297	0.494562	0.297	0.0231265	0.297	0.0233873	0.297	0.0077803	0.297	0.00776242
0.298	0.660735	0.298	0.722127	0.298	0.474614	0.298	0.495434	0.298	0.0232399	0.298	0.0235167	0.298	0.00776999	0.298	0.00775547
0.299	0.660709	0.299	0.722154	0.299	0.475461	0.299	0.496299	0.299	0.023343	0.299	0.0236472	0.299	0.00775866	0.299	0.00774858
0.3	0.660589	0.3	0.72218	0.3	0.476369	0.3	0.497157	0.3	0.0234357	0.3	0.0237786	0.3	0.00775763	0.3	0.00774174
0.301	0.660513	0.301	0.722205	0.301	0.47735	0.301	0.498009	0.301	0.0235697	0.301	0.023911	0.301	0.00775556	0.301	0.00773496
0.302	0.660436	0.302	0.722228	0.302	0.478235	0.302	0.498855	0.302	0.0236748	0.302	0.0240445	0.302	0.0077566	0.302	0.00772824
0.303	0.660381	0.303	0.722251	0.303	0.479141	0.303	0.499694	0.303	0.0237768	0.303	0.0241789	0.303	0.00775247	0.303	0.00772157
0.304	0.660278	0.304	0.722272	0.304	0.479923	0.304	0.500527	0.304	0.0238798	0.304	0.0243144	0.304	0.00775144	0.304	0.00771496
0.305	0.660269	0.305	0.722292	0.305	0.480732	0.305	0.501353	0.305	0.02402	0.305	0.0244509	0.305	0.00774011	0.305	0.0077084
0.306	0.660235	0.306	0.722312	0.306	0.481598	0.306	0.502173	0.306	0.0241663	0.306	0.0245885	0.306	0.00773805	0.306	0.00770191
0.307	0.660106	0.307	0.72233	0.307	0.482401	0.307	0.502987	0.307	0.0243034	0.307	0.0247271	0.307	0.00773392	0.307	0.00769547
0.308	0.66008	0.308	0.722347	0.308	0.483253	0.308	0.503794	0.308	0.0244394	0.308	0.0248667	0.308	0.00772568	0.308	0.00768909
0.309	0.659963	0.309	0.722363	0.309	0.484092	0.309	0.504595	0.309	0.0245796	0.309	0.0250074	0.309	0.00770404	0.309	0.00768277
0.31	0.660008	0.31	0.722378	0.31	0.484944	0.31	0.505391	0.31	0.0247166	0.31	0.0251491	0.31	0.00769683	0.31	0.00767651
0.311	0.659877	0.311	0.722392	0.311	0.485722	0.311	0.50618	0.311	0.0248465	0.311	0.0252919	0.311	0.00768755	0.311	0.00767031
0.312	0.659721	0.312	0.722405	0.312	0.486512	0.312	0.506963	0.312	0.0249804	0.312	0.0254358	0.312	0.00767312	0.312	0.00766417
0.313	0.65964	0.313	0.722417	0.313	0.487343	0.313	0.50774	0.313	0.0251123	0.313	0.0255807	0.313	0.00767209	0.313	0.00765809
0.314	0.659507	0.314	0.722428	0.314	0.488152	0.314	0.508511	0.314	0.0252463	0.314	0.0257267	0.314	0.00767415	0.314	0.00765208
0.315	0.659436	0.315	0.722439	0.315	0.489047	0.315	0.509276	0.315	0.0253617	0.315	0.0258739	0.315	0.00767209	0.315	0.00764612
0.316	0.6594	0.316	0.722448	0.316	0.489767	0.316	0.510035	0.316	0.025506	0.316	0.0260221	0.316	0.00766591	0.316	0.00764022
0.317	0.659352	0.317	0.722456	0.317	0.490471	0.317	0.510789	0.317	0.0256492	0.317	0.0261714	0.317	0.00766385	0.317	0.00763439
0.318	0.659342	0.318	0.722464	0.318	0.491253	0.318	0.511536	0.318	0.025812	0.318	0.0263218	0.318	0.00765767	0.318	0.00762862
0.319	0.659317	0.319	0.72247	0.319	0.491963	0.319	0.512278	0.319	0.0259316	0.319	0.0264734	0.319	0.00765767	0.319	0.00762291
0.32	0.659393	0.32	0.722476	0.32	0.492718	0.32	0.513015	0.32	0.02608	0.32	0.026626	0.32	0.00764736	0.32	0.00761727
0.321	0.659318	0.321	0.722481	0.321	0.493489	0.321	0.513745	0.321	0.0262119	0.321	0.0267798	0.321	0.00764324	0.321	0.00761169
0.322	0.659203	0.322	0.722484	0.322	0.494249	0.322	0.51447	0.322	0.0263984	0.322	0.0269348	0.322	0.00763912	0.322	0.00760617
0.323	0.659059	0.323	0.722487	0.323	0.495032	0.323	0.515189	0.323	0.0265499	0.323	0.0270908	0.323	0.00763087	0.323	0.00760072
0.324	0.658983	0.324	0.72249	0.324	0.495765	0.324	0.515903	0.324	0.0266941	0.324	0.027248	0.324	0.00762263	0.324	0.00759533
0.325	0.658916	0.325	0.722491	0.325	0.496612	0.325	0.516611	0.325	0.0268528	0.325	0.0274064	0.325	0.00761748	0.325	0.00759001
0.326	0.658852	0.326	0.722492	0.326	0.49734	0.326	0.517314	0.326	0.0270105	0.326	0.0275659	0.326	0.00760717	0.326	0.00758475
0.327	0.658751	0.327	0.722491	0.327	0.498049	0.327	0.518011	0.327	0.0271733	0.327	0.0277266	0.327	0.00760099	0.327	0.00757956
0.328	0.658646	0.328	0.72249	0.328	0.498795	0.328	0.518703	0.328	0.0273351	0.328	0.0278885	0.328	0.00759996	0.328	0.00757443
0.329	0.65858	0.329	0.722488	0.329	0.499503	0.329	0.519389	0.329	0.0274907	0.329	0.0280516	0.329	0.00759584	0.329	0.00756937
0.33	0.658461	0.33	0.722486	0.33	0.500136	0.33	0.52007	0.33	0.0276432	0.33	0.0282158	0.33	0.00759378	0.33	0.00756438
0.331	0.658406	0.331	0.722482	0.331	0.500858	0.331	0.520746	0.331	0.0278092	0.331	0.0283812	0.331	0.00758347	0.331	0.00755945
0.332	0.658303	0.332	0.722478	0.332	0.501532	0.332	0.521416	0.332	0.0280039	0.332	0.0285479	0.332	0.00758141	0.332	0.00755459
0.333	0.658242	0.333	0.722473	0.333	0.50224	0.333	0.522082	0.333	0.0281729	0.333	0.0287157	0.333	0.00757317	0.333	0.0075498
0.334	0.658168	0.334	0.722468	0.334	0.502907	0.334	0.522742	0.334	0.0283419	0.334	0.0288848	0.334	0.00757007	0.334	0.00754507
0.335	0.658107	0.335	0.722461	0.335	0.503554	0.335	0.523397	0.335	0.028479	0.335	0.029055	0.335	0.00757007	0.335	0.00754042
0.336	0.658089	0.336	0.722454	0.336	0.504291	0.336	0.524047	0.336	0.0286573	0.336	0.0292265	0.336	0.00756389	0.336	0.00753583
0.337	0.657952	0.337	0.722447	0.337	0.50489	0.337	0.524691	0.337	0.0288273	0.337	0.0293993	0.337	0.00755462	0.337	0.00753131
0.338	0.657809	0.338	0.722438	0.338	0.505562	0.338	0.525331	0.338	0.0289777	0.338	0.0295732	0.338	0.00754225	0.338	0.00752686
0.339	0.657747	0.339	0.722429	0.339	0.506251	0.339	0.525966	0.339	0.0291107	0.339	0.0297484	0.339	0.00754122	0.339	0.00752247
0.34	0.657612	0.34	0.722419	0.34	0.506862	0.34	0.526596	0.34	0.0292828	0.34	0.0299249	0.34	0.00753298	0.34	0.00751816
0.341	0.657534	0.341	0.722409	0.341	0.507527	0.341	0.52722	0.341	0.0294435	0.341	0.0301026	0.341	0.00752782	0.341	0.00751392
0.342	0.65739	0.342	0.722398	0.342	0.508136	0.342	0.52784	0.342	0.0296228	0.342	0.0302816	0.342	0.00751546	0.342	0.00750974
0.343	0.65724	0.343	0.722386	0.343	0.508745	0.343	0.528455	0.343	0.0297991	0.343	0.0304619	0.343	0.00751443	0.343	0.00750564
0.344	0.657115	0.344	0.722374	0.344	0.509361	0.344	0.529065	0.344	0.0299588	0.344	0.0306435	0.344	0.00751443	0.344	0.0075016
0.345	0.65706	0.345	0.722361	0.345	0.510003	0.345	0.529671	0.345	0.0301226	0.345	0.0308263	0.345	0.00750721	0.345	0.00749764
0.346	0.657005	0.346	0.722347	0.346	0.510614	0.346	0.530271	0.346	0.030305	0.346	0.0310104	0.346	0.00749897	0.346	0.00749375
0.347	0.656913	0.347	0.722333	0.347	0.511153	0.347	0.530867	0.347	0.0304534	0.347	0.0311959	0.347	0.00748351	0.347	0.00748993
0.348	0.656878	0.348	0.722318	0.348	0.511664	0.348	0.531458	0.348	0.0306296	0.348	0.0313826	0.348	0.00747836	0.348	0.00748618
0.349	0.656804	0.349	0.722303	0.349	0.51226	0.349	0.532045	0.349	0.0308172	0.349	0.0315706	0.349	0.00747321	0.349	0.0074825
0.35	0.656699	0.35	0.722287	0.35	0.512812	0.35	0.532627	0.35	0.0310027	0.35	0.03176	0.35	0.00748351	0.35	0.0074789
0.351	0.656658	0.351	0.72227	0.351	0.513351	0.351	0.533204	0.351	0.0311789	0.351	0.0319507	0.351	0.00747733	0.351	0.00747536
0.352	0.656588	0.352	0.722253	0.352	0.513978	0.352	0.533776	0.352	0.0313706	0.352	0.0321427	0.352	0.00747012	0.352	0.0074719
0.353	0.656529	0.353	0.722236	0.353	0.51459	0.353	0.534344	0.353	0.031553	0.353	0.0323361	0.353	0.00746908	0.353	0.00746851
0.354	0.656362	0.354	0.722218	0.354	0.515179	0.354	0.534908	0.354	0.0317312	0.354	0.0325308	0.354	0.00746187	0.354	0.00746519
0.355	0.656276	0.355	0.722199	0.355	0.515771	0.355	0.535467	0.355	0.0318889	0.355	0.0327269	0.355	0.00745775	0.355	0.00746195
0.356	0.656129	0.356	0.72218	0.356	0.516382	0.356	0.536022	0.356	0.0320352	0.356	0.0329243	0.356	0.00745672	0.356	0.00745878
0.357	0.655991	0.357	0.72216	0.357	0.516946	0.357	0.536572	0.357	0.0322084	0.357	0.0331231	0.357	0.00745157	0.357	0.00745568
0.358	0.655846	0.358	0.72214	0.358	0.517437	0.358	0.537118	0.358	0.032399	0.358	0.0333233	0.358	0.00746599	0.358	0.00745266
0.359	0.655731	0.359	0.722119	0.359	0.518011	0.359	0.537659	0.359	0.0325495	0.359	0.0335248	0.359	0.00747424	0.359	0.00744971
0.36	0.655554	0.36	0.722098	0.36	0.518518	0.36	0.538197	0.36	0.0327061	0.36	0.0337278	0.36	0.00745981	0.36	0.00744683
0.361	0.655611	0.361	0.722077	0.361	0.519085	0.361	0.538729	0.361	0.0328782	0.361	0.0339321	0.361	0.00746393	0.361	0.00744403
0.362	0.655464	0.362	0.722055	0.362	0.519703	0.362	0.539258	0.362	0.0330719	0.362	0.0341378	0.362	0.0074629	0.362	0.0074413
0.363	0.655492	0.363	0.722032	0.363	0.520232	0.363	0.539782	0.363	0.0332585	0.363	0.034345	0.363	0.00746393	0.363	0.00743865
0.364	0.655388	0.364	0.722009	0.364	0.520754	0.364	0.540303	0.364	0.0334316	0.364	0.0345535	0.364	0.00745569	0.364	0.00743607
0.365	0.655344	0.365	0.721986	0.365	0.521258	0.365	0.540819	0.365	0.033614	0.365	0.0347635	0.365	0.00745157	0.365	0.00743357
0.366	0.655272	0.366	0.721962	0.366	0.521704	0.366	0.541331	0.366	0.033816	0.366	0.0349749	0.366	0.0074629	0.366	0.00743114
0.367	0.655203	0.367	0.721938	0.367	0.522257	0.367	0.541838	0.367	0.0340344	0.367	0.0351877	0.367	0.00745878	0.367	0.00742878
0.368	0.655215	0.368	0.721913	0.368	0.52275	0.368	0.542342	0.368	0.0342003	0.368	0.035402	0.368	0.00745569	0.368	0.00742651
0.369	0.655161	0.369	0.721888	0.369	0.52328	0.369	0.542842	0.369	0.0344033	0.369	0.0356177	0.369	0.00745054	0.369	0.0074243
0.37	0.654939	0.37	0.721863	0.37	0.523788	0.37	0.543337	0.37	0.0346125	0.37	0.0358349	0.37	0.00745054	0.37	0.00742217
0.371	0.654897	0.371	0.721837	0.371	0.524229	0.371	0.543829	0.371	0.0348063	0.371	0.0360535	0.371	0.00745157	0.371	0.00742012
0.372	0.654839	0.372	0.721811	0.372	0.524771	0.372	0.544316	0.372	0.0350144	0.372	0.0362736	0.372	0.00745363	0.372	0.00741815
0.373	0.654756	0.373	0.721784	0.373	0.52537	0.373	0.5448	0.373	0.0352185	0.373	0.0364952	0.373	0.00745878	0.373	0.00741625
0.374	0.654605	0.374	0.721757	0.374	0.525942	0.374	0.54528	0.374	0.0354132	0.374	0.0367182	0.374	0.00746496	0.374	0.00741443
0.375	0.654445	0.375	0.72173	0.375	0.526319	0.375	0.545756	0.375	0.0356338	0.375	0.0369428	0.375	0.00745878	0.375	0.00741268
0.376	0.654416	0.376	0.721702	0.376	0.526813	0.376	0.546228	0.376	0.0358656	0.376	0.0371688	0.376	0.00744435	0.376	0.00741101
0.377	0.654339	0.377	0.721674	0.377	0.527269	0.377	0.546696	0.377	0.0361037	0.377	0.0373963	0.377	0.00744126	0.377	0.00740941
0.378	0.654397	0.378	0.721646	0.378	0.527741	0.378	0.54716	0.378	0.036316	0.378	0.0376253	0.378	0.00744229	0.378	0.0074079
0.379	0.654335	0.379	0.721617	0.379	0.528202	0.379	0.547621	0.379	0.0365087	0.379	0.0378559	0.379	0.00744435	0.379	0.00740646
0.38	0.654222	0.38	0.721588	0.38	0.528677	0.38	0.548078	0.38	0.0367065	0.38	0.0380879	0.38	0.00744229	0.38	0.00740509
0.381	0.654157	0.381	0.721559	0.381	0.529161	0.381	0.548531	0.381	0.0369301	0.381	0.0383215	0.381	0.00744023	0.381	0.00740381
0.382	0.653989	0.382	0.721529	0.382	0.529615	0.382	0.54898	0.382	0.0371682	0.382	0.0385567	0.382	0.00744126	0.382	0.0074026
0.383	0.653867	0.383	0.721499	0.383	0.530035	0.383	0.549426	0.383	0.0373846	0.383	0.0387933	0.383	0.00744126	0.383	0.00740147
0.384	0.653823	0.384	0.721469	0.384	0.530411	0.384	0.549868	0.384	0.0375938	0.384	0.0390315	0.384	0.00744023	0.384	0.00740041
0.385	0.653616	0.385	0.721439	0.385	0.530791	0.385	0.550307	0.385	0.037803	0.385	0.0392713	0.385	0.00743508	0.385	0.00739943
0.386	0.653579	0.386	0.721408	0.386	0.531212	0.386	0.550742	0.386	0.0380266	0.386	0.0395126	0.386	0.00742993	0.386	0.00739854
0.387	0.65346	0.387	0.721377	0.387	0.53163	0.387	0.551173	0.387	0.0382585	0.387	0.0397554	0.387	0.00742168	0.387	0.00739771
0.388	0.653368	0.388	0.721346	0.388	0.532077	0.388	0.551601	0.388	0.038481	0.388	0.0399999	0.388	0.00742374	0.388	0.00739697
0.389	0.653312	0.389	0.721314	0.389	0.532523	0.389	0.552025	0.389	0.0387139	0.389	0.0402459	0.389	0.00742993	0.389	0.0073963
0.39	0.653276	0.39	0.721283	0.39	0.532998	0.39	0.552446	0.39	0.0388974	0.39	0.0404935	0.39	0.00743405	0.39	0.00739572
0.391	0.653205	0.391	0.721251	0.391	0.533428	0.391	0.552863	0.391	0.039121	0.391	0.0407427	0.391	0.00742786	0.391	0.00739521
0.392	0.653053	0.392	0.721218	0.392	0.533769	0.392	0.553277	0.392	0.0393394	0.392	0.0409934	0.392	0.00742786	0.392	0.00739477
0.393	0.652991	0.393	0.721186	0.393	0.534136	0.393	0.553688	0.393	0.0395435	0.393	0.0412458	0.393	0.00743405	0.393	0.00739442
0.394	0.652965	0.394	0.721153	0.394	0.534489	0.394	0.554095	0.394	0.0397877	0.394	0.0414998	0.394	0.00744538	0.394	0.00739414
0.395	0.652836	0.395	0.72112	0.395	0.534824	0.395	0.554499	0.395	0.040033	0.395	0.0417554	0.395	0.00744538	0.395	0.00739395
0.396	0.652783	0.396	0.721087	0.396	0.53524	0.396	0.554899	0.396	0.040235	0.396	0.0420126	0.396	0.00744744	0.396	0.00739383
0.397	0.652622	0.397	0.721054	0.397	0.535691	0.397	0.555296	0.397	0.0404885	0.397	0.0422715	0.397	0.00744951	0.397	0.00739379
0.398	0.652428	0.398	0.72102	0.398	0.53613	0.398	0.55569	0.398	0.0407244	0.398	0.0425319	0.398	0.00744951	0.398	0.00739382
0.399	0.65243	0.399	0.720987	0.399	0.536554	0.399	0.556081	0.399	0.0409336	0.399	0.042794	0.399	0.00744951	0.399	0.00739394
0.4	0.652207	0.4	0.720953	0.4	0.536947	0.4	0.556468	0.4	0.0411799	0.4	0.0430578	0.4	0.0074392	0.4	0.00739413
0.401	0.652109	0.401	0.720919	0.401	0.53734	0.401	0.556852	0.401	0.0414118	0.401	0.0433232	0.401	0.00743508	0.401	0.00739441
0.402	0.652036	0.402	0.720885	0.402	0.537816	0.402	0.557233	0.402	0.0416364	0.402	0.0435902	0.402	0.00743302	0.402	0.00739476
0.403	0.65198	0.403	0.72085	0.403	0.538243	0.403	0.557611	0.403	0.0418621	0.403	0.0438589	0.403	0.00743199	0.403	0.00739519
0.404	0.651901	0.404	0.720816	0.404	0.538668	0.404	0.557985	0.404	0.0421177	0.404	0.0441293	0.404	0.0074258	0.404	0.0073957
0.405	0.651804	0.405	0.720781	0.405	0.539117	0.405	0.558357	0.405	0.0423897	0.405	0.0444013	0.405	0.0074258	0.405	0.00739629
0.406	0.651758	0.406	0.720746	0.406	0.539496	0.406	0.558725	0.406	0.0426319	0.406	0.044675	0.406	0.00743714	0.406	0.00739695
0.407	0.651775	0.407	0.720711	0.407	0.539962	0.407	0.55909	0.407	0.0429112	0.407	0.0449504	0.407	0.00742477	0.407	0.0073977
0.408	0.651723	0.408	0.720676	0.408	0.540347	0.408	0.559453	0.408	0.043143	0.408	0.0452275	0.408	0.00741962	0.408	0.00739852
0.409	0.651674	0.409	0.720641	0.409	0.540626	0.409	0.559812	0.409	0.043377	0.409	0.0455063	0.409	0.0074155	0.409	0.00739942
0.41	0.651595	0.41	0.720605	0.41	0.540945	0.41	0.560168	0.41	0.043682	0.41	0.0457868	0.41	0.00741344	0.41	0.0074004
0.411	0.651561	0.411	0.72057	0.411	0.541313	0.411	0.560521	0.411	0.0439448	0.411	0.0460689	0.411	0.00741447	0.411	0.00740146
0.412	0.651456	0.412	0.720534	0.412	0.541679	0.412	0.560871	0.412	0.0442106	0.412	0.0463528	0.412	0.00741756	0.412	0.0074026
0.413	0.651382	0.413	0.720498	0.413	0.542018	0.413	0.561218	0.413	0.0444549	0.413	0.0466384	0.413	0.0074289	0.413	0.00740382
0.414	0.651326	0.414	0.720463	0.414	0.542387	0.414	0.561563	0.414	0.0446898	0.414	0.0469258	0.414	0.00742168	0.414	0.00740512
0.415	0.651252	0.415	0.720427	0.415	0.542765	0.415	0.561904	0.415	0.0449608	0.415	0.0472148	0.415	0.00742271	0.415	0.00740649
0.416	0.651071	0.416	0.720391	0.416	0.543034	0.416	0.562243	0.416	0.0452082	0.416	0.0475056	0.416	0.0074289	0.416	0.00740795
0.417	0.651082	0.417	0.720355	0.417	0.543363	0.417	0.562578	0.417	0.0454926	0.417	0.0477981	0.417	0.00742374	0.417	0.00740948
0.418	0.651032	0.418	0.720318	0.418	0.543692	0.418	0.562911	0.418	0.0457605	0.418	0.0480923	0.418	0.00742477	0.418	0.00741109
0.419	0.650965	0.419	0.720282	0.419	0.544072	0.419	0.563241	0.419	0.0460367	0.419	0.0483883	0.419	0.00742683	0.419	0.00741278
0.42	0.650881	0.42	0.720246	0.42	0.544401	0.42	0.563568	0.42	0.046283	0.42	0.0486861	0.42	0.0074258	0.42	0.00741455
0.421	0.650843	0.421	0.720209	0.421	0.544712	0.421	0.563893	0.421	0.0465622	0.421	0.0489856	0.421	0.00743302	0.421	0.00741639
0.422	0.650762	0.422	0.720173	0.422	0.545067	0.422	0.564214	0.422	0.0468631	0.422	0.0492868	0.422	0.00744023	0.422	0.00741832
0.423	0.65072	0.423	0.720136	0.423	0.545345	0.423	0.564533	0.423	0.0471321	0.423	0.0495899	0.423	0.00742786	0.423	0.00742032
0.424	0.650706	0.424	0.7201	0.424	0.545724	0.424	0.564849	0.424	0.0473959	0.424	0.0498947	0.424	0.00742993	0.424	0.00742241
0.425	0.650597	0.425	0.720063	0.425	0.546006	0.425	0.565163	0.425	0.0476783	0.425	0.0502012	0.425	0.00743611	0.425	0.00742457
0.426	0.650548	0.426	0.720026	0.426	0.54625	0.426	0.565474	0.426	0.0479483	0.426	0.0505096	0.426	0.0074258	0.426	0.00742681
0.427	0.650414	0.427	0.71999	0.427	0.546555	0.427	0.565782	0.427	0.0482172	0.427	0.0508197	0.427	0.00741962	0.427	0.00742913
0.428	0.650271	0.428	0.719953	0.428	0.546859	0.428	0.566087	0.428	0.0485233	0.428	0.0511316	0.428	0.00743302	0.428	0.00743152
0.429	0.650237	0.429	0.719916	0.429	0.547178	0.429	0.56639	0.429	0.048818	0.429	0.0514453	0.429	0.00744435	0.429	0.007434
0.43	0.650148	0.43	0.719879	0.43	0.547503	0.43	0.566691	0.43	0.0490849	0.43	0.0517608	0.43	0.00744744	0.43	0.00743655
0.431	0.650003	0.431	0.719842	0.431	0.547701	0.431	0.566988	0.431	0.0493755	0.431	0.0520781	0.431	0.0074526	0.431	0.00743918
0.432	0.649863	0.432	0.719805	0.432	0.548042	0.432	0.567284	0.432	0.0496744	0.432	0.0523972	0.432	0.00745775	0.432	0.00744189
0.433	0.649787	0.433	0.719769	0.433	0.548367	0.433	0.567576	0.433	0.0499588	0.433	0.0527181	0.433	0.00745775	0.433	0.00744468
0.434	0.649676	0.434	0.719732	0.434	0.548696	0.434	0.567866	0.434	0.0502226	0.434	0.0530409	0.434	0.00747836	0.434	0.00744754
0.435	0.649603	0.435	0.719695	0.435	0.549011	0.435	0.568154	0.435	0.0505132	0.435	0.0533654	0.435	0.0074866	0.435	0.00745048
0.436	0.649548	0.436	0.719658	0.436	0.549265	0.436	0.568439	0.436	0.0508007	0.436	0.0536918	0.436	0.00748557	0.436	0.00745351
0.437	0.649487	0.437	0.719621	0.437	0.549542	0.437	0.568722	0.437	0.0511253	0.437	0.05402	0.437	0.00749485	0.437	0.0074566
0.438	0.649467	0.438	0.719584	0.438	0.549804	0.438	0.569002	0.438	0.0514633	0.438	0.05435	0.438	0.00749382	0.438	0.00745978
0.439	0.649369	0.439	0.719547	0.439	0.550095	0.439	0.56928	0.439	0.0517282	0.439	0.0546818	0.439	0.00749691	0.439	0.00746303
0.44	0.64931	0.44	0.71951	0.44	0.550364	0.44	0.569555	0.44	0.0520208	0.44	0.0550155	0.44	0.00749691	0.44	0.00746637
0.441	0.649288	0.441	0.719473	0.441	0.550747	0.441	0.569828	0.441	0.0523351	0.441	0.055351	0.441	0.00749794	0.441	0.00746978
0.442	0.649347	0.442	0.719437	0.442	0.551038	0.442	0.570098	0.442	0.0526278	0.442	0.0556884	0.442	0.0075	0.442	0.00747326
0.443	0.649282	0.443	0.7194	0.443	0.55138	0.443	0.570367	0.443	0.0529194	0.443	0.0560276	0.443	0.00750412	0.443	0.00747682
0.444	0.649112	0.444	0.719363	0.444	0.551635	0.444	0.570632	0.444	0.0532461	0.444	0.0563687	0.444	0.00751031	0.444	0.00748047
0.445	0.649025	0.445	0.719326	0.445	0.551968	0.445	0.570896	0.445	0.0535748	0.445	0.0567116	0.445	0.0075237	0.445	0.00748418
0.446	0.648904	0.446	0.71929	0.446	0.552215	0.446	0.571157	0.446	0.0538737	0.446	0.0570564	0.446	0.00753298	0.446	0.00748798
0.447	0.648798	0.447	0.719253	0.447	0.552474	0.447	0.571416	0.447	0.0541498	0.447	0.057403	0.447	0.00753298	0.447	0.00749185
0.448	0.648783	0.448	0.719216	0.448	0.552755	0.448	0.571673	0.448	0.0544497	0.448	0.0577515	0.448	0.00755049	0.448	0.0074958
0.449	0.648727	0.449	0.71918	0.449	0.553062	0.449	0.571927	0.449	0.0547558	0.449	0.0581018	0.449	0.00755771	0.449	0.00749982
0.45	0.648688	0.45	0.719143	0.45	0.553423	0.45	0.572179	0.45	0.0550783	0.45	0.058454	0.45	0.00756904	0.45	0.00750392
0.451	0.648672	0.451	0.719107	0.451	0.553732	0.451	0.572429	0.451	0.0554246	0.451	0.0588081	0.451	0.00756904	0.451	0.0075081
0.452	0.648396	0.452	0.71907	0.452	0.554042	0.452	0.572677	0.452	0.0557533	0.452	0.0591641	0.452	0.00757317	0.452	0.00751236
0.453	0.64831	0.453	0.719034	0.453	0.554249	0.453	0.572923	0.453	0.0560831	0.453	0.0595219	0.453	0.00758553	0.453	0.00751669
0.454	0.648291	0.454	0.718998	0.454	0.554513	0.454	0.573166	0.454	0.0563654	0.454	0.0598816	0.454	0.00758656	0.454	0.00752109
0.455	0.648139	0.455	0.718961	0.455	0.554778	0.455	0.573407	0.455	0.056654	0.455	0.0602432	0.455	0.00758656	0.455	0.00752558
0.456	0.647988	0.456	0.718925	0.456	0.555026	0.456	0.573646	0.456	0.0569971	0.456	0.0606067	0.456	0.00757729	0.456	0.00753014
0.457	0.64786	0.457	0.718889	0.457	0.555349	0.457	0.573883	0.457	0.0573135	0.457	0.0609721	0.457	0.00759996	0.457	0.00753477
0.458	0.647802	0.458	0.718853	0.458	0.555644	0.458	0.574118	0.458	0.0576443	0.458	0.0613393	0.458	0.00760099	0.458	0.00753948
0.459	0.647737	0.459	0.718817	0.459	0.555887	0.459	0.574351	0.459	0.0579854	0.459	0.0617084	0.459	0.00760408	0.459	0.00754426
0.46	0.647639	0.46	0.718782	0.46	0.556176	0.46	0.574582	0.46	0.0583048	0.46	0.0620795	0.46	0.00760717	0.46	0.00754912
0.461	0.647691	0.461	0.718746	0.461	0.55641	0.461	0.57481	0.461	0.0586428	0.461	0.0624524	0.461	0.00761954	0.461	0.00755406
0.462	0.64766	0.462	0.71871	0.462	0.556595	0.462	0.575037	0.462	0.0590076	0.462	0.0628272	0.462	0.00763603	0.462	0.00755907
0.463	0.647602	0.463	0.718675	0.463	0.556795	0.463	0.575261	0.463	0.0593075	0.463	0.0632039	0.463	0.00763706	0.463	0.00756416
0.464	0.647589	0.464	0.718639	0.464	0.557077	0.464	0.575484	0.464	0.0596702	0.464	0.0635825	0.464	0.00763706	0.464	0.00756932
0.465	0.647644	0.465	0.718604	0.465	0.557199	0.465	0.575705	0.465	0.0599887	0.465	0.063963	0.465	0.00764839	0.465	0.00757455
0.466	0.64753	0.466	0.718568	0.466	0.557371	0.466	0.575923	0.466	0.0602927	0.466	0.0643454	0.466	0.007669	0.466	0.00757986
0.467	0.647451	0.467	0.718533	0.467	0.557533	0.467	0.57614	0.467	0.0606101	0.467	0.0647297	0.467	0.00768034	0.467	0.00758525
0.468	0.647377	0.468	0.718498	0.468	0.55777	0.468	0.576354	0.468	0.0609604	0.468	0.0651159	0.468	0.00768858	0.468	0.0075907
0.469	0.647237	0.469	0.718463	0.469	0.557998	0.469	0.576567	0.469	0.0612943	0.469	0.065504	0.469	0.00769992	0.469	0.00759624
0.47	0.647128	0.47	0.718428	0.47	0.558156	0.47	0.576778	0.47	0.0616457	0.47	0.065894	0.47	0.00771538	0.47	0.00760184
0.471	0.647124	0.471	0.718394	0.471	0.558393	0.471	0.576987	0.471	0.0619961	0.471	0.0662859	0.471	0.0077195	0.471	0.00760752
0.472	0.647015	0.472	0.718359	0.472	0.558659	0.472	0.577194	0.472	0.0623238	0.472	0.0666797	0.472	0.00773289	0.472	0.00761328
0.473	0.646928	0.473	0.718324	0.473	0.55895	0.473	0.577399	0.473	0.0626886	0.473	0.0670755	0.473	0.00774011	0.473	0.0076191
0.474	0.646808	0.474	0.71829	0.474	0.559156	0.474	0.577602	0.474	0.0630101	0.474	0.0674731	0.474	0.00775041	0.474	0.007625
0.475	0.646775	0.475	0.718256	0.475	0.559362	0.475	0.577804	0.475	0.0633728	0.475	0.0678726	0.475	0.00775866	0.475	0.00763097
0.476	0.646623	0.476	0.718222	0.476	0.55949	0.476	0.578003	0.476	0.0636954	0.476	0.0682741	0.476	0.00777102	0.476	0.00763702
0.477	0.646582	0.477	0.718188	0.477	0.559675	0.477	0.578201	0.477	0.0640561	0.477	0.0686774	0.477	0.00777411	0.477	0.00764314
0.478	0.646535	0.478	0.718154	0.478	0.559931	0.478	0.578397	0.478	0.0644198	0.478	0.0690827	0.478	0.00777721	0.478	0.00764933
0.479	0.646492	0.479	0.71812	0.479	0.560191	0.479	0.578591	0.479	0.0647918	0.479	0.0694899	0.479	0.0077906	0.479	0.0076556
0.48	0.64637	0.48	0.718086	0.48	0.560351	0.48	0.578784	0.48	0.0651772	0.48	0.0698989	0.48	0.0077906	0.48	0.00766193
0.481	0.646258	0.481	0.718053	0.481	0.56056	0.481	0.578974	0.481	0.0655328	0.481	0.0703099	0.481	0.00780606	0.481	0.00766834
0.482	0.646129	0.482	0.71802	0.482	0.560766	0.482	0.579163	0.482	0.0659202	0.482	0.0707228	0.482	0.00781018	0.482	0.00767482
0.483	0.646062	0.483	0.717986	0.483	0.560975	0.483	0.579351	0.483	0.0662943	0.483	0.0711376	0.483	0.00781636	0.483	0.00768137
0.484	0.646044	0.484	0.717953	0.484	0.561114	0.484	0.579536	0.484	0.0666818	0.484	0.0715543	0.484	0.00783697	0.484	0.00768799
0.485	0.646099	0.485	0.71792	0.485	0.56137	0.485	0.57972	0.485	0.0671125	0.485	0.0719729	0.485	0.00784934	0.485	0.00769469
0.486	0.64604	0.486	0.717888	0.486	0.561602	0.486	0.579902	0.486	0.0675268	0.486	0.0723934	0.486	0.00784625	0.486	0.00770146
0.487	0.645952	0.487	0.717855	0.487	0.561776	0.487	0.580082	0.487	0.067904	0.487	0.0728158	0.487	0.00785862	0.487	0.00770829
0.488	0.645783	0.488	0.717822	0.488	0.561937	0.488	0.580261	0.488	0.0682894	0.488	0.0732402	0.488	0.00786274	0.488	0.0077152
0.489	0.645687	0.489	0.71779	0.489	0.562048	0.489	0.580438	0.489	0.068683	0.489	0.0736664	0.489	0.00786377	0.489	0.00772218
0.49	0.645631	0.49	0.717758	0.49	0.562167	0.49	0.580613	0.49	0.0690427	0.49	0.0740945	0.49	0.00786995	0.49	0.00772923
0.491	0.645554	0.491	0.717726	0.491	0.562345	0.491	0.580787	0.491	0.0693704	0.491	0.0745245	0.491	0.00788644	0.491	0.00773635
0.492	0.645476	0.492	0.717694	0.492	0.562524	0.492	0.580959	0.492	0.0697146	0.492	0.0749565	0.492	0.00788644	0.492	0.00774354
0.493	0.645319	0.493	0.717662	0.493	0.562745	0.493	0.58113	0.493	0.0701154	0.493	0.0753903	0.493	0.00789984	0.493	0.0077508
0.494	0.645222	0.494	0.717631	0.494	0.562908	0.494	0.581299	0.494	0.0704885	0.494	0.075826	0.494	0.00790499	0.494	0.00775813
0.495	0.645165	0.495	0.717599	0.495	0.56317	0.495	0.581466	0.495	0.070877	0.495	0.0762636	0.495	0.0079019	0.495	0.00776552
0.496	0.645129	0.496	0.717568	0.496	0.563318	0.496	0.581632	0.496	0.0712768	0.496	0.0767031	0.496	0.00790808	0.496	0.00777299
0.497	0.645113	0.497	0.717537	0.497	0.563449	0.497	0.581796	0.497	0.0716787	0.497	0.0771445	0.497	0.00791632	0.497	0.00778053
0.498	0.645062	0.498	0.717506	0.498	0.563655	0.498	0.581959	0.498	0.0720754	0.498	0.0775877	0.498	0.00793796	0.498	0.00778814
0.499	0.645052	0.499	0.717475	0.499	0.563848	0.499	0.58212	0.499	0.0724835	0.499	0.0780329	0.499	0.00794106	0.499	0.00779581
0.5	0.645072	0.5	0.717445	0.5	0.563975	0.5	0.58228	0.5	0.0728906	0.5	0.0784799	0.5	0.00794827	0.5	0.00780355
0.501	0.64505	0.501	0.717414	0.501	0.564191	0.501	0.582438	0.501	0.0732605	0.501	0.0789288	0.501	0.00795548	0.501	0.00781137
0.502	0.645016	0.502	0.717384	0.502	0.564382	0.502	0.582595	0.502	0.0736428	0.502	0.0793796	0.502	0.00795754	0.502	0.00781925
0.503	0.644957	0.503	0.717354	0.503	0.564603	0.503	0.58275	0.503	0.0740437	0.503	0.0798323	0.503	0.00796373	0.503	0.00782719
0.504	0.645014	0.504	0.717324	0.504	0.564797	0.504	0.582904	0.504	0.0744384	0.504	0.0802868	0.504	0.00797506	0.504	0.00783521
0.505	0.644992	0.505	0.717295	0.505	0.56486	0.505	0.583056	0.505	0.0748475	0.505	0.0807432	0.505	0.00798021	0.505	0.00784329
0.506	0.644993	0.506	0.717265	0.506	0.564962	0.506	0.583207	0.506	0.0752401	0.506	0.0812015	0.506	0.00798743	0.506	0.00785145
0.507	0.644911	0.507	0.717236	0.507	0.565121	0.507	0.583356	0.507	0.0756502	0.507	0.0816617	0.507	0.00800392	0.507	0.00785966
0.508	0.64491	0.508	0.717206	0.508	0.5652	0.508	0.583504	0.508	0.0760542	0.508	0.0821236	0.508	0.00802143	0.508	0.00786795
0.509	0.644761	0.509	0.717177	0.509	0.565341	0.509	0.583651	0.509	0.0765159	0.509	0.0825875	0.509	0.00802246	0.509	0.0078763
0.51	0.644787	0.51	0.717149	0.51	0.56548	0.51	0.583796	0.51	0.0769209	0.51	0.0830532	0.51	0.00802865	0.51	0.00788472
0.511	0.644681	0.511	0.71712	0.511	0.565545	0.511	0.58394	0.511	0.0773135	0.511	0.0835208	0.511	0.00803689	0.511	0.0078932
0.512	0.644604	0.512	0.717092	0.512	0.565641	0.512	0.584082	0.512	0.0777442	0.512	0.0839901	0.512	0.00803792	0.512	0.00790175
0.513	0.644551	0.513	0.717063	0.513	0.565804	0.513	0.584223	0.513	0.0781544	0.513	0.0844614	0.513	0.00804514	0.513	0.00791037
0.514	0.644407	0.514	0.717035	0.514	0.565924	0.514	0.584363	0.514	0.0785655	0.514	0.0849345	0.514	0.00805235	0.514	0.00791905
0.515	0.644322	0.515	0.717007	0.515	0.566107	0.515	0.584502	0.515	0.0790025	0.515	0.0854094	0.515	0.00806575	0.515	0.0079278
0.516	0.644201	0.516	0.71698	0.516	0.56627	0.516	0.584639	0.516	0.0793796	0.516	0.0858861	0.516	0.00806472	0.516	0.00793662
0.517	0.644125	0.517	0.716952	0.517	0.56637	0.517	0.584774	0.517	0.0797929	0.517	0.0863647	0.517	0.0080812	0.517	0.0079455
0.518	0.644016	0.518	0.716925	0.518	0.566576	0.518	0.584909	0.518	0.0802061	0.518	0.086845	0.518	0.00808636	0.518	0.00795444
0.519	0.644059	0.519	0.716898	0.519	0.566662	0.519	0.585042	0.519	0.0806482	0.519	0.0873272	0.519	0.00809254	0.519	0.00796345
0.52	0.643989	0.52	0.716871	0.52	0.566829	0.52	0.585174	0.52	0.081046	0.52	0.0878113	0.52	0.008108	0.52	0.00797252
0.521	0.643965	0.521	0.716844	0.521	0.566984	0.521	0.585305	0.521	0.0814984	0.521	0.0882971	0.521	0.00811521	0.521	0.00798166
0.522	0.643781	0.522	0.716817	0.522	0.567093	0.522	0.585434	0.522	0.0819157	0.522	0.0887847	0.522	0.0081183	0.522	0.00799086
0.523	0.643679	0.523	0.716791	0.523	0.567279	0.523	0.585562	0.523	0.0823362	0.523	0.0892741	0.523	0.00813685	0.523	0.00800013
0.524	0.643585	0.524	0.716765	0.524	0.567432	0.524	0.585689	0.524	0.0827638	0.524	0.0897653	0.524	0.008142	0.524	0.00800945
0.525	0.643577	0.525	0.716739	0.525	0.567571	0.525	0.585814	0.525	0.0832193	0.525	0.0902583	0.525	0.00813788	0.525	0.00801885
0.526	0.643533	0.526	0.716713	0.526	0.567746	0.526	0.585939	0.526	0.0836397	0.526	0.0907531	0.526	0.008142	0.526	0.0080283
0.527	0.643543	0.527	0.716688	0.527	0.567846	0.527	0.586062	0.527	0.0840581	0.527	0.0912496	0.527	0.00815128	0.527	0.00803782
0.528	0.643448	0.528	0.716662	0.528	0.567892	0.528	0.586184	0.528	0.0845023	0.528	0.0917479	0.528	0.00816261	0.528	0.0080474
0.529	0.64337	0.529	0.716637	0.529	0.568083	0.529	0.586305	0.529	0.0849567	0.529	0.092248	0.529	0.00816983	0.529	0.00805705
0.53	0.643209	0.53	0.716612	0.53	0.568238	0.53	0.586425	0.53	0.0854266	0.53	0.0927498	0.53	0.00818528	0.53	0.00806676
0.531	0.643211	0.531	0.716587	0.531	0.568303	0.531	0.586543	0.531	0.0858749	0.531	0.0932534	0.531	0.00820383	0.531	0.00807652
0.532	0.643077	0.532	0.716563	0.532	0.568307	0.532	0.58666	0.532	0.0863335	0.532	0.0937588	0.532	0.00820692	0.532	0.00808636
0.533	0.643067	0.533	0.716538	0.533	0.568366	0.533	0.586776	0.533	0.0867776	0.533	0.0942658	0.533	0.00821414	0.533	0.00809625
0.534	0.64297	0.534	0.716514	0.534	0.56845	0.534	0.586891	0.534	0.0872434	0.534	0.0947747	0.534	0.00822754	0.534	0.0081062
0.535	0.642876	0.535	0.71649	0.535	0.568548	0.535	0.587005	0.535	0.0877339	0.535	0.0952852	0.535	0.00823063	0.535	0.00811622
0.536	0.642867	0.536	0.716466	0.536	0.568639	0.536	0.587118	0.536	0.0881441	0.536	0.0957974	0.536	0.00823681	0.536	0.0081263
0.537	0.642862	0.537	0.716443	0.537	0.568762	0.537	0.58723	0.537	0.0885934	0.537	0.0963114	0.537	0.00824093	0.537	0.00813644
0.538	0.642839	0.538	0.71642	0.538	0.568909	0.538	0.58734	0.538	0.0889891	0.538	0.0968271	0.538	0.00824815	0.538	0.00814663
0.539	0.642754	0.539	0.716396	0.539	0.569032	0.539	0.58745	0.539	0.0894734	0.539	0.0973445	0.539	0.00825742	0.539	0.00815689
0.54	0.642601	0.54	0.716373	0.54	0.56919	0.54	0.587558	0.54	0.0899763	0.54	0.0978636	0.54	0.00825948	0.54	0.00816721
0.541	0.64261	0.541	0.716351	0.541	0.569298	0.541	0.587666	0.541	0.0904194	0.541	0.0983843	0.541	0.00827082	0.541	0.00817759
0.542	0.642507	0.542	0.716328	0.542	0.569367	0.542	0.587772	0.542	0.0908244	0.542	0.0989068	0.542	0.00827494	0.542	0.00818804
0.543	0.642402	0.543	0.716306	0.543	0.569465	0.543	0.587877	0.543	0.091318	0.543	0.0994309	0.543	0.00828627	0.543	0.00819854
0.544	0.642428	0.544	0.716284	0.544	0.569527	0.544	0.587981	0.544	0.0917354	0.544	0.0999567	0.544	0.0082904	0.544	0.00820909
0.545	0.64231	0.545	0.716262	0.545	0.569704	0.545	0.588084	0.545	0.0922022	0.545	0.100484	0.545	0.00831204	0.545	0.00821971
0.546	0.642262	0.546	0.71624	0.546	0.569818	0.546	0.588186	0.546	0.0926587	0.546	0.101013	0.546	0.00832028	0.546	0.00823039
0.547	0.642263	0.547	0.716218	0.547	0.569969	0.547	0.588287	0.547	0.0931657	0.547	0.101544	0.547	0.00832543	0.547	0.00824113
0.548	0.64213	0.548	0.716197	0.548	0.570138	0.548	0.588388	0.548	0.0936253	0.548	0.102076	0.548	0.00832543	0.548	0.00825192
0.549	0.642131	0.549	0.716176	0.549	0.57018	0.549	0.588487	0.549	0.0941158	0.549	0.10261	0.549	0.00834604	0.549	0.00826278
0.55	0.642112	0.55	0.716155	0.55	0.570274	0.55	0.588585	0.55	0.094595	0.55	0.103146	0.55	0.0083512	0.55	0.00827369
0.551	0.642076	0.551	0.716134	0.551	0.570337	0.551	0.588682	0.551	0.0950474	0.551	0.103683	0.551	0.0083749	0.551	0.00828466
0.552	0.642054	0.552	0.716114	0.552	0.570488	0.552	0.588778	0.552	0.095506	0.552	0.104222	0.552	0.00838726	0.552	0.00829569
0.553	0.642102	0.553	0.716094	0.553	0.5706	0.553	0.588873	0.553	0.0959852	0.553	0.104762	0.553	0.00839242	0.553	0.00830678
0.554	0.642183	0.554	0.716074	0.554	0.570652	0.554	0.588967	0.554	0.0964386	0.554	0.105304	0.554	0.00839035	0.554	0.00831792
0.555	0.6422	0.555	0.716054	0.555	0.570773	0.555	0.589061	0.555	0.0969291	0.555	0.105848	0.555	0.00838726	0.555	0.00832912
0.556	0.642184	0.556	0.716034	0.556	0.570785	0.556	0.589153	0.556	0.0973928	0.556	0.106393	0.556	0.00839242	0.556	0.00834038
0.557	0.6422	0.557	0.716015	0.557	0.57085	0.557	0.589245	0.557	0.0978761	0.557	0.10694	0.557	0.00839138	0.557	0.0083517
0.558	0.642046	0.558	0.715995	0.558	0.570956	0.558	0.589335	0.558	0.0983306	0.558	0.107488	0.558	0.00840993	0.558	0.00836307
0.559	0.64197	0.559	0.715976	0.559	0.571025	0.559	0.589425	0.559	0.0988036	0.559	0.108038	0.559	0.00842436	0.559	0.0083745
0.56	0.641965	0.56	0.715958	0.56	0.571099	0.56	0.589513	0.56	0.0992642	0.56	0.108589	0.56	0.0084357	0.56	0.00838598
0.561	0.642041	0.561	0.715939	0.561	0.571079	0.561	0.589601	0.561	0.0996939	0.561	0.109142	0.561	0.00844497	0.561	0.00839752
0.562	0.64205	0.562	0.715921	0.562	0.571185	0.562	0.589688	0.562	0.100163	0.562	0.109697	0.562	0.00845734	0.562	0.00840912
0.563	0.64204	0.563	0.715902	0.563	0.571312	0.563	0.589774	0.563	0.10065	0.563	0.110253	0.563	0.00846146	0.563	0.00842077
0.564	0.642061	0.564	0.715884	0.564	0.571335	0.564	0.589859	0.564	0.101125	0.564	0.11081	0.564	0.00844703	0.564	0.00843248
0.565	0.642037	0.565	0.715867	0.565	0.571467	0.565	0.589944	0.565	0.1016	0.565	0.111369	0.565	0.00845837	0.565	0.00844424
0.566	0.642033	0.566	0.715849	0.566	0.571525	0.566	0.590027	0.566	0.102054	0.566	0.111929	0.566	0.00847176	0.566	0.00845606
0.567	0.641998	0.567	0.715832	0.567	0.571606	0.567	0.59011	0.567	0.102532	0.567	0.112491	0.567	0.00848413	0.567	0.00846794
0.568	0.642015	0.568	0.715814	0.568	0.571727	0.568	0.590192	0.568	0.103028	0.568	0.113055	0.568	0.00848413	0.568	0.00847987
0.569	0.641958	0.569	0.715797	0.569	0.57188	0.569	0.590273	0.569	0.103575	0.569	0.113619	0.569	0.00850165	0.569	0.00849185
0.57	0.641855	0.57	0.715781	0.57	0.571923	0.57	0.590353	0.57	0.104098	0.57	0.114186	0.57	0.00851401	0.57	0.00850389
0.571	0.641846	0.571	0.715764	0.571	0.572021	0.571	0.590432	0.571	0.104594	0.571	0.114753	0.571	0.0085305	0.571	0.00851598
0.572	0.641855	0.572	0.715748	0.572	0.572171	0.572	0.590511	0.572	0.105054	0.572	0.115322	0.572	0.00853772	0.572	0.00852813
0.573	0.641813	0.573	0.715732	0.573	0.572271	0.573	0.590588	0.573	0.105538	0.573	0.115893	0.573	0.00854081	0.573	0.00854033
0.574	0.641843	0.574	0.715716	0.574	0.572349	0.574	0.590665	0.574	0.106036	0.574	0.116465	0.574	0.00855936	0.574	0.00855258
0.575	0.641837	0.575	0.7157	0.575	0.572493	0.575	0.590742	0.575	0.106529	0.575	0.117038	0.575	0.00857481	0.575	0.00856489
0.576	0.641837	0.576	0.715685	0.576	0.57261	0.576	0.590817	0.576	0.106999	0.576	0.117613	0.576	0.00858203	0.576	0.00857725
0.577	0.641739	0.577	0.715669	0.577	0.572706	0.577	0.590892	0.577	0.107507	0.577	0.118189	0.577	0.00859646	0.577	0.00858966
0.578	0.641644	0.578	0.715654	0.578	0.572713	0.578	0.590965	0.578	0.108041	0.578	0.118766	0.578	0.00860573	0.578	0.00860213
0.579	0.641701	0.579	0.715639	0.579	0.572797	0.579	0.591039	0.579	0.108464	0.579	0.119345	0.579	0.00863046	0.579	0.00861465
0.58	0.641733	0.58	0.715625	0.58	0.572887	0.58	0.591111	0.58	0.108977	0.58	0.119925	0.58	0.00865416	0.58	0.00862723
0.581	0.641604	0.581	0.71561	0.581	0.572863	0.581	0.591183	0.581	0.109478	0.581	0.120506	0.581	0.00865829	0.581	0.00863985
0.582	0.641527	0.582	0.715596	0.582	0.572894	0.582	0.591253	0.582	0.110043	0.582	0.121089	0.582	0.00866241	0.582	0.00865253
0.583	0.641538	0.583	0.715582	0.583	0.572977	0.583	0.591324	0.583	0.110528	0.583	0.121673	0.583	0.00867477	0.583	0.00866526
0.584	0.641434	0.584	0.715568	0.584	0.573101	0.584	0.591393	0.584	0.111018	0.584	0.122259	0.584	0.00868714	0.584	0.00867804
0.585	0.641308	0.585	0.715554	0.585	0.573248	0.585	0.591462	0.585	0.111525	0.585	0.122845	0.585	0.00869332	0.585	0.00869088
0.586	0.641181	0.586	0.715541	0.586	0.573364	0.586	0.59153	0.586	0.112024	0.586	0.123433	0.586	0.00870466	0.586	0.00870376
0.587	0.641091	0.587	0.715528	0.587	0.573422	0.587	0.591597	0.587	0.112521	0.587	0.124022	0.587	0.00871393	0.587	0.0087167
0.588	0.641035	0.588	0.715515	0.588	0.573568	0.588	0.591664	0.588	0.112998	0.588	0.124613	0.588	0.00872218	0.588	0.00872969
0.589	0.641078	0.589	0.715502	0.589	0.573681	0.589	0.59173	0.589	0.113488	0.589	0.125205	0.589	0.00873454	0.589	0.00874273
0.59	0.641135	0.59	0.715489	0.59	0.573864	0.59	0.591795	0.59	0.113973	0.59	0.125798	0.59	0.00873969	0.59	0.00875582
0.591	0.641092	0.591	0.715477	0.591	0.57398	0.591	0.59186	0.591	0.11452	0.591	0.126392	0.591	0.00875618	0.591	0.00876896
0.592	0.641116	0.592	0.715465	0.592	0.573951	0.592	0.591924	0.592	0.115045	0.592	0.126987	0.592	0.0087737	0.592	0.00878215
0.593	0.641031	0.593	0.715452	0.593	0.574066	0.593	0.591987	0.593	0.115584	0.593	0.127584	0.593	0.00878298	0.593	0.0087954
0.594	0.641004	0.594	0.715441	0.594	0.574159	0.594	0.59205	0.594	0.116089	0.594	0.128181	0.594	0.00879225	0.594	0.00880869
0.595	0.640874	0.595	0.715429	0.595	0.574281	0.595	0.592112	0.595	0.116632	0.595	0.12878	0.595	0.00878916	0.595	0.00882204
0.596	0.640788	0.596	0.715418	0.596	0.574325	0.596	0.592173	0.596	0.117173	0.596	0.12938	0.596	0.00880874	0.596	0.00883543
0.597	0.640781	0.597	0.715406	0.597	0.574311	0.597	0.592234	0.597	0.117723	0.597	0.129982	0.597	0.00882523	0.597	0.00884888
0.598	0.640728	0.598	0.715395	0.598	0.574421	0.598	0.592294	0.598	0.118271	0.598	0.130584	0.598	0.00883862	0.598	0.00886237
0.599	0.640686	0.599	0.715384	0.599	0.574431	0.599	0.592354	0.599	0.118739	0.599	0.131188	0.599	0.00883862	0.599	0.00887591
0.6	0.640717	0.6	0.715374	0.6	0.574469	0.6	0.592413	0.6	0.119278	0.6	0.131792	0.6	0.00885511	0.6	0.00888951
0.601	0.640607	0.601	0.715363	0.601	0.574539	0.601	0.592471	0.601	0.119817	0.601	0.132398	0.601	0.00886439	0.601	0.00890315
0.602	0.640529	0.602	0.715353	0.602	0.574641	0.602	0.592529	0.602	0.120339	0.602	0.133005	0.602	0.00886851	0.602	0.00891685
0.603	0.640496	0.603	0.715343	0.603	0.574626	0.603	0.592586	0.603	0.12086	0.603	0.133613	0.603	0.00887778	0.603	0.00893059
0.604	0.640447	0.604	0.715333	0.604	0.574676	0.604	0.592643	0.604	0.121356	0.604	0.134222	0.604	0.00889427	0.604	0.00894438
0.605	0.640392	0.605	0.715324	0.605	0.574851	0.605	0.592699	0.605	0.121847	0.605	0.134832	0.605	0.00892003	0.605	0.00895822
0.606	0.64032	0.606	0.715314	0.606	0.574871	0.606	0.592754	0.606	0.122379	0.606	0.135443	0.606	0.00893137	0.606	0.00897211
0.607	0.640316	0.607	0.715305	0.607	0.575039	0.607	0.592809	0.607	0.122939	0.607	0.136056	0.607	0.00893755	0.607	0.00898605
0.608	0.6404	0.608	0.715296	0.608	0.575076	0.608	0.592863	0.608	0.123537	0.608	0.136669	0.608	0.00896641	0.608	0.00900003
0.609	0.640487	0.609	0.715287	0.609	0.575139	0.609	0.592917	0.609	0.124043	0.609	0.137283	0.609	0.00898495	0.609	0.00901407
0.61	0.640433	0.61	0.715278	0.61	0.5752	0.61	0.59297	0.61	0.124569	0.61	0.137898	0.61	0.00899423	0.61	0.00902815
0.611	0.640433	0.611	0.71527	0.611	0.57519	0.611	0.593023	0.611	0.125179	0.611	0.138514	0.611	0.00901896	0.611	0.00904228
0.612	0.640446	0.612	0.715261	0.612	0.575132	0.612	0.593075	0.612	0.125728	0.612	0.139132	0.612	0.00902514	0.612	0.00905646
0.613	0.640546	0.613	0.715253	0.613	0.575133	0.613	0.593127	0.613	0.126258	0.613	0.13975	0.613	0.00904472	0.613	0.00907069
0.614	0.640471	0.614	0.715245	0.614	0.575169	0.614	0.593178	0.614	0.126874	0.614	0.140369	0.614	0.00907152	0.614	0.00908497
0.615	0.640442	0.615	0.715238	0.615	0.575201	0.615	0.593228	0.615	0.127418	0.615	0.140989	0.615	0.00907976	0.615	0.00909929
0.616	0.640399	0.616	0.71523	0.616	0.57523	0.616	0.593278	0.616	0.127989	0.616	0.14161	0.616	0.00909419	0.616	0.00911367
0.617	0.640381	0.617	0.715223	0.617	0.575195	0.617	0.593328	0.617	0.128483	0.617	0.142232	0.617	0.0091148	0.617	0.00912808
0.618	0.640379	0.618	0.715216	0.618	0.575254	0.618	0.593377	0.618	0.129052	0.618	0.142855	0.618	0.0091148	0.618	0.00914255
0.619	0.64045	0.619	0.715209	0.619	0.575275	0.619	0.593425	0.619	0.129635	0.619	0.143479	0.619	0.00913026	0.619	0.00915707
0.62	0.640473	0.62	0.715202	0.62	0.575304	0.62	0.593474	0.62	0.130151	0.62	0.144103	0.62	0.00913953	0.62	0.00917163
0.621	0.640558	0.621	0.715195	0.621	0.57533	0.621	0.593521	0.621	0.130644	0.621	0.144729	0.621	0.00915911	0.621	0.00918624
0.622	0.640576	0.622	0.715189	0.622	0.575324	0.622	0.593568	0.622	0.131211	0.622	0.145355	0.622	0.00917148	0.622	0.00920089
0.623	0.640566	0.623	0.715182	0.623	0.575382	0.623	0.593615	0.623	0.131782	0.623	0.145982	0.623	0.00918693	0.623	0.0092156
0.624	0.64055	0.624	0.715176	0.624	0.575441	0.624	0.593661	0.624	0.132307	0.624	0.14661	0.624	0.0092096	0.624	0.00923035
0.625	0.640473	0.625	0.715171	0.625	0.575325	0.625	0.593707	0.625	0.132832	0.625	0.147239	0.625	0.00921476	0.625	0.00924515
0.626	0.640265	0.626	0.715165	0.626	0.575374	0.626	0.593752	0.626	0.133364	0.626	0.147869	0.626	0.00923949	0.626	0.00925999
0.627	0.640284	0.627	0.715159	0.627	0.575385	0.627	0.593797	0.627	0.133912	0.627	0.148499	0.627	0.00925185	0.627	0.00927488
0.628	0.64027	0.628	0.715154	0.628	0.575398	0.628	0.593841	0.628	0.134447	0.628	0.149131	0.628	0.00926937	0.628	0.00928982
0.629	0.64026	0.629	0.715149	0.629	0.575448	0.629	0.593885	0.629	0.135031	0.629	0.149763	0.629	0.0092704	0.629	0.0093048
0.63	0.640263	0.63	0.715144	0.63	0.575437	0.63	0.593928	0.63	0.135617	0.63	0.150396	0.63	0.00927762	0.63	0.00931983
0.631	0.640296	0.631	0.715139	0.631	0.575493	0.631	0.593971	0.631	0.1361	0.631	0.151029	0.631	0.00928586	0.631	0.00933491
0.632	0.640397	0.632	0.715134	0.632	0.575549	0.632	0.594014	0.632	0.136663	0.632	0.151663	0.632	0.00929101	0.632	0.00935004
0.633	0.640402	0.633	0.71513	0.633	0.575572	0.633	0.594056	0.633	0.137208	0.633	0.152298	0.633	0.00930441	0.633	0.00936521
0.634	0.640382	0.634	0.715126	0.634	0.57561	0.634	0.594098	0.634	0.137758	0.634	0.152934	0.634	0.00932502	0.634	0.00938042
0.635	0.640474	0.635	0.715122	0.635	0.575564	0.635	0.594139	0.635	0.138311	0.635	0.153571	0.635	0.00934666	0.635	0.00939569
0.636	0.640449	0.636	0.715118	0.636	0.57556	0.636	0.59418	0.636	0.138929	0.636	0.154208	0.636	0.00935491	0.636	0.009411
0.637	0.6404	0.637	0.715114	0.637	0.575634	0.637	0.594221	0.637	0.139477	0.637	0.154845	0.637	0.00936315	0.637	0.00942635
0.638	0.640426	0.638	0.71511	0.638	0.575699	0.638	0.594261	0.638	0.140016	0.638	0.155484	0.638	0.00936933	0.638	0.00944175
0.639	0.640385	0.639	0.715107	0.639	0.575775	0.639	0.594301	0.639	0.140589	0.639	0.156123	0.639	0.00938582	0.639	0.0094572
0.64	0.640442	0.64	0.715104	0.64	0.575847	0.64	0.59434	0.64	0.141142	0.64	0.156763	0.64	0.00939613	0.64	0.00947269
0.641	0.640439	0.641	0.715101	0.641	0.575972	0.641	0.594379	0.641	0.141766	0.641	0.157403	0.641	0.00940952	0.641	0.00948823
0.642	0.640376	0.642	0.715098	0.642	0.575982	0.642	0.594417	0.642	0.14236	0.642	0.158044	0.642	0.00943322	0.642	0.00950382
0.643	0.640238	0.643	0.715095	0.643	0.576008	0.643	0.594456	0.643	0.142936	0.643	0.158686	0.643	0.00944971	0.643	0.00951945
0.644	0.640257	0.644	0.715093	0.644	0.576035	0.644	0.594494	0.644	0.143481	0.644	0.159328	0.644	0.00947032	0.644	0.00953513
0.645	0.640303	0.645	0.71509	0.645	0.576117	0.645	0.594531	0.645	0.144041	0.645	0.159971	0.645	0.0094899	0.645	0.00955085
0.646	0.640233	0.646	0.715088	0.646	0.576175	0.646	0.594568	0.646	0.144683	0.646	0.160614	0.646	0.00950639	0.646	0.00956662
0.647	0.64023	0.647	0.715086	0.647	0.576201	0.647	0.594605	0.647	0.145239	0.647	0.161258	0.647	0.00952082	0.647	0.00958243
0.648	0.640239	0.648	0.715084	0.648	0.576221	0.648	0.594641	0.648	0.145802	0.648	0.161902	0.648	0.00952597	0.648	0.00959829
0.649	0.640238	0.649	0.715083	0.649	0.576287	0.649	0.594677	0.649	0.146386	0.649	0.162547	0.649	0.00953215	0.649	0.0096142
0.65	0.640196	0.65	0.715081	0.65	0.576306	0.65	0.594713	0.65	0.146954	0.65	0.163193	0.65	0.00953421	0.65	0.00963015
0.651	0.640233	0.651	0.71508	0.651	0.576309	0.651	0.594748	0.651	0.147537	0.651	0.163839	0.651	0.00954246	0.651	0.00964615
0.652	0.640251	0.652	0.715078	0.652	0.576356	0.652	0.594783	0.652	0.148129	0.652	0.164485	0.652	0.0095641	0.652	0.00966219
0.653	0.640151	0.653	0.715077	0.653	0.576332	0.653	0.594818	0.653	0.148651	0.653	0.165132	0.653	0.00957543	0.653	0.00967828
0.654	0.640159	0.654	0.715076	0.654	0.576386	0.654	0.594853	0.654	0.149205	0.654	0.165779	0.654	0.00958883	0.654	0.00969441
0.655	0.640223	0.655	0.715076	0.655	0.576349	0.655	0.594887	0.655	0.149799	0.655	0.166427	0.655	0.00960016	0.655	0.00971059
0.656	0.64012	0.656	0.715075	0.656	0.576359	0.656	0.59492	0.656	0.150369	0.656	0.167076	0.656	0.00962077	0.656	0.00972682
0.657	0.640153	0.657	0.715075	0.657	0.576343	0.657	0.594954	0.657	0.150993	0.657	0.167724	0.657	0.00963417	0.657	0.00974309
0.658	0.640241	0.658	0.715074	0.658	0.576409	0.658	0.594987	0.658	0.1516	0.658	0.168373	0.658	0.00965478	0.658	0.00975941
0.659	0.640238	0.659	0.715074	0.659	0.576365	0.659	0.59502	0.659	0.152191	0.659	0.169023	0.659	0.00965684	0.659	0.00977577
0.66	0.640316	0.66	0.715074	0.66	0.576398	0.66	0.595052	0.66	0.152748	0.66	0.169673	0.66	0.00967642	0.66	0.00979218
0.661	0.640286	0.661	0.715075	0.661	0.576392	0.661	0.595085	0.661	0.153277	0.661	0.170323	0.661	0.00969085	0.661	0.00980863
0.662	0.640323	0.662	0.715075	0.662	0.576358	0.662	0.595116	0.662	0.153833	0.662	0.170974	0.662	0.00970528	0.662	0.00982513
0.663	0.640323	0.663	0.715075	0.663	0.576356	0.663	0.595148	0.663	0.154403	0.663	0.171625	0.663	0.00972176	0.663	0.00984168
0.664	0.640411	0.664	0.715076	0.664	0.576434	0.664	0.595179	0.664	0.15497	0.664	0.172277	0.664	0.00973104	0.664	0.00985827
0.665	0.640454	0.665	0.715077	0.665	0.576451	0.665	0.595211	0.665	0.155546	0.665	0.172928	0.665	0.0097465	0.665	0.0098749
0.666	0.640323	0.666	0.715078	0.666	0.576525	0.666	0.595241	0.666	0.156091	0.666	0.17358	0.666	0.00975165	0.666	0.00989159
0.667	0.640315	0.667	0.715079	0.667	0.57646	0.667	0.595272	0.667	0.156638	0.667	0.174233	0.667	0.0097702	0.667	0.00990831
0.668	0.640286	0.668	0.71508	0.668	0.576486	0.668	0.595302	0.668	0.15723	0.668	0.174885	0.668	0.00978772	0.668	0.00992509
0.669	0.640266	0.669	0.715082	0.669	0.576541	0.669	0.595332	0.669	0.157818	0.669	0.175538	0.669	0.00980214	0.669	0.00994191
0.67	0.6402	0.67	0.715083	0.67	0.576573	0.67	0.595362	0.67	0.158426	0.67	0.176192	0.67	0.00981554	0.67	0.00995877
0.671	0.640184	0.671	0.715085	0.671	0.576563	0.671	0.595391	0.671	0.158978	0.671	0.176845	0.671	0.00983409	0.671	0.00997568
0.672	0.640227	0.672	0.715087	0.672	0.576582	0.672	0.59542	0.672	0.159503	0.672	0.177499	0.672	0.0098547	0.672	0.00999264
0.673	0.640234	0.673	0.715089	0.673	0.576691	0.673	0.595449	0.673	0.160094	0.673	0.178153	0.673	0.00986603	0.673	0.0100096
0.674	0.640196	0.674	0.715091	0.674	0.576785	0.674	0.595478	0.674	0.160646	0.674	0.178807	0.674	0.00987737	0.674	0.0100267
0.675	0.640176	0.675	0.715093	0.675	0.576775	0.675	0.595506	0.675	0.161242	0.675	0.179462	0.675	0.00988149	0.675	0.0100438
0.676	0.640143	0.676	0.715096	0.676	0.576808	0.676	0.595535	0.676	0.161844	0.676	0.180116	0.676	0.00990622	0.676	0.0100609
0.677	0.640188	0.677	0.715098	0.677	0.576764	0.677	0.595563	0.677	0.16244	0.677	0.180771	0.677	0.00992168	0.677	0.0100781
0.678	0.640157	0.678	0.715101	0.678	0.576797	0.678	0.59559	0.678	0.163001	0.678	0.181426	0.678	0.00994435	0.678	0.0100954
0.679	0.640166	0.679	0.715104	0.679	0.576734	0.679	0.595618	0.679	0.163605	0.679	0.182081	0.679	0.00996187	0.679	0.0101126
0.68	0.640229	0.68	0.715107	0.68	0.576756	0.68	0.595645	0.68	0.16419	0.68	0.182737	0.68	0.00996908	0.68	0.01013
0.681	0.640267	0.681	0.71511	0.681	0.576789	0.681	0.595672	0.681	0.164798	0.681	0.183392	0.681	0.00997321	0.681	0.0101473
0.682	0.640158	0.682	0.715113	0.682	0.576824	0.682	0.595699	0.682	0.165394	0.682	0.184048	0.682	0.00998866	0.682	0.0101648
0.683	0.640157	0.683	0.715117	0.683	0.576918	0.683	0.595726	0.683	0.166	0.683	0.184704	0.683	0.0100052	0.683	0.0101822
0.684	0.640194	0.684	0.71512	0.684	0.576885	0.684	0.595752	0.684	0.166577	0.684	0.18536	0.684	0.0100299	0.684	0.0101997
0.685	0.640263	0.685	0.715124	0.685	0.576951	0.685	0.595778	0.685	0.167125	0.685	0.186016	0.685	0.0100567	0.685	0.0102173
0.686	0.640165	0.686	0.715128	0.686	0.576999	0.686	0.595804	0.686	0.167708	0.686	0.186672	0.686	0.0100639	0.686	0.0102349
0.687	0.640174	0.687	0.715131	0.687	0.57703	0.687	0.59583	0.687	0.168325	0.687	0.187328	0.687	0.0100927	0.687	0.0102526
0.688	0.640185	0.688	0.715136	0.688	0.577081	0.688	0.595855	0.688	0.168883	0.688	0.187984	0.688	0.0101082	0.688	0.0102703
0.689	0.640231	0.689	0.71514	0.689	0.577136	0.689	0.595881	0.689	0.169484	0.689	0.18864	0.689	0.0101278	0.689	0.010288
0.69	0.64024	0.69	0.715144	0.69	0.577084	0.69	0.595906	0.69	0.170079	0.69	0.189297	0.69	0.0101443	0.69	0.0103058
0.691	0.640203	0.691	0.715149	0.691	0.577139	0.691	0.595931	0.691	0.170633	0.691	0.189953	0.691	0.0101546	0.691	0.0103236
0.692	0.640221	0.692	0.715153	0.692	0.577164	0.692	0.595956	0.692	0.171206	0.692	0.190609	0.692	0.0101659	0.692	0.0103415
0.693	0.64019	0.693	0.715158	0.693	0.577177	0.693	0.59598	0.693	0.171777	0.693	0.191266	0.693	0.0101783	0.693	0.0103595
0.694	0.64025	0.694	0.715163	0.694	0.577207	0.694	0.596005	0.694	0.172424	0.694	0.191922	0.694	0.0101855	0.694	0.0103774
0.695	0.640189	0.695	0.715168	0.695	0.577156	0.695	0.596029	0.695	0.17298	0.695	0.192579	0.695	0.0101896	0.695	0.0103955
0.696	0.640172	0.696	0.715173	0.696	0.5771	0.696	0.596053	0.696	0.173588	0.696	0.193235	0.696	0.0101968	0.696	0.0104136
0.697	0.640171	0.697	0.715178	0.697	0.577118	0.697	0.596077	0.697	0.174248	0.697	0.193891	0.697	0.0102205	0.697	0.0104317
0.698	0.64018	0.698	0.715183	0.698	0.57707	0.698	0.5961	0.698	0.174827	0.698	0.194548	0.698	0.0102329	0.698	0.0104499
0.699	0.640194	0.699	0.715189	0.699	0.577085	0.699	0.596124	0.699	0.175412	0.699	0.195204	0.699	0.0102473	0.699	0.0104681
0.7	0.640207	0.7	0.715194	0.7	0.577056	0.7	0.596147	0.7	0.176005	0.7	0.19586	0.7	0.0102587	0.7	0.0104863
0.701	0.640159	0.701	0.7152	0.701	0.577067	0.701	0.59617	0.701	0.176583	0.701	0.196516	0.701	0.0102741	0.701	0.0105047
0.702	0.640261	0.702	0.715206	0.702	0.577014	0.702	0.596193	0.702	0.177182	0.702	0.197172	0.702	0.0102803	0.702	0.010523
0.703	0.640218	0.703	0.715212	0.703	0.577042	0.703	0.596216	0.703	0.177784	0.703	0.197828	0.703	0.0103019	0.703	0.0105415
0.704	0.640356	0.704	0.715218	0.704	0.57706	0.704	0.596239	0.704	0.178362	0.704	0.198484	0.704	0.010305	0.704	0.0105599
0.705	0.640377	0.705	0.715224	0.705	0.577076	0.705	0.596262	0.705	0.178992	0.705	0.19914	0.705	0.0103205	0.705	0.0105784
0.706	0.64041	0.706	0.71523	0.706	0.576946	0.706	0.596284	0.706	0.179615	0.706	0.199795	0.706	0.0103329	0.706	0.010597
0.707	0.64038	0.707	0.715236	0.707	0.577011	0.707	0.596306	0.707	0.180188	0.707	0.200451	0.707	0.0103462	0.707	0.0106156
0.708	0.640464	0.708	0.715243	0.708	0.576993	0.708	0.596328	0.708	0.180785	0.708	0.201106	0.708	0.0103751	0.708	0.0106343
0.709	0.640415	0.709	0.71525	0.709	0.576894	0.709	0.59635	0.709	0.181337	0.709	0.201761	0.709	0.0103926	0.709	0.010653
0.71	0.640432	0.71	0.715256	0.71	0.576956	0.71	0.596372	0.71	0.181988	0.71	0.202416	0.71	0.010439	0.71	0.0106717
0.711	0.640488	0.711	0.715263	0.711	0.576973	0.711	0.596394	0.711	0.182552	0.711	0.203071	0.711	0.0104689	0.711	0.0106905
0.712	0.640474	0.712	0.71527	0.712	0.576899	0.712	0.596415	0.712	0.183132	0.712	0.203725	0.712	0.0104895	0.712	0.0107094
0.713	0.640415	0.713	0.715277	0.713	0.576947	0.713	0.596437	0.713	0.183709	0.713	0.20438	0.713	0.0104957	0.713	0.0107283
0.714	0.640376	0.714	0.715284	0.714	0.576852	0.714	0.596458	0.714	0.184324	0.714	0.205034	0.714	0.0105276	0.714	0.0107473
0.715	0.640317	0.715	0.715292	0.715	0.576893	0.715	0.596479	0.715	0.184846	0.715	0.205688	0.715	0.0105482	0.715	0.0107663
0.716	0.640398	0.716	0.715299	0.716	0.576912	0.716	0.5965	0.716	0.185458	0.716	0.206342	0.716	0.0105575	0.716	0.0107853
0.717	0.640345	0.717	0.715306	0.717	0.576904	0.717	0.596521	0.717	0.186025	0.717	0.206995	0.717	0.0105802	0.717	0.0108044
0.718	0.640317	0.718	0.715314	0.718	0.576915	0.718	0.596542	0.718	0.186591	0.718	0.207648	0.718	0.0105967	0.718	0.0108236
0.719	0.640286	0.719	0.715322	0.719	0.576921	0.719	0.596562	0.719	0.187218	0.719	0.208301	0.719	0.0106121	0.719	0.0108428
0.72	0.640316	0.72	0.71533	0.72	0.576933	0.72	0.596583	0.72	0.187804	0.72	0.208954	0.72	0.0106379	0.72	0.0108621
0.721	0.640278	0.721	0.715337	0.721	0.577027	0.721	0.596603	0.721	0.188334	0.721	0.209606	0.721	0.0106533	0.721	0.0108814
0.722	0.640383	0.722	0.715345	0.722	0.577062	0.722	0.596623	0.722	0.188943	0.722	0.210259	0.722	0.0106822	0.722	0.0109008
0.723	0.64041	0.723	0.715354	0.723	0.577081	0.723	0.596644	0.723	0.189526	0.723	0.21091	0.723	0.0107131	0.723	0.0109202
0.724	0.640488	0.724	0.715362	0.724	0.576937	0.724	0.596664	0.724	0.190134	0.724	0.211562	0.724	0.0107399	0.724	0.0109396
0.725	0.640576	0.725	0.71537	0.725	0.57695	0.725	0.596684	0.725	0.190668	0.725	0.212213	0.725	0.0107502	0.725	0.0109592
0.726	0.640587	0.726	0.715378	0.726	0.576955	0.726	0.596704	0.726	0.191188	0.726	0.212864	0.726	0.0107615	0.726	0.0109787
0.727	0.640529	0.727	0.715387	0.727	0.576954	0.727	0.596723	0.727	0.191796	0.727	0.213515	0.727	0.010776	0.727	0.0109984
0.728	0.64046	0.728	0.715396	0.728	0.576986	0.728	0.596743	0.728	0.192394	0.728	0.214165	0.728	0.010812	0.728	0.011018
0.729	0.640441	0.729	0.715404	0.729	0.57697	0.729	0.596762	0.729	0.193006	0.729	0.214815	0.729	0.0108285	0.729	0.0110378
0.73	0.640449	0.73	0.715413	0.73	0.576924	0.73	0.596782	0.73	0.193519	0.73	0.215464	0.73	0.0108409	0.73	0.0110576
0.731	0.640433	0.731	0.715422	0.731	0.576921	0.731	0.596801	0.731	0.194066	0.731	0.216113	0.731	0.0108533	0.731	0.0110774
0.732	0.640508	0.732	0.715431	0.732	0.576951	0.732	0.596821	0.732	0.194654	0.732	0.216762	0.732	0.0108615	0.732	0.0110973
0.733	0.640431	0.733	0.71544	0.733	0.577007	0.733	0.59684	0.733	0.19529	0.733	0.21741	0.733	0.0108718	0.733	0.0111172
0.734	0.640509	0.734	0.715449	0.734	0.577024	0.734	0.596859	0.734	0.195874	0.734	0.218058	0.734	0.0108914	0.734	0.0111372
0.735	0.640475	0.735	0.715458	0.735	0.577001	0.735	0.596878	0.735	0.196454	0.735	0.218706	0.735	0.0109202	0.735	0.0111573
0.736	0.640471	0.736	0.715468	0.736	0.576945	0.736	0.596897	0.736	0.196995	0.736	0.219353	0.736	0.010945	0.736	0.0111774
0.737	0.64051	0.737	0.715477	0.737	0.576975	0.737	0.596916	0.737	0.197589	0.737	0.219999	0.737	0.0109635	0.737	0.0111975
0.738	0.640554	0.738	0.715487	0.738	0.577033	0.738	0.596934	0.738	0.198196	0.738	0.220646	0.738	0.0109852	0.738	0.0112177
0.739	0.640544	0.739	0.715496	0.739	0.576996	0.739	0.596953	0.739	0.19883	0.739	0.221291	0.739	0.0110047	0.739	0.011238
0.74	0.640462	0.74	0.715506	0.74	0.576983	0.74	0.596972	0.74	0.199405	0.74	0.221937	0.74	0.0110264	0.74	0.0112583
0.741	0.640531	0.741	0.715516	0.741	0.577024	0.741	0.59699	0.741	0.200058	0.741	0.222582	0.741	0.0110686	0.741	0.0112787
0.742	0.64047	0.742	0.715525	0.742	0.577019	0.742	0.597009	0.742	0.200728	0.742	0.223226	0.742	0.0110944	0.742	0.0112991
0.743	0.640564	0.743	0.715535	0.743	0.57712	0.743	0.597027	0.743	0.201346	0.743	0.22387	0.743	0.0111016	0.743	0.0113196
0.744	0.640567	0.744	0.715545	0.744	0.577139	0.744	0.597045	0.744	0.201927	0.744	0.224513	0.744	0.0111305	0.744	0.0113402
0.745	0.640592	0.745	0.715556	0.745	0.577195	0.745	0.597063	0.745	0.202567	0.745	0.225156	0.745	0.0111511	0.745	0.0113608
0.746	0.640588	0.746	0.715566	0.746	0.57718	0.746	0.597082	0.746	0.203148	0.746	0.225799	0.746	0.0111727	0.746	0.0113814
0.747	0.640493	0.747	0.715576	0.747	0.577119	0.747	0.5971	0.747	0.203752	0.747	0.226441	0.747	0.0111892	0.747	0.0114021
0.748	0.640485	0.748	0.715586	0.748	0.577239	0.748	0.597118	0.748	0.204311	0.748	0.227082	0.748	0.0112139	0.748	0.0114229
0.749	0.640468	0.749	0.715597	0.749	0.577325	0.749	0.597136	0.749	0.204871	0.749	0.227723	0.749	0.0112211	0.749	0.0114437
0.75	0.640528	0.75	0.715607	0.75	0.57737	0.75	0.597154	0.75	0.20546	0.75	0.228363	0.75	0.0112304	0.75	0.0114646
0.751	0.640584	0.751	0.715618	0.751	0.57734	0.751	0.597171	0.751	0.206074	0.751	0.229003	0.751	0.0112438	0.751	0.0114855
0.752	0.640617	0.752	0.715628	0.752	0.577379	0.752	0.597189	0.752	0.206657	0.752	0.229642	0.752	0.0112655	0.752	0.0115065
0.753	0.640544	0.753	0.715639	0.753	0.577485	0.753	0.597207	0.753	0.207297	0.753	0.230281	0.753	0.0112964	0.753	0.0115276
0.754	0.640568	0.754	0.71565	0.754	0.577408	0.754	0.597225	0.754	0.207912	0.754	0.230919	0.754	0.0113026	0.754	0.0115487
0.755	0.640641	0.755	0.715661	0.755	0.577408	0.755	0.597242	0.755	0.208467	0.755	0.231556	0.755	0.011318	0.755	0.0115699
0.756	0.640569	0.756	0.715672	0.756	0.577434	0.756	0.59726	0.756	0.209055	0.756	0.232193	0.756	0.0113376	0.756	0.0115911
0.757	0.640559	0.757	0.715683	0.757	0.57737	0.757	0.597277	0.757	0.209655	0.757	0.232829	0.757	0.0113654	0.757	0.0116124
0.758	0.640653	0.758	0.715694	0.758	0.577396	0.758	0.597295	0.758	0.210189	0.758	0.233465	0.758	0.0113891	0.758	0.0116337
0.759	0.640689	0.759	0.715705	0.759	0.577403	0.759	0.597312	0.759	0.21082	0.759	0.2341	0.759	0.0114108	0.759	0.0116552
0.76	0.640789	0.76	0.715716	0.76	0.577454	0.76	0.59733	0.76	0.211381	0.76	0.234734	0.76	0.0114345	0.76	0.0116766
0.761	0.640802	0.761	0.715728	0.761	0.577441	0.761	0.597347	0.761	0.212007	0.761	0.235368	0.761	0.0114448	0.761	0.0116981
0.762	0.640746	0.762	0.715739	0.762	0.577417	0.762	0.597364	0.762	0.212591	0.762	0.236001	0.762	0.0114736	0.762	0.0117197
0.763	0.640788	0.763	0.71575	0.763	0.577386	0.763	0.597381	0.763	0.213144	0.763	0.236634	0.763	0.011488	0.763	0.0117414
0.764	0.640759	0.764	0.715762	0.764	0.577459	0.764	0.597399	0.764	0.213782	0.764	0.237266	0.764	0.0115138	0.764	0.0117631
0.765	0.640741	0.765	0.715773	0.765	0.57744	0.765	0.597416	0.765	0.214379	0.765	0.237897	0.765	0.0115313	0.765	0.0117849
0.766	0.640753	0.766	0.715785	0.766	0.57751	0.766	0.597433	0.766	0.214959	0.766	0.238527	0.766	0.0115468	0.766	0.0118067
0.767	0.640679	0.767	0.715797	0.767	0.57748	0.767	0.59745	0.767	0.21562	0.767	0.239157	0.767	0.0115756	0.767	0.0118286
0.768	0.640631	0.768	0.715809	0.768	0.577438	0.768	0.597467	0.768	0.216173	0.768	0.239786	0.768	0.0115942	0.768	0.0118505
0.769	0.640683	0.769	0.71582	0.769	0.577525	0.769	0.597484	0.769	0.21678	0.769	0.240415	0.769	0.0116086	0.769	0.0118725
0.77	0.640722	0.77	0.715832	0.77	0.577508	0.77	0.597501	0.77	0.217399	0.77	0.241043	0.77	0.0116158	0.77	0.0118946
0.771	0.640698	0.771	0.715844	0.771	0.577507	0.771	0.597518	0.771	0.218088	0.771	0.24167	0.771	0.0116406	0.771	0.0119168
0.772	0.64068	0.772	0.715856	0.772	0.57747	0.772	0.597535	0.772	0.218686	0.772	0.242296	0.772	0.0116643	0.772	0.011939
0.773	0.640666	0.773	0.715868	0.773	0.577524	0.773	0.597552	0.773	0.219306	0.773	0.242922	0.773	0.0116931	0.773	0.0119612
0.774	0.640621	0.774	0.71588	0.774	0.577621	0.774	0.597569	0.774	0.219965	0.774	0.243547	0.774	0.011722	0.774	0.0119836
0.775	0.640634	0.775	0.715893	0.775	0.577678	0.775	0.597586	0.775	0.22054	0.775	0.244171	0.775	0.0117519	0.775	0.012006
0.776	0.640836	0.776	0.715905	0.776	0.577727	0.776	0.597602	0.776	0.221125	0.776	0.244794	0.776	0.0117642	0.776	0.0120284
0.777	0.640838	0.777	0.715917	0.777	0.577698	0.777	0.597619	0.777	0.22171	0.777	0.245417	0.777	0.0117776	0.777	0.0120509
0.778	0.640876	0.778	0.715929	0.778	0.577659	0.778	0.597636	0.778	0.22233	0.778	0.246039	0.778	0.0117941	0.778	0.0120735
0.779	0.640879	0.779	0.715942	0.779	0.577775	0.779	0.597653	0.779	0.22294	0.779	0.24666	0.779	0.0118209	0.779	0.0120962
0.78	0.640843	0.78	0.715954	0.78	0.577655	0.78	0.59767	0.78	0.223594	0.78	0.247281	0.78	0.011857	0.78	0.0121189
0.781	0.640845	0.781	0.715967	0.781	0.577659	0.781	0.597686	0.781	0.224216	0.781	0.2479	0.781	0.0118704	0.781	0.0121417
0.782	0.640789	0.782	0.715979	0.782	0.577648	0.782	0.597703	0.782	0.224802	0.782	0.248519	0.782	0.0119002	0.782	0.0121645
0.783	0.640908	0.783	0.715992	0.783	0.577695	0.783	0.59772	0.783	0.22536	0.783	0.249137	0.783	0.0119229	0.783	0.0121874
0.784	0.640881	0.784	0.716005	0.784	0.57773	0.784	0.597736	0.784	0.225922	0.784	0.249755	0.784	0.0119507	0.784	0.0122104
0.785	0.64083	0.785	0.716017	0.785	0.57788	0.785	0.597753	0.785	0.226466	0.785	0.250371	0.785	0.0119796	0.785	0.0122334
0.786	0.640817	0.786	0.71603	0.786	0.577914	0.786	0.597769	0.786	0.227033	0.786	0.250987	0.786	0.0120095	0.786	0.0122565
0.787	0.64079	0.787	0.716043	0.787	0.577931	0.787	0.597786	0.787	0.227708	0.787	0.251602	0.787	0.0120394	0.787	0.0122797
0.788	0.640744	0.788	0.716056	0.788	0.577927	0.788	0.597803	0.788	0.228276	0.788	0.252216	0.788	0.01206	0.788	0.012303
0.789	0.640751	0.789	0.716069	0.789	0.577923	0.789	0.597819	0.789	0.228871	0.789	0.252829	0.789	0.0120723	0.789	0.0123263
0.79	0.64068	0.79	0.716082	0.79	0.577986	0.79	0.597836	0.79	0.229464	0.79	0.253442	0.79	0.0120919	0.79	0.0123497
0.791	0.640706	0.791	0.716095	0.791	0.577968	0.791	0.597852	0.791	0.230012	0.791	0.254053	0.791	0.0121074	0.791	0.0123731
0.792	0.640687	0.792	0.716108	0.792	0.577831	0.792	0.597869	0.792	0.230599	0.792	0.254664	0.792	0.0121197	0.792	0.0123966
0.793	0.640647	0.793	0.716121	0.793	0.577853	0.793	0.597885	0.793	0.231226	0.793	0.255274	0.793	0.0121507	0.793	0.0124202
0.794	0.640719	0.794	0.716134	0.794	0.577749	0.794	0.597902	0.794	0.231794	0.794	0.255883	0.794	0.0121898	0.794	0.0124439
0.795	0.640702	0.795	0.716147	0.795	0.577858	0.795	0.597919	0.795	0.232413	0.795	0.256491	0.795	0.0122012	0.795	0.0124676
0.796	0.640743	0.796	0.716161	0.796	0.577781	0.796	0.597935	0.796	0.233052	0.796	0.257098	0.796	0.0122187	0.796	0.0124914
0.797	0.640774	0.797	0.716174	0.797	0.577716	0.797	0.597952	0.797	0.233665	0.797	0.257705	0.797	0.0122372	0.797	0.0125153
0.798	0.6409	0.798	0.716187	0.798	0.577708	0.798	0.597968	0.798	0.234239	0.798	0.25831	0.798	0.0122578	0.798	0.0125392
0.799	0.640741	0.799	0.716201	0.799	0.577782	0.799	0.597985	0.799	0.234835	0.799	0.258915	0.799	0.0122702	0.799	0.0125632
0.8	0.640753	0.8	0.716214	0.8	0.577806	0.8	0.598001	0.8	0.235398	0.8	0.259519	0.8	0.0122877	0.8	0.0125873
0.801	0.640856	0.801	0.716227	0.801	0.577893	0.801	0.598018	0.801	0.235927	0.801	0.260122	0.801	0.0122908	0.801	0.0126114
0.802	0.640795	0.802	0.716241	0.802	0.577829	0.802	0.598034	0.802	0.236518	0.802	0.260724	0.802	0.0123145	0.802	0.0126356
0.803	0.640885	0.803	0.716254	0.803	0.577873	0.803	0.598051	0.803	0.237074	0.803	0.261325	0.803	0.0123351	0.803	0.0126599
0.804	0.64092	0.804	0.716268	0.804	0.577776	0.804	0.598067	0.804	0.237694	0.804	0.261925	0.804	0.012364	0.804	0.0126843
0.805	0.64084	0.805	0.716282	0.805	0.57778	0.805	0.598084	0.805	0.238297	0.805	0.262524	0.805	0.0124	0.805	0.0127087
0.806	0.640804	0.806	0.716295	0.806	0.577792	0.806	0.5981	0.806	0.238863	0.806	0.263122	0.806	0.0124093	0.806	0.0127333
0.807	0.640848	0.807	0.716309	0.807	0.577751	0.807	0.598117	0.807	0.239464	0.807	0.26372	0.807	0.0124382	0.807	0.0127578
0.808	0.640799	0.808	0.716323	0.808	0.577878	0.808	0.598133	0.808	0.240072	0.808	0.264316	0.808	0.0124711	0.808	0.0127825
0.809	0.640845	0.809	0.716336	0.809	0.577842	0.809	0.59815	0.809	0.240646	0.809	0.264912	0.809	0.012501	0.809	0.0128072
0.81	0.640864	0.81	0.71635	0.81	0.577853	0.81	0.598166	0.81	0.241227	0.81	0.265506	0.81	0.0125247	0.81	0.012832
0.811	0.640913	0.811	0.716364	0.811	0.577814	0.811	0.598183	0.811	0.241812	0.811	0.2661	0.811	0.0125598	0.811	0.0128569
0.812	0.640952	0.812	0.716378	0.812	0.577793	0.812	0.598199	0.812	0.242433	0.812	0.266693	0.812	0.0126051	0.812	0.0128819
0.813	0.640981	0.813	0.716392	0.813	0.577901	0.813	0.598216	0.813	0.242966	0.813	0.267285	0.813	0.0126216	0.813	0.0129069
0.814	0.640952	0.814	0.716405	0.814	0.578035	0.814	0.598232	0.814	0.243526	0.814	0.267875	0.814	0.0126422	0.814	0.012932
0.815	0.641017	0.815	0.716419	0.815	0.577969	0.815	0.598249	0.815	0.244041	0.815	0.268465	0.815	0.0126566	0.815	0.0129572
0.816	0.64109	0.816	0.716433	0.816	0.577977	0.816	0.598265	0.816	0.244575	0.816	0.269054	0.816	0.0126793	0.816	0.0129824
0.817	0.641029	0.817	0.716447	0.817	0.577974	0.817	0.598282	0.817	0.24519	0.817	0.269642	0.817	0.012702	0.817	0.0130078
0.818	0.641133	0.818	0.716461	0.818	0.577984	0.818	0.598299	0.818	0.245767	0.818	0.270229	0.818	0.0127133	0.818	0.0130332
0.819	0.641083	0.819	0.716475	0.819	0.578062	0.819	0.598315	0.819	0.246343	0.819	0.270815	0.819	0.0127308	0.819	0.0130587
0.82	0.641006	0.82	0.71649	0.82	0.578124	0.82	0.598332	0.82	0.246864	0.82	0.2714	0.82	0.0127587	0.82	0.0130843
0.821	0.641077	0.821	0.716504	0.821	0.578144	0.821	0.598348	0.821	0.247476	0.821	0.271983	0.821	0.0127927	0.821	0.0131099
0.822	0.641065	0.822	0.716518	0.822	0.578117	0.822	0.598365	0.822	0.24807	0.822	0.272566	0.822	0.0128081	0.822	0.0131356
0.823	0.641038	0.823	0.716532	0.823	0.578108	0.823	0.598382	0.823	0.24865	0.823	0.273148	0.823	0.0128421	0.823	0.0131614
0.824	0.640988	0.824	0.716546	0.824	0.578098	0.824	0.598398	0.824	0.249181	0.824	0.273729	0.824	0.01287	0.824	0.0131873
0.825	0.64099	0.825	0.71656	0.825	0.578018	0.825	0.598415	0.825	0.249788	0.825	0.274309	0.825	0.0128957	0.825	0.0132133
0.826	0.641011	0.826	0.716575	0.826	0.578021	0.826	0.598432	0.826	0.250333	0.826	0.274888	0.826	0.0129266	0.826	0.0132393
0.827	0.641081	0.827	0.716589	0.827	0.578019	0.827	0.598448	0.827	0.250943	0.827	0.275466	0.827	0.0129617	0.827	0.0132654
0.828	0.641138	0.828	0.716603	0.828	0.578096	0.828	0.598465	0.828	0.251483	0.828	0.276043	0.828	0.0129926	0.828	0.0132916
0.829	0.641172	0.829	0.716617	0.829	0.578099	0.829	0.598482	0.829	0.25202	0.829	0.276618	0.829	0.0130297	0.829	0.0133179
0.83	0.641169	0.83	0.716632	0.83	0.578072	0.83	0.598498	0.83	0.252633	0.83	0.277193	0.83	0.0130534	0.83	0.0133443
0.831	0.64122	0.831	0.716646	0.831	0.578108	0.831	0.598515	0.831	0.253201	0.831	0.277767	0.831	0.0130668	0.831	0.0133707
0.832	0.641202	0.832	0.716661	0.832	0.578179	0.832	0.598532	0.832	0.253806	0.832	0.278339	0.832	0.0130874	0.832	0.0133972
0.833	0.641192	0.833	0.716675	0.833	0.578171	0.833	0.598549	0.833	0.254369	0.833	0.278911	0.833	0.0130967	0.833	0.0134238
0.834	0.64121	0.834	0.716689	0.834	0.57807	0.834	0.598565	0.834	0.254962	0.834	0.279482	0.834	0.0131379	0.834	0.0134505
0.835	0.641279	0.835	0.716704	0.835	0.578117	0.835	0.598582	0.835	0.255494	0.835	0.280051	0.835	0.0131678	0.835	0.0134773
0.836	0.641325	0.836	0.716718	0.836	0.578123	0.836	0.598599	0.836	0.256043	0.836	0.28062	0.836	0.0131966	0.836	0.0135041
0.837	0.641343	0.837	0.716733	0.837	0.578139	0.837	0.598616	0.837	0.256613	0.837	0.281187	0.837	0.0132193	0.837	0.0135311
0.838	0.641246	0.838	0.716747	0.838	0.57815	0.838	0.598633	0.838	0.25717	0.838	0.281753	0.838	0.0132368	0.838	0.0135581
0.839	0.641223	0.839	0.716762	0.839	0.578115	0.839	0.59865	0.839	0.257684	0.839	0.282319	0.839	0.0132688	0.839	0.0135852
0.84	0.641192	0.84	0.716776	0.84	0.578099	0.84	0.598666	0.84	0.258281	0.84	0.282883	0.84	0.0132935	0.84	0.0136124
0.841	0.641156	0.841	0.716791	0.841	0.577996	0.841	0.598683	0.841	0.258845	0.841	0.283446	0.841	0.0133141	0.841	0.0136396
0.842	0.641187	0.842	0.716805	0.842	0.578093	0.842	0.5987	0.842	0.259495	0.842	0.284008	0.842	0.013344	0.842	0.013667
0.843	0.641158	0.843	0.71682	0.843	0.578066	0.843	0.598717	0.843	0.260047	0.843	0.284569	0.843	0.0133914	0.843	0.0136944
0.844	0.641095	0.844	0.716834	0.844	0.578012	0.844	0.598734	0.844	0.260646	0.844	0.285129	0.844	0.0134254	0.844	0.013722
0.845	0.641162	0.845	0.716849	0.845	0.57803	0.845	0.598751	0.845	0.261213	0.845	0.285688	0.845	0.0134419	0.845	0.0137496
0.846	0.641248	0.846	0.716864	0.846	0.577953	0.846	0.598768	0.846	0.261813	0.846	0.286245	0.846	0.0134666	0.846	0.0137773
0.847	0.641256	0.847	0.716878	0.847	0.577942	0.847	0.598785	0.847	0.262369	0.847	0.286802	0.847	0.0134862	0.847	0.0138051
0.848	0.641265	0.848	0.716893	0.848	0.577951	0.848	0.598802	0.848	0.26291	0.848	0.287357	0.848	0.0135192	0.848	0.0138329
0.849	0.641176	0.849	0.716908	0.849	0.578004	0.849	0.598819	0.849	0.263477	0.849	0.287912	0.849	0.0135357	0.849	0.0138609
0.85	0.641167	0.85	0.716922	0.85	0.577963	0.85	0.598837	0.85	0.263975	0.85	0.288465	0.85	0.0135624	0.85	0.0138889
0.851	0.641161	0.851	0.716937	0.851	0.577975	0.851	0.598854	0.851	0.26462	0.851	0.289017	0.851	0.0135934	0.851	0.0139171
0.852	0.641131	0.852	0.716952	0.852	0.577949	0.852	0.598871	0.852	0.265183	0.852	0.289568	0.852	0.0136181	0.852	0.0139453
0.853	0.641062	0.853	0.716966	0.853	0.577794	0.853	0.598888	0.853	0.265705	0.853	0.290118	0.853	0.01365	0.853	0.0139736
0.854	0.641042	0.854	0.716981	0.854	0.577712	0.854	0.598905	0.854	0.266252	0.854	0.290667	0.854	0.0136902	0.854	0.014002
0.855	0.641051	0.855	0.716996	0.855	0.577765	0.855	0.598922	0.855	0.266699	0.855	0.291215	0.855	0.0137088	0.855	0.0140305
0.856	0.641024	0.856	0.717011	0.856	0.577785	0.856	0.59894	0.856	0.267224	0.856	0.291761	0.856	0.0137294	0.856	0.0140591
0.857	0.641084	0.857	0.717025	0.857	0.577769	0.857	0.598957	0.857	0.267782	0.857	0.292307	0.857	0.0137665	0.857	0.0140878
0.858	0.641134	0.858	0.71704	0.858	0.577899	0.858	0.598974	0.858	0.268408	0.858	0.292851	0.858	0.0137871	0.858	0.0141165
0.859	0.641158	0.859	0.717055	0.859	0.577863	0.859	0.598991	0.859	0.268904	0.859	0.293394	0.859	0.0138211	0.859	0.0141454
0.86	0.641179	0.86	0.71707	0.86	0.577983	0.86	0.599009	0.86	0.269495	0.86	0.293937	0.86	0.013852	0.86	0.0141743
0.861	0.641115	0.861	0.717084	0.861	0.578046	0.861	0.599026	0.861	0.270012	0.861	0.294477	0.861	0.0138757	0.861	0.0142033
0.862	0.641137	0.862	0.717099	0.862	0.578044	0.862	0.599044	0.862	0.270571	0.862	0.295017	0.862	0.0139097	0.862	0.0142325
0.863	0.641072	0.863	0.717114	0.863	0.578105	0.863	0.599061	0.863	0.271106	0.863	0.295556	0.863	0.0139406	0.863	0.0142617
0.864	0.641008	0.864	0.717129	0.864	0.578087	0.864	0.599078	0.864	0.271705	0.864	0.296093	0.864	0.0139633	0.864	0.014291
0.865	0.641031	0.865	0.717143	0.865	0.578065	0.865	0.599096	0.865	0.272256	0.865	0.29663	0.865	0.0139829	0.865	0.0143204
0.866	0.640979	0.866	0.717158	0.866	0.577986	0.866	0.599113	0.866	0.272777	0.866	0.297165	0.866	0.0140066	0.866	0.0143499
0.867	0.640973	0.867	0.717173	0.867	0.577878	0.867	0.599131	0.867	0.273425	0.867	0.297699	0.867	0.0140633	0.867	0.0143795
0.868	0.6409	0.868	0.717188	0.868	0.57789	0.868	0.599148	0.868	0.274009	0.868	0.298232	0.868	0.014088	0.868	0.0144091
0.869	0.640971	0.869	0.717203	0.869	0.577923	0.869	0.599166	0.869	0.274581	0.869	0.298764	0.869	0.0141169	0.869	0.0144389
0.87	0.641	0.87	0.717217	0.87	0.577808	0.87	0.599183	0.87	0.27509	0.87	0.299294	0.87	0.0141282	0.87	0.0144688
0.871	0.640938	0.871	0.717232	0.871	0.577885	0.871	0.599201	0.871	0.275576	0.871	0.299824	0.871	0.0141674	0.871	0.0144988
0.872	0.640985	0.872	0.717247	0.872	0.577935	0.872	0.599219	0.872	0.27609	0.872	0.300352	0.872	0.0141921	0.872	0.0145288
0.873	0.640999	0.873	0.717262	0.873	0.577988	0.873	0.599236	0.873	0.276655	0.873	0.300879	0.873	0.0142251	0.873	0.014559
0.874	0.641021	0.874	0.717277	0.874	0.577847	0.874	0.599254	0.874	0.277182	0.874	0.301405	0.874	0.0142488	0.874	0.0145892
0.875	0.641057	0.875	0.717291	0.875	0.577918	0.875	0.599272	0.875	0.27776	0.875	0.30193	0.875	0.014291	0.875	0.0146196
0.876	0.641026	0.876	0.717306	0.876	0.577958	0.876	0.59929	0.876	0.2783	0.876	0.302453	0.876	0.0143322	0.876	0.01465
0.877	0.641032	0.877	0.717321	0.877	0.577921	0.877	0.599307	0.877	0.278894	0.877	0.302976	0.877	0.0143498	0.877	0.0146805
0.878	0.641153	0.878	0.717336	0.878	0.577991	0.878	0.599325	0.878	0.279399	0.878	0.303497	0.878	0.0143838	0.878	0.0147112
0.879	0.641139	0.879	0.717351	0.879	0.577978	0.879	0.599343	0.879	0.279969	0.879	0.304017	0.879	0.0144085	0.879	0.0147419
0.88	0.641147	0.88	0.717366	0.88	0.577999	0.88	0.599361	0.88	0.28053	0.88	0.304536	0.88	0.0144332	0.88	0.0147727
0.881	0.641243	0.881	0.71738	0.881	0.578073	0.881	0.599379	0.881	0.281008	0.881	0.305054	0.881	0.0144724	0.881	0.0148037
0.882	0.641285	0.882	0.717395	0.882	0.578071	0.882	0.599396	0.882	0.281546	0.882	0.30557	0.882	0.0145095	0.882	0.0148347
0.883	0.64125	0.883	0.71741	0.883	0.578109	0.883	0.599414	0.883	0.282069	0.883	0.306085	0.883	0.0145486	0.883	0.0148658
0.884	0.641354	0.884	0.717425	0.884	0.57805	0.884	0.599432	0.884	0.28256	0.884	0.3066	0.884	0.0145682	0.884	0.014897
0.885	0.641362	0.885	0.71744	0.885	0.578088	0.885	0.59945	0.885	0.283036	0.885	0.307112	0.885	0.0146033	0.885	0.0149284
0.886	0.641314	0.886	0.717454	0.886	0.578046	0.886	0.599468	0.886	0.283563	0.886	0.307624	0.886	0.014627	0.886	0.0149598
0.887	0.641348	0.887	0.717469	0.887	0.578053	0.887	0.599486	0.887	0.284115	0.887	0.308135	0.887	0.0146424	0.887	0.0149913
0.888	0.641352	0.888	0.717484	0.888	0.578025	0.888	0.599504	0.888	0.284599	0.888	0.308644	0.888	0.0146733	0.888	0.0150229
0.889	0.641275	0.889	0.717499	0.889	0.578051	0.889	0.599522	0.889	0.285126	0.889	0.309152	0.889	0.014695	0.889	0.0150546
0.89	0.641229	0.89	0.717514	0.89	0.57809	0.89	0.599541	0.89	0.285624	0.89	0.309659	0.89	0.0147146	0.89	0.0150865
0.891	0.641179	0.891	0.717528	0.891	0.578102	0.891	0.599559	0.891	0.286142	0.891	0.310165	0.891	0.0147424	0.891	0.0151184
0.892	0.641215	0.892	0.717543	0.892	0.578081	0.892	0.599577	0.892	0.286659	0.892	0.31067	0.892	0.0147506	0.892	0.0151504
0.893	0.641249	0.893	0.717558	0.893	0.578049	0.893	0.599595	0.893	0.287149	0.893	0.311173	0.893	0.0147887	0.893	0.0151825
0.894	0.641264	0.894	0.717573	0.894	0.578035	0.894	0.599613	0.894	0.287647	0.894	0.311675	0.894	0.0148063	0.894	0.0152148
0.895	0.64126	0.895	0.717587	0.895	0.578047	0.895	0.599631	0.895	0.288163	0.895	0.312176	0.895	0.014832	0.895	0.0152471
0.896	0.641219	0.896	0.717602	0.896	0.578002	0.896	0.59965	0.896	0.288673	0.896	0.312676	0.896	0.0148599	0.896	0.0152795
0.897	0.641139	0.897	0.717617	0.897	0.577955	0.897	0.599668	0.897	0.289233	0.897	0.313175	0.897	0.0148897	0.897	0.0153121
0.898	0.641053	0.898	0.717632	0.898	0.578055	0.898	0.599686	0.898	0.289749	0.898	0.313672	0.898	0.0149258	0.898	0.0153447
0.899	0.640984	0.899	0.717646	0.899	0.578078	0.899	0.599705	0.899	0.290263	0.899	0.314168	0.899	0.0149557	0.899	0.0153774
0.9	0.641004	0.9	0.717661	0.9	0.577965	0.9	0.599723	0.9	0.290813	0.9	0.314663	0.9	0.0149711	0.9	0.0154103
0.901	0.641022	0.901	0.717676	0.901	0.57798	0.901	0.599741	0.901	0.291279	0.901	0.315157	0.901	0.0150031	0.901	0.0154432
0.902	0.641029	0.902	0.71769	0.902	0.577961	0.902	0.59976	0.902	0.291842	0.902	0.315649	0.902	0.0150587	0.902	0.0154763
0.903	0.641121	0.903	0.717705	0.903	0.577924	0.903	0.599778	0.903	0.292331	0.903	0.316141	0.903	0.0150855	0.903	0.0155095
0.904	0.64116	0.904	0.71772	0.904	0.577942	0.904	0.599797	0.904	0.292839	0.904	0.316631	0.904	0.0151103	0.904	0.0155427
0.905	0.641211	0.905	0.717735	0.905	0.577975	0.905	0.599815	0.905	0.29327	0.905	0.31712	0.905	0.0151412	0.905	0.0155761
0.906	0.64128	0.906	0.717749	0.906	0.578008	0.906	0.599834	0.906	0.29374	0.906	0.317608	0.906	0.0151886	0.906	0.0156096
0.907	0.641169	0.907	0.717764	0.907	0.577944	0.907	0.599852	0.907	0.294226	0.907	0.318094	0.907	0.0152154	0.907	0.0156431
0.908	0.641171	0.908	0.717779	0.908	0.578037	0.908	0.599871	0.908	0.294748	0.908	0.318579	0.908	0.0152607	0.908	0.0156768
0.909	0.641198	0.909	0.717793	0.909	0.578086	0.909	0.599889	0.909	0.295305	0.909	0.319063	0.909	0.0153009	0.909	0.0157106
0.91	0.641151	0.91	0.717808	0.91	0.578094	0.91	0.599908	0.91	0.295805	0.91	0.319546	0.91	0.0153359	0.91	0.0157445
0.911	0.641245	0.911	0.717822	0.911	0.578097	0.911	0.599927	0.911	0.296351	0.911	0.320028	0.911	0.0153782	0.911	0.0157785
0.912	0.641206	0.912	0.717837	0.912	0.578206	0.912	0.599945	0.912	0.296814	0.912	0.320508	0.912	0.0154091	0.912	0.0158127
0.913	0.641314	0.913	0.717852	0.913	0.578231	0.913	0.599964	0.913	0.29726	0.913	0.320987	0.913	0.0154493	0.913	0.0158469
0.914	0.641363	0.914	0.717866	0.914	0.578264	0.914	0.599983	0.914	0.297741	0.914	0.321465	0.914	0.0154895	0.914	0.0158812
0.915	0.641315	0.915	0.717881	0.915	0.578269	0.915	0.600001	0.915	0.298305	0.915	0.321942	0.915	0.0155245	0.915	0.0159156
0.916	0.641385	0.916	0.717895	0.916	0.578262	0.916	0.60002	0.916	0.298846	0.916	0.322417	0.916	0.0155709	0.916	0.0159502
0.917	0.641407	0.917	0.71791	0.917	0.578247	0.917	0.600039	0.917	0.299245	0.917	0.322892	0.917	0.015608	0.917	0.0159849
0.918	0.641438	0.918	0.717924	0.918	0.578206	0.918	0.600058	0.918	0.299687	0.918	0.323365	0.918	0.0156472	0.918	0.0160196
0.919	0.641354	0.919	0.717939	0.919	0.578202	0.919	0.600077	0.919	0.300172	0.919	0.323837	0.919	0.015675	0.919	0.0160545
0.92	0.641404	0.92	0.717953	0.92	0.578173	0.92	0.600095	0.92	0.30066	0.92	0.324307	0.92	0.0156987	0.92	0.0160895
0.921	0.641437	0.921	0.717968	0.921	0.578209	0.921	0.600114	0.921	0.30114	0.921	0.324777	0.921	0.015742	0.921	0.0161246
0.922	0.641567	0.922	0.717982	0.922	0.578182	0.922	0.600133	0.922	0.301641	0.922	0.325245	0.922	0.0157729	0.922	0.0161598
0.923	0.641602	0.923	0.717997	0.923	0.578263	0.923	0.600152	0.923	0.302077	0.923	0.325712	0.923	0.0157966	0.923	0.0161951
0.924	0.641582	0.924	0.718011	0.924	0.578273	0.924	0.600171	0.924	0.302556	0.924	0.326178	0.924	0.0158203	0.924	0.0162305
0.925	0.641541	0.925	0.718026	0.925	0.578222	0.925	0.60019	0.925	0.303116	0.925	0.326642	0.925	0.0158553	0.925	0.0162661
0.926	0.641496	0.926	0.71804	0.926	0.578289	0.926	0.600209	0.926	0.30357	0.926	0.327105	0.926	0.0158986	0.926	0.0163017
0.927	0.641506	0.927	0.718054	0.927	0.578284	0.927	0.600228	0.927	0.304051	0.927	0.327567	0.927	0.0159316	0.927	0.0163375
0.928	0.641483	0.928	0.718069	0.928	0.578349	0.928	0.600247	0.928	0.30453	0.928	0.328028	0.928	0.0159553	0.928	0.0163733
0.929	0.641522	0.929	0.718083	0.929	0.578382	0.929	0.600266	0.929	0.305026	0.929	0.328488	0.929	0.0159986	0.929	0.0164093
0.93	0.641596	0.93	0.718098	0.93	0.578374	0.93	0.600285	0.93	0.305505	0.93	0.328946	0.93	0.0160161	0.93	0.0164454
0.931	0.641555	0.931	0.718112	0.931	0.578354	0.931	0.600304	0.931	0.306052	0.931	0.329403	0.931	0.016046	0.931	0.0164816
0.932	0.641536	0.932	0.718126	0.932	0.578255	0.932	0.600323	0.932	0.306543	0.932	0.329859	0.932	0.0160583	0.932	0.016518
0.933	0.641446	0.933	0.718141	0.933	0.578358	0.933	0.600343	0.933	0.307107	0.933	0.330314	0.933	0.0160965	0.933	0.0165544
0.934	0.641462	0.934	0.718155	0.934	0.578401	0.934	0.600362	0.934	0.307614	0.934	0.330767	0.934	0.0161263	0.934	0.0165909
0.935	0.641493	0.935	0.718169	0.935	0.578412	0.935	0.600381	0.935	0.308102	0.935	0.33122	0.935	0.0161511	0.935	0.0166276
0.936	0.641547	0.936	0.718183	0.936	0.57836	0.936	0.6004	0.936	0.308644	0.936	0.331671	0.936	0.0161799	0.936	0.0166644
0.937	0.641523	0.937	0.718198	0.937	0.578397	0.937	0.600419	0.937	0.309154	0.937	0.33212	0.937	0.0162129	0.937	0.0167013
0.938	0.641585	0.938	0.718212	0.938	0.57844	0.938	0.600439	0.938	0.309613	0.938	0.332569	0.938	0.0162376	0.938	0.0167383
0.939	0.641585	0.939	0.718226	0.939	0.578568	0.939	0.600458	0.939	0.31009	0.939	0.333016	0.939	0.0162778	0.939	0.0167754
0.94	0.641737	0.94	0.71824	0.94	0.5786	0.94	0.600477	0.94	0.310522	0.94	0.333462	0.94	0.016316	0.94	0.0168126
0.941	0.641723	0.941	0.718254	0.941	0.578675	0.941	0.600497	0.941	0.310973	0.941	0.333907	0.941	0.0163613	0.941	0.01685
0.942	0.641772	0.942	0.718269	0.942	0.578618	0.942	0.600516	0.942	0.311455	0.942	0.334351	0.942	0.0163768	0.942	0.0168875
0.943	0.641794	0.943	0.718283	0.943	0.57867	0.943	0.600535	0.943	0.311902	0.943	0.334793	0.943	0.0164077	0.943	0.016925
0.944	0.64176	0.944	0.718297	0.944	0.578671	0.944	0.600555	0.944	0.312383	0.944	0.335235	0.944	0.0164468	0.944	0.0169627
0.945	0.641815	0.945	0.718311	0.945	0.578642	0.945	0.600574	0.945	0.312859	0.945	0.335675	0.945	0.0164953	0.945	0.0170006
0.946	0.641896	0.946	0.718325	0.946	0.578672	0.946	0.600593	0.946	0.313342	0.946	0.336113	0.946	0.016519	0.946	0.0170385
0.947	0.641798	0.947	0.718339	0.947	0.578667	0.947	0.600613	0.947	0.313805	0.947	0.336551	0.947	0.0165458	0.947	0.0170765
0.948	0.641872	0.948	0.718353	0.948	0.578737	0.948	0.600632	0.948	0.314316	0.948	0.336987	0.948	0.0166086	0.948	0.0171147
0.949	0.641799	0.949	0.718367	0.949	0.578792	0.949	0.600652	0.949	0.314761	0.949	0.337422	0.949	0.0166395	0.949	0.017153
0.95	0.641743	0.95	0.718381	0.95	0.578797	0.95	0.600671	0.95	0.315252	0.95	0.337856	0.95	0.0166756	0.95	0.0171914
0.951	0.64172	0.951	0.718395	0.951	0.578806	0.951	0.600691	0.951	0.315805	0.951	0.338289	0.951	0.0167045	0.951	0.0172299
0.952	0.641681	0.952	0.718409	0.952	0.578853	0.952	0.60071	0.952	0.31628	0.952	0.33872	0.952	0.0167498	0.952	0.0172685
0.953	0.641611	0.953	0.718423	0.953	0.578807	0.953	0.60073	0.953	0.316674	0.953	0.339151	0.953	0.0167879	0.953	0.0173073
0.954	0.641538	0.954	0.718437	0.954	0.578765	0.954	0.600749	0.954	0.317172	0.954	0.33958	0.954	0.0168013	0.954	0.0173462
0.955	0.641557	0.955	0.718451	0.955	0.578844	0.955	0.600769	0.955	0.317613	0.955	0.340007	0.955	0.0168394	0.955	0.0173852
0.956	0.641647	0.956	0.718465	0.956	0.578926	0.956	0.600789	0.956	0.31807	0.956	0.340434	0.956	0.0168631	0.956	0.0174243
0.957	0.641732	0.957	0.718478	0.957	0.578973	0.957	0.600808	0.957	0.318503	0.957	0.340859	0.957	0.0169116	0.957	0.0174635
0.958	0.641716	0.958	0.718492	0.958	0.578985	0.958	0.600828	0.958	0.319047	0.958	0.341284	0.958	0.0169312	0.958	0.0175029
0.959	0.641771	0.959	0.718506	0.959	0.578907	0.959	0.600847	0.959	0.319551	0.959	0.341706	0.959	0.0169693	0.959	0.0175423
0.96	0.641836	0.96	0.71852	0.96	0.5788	0.96	0.600867	0.96	0.320007	0.96	0.342128	0.96	0.0169992	0.96	0.0175819
0.961	0.641842	0.961	0.718534	0.961	0.578798	0.961	0.600887	0.961	0.320408	0.961	0.342549	0.961	0.0170435	0.961	0.0176216
0.962	0.641865	0.962	0.718547	0.962	0.578686	0.962	0.600906	0.962	0.320903	0.962	0.342968	0.962	0.01706	0.962	0.0176615
0.963	0.641868	0.963	0.718561	0.963	0.578645	0.963	0.600926	0.963	0.321401	0.963	0.343386	0.963	0.0171033	0.963	0.0177014
0.964	0.64192	0.964	0.718575	0.964	0.578656	0.964	0.600946	0.964	0.321838	0.964	0.343803	0.964	0.0171424	0.964	0.0177415
0.965	0.641965	0.965	0.718588	0.965	0.578651	0.965	0.600966	0.965	0.322229	0.965	0.344218	0.965	0.0171764	0.965	0.0177817
0.966	0.641993	0.966	0.718602	0.966	0.57866	0.966	0.600985	0.966	0.322674	0.966	0.344633	0.966	0.0172176	0.966	0.017822
0.967	0.641953	0.967	0.718616	0.967	0.578608	0.967	0.601005	0.967	0.32318	0.967	0.345046	0.967	0.017265	0.967	0.0178624
0.968	0.641933	0.968	0.718629	0.968	0.578643	0.968	0.601025	0.968	0.323629	0.968	0.345458	0.968	0.0173063	0.968	0.017903
0.969	0.641919	0.969	0.718643	0.969	0.578621	0.969	0.601045	0.969	0.324107	0.969	0.345869	0.969	0.0173526	0.969	0.0179436
0.97	0.641896	0.97	0.718657	0.97	0.5787	0.97	0.601064	0.97	0.324524	0.97	0.346278	0.97	0.0173763	0.97	0.0179844
0.971	0.641898	0.971	0.71867	0.971	0.578644	0.971	0.601084	0.971	0.324968	0.971	0.346687	0.971	0.0174083	0.971	0.0180254
0.972	0.641888	0.972	0.718684	0.972	0.578665	0.972	0.601104	0.972	0.325398	0.972	0.347094	0.972	0.0174474	0.972	0.0180664
0.973	0.641942	0.973	0.718697	0.973	0.578647	0.973	0.601124	0.973	0.325897	0.973	0.3475	0.973	0.0174845	0.973	0.0181076
0.974	0.641938	0.974	0.718711	0.974	0.578743	0.974	0.601144	0.974	0.326335	0.974	0.347905	0.974	0.0175258	0.974	0.0181489
0.975	0.641947	0.975	0.718724	0.975	0.578729	0.975	0.601164	0.975	0.326777	0.975	0.348308	0.975	0.0175608	0.975	0.0181903
0.976	0.641902	0.976	0.718738	0.976	0.578725	0.976	0.601184	0.976	0.327193	0.976	0.34871	0.976	0.0175855	0.976	0.0182318
0.977	0.641944	0.977	0.718751	0.977	0.57874	0.977	0.601203	0.977	0.327632	0.977	0.349112	0.977	0.0176185	0.977	0.0182735
0.978	0.641958	0.978	0.718764	0.978	0.578838	0.978	0.601223	0.978	0.328045	0.978	0.349512	0.978	0.0176577	0.978	0.0183152
0.979	0.64202	0.979	0.718778	0.979	0.578848	0.979	0.601243	0.979	0.328468	0.979	0.34991	0.979	0.0176855	0.979	0.0183571
0.98	0.642037	0.98	0.718791	0.98	0.578861	0.98	0.601263	0.98	0.328939	0.98	0.350308	0.98	0.0177298	0.98	0.0183992
0.981	0.642042	0.981	0.718804	0.981	0.578825	0.981	0.601283	0.981	0.329317	0.981	0.350704	0.981	0.017769	0.981	0.0184413
0.982	0.642187	0.982	0.718818	0.982	0.578766	0.982	0.601303	0.982	0.329754	0.982	0.351099	0.982	0.0177958	0.982	0.0184836
0.983	0.642127	0.983	0.718831	0.983	0.578724	0.983	0.601323	0.983	0.330179	0.983	0.351493	0.983	0.017838	0.983	0.018526
0.984	0.64206	0.984	0.718844	0.984	0.578766	0.984	0.601343	0.984	0.330608	0.984	0.351886	0.984	0.0178803	0.984	0.0185685
0.985	0.642057	0.985	0.718857	0.985	0.578861	0.985	0.601363	0.985	0.331015	0.985	0.352278	0.985	0.0179174	0.985	0.0186112
0.986	0.642043	0.986	0.718871	0.986	0.578786	0.986	0.601383	0.986	0.331494	0.986	0.352668	0.986	0.0179545	0.986	0.018654
0.987	0.642109	0.987	0.718884	0.987	0.578851	0.987	0.601403	0.987	0.331988	0.987	0.353057	0.987	0.0180173	0.987	0.0186969
0.988	0.642106	0.988	0.718897	0.988	0.578793	0.988	0.601423	0.988	0.33238	0.988	0.353445	0.988	0.0180513	0.988	0.0187399
0.989	0.642166	0.989	0.71891	0.989	0.578865	0.989	0.601443	0.989	0.332789	0.989	0.353832	0.989	0.0180936	0.989	0.018783
0.99	0.642143	0.99	0.718923	0.99	0.578827	0.99	0.601463	0.99	0.333187	0.99	0.354218	0.99	0.0181307	0.99	0.0188263
0.991	0.642187	0.991	0.718936	0.991	0.578802	0.991	0.601483	0.991	0.333549	0.991	0.354602	0.991	0.0181832	0.991	0.0188697
0.992	0.642136	0.992	0.718949	0.992	0.578847	0.992	0.601503	0.992	0.333911	0.992	0.354985	0.992	0.0182131	0.992	0.0189133
0.993	0.64209	0.993	0.718962	0.993	0.578829	0.993	0.601523	0.993	0.33435	0.993	0.355367	0.993	0.0182708	0.993	0.0189569
0.994	0.642125	0.994	0.718975	0.994	0.57883	0.994	0.601543	0.994	0.334815	0.994	0.355748	0.994	0.0183059	0.994	0.0190007
0.995	0.64206	0.995	0.718988	0.995	0.578812	0.995	0.601563	0.995	0.335128	0.995	0.356128	0.995	0.0183234	0.995	0.0190446
0.996	0.642075	0.996	0.719001	0.996	0.57887	0.996	0.601583	0.996	0.335576	0.996	0.356507	0.996	0.0183697	0.996	0.0190886
0.997	0.642001	0.997	0.719014	0.997	0.578944	0.997	0.601604	0.997	0.335974	0.997	0.356884	0.997	0.0184151	0.997	0.0191328
0.998	0.642039	0.998	0.719027	0.998	0.578895	0.998	0.601624	0.998	0.336329	0.998	0.35726	0.998	0.0184573	0.998	0.0191771
0.999	0.642031	0.999	0.71904	0.999	0.578903	0.999	0.601644	0.999	0.33676	0.999	0.357635	0.999	0.0184893	0.999	0.0192215
1	0.642021	1	0.719053	1	0.578957	1	0.601664	1	0.337157	1	0.358009	1	0.0185346	1	0.0192661
1.001	0.642097	1.001	0.719066	1.001	0.578947	1.001	0.601684	1.001	0.337608	1.001	0.358382	1.001	0.0185707	1.001	0.0193107
1.002	0.64215	1.002	0.719078	1.002	0.578951	1.002	0.601704	1.002	0.338034	1.002	0.358753	1.002	0.0186016	1.002	0.0193555
1.003	0.642189	1.003	0.719091	1.003	0.578976	1.003	0.601724	1.003	0.338426	1.003	0.359123	1.003	0.0186305	1.003	0.0194005
1.004	0.642256	1.004	0.719104	1.004	0.579027	1.004	0.601744	1.004	0.338862	1.004	0.359493	1.004	0.0186624	1.004	0.0194455
1.005	0.642251	1.005	0.719117	1.005	0.579048	1.005	0.601764	1.005	0.339261	1.005	0.359861	1.005	0.0186944	1.005	0.0194907
1.006	0.642239	1.006	0.719129	1.006	0.579065	1.006	0.601785	1.006	0.339674	1.006	0.360227	1.006	0.0187418	1.006	0.019536
1.007	0.642126	1.007	0.719142	1.007	0.579064	1.007	0.601805	1.007	0.340073	1.007	0.360593	1.007	0.0187727	1.007	0.0195815
1.008	0.642167	1.008	0.719155	1.008	0.578983	1.008	0.601825	1.008	0.340441	1.008	0.360958	1.008	0.0188201	1.008	0.019627
1.009	0.64213	1.009	0.719167	1.009	0.579008	1.009	0.601845	1.009	0.34086	1.009	0.361321	1.009	0.0188664	1.009	0.0196727
1.01	0.642211	1.01	0.71918	1.01	0.579029	1.01	0.601865	1.01	0.341202	1.01	0.361683	1.01	0.0189138	1.01	0.0197185
1.011	0.642215	1.011	0.719193	1.011	0.579014	1.011	0.601885	1.011	0.341586	1.011	0.362044	1.011	0.0189499	1.011	0.0197645
1.012	0.642143	1.012	0.719205	1.012	0.578962	1.012	0.601905	1.012	0.342009	1.012	0.362404	1.012	0.0190076	1.012	0.0198106
1.013	0.642045	1.013	0.719218	1.013	0.578996	1.013	0.601926	1.013	0.342375	1.013	0.362763	1.013	0.0190427	1.013	0.0198568
1.014	0.642158	1.014	0.71923	1.014	0.578997	1.014	0.601946	1.014	0.342777	1.014	0.36312	1.014	0.0190674	1.014	0.0199031
1.015	0.642117	1.015	0.719243	1.015	0.579043	1.015	0.601966	1.015	0.343181	1.015	0.363477	1.015	0.0191148	1.015	0.0199496
1.016	0.642107	1.016	0.719255	1.016	0.579112	1.016	0.601986	1.016	0.343478	1.016	0.363832	1.016	0.0191416	1.016	0.0199962
1.017	0.642136	1.017	0.719267	1.017	0.57898	1.017	0.602006	1.017	0.343878	1.017	0.364186	1.017	0.0191663	1.017	0.020043
1.018	0.642108	1.018	0.71928	1.018	0.579042	1.018	0.602026	1.018	0.344224	1.018	0.364539	1.018	0.0192003	1.018	0.0200898
1.019	0.642072	1.019	0.719292	1.019	0.578992	1.019	0.602047	1.019	0.344649	1.019	0.364891	1.019	0.0192323	1.019	0.0201368
1.02	0.642046	1.02	0.719305	1.02	0.578903	1.02	0.602067	1.02	0.34502	1.02	0.365242	1.02	0.0192848	1.02	0.0201839
1.021	0.642066	1.021	0.719317	1.021	0.578951	1.021	0.602087	1.021	0.345452	1.021	0.365591	1.021	0.0193394	1.021	0.0202312
1.022	0.641998	1.022	0.719329	1.022	0.579052	1.022	0.602107	1.022	0.345851	1.022	0.36594	1.022	0.0193899	1.022	0.0202786
1.023	0.64203	1.023	0.719341	1.023	0.579052	1.023	0.602127	1.023	0.346257	1.023	0.366287	1.023	0.0194301	1.023	0.0203261
1.024	0.642014	1.024	0.719354	1.024	0.579166	1.024	0.602147	1.024	0.346657	1.024	0.366633	1.024	0.0194641	1.024	0.0203737
1.025	0.642008	1.025	0.719366	1.025	0.579181	1.025	0.602168	1.025	0.34709	1.025	0.366978	1.025	0.019492	1.025	0.0204215
1.026	0.641979	1.026	0.719378	1.026	0.579232	1.026	0.602188	1.026	0.347512	1.026	0.367322	1.026	0.0195157	1.026	0.0204694
1.027	0.642036	1.027	0.71939	1.027	0.579234	1.027	0.602208	1.027	0.347919	1.027	0.367665	1.027	0.0195682	1.027	0.0205175
1.028	0.642024	1.028	0.719402	1.028	0.57921	1.028	0.602228	1.028	0.348311	1.028	0.368007	1.028	0.0196156	1.028	0.0205656
1.029	0.641983	1.029	0.719414	1.029	0.579259	1.029	0.602248	1.029	0.348644	1.029	0.368347	1.029	0.0196702	1.029	0.0206139
1.03	0.641921	1.03	0.719427	1.03	0.579249	1.03	0.602269	1.03	0.349072	1.03	0.368686	1.03	0.0197146	1.03	0.0206624
1.031	0.641965	1.031	0.719439	1.031	0.579279	1.031	0.602289	1.031	0.349377	1.031	0.369025	1.031	0.0197403	1.031	0.0207109
1.032	0.641931	1.032	0.719451	1.032	0.57936	1.032	0.602309	1.032	0.349742	1.032	0.369362	1.032	0.0197877	1.032	0.0207596
1.033	0.641927	1.033	0.719463	1.033	0.579335	1.033	0.602329	1.033	0.350127	1.033	0.369698	1.033	0.0198258	1.033	0.0208084
1.034	0.641903	1.034	0.719475	1.034	0.579438	1.034	0.602349	1.034	0.350574	1.034	0.370033	1.034	0.0198465	1.034	0.0208574
1.035	0.641902	1.035	0.719487	1.035	0.579422	1.035	0.602369	1.035	0.350915	1.035	0.370367	1.035	0.0198866	1.035	0.0209065
1.036	0.641868	1.036	0.719498	1.036	0.579489	1.036	0.60239	1.036	0.351249	1.036	0.370699	1.036	0.0199145	1.036	0.0209557
1.037	0.641759	1.037	0.71951	1.037	0.579497	1.037	0.60241	1.037	0.351589	1.037	0.371031	1.037	0.0199639	1.037	0.0210051
1.038	0.641738	1.038	0.719522	1.038	0.579502	1.038	0.60243	1.038	0.351978	1.038	0.371361	1.038	0.0200196	1.038	0.0210545
1.039	0.641674	1.039	0.719534	1.039	0.579518	1.039	0.60245	1.039	0.35234	1.039	0.371691	1.039	0.0200721	1.039	0.0211042
1.04	0.641729	1.04	0.719546	1.04	0.579522	1.04	0.60247	1.04	0.352653	1.04	0.372019	1.04	0.0201247	1.04	0.0211539
1.041	0.641725	1.041	0.719558	1.041	0.579556	1.041	0.60249	1.041	0.352954	1.041	0.372346	1.041	0.0201597	1.041	0.0212038
1.042	0.641799	1.042	0.71957	1.042	0.57956	1.042	0.60251	1.042	0.35329	1.042	0.372672	1.042	0.0202205	1.042	0.0212538
1.043	0.641784	1.043	0.719581	1.043	0.579525	1.043	0.602531	1.043	0.353743	1.043	0.372997	1.043	0.0202576	1.043	0.021304
1.044	0.641778	1.044	0.719593	1.044	0.579531	1.044	0.602551	1.044	0.354046	1.044	0.373321	1.044	0.0203246	1.044	0.0213542
1.045	0.641864	1.045	0.719605	1.045	0.579512	1.045	0.602571	1.045	0.35444	1.045	0.373644	1.045	0.0203854	1.045	0.0214047
1.046	0.6419	1.046	0.719616	1.046	0.579434	1.046	0.602591	1.046	0.354808	1.046	0.373966	1.046	0.0204277	1.046	0.0214552
1.047	0.641861	1.047	0.719628	1.047	0.579523	1.047	0.602611	1.047	0.355137	1.047	0.374286	1.047	0.0204833	1.047	0.0215059
1.048	0.641823	1.048	0.71964	1.048	0.579517	1.048	0.602631	1.048	0.355502	1.048	0.374606	1.048	0.0205225	1.048	0.0215567
1.049	0.641786	1.049	0.719651	1.049	0.579502	1.049	0.602651	1.049	0.35588	1.049	0.374924	1.049	0.0205719	1.049	0.0216076
1.05	0.641744	1.05	0.719663	1.05	0.579454	1.05	0.602671	1.05	0.356261	1.05	0.375242	1.05	0.0206461	1.05	0.0216587
1.051	0.641736	1.051	0.719674	1.051	0.579548	1.051	0.602691	1.051	0.356711	1.051	0.375558	1.051	0.020676	1.051	0.0217099
1.052	0.64178	1.052	0.719686	1.052	0.579469	1.052	0.602712	1.052	0.357105	1.052	0.375873	1.052	0.0207141	1.052	0.0217613
1.053	0.641794	1.053	0.719697	1.053	0.579495	1.053	0.602732	1.053	0.357481	1.053	0.376187	1.053	0.0207585	1.053	0.0218128
1.054	0.641731	1.054	0.719709	1.054	0.579447	1.054	0.602752	1.054	0.35787	1.054	0.3765	1.054	0.0208213	1.054	0.0218644
1.055	0.641835	1.055	0.71972	1.055	0.579508	1.055	0.602772	1.055	0.358267	1.055	0.376812	1.055	0.0208594	1.055	0.0219161
1.056	0.641787	1.056	0.719732	1.056	0.579474	1.056	0.602792	1.056	0.35865	1.056	0.377123	1.056	0.0209079	1.056	0.021968
1.057	0.641792	1.057	0.719743	1.057	0.579395	1.057	0.602812	1.057	0.35901	1.057	0.377433	1.057	0.0209604	1.057	0.02202
1.058	0.64169	1.058	0.719754	1.058	0.579405	1.058	0.602832	1.058	0.359329	1.058	0.377742	1.058	0.0209996	1.058	0.0220722
1.059	0.641802	1.059	0.719766	1.059	0.579365	1.059	0.602852	1.059	0.359701	1.059	0.378049	1.059	0.0210563	1.059	0.0221245
1.06	0.641823	1.06	0.719777	1.06	0.579369	1.06	0.602872	1.06	0.359976	1.06	0.378356	1.06	0.0210923	1.06	0.0221769
1.061	0.641832	1.061	0.719788	1.061	0.579416	1.061	0.602892	1.061	0.360324	1.061	0.378661	1.061	0.0211284	1.061	0.0222294
1.062	0.641897	1.062	0.719799	1.062	0.579391	1.062	0.602912	1.062	0.360628	1.062	0.378966	1.062	0.0211768	1.062	0.0222821
1.063	0.641863	1.063	0.719811	1.063	0.579357	1.063	0.602932	1.063	0.360983	1.063	0.379269	1.063	0.0212325	1.063	0.0223349
1.064	0.641925	1.064	0.719822	1.064	0.579352	1.064	0.602952	1.064	0.361259	1.064	0.379572	1.064	0.0212933	1.064	0.0223879
1.065	0.641862	1.065	0.719833	1.065	0.5794	1.065	0.602972	1.065	0.36166	1.065	0.379873	1.065	0.0213448	1.065	0.022441
1.066	0.641896	1.066	0.719844	1.066	0.579271	1.066	0.602992	1.066	0.362013	1.066	0.380173	1.066	0.0213943	1.066	0.0224942
1.067	0.641751	1.067	0.719855	1.067	0.579159	1.067	0.603012	1.067	0.362378	1.067	0.380473	1.067	0.0214468	1.067	0.0225475
1.068	0.641707	1.068	0.719866	1.068	0.579248	1.068	0.603032	1.068	0.362751	1.068	0.380771	1.068	0.0215045	1.068	0.022601
1.069	0.641641	1.069	0.719878	1.069	0.579277	1.069	0.603052	1.069	0.363101	1.069	0.381068	1.069	0.0215499	1.069	0.0226547
1.07	0.641552	1.07	0.719889	1.07	0.579313	1.07	0.603072	1.07	0.363412	1.07	0.381364	1.07	0.0215839	1.07	0.0227084
1.071	0.641674	1.071	0.7199	1.071	0.579339	1.071	0.603092	1.071	0.363702	1.071	0.381659	1.071	0.0216261	1.071	0.0227623
1.072	0.641632	1.072	0.719911	1.072	0.579354	1.072	0.603112	1.072	0.364047	1.072	0.381953	1.072	0.0216787	1.072	0.0228164
1.073	0.64161	1.073	0.719922	1.073	0.579378	1.073	0.603131	1.073	0.364359	1.073	0.382246	1.073	0.0217395	1.073	0.0228705
1.074	0.641593	1.074	0.719933	1.074	0.579454	1.074	0.603151	1.074	0.364736	1.074	0.382538	1.074	0.0217828	1.074	0.0229248
1.075	0.641601	1.075	0.719943	1.075	0.579473	1.075	0.603171	1.075	0.364998	1.075	0.382829	1.075	0.0218456	1.075	0.0229793
1.076	0.641585	1.076	0.719954	1.076	0.57944	1.076	0.603191	1.076	0.365401	1.076	0.383119	1.076	0.0219095	1.076	0.0230338
1.077	0.641694	1.077	0.719965	1.077	0.579403	1.077	0.603211	1.077	0.365716	1.077	0.383408	1.077	0.0219817	1.077	0.0230885
1.078	0.641773	1.078	0.719976	1.078	0.579445	1.078	0.603231	1.078	0.36601	1.078	0.383696	1.078	0.0220229	1.078	0.0231434
1.079	0.641769	1.079	0.719987	1.079	0.579507	1.079	0.603251	1.079	0.366348	1.079	0.383983	1.079	0.0220775	1.079	0.0231984
1.08	0.641711	1.08	0.719998	1.08	0.579467	1.08	0.60327	1.08	0.366678	1.08	0.384269	1.08	0.0221239	1.08	0.0232535
1.081	0.641708	1.081	0.720008	1.081	0.579492	1.081	0.60329	1.081	0.36697	1.081	0.384553	1.081	0.0221847	1.081	0.0233087
1.082	0.641686	1.082	0.720019	1.082	0.579416	1.082	0.60331	1.082	0.367258	1.082	0.384837	1.082	0.0222259	1.082	0.0233641
1.083	0.641705	1.083	0.72003	1.083	0.579345	1.083	0.60333	1.083	0.367634	1.083	0.38512	1.083	0.022263	1.083	0.0234196
1.084	0.641748	1.084	0.720041	1.084	0.579446	1.084	0.60335	1.084	0.367985	1.084	0.385402	1.084	0.022297	1.084	0.0234753
1.085	0.641716	1.085	0.720051	1.085	0.579429	1.085	0.603369	1.085	0.368245	1.085	0.385683	1.085	0.0223578	1.085	0.0235311
1.086	0.641705	1.086	0.720062	1.086	0.579438	1.086	0.603389	1.086	0.368558	1.086	0.385962	1.086	0.0224	1.086	0.023587
1.087	0.641786	1.087	0.720073	1.087	0.57953	1.087	0.603409	1.087	0.368891	1.087	0.386241	1.087	0.0224423	1.087	0.023643
1.088	0.641858	1.088	0.720083	1.088	0.579522	1.088	0.603429	1.088	0.369185	1.088	0.386519	1.088	0.0224979	1.088	0.0236992
1.089	0.641845	1.089	0.720094	1.089	0.579474	1.089	0.603448	1.089	0.369479	1.089	0.386796	1.089	0.0225423	1.089	0.0237556
1.09	0.641846	1.09	0.720104	1.09	0.579446	1.09	0.603468	1.09	0.369803	1.09	0.387072	1.09	0.0225938	1.09	0.023812
1.091	0.641715	1.091	0.720115	1.091	0.579538	1.091	0.603488	1.091	0.370154	1.091	0.387346	1.091	0.0226371	1.091	0.0238686
1.092	0.641707	1.092	0.720125	1.092	0.579601	1.092	0.603507	1.092	0.370463	1.092	0.38762	1.092	0.0226937	1.092	0.0239254
1.093	0.641633	1.093	0.720136	1.093	0.57958	1.093	0.603527	1.093	0.370846	1.093	0.387893	1.093	0.0227535	1.093	0.0239823
1.094	0.641641	1.094	0.720146	1.094	0.579505	1.094	0.603547	1.094	0.3712	1.094	0.388165	1.094	0.0227927	1.094	0.0240393
1.095	0.641597	1.095	0.720157	1.095	0.579535	1.095	0.603566	1.095	0.371562	1.095	0.388436	1.095	0.0228298	1.095	0.0240964
1.096	0.641583	1.096	0.720167	1.096	0.579619	1.096	0.603586	1.096	0.37189	1.096	0.388705	1.096	0.0228782	1.096	0.0241537
1.097	0.641579	1.097	0.720177	1.097	0.579561	1.097	0.603605	1.097	0.372123	1.097	0.388974	1.097	0.0229287	1.097	0.0242111
1.098	0.641629	1.098	0.720188	1.098	0.579552	1.098	0.603625	1.098	0.372412	1.098	0.389242	1.098	0.0229812	1.098	0.0242687
1.099	0.641585	1.099	0.720198	1.099	0.579597	1.099	0.603644	1.099	0.372629	1.099	0.389509	1.099	0.0230317	1.099	0.0243264
1.1	0.641698	1.1	0.720208	1.1	0.579574	1.1	0.603664	1.1	0.37287	1.1	0.389775	1.1	0.0230802	1.1	0.0243842
1.101	0.641712	1.101	0.720219	1.101	0.579662	1.101	0.603683	1.101	0.373146	1.101	0.39004	1.101	0.0231265	1.101	0.0244422
1.102	0.641754	1.102	0.720229	1.102	0.579703	1.102	0.603703	1.102	0.373459	1.102	0.390304	1.102	0.0231667	1.102	0.0245003
1.103	0.641702	1.103	0.720239	1.103	0.579704	1.103	0.603722	1.103	0.37379	1.103	0.390567	1.103	0.0232121	1.103	0.0245585
1.104	0.64166	1.104	0.720249	1.104	0.579717	1.104	0.603742	1.104	0.374092	1.104	0.390829	1.104	0.0232626	1.104	0.0246169
1.105	0.641723	1.105	0.720259	1.105	0.579719	1.105	0.603761	1.105	0.374289	1.105	0.39109	1.105	0.0233254	1.105	0.0246754
1.106	0.64176	1.106	0.72027	1.106	0.579828	1.106	0.603781	1.106	0.374562	1.106	0.391351	1.106	0.023377	1.106	0.024734
1.107	0.64183	1.107	0.72028	1.107	0.579765	1.107	0.6038	1.107	0.374803	1.107	0.39161	1.107	0.0234388	1.107	0.0247928
1.108	0.64178	1.108	0.72029	1.108	0.579837	1.108	0.60382	1.108	0.375136	1.108	0.391868	1.108	0.0234821	1.108	0.0248517
1.109	0.641622	1.109	0.7203	1.109	0.579879	1.109	0.603839	1.109	0.375467	1.109	0.392125	1.109	0.0235521	1.109	0.0249108
1.11	0.641695	1.11	0.72031	1.11	0.579844	1.11	0.603858	1.11	0.37573	1.11	0.392382	1.11	0.0236016	1.11	0.02497
1.111	0.641709	1.111	0.72032	1.111	0.579805	1.111	0.603878	1.111	0.376074	1.111	0.392637	1.111	0.0236542	1.111	0.0250293
1.112	0.641694	1.112	0.72033	1.112	0.57981	1.112	0.603897	1.112	0.376445	1.112	0.392892	1.112	0.023717	1.112	0.0250888
1.113	0.641724	1.113	0.72034	1.113	0.579805	1.113	0.603916	1.113	0.376659	1.113	0.393145	1.113	0.0237582	1.113	0.0251484
1.114	0.641762	1.114	0.72035	1.114	0.579762	1.114	0.603936	1.114	0.376984	1.114	0.393398	1.114	0.0238129	1.114	0.0252081
1.115	0.641743	1.115	0.72036	1.115	0.579779	1.115	0.603955	1.115	0.377269	1.115	0.393649	1.115	0.0238572	1.115	0.025268
1.116	0.641678	1.116	0.72037	1.116	0.5798	1.116	0.603974	1.116	0.377557	1.116	0.3939	1.116	0.0239097	1.116	0.025328
1.117	0.641735	1.117	0.72038	1.117	0.579834	1.117	0.603993	1.117	0.377856	1.117	0.39415	1.117	0.0239788	1.117	0.0253881
1.118	0.641739	1.118	0.72039	1.118	0.579733	1.118	0.604013	1.118	0.378161	1.118	0.394399	1.118	0.024053	1.118	0.0254484
1.119	0.64172	1.119	0.720399	1.119	0.579811	1.119	0.604032	1.119	0.378459	1.119	0.394647	1.119	0.0241004	1.119	0.0255089
1.12	0.641796	1.12	0.720409	1.12	0.579803	1.12	0.604051	1.12	0.378765	1.12	0.394894	1.12	0.024154	1.12	0.0255694
1.121	0.641722	1.121	0.720419	1.121	0.57976	1.121	0.60407	1.121	0.379047	1.121	0.39514	1.121	0.0242117	1.121	0.0256301
1.122	0.641735	1.122	0.720429	1.122	0.579722	1.122	0.604089	1.122	0.379334	1.122	0.395385	1.122	0.0242405	1.122	0.0256909
1.123	0.641673	1.123	0.720439	1.123	0.579715	1.123	0.604108	1.123	0.379706	1.123	0.395629	1.123	0.0243044	1.123	0.0257519
1.124	0.641679	1.124	0.720448	1.124	0.57976	1.124	0.604128	1.124	0.380042	1.124	0.395873	1.124	0.0243446	1.124	0.025813
1.125	0.641572	1.125	0.720458	1.125	0.579787	1.125	0.604147	1.125	0.380334	1.125	0.396115	1.125	0.0244106	1.125	0.0258743
1.126	0.641568	1.126	0.720468	1.126	0.579847	1.126	0.604166	1.126	0.380681	1.126	0.396357	1.126	0.0244755	1.126	0.0259356
1.127	0.641562	1.127	0.720477	1.127	0.579781	1.127	0.604185	1.127	0.380941	1.127	0.396597	1.127	0.0245322	1.127	0.0259972
1.128	0.641514	1.128	0.720487	1.128	0.579681	1.128	0.604204	1.128	0.381184	1.128	0.396837	1.128	0.0246002	1.128	0.0260588
1.129	0.641601	1.129	0.720497	1.129	0.579665	1.129	0.604223	1.129	0.381511	1.129	0.397076	1.129	0.0246496	1.129	0.0261206
1.13	0.641581	1.13	0.720506	1.13	0.579582	1.13	0.604242	1.13	0.381876	1.13	0.397314	1.13	0.0247187	1.13	0.0261825
1.131	0.641459	1.131	0.720516	1.131	0.579596	1.131	0.604261	1.131	0.382171	1.131	0.397551	1.131	0.0248011	1.131	0.0262446
1.132	0.641393	1.132	0.720525	1.132	0.579673	1.132	0.60428	1.132	0.382399	1.132	0.397787	1.132	0.0248516	1.132	0.0263068
1.133	0.64144	1.133	0.720535	1.133	0.579683	1.133	0.604299	1.133	0.382621	1.133	0.398022	1.133	0.0249103	1.133	0.0263692
1.134	0.641505	1.134	0.720544	1.134	0.579792	1.134	0.604317	1.134	0.382952	1.134	0.398257	1.134	0.0249567	1.134	0.0264316
1.135	0.641428	1.135	0.720554	1.135	0.5798	1.135	0.604336	1.135	0.383181	1.135	0.39849	1.135	0.0250155	1.135	0.0264942
1.136	0.641398	1.136	0.720563	1.136	0.579764	1.136	0.604355	1.136	0.383357	1.136	0.398723	1.136	0.0250639	1.136	0.026557
1.137	0.641386	1.137	0.720573	1.137	0.579925	1.137	0.604374	1.137	0.383599	1.137	0.398954	1.137	0.0251195	1.137	0.0266199
1.138	0.641318	1.138	0.720582	1.138	0.579883	1.138	0.604393	1.138	0.383904	1.138	0.399185	1.138	0.0251577	1.138	0.0266829
1.139	0.641377	1.139	0.720592	1.139	0.579824	1.139	0.604412	1.139	0.384198	1.139	0.399415	1.139	0.0252071	1.139	0.0267461
1.14	0.64136	1.14	0.720601	1.14	0.579878	1.14	0.60443	1.14	0.38448	1.14	0.399644	1.14	0.0252782	1.14	0.0268094
1.141	0.641361	1.141	0.72061	1.141	0.579895	1.141	0.604449	1.141	0.384726	1.141	0.399872	1.141	0.0253298	1.141	0.0268728
1.142	0.641283	1.142	0.72062	1.142	0.579973	1.142	0.604468	1.142	0.384974	1.142	0.4001	1.142	0.0253792	1.142	0.0269364
1.143	0.641259	1.143	0.720629	1.143	0.579987	1.143	0.604487	1.143	0.385274	1.143	0.400326	1.143	0.0254452	1.143	0.0270001
1.144	0.641323	1.144	0.720638	1.144	0.580005	1.144	0.604505	1.144	0.38555	1.144	0.400552	1.144	0.0255049	1.144	0.027064
1.145	0.641384	1.145	0.720648	1.145	0.579991	1.145	0.604524	1.145	0.385704	1.145	0.400776	1.145	0.0255822	1.145	0.027128
1.146	0.641362	1.146	0.720657	1.146	0.580086	1.146	0.604543	1.146	0.385933	1.146	0.401	1.146	0.0256472	1.146	0.0271921
1.147	0.641355	1.147	0.720666	1.147	0.580107	1.147	0.604561	1.147	0.386209	1.147	0.401223	1.147	0.0257018	1.147	0.0272564
1.148	0.641298	1.148	0.720675	1.148	0.580159	1.148	0.60458	1.148	0.386464	1.148	0.401445	1.148	0.0257502	1.148	0.0273208
1.149	0.641377	1.149	0.720684	1.149	0.580175	1.149	0.604598	1.149	0.386659	1.149	0.401667	1.149	0.0258017	1.149	0.0273853
1.15	0.641404	1.15	0.720694	1.15	0.580221	1.15	0.604617	1.15	0.386889	1.15	0.401887	1.15	0.025879	1.15	0.02745
1.151	0.641379	1.151	0.720703	1.151	0.580302	1.151	0.604635	1.151	0.387157	1.151	0.402107	1.151	0.0259347	1.151	0.0275148
1.152	0.64129	1.152	0.720712	1.152	0.580204	1.152	0.604654	1.152	0.387452	1.152	0.402325	1.152	0.0259862	1.152	0.0275798
1.153	0.641356	1.153	0.720721	1.153	0.580203	1.153	0.604672	1.153	0.387708	1.153	0.402543	1.153	0.0260367	1.153	0.0276448
1.154	0.641371	1.154	0.72073	1.154	0.580158	1.154	0.604691	1.154	0.387963	1.154	0.40276	1.154	0.0260686	1.154	0.0277101
1.155	0.641338	1.155	0.720739	1.155	0.580232	1.155	0.604709	1.155	0.38824	1.155	0.402977	1.155	0.0261253	1.155	0.0277754
1.156	0.641387	1.156	0.720748	1.156	0.580246	1.156	0.604728	1.156	0.388534	1.156	0.403192	1.156	0.0261892	1.156	0.027841
1.157	0.641407	1.157	0.720757	1.157	0.580247	1.157	0.604746	1.157	0.388829	1.157	0.403407	1.157	0.0262366	1.157	0.0279066
1.158	0.641355	1.158	0.720766	1.158	0.580277	1.158	0.604764	1.158	0.389153	1.158	0.40362	1.158	0.0262768	1.158	0.0279724
1.159	0.641345	1.159	0.720775	1.159	0.580278	1.159	0.604783	1.159	0.389527	1.159	0.403833	1.159	0.0263304	1.159	0.0280383
1.16	0.64134	1.16	0.720784	1.16	0.580314	1.16	0.604801	1.16	0.389863	1.16	0.404045	1.16	0.0264015	1.16	0.0281044
1.161	0.641461	1.161	0.720793	1.161	0.580352	1.161	0.604819	1.161	0.390141	1.161	0.404257	1.161	0.0264303	1.161	0.0281705
1.162	0.641494	1.162	0.720802	1.162	0.580414	1.162	0.604838	1.162	0.390341	1.162	0.404467	1.162	0.0264674	1.162	0.0282369
1.163	0.641472	1.163	0.720811	1.163	0.580504	1.163	0.604856	1.163	0.390632	1.163	0.404677	1.163	0.0265509	1.163	0.0283034
1.164	0.641442	1.164	0.72082	1.164	0.58051	1.164	0.604874	1.164	0.390968	1.164	0.404886	1.164	0.0265942	1.164	0.02837
1.165	0.641441	1.165	0.720828	1.165	0.580502	1.165	0.604892	1.165	0.391243	1.165	0.405094	1.165	0.0266251	1.165	0.0284367
1.166	0.641444	1.166	0.720837	1.166	0.580601	1.166	0.60491	1.166	0.391473	1.166	0.405301	1.166	0.0266818	1.166	0.0285036
1.167	0.641407	1.167	0.720846	1.167	0.580628	1.167	0.604929	1.167	0.391764	1.167	0.405507	1.167	0.0267343	1.167	0.0285706
1.168	0.641414	1.168	0.720855	1.168	0.580626	1.168	0.604947	1.168	0.392001	1.168	0.405713	1.168	0.0268003	1.168	0.0286378
1.169	0.641453	1.169	0.720864	1.169	0.580678	1.169	0.604965	1.169	0.392239	1.169	0.405917	1.169	0.0268425	1.169	0.0287051
1.17	0.641433	1.17	0.720872	1.17	0.580657	1.17	0.604983	1.17	0.392558	1.17	0.406121	1.17	0.0269085	1.17	0.0287725
1.171	0.641361	1.171	0.720881	1.171	0.580644	1.171	0.605001	1.171	0.392783	1.171	0.406325	1.171	0.0269683	1.171	0.0288401
1.172	0.641411	1.172	0.72089	1.172	0.580722	1.172	0.605019	1.172	0.393084	1.172	0.406527	1.172	0.0270404	1.172	0.0289078
1.173	0.641333	1.173	0.720898	1.173	0.580746	1.173	0.605037	1.173	0.393314	1.173	0.406728	1.173	0.0270878	1.173	0.0289757
1.174	0.641355	1.174	0.720907	1.174	0.580751	1.174	0.605055	1.174	0.393512	1.174	0.406929	1.174	0.0271713	1.174	0.0290437
1.175	0.641299	1.175	0.720916	1.175	0.580746	1.175	0.605073	1.175	0.393813	1.175	0.407129	1.175	0.0272218	1.175	0.0291118
1.176	0.641299	1.176	0.720924	1.176	0.580609	1.176	0.605091	1.176	0.394096	1.176	0.407328	1.176	0.0272795	1.176	0.02918
1.177	0.641283	1.177	0.720933	1.177	0.580644	1.177	0.605109	1.177	0.39429	1.177	0.407527	1.177	0.0273475	1.177	0.0292485
1.178	0.641347	1.178	0.720942	1.178	0.580647	1.178	0.605127	1.178	0.394641	1.178	0.407725	1.178	0.027398	1.178	0.029317
1.179	0.641289	1.179	0.72095	1.179	0.580671	1.179	0.605145	1.179	0.394892	1.179	0.407921	1.179	0.0274279	1.179	0.0293857
1.18	0.641235	1.18	0.720959	1.18	0.580709	1.18	0.605162	1.18	0.395097	1.18	0.408117	1.18	0.0274732	1.18	0.0294545
1.181	0.641286	1.181	0.720967	1.181	0.580785	1.181	0.60518	1.181	0.395361	1.181	0.408313	1.181	0.0275258	1.181	0.0295235
1.182	0.641336	1.182	0.720976	1.182	0.58079	1.182	0.605198	1.182	0.395585	1.182	0.408507	1.182	0.0275989	1.182	0.0295926
1.183	0.641315	1.183	0.720984	1.183	0.580869	1.183	0.605216	1.183	0.39582	1.183	0.408701	1.183	0.0276618	1.183	0.0296618
1.184	0.641317	1.184	0.720993	1.184	0.580737	1.184	0.605233	1.184	0.396076	1.184	0.408894	1.184	0.0277113	1.184	0.0297312
1.185	0.641328	1.185	0.721001	1.185	0.580798	1.185	0.605251	1.185	0.39626	1.185	0.409086	1.185	0.0277803	1.185	0.0298007
1.186	0.641396	1.186	0.72101	1.186	0.58079	1.186	0.605269	1.186	0.396404	1.186	0.409278	1.186	0.027837	1.186	0.0298704
1.187	0.641409	1.187	0.721018	1.187	0.580815	1.187	0.605286	1.187	0.396671	1.187	0.409469	1.187	0.0279029	1.187	0.0299401
1.188	0.641435	1.188	0.721026	1.188	0.580778	1.188	0.605304	1.188	0.396906	1.188	0.409659	1.188	0.0279699	1.188	0.0300101
1.189	0.641391	1.189	0.721035	1.189	0.580752	1.189	0.605322	1.189	0.397192	1.189	0.409848	1.189	0.0280317	1.189	0.0300801
1.19	0.641455	1.19	0.721043	1.19	0.580846	1.19	0.605339	1.19	0.397442	1.19	0.410036	1.19	0.0280853	1.19	0.0301504
1.191	0.641507	1.191	0.721051	1.191	0.580817	1.191	0.605357	1.191	0.397632	1.191	0.410224	1.191	0.0281739	1.191	0.0302207
1.192	0.641428	1.192	0.72106	1.192	0.58086	1.192	0.605374	1.192	0.397853	1.192	0.410411	1.192	0.0282317	1.192	0.0302912
1.193	0.641392	1.193	0.721068	1.193	0.580855	1.193	0.605392	1.193	0.398114	1.193	0.410597	1.193	0.0282925	1.193	0.0303618
1.194	0.64144	1.194	0.721076	1.194	0.580857	1.194	0.605409	1.194	0.3984	1.194	0.410783	1.194	0.0283667	1.194	0.0304326
1.195	0.641442	1.195	0.721085	1.195	0.580855	1.195	0.605427	1.195	0.39861	1.195	0.410967	1.195	0.0284378	1.195	0.0305035
1.196	0.641382	1.196	0.721093	1.196	0.580827	1.196	0.605444	1.196	0.398825	1.196	0.411151	1.196	0.0285058	1.196	0.0305745
1.197	0.64139	1.197	0.721101	1.197	0.580792	1.197	0.605462	1.197	0.399062	1.197	0.411335	1.197	0.0285336	1.197	0.0306457
1.198	0.641431	1.198	0.721109	1.198	0.580781	1.198	0.605479	1.198	0.39929	1.198	0.411517	1.198	0.0285872	1.198	0.030717
1.199	0.641518	1.199	0.721117	1.199	0.580795	1.199	0.605496	1.199	0.399474	1.199	0.411699	1.199	0.0286511	1.199	0.0307885
1.2	0.641632	1.2	0.721126	1.2	0.580789	1.2	0.605514	1.2	0.399693	1.2	0.41188	1.2	0.0287222	1.2	0.0308601
1.201	0.641656	1.201	0.721134	1.201	0.580798	1.201	0.605531	1.201	0.39986	1.201	0.41206	1.201	0.0287655	1.201	0.0309318
1.202	0.641597	1.202	0.721142	1.202	0.580797	1.202	0.605548	1.202	0.400053	1.202	0.41224	1.202	0.0288139	1.202	0.0310037
1.203	0.641658	1.203	0.72115	1.203	0.580796	1.203	0.605565	1.203	0.400226	1.203	0.412419	1.203	0.0288634	1.203	0.0310757
1.204	0.641604	1.204	0.721158	1.204	0.580829	1.204	0.605583	1.204	0.400378	1.204	0.412597	1.204	0.0289458	1.204	0.0311479
1.205	0.641584	1.205	0.721166	1.205	0.580878	1.205	0.6056	1.205	0.400603	1.205	0.412774	1.205	0.0290128	1.205	0.0312202
1.206	0.641485	1.206	0.721174	1.206	0.580824	1.206	0.605617	1.206	0.400877	1.206	0.412951	1.206	0.0290756	1.206	0.0312926
1.207	0.641566	1.207	0.721182	1.207	0.580858	1.207	0.605634	1.207	0.401058	1.207	0.413127	1.207	0.0291375	1.207	0.0313652
1.208	0.641603	1.208	0.72119	1.208	0.580893	1.208	0.605651	1.208	0.401348	1.208	0.413303	1.208	0.0291869	1.208	0.0314379
1.209	0.641664	1.209	0.721198	1.209	0.580839	1.209	0.605668	1.209	0.401579	1.209	0.413477	1.209	0.0292467	1.209	0.0315108
1.21	0.641725	1.21	0.721206	1.21	0.580879	1.21	0.605685	1.21	0.401738	1.21	0.413651	1.21	0.0293075	1.21	0.0315838
1.211	0.641729	1.211	0.721214	1.211	0.580881	1.211	0.605702	1.211	0.401968	1.211	0.413824	1.211	0.0293621	1.211	0.0316569
1.212	0.641739	1.212	0.721222	1.212	0.580905	1.212	0.605719	1.212	0.402229	1.212	0.413997	1.212	0.0294239	1.212	0.0317302
1.213	0.641752	1.213	0.72123	1.213	0.580928	1.213	0.605736	1.213	0.402451	1.213	0.414169	1.213	0.0295012	1.213	0.0318036
1.214	0.641768	1.214	0.721238	1.214	0.58094	1.214	0.605753	1.214	0.40267	1.214	0.41434	1.214	0.0295631	1.214	0.0318772
1.215	0.641912	1.215	0.721246	1.215	0.581005	1.215	0.60577	1.215	0.402877	1.215	0.41451	1.215	0.0296208	1.215	0.0319509
1.216	0.641981	1.216	0.721254	1.216	0.580936	1.216	0.605787	1.216	0.403202	1.216	0.41468	1.216	0.0296816	1.216	0.0320247
1.217	0.64188	1.217	0.721262	1.217	0.580936	1.217	0.605804	1.217	0.403374	1.217	0.414849	1.217	0.0297547	1.217	0.0320987
1.218	0.64183	1.218	0.72127	1.218	0.580894	1.218	0.605821	1.218	0.403601	1.218	0.415017	1.218	0.0298269	1.218	0.0321728
1.219	0.641818	1.219	0.721277	1.219	0.580948	1.219	0.605838	1.219	0.40385	1.219	0.415185	1.219	0.0298856	1.219	0.032247
1.22	0.641837	1.22	0.721285	1.22	0.580852	1.22	0.605854	1.22	0.404005	1.22	0.415352	1.22	0.0299505	1.22	0.0323214
1.221	0.64176	1.221	0.721293	1.221	0.580837	1.221	0.605871	1.221	0.404257	1.221	0.415518	1.221	0.0300155	1.221	0.032396
1.222	0.641776	1.222	0.721301	1.222	0.580791	1.222	0.605888	1.222	0.404461	1.222	0.415684	1.222	0.0300618	1.222	0.0324706
1.223	0.641844	1.223	0.721309	1.223	0.580849	1.223	0.605905	1.223	0.404676	1.223	0.415849	1.223	0.0301257	1.223	0.0325455
1.224	0.641838	1.224	0.721316	1.224	0.580837	1.224	0.605921	1.224	0.404858	1.224	0.416013	1.224	0.0301772	1.224	0.0326204
1.225	0.641833	1.225	0.721324	1.225	0.58088	1.225	0.605938	1.225	0.405035	1.225	0.416177	1.225	0.0302659	1.225	0.0326955
1.226	0.641854	1.226	0.721332	1.226	0.580885	1.226	0.605954	1.226	0.405218	1.226	0.41634	1.226	0.0303071	1.226	0.0327708
1.227	0.641819	1.227	0.721339	1.227	0.580976	1.227	0.605971	1.227	0.405432	1.227	0.416502	1.227	0.0303596	1.227	0.0328461
1.228	0.641845	1.228	0.721347	1.228	0.580954	1.228	0.605988	1.228	0.405598	1.228	0.416664	1.228	0.0304277	1.228	0.0329217
1.229	0.641798	1.229	0.721355	1.229	0.580962	1.229	0.606004	1.229	0.405727	1.229	0.416825	1.229	0.0304998	1.229	0.0329973
1.23	0.641915	1.23	0.721362	1.23	0.581012	1.23	0.606021	1.23	0.405904	1.23	0.416985	1.23	0.0305709	1.23	0.0330731
1.231	0.641927	1.231	0.72137	1.231	0.58096	1.231	0.606037	1.231	0.406119	1.231	0.417145	1.231	0.0306193	1.231	0.0331491
1.232	0.642018	1.232	0.721378	1.232	0.580999	1.232	0.606054	1.232	0.406264	1.232	0.417304	1.232	0.0306647	1.232	0.0332252
1.233	0.642057	1.233	0.721385	1.233	0.581113	1.233	0.60607	1.233	0.406482	1.233	0.417462	1.233	0.0307244	1.233	0.0333014
1.234	0.642086	1.234	0.721393	1.234	0.581157	1.234	0.606087	1.234	0.406657	1.234	0.41762	1.234	0.0307749	1.234	0.0333777
1.235	0.642237	1.235	0.7214	1.235	0.58108	1.235	0.606103	1.235	0.406903	1.235	0.417777	1.235	0.0308357	1.235	0.0334542
1.236	0.642296	1.236	0.721408	1.236	0.58109	1.236	0.606119	1.236	0.407091	1.236	0.417934	1.236	0.0309048	1.236	0.0335309
1.237	0.6423	1.237	0.721416	1.237	0.581174	1.237	0.606136	1.237	0.407285	1.237	0.418089	1.237	0.0309573	1.237	0.0336077
1.238	0.642256	1.238	0.721423	1.238	0.58114	1.238	0.606152	1.238	0.407375	1.238	0.418245	1.238	0.031015	1.238	0.0336846
1.239	0.64226	1.239	0.721431	1.239	0.581127	1.239	0.606168	1.239	0.407525	1.239	0.418399	1.239	0.0310923	1.239	0.0337617
1.24	0.64227	1.24	0.721438	1.24	0.581116	1.24	0.606184	1.24	0.407711	1.24	0.418553	1.24	0.0311614	1.24	0.0338389
1.241	0.642147	1.241	0.721445	1.241	0.581164	1.241	0.606201	1.241	0.407882	1.241	0.418706	1.241	0.0312356	1.241	0.0339163
1.242	0.642156	1.242	0.721453	1.242	0.581128	1.242	0.606217	1.242	0.408001	1.242	0.418859	1.242	0.0312933	1.242	0.0339938
1.243	0.642228	1.243	0.72146	1.243	0.581139	1.243	0.606233	1.243	0.408235	1.243	0.419011	1.243	0.0313489	1.243	0.0340714
1.244	0.642237	1.244	0.721468	1.244	0.581158	1.244	0.606249	1.244	0.408472	1.244	0.419162	1.244	0.0314056	1.244	0.0341492
1.245	0.642139	1.245	0.721475	1.245	0.581142	1.245	0.606265	1.245	0.408722	1.245	0.419313	1.245	0.0314922	1.245	0.0342271
1.246	0.642095	1.246	0.721483	1.246	0.581161	1.246	0.606281	1.246	0.408986	1.246	0.419463	1.246	0.0315664	1.246	0.0343052
1.247	0.642118	1.247	0.72149	1.247	0.581149	1.247	0.606297	1.247	0.409149	1.247	0.419613	1.247	0.0316107	1.247	0.0343834
1.248	0.642057	1.248	0.721497	1.248	0.581101	1.248	0.606314	1.248	0.409298	1.248	0.419762	1.248	0.0316869	1.248	0.0344617
1.249	0.642086	1.249	0.721505	1.249	0.581134	1.249	0.60633	1.249	0.409401	1.249	0.41991	1.249	0.0317735	1.249	0.0345402
1.25	0.642062	1.25	0.721512	1.25	0.58115	1.25	0.606346	1.25	0.409618	1.25	0.420057	1.25	0.0318528	1.25	0.0346188
1.251	0.642023	1.251	0.721519	1.251	0.58116	1.251	0.606361	1.251	0.40973	1.251	0.420205	1.251	0.0319312	1.251	0.0346976
1.252	0.642026	1.252	0.721527	1.252	0.581128	1.252	0.606377	1.252	0.409913	1.252	0.420351	1.252	0.0320023	1.252	0.0347765
1.253	0.64206	1.253	0.721534	1.253	0.581177	1.253	0.606393	1.253	0.410142	1.253	0.420497	1.253	0.0320352	1.253	0.0348556
1.254	0.641996	1.254	0.721541	1.254	0.581148	1.254	0.606409	1.254	0.410316	1.254	0.420642	1.254	0.0320971	1.254	0.0349348
1.255	0.642067	1.255	0.721548	1.255	0.58111	1.255	0.606425	1.255	0.410579	1.255	0.420787	1.255	0.0321599	1.255	0.0350141
1.256	0.642059	1.256	0.721556	1.256	0.581046	1.256	0.606441	1.256	0.410717	1.256	0.420931	1.256	0.0322372	1.256	0.0350936
1.257	0.642069	1.257	0.721563	1.257	0.581087	1.257	0.606457	1.257	0.410867	1.257	0.421074	1.257	0.0322929	1.257	0.0351732
1.258	0.642172	1.258	0.72157	1.258	0.58112	1.258	0.606472	1.258	0.411086	1.258	0.421217	1.258	0.0323732	1.258	0.035253
1.259	0.642124	1.259	0.721577	1.259	0.581138	1.259	0.606488	1.259	0.411299	1.259	0.421359	1.259	0.0324207	1.259	0.0353329
1.26	0.642134	1.26	0.721584	1.26	0.581084	1.26	0.606504	1.26	0.411515	1.26	0.421501	1.26	0.0324845	1.26	0.035413
1.261	0.642113	1.261	0.721592	1.261	0.581096	1.261	0.60652	1.261	0.41169	1.261	0.421642	1.261	0.0325587	1.261	0.0354932
1.262	0.6421	1.262	0.721599	1.262	0.581105	1.262	0.606535	1.262	0.411821	1.262	0.421783	1.262	0.0326123	1.262	0.0355735
1.263	0.642136	1.263	0.721606	1.263	0.581047	1.263	0.606551	1.263	0.411993	1.263	0.421923	1.263	0.0326937	1.263	0.035654
1.264	0.6421	1.264	0.721613	1.264	0.581004	1.264	0.606567	1.264	0.412198	1.264	0.422062	1.264	0.0327803	1.264	0.0357346
1.265	0.642154	1.265	0.72162	1.265	0.580969	1.265	0.606582	1.265	0.412407	1.265	0.422201	1.265	0.0328359	1.265	0.0358154
1.266	0.642136	1.266	0.721627	1.266	0.580957	1.266	0.606598	1.266	0.412557	1.266	0.422339	1.266	0.032873	1.266	0.0358963
1.267	0.642094	1.267	0.721634	1.267	0.580993	1.267	0.606613	1.267	0.412797	1.267	0.422477	1.267	0.0329359	1.267	0.0359774
1.268	0.64204	1.268	0.721641	1.268	0.580947	1.268	0.606629	1.268	0.412928	1.268	0.422614	1.268	0.0330008	1.268	0.0360586
1.269	0.642074	1.269	0.721648	1.269	0.581	1.269	0.606644	1.269	0.41305	1.269	0.42275	1.269	0.0330657	1.269	0.03614
1.27	0.642036	1.27	0.721655	1.27	0.58101	1.27	0.60666	1.27	0.413238	1.27	0.422886	1.27	0.0331193	1.27	0.0362214
1.271	0.641986	1.271	0.721662	1.271	0.581045	1.271	0.606675	1.271	0.413367	1.271	0.423021	1.271	0.0331925	1.271	0.0363031
1.272	0.641961	1.272	0.721669	1.272	0.58108	1.272	0.606691	1.272	0.413569	1.272	0.423156	1.272	0.0332574	1.272	0.0363849
1.273	0.641876	1.273	0.721676	1.273	0.581041	1.273	0.606706	1.273	0.413729	1.273	0.42329	1.273	0.0333296	1.273	0.0364668
1.274	0.641779	1.274	0.721683	1.274	0.581045	1.274	0.606721	1.274	0.413913	1.274	0.423424	1.274	0.0333965	1.274	0.0365488
1.275	0.641734	1.275	0.72169	1.275	0.581074	1.275	0.606737	1.275	0.414132	1.275	0.423557	1.275	0.033481	1.275	0.0366311
1.276	0.641823	1.276	0.721697	1.276	0.581068	1.276	0.606752	1.276	0.414306	1.276	0.42369	1.276	0.0335676	1.276	0.0367134
1.277	0.64184	1.277	0.721704	1.277	0.581066	1.277	0.606767	1.277	0.414442	1.277	0.423822	1.277	0.0336274	1.277	0.0367959
1.278	0.641914	1.278	0.721711	1.278	0.581087	1.278	0.606782	1.278	0.414627	1.278	0.423953	1.278	0.0336892	1.278	0.0368786
1.279	0.641929	1.279	0.721718	1.279	0.581123	1.279	0.606798	1.279	0.414769	1.279	0.424084	1.279	0.0337809	1.279	0.0369614
1.28	0.642005	1.28	0.721725	1.28	0.581182	1.28	0.606813	1.28	0.414918	1.28	0.424214	1.28	0.0338592	1.28	0.0370443
1.281	0.641974	1.281	0.721732	1.281	0.581217	1.281	0.606828	1.281	0.415065	1.281	0.424344	1.281	0.0339262	1.281	0.0371274
1.282	0.641929	1.282	0.721738	1.282	0.581271	1.282	0.606843	1.282	0.415271	1.282	0.424473	1.282	0.0340148	1.282	0.0372106
1.283	0.641948	1.283	0.721745	1.283	0.581318	1.283	0.606858	1.283	0.415466	1.283	0.424602	1.283	0.0341004	1.283	0.037294
1.284	0.641956	1.284	0.721752	1.284	0.581304	1.284	0.606873	1.284	0.415593	1.284	0.42473	1.284	0.0341725	1.284	0.0373775
1.285	0.641906	1.285	0.721759	1.285	0.581279	1.285	0.606888	1.285	0.415772	1.285	0.424858	1.285	0.034257	1.285	0.0374611
1.286	0.64186	1.286	0.721766	1.286	0.581232	1.286	0.606903	1.286	0.415968	1.286	0.424985	1.286	0.0343271	1.286	0.0375449
1.287	0.641853	1.287	0.721773	1.287	0.58133	1.287	0.606918	1.287	0.416131	1.287	0.425112	1.287	0.0343941	1.287	0.0376289
1.288	0.641777	1.288	0.721779	1.288	0.581356	1.288	0.606933	1.288	0.416307	1.288	0.425238	1.288	0.0344734	1.288	0.037713
1.289	0.64178	1.289	0.721786	1.289	0.581449	1.289	0.606948	1.289	0.416461	1.289	0.425363	1.289	0.0345167	1.289	0.0377972
1.29	0.641724	1.29	0.721793	1.29	0.581405	1.29	0.606963	1.29	0.41661	1.29	0.425488	1.29	0.0345754	1.29	0.0378816
1.291	0.64165	1.291	0.7218	1.291	0.581437	1.291	0.606978	1.291	0.416785	1.291	0.425613	1.291	0.0346476	1.291	0.0379661
1.292	0.641671	1.292	0.721806	1.292	0.581478	1.292	0.606993	1.292	0.417004	1.292	0.425737	1.292	0.0347187	1.292	0.0380508
1.293	0.641663	1.293	0.721813	1.293	0.581459	1.293	0.607008	1.293	0.417209	1.293	0.42586	1.293	0.0348063	1.293	0.0381356
1.294	0.641716	1.294	0.72182	1.294	0.581425	1.294	0.607023	1.294	0.417393	1.294	0.425983	1.294	0.0348671	1.294	0.0382206
1.295	0.641772	1.295	0.721826	1.295	0.581375	1.295	0.607038	1.295	0.41757	1.295	0.426105	1.295	0.0349402	1.295	0.0383057
1.296	0.64175	1.296	0.721833	1.296	0.581353	1.296	0.607052	1.296	0.417714	1.296	0.426227	1.296	0.0350206	1.296	0.038391
1.297	0.641749	1.297	0.72184	1.297	0.58126	1.297	0.607067	1.297	0.417949	1.297	0.426349	1.297	0.0350721	1.297	0.0384764
1.298	0.641727	1.298	0.721846	1.298	0.581252	1.298	0.607082	1.298	0.418136	1.298	0.42647	1.298	0.0351422	1.298	0.0385619
1.299	0.641843	1.299	0.721853	1.299	0.581224	1.299	0.607097	1.299	0.418243	1.299	0.42659	1.299	0.0352051	1.299	0.0386476
1.3	0.641977	1.3	0.721859	1.3	0.581266	1.3	0.607111	1.3	0.418362	1.3	0.42671	1.3	0.0352617	1.3	0.0387335
1.301	0.642033	1.301	0.721866	1.301	0.581348	1.301	0.607126	1.301	0.418565	1.301	0.426829	1.301	0.0353267	1.301	0.0388195
1.302	0.642055	1.302	0.721873	1.302	0.581337	1.302	0.607141	1.302	0.418681	1.302	0.426948	1.302	0.0353895	1.302	0.0389056
1.303	0.642022	1.303	0.721879	1.303	0.581339	1.303	0.607155	1.303	0.418845	1.303	0.427066	1.303	0.035474	1.303	0.0389919
1.304	0.641995	1.304	0.721886	1.304	0.581354	1.304	0.60717	1.304	0.419022	1.304	0.427184	1.304	0.0355575	1.304	0.0390784
1.305	0.642032	1.305	0.721892	1.305	0.581414	1.305	0.607184	1.305	0.41912	1.305	0.427302	1.305	0.0356235	1.305	0.0391649
1.306	0.641988	1.306	0.721899	1.306	0.58145	1.306	0.607199	1.306	0.419239	1.306	0.427418	1.306	0.0356884	1.306	0.0392517
1.307	0.642035	1.307	0.721905	1.307	0.581536	1.307	0.607213	1.307	0.419352	1.307	0.427535	1.307	0.0357502	1.307	0.0393385
1.308	0.641948	1.308	0.721912	1.308	0.581619	1.308	0.607228	1.308	0.419481	1.308	0.427651	1.308	0.0358089	1.308	0.0394256
1.309	0.64198	1.309	0.721918	1.309	0.581694	1.309	0.607242	1.309	0.419612	1.309	0.427766	1.309	0.03588	1.309	0.0395127
1.31	0.641895	1.31	0.721925	1.31	0.581643	1.31	0.607257	1.31	0.419828	1.31	0.427881	1.31	0.0359594	1.31	0.0396001
1.311	0.641998	1.311	0.721931	1.311	0.581659	1.311	0.607271	1.311	0.41992	1.311	0.427996	1.311	0.0360387	1.311	0.0396875
1.312	0.641983	1.312	0.721938	1.312	0.581593	1.312	0.607285	1.312	0.419985	1.312	0.428109	1.312	0.0360995	1.312	0.0397751
1.313	0.641966	1.313	0.721944	1.313	0.581516	1.313	0.6073	1.313	0.420106	1.313	0.428223	1.313	0.0361861	1.313	0.0398629
1.314	0.641945	1.314	0.72195	1.314	0.581462	1.314	0.607314	1.314	0.420216	1.314	0.428336	1.314	0.0362407	1.314	0.0399508
1.315	0.64192	1.315	0.721957	1.315	0.581473	1.315	0.607328	1.315	0.420397	1.315	0.428448	1.315	0.0363129	1.315	0.0400389
1.316	0.641826	1.316	0.721963	1.316	0.581498	1.316	0.607343	1.316	0.420546	1.316	0.428561	1.316	0.0363788	1.316	0.0401271
1.317	0.641867	1.317	0.72197	1.317	0.581457	1.317	0.607357	1.317	0.420645	1.317	0.428672	1.317	0.0364633	1.317	0.0402154
1.318	0.641946	1.318	0.721976	1.318	0.581487	1.318	0.607371	1.318	0.420775	1.318	0.428783	1.318	0.0365592	1.318	0.0403039
1.319	0.641916	1.319	0.721982	1.319	0.581457	1.319	0.607385	1.319	0.420979	1.319	0.428894	1.319	0.0366375	1.319	0.0403926
1.32	0.641904	1.32	0.721989	1.32	0.581428	1.32	0.6074	1.32	0.421096	1.32	0.429004	1.32	0.0367014	1.32	0.0404814
1.321	0.641923	1.321	0.721995	1.321	0.58141	1.321	0.607414	1.321	0.421213	1.321	0.429114	1.321	0.0367982	1.321	0.0405704
1.322	0.641935	1.322	0.722001	1.322	0.5814	1.322	0.607428	1.322	0.421388	1.322	0.429223	1.322	0.0368611	1.322	0.0406595
1.323	0.64189	1.323	0.722008	1.323	0.581461	1.323	0.607442	1.323	0.421453	1.323	0.429332	1.323	0.0369209	1.323	0.0407487
1.324	0.641898	1.324	0.722014	1.324	0.581472	1.324	0.607456	1.324	0.421527	1.324	0.42944	1.324	0.0369755	1.324	0.0408381
1.325	0.641924	1.325	0.72202	1.325	0.581493	1.325	0.60747	1.325	0.421705	1.325	0.429548	1.325	0.037061	1.325	0.0409277
1.326	0.641839	1.326	0.722026	1.326	0.581496	1.326	0.607484	1.326	0.421818	1.326	0.429655	1.326	0.0371218	1.326	0.0410174
1.327	0.64185	1.327	0.722033	1.327	0.581499	1.327	0.607498	1.327	0.421953	1.327	0.429762	1.327	0.0371857	1.327	0.0411072
1.328	0.641773	1.328	0.722039	1.328	0.581547	1.328	0.607512	1.328	0.422056	1.328	0.429869	1.328	0.0372898	1.328	0.0411972
1.329	0.641765	1.329	0.722045	1.329	0.581558	1.329	0.607526	1.329	0.422219	1.329	0.429975	1.329	0.0373465	1.329	0.0412873
1.33	0.64173	1.33	0.722051	1.33	0.581472	1.33	0.60754	1.33	0.422374	1.33	0.430081	1.33	0.037431	1.33	0.0413776
1.331	0.641724	1.331	0.722058	1.331	0.581489	1.331	0.607554	1.331	0.422518	1.331	0.430186	1.331	0.037533	1.331	0.0414681
1.332	0.641727	1.332	0.722064	1.332	0.581384	1.332	0.607568	1.332	0.422655	1.332	0.430291	1.332	0.0376443	1.332	0.0415587
1.333	0.641704	1.333	0.72207	1.333	0.581377	1.333	0.607582	1.333	0.422873	1.333	0.430395	1.333	0.0377226	1.333	0.0416494
1.334	0.641699	1.334	0.722076	1.334	0.581423	1.334	0.607596	1.334	0.423002	1.334	0.430499	1.334	0.0377875	1.334	0.0417403
1.335	0.641737	1.335	0.722082	1.335	0.581347	1.335	0.60761	1.335	0.423151	1.335	0.430602	1.335	0.0378596	1.335	0.0418314
1.336	0.641704	1.336	0.722088	1.336	0.581404	1.336	0.607623	1.336	0.423234	1.336	0.430705	1.336	0.0379689	1.336	0.0419226
1.337	0.641671	1.337	0.722094	1.337	0.581325	1.337	0.607637	1.337	0.423339	1.337	0.430808	1.337	0.0380534	1.337	0.0420139
1.338	0.64165	1.338	0.722101	1.338	0.58125	1.338	0.607651	1.338	0.423462	1.338	0.43091	1.338	0.038143	1.338	0.0421054
1.339	0.641665	1.339	0.722107	1.339	0.581234	1.339	0.607665	1.339	0.423562	1.339	0.431012	1.339	0.0382214	1.339	0.0421971
1.34	0.641632	1.34	0.722113	1.34	0.581234	1.34	0.607678	1.34	0.423741	1.34	0.431113	1.34	0.0383059	1.34	0.0422889
1.341	0.641622	1.341	0.722119	1.341	0.581209	1.341	0.607692	1.341	0.423852	1.341	0.431214	1.341	0.0384017	1.341	0.0423808
1.342	0.64157	1.342	0.722125	1.342	0.581192	1.342	0.607706	1.342	0.424	1.342	0.431314	1.342	0.0384738	1.342	0.0424729
1.343	0.641604	1.343	0.722131	1.343	0.581185	1.343	0.607719	1.343	0.424173	1.343	0.431414	1.343	0.038548	1.343	0.0425652
1.344	0.641725	1.344	0.722137	1.344	0.581173	1.344	0.607733	1.344	0.424336	1.344	0.431514	1.344	0.038615	1.344	0.0426576
1.345	0.641704	1.345	0.722143	1.345	0.581221	1.345	0.607746	1.345	0.424441	1.345	0.431613	1.345	0.0386789	1.345	0.0427502
1.346	0.641811	1.346	0.722149	1.346	0.581167	1.346	0.60776	1.346	0.424548	1.346	0.431711	1.346	0.03875	1.346	0.0428429
1.347	0.641777	1.347	0.722155	1.347	0.581158	1.347	0.607774	1.347	0.424737	1.347	0.43181	1.347	0.0388221	1.347	0.0429357
1.348	0.641632	1.348	0.722161	1.348	0.581146	1.348	0.607787	1.348	0.424915	1.348	0.431908	1.348	0.0389211	1.348	0.0430288
1.349	0.641607	1.349	0.722167	1.349	0.58108	1.349	0.607801	1.349	0.424929	1.349	0.432005	1.349	0.0389963	1.349	0.0431219
1.35	0.641621	1.35	0.722173	1.35	0.581148	1.35	0.607814	1.35	0.425123	1.35	0.432102	1.35	0.0390942	1.35	0.0432152
1.351	0.641566	1.351	0.722179	1.351	0.581218	1.351	0.607828	1.351	0.425261	1.351	0.432199	1.351	0.0391766	1.351	0.0433087
1.352	0.641654	1.352	0.722185	1.352	0.581171	1.352	0.607841	1.352	0.425385	1.352	0.432295	1.352	0.0392415	1.352	0.0434023
1.353	0.64163	1.353	0.722191	1.353	0.581224	1.353	0.607854	1.353	0.42546	1.353	0.432391	1.353	0.0393384	1.353	0.0434961
1.354	0.641624	1.354	0.722197	1.354	0.581243	1.354	0.607868	1.354	0.425538	1.354	0.432486	1.354	0.0394075	1.354	0.04359
1.355	0.641575	1.355	0.722203	1.355	0.581269	1.355	0.607881	1.355	0.42568	1.355	0.432581	1.355	0.039493	1.355	0.0436841
1.356	0.641626	1.356	0.722208	1.356	0.581252	1.356	0.607894	1.356	0.425658	1.356	0.432676	1.356	0.039562	1.356	0.0437784
1.357	0.641618	1.357	0.722214	1.357	0.58123	1.357	0.607908	1.357	0.425773	1.357	0.43277	1.357	0.0396517	1.357	0.0438727
1.358	0.641631	1.358	0.72222	1.358	0.58123	1.358	0.607921	1.358	0.425941	1.358	0.432864	1.358	0.0397104	1.358	0.0439673
1.359	0.64164	1.359	0.722226	1.359	0.58132	1.359	0.607934	1.359	0.426131	1.359	0.432958	1.359	0.0397764	1.359	0.044062
1.36	0.64166	1.36	0.722232	1.36	0.581364	1.36	0.607948	1.36	0.426258	1.36	0.433051	1.36	0.0398671	1.36	0.0441568
1.361	0.641612	1.361	0.722238	1.361	0.581395	1.361	0.607961	1.361	0.426411	1.361	0.433143	1.361	0.0399413	1.361	0.0442518
1.362	0.64167	1.362	0.722244	1.362	0.581494	1.362	0.607974	1.362	0.426533	1.362	0.433236	1.362	0.0400227	1.362	0.044347
1.363	0.641652	1.363	0.722249	1.363	0.581423	1.363	0.607987	1.363	0.426689	1.363	0.433328	1.363	0.0401041	1.363	0.0444423
1.364	0.641717	1.364	0.722255	1.364	0.581414	1.364	0.608	1.364	0.426821	1.364	0.433419	1.364	0.0401937	1.364	0.0445378
1.365	0.64184	1.365	0.722261	1.365	0.581354	1.365	0.608014	1.365	0.427013	1.365	0.43351	1.365	0.0402793	1.365	0.0446334
1.366	0.641804	1.366	0.722267	1.366	0.581401	1.366	0.608027	1.366	0.427164	1.366	0.433601	1.366	0.0403401	1.366	0.0447291
1.367	0.641826	1.367	0.722272	1.367	0.581394	1.367	0.60804	1.367	0.427278	1.367	0.433691	1.367	0.0404091	1.367	0.0448251
1.368	0.641815	1.368	0.722278	1.368	0.581367	1.368	0.608053	1.368	0.427433	1.368	0.433781	1.368	0.0404802	1.368	0.0449212
1.369	0.641765	1.369	0.722284	1.369	0.581309	1.369	0.608066	1.369	0.427531	1.369	0.433871	1.369	0.0405462	1.369	0.0450174
1.37	0.641753	1.37	0.72229	1.37	0.581333	1.37	0.608079	1.37	0.427613	1.37	0.43396	1.37	0.0406235	1.37	0.0451138
1.371	0.641794	1.371	0.722295	1.371	0.581353	1.371	0.608092	1.371	0.427727	1.371	0.434049	1.371	0.0406894	1.371	0.0452103
1.372	0.641852	1.372	0.722301	1.372	0.581349	1.372	0.608105	1.372	0.427827	1.372	0.434137	1.372	0.0407657	1.372	0.045307
1.373	0.641877	1.373	0.722307	1.373	0.581384	1.373	0.608118	1.373	0.42787	1.373	0.434226	1.373	0.040843	1.373	0.0454039
1.374	0.641921	1.374	0.722312	1.374	0.581276	1.374	0.608131	1.374	0.427948	1.374	0.434313	1.374	0.0409481	1.374	0.0455009
1.375	0.641954	1.375	0.722318	1.375	0.581255	1.375	0.608144	1.375	0.428126	1.375	0.434401	1.375	0.0410346	1.375	0.045598
1.376	0.642031	1.376	0.722324	1.376	0.581215	1.376	0.608157	1.376	0.428233	1.376	0.434488	1.376	0.0411088	1.376	0.0456954
1.377	0.642025	1.377	0.722329	1.377	0.581178	1.377	0.60817	1.377	0.428337	1.377	0.434574	1.377	0.0411717	1.377	0.0457928
1.378	0.642013	1.378	0.722335	1.378	0.581235	1.378	0.608182	1.378	0.428493	1.378	0.434661	1.378	0.04125	1.378	0.0458905
1.379	0.641974	1.379	0.722341	1.379	0.581236	1.379	0.608195	1.379	0.428612	1.379	0.434746	1.379	0.0413469	1.379	0.0459883
1.38	0.641974	1.38	0.722346	1.38	0.581235	1.38	0.608208	1.38	0.428735	1.38	0.434832	1.38	0.0414221	1.38	0.0460862
1.381	0.641865	1.381	0.722352	1.381	0.581169	1.381	0.608221	1.381	0.428865	1.381	0.434917	1.381	0.041485	1.381	0.0461843
1.382	0.641853	1.382	0.722357	1.382	0.581158	1.382	0.608234	1.382	0.428994	1.382	0.435002	1.382	0.0415406	1.382	0.0462825
1.383	0.641749	1.383	0.722363	1.383	0.581226	1.383	0.608246	1.383	0.429044	1.383	0.435086	1.383	0.04162	1.383	0.046381
1.384	0.641803	1.384	0.722369	1.384	0.58122	1.384	0.608259	1.384	0.429065	1.384	0.435171	1.384	0.0417055	1.384	0.0464795
1.385	0.641798	1.385	0.722374	1.385	0.581239	1.385	0.608272	1.385	0.429185	1.385	0.435254	1.385	0.041758	1.385	0.0465782
1.386	0.641848	1.386	0.72238	1.386	0.581157	1.386	0.608285	1.386	0.429335	1.386	0.435338	1.386	0.0418333	1.386	0.0466771
1.387	0.641945	1.387	0.722385	1.387	0.581198	1.387	0.608297	1.387	0.429425	1.387	0.435421	1.387	0.0419033	1.387	0.0467761
1.388	0.642034	1.388	0.722391	1.388	0.581283	1.388	0.60831	1.388	0.429522	1.388	0.435504	1.388	0.0419981	1.388	0.0468753
1.389	0.641953	1.389	0.722396	1.389	0.581257	1.389	0.608323	1.389	0.429614	1.389	0.435586	1.389	0.0421043	1.389	0.0469747
1.39	0.64199	1.39	0.722402	1.39	0.581173	1.39	0.608335	1.39	0.429776	1.39	0.435668	1.39	0.0421816	1.39	0.0470742
1.391	0.642015	1.391	0.722407	1.391	0.581162	1.391	0.608348	1.391	0.429925	1.391	0.43575	1.391	0.0422826	1.391	0.0471739
1.392	0.642071	1.392	0.722413	1.392	0.581196	1.392	0.60836	1.392	0.429993	1.392	0.435831	1.392	0.0423671	1.392	0.0472737
1.393	0.642166	1.393	0.722418	1.393	0.581149	1.393	0.608373	1.393	0.430098	1.393	0.435912	1.393	0.0424444	1.393	0.0473736
1.394	0.642198	1.394	0.722424	1.394	0.581176	1.394	0.608385	1.394	0.430184	1.394	0.435993	1.394	0.0425433	1.394	0.0474738
1.395	0.642221	1.395	0.722429	1.395	0.581203	1.395	0.608398	1.395	0.430316	1.395	0.436073	1.395	0.0426474	1.395	0.0475741
1.396	0.64219	1.396	0.722434	1.396	0.581197	1.396	0.60841	1.396	0.430343	1.396	0.436153	1.396	0.0427236	1.396	0.0476745
1.397	0.642244	1.397	0.72244	1.397	0.581186	1.397	0.608423	1.397	0.430497	1.397	0.436233	1.397	0.0427947	1.397	0.0477751
1.398	0.642153	1.398	0.722445	1.398	0.581197	1.398	0.608435	1.398	0.430613	1.398	0.436312	1.398	0.0428864	1.398	0.0478759
1.399	0.642109	1.399	0.722451	1.399	0.581165	1.399	0.608448	1.399	0.430727	1.399	0.436391	1.399	0.0429957	1.399	0.0479768
1.4	0.642155	1.4	0.722456	1.4	0.581215	1.4	0.60846	1.4	0.430786	1.4	0.43647	1.4	0.0430956	1.4	0.0480779
1.401	0.642068	1.401	0.722461	1.401	0.58118	1.401	0.608473	1.401	0.430936	1.401	0.436548	1.401	0.0431812	1.401	0.0481791
1.402	0.642028	1.402	0.722467	1.402	0.581146	1.402	0.608485	1.402	0.430979	1.402	0.436626	1.402	0.0432811	1.402	0.0482805
1.403	0.642125	1.403	0.722472	1.403	0.581139	1.403	0.608497	1.403	0.431061	1.403	0.436704	1.403	0.0433471	1.403	0.0483821
1.404	0.642156	1.404	0.722477	1.404	0.581193	1.404	0.60851	1.404	0.431088	1.404	0.436781	1.404	0.0434182	1.404	0.0484838
1.405	0.642114	1.405	0.722483	1.405	0.581072	1.405	0.608522	1.405	0.431266	1.405	0.436858	1.405	0.0435016	1.405	0.0485856
1.406	0.642148	1.406	0.722488	1.406	0.581023	1.406	0.608534	1.406	0.431387	1.406	0.436935	1.406	0.0436068	1.406	0.0486877
1.407	0.642153	1.407	0.722493	1.407	0.581034	1.407	0.608547	1.407	0.431445	1.407	0.437011	1.407	0.0436944	1.407	0.0487899
1.408	0.642094	1.408	0.722499	1.408	0.580985	1.408	0.608559	1.408	0.431576	1.408	0.437087	1.408	0.0437789	1.408	0.0488922
1.409	0.642104	1.409	0.722504	1.409	0.58091	1.409	0.608571	1.409	0.431668	1.409	0.437163	1.409	0.0438489	1.409	0.0489947
1.41	0.642114	1.41	0.722509	1.41	0.58095	1.41	0.608583	1.41	0.431824	1.41	0.437238	1.41	0.0439252	1.41	0.0490974
1.411	0.642234	1.411	0.722514	1.411	0.580942	1.411	0.608595	1.411	0.431925	1.411	0.437314	1.411	0.0440045	1.411	0.0492002
1.412	0.642231	1.412	0.72252	1.412	0.580942	1.412	0.608608	1.412	0.432021	1.412	0.437388	1.412	0.0441045	1.412	0.0493032
1.413	0.64224	1.413	0.722525	1.413	0.580894	1.413	0.60862	1.413	0.432084	1.413	0.437463	1.413	0.044188	1.413	0.0494063
1.414	0.642281	1.414	0.72253	1.414	0.580877	1.414	0.608632	1.414	0.432176	1.414	0.437537	1.414	0.0443034	1.414	0.0495096
1.415	0.642235	1.415	0.722535	1.415	0.580855	1.415	0.608644	1.415	0.432252	1.415	0.437611	1.415	0.0443941	1.415	0.0496131
1.416	0.642168	1.416	0.722541	1.416	0.580922	1.416	0.608656	1.416	0.432337	1.416	0.437685	1.416	0.0444909	1.416	0.0497167
1.417	0.642194	1.417	0.722546	1.417	0.580883	1.417	0.608668	1.417	0.432392	1.417	0.437758	1.417	0.0445641	1.417	0.0498205
1.418	0.64215	1.418	0.722551	1.418	0.580937	1.418	0.60868	1.418	0.432507	1.418	0.437831	1.418	0.0446434	1.418	0.0499244
1.419	0.642249	1.419	0.722556	1.419	0.580943	1.419	0.608692	1.419	0.432524	1.419	0.437904	1.419	0.0447084	1.419	0.0500285
1.42	0.642203	1.42	0.722561	1.42	0.580873	1.42	0.608704	1.42	0.432627	1.42	0.437976	1.42	0.0447867	1.42	0.0501327
1.421	0.642155	1.421	0.722566	1.421	0.580801	1.421	0.608716	1.421	0.432617	1.421	0.438048	1.421	0.0448784	1.421	0.0502372
1.422	0.642218	1.422	0.722571	1.422	0.580845	1.422	0.608728	1.422	0.432716	1.422	0.43812	1.422	0.044966	1.422	0.0503417
1.423	0.642271	1.423	0.722577	1.423	0.580842	1.423	0.60874	1.423	0.432851	1.423	0.438191	1.423	0.045066	1.423	0.0504465
1.424	0.642252	1.424	0.722582	1.424	0.580839	1.424	0.608752	1.424	0.432948	1.424	0.438262	1.424	0.0451546	1.424	0.0505514
1.425	0.642261	1.425	0.722587	1.425	0.580802	1.425	0.608764	1.425	0.433066	1.425	0.438333	1.425	0.0452535	1.425	0.0506564
1.426	0.642303	1.426	0.722592	1.426	0.58084	1.426	0.608776	1.426	0.433145	1.426	0.438404	1.426	0.0453555	1.426	0.0507616
1.427	0.642252	1.427	0.722597	1.427	0.580826	1.427	0.608788	1.427	0.433252	1.427	0.438474	1.427	0.0454184	1.427	0.050867
1.428	0.642251	1.428	0.722602	1.428	0.580862	1.428	0.6088	1.428	0.433356	1.428	0.438544	1.428	0.0455039	1.428	0.0509726
1.429	0.642257	1.429	0.722607	1.429	0.580846	1.429	0.608812	1.429	0.433505	1.429	0.438614	1.429	0.0455627	1.429	0.0510783
1.43	0.642275	1.43	0.722612	1.43	0.580812	1.43	0.608824	1.43	0.433638	1.43	0.438683	1.43	0.0456667	1.43	0.0511841
1.431	0.64225	1.431	0.722617	1.431	0.580788	1.431	0.608835	1.431	0.433695	1.431	0.438753	1.431	0.0457512	1.431	0.0512901
1.432	0.642259	1.432	0.722622	1.432	0.580809	1.432	0.608847	1.432	0.433889	1.432	0.438821	1.432	0.0458244	1.432	0.0513963
1.433	0.642206	1.433	0.722627	1.433	0.58086	1.433	0.608859	1.433	0.433914	1.433	0.43889	1.433	0.0459027	1.433	0.0515026
1.434	0.64225	1.434	0.722632	1.434	0.580822	1.434	0.608871	1.434	0.433975	1.434	0.438958	1.434	0.0460078	1.434	0.0516092
1.435	0.642313	1.435	0.722637	1.435	0.580817	1.435	0.608883	1.435	0.434051	1.435	0.439026	1.435	0.0460923	1.435	0.0517158
1.436	0.642316	1.436	0.722642	1.436	0.580862	1.436	0.608894	1.436	0.434135	1.436	0.439094	1.436	0.0462016	1.436	0.0518226
1.437	0.642307	1.437	0.722647	1.437	0.580854	1.437	0.608906	1.437	0.434282	1.437	0.439162	1.437	0.0463067	1.437	0.0519296
1.438	0.642257	1.438	0.722652	1.438	0.580872	1.438	0.608918	1.438	0.43425	1.438	0.439229	1.438	0.0464046	1.438	0.0520368
1.439	0.642208	1.439	0.722657	1.439	0.580941	1.439	0.608929	1.439	0.434257	1.439	0.439296	1.439	0.0465097	1.439	0.0521441
1.44	0.642153	1.44	0.722662	1.44	0.580969	1.44	0.608941	1.44	0.434338	1.44	0.439362	1.44	0.0466117	1.44	0.0522515
1.441	0.6422	1.441	0.722667	1.441	0.580975	1.441	0.608953	1.441	0.434435	1.441	0.439429	1.441	0.0467065	1.441	0.0523592
1.442	0.642211	1.442	0.722672	1.442	0.580978	1.442	0.608964	1.442	0.434547	1.442	0.439495	1.442	0.0467817	1.442	0.052467
1.443	0.642238	1.443	0.722677	1.443	0.580966	1.443	0.608976	1.443	0.434613	1.443	0.439561	1.443	0.0468745	1.443	0.0525749
1.444	0.64229	1.444	0.722682	1.444	0.580953	1.444	0.608988	1.444	0.434629	1.444	0.439626	1.444	0.0469569	1.444	0.052683
1.445	0.642229	1.445	0.722686	1.445	0.580939	1.445	0.608999	1.445	0.434716	1.445	0.439691	1.445	0.04706	1.445	0.0527913
1.446	0.642312	1.446	0.722691	1.446	0.580855	1.446	0.609011	1.446	0.434825	1.446	0.439757	1.446	0.0471414	1.446	0.0528998
1.447	0.642183	1.447	0.722696	1.447	0.580897	1.447	0.609022	1.447	0.434954	1.447	0.439821	1.447	0.0472238	1.447	0.0530084
1.448	0.642274	1.448	0.722701	1.448	0.580899	1.448	0.609034	1.448	0.435071	1.448	0.439886	1.448	0.0473135	1.448	0.0531171
1.449	0.642215	1.449	0.722706	1.449	0.580917	1.449	0.609045	1.449	0.435108	1.449	0.43995	1.449	0.0473928	1.449	0.053226
1.45	0.642188	1.45	0.722711	1.45	0.581015	1.45	0.609057	1.45	0.435217	1.45	0.440014	1.45	0.0474897	1.45	0.0533351
1.451	0.642229	1.451	0.722716	1.451	0.581026	1.451	0.609068	1.451	0.43534	1.451	0.440078	1.451	0.0475793	1.451	0.0534444
1.452	0.642298	1.452	0.72272	1.452	0.581005	1.452	0.60908	1.452	0.435388	1.452	0.440141	1.452	0.0476659	1.452	0.0535538
1.453	0.642358	1.453	0.722725	1.453	0.581101	1.453	0.609091	1.453	0.435521	1.453	0.440204	1.453	0.0477659	1.453	0.0536634
1.454	0.642485	1.454	0.72273	1.454	0.581086	1.454	0.609103	1.454	0.435644	1.454	0.440267	1.454	0.0478875	1.454	0.0537731
1.455	0.642471	1.455	0.722735	1.455	0.581016	1.455	0.609114	1.455	0.435786	1.455	0.44033	1.455	0.0479761	1.455	0.053883
1.456	0.642485	1.456	0.722739	1.456	0.58105	1.456	0.609125	1.456	0.435876	1.456	0.440392	1.456	0.0480596	1.456	0.0539931
1.457	0.642526	1.457	0.722744	1.457	0.581034	1.457	0.609137	1.457	0.435974	1.457	0.440454	1.457	0.0481472	1.457	0.0541033
1.458	0.642493	1.458	0.722749	1.458	0.581021	1.458	0.609148	1.458	0.436024	1.458	0.440516	1.458	0.0482409	1.458	0.0542137
1.459	0.642534	1.459	0.722754	1.459	0.580944	1.459	0.60916	1.459	0.436101	1.459	0.440578	1.459	0.0483079	1.459	0.0543242
1.46	0.642452	1.46	0.722758	1.46	0.580969	1.46	0.609171	1.46	0.436069	1.46	0.440639	1.46	0.0483893	1.46	0.0544349
1.461	0.642501	1.461	0.722763	1.461	0.580972	1.461	0.609182	1.461	0.436123	1.461	0.440701	1.461	0.0484676	1.461	0.0545458
1.462	0.642461	1.462	0.722768	1.462	0.580912	1.462	0.609193	1.462	0.436242	1.462	0.440762	1.462	0.0485418	1.462	0.0546568
1.463	0.642363	1.463	0.722772	1.463	0.580915	1.463	0.609205	1.463	0.43638	1.463	0.440822	1.463	0.0486305	1.463	0.054768
1.464	0.642298	1.464	0.722777	1.464	0.58097	1.464	0.609216	1.464	0.436446	1.464	0.440883	1.464	0.0487057	1.464	0.0548794
1.465	0.642295	1.465	0.722782	1.465	0.581123	1.465	0.609227	1.465	0.436497	1.465	0.440943	1.465	0.0488087	1.465	0.0549909
1.466	0.642324	1.466	0.722786	1.466	0.581191	1.466	0.609238	1.466	0.436575	1.466	0.441003	1.466	0.0489005	1.466	0.0551026
1.467	0.642309	1.467	0.722791	1.467	0.581218	1.467	0.60925	1.467	0.436589	1.467	0.441062	1.467	0.0489963	1.467	0.0552145
1.468	0.642398	1.468	0.722796	1.468	0.581242	1.468	0.609261	1.468	0.43662	1.468	0.441122	1.468	0.0490798	1.468	0.0553265
1.469	0.642361	1.469	0.7228	1.469	0.581312	1.469	0.609272	1.469	0.436674	1.469	0.441181	1.469	0.0491643	1.469	0.0554386
1.47	0.642339	1.47	0.722805	1.47	0.581283	1.47	0.609283	1.47	0.436695	1.47	0.44124	1.47	0.0492282	1.47	0.055551
1.471	0.642342	1.471	0.72281	1.471	0.58139	1.471	0.609294	1.471	0.436664	1.471	0.441299	1.471	0.0493085	1.471	0.0556635
1.472	0.642349	1.472	0.722814	1.472	0.581326	1.472	0.609306	1.472	0.436701	1.472	0.441357	1.472	0.0493858	1.472	0.0557761
1.473	0.642377	1.473	0.722819	1.473	0.581223	1.473	0.609317	1.473	0.436842	1.473	0.441416	1.473	0.049493	1.473	0.055889
1.474	0.642376	1.474	0.722823	1.474	0.581138	1.474	0.609328	1.474	0.436872	1.474	0.441474	1.474	0.0495744	1.474	0.056002
1.475	0.642357	1.475	0.722828	1.475	0.581159	1.475	0.609339	1.475	0.436889	1.475	0.441531	1.475	0.0496702	1.475	0.0561151
1.476	0.642398	1.476	0.722832	1.476	0.581169	1.476	0.60935	1.476	0.436968	1.476	0.441589	1.476	0.0497681	1.476	0.0562284
1.477	0.64237	1.477	0.722837	1.477	0.581276	1.477	0.609361	1.477	0.437003	1.477	0.441646	1.477	0.0498712	1.477	0.0563419
1.478	0.642419	1.478	0.722842	1.478	0.581223	1.478	0.609372	1.478	0.437118	1.478	0.441704	1.478	0.0499763	1.478	0.0564556
1.479	0.642353	1.479	0.722846	1.479	0.581292	1.479	0.609383	1.479	0.437206	1.479	0.44176	1.479	0.0500567	1.479	0.0565694
1.48	0.642373	1.48	0.722851	1.48	0.581324	1.48	0.609394	1.48	0.437249	1.48	0.441817	1.48	0.0501319	1.48	0.0566833
1.481	0.642386	1.481	0.722855	1.481	0.581331	1.481	0.609405	1.481	0.437318	1.481	0.441874	1.481	0.0502484	1.481	0.0567975
1.482	0.642407	1.482	0.72286	1.482	0.581456	1.482	0.609416	1.482	0.437383	1.482	0.44193	1.482	0.0503483	1.482	0.0569118
1.483	0.642396	1.483	0.722864	1.483	0.581444	1.483	0.609427	1.483	0.437368	1.483	0.441986	1.483	0.0504452	1.483	0.0570262
1.484	0.642353	1.484	0.722868	1.484	0.581417	1.484	0.609438	1.484	0.437392	1.484	0.442041	1.484	0.0505328	1.484	0.0571408
1.485	0.642276	1.485	0.722873	1.485	0.581318	1.485	0.609449	1.485	0.437439	1.485	0.442097	1.485	0.0506327	1.485	0.0572556
1.486	0.64232	1.486	0.722877	1.486	0.581366	1.486	0.60946	1.486	0.437496	1.486	0.442152	1.486	0.0507317	1.486	0.0573706
1.487	0.642306	1.487	0.722882	1.487	0.58134	1.487	0.609471	1.487	0.437532	1.487	0.442207	1.487	0.050811	1.487	0.0574857
1.488	0.642234	1.488	0.722886	1.488	0.581253	1.488	0.609482	1.488	0.437627	1.488	0.442262	1.488	0.0509202	1.488	0.057601
1.489	0.642275	1.489	0.722891	1.489	0.58127	1.489	0.609492	1.489	0.437716	1.489	0.442317	1.489	0.0510295	1.489	0.0577164
1.49	0.642209	1.49	0.722895	1.49	0.581283	1.49	0.609503	1.49	0.437733	1.49	0.442371	1.49	0.0511078	1.49	0.057832
1.491	0.642242	1.491	0.722899	1.491	0.58124	1.491	0.609514	1.491	0.437853	1.491	0.442426	1.491	0.0511789	1.491	0.0579478
1.492	0.642287	1.492	0.722904	1.492	0.581329	1.492	0.609525	1.492	0.437891	1.492	0.44248	1.492	0.0512737	1.492	0.0580637
1.493	0.642293	1.493	0.722908	1.493	0.581297	1.493	0.609536	1.493	0.437961	1.493	0.442533	1.493	0.051386	1.493	0.0581798
1.494	0.642212	1.494	0.722912	1.494	0.581243	1.494	0.609547	1.494	0.43798	1.494	0.442587	1.494	0.0514685	1.494	0.0582961
1.495	0.642208	1.495	0.722917	1.495	0.581282	1.495	0.609557	1.495	0.438023	1.495	0.44264	1.495	0.0515808	1.495	0.0584125
1.496	0.642116	1.496	0.722921	1.496	0.581246	1.496	0.609568	1.496	0.438154	1.496	0.442694	1.496	0.0516797	1.496	0.0585291
1.497	0.642142	1.497	0.722925	1.497	0.581358	1.497	0.609579	1.497	0.438199	1.497	0.442747	1.497	0.0517601	1.497	0.0586458
1.498	0.642158	1.498	0.72293	1.498	0.581439	1.498	0.60959	1.498	0.438279	1.498	0.442799	1.498	0.0518467	1.498	0.0587627
1.499	0.642174	1.499	0.722934	1.499	0.581444	1.499	0.6096	1.499	0.438397	1.499	0.442852	1.499	0.0519178	1.499	0.0588798
1.5	0.642232	1.5	0.722938	1.5	0.581504	1.5	0.609611	1.5	0.438495	1.5	0.442904	1.5	0.0520198	1.5	0.058997
1.501	0.642309	1.501	0.722943	1.501	0.58149	1.501	0.609622	1.501	0.438597	1.501	0.442956	1.501	0.0521105	1.501	0.0591144
1.502	0.642344	1.502	0.722947	1.502	0.581521	1.502	0.609632	1.502	0.438654	1.502	0.443008	1.502	0.0522218	1.502	0.059232
1.503	0.642397	1.503	0.722951	1.503	0.581557	1.503	0.609643	1.503	0.438687	1.503	0.44306	1.503	0.0523042	1.503	0.0593497
1.504	0.642352	1.504	0.722955	1.504	0.581556	1.504	0.609654	1.504	0.438779	1.504	0.443111	1.504	0.0523949	1.504	0.0594676
1.505	0.64243	1.505	0.72296	1.505	0.581599	1.505	0.609664	1.505	0.438784	1.505	0.443163	1.505	0.052466	1.505	0.0595856
1.506	0.642387	1.506	0.722964	1.506	0.581654	1.506	0.609675	1.506	0.438806	1.506	0.443214	1.506	0.052568	1.506	0.0597039
1.507	0.642311	1.507	0.722968	1.507	0.58155	1.507	0.609686	1.507	0.438841	1.507	0.443265	1.507	0.0526494	1.507	0.0598222
1.508	0.642359	1.508	0.722972	1.508	0.581547	1.508	0.609696	1.508	0.43892	1.508	0.443316	1.508	0.0527607	1.508	0.0599408
1.509	0.642365	1.509	0.722977	1.509	0.581559	1.509	0.609707	1.509	0.438969	1.509	0.443366	1.509	0.0528462	1.509	0.0600595
1.51	0.64225	1.51	0.722981	1.51	0.581483	1.51	0.609717	1.51	0.439088	1.51	0.443416	1.51	0.05294	1.51	0.0601784
1.511	0.642303	1.511	0.722985	1.511	0.581487	1.511	0.609728	1.511	0.439127	1.511	0.443467	1.511	0.0530493	1.511	0.0602974
1.512	0.642356	1.512	0.722989	1.512	0.581587	1.512	0.609738	1.512	0.439227	1.512	0.443516	1.512	0.0531688	1.512	0.0604166
1.513	0.642317	1.513	0.722993	1.513	0.581558	1.513	0.609749	1.513	0.439288	1.513	0.443566	1.513	0.0532615	1.513	0.0605359
1.514	0.64235	1.514	0.722997	1.514	0.581521	1.514	0.609759	1.514	0.43927	1.514	0.443616	1.514	0.0533553	1.514	0.0606555
1.515	0.642224	1.515	0.723002	1.515	0.581465	1.515	0.60977	1.515	0.439391	1.515	0.443665	1.515	0.0534419	1.515	0.0607751
1.516	0.642316	1.516	0.723006	1.516	0.581483	1.516	0.60978	1.516	0.439489	1.516	0.443714	1.516	0.053548	1.516	0.060895
1.517	0.642412	1.517	0.72301	1.517	0.581444	1.517	0.609791	1.517	0.439503	1.517	0.443763	1.517	0.0536408	1.517	0.061015
1.518	0.642434	1.518	0.723014	1.518	0.581427	1.518	0.609801	1.518	0.439579	1.518	0.443812	1.518	0.0537335	1.518	0.0611352
1.519	0.642446	1.519	0.723018	1.519	0.581499	1.519	0.609812	1.519	0.439604	1.519	0.443861	1.519	0.0538366	1.519	0.0612555
1.52	0.642395	1.52	0.723022	1.52	0.581513	1.52	0.609822	1.52	0.439707	1.52	0.443909	1.52	0.05392	1.52	0.061376
1.521	0.642248	1.521	0.723026	1.521	0.581396	1.521	0.609833	1.521	0.439739	1.521	0.443957	1.521	0.0540221	1.521	0.0614967
1.522	0.642307	1.522	0.72303	1.522	0.581348	1.522	0.609843	1.522	0.439778	1.522	0.444005	1.522	0.0541529	1.522	0.0616175
1.523	0.64243	1.523	0.723034	1.523	0.58127	1.523	0.609853	1.523	0.439874	1.523	0.444053	1.523	0.0542632	1.523	0.0617385
1.524	0.642413	1.524	0.723038	1.524	0.581265	1.524	0.609864	1.524	0.439942	1.524	0.444101	1.524	0.054357	1.524	0.0618596
1.525	0.642467	1.525	0.723042	1.525	0.581285	1.525	0.609874	1.525	0.440024	1.525	0.444148	1.525	0.0544559	1.525	0.0619809
1.526	0.642333	1.526	0.723046	1.526	0.581282	1.526	0.609884	1.526	0.440136	1.526	0.444196	1.526	0.0545538	1.526	0.0621024
1.527	0.642323	1.527	0.72305	1.527	0.581333	1.527	0.609895	1.527	0.440235	1.527	0.444243	1.527	0.0546589	1.527	0.062224
1.528	0.642262	1.528	0.723054	1.528	0.581354	1.528	0.609905	1.528	0.440282	1.528	0.44429	1.528	0.0547712	1.528	0.0623458
1.529	0.642378	1.529	0.723058	1.529	0.581268	1.529	0.609915	1.529	0.440361	1.529	0.444336	1.529	0.0548629	1.529	0.0624678
1.53	0.642359	1.53	0.723062	1.53	0.581248	1.53	0.609926	1.53	0.440449	1.53	0.444383	1.53	0.0549711	1.53	0.0625899
1.531	0.64236	1.531	0.723066	1.531	0.58126	1.531	0.609936	1.531	0.440485	1.531	0.444429	1.531	0.0550567	1.531	0.0627122
1.532	0.642375	1.532	0.72307	1.532	0.581307	1.532	0.609946	1.532	0.440534	1.532	0.444476	1.532	0.0551505	1.532	0.0628346
1.533	0.642298	1.533	0.723074	1.533	0.581287	1.533	0.609956	1.533	0.440627	1.533	0.444522	1.533	0.0552617	1.533	0.0629572
1.534	0.642431	1.534	0.723078	1.534	0.581335	1.534	0.609967	1.534	0.440675	1.534	0.444568	1.534	0.0553535	1.534	0.06308
1.535	0.642459	1.535	0.723082	1.535	0.581299	1.535	0.609977	1.535	0.4407	1.535	0.444613	1.535	0.0554627	1.535	0.0632029
1.536	0.642356	1.536	0.723086	1.536	0.581261	1.536	0.609987	1.536	0.440739	1.536	0.444659	1.536	0.0555493	1.536	0.063326
1.537	0.642336	1.537	0.72309	1.537	0.581217	1.537	0.609997	1.537	0.440867	1.537	0.444704	1.537	0.0556358	1.537	0.0634493
1.538	0.642303	1.538	0.723094	1.538	0.581203	1.538	0.610007	1.538	0.440994	1.538	0.444749	1.538	0.0557502	1.538	0.0635727
1.539	0.642256	1.539	0.723098	1.539	0.581268	1.539	0.610018	1.539	0.441041	1.539	0.444794	1.539	0.0558574	1.539	0.0636963
1.54	0.64216	1.54	0.723102	1.54	0.581274	1.54	0.610028	1.54	0.441138	1.54	0.444839	1.54	0.0559687	1.54	0.06382
1.541	0.642182	1.541	0.723106	1.541	0.581329	1.541	0.610038	1.541	0.441164	1.541	0.444884	1.541	0.0560552	1.541	0.0639439
1.542	0.642181	1.542	0.723109	1.542	0.581358	1.542	0.610048	1.542	0.441185	1.542	0.444928	1.542	0.0561202	1.542	0.064068
1.543	0.64218	1.543	0.723113	1.543	0.581378	1.543	0.610058	1.543	0.441266	1.543	0.444973	1.543	0.056217	1.543	0.0641922
1.544	0.642246	1.544	0.723117	1.544	0.581375	1.544	0.610068	1.544	0.44133	1.544	0.445017	1.544	0.0562995	1.544	0.0643166
1.545	0.642119	1.545	0.723121	1.545	0.581406	1.545	0.610078	1.545	0.441493	1.545	0.445061	1.545	0.0564417	1.545	0.0644411
1.546	0.642131	1.546	0.723125	1.546	0.581338	1.546	0.610088	1.546	0.441518	1.546	0.445105	1.546	0.0565499	1.546	0.0645658
1.547	0.642129	1.547	0.723129	1.547	0.58129	1.547	0.610099	1.547	0.441522	1.547	0.445148	1.547	0.056655	1.547	0.0646907
1.548	0.642067	1.548	0.723132	1.548	0.581376	1.548	0.610109	1.548	0.441513	1.548	0.445192	1.548	0.0567714	1.548	0.0648157
1.549	0.642211	1.549	0.723136	1.549	0.581428	1.549	0.610119	1.549	0.441594	1.549	0.445235	1.549	0.0568951	1.549	0.0649409
1.55	0.642241	1.55	0.72314	1.55	0.581492	1.55	0.610129	1.55	0.441695	1.55	0.445278	1.55	0.0569683	1.55	0.0650663
1.551	0.642192	1.551	0.723144	1.551	0.581506	1.551	0.610139	1.551	0.441674	1.551	0.445322	1.551	0.0570548	1.551	0.0651918
1.552	0.642064	1.552	0.723148	1.552	0.581461	1.552	0.610149	1.552	0.441738	1.552	0.445364	1.552	0.0571373	1.552	0.0653175
1.553	0.642061	1.553	0.723151	1.553	0.581454	1.553	0.610159	1.553	0.44179	1.553	0.445407	1.553	0.0572249	1.553	0.0654433
1.554	0.642101	1.554	0.723155	1.554	0.581592	1.554	0.610169	1.554	0.441857	1.554	0.44545	1.554	0.0573186	1.554	0.0655693
1.555	0.642035	1.555	0.723159	1.555	0.581609	1.555	0.610179	1.555	0.441885	1.555	0.445492	1.555	0.0574371	1.555	0.0656954
1.556	0.642075	1.556	0.723162	1.556	0.58153	1.556	0.610189	1.556	0.441938	1.556	0.445534	1.556	0.0575443	1.556	0.0658217
1.557	0.642	1.557	0.723166	1.557	0.581618	1.557	0.610198	1.557	0.441965	1.557	0.445576	1.557	0.0576113	1.557	0.0659482
1.558	0.642152	1.558	0.72317	1.558	0.581661	1.558	0.610208	1.558	0.442028	1.558	0.445618	1.558	0.0576989	1.558	0.0660748
1.559	0.642157	1.559	0.723174	1.559	0.581685	1.559	0.610218	1.559	0.442037	1.559	0.44566	1.559	0.0577793	1.559	0.0662016
1.56	0.642214	1.56	0.723177	1.56	0.581654	1.56	0.610228	1.56	0.442151	1.56	0.445702	1.56	0.0578875	1.56	0.0663286
1.561	0.642207	1.561	0.723181	1.561	0.58162	1.561	0.610238	1.561	0.442184	1.561	0.445743	1.561	0.0579266	1.561	0.0664557
1.562	0.642197	1.562	0.723185	1.562	0.581708	1.562	0.610248	1.562	0.442355	1.562	0.445784	1.562	0.0580122	1.562	0.0665829
1.563	0.64209	1.563	0.723188	1.563	0.581767	1.563	0.610258	1.563	0.44237	1.563	0.445826	1.563	0.0581162	1.563	0.0667104
1.564	0.642098	1.564	0.723192	1.564	0.581789	1.564	0.610268	1.564	0.442443	1.564	0.445867	1.564	0.0582069	1.564	0.0668379
1.565	0.642115	1.565	0.723196	1.565	0.58182	1.565	0.610278	1.565	0.442554	1.565	0.445907	1.565	0.0582822	1.565	0.0669657
1.566	0.642166	1.566	0.723199	1.566	0.581803	1.566	0.610287	1.566	0.442577	1.566	0.445948	1.566	0.0583605	1.566	0.0670936
1.567	0.642151	1.567	0.723203	1.567	0.58179	1.567	0.610297	1.567	0.442675	1.567	0.445989	1.567	0.0584305	1.567	0.0672217
1.568	0.642043	1.568	0.723206	1.568	0.581821	1.568	0.610307	1.568	0.442671	1.568	0.446029	1.568	0.0585212	1.568	0.0673499
1.569	0.64202	1.569	0.72321	1.569	0.58186	1.569	0.610317	1.569	0.442708	1.569	0.446069	1.569	0.0585892	1.569	0.0674782
1.57	0.642043	1.57	0.723214	1.57	0.58188	1.57	0.610327	1.57	0.442796	1.57	0.446109	1.57	0.0587108	1.57	0.0676068
1.571	0.642096	1.571	0.723217	1.571	0.582019	1.571	0.610336	1.571	0.44287	1.571	0.446149	1.571	0.0588221	1.571	0.0677355
1.572	0.64213	1.572	0.723221	1.572	0.582028	1.572	0.610346	1.572	0.442873	1.572	0.446189	1.572	0.0589448	1.572	0.0678643
1.573	0.642137	1.573	0.723224	1.573	0.581993	1.573	0.610356	1.573	0.442871	1.573	0.446229	1.573	0.0590437	1.573	0.0679933
1.574	0.642189	1.574	0.723228	1.574	0.581966	1.574	0.610366	1.574	0.442951	1.574	0.446268	1.574	0.0591323	1.574	0.0681225
1.575	0.642227	1.575	0.723231	1.575	0.581969	1.575	0.610375	1.575	0.442936	1.575	0.446308	1.575	0.0592436	1.575	0.0682518
1.576	0.642273	1.576	0.723235	1.576	0.582051	1.576	0.610385	1.576	0.44295	1.576	0.446347	1.576	0.0593157	1.576	0.0683813
1.577	0.64237	1.577	0.723238	1.577	0.58199	1.577	0.610395	1.577	0.442963	1.577	0.446386	1.577	0.0594332	1.577	0.0685109
1.578	0.642349	1.578	0.723242	1.578	0.582013	1.578	0.610404	1.578	0.442931	1.578	0.446425	1.578	0.0595497	1.578	0.0686407
1.579	0.642249	1.579	0.723245	1.579	0.581984	1.579	0.610414	1.579	0.443	1.579	0.446464	1.579	0.0596465	1.579	0.0687707
1.58	0.642293	1.58	0.723249	1.58	0.581923	1.58	0.610424	1.58	0.442997	1.58	0.446502	1.58	0.0597516	1.58	0.0689008
1.581	0.642307	1.581	0.723252	1.581	0.581899	1.581	0.610433	1.581	0.443064	1.581	0.446541	1.581	0.0598475	1.581	0.0690311
1.582	0.642222	1.582	0.723256	1.582	0.581873	1.582	0.610443	1.582	0.443132	1.582	0.446579	1.582	0.0599639	1.582	0.0691615
1.583	0.642262	1.583	0.723259	1.583	0.581898	1.583	0.610453	1.583	0.443194	1.583	0.446618	1.583	0.0600618	1.583	0.0692921
1.584	0.642207	1.584	0.723263	1.584	0.581914	1.584	0.610462	1.584	0.443133	1.584	0.446656	1.584	0.0601742	1.584	0.0694228
1.585	0.642158	1.585	0.723266	1.585	0.581854	1.585	0.610472	1.585	0.44307	1.585	0.446694	1.585	0.060303	1.585	0.0695537
1.586	0.642116	1.586	0.723269	1.586	0.581834	1.586	0.610481	1.586	0.443109	1.586	0.446732	1.586	0.0604225	1.586	0.0696847
1.587	0.642188	1.587	0.723273	1.587	0.581825	1.587	0.610491	1.587	0.443189	1.587	0.446769	1.587	0.0605204	1.587	0.0698159
1.588	0.642139	1.588	0.723276	1.588	0.581812	1.588	0.6105	1.588	0.443228	1.588	0.446807	1.588	0.0606317	1.588	0.0699473
1.589	0.642171	1.589	0.72328	1.589	0.581769	1.589	0.61051	1.589	0.443286	1.589	0.446844	1.589	0.0607214	1.589	0.0700788
1.59	0.642238	1.59	0.723283	1.59	0.581772	1.59	0.61052	1.59	0.443369	1.59	0.446882	1.59	0.0608192	1.59	0.0702105
1.591	0.642253	1.591	0.723286	1.591	0.581763	1.591	0.610529	1.591	0.443365	1.591	0.446919	1.591	0.0609223	1.591	0.0703423
1.592	0.642238	1.592	0.72329	1.592	0.58182	1.592	0.610539	1.592	0.443441	1.592	0.446956	1.592	0.0610202	1.592	0.0704742
1.593	0.642301	1.593	0.723293	1.593	0.581757	1.593	0.610548	1.593	0.443365	1.593	0.446993	1.593	0.0611542	1.593	0.0706064
1.594	0.642292	1.594	0.723297	1.594	0.581818	1.594	0.610558	1.594	0.443427	1.594	0.447029	1.594	0.0612582	1.594	0.0707387
1.595	0.642261	1.595	0.7233	1.595	0.581741	1.595	0.610567	1.595	0.443415	1.595	0.447066	1.595	0.0613768	1.595	0.0708711
1.596	0.642224	1.596	0.723303	1.596	0.581851	1.596	0.610577	1.596	0.443458	1.596	0.447103	1.596	0.0614953	1.596	0.0710037
1.597	0.642249	1.597	0.723306	1.597	0.58191	1.597	0.610586	1.597	0.443504	1.597	0.447139	1.597	0.0615983	1.597	0.0711364
1.598	0.642187	1.598	0.72331	1.598	0.581882	1.598	0.610595	1.598	0.443574	1.598	0.447175	1.598	0.0616941	1.598	0.0712693
1.599	0.642146	1.599	0.723313	1.599	0.581924	1.599	0.610605	1.599	0.443576	1.599	0.447211	1.599	0.0617653	1.599	0.0714024
1.6	0.642164	1.6	0.723316	1.6	0.581886	1.6	0.610614	1.6	0.443563	1.6	0.447247	1.6	0.0618508	1.6	0.0715356
1.601	0.642085	1.601	0.72332	1.601	0.581902	1.601	0.610624	1.601	0.443545	1.601	0.447283	1.601	0.0619343	1.601	0.0716689
1.602	0.642115	1.602	0.723323	1.602	0.581919	1.602	0.610633	1.602	0.443589	1.602	0.447319	1.602	0.0620363	1.602	0.0718024
1.603	0.642223	1.603	0.723326	1.603	0.581907	1.603	0.610643	1.603	0.443619	1.603	0.447355	1.603	0.0621641	1.603	0.0719361
1.604	0.642272	1.604	0.723329	1.604	0.581845	1.604	0.610652	1.604	0.443647	1.604	0.44739	1.604	0.0622527	1.604	0.0720699
1.605	0.642257	1.605	0.723333	1.605	0.581855	1.605	0.610661	1.605	0.443703	1.605	0.447426	1.605	0.0623557	1.605	0.0722039
1.606	0.642212	1.606	0.723336	1.606	0.581803	1.606	0.610671	1.606	0.443671	1.606	0.447461	1.606	0.0624815	1.606	0.072338
1.607	0.642261	1.607	0.723339	1.607	0.58184	1.607	0.61068	1.607	0.443687	1.607	0.447496	1.607	0.0625855	1.607	0.0724723
1.608	0.642294	1.608	0.723342	1.608	0.581809	1.608	0.610689	1.608	0.443755	1.608	0.447531	1.608	0.0626659	1.608	0.0726067
1.609	0.642457	1.609	0.723346	1.609	0.58178	1.609	0.610699	1.609	0.443792	1.609	0.447566	1.609	0.0627813	1.609	0.0727413
1.61	0.642492	1.61	0.723349	1.61	0.581876	1.61	0.610708	1.61	0.443867	1.61	0.447601	1.61	0.0629112	1.61	0.072876
1.611	0.642461	1.611	0.723352	1.611	0.581945	1.611	0.610717	1.611	0.443911	1.611	0.447635	1.611	0.0630523	1.611	0.0730109
1.612	0.642448	1.612	0.723355	1.612	0.582025	1.612	0.610727	1.612	0.443984	1.612	0.44767	1.612	0.0631317	1.612	0.0731459
1.613	0.642371	1.613	0.723358	1.613	0.582056	1.613	0.610736	1.613	0.443959	1.613	0.447704	1.613	0.0632234	1.613	0.0732811
1.614	0.642376	1.614	0.723361	1.614	0.582042	1.614	0.610745	1.614	0.444021	1.614	0.447738	1.614	0.0633326	1.614	0.0734164
1.615	0.642401	1.615	0.723365	1.615	0.582013	1.615	0.610754	1.615	0.444112	1.615	0.447773	1.615	0.0634367	1.615	0.0735519
1.616	0.642383	1.616	0.723368	1.616	0.581997	1.616	0.610764	1.616	0.444165	1.616	0.447807	1.616	0.0635532	1.616	0.0736875
1.617	0.642437	1.617	0.723371	1.617	0.582017	1.617	0.610773	1.617	0.444229	1.617	0.447841	1.617	0.0636562	1.617	0.0738233
1.618	0.642415	1.618	0.723374	1.618	0.581997	1.618	0.610782	1.618	0.444413	1.618	0.447874	1.618	0.0637778	1.618	0.0739592
1.619	0.642486	1.619	0.723377	1.619	0.581908	1.619	0.610791	1.619	0.444496	1.619	0.447908	1.619	0.0638809	1.619	0.0740953
1.62	0.642514	1.62	0.72338	1.62	0.581933	1.62	0.6108	1.62	0.444529	1.62	0.447942	1.62	0.0640293	1.62	0.0742315
1.621	0.642442	1.621	0.723383	1.621	0.581924	1.621	0.61081	1.621	0.444555	1.621	0.447975	1.621	0.0641385	1.621	0.0743679
1.622	0.642505	1.622	0.723386	1.622	0.581999	1.622	0.610819	1.622	0.444575	1.622	0.448008	1.622	0.0642611	1.622	0.0745044
1.623	0.642456	1.623	0.723389	1.623	0.582071	1.623	0.610828	1.623	0.444723	1.623	0.448042	1.623	0.0643765	1.623	0.074641
1.624	0.642389	1.624	0.723392	1.624	0.58206	1.624	0.610837	1.624	0.444756	1.624	0.448075	1.624	0.064492	1.624	0.0747779
1.625	0.642381	1.625	0.723395	1.625	0.582104	1.625	0.610846	1.625	0.444774	1.625	0.448108	1.625	0.0646259	1.625	0.0749148
1.626	0.642402	1.626	0.723399	1.626	0.582162	1.626	0.610855	1.626	0.444844	1.626	0.448141	1.626	0.0647197	1.626	0.0750519
1.627	0.64238	1.627	0.723402	1.627	0.582165	1.627	0.610864	1.627	0.44497	1.627	0.448173	1.627	0.0648372	1.627	0.0751892
1.628	0.642418	1.628	0.723405	1.628	0.582135	1.628	0.610874	1.628	0.445035	1.628	0.448206	1.628	0.0649629	1.628	0.0753266
1.629	0.642486	1.629	0.723408	1.629	0.582225	1.629	0.610883	1.629	0.445081	1.629	0.448239	1.629	0.0650381	1.629	0.0754641
1.63	0.642501	1.63	0.723411	1.63	0.582233	1.63	0.610892	1.63	0.445188	1.63	0.448271	1.63	0.0651618	1.63	0.0756018
1.631	0.64249	1.631	0.723414	1.631	0.582121	1.631	0.610901	1.631	0.445195	1.631	0.448304	1.631	0.0652721	1.631	0.0757397
1.632	0.642435	1.632	0.723417	1.632	0.582037	1.632	0.61091	1.632	0.445275	1.632	0.448336	1.632	0.0653473	1.632	0.0758776
1.633	0.642495	1.633	0.72342	1.633	0.582013	1.633	0.610919	1.633	0.445288	1.633	0.448368	1.633	0.0653947	1.633	0.0760158
1.634	0.642317	1.634	0.723423	1.634	0.582005	1.634	0.610928	1.634	0.445371	1.634	0.4484	1.634	0.0655194	1.634	0.0761541
1.635	0.642291	1.635	0.723425	1.635	0.582055	1.635	0.610937	1.635	0.445381	1.635	0.448432	1.635	0.065643	1.635	0.0762925
1.636	0.642282	1.636	0.723428	1.636	0.582008	1.636	0.610946	1.636	0.445396	1.636	0.448464	1.636	0.0657481	1.636	0.076431
1.637	0.642239	1.637	0.723431	1.637	0.581999	1.637	0.610955	1.637	0.445411	1.637	0.448495	1.637	0.0658584	1.637	0.0765698
1.638	0.642281	1.638	0.723434	1.638	0.582017	1.638	0.610964	1.638	0.445446	1.638	0.448527	1.638	0.0659759	1.638	0.0767086
1.639	0.642368	1.639	0.723437	1.639	0.581982	1.639	0.610973	1.639	0.445512	1.639	0.448558	1.639	0.0660872	1.639	0.0768476
1.64	0.642448	1.64	0.72344	1.64	0.582002	1.64	0.610982	1.64	0.445533	1.64	0.44859	1.64	0.066216	1.64	0.0769868
1.641	0.642392	1.641	0.723443	1.641	0.582107	1.641	0.610991	1.641	0.445562	1.641	0.448621	1.641	0.0663118	1.641	0.077126
1.642	0.64244	1.642	0.723446	1.642	0.582114	1.642	0.611	1.642	0.445573	1.642	0.448652	1.642	0.0663901	1.642	0.0772655
1.643	0.6425	1.643	0.723449	1.643	0.5821	1.643	0.611009	1.643	0.445723	1.643	0.448683	1.643	0.066521	1.643	0.077405
1.644	0.642418	1.644	0.723452	1.644	0.582135	1.644	0.611018	1.644	0.445767	1.644	0.448714	1.644	0.0666385	1.644	0.0775448
1.645	0.642317	1.645	0.723455	1.645	0.582131	1.645	0.611027	1.645	0.445824	1.645	0.448745	1.645	0.0667508	1.645	0.0776846
1.646	0.642389	1.646	0.723457	1.646	0.582075	1.646	0.611036	1.646	0.445846	1.646	0.448776	1.646	0.0668673	1.646	0.0778246
1.647	0.642383	1.647	0.72346	1.647	0.582042	1.647	0.611045	1.647	0.445907	1.647	0.448806	1.647	0.0669734	1.647	0.0779648
1.648	0.642276	1.648	0.723463	1.648	0.582007	1.648	0.611053	1.648	0.445985	1.648	0.448837	1.648	0.0670796	1.648	0.078105
1.649	0.64221	1.649	0.723466	1.649	0.582035	1.649	0.611062	1.649	0.446057	1.649	0.448867	1.649	0.0672032	1.649	0.0782455
1.65	0.642244	1.65	0.723469	1.65	0.581992	1.65	0.611071	1.65	0.446026	1.65	0.448898	1.65	0.0673362	1.65	0.078386
1.651	0.642184	1.651	0.723472	1.651	0.581937	1.651	0.61108	1.651	0.446026	1.651	0.448928	1.651	0.0674454	1.651	0.0785267
1.652	0.642163	1.652	0.723474	1.652	0.582032	1.652	0.611089	1.652	0.446155	1.652	0.448958	1.652	0.067535	1.652	0.0786676
1.653	0.642167	1.653	0.723477	1.653	0.582144	1.653	0.611098	1.653	0.446225	1.653	0.448988	1.653	0.0676865	1.653	0.0788086
1.654	0.642112	1.654	0.72348	1.654	0.582191	1.654	0.611107	1.654	0.446283	1.654	0.449018	1.654	0.0678164	1.654	0.0789497
1.655	0.64208	1.655	0.723483	1.655	0.58222	1.655	0.611115	1.655	0.446362	1.655	0.449048	1.655	0.0679349	1.655	0.079091
1.656	0.642082	1.656	0.723485	1.656	0.582191	1.656	0.611124	1.656	0.446424	1.656	0.449078	1.656	0.068073	1.656	0.0792324
1.657	0.642042	1.657	0.723488	1.657	0.582229	1.657	0.611133	1.657	0.446455	1.657	0.449107	1.657	0.0681873	1.657	0.0793739
1.658	0.642077	1.658	0.723491	1.658	0.582208	1.658	0.611142	1.658	0.446425	1.658	0.449137	1.658	0.0683017	1.658	0.0795156
1.659	0.642048	1.659	0.723494	1.659	0.582241	1.659	0.611151	1.659	0.446341	1.659	0.449166	1.659	0.068411	1.659	0.0796574
1.66	0.642102	1.66	0.723496	1.66	0.582215	1.66	0.611159	1.66	0.446446	1.66	0.449196	1.66	0.0685274	1.66	0.0797994
1.661	0.642041	1.661	0.723499	1.661	0.582232	1.661	0.611168	1.661	0.446547	1.661	0.449225	1.661	0.06865	1.661	0.0799415
1.662	0.641922	1.662	0.723502	1.662	0.582261	1.662	0.611177	1.662	0.446566	1.662	0.449254	1.662	0.0687943	1.662	0.0800837
1.663	0.641944	1.663	0.723505	1.663	0.582272	1.663	0.611186	1.663	0.446614	1.663	0.449283	1.663	0.0689056	1.663	0.0802261
1.664	0.642017	1.664	0.723507	1.664	0.582258	1.664	0.611194	1.664	0.446693	1.664	0.449312	1.664	0.0690014	1.664	0.0803686
1.665	0.642011	1.665	0.72351	1.665	0.582238	1.665	0.611203	1.665	0.446687	1.665	0.449341	1.665	0.0691179	1.665	0.0805112
1.666	0.642137	1.666	0.723513	1.666	0.582172	1.666	0.611212	1.666	0.446778	1.666	0.44937	1.666	0.0692251	1.666	0.080654
1.667	0.642077	1.667	0.723515	1.667	0.582076	1.667	0.61122	1.667	0.446825	1.667	0.449399	1.667	0.069359	1.667	0.0807969
1.668	0.642109	1.668	0.723518	1.668	0.582076	1.668	0.611229	1.668	0.446858	1.668	0.449427	1.668	0.0694724	1.668	0.0809399
1.669	0.642185	1.669	0.723521	1.669	0.582074	1.669	0.611238	1.669	0.446894	1.669	0.449456	1.669	0.069593	1.669	0.0810831
1.67	0.642178	1.67	0.723523	1.67	0.582072	1.67	0.611246	1.67	0.446822	1.67	0.449484	1.67	0.0696991	1.67	0.0812264
1.671	0.642195	1.671	0.723526	1.671	0.58215	1.671	0.611255	1.671	0.446819	1.671	0.449513	1.671	0.0697939	1.671	0.0813699
1.672	0.642299	1.672	0.723529	1.672	0.582168	1.672	0.611264	1.672	0.446727	1.672	0.449541	1.672	0.069898	1.672	0.0815135
1.673	0.642248	1.673	0.723531	1.673	0.582155	1.673	0.611272	1.673	0.446716	1.673	0.449569	1.673	0.0699887	1.673	0.0816572
1.674	0.642246	1.674	0.723534	1.674	0.582169	1.674	0.611281	1.674	0.446735	1.674	0.449597	1.674	0.0700979	1.674	0.0818011
1.675	0.642209	1.675	0.723536	1.675	0.582151	1.675	0.611289	1.675	0.446721	1.675	0.449625	1.675	0.0701937	1.675	0.0819451
1.676	0.642225	1.676	0.723539	1.676	0.582184	1.676	0.611298	1.676	0.446802	1.676	0.449653	1.676	0.0703236	1.676	0.0820892
1.677	0.642228	1.677	0.723542	1.677	0.582122	1.677	0.611307	1.677	0.446823	1.677	0.449681	1.677	0.0704431	1.677	0.0822334
1.678	0.64225	1.678	0.723544	1.678	0.582172	1.678	0.611315	1.678	0.446844	1.678	0.449708	1.678	0.0705637	1.678	0.0823778
1.679	0.642322	1.679	0.723547	1.679	0.582158	1.679	0.611324	1.679	0.446897	1.679	0.449736	1.679	0.0706904	1.679	0.0825223
1.68	0.642311	1.68	0.723549	1.68	0.582162	1.68	0.611332	1.68	0.446969	1.68	0.449764	1.68	0.070777	1.68	0.082667
1.681	0.642413	1.681	0.723552	1.681	0.582096	1.681	0.611341	1.681	0.447017	1.681	0.449791	1.681	0.0709058	1.681	0.0828118
1.682	0.642469	1.682	0.723554	1.682	0.582147	1.682	0.611349	1.682	0.447056	1.682	0.449818	1.682	0.0710171	1.682	0.0829567
1.683	0.642475	1.683	0.723557	1.683	0.582093	1.683	0.611358	1.683	0.447108	1.683	0.449846	1.683	0.0711202	1.683	0.0831017
1.684	0.642463	1.684	0.723559	1.684	0.582063	1.684	0.611366	1.684	0.447092	1.684	0.449873	1.684	0.0712242	1.684	0.0832469
1.685	0.642431	1.685	0.723562	1.685	0.58199	1.685	0.611375	1.685	0.447079	1.685	0.4499	1.685	0.0713345	1.685	0.0833922
1.686	0.642463	1.686	0.723564	1.686	0.581995	1.686	0.611383	1.686	0.447109	1.686	0.449927	1.686	0.071418	1.686	0.0835376
1.687	0.642396	1.687	0.723567	1.687	0.581989	1.687	0.611392	1.687	0.447082	1.687	0.449954	1.687	0.0715117	1.687	0.0836832
1.688	0.642452	1.688	0.723569	1.688	0.581996	1.688	0.6114	1.688	0.447076	1.688	0.449981	1.688	0.0716055	1.688	0.0838288
1.689	0.642454	1.689	0.723572	1.689	0.581995	1.689	0.611409	1.689	0.447134	1.689	0.450007	1.689	0.0717282	1.689	0.0839747
1.69	0.642338	1.69	0.723574	1.69	0.582029	1.69	0.611417	1.69	0.447122	1.69	0.450034	1.69	0.0718508	1.69	0.0841206
1.691	0.642325	1.691	0.723577	1.691	0.582129	1.691	0.611426	1.691	0.447227	1.691	0.450061	1.691	0.0719961	1.691	0.0842667
1.692	0.642343	1.692	0.723579	1.692	0.582032	1.692	0.611434	1.692	0.447242	1.692	0.450087	1.692	0.0721136	1.692	0.0844129
1.693	0.642351	1.693	0.723582	1.693	0.582043	1.693	0.611443	1.693	0.447255	1.693	0.450114	1.693	0.0722001	1.693	0.0845592
1.694	0.642345	1.694	0.723584	1.694	0.582043	1.694	0.611451	1.694	0.447256	1.694	0.45014	1.694	0.0723506	1.694	0.0847057
1.695	0.642467	1.695	0.723586	1.695	0.582024	1.695	0.611459	1.695	0.447326	1.695	0.450166	1.695	0.072432	1.695	0.0848522
1.696	0.642458	1.696	0.723589	1.696	0.582153	1.696	0.611468	1.696	0.447366	1.696	0.450192	1.696	0.0725567	1.696	0.0849989
1.697	0.64245	1.697	0.723591	1.697	0.582129	1.697	0.611476	1.697	0.447414	1.697	0.450219	1.697	0.0726711	1.697	0.0851458
1.698	0.642374	1.698	0.723594	1.698	0.582093	1.698	0.611485	1.698	0.447507	1.698	0.450245	1.698	0.0728267	1.698	0.0852927
1.699	0.642303	1.699	0.723596	1.699	0.582082	1.699	0.611493	1.699	0.447512	1.699	0.45027	1.699	0.07294	1.699	0.0854398
1.7	0.642379	1.7	0.723598	1.7	0.582099	1.7	0.611501	1.7	0.447556	1.7	0.450296	1.7	0.0730503	1.7	0.085587
1.701	0.642362	1.701	0.723601	1.701	0.582132	1.701	0.61151	1.701	0.447563	1.701	0.450322	1.701	0.0731657	1.701	0.0857343
1.702	0.642453	1.702	0.723603	1.702	0.582134	1.702	0.611518	1.702	0.447529	1.702	0.450348	1.702	0.0733048	1.702	0.0858818
1.703	0.642459	1.703	0.723606	1.703	0.582185	1.703	0.611526	1.703	0.447623	1.703	0.450373	1.703	0.0734058	1.703	0.0860294
1.704	0.642525	1.704	0.723608	1.704	0.582245	1.704	0.611535	1.704	0.447571	1.704	0.450399	1.704	0.0735336	1.704	0.086177
1.705	0.642457	1.705	0.72361	1.705	0.582316	1.705	0.611543	1.705	0.447606	1.705	0.450424	1.705	0.0736686	1.705	0.0863249
1.706	0.642441	1.706	0.723613	1.706	0.582268	1.706	0.611551	1.706	0.447704	1.706	0.45045	1.706	0.0737892	1.706	0.0864728
1.707	0.642498	1.707	0.723615	1.707	0.582255	1.707	0.611559	1.707	0.447784	1.707	0.450475	1.707	0.07392	1.707	0.0866209
1.708	0.642477	1.708	0.723617	1.708	0.582182	1.708	0.611568	1.708	0.447797	1.708	0.4505	1.708	0.0740159	1.708	0.0867691
1.709	0.642441	1.709	0.72362	1.709	0.582064	1.709	0.611576	1.709	0.447834	1.709	0.450526	1.709	0.0741292	1.709	0.0869174
1.71	0.642468	1.71	0.723622	1.71	0.582048	1.71	0.611584	1.71	0.447849	1.71	0.450551	1.71	0.0742601	1.71	0.0870658
1.711	0.642508	1.711	0.723624	1.711	0.582015	1.711	0.611592	1.711	0.447925	1.711	0.450576	1.711	0.0743765	1.711	0.0872143
1.712	0.642414	1.712	0.723626	1.712	0.582047	1.712	0.611601	1.712	0.447982	1.712	0.4506	1.712	0.0744951	1.712	0.087363
1.713	0.642397	1.713	0.723629	1.713	0.582138	1.713	0.611609	1.713	0.448062	1.713	0.450625	1.713	0.0746496	1.713	0.0875118
1.714	0.642378	1.714	0.723631	1.714	0.58216	1.714	0.611617	1.714	0.448112	1.714	0.45065	1.714	0.0747537	1.714	0.0876607
1.715	0.642356	1.715	0.723633	1.715	0.582073	1.715	0.611625	1.715	0.448073	1.715	0.450675	1.715	0.0748836	1.715	0.0878097
1.716	0.642417	1.716	0.723636	1.716	0.58198	1.716	0.611633	1.716	0.448067	1.716	0.450699	1.716	0.0749835	1.716	0.0879589
1.717	0.642413	1.717	0.723638	1.717	0.58202	1.717	0.611642	1.717	0.448019	1.717	0.450724	1.717	0.075066	1.717	0.0881081
1.718	0.642439	1.718	0.72364	1.718	0.582032	1.718	0.61165	1.718	0.448088	1.718	0.450748	1.718	0.0752174	1.718	0.0882575
1.719	0.642359	1.719	0.723642	1.719	0.582059	1.719	0.611658	1.719	0.44816	1.719	0.450773	1.719	0.0753318	1.719	0.088407
1.72	0.642279	1.72	0.723644	1.72	0.582088	1.72	0.611666	1.72	0.448141	1.72	0.450797	1.72	0.0754297	1.72	0.0885566
1.721	0.642254	1.721	0.723647	1.721	0.582131	1.721	0.611674	1.721	0.448196	1.721	0.450821	1.721	0.0755503	1.721	0.0887063
1.722	0.642236	1.722	0.723649	1.722	0.582142	1.722	0.611682	1.722	0.448229	1.722	0.450846	1.722	0.0757049	1.722	0.0888562
1.723	0.642318	1.723	0.723651	1.723	0.582216	1.723	0.61169	1.723	0.44825	1.723	0.45087	1.723	0.07581	1.723	0.0890061
1.724	0.642245	1.724	0.723653	1.724	0.58223	1.724	0.611698	1.724	0.448319	1.724	0.450894	1.724	0.0759213	1.724	0.0891562
1.725	0.642262	1.725	0.723655	1.725	0.582203	1.725	0.611707	1.725	0.448384	1.725	0.450918	1.725	0.0760264	1.725	0.0893064
1.726	0.642313	1.726	0.723658	1.726	0.582289	1.726	0.611715	1.726	0.448313	1.726	0.450942	1.726	0.0761274	1.726	0.0894567
1.727	0.642329	1.727	0.72366	1.727	0.58224	1.727	0.611723	1.727	0.448393	1.727	0.450965	1.727	0.0762531	1.727	0.0896071
1.728	0.642355	1.728	0.723662	1.728	0.582291	1.728	0.611731	1.728	0.44842	1.728	0.450989	1.728	0.0763623	1.728	0.0897577
1.729	0.642289	1.729	0.723664	1.729	0.582156	1.729	0.611739	1.729	0.44845	1.729	0.451013	1.729	0.0764953	1.729	0.0899083
1.73	0.642289	1.73	0.723666	1.73	0.582143	1.73	0.611747	1.73	0.448482	1.73	0.451036	1.73	0.0766457	1.73	0.0900591
1.731	0.642242	1.731	0.723668	1.731	0.582176	1.731	0.611755	1.731	0.44848	1.731	0.45106	1.731	0.0767529	1.731	0.0902099
1.732	0.64213	1.732	0.72367	1.732	0.582165	1.732	0.611763	1.732	0.448481	1.732	0.451083	1.732	0.076893	1.732	0.0903609
1.733	0.642158	1.733	0.723673	1.733	0.582104	1.733	0.611771	1.733	0.448531	1.733	0.451107	1.733	0.0770559	1.733	0.090512
1.734	0.642284	1.734	0.723675	1.734	0.582184	1.734	0.611779	1.734	0.448577	1.734	0.45113	1.734	0.0772176	1.734	0.0906632
1.735	0.642279	1.735	0.723677	1.735	0.58209	1.735	0.611787	1.735	0.448608	1.735	0.451153	1.735	0.0773217	1.735	0.0908145
1.736	0.642363	1.736	0.723679	1.736	0.582107	1.736	0.611795	1.736	0.448599	1.736	0.451177	1.736	0.0774176	1.736	0.0909659
1.737	0.642288	1.737	0.723681	1.737	0.582123	1.737	0.611803	1.737	0.448654	1.737	0.4512	1.737	0.0775309	1.737	0.0911175
1.738	0.642189	1.738	0.723683	1.738	0.582083	1.738	0.611811	1.738	0.448629	1.738	0.451223	1.738	0.0776649	1.738	0.0912691
1.739	0.642192	1.739	0.723685	1.739	0.582092	1.739	0.611819	1.739	0.44869	1.739	0.451246	1.739	0.0777566	1.739	0.0914209
1.74	0.642203	1.74	0.723687	1.74	0.582127	1.74	0.611827	1.74	0.448697	1.74	0.451269	1.74	0.0778607	1.74	0.0915727
1.741	0.642198	1.741	0.723689	1.741	0.582069	1.741	0.611835	1.741	0.448689	1.741	0.451292	1.741	0.0779699	1.741	0.0917247
1.742	0.642194	1.742	0.723691	1.742	0.582009	1.742	0.611842	1.742	0.448636	1.742	0.451314	1.742	0.0780874	1.742	0.0918768
1.743	0.642257	1.743	0.723693	1.743	0.582057	1.743	0.61185	1.743	0.448625	1.743	0.451337	1.743	0.0781832	1.743	0.092029
1.744	0.642214	1.744	0.723695	1.744	0.581996	1.744	0.611858	1.744	0.44867	1.744	0.45136	1.744	0.0783213	1.744	0.0921813
1.745	0.642235	1.745	0.723697	1.745	0.582051	1.745	0.611866	1.745	0.448725	1.745	0.451382	1.745	0.0783996	1.745	0.0923337
1.746	0.642154	1.746	0.723699	1.746	0.581995	1.746	0.611874	1.746	0.448803	1.746	0.451405	1.746	0.0785594	1.746	0.0924862
1.747	0.642176	1.747	0.723701	1.747	0.58196	1.747	0.611882	1.747	0.448779	1.747	0.451427	1.747	0.0786861	1.747	0.0926388
1.748	0.642136	1.748	0.723703	1.748	0.58198	1.748	0.61189	1.748	0.44876	1.748	0.45145	1.748	0.0788139	1.748	0.0927915
1.749	0.642065	1.749	0.723705	1.749	0.581987	1.749	0.611898	1.749	0.448688	1.749	0.451472	1.749	0.0789437	1.749	0.0929443
1.75	0.641982	1.75	0.723707	1.75	0.581994	1.75	0.611905	1.75	0.448725	1.75	0.451494	1.75	0.0790787	1.75	0.0930972
1.751	0.641967	1.751	0.723709	1.751	0.582016	1.751	0.611913	1.751	0.448814	1.751	0.451516	1.751	0.0792312	1.751	0.0932503
1.752	0.641845	1.752	0.723711	1.752	0.582153	1.752	0.611921	1.752	0.44886	1.752	0.451539	1.752	0.0793157	1.752	0.0934034
1.753	0.641799	1.753	0.723713	1.753	0.582106	1.753	0.611929	1.753	0.44889	1.753	0.451561	1.753	0.0794312	1.753	0.0935566
1.754	0.641812	1.754	0.723715	1.754	0.582091	1.754	0.611937	1.754	0.448888	1.754	0.451583	1.754	0.0795425	1.754	0.09371
1.755	0.641882	1.755	0.723717	1.755	0.581995	1.755	0.611944	1.755	0.448916	1.755	0.451605	1.755	0.0796568	1.755	0.0938634
1.756	0.641863	1.756	0.723719	1.756	0.582029	1.756	0.611952	1.756	0.448942	1.756	0.451626	1.756	0.0797733	1.756	0.094017
1.757	0.64187	1.757	0.723721	1.757	0.582131	1.757	0.61196	1.757	0.449006	1.757	0.451648	1.757	0.0798763	1.757	0.0941706
1.758	0.641823	1.758	0.723723	1.758	0.581987	1.758	0.611968	1.758	0.449063	1.758	0.45167	1.758	0.0800258	1.758	0.0943243
1.759	0.641869	1.759	0.723725	1.759	0.581979	1.759	0.611976	1.759	0.449086	1.759	0.451692	1.759	0.0801896	1.759	0.0944782
1.76	0.641892	1.76	0.723727	1.76	0.581987	1.76	0.611983	1.76	0.4492	1.76	0.451713	1.76	0.0802834	1.76	0.0946321
1.761	0.642022	1.761	0.723729	1.761	0.581982	1.761	0.611991	1.761	0.449217	1.761	0.451735	1.761	0.0804235	1.761	0.0947862
1.762	0.642083	1.762	0.723731	1.762	0.58208	1.762	0.611999	1.762	0.449232	1.762	0.451756	1.762	0.0805967	1.762	0.0949403
1.763	0.642049	1.763	0.723733	1.763	0.582065	1.763	0.612006	1.763	0.449212	1.763	0.451778	1.763	0.0807244	1.763	0.0950946
1.764	0.642074	1.764	0.723734	1.764	0.582155	1.764	0.612014	1.764	0.449244	1.764	0.451799	1.764	0.0808502	1.764	0.0952489
1.765	0.642028	1.765	0.723736	1.765	0.582052	1.765	0.612022	1.765	0.449253	1.765	0.45182	1.765	0.0809759	1.765	0.0954033
1.766	0.641951	1.766	0.723738	1.766	0.582086	1.766	0.612029	1.766	0.449291	1.766	0.451842	1.766	0.0810645	1.766	0.0955579
1.767	0.641929	1.767	0.72374	1.767	0.582155	1.767	0.612037	1.767	0.449364	1.767	0.451863	1.767	0.0811954	1.767	0.0957125
1.768	0.641965	1.768	0.723742	1.768	0.582202	1.768	0.612045	1.768	0.449411	1.768	0.451884	1.768	0.0813056	1.768	0.0958672
1.769	0.642018	1.769	0.723744	1.769	0.582156	1.769	0.612052	1.769	0.449515	1.769	0.451905	1.769	0.0814437	1.769	0.0960221
1.77	0.642095	1.77	0.723746	1.77	0.582217	1.77	0.61206	1.77	0.449619	1.77	0.451926	1.77	0.0815509	1.77	0.096177
1.771	0.642128	1.771	0.723747	1.771	0.582259	1.771	0.612068	1.771	0.449629	1.771	0.451947	1.771	0.081654	1.771	0.096332
1.772	0.64217	1.772	0.723749	1.772	0.582269	1.772	0.612075	1.772	0.44964	1.772	0.451968	1.772	0.0817446	1.772	0.0964871
1.773	0.642219	1.773	0.723751	1.773	0.582267	1.773	0.612083	1.773	0.44967	1.773	0.451989	1.773	0.0818889	1.773	0.0966423
1.774	0.64221	1.774	0.723753	1.774	0.582333	1.774	0.61209	1.774	0.449656	1.774	0.45201	1.774	0.0820188	1.774	0.0967976
1.775	0.642203	1.775	0.723755	1.775	0.582406	1.775	0.612098	1.775	0.44974	1.775	0.45203	1.775	0.0821105	1.775	0.096953
1.776	0.642273	1.776	0.723756	1.776	0.582434	1.776	0.612106	1.776	0.449683	1.776	0.452051	1.776	0.0822867	1.776	0.0971085
1.777	0.642286	1.777	0.723758	1.777	0.582451	1.777	0.612113	1.777	0.449735	1.777	0.452072	1.777	0.0823908	1.777	0.0972641
1.778	0.642367	1.778	0.72376	1.778	0.582493	1.778	0.612121	1.778	0.449872	1.778	0.452092	1.778	0.0825144	1.778	0.0974198
1.779	0.642302	1.779	0.723762	1.779	0.582529	1.779	0.612128	1.779	0.449891	1.779	0.452113	1.779	0.0826206	1.779	0.0975755
1.78	0.64216	1.78	0.723764	1.78	0.582437	1.78	0.612136	1.78	0.449885	1.78	0.452133	1.78	0.0827205	1.78	0.0977314
1.781	0.642202	1.781	0.723765	1.781	0.582446	1.781	0.612143	1.781	0.449925	1.781	0.452153	1.781	0.0828277	1.781	0.0978873
1.782	0.642231	1.782	0.723767	1.782	0.582319	1.782	0.612151	1.782	0.449932	1.782	0.452174	1.782	0.0829617	1.782	0.0980434
1.783	0.642217	1.783	0.723769	1.783	0.582287	1.783	0.612158	1.783	0.44991	1.783	0.452194	1.783	0.0830894	1.783	0.0981995
1.784	0.64216	1.784	0.723771	1.784	0.58223	1.784	0.612166	1.784	0.449897	1.784	0.452214	1.784	0.0832203	1.784	0.0983557
1.785	0.642038	1.785	0.723772	1.785	0.582288	1.785	0.612173	1.785	0.44991	1.785	0.452234	1.785	0.0833285	1.785	0.098512
1.786	0.641985	1.786	0.723774	1.786	0.58227	1.786	0.612181	1.786	0.449944	1.786	0.452254	1.786	0.083446	1.786	0.0986684
1.787	0.642017	1.787	0.723776	1.787	0.582262	1.787	0.612188	1.787	0.449995	1.787	0.452274	1.787	0.0835923	1.787	0.0988249
1.788	0.641978	1.788	0.723777	1.788	0.582252	1.788	0.612196	1.788	0.450056	1.788	0.452294	1.788	0.0836748	1.788	0.0989814
1.789	0.641871	1.789	0.723779	1.789	0.582268	1.789	0.612203	1.789	0.450061	1.789	0.452314	1.789	0.0837861	1.789	0.0991381
1.79	0.641886	1.79	0.723781	1.79	0.582233	1.79	0.612211	1.79	0.4501	1.79	0.452334	1.79	0.0838757	1.79	0.0992948
1.791	0.641936	1.791	0.723783	1.791	0.582267	1.791	0.612218	1.791	0.450131	1.791	0.452354	1.791	0.0840344	1.791	0.0994516
1.792	0.641912	1.792	0.723784	1.792	0.582407	1.792	0.612225	1.792	0.450104	1.792	0.452374	1.792	0.0841375	1.792	0.0996086
1.793	0.641906	1.793	0.723786	1.793	0.582418	1.793	0.612233	1.793	0.450117	1.793	0.452393	1.793	0.0842786	1.793	0.0997656
1.794	0.641799	1.794	0.723788	1.794	0.582428	1.794	0.61224	1.794	0.450092	1.794	0.452413	1.794	0.0844002	1.794	0.0999226
1.795	0.641812	1.795	0.723789	1.795	0.582516	1.795	0.612248	1.795	0.450103	1.795	0.452433	1.795	0.0845311	1.795	0.10008
1.796	0.641778	1.796	0.723791	1.796	0.582503	1.796	0.612255	1.796	0.450249	1.796	0.452452	1.796	0.0846486	1.796	0.100237
1.797	0.641778	1.797	0.723793	1.797	0.582532	1.797	0.612262	1.797	0.45032	1.797	0.452472	1.797	0.0847733	1.797	0.100394
1.798	0.641718	1.798	0.723794	1.798	0.582502	1.798	0.61227	1.798	0.450438	1.798	0.452491	1.798	0.0849176	1.798	0.100552
1.799	0.641698	1.799	0.723796	1.799	0.582501	1.799	0.612277	1.799	0.450535	1.799	0.452511	1.799	0.085068	1.799	0.100709
1.8	0.64183	1.8	0.723797	1.8	0.582475	1.8	0.612284	1.8	0.4505	1.8	0.45253	1.8	0.0851855	1.8	0.100867
1.801	0.641802	1.801	0.723799	1.801	0.582482	1.801	0.612292	1.801	0.450624	1.801	0.452549	1.801	0.0852947	1.801	0.101025
1.802	0.641782	1.802	0.723801	1.802	0.582424	1.802	0.612299	1.802	0.450679	1.802	0.452568	1.802	0.0854359	1.802	0.101182
1.803	0.641738	1.803	0.723802	1.803	0.58248	1.803	0.612306	1.803	0.450641	1.803	0.452587	1.803	0.0855565	1.803	0.10134
1.804	0.641829	1.804	0.723804	1.804	0.582502	1.804	0.612314	1.804	0.450617	1.804	0.452607	1.804	0.0856595	1.804	0.101498
1.805	0.641836	1.805	0.723806	1.805	0.582422	1.805	0.612321	1.805	0.45065	1.805	0.452626	1.805	0.0857791	1.805	0.101656
1.806	0.641895	1.806	0.723807	1.806	0.582507	1.806	0.612328	1.806	0.45066	1.806	0.452645	1.806	0.0858904	1.806	0.101814
1.807	0.641964	1.807	0.723809	1.807	0.582404	1.807	0.612335	1.807	0.450578	1.807	0.452664	1.807	0.0859955	1.807	0.101972
1.808	0.641963	1.808	0.72381	1.808	0.582469	1.808	0.612343	1.808	0.45054	1.808	0.452683	1.808	0.0861057	1.808	0.10213
1.809	0.64196	1.809	0.723812	1.809	0.58245	1.809	0.61235	1.809	0.45052	1.809	0.452701	1.809	0.0862181	1.809	0.102289
1.81	0.641968	1.81	0.723813	1.81	0.582431	1.81	0.612357	1.81	0.450483	1.81	0.45272	1.81	0.0863448	1.81	0.102447
1.811	0.641991	1.811	0.723815	1.811	0.582424	1.811	0.612364	1.811	0.450564	1.811	0.452739	1.811	0.0864685	1.811	0.102606
1.812	0.642003	1.812	0.723817	1.812	0.582438	1.812	0.612372	1.812	0.450688	1.812	0.452758	1.812	0.0866189	1.812	0.102764
1.813	0.641997	1.813	0.723818	1.813	0.582446	1.813	0.612379	1.813	0.450725	1.813	0.452776	1.813	0.0867683	1.813	0.102923
1.814	0.642066	1.814	0.72382	1.814	0.582515	1.814	0.612386	1.814	0.450797	1.814	0.452795	1.814	0.0868518	1.814	0.103081
1.815	0.642048	1.815	0.723821	1.815	0.582478	1.815	0.612393	1.815	0.450795	1.815	0.452813	1.815	0.0870074	1.815	0.10324
1.816	0.642077	1.816	0.723823	1.816	0.582496	1.816	0.6124	1.816	0.450841	1.816	0.452832	1.816	0.0871167	1.816	0.103399
1.817	0.642191	1.817	0.723824	1.817	0.582564	1.817	0.612408	1.817	0.450864	1.817	0.45285	1.817	0.0872207	1.817	0.103558
1.818	0.642146	1.818	0.723826	1.818	0.582519	1.818	0.612415	1.818	0.450923	1.818	0.452869	1.818	0.087366	1.818	0.103717
1.819	0.642102	1.819	0.723827	1.819	0.582573	1.819	0.612422	1.819	0.450917	1.819	0.452887	1.819	0.0875062	1.819	0.103876
1.82	0.642081	1.82	0.723829	1.82	0.582553	1.82	0.612429	1.82	0.45097	1.82	0.452905	1.82	0.0876371	1.82	0.104035
1.821	0.642109	1.821	0.72383	1.821	0.582566	1.821	0.612436	1.821	0.450987	1.821	0.452924	1.821	0.0877587	1.821	0.104194
1.822	0.642052	1.822	0.723832	1.822	0.582463	1.822	0.612443	1.822	0.451053	1.822	0.452942	1.822	0.0878937	1.822	0.104353
1.823	0.642018	1.823	0.723833	1.823	0.582397	1.823	0.61245	1.823	0.451047	1.823	0.45296	1.823	0.0879988	1.823	0.104513
1.824	0.641977	1.824	0.723835	1.824	0.582339	1.824	0.612457	1.824	0.451062	1.824	0.452978	1.824	0.0880853	1.824	0.104672
1.825	0.642022	1.825	0.723836	1.825	0.582272	1.825	0.612464	1.825	0.451034	1.825	0.452996	1.825	0.0882461	1.825	0.104832
1.826	0.642108	1.826	0.723838	1.826	0.582263	1.826	0.612472	1.826	0.450996	1.826	0.453014	1.826	0.0883543	1.826	0.104991
1.827	0.642117	1.827	0.723839	1.827	0.582329	1.827	0.612479	1.827	0.451028	1.827	0.453032	1.827	0.0884883	1.827	0.105151
1.828	0.642115	1.828	0.723841	1.828	0.582359	1.828	0.612486	1.828	0.451038	1.828	0.45305	1.828	0.088649	1.828	0.10531
1.829	0.642164	1.829	0.723842	1.829	0.582392	1.829	0.612493	1.829	0.451015	1.829	0.453068	1.829	0.0887624	1.829	0.10547
1.83	0.642189	1.83	0.723843	1.83	0.582391	1.83	0.6125	1.83	0.450995	1.83	0.453086	1.83	0.0888901	1.83	0.10563
1.831	0.642246	1.831	0.723845	1.831	0.582372	1.831	0.612507	1.831	0.451066	1.831	0.453104	1.831	0.0889633	1.831	0.10579
1.832	0.642303	1.832	0.723846	1.832	0.582379	1.832	0.612514	1.832	0.451105	1.832	0.453121	1.832	0.0890756	1.832	0.10595
1.833	0.642274	1.833	0.723848	1.833	0.582422	1.833	0.612521	1.833	0.45113	1.833	0.453139	1.833	0.0891787	1.833	0.10611
1.834	0.642232	1.834	0.723849	1.834	0.582422	1.834	0.612528	1.834	0.451212	1.834	0.453157	1.834	0.0893168	1.834	0.10627
1.835	0.642279	1.835	0.72385	1.835	0.582397	1.835	0.612535	1.835	0.451264	1.835	0.453174	1.835	0.0894301	1.835	0.10643
1.836	0.642224	1.836	0.723852	1.836	0.582425	1.836	0.612542	1.836	0.451298	1.836	0.453192	1.836	0.0895682	1.836	0.10659
1.837	0.642187	1.837	0.723853	1.837	0.582353	1.837	0.612549	1.837	0.451362	1.837	0.453209	1.837	0.0896682	1.837	0.106751
1.838	0.642306	1.838	0.723855	1.838	0.582302	1.838	0.612556	1.838	0.451383	1.838	0.453227	1.838	0.0897877	1.838	0.106911
1.839	0.642291	1.839	0.723856	1.839	0.582223	1.839	0.612563	1.839	0.451354	1.839	0.453244	1.839	0.0899237	1.839	0.107071
1.84	0.642178	1.84	0.723857	1.84	0.582157	1.84	0.61257	1.84	0.451322	1.84	0.453261	1.84	0.0900474	1.84	0.107232
1.841	0.642175	1.841	0.723859	1.841	0.582057	1.841	0.612576	1.841	0.451387	1.841	0.453279	1.841	0.090204	1.841	0.107392
1.842	0.642096	1.842	0.72386	1.842	0.582093	1.842	0.612583	1.842	0.451373	1.842	0.453296	1.842	0.0903092	1.842	0.107553
1.843	0.642049	1.843	0.723862	1.843	0.582106	1.843	0.61259	1.843	0.451453	1.843	0.453313	1.843	0.0904606	1.843	0.107714
1.844	0.642118	1.844	0.723863	1.844	0.582128	1.844	0.612597	1.844	0.451493	1.844	0.45333	1.844	0.0905585	1.844	0.107874
1.845	0.642172	1.845	0.723864	1.845	0.582144	1.845	0.612604	1.845	0.451604	1.845	0.453347	1.845	0.0906822	1.845	0.108035
1.846	0.642104	1.846	0.723866	1.846	0.582129	1.846	0.612611	1.846	0.451689	1.846	0.453364	1.846	0.0907811	1.846	0.108196
1.847	0.642008	1.847	0.723867	1.847	0.582199	1.847	0.612618	1.847	0.451681	1.847	0.453381	1.847	0.0909326	1.847	0.108357
1.848	0.641997	1.848	0.723868	1.848	0.582207	1.848	0.612625	1.848	0.451566	1.848	0.453398	1.848	0.0910903	1.848	0.108518
1.849	0.642056	1.849	0.72387	1.849	0.582225	1.849	0.612631	1.849	0.451673	1.849	0.453415	1.849	0.0912613	1.849	0.108679
1.85	0.642023	1.85	0.723871	1.85	0.582235	1.85	0.612638	1.85	0.451649	1.85	0.453432	1.85	0.0914056	1.85	0.10884
1.851	0.641952	1.851	0.723872	1.851	0.582229	1.851	0.612645	1.851	0.451645	1.851	0.453449	1.851	0.0915272	1.851	0.109001
1.852	0.641994	1.852	0.723874	1.852	0.582223	1.852	0.612652	1.852	0.4517	1.852	0.453466	1.852	0.0916406	1.852	0.109162
1.853	0.641918	1.853	0.723875	1.853	0.582171	1.853	0.612659	1.853	0.45169	1.853	0.453483	1.853	0.0917632	1.853	0.109323
1.854	0.641899	1.854	0.723876	1.854	0.582129	1.854	0.612666	1.854	0.451689	1.854	0.453499	1.854	0.0919343	1.854	0.109485
1.855	0.641878	1.855	0.723877	1.855	0.58209	1.855	0.612672	1.855	0.45175	1.855	0.453516	1.855	0.0920806	1.855	0.109646
1.856	0.641892	1.856	0.723879	1.856	0.582161	1.856	0.612679	1.856	0.451784	1.856	0.453533	1.856	0.0922486	1.856	0.109807
1.857	0.641853	1.857	0.72388	1.857	0.582189	1.857	0.612686	1.857	0.451772	1.857	0.453549	1.857	0.0923691	1.857	0.109969
1.858	0.641843	1.858	0.723881	1.858	0.582211	1.858	0.612693	1.858	0.451789	1.858	0.453566	1.858	0.0925	1.858	0.11013
1.859	0.641914	1.859	0.723882	1.859	0.582219	1.859	0.612699	1.859	0.451871	1.859	0.453582	1.859	0.0926113	1.859	0.110292
1.86	0.641914	1.86	0.723884	1.86	0.582238	1.86	0.612706	1.86	0.45191	1.86	0.453599	1.86	0.0927514	1.86	0.110454
1.861	0.641974	1.861	0.723885	1.861	0.582279	1.861	0.612713	1.861	0.451933	1.861	0.453615	1.861	0.0928648	1.861	0.110615
1.862	0.642064	1.862	0.723886	1.862	0.582362	1.862	0.61272	1.862	0.451896	1.862	0.453632	1.862	0.0929885	1.862	0.110777
1.863	0.642052	1.863	0.723888	1.863	0.582403	1.863	0.612726	1.863	0.451826	1.863	0.453648	1.863	0.0931193	1.863	0.110939
1.864	0.642049	1.864	0.723889	1.864	0.582451	1.864	0.612733	1.864	0.451836	1.864	0.453664	1.864	0.0932389	1.864	0.111101
1.865	0.642039	1.865	0.72389	1.865	0.582409	1.865	0.61274	1.865	0.451863	1.865	0.453681	1.865	0.0933718	1.865	0.111263
1.866	0.641926	1.866	0.723891	1.866	0.582352	1.866	0.612746	1.866	0.45186	1.866	0.453697	1.866	0.0934883	1.866	0.111424
1.867	0.641933	1.867	0.723892	1.867	0.582404	1.867	0.612753	1.867	0.451902	1.867	0.453713	1.867	0.0936624	1.867	0.111586
1.868	0.641861	1.868	0.723894	1.868	0.582485	1.868	0.61276	1.868	0.451879	1.868	0.453729	1.868	0.0938015	1.868	0.111749
1.869	0.641897	1.869	0.723895	1.869	0.582521	1.869	0.612766	1.869	0.451953	1.869	0.453745	1.869	0.0939458	1.869	0.111911
1.87	0.64191	1.87	0.723896	1.87	0.582436	1.87	0.612773	1.87	0.452036	1.87	0.453761	1.87	0.0941066	1.87	0.112073
1.871	0.641917	1.871	0.723897	1.871	0.582469	1.871	0.61278	1.871	0.452095	1.871	0.453777	1.871	0.0942158	1.871	0.112235
1.872	0.641939	1.872	0.723898	1.872	0.582427	1.872	0.612786	1.872	0.452066	1.872	0.453793	1.872	0.0943374	1.872	0.112397
1.873	0.641998	1.873	0.7239	1.873	0.582417	1.873	0.612793	1.873	0.452091	1.873	0.453809	1.873	0.0944518	1.873	0.112559
1.874	0.642012	1.874	0.723901	1.874	0.582482	1.874	0.612799	1.874	0.452123	1.874	0.453825	1.874	0.0945528	1.874	0.112722
1.875	0.642109	1.875	0.723902	1.875	0.582534	1.875	0.612806	1.875	0.452123	1.875	0.453841	1.875	0.0946857	1.875	0.112884
1.876	0.642106	1.876	0.723903	1.876	0.582535	1.876	0.612813	1.876	0.452211	1.876	0.453857	1.876	0.094796	1.876	0.113046
1.877	0.642051	1.877	0.723904	1.877	0.582524	1.877	0.612819	1.877	0.452215	1.877	0.453872	1.877	0.0949217	1.877	0.113209
1.878	0.642041	1.878	0.723906	1.878	0.58247	1.878	0.612826	1.878	0.452261	1.878	0.453888	1.878	0.095066	1.878	0.113371
1.879	0.642075	1.879	0.723907	1.879	0.582574	1.879	0.612832	1.879	0.452345	1.879	0.453904	1.879	0.0951927	1.879	0.113534
1.88	0.642033	1.88	0.723908	1.88	0.582634	1.88	0.612839	1.88	0.45237	1.88	0.453919	1.88	0.0953225	1.88	0.113697
1.881	0.641977	1.881	0.723909	1.881	0.582592	1.881	0.612845	1.881	0.452398	1.881	0.453935	1.881	0.0954308	1.881	0.113859
1.882	0.641973	1.882	0.72391	1.882	0.58251	1.882	0.612852	1.882	0.452489	1.882	0.45395	1.882	0.095574	1.882	0.114022
1.883	0.642004	1.883	0.723911	1.883	0.582548	1.883	0.612858	1.883	0.452548	1.883	0.453966	1.883	0.0957069	1.883	0.114185
1.884	0.641999	1.884	0.723912	1.884	0.582587	1.884	0.612865	1.884	0.452491	1.884	0.453981	1.884	0.0958471	1.884	0.114347
1.885	0.641989	1.885	0.723914	1.885	0.582578	1.885	0.612871	1.885	0.452554	1.885	0.453997	1.885	0.0960016	1.885	0.11451
1.886	0.641998	1.886	0.723915	1.886	0.582605	1.886	0.612878	1.886	0.452503	1.886	0.454012	1.886	0.0961088	1.886	0.114673
1.887	0.642052	1.887	0.723916	1.887	0.582654	1.887	0.612884	1.887	0.452532	1.887	0.454028	1.887	0.0962366	1.887	0.114836
1.888	0.641996	1.888	0.723917	1.888	0.58263	1.888	0.612891	1.888	0.452604	1.888	0.454043	1.888	0.0963407	1.888	0.114999
1.889	0.641944	1.889	0.723918	1.889	0.582564	1.889	0.612897	1.889	0.452579	1.889	0.454058	1.889	0.0964623	1.889	0.115162
1.89	0.642002	1.89	0.723919	1.89	0.582622	1.89	0.612904	1.89	0.452628	1.89	0.454073	1.89	0.0965756	1.89	0.115325
1.891	0.641982	1.891	0.72392	1.891	0.582657	1.891	0.61291	1.891	0.452606	1.891	0.454089	1.891	0.096689	1.891	0.115488
1.892	0.641983	1.892	0.723921	1.892	0.582766	1.892	0.612916	1.892	0.452576	1.892	0.454104	1.892	0.0968353	1.892	0.115651
1.893	0.641868	1.893	0.723922	1.893	0.582711	1.893	0.612923	1.893	0.452595	1.893	0.454119	1.893	0.0969683	1.893	0.115814
1.894	0.641838	1.894	0.723923	1.894	0.582687	1.894	0.612929	1.894	0.452557	1.894	0.454134	1.894	0.097094	1.894	0.115977
1.895	0.641748	1.895	0.723924	1.895	0.582757	1.895	0.612936	1.895	0.45263	1.895	0.454149	1.895	0.0972413	1.895	0.11614
1.896	0.641716	1.896	0.723926	1.896	0.582789	1.896	0.612942	1.896	0.45266	1.896	0.454164	1.896	0.0973506	1.896	0.116303
1.897	0.641731	1.897	0.723927	1.897	0.582799	1.897	0.612948	1.897	0.452667	1.897	0.454179	1.897	0.0974856	1.897	0.116467
1.898	0.641693	1.898	0.723928	1.898	0.582829	1.898	0.612955	1.898	0.452695	1.898	0.454194	1.898	0.0975855	1.898	0.11663
1.899	0.641615	1.899	0.723929	1.899	0.582734	1.899	0.612961	1.899	0.45269	1.899	0.454209	1.899	0.0977133	1.899	0.116793
1.9	0.641616	1.9	0.72393	1.9	0.582789	1.9	0.612967	1.9	0.452741	1.9	0.454224	1.9	0.0978339	1.9	0.116957
1.901	0.641635	1.901	0.723931	1.901	0.582752	1.901	0.612974	1.901	0.452781	1.901	0.454239	1.901	0.0979689	1.901	0.11712
1.902	0.641674	1.902	0.723932	1.902	0.582824	1.902	0.61298	1.902	0.45278	1.902	0.454253	1.902	0.0980894	1.902	0.117283
1.903	0.64155	1.903	0.723933	1.903	0.582736	1.903	0.612986	1.903	0.452881	1.903	0.454268	1.903	0.0981884	1.903	0.117447
1.904	0.641556	1.904	0.723934	1.904	0.582827	1.904	0.612993	1.904	0.452879	1.904	0.454283	1.904	0.0983007	1.904	0.11761
1.905	0.641636	1.905	0.723935	1.905	0.582732	1.905	0.612999	1.905	0.452831	1.905	0.454297	1.905	0.0983904	1.905	0.117774
1.906	0.64163	1.906	0.723936	1.906	0.582764	1.906	0.613005	1.906	0.452897	1.906	0.454312	1.906	0.0985202	1.906	0.117937
1.907	0.641499	1.907	0.723937	1.907	0.582744	1.907	0.613012	1.907	0.452953	1.907	0.454327	1.907	0.0986346	1.907	0.118101
1.908	0.641483	1.908	0.723938	1.908	0.58278	1.908	0.613018	1.908	0.453	1.908	0.454341	1.908	0.0988077	1.908	0.118264
1.909	0.64148	1.909	0.723939	1.909	0.58287	1.909	0.613024	1.909	0.452998	1.909	0.454356	1.909	0.0989396	1.909	0.118428
1.91	0.641492	1.91	0.72394	1.91	0.58282	1.91	0.61303	1.91	0.453015	1.91	0.45437	1.91	0.0990633	1.91	0.118592
1.911	0.641488	1.911	0.723941	1.911	0.582807	1.911	0.613037	1.911	0.453023	1.911	0.454385	1.911	0.0992034	1.911	0.118755
1.912	0.641475	1.912	0.723942	1.912	0.582725	1.912	0.613043	1.912	0.453046	1.912	0.454399	1.912	0.0993261	1.912	0.118919
1.913	0.641467	1.913	0.723943	1.913	0.582719	1.913	0.613049	1.913	0.453044	1.913	0.454413	1.913	0.0994714	1.913	0.119083
1.914	0.641472	1.914	0.723944	1.914	0.582737	1.914	0.613055	1.914	0.453195	1.914	0.454428	1.914	0.0996424	1.914	0.119247
1.915	0.641556	1.915	0.723945	1.915	0.582755	1.915	0.613061	1.915	0.453335	1.915	0.454442	1.915	0.0997352	1.915	0.11941
1.916	0.64156	1.916	0.723946	1.916	0.582755	1.916	0.613068	1.916	0.453341	1.916	0.454456	1.916	0.0998516	1.916	0.119574
1.917	0.641595	1.917	0.723947	1.917	0.582671	1.917	0.613074	1.917	0.453312	1.917	0.454471	1.917	0.0999567	1.917	0.119738
1.918	0.641559	1.918	0.723948	1.918	0.582623	1.918	0.61308	1.918	0.453346	1.918	0.454485	1.918	0.100068	1.918	0.119902
1.919	0.64156	1.919	0.723949	1.919	0.582627	1.919	0.613086	1.919	0.45333	1.919	0.454499	1.919	0.100213	1.919	0.120066
1.92	0.641573	1.92	0.72395	1.92	0.582654	1.92	0.613092	1.92	0.453392	1.92	0.454513	1.92	0.100363	1.92	0.12023
1.921	0.641587	1.921	0.723951	1.921	0.582711	1.921	0.613098	1.921	0.45341	1.921	0.454527	1.921	0.100471	1.921	0.120394
1.922	0.641536	1.922	0.723952	1.922	0.582696	1.922	0.613105	1.922	0.45339	1.922	0.454541	1.922	0.100606	1.922	0.120558
1.923	0.641508	1.923	0.723953	1.923	0.582683	1.923	0.613111	1.923	0.453357	1.923	0.454555	1.923	0.10073	1.923	0.120722
1.924	0.641623	1.924	0.723954	1.924	0.582667	1.924	0.613117	1.924	0.453375	1.924	0.454569	1.924	0.100863	1.924	0.120886
1.925	0.641576	1.925	0.723954	1.925	0.582651	1.925	0.613123	1.925	0.453439	1.925	0.454583	1.925	0.10099	1.925	0.12105
1.926	0.641599	1.926	0.723955	1.926	0.582688	1.926	0.613129	1.926	0.453413	1.926	0.454597	1.926	0.101102	1.926	0.121214
1.927	0.641634	1.927	0.723956	1.927	0.582621	1.927	0.613135	1.927	0.453457	1.927	0.454611	1.927	0.101229	1.927	0.121378
1.928	0.641625	1.928	0.723957	1.928	0.582661	1.928	0.613141	1.928	0.453473	1.928	0.454625	1.928	0.101367	1.928	0.121542
1.929	0.641611	1.929	0.723958	1.929	0.582571	1.929	0.613147	1.929	0.453473	1.929	0.454639	1.929	0.101483	1.929	0.121706
1.93	0.641647	1.93	0.723959	1.93	0.582573	1.93	0.613153	1.93	0.45349	1.93	0.454652	1.93	0.101611	1.93	0.12187
1.931	0.641617	1.931	0.72396	1.931	0.582524	1.931	0.613159	1.931	0.45355	1.931	0.454666	1.931	0.101713	1.931	0.122034
1.932	0.641612	1.932	0.723961	1.932	0.58265	1.932	0.613165	1.932	0.453487	1.932	0.45468	1.932	0.101842	1.932	0.122198
1.933	0.64158	1.933	0.723962	1.933	0.58264	1.933	0.613171	1.933	0.453439	1.933	0.454694	1.933	0.101938	1.933	0.122363
1.934	0.641495	1.934	0.723963	1.934	0.582764	1.934	0.613177	1.934	0.453469	1.934	0.454707	1.934	0.102069	1.934	0.122527
1.935	0.641512	1.935	0.723964	1.935	0.582733	1.935	0.613183	1.935	0.453471	1.935	0.454721	1.935	0.102178	1.935	0.122691
1.936	0.641527	1.936	0.723964	1.936	0.582744	1.936	0.613189	1.936	0.453425	1.936	0.454734	1.936	0.102328	1.936	0.122855
1.937	0.641608	1.937	0.723965	1.937	0.58282	1.937	0.613195	1.937	0.453434	1.937	0.454748	1.937	0.102487	1.937	0.123019
1.938	0.641532	1.938	0.723966	1.938	0.582791	1.938	0.613201	1.938	0.453469	1.938	0.454761	1.938	0.102629	1.938	0.123184
1.939	0.641671	1.939	0.723967	1.939	0.582782	1.939	0.613207	1.939	0.453454	1.939	0.454775	1.939	0.102764	1.939	0.123348
1.94	0.641686	1.94	0.723968	1.94	0.582795	1.94	0.613213	1.94	0.453453	1.94	0.454788	1.94	0.102897	1.94	0.123512
1.941	0.641671	1.941	0.723969	1.941	0.582792	1.941	0.613219	1.941	0.453431	1.941	0.454802	1.941	0.103043	1.941	0.123676
1.942	0.641727	1.942	0.72397	1.942	0.582781	1.942	0.613225	1.942	0.453473	1.942	0.454815	1.942	0.103187	1.942	0.123841
1.943	0.641744	1.943	0.72397	1.943	0.58281	1.943	0.613231	1.943	0.453512	1.943	0.454829	1.943	0.10331	1.943	0.124005
1.944	0.641828	1.944	0.723971	1.944	0.582736	1.944	0.613237	1.944	0.453603	1.944	0.454842	1.944	0.103447	1.944	0.124169
1.945	0.641744	1.945	0.723972	1.945	0.582799	1.945	0.613243	1.945	0.453646	1.945	0.454855	1.945	0.103556	1.945	0.124334
1.946	0.641688	1.946	0.723973	1.946	0.582809	1.946	0.613249	1.946	0.453721	1.946	0.454868	1.946	0.103684	1.946	0.124498
1.947	0.641685	1.947	0.723974	1.947	0.58288	1.947	0.613255	1.947	0.453799	1.947	0.454882	1.947	0.103766	1.947	0.124663
1.948	0.641666	1.948	0.723975	1.948	0.582887	1.948	0.613261	1.948	0.453844	1.948	0.454895	1.948	0.103877	1.948	0.124827
1.949	0.641675	1.949	0.723976	1.949	0.582949	1.949	0.613267	1.949	0.453819	1.949	0.454908	1.949	0.103978	1.949	0.124991
1.95	0.641633	1.95	0.723976	1.95	0.582947	1.95	0.613272	1.95	0.453817	1.95	0.454921	1.95	0.104101	1.95	0.125156
1.951	0.641676	1.951	0.723977	1.951	0.582965	1.951	0.613278	1.951	0.453746	1.951	0.454934	1.951	0.104253	1.951	0.12532
1.952	0.641665	1.952	0.723978	1.952	0.582976	1.952	0.613284	1.952	0.453705	1.952	0.454947	1.952	0.104382	1.952	0.125485
1.953	0.641712	1.953	0.723979	1.953	0.582976	1.953	0.61329	1.953	0.453703	1.953	0.45496	1.953	0.104502	1.953	0.125649
1.954	0.641697	1.954	0.72398	1.954	0.582994	1.954	0.613296	1.954	0.453691	1.954	0.454973	1.954	0.104639	1.954	0.125813
1.955	0.641661	1.955	0.72398	1.955	0.58296	1.955	0.613302	1.955	0.45376	1.955	0.454986	1.955	0.104795	1.955	0.125978
1.956	0.641577	1.956	0.723981	1.956	0.583054	1.956	0.613307	1.956	0.453704	1.956	0.454999	1.956	0.104924	1.956	0.126142
1.957	0.641539	1.957	0.723982	1.957	0.583012	1.957	0.613313	1.957	0.453714	1.957	0.455012	1.957	0.105063	1.957	0.126307
1.958	0.641577	1.958	0.723983	1.958	0.583014	1.958	0.613319	1.958	0.453692	1.958	0.455025	1.958	0.10519	1.958	0.126471
1.959	0.641556	1.959	0.723984	1.959	0.582966	1.959	0.613325	1.959	0.45374	1.959	0.455038	1.959	0.105356	1.959	0.126636
1.96	0.64145	1.96	0.723984	1.96	0.582918	1.96	0.61333	1.96	0.45372	1.96	0.45505	1.96	0.105488	1.96	0.1268
1.961	0.641416	1.961	0.723985	1.961	0.582898	1.961	0.613336	1.961	0.453743	1.961	0.455063	1.961	0.105598	1.961	0.126965
1.962	0.641389	1.962	0.723986	1.962	0.582869	1.962	0.613342	1.962	0.453771	1.962	0.455076	1.962	0.105764	1.962	0.127129
1.963	0.641405	1.963	0.723987	1.963	0.582849	1.963	0.613348	1.963	0.453737	1.963	0.455089	1.963	0.105891	1.963	0.127294
1.964	0.641329	1.964	0.723987	1.964	0.582893	1.964	0.613353	1.964	0.453744	1.964	0.455101	1.964	0.106014	1.964	0.127458
1.965	0.641418	1.965	0.723988	1.965	0.58296	1.965	0.613359	1.965	0.453729	1.965	0.455114	1.965	0.106174	1.965	0.127622
1.966	0.641367	1.966	0.723989	1.966	0.582998	1.966	0.613365	1.966	0.453818	1.966	0.455127	1.966	0.106283	1.966	0.127787
1.967	0.641328	1.967	0.72399	1.967	0.583041	1.967	0.613371	1.967	0.453782	1.967	0.455139	1.967	0.106398	1.967	0.127951
1.968	0.641411	1.968	0.72399	1.968	0.583075	1.968	0.613376	1.968	0.453826	1.968	0.455152	1.968	0.106534	1.968	0.128116
1.969	0.64138	1.969	0.723991	1.969	0.583116	1.969	0.613382	1.969	0.453872	1.969	0.455164	1.969	0.106682	1.969	0.12828
1.97	0.641375	1.97	0.723992	1.97	0.583034	1.97	0.613388	1.97	0.453883	1.97	0.455177	1.97	0.106818	1.97	0.128445
1.971	0.641284	1.971	0.723993	1.971	0.583096	1.971	0.613393	1.971	0.453894	1.971	0.455189	1.971	0.106959	1.971	0.128609
1.972	0.641268	1.972	0.723993	1.972	0.58308	1.972	0.613399	1.972	0.45388	1.972	0.455202	1.972	0.107104	1.972	0.128774
1.973	0.641332	1.973	0.723994	1.973	0.583073	1.973	0.613405	1.973	0.45392	1.973	0.455214	1.973	0.107226	1.973	0.128938
1.974	0.641346	1.974	0.723995	1.974	0.583149	1.974	0.61341	1.974	0.453891	1.974	0.455226	1.974	0.107365	1.974	0.129103
1.975	0.641298	1.975	0.723996	1.975	0.58315	1.975	0.613416	1.975	0.453852	1.975	0.455239	1.975	0.107511	1.975	0.129267
1.976	0.641279	1.976	0.723996	1.976	0.583182	1.976	0.613421	1.976	0.453808	1.976	0.455251	1.976	0.107658	1.976	0.129432
1.977	0.64133	1.977	0.723997	1.977	0.583182	1.977	0.613427	1.977	0.453785	1.977	0.455263	1.977	0.107795	1.977	0.129596
1.978	0.641335	1.978	0.723998	1.978	0.583214	1.978	0.613433	1.978	0.45384	1.978	0.455276	1.978	0.107923	1.978	0.129761
1.979	0.641322	1.979	0.723998	1.979	0.583204	1.979	0.613438	1.979	0.453896	1.979	0.455288	1.979	0.108081	1.979	0.129925
1.98	0.641385	1.98	0.723999	1.98	0.583227	1.98	0.613444	1.98	0.453869	1.98	0.4553	1.98	0.108235	1.98	0.13009
1.981	0.641493	1.981	0.724	1.981	0.583228	1.981	0.613449	1.981	0.453881	1.981	0.455312	1.981	0.108371	1.981	0.130254
1.982	0.641545	1.982	0.724001	1.982	0.583222	1.982	0.613455	1.982	0.453882	1.982	0.455324	1.982	0.108491	1.982	0.130418
1.983	0.64152	1.983	0.724001	1.983	0.583295	1.983	0.613461	1.983	0.453879	1.983	0.455336	1.983	0.108652	1.983	0.130583
1.984	0.641468	1.984	0.724002	1.984	0.583383	1.984	0.613466	1.984	0.453919	1.984	0.455349	1.984	0.108775	1.984	0.130747
1.985	0.641591	1.985	0.724003	1.985	0.583327	1.985	0.613472	1.985	0.453864	1.985	0.455361	1.985	0.108911	1.985	0.130912
1.986	0.641675	1.986	0.724003	1.986	0.583308	1.986	0.613477	1.986	0.453838	1.986	0.455373	1.986	0.109006	1.986	0.131076
1.987	0.641641	1.987	0.724004	1.987	0.58335	1.987	0.613483	1.987	0.453766	1.987	0.455385	1.987	0.10916	1.987	0.131241
1.988	0.641607	1.988	0.724005	1.988	0.583342	1.988	0.613488	1.988	0.453807	1.988	0.455397	1.988	0.109321	1.988	0.131405
1.989	0.641624	1.989	0.724005	1.989	0.583422	1.989	0.613494	1.989	0.453792	1.989	0.455408	1.989	0.109425	1.989	0.131569
1.99	0.641563	1.99	0.724006	1.99	0.58339	1.99	0.613499	1.99	0.453705	1.99	0.45542	1.99	0.109599	1.99	0.131734
1.991	0.641517	1.991	0.724007	1.991	0.583403	1.991	0.613505	1.991	0.453737	1.991	0.455432	1.991	0.10975	1.991	0.131898
1.992	0.641635	1.992	0.724007	1.992	0.583438	1.992	0.61351	1.992	0.453755	1.992	0.455444	1.992	0.109898	1.992	0.132062
1.993	0.641633	1.993	0.724008	1.993	0.583321	1.993	0.613516	1.993	0.453722	1.993	0.455456	1.993	0.110048	1.993	0.132227
1.994	0.641528	1.994	0.724009	1.994	0.583307	1.994	0.613521	1.994	0.453702	1.994	0.455468	1.994	0.110224	1.994	0.132391
1.995	0.641549	1.995	0.724009	1.995	0.583332	1.995	0.613526	1.995	0.453622	1.995	0.455479	1.995	0.110366	1.995	0.132555
1.996	0.641528	1.996	0.72401	1.996	0.58331	1.996	0.613532	1.996	0.453656	1.996	0.455491	1.996	0.110496	1.996	0.13272
1.997	0.641449	1.997	0.724011	1.997	0.583376	1.997	0.613537	1.997	0.453664	1.997	0.455503	1.997	0.110616	1.997	0.132884
1.998	0.641315	1.998	0.724011	1.998	0.583301	1.998	0.613543	1.998	0.453627	1.998	0.455515	1.998	0.11074	1.998	0.133048
1.999	0.641198	1.999	0.724012	1.999	0.583203	1.999	0.613548	1.999	0.453529	1.999	0.455526	1.999	0.110851	1.999	0.133213
[truncated: 4,002 more rows]
