# Supplementary material for: Equivalence and its invalidation between non-Markovian and Markovian spreading dynamics on complex networks
Source: Nat Commun. 2019 Aug 23;10:3748. doi: 10.1038/s41467-019-11763-z (PMC6707263; doi:10.1038/s41467-019-11763-z)
Supplement: Supplementary file 3 — Source Data [file 41467_2019_11763_MOESM3_ESM.zip › data/Figure_3/Fig3_II_Random.dat]

0	0.01	0	0.01	0	0.01	0	0.01	0	0.01	0	0.01	0	0.01	0	0.01
1E-3	0.014276	1E-3	0.0130813	1E-3	0.010092	1E-3	0.0100989	1E-3	0.01	1E-3	0.0100001	1E-3	0.01	1E-3	0.00999996
0.002	0.016735	0.002	0.0154152	0.002	0.010185	0.002	0.0101987	0.002	0.01	0.002	0.0100002	0.002	0.01	0.002	0.00999984
0.003	0.018937	0.003	0.0176197	0.003	0.010291	0.003	0.0102995	0.003	0.01	0.003	0.0100005	0.003	0.01	0.003	0.00999964
0.004	0.021093	0.004	0.0198454	0.004	0.010387	0.004	0.0104013	0.004	0.01	0.004	0.0100009	0.004	0.009998	0.004	0.00999936
0.005	0.023248	0.005	0.0221535	0.005	0.010485	0.005	0.010504	0.005	0.010001	0.005	0.0100015	0.005	0.009998	0.005	0.009999
0.006	0.025517	0.006	0.0245792	0.006	0.010589	0.006	0.0106076	0.006	0.01	0.006	0.0100021	0.006	0.009996	0.006	0.00999856
0.007	0.027947	0.007	0.0271476	0.007	0.01069	0.007	0.0107123	0.007	0.01	0.007	0.0100029	0.007	0.009996	0.007	0.00999804
0.008	0.030436	0.008	0.0298797	0.008	0.010821	0.008	0.0108179	0.008	0.010005	0.008	0.0100038	0.008	0.009996	0.008	0.00999744
0.009	0.032892	0.009	0.032794	0.009	0.010931	0.009	0.0109246	0.009	0.010007	0.009	0.0100048	0.009	0.009995	0.009	0.00999676
0.01	0.0356	0.01	0.0359084	0.01	0.011036	0.01	0.0110322	0.01	0.010008	0.01	0.0100059	0.01	0.009995	0.01	0.009996
0.011	0.038455	0.011	0.0392398	0.011	0.011117	0.011	0.0111409	0.011	0.010012	0.011	0.0100071	0.011	0.009995	0.011	0.00999516
0.012	0.041291	0.012	0.0428055	0.012	0.011241	0.012	0.0112506	0.012	0.010013	0.012	0.0100085	0.012	0.009994	0.012	0.00999424
0.013	0.044324	0.013	0.0466222	0.013	0.011346	0.013	0.0113613	0.013	0.01001	0.013	0.01001	0.013	0.009992	0.013	0.00999325
0.014	0.0476	0.014	0.0507073	0.014	0.011462	0.014	0.0114731	0.014	0.010015	0.014	0.0100116	0.014	0.009992	0.014	0.00999217
0.015	0.051063	0.015	0.0550778	0.015	0.011574	0.015	0.011586	0.015	0.010016	0.015	0.0100133	0.015	0.009992	0.015	0.00999101
0.016	0.054551	0.016	0.0597509	0.016	0.011683	0.016	0.0116999	0.016	0.010017	0.016	0.0100151	0.016	0.009991	0.016	0.00998977
0.017	0.05811	0.017	0.0647437	0.017	0.011777	0.017	0.0118149	0.017	0.010025	0.017	0.010017	0.017	0.00999	0.017	0.00998846
0.018	0.061941	0.018	0.0700734	0.018	0.011878	0.018	0.0119309	0.018	0.010029	0.018	0.0100191	0.018	0.00999	0.018	0.00998706
0.019	0.066067	0.019	0.0757567	0.019	0.012002	0.019	0.0120481	0.019	0.010031	0.019	0.0100213	0.019	0.009989	0.019	0.00998558
0.02	0.070286	0.02	0.0818097	0.02	0.012135	0.02	0.0121663	0.02	0.010031	0.02	0.0100236	0.02	0.009988	0.02	0.00998403
0.021	0.074873	0.021	0.0882482	0.021	0.01222	0.021	0.0122857	0.021	0.010031	0.021	0.010026	0.021	0.009985	0.021	0.0099824
0.022	0.079748	0.022	0.0950868	0.022	0.012346	0.022	0.0124062	0.022	0.01003	0.022	0.0100285	0.022	0.009982	0.022	0.00998068
0.023	0.084694	0.023	0.102339	0.023	0.012468	0.023	0.0125279	0.023	0.010031	0.023	0.0100312	0.023	0.009982	0.023	0.00997889
0.024	0.090066	0.024	0.110018	0.024	0.012586	0.024	0.0126507	0.024	0.010033	0.024	0.010034	0.024	0.009981	0.024	0.00997702
0.025	0.095467	0.025	0.118133	0.025	0.012709	0.025	0.0127746	0.025	0.010038	0.025	0.0100369	0.025	0.00998	0.025	0.00997507
0.026	0.101097	0.026	0.126693	0.026	0.01284	0.026	0.0128997	0.026	0.010038	0.026	0.0100399	0.026	0.009979	0.026	0.00997304
0.027	0.106815	0.027	0.135706	0.027	0.012956	0.027	0.013026	0.027	0.010039	0.027	0.010043	0.027	0.009973	0.027	0.00997094
0.028	0.11293	0.028	0.145174	0.028	0.01307	0.028	0.0131535	0.028	0.010042	0.028	0.0100462	0.028	0.009969	0.028	0.00996875
0.029	0.119269	0.029	0.1551	0.029	0.013203	0.029	0.0132822	0.029	0.010054	0.029	0.0100496	0.029	0.009968	0.029	0.00996649
0.03	0.125984	0.03	0.165482	0.03	0.013284	0.03	0.0134121	0.03	0.010055	0.03	0.0100531	0.03	0.009967	0.03	0.00996415
0.031	0.132943	0.031	0.176314	0.031	0.013425	0.031	0.0135432	0.031	0.010054	0.031	0.0100566	0.031	0.009967	0.031	0.00996173
0.032	0.14012	0.032	0.18759	0.032	0.013551	0.032	0.0136755	0.032	0.010059	0.032	0.0100604	0.032	0.009964	0.032	0.00995923
0.033	0.147488	0.033	0.199297	0.033	0.013677	0.033	0.0138091	0.033	0.010058	0.033	0.0100642	0.033	0.009962	0.033	0.00995666
0.034	0.155143	0.034	0.21142	0.034	0.013804	0.034	0.0139439	0.034	0.010065	0.034	0.0100681	0.034	0.009959	0.034	0.009954
0.035	0.163057	0.035	0.223941	0.035	0.013938	0.035	0.01408	0.035	0.010067	0.035	0.0100722	0.035	0.009956	0.035	0.00995127
0.036	0.171033	0.036	0.236838	0.036	0.014069	0.036	0.0142174	0.036	0.010076	0.036	0.0100764	0.036	0.00995	0.036	0.00994847
0.037	0.179339	0.037	0.250086	0.037	0.014181	0.037	0.0143561	0.037	0.01008	0.037	0.0100807	0.037	0.009945	0.037	0.00994558
0.038	0.187818	0.038	0.263657	0.038	0.014318	0.038	0.0144961	0.038	0.010083	0.038	0.0100851	0.038	0.009943	0.038	0.00994262
0.039	0.196694	0.039	0.277519	0.039	0.014446	0.039	0.0146374	0.039	0.010088	0.039	0.0100896	0.039	0.009938	0.039	0.00993958
0.04	0.205652	0.04	0.29164	0.04	0.014601	0.04	0.01478	0.04	0.010094	0.04	0.0100943	0.04	0.009935	0.04	0.00993646
0.041	0.214901	0.041	0.305985	0.041	0.014726	0.041	0.0149239	0.041	0.0101	0.041	0.010099	0.041	0.009933	0.041	0.00993327
0.042	0.224068	0.042	0.320516	0.042	0.014872	0.042	0.0150692	0.042	0.010103	0.042	0.0101039	0.042	0.009931	0.042	0.00993
0.043	0.233524	0.043	0.335196	0.043	0.015002	0.043	0.0152159	0.043	0.01011	0.043	0.0101089	0.043	0.009929	0.043	0.00992666
0.044	0.24323	0.044	0.349986	0.044	0.015134	0.044	0.0153639	0.044	0.010117	0.044	0.010114	0.044	0.009923	0.044	0.00992324
0.045	0.253039	0.045	0.364847	0.045	0.015289	0.045	0.0155134	0.045	0.010125	0.045	0.0101193	0.045	0.00992	0.045	0.00991974
0.046	0.263	0.046	0.379741	0.046	0.015443	0.046	0.0156642	0.046	0.010123	0.046	0.0101246	0.046	0.009917	0.046	0.00991617
0.047	0.273425	0.047	0.394631	0.047	0.01558	0.047	0.0158164	0.047	0.010128	0.047	0.0101301	0.047	0.009915	0.047	0.00991252
0.048	0.283806	0.048	0.40948	0.048	0.015733	0.048	0.0159701	0.048	0.010127	0.048	0.0101357	0.048	0.009907	0.048	0.00990879
0.049	0.294464	0.049	0.424254	0.049	0.01588	0.049	0.0161252	0.049	0.010129	0.049	0.0101414	0.049	0.009902	0.049	0.009905
0.05	0.305217	0.05	0.438919	0.05	0.01602	0.05	0.0162817	0.05	0.010133	0.05	0.0101472	0.05	0.009896	0.05	0.00990112
0.051	0.316037	0.051	0.453445	0.051	0.016157	0.051	0.0164397	0.051	0.010143	0.051	0.0101531	0.051	0.009893	0.051	0.00989717
0.052	0.326784	0.052	0.467804	0.052	0.016306	0.052	0.0165992	0.052	0.010151	0.052	0.0101592	0.052	0.009888	0.052	0.00989315
0.053	0.337746	0.053	0.481968	0.053	0.01644	0.053	0.0167602	0.053	0.010158	0.053	0.0101653	0.053	0.009886	0.053	0.00988906
0.054	0.348719	0.054	0.495917	0.054	0.016586	0.054	0.0169226	0.054	0.010166	0.054	0.0101716	0.054	0.009882	0.054	0.00988488
0.055	0.35956	0.055	0.509627	0.055	0.016731	0.055	0.0170866	0.055	0.010169	0.055	0.010178	0.055	0.009879	0.055	0.00988064
0.056	0.37063	0.056	0.523082	0.056	0.016878	0.056	0.0172521	0.056	0.010173	0.056	0.0101845	0.056	0.009874	0.056	0.00987632
0.057	0.381655	0.057	0.536266	0.057	0.017013	0.057	0.0174192	0.057	0.010174	0.057	0.0101912	0.057	0.009875	0.057	0.00987193
0.058	0.392431	0.058	0.549166	0.058	0.017172	0.058	0.0175878	0.058	0.010178	0.058	0.0101979	0.058	0.009869	0.058	0.00986746
0.059	0.403203	0.059	0.56177	0.059	0.017287	0.059	0.017758	0.059	0.01018	0.059	0.0102048	0.059	0.009859	0.059	0.00986293
0.06	0.414051	0.06	0.574071	0.06	0.017458	0.06	0.0179298	0.06	0.010186	0.06	0.0102118	0.06	0.009853	0.06	0.00985832
0.061	0.424853	0.061	0.586063	0.061	0.017613	0.061	0.0181031	0.061	0.010184	0.061	0.0102189	0.061	0.00985	0.061	0.00985363
0.062	0.435677	0.062	0.59774	0.062	0.017773	0.062	0.0182781	0.062	0.010185	0.062	0.0102261	0.062	0.009845	0.062	0.00984888
0.063	0.446377	0.063	0.6091	0.063	0.017942	0.063	0.0184547	0.063	0.010193	0.063	0.0102334	0.063	0.00984	0.063	0.00984405
0.064	0.457173	0.064	0.620142	0.064	0.018101	0.064	0.018633	0.064	0.010197	0.064	0.0102408	0.064	0.009832	0.064	0.00983915
0.065	0.467647	0.065	0.630867	0.065	0.018267	0.065	0.0188129	0.065	0.010209	0.065	0.0102484	0.065	0.009827	0.065	0.00983418
0.066	0.478154	0.066	0.641275	0.066	0.018382	0.066	0.0189945	0.066	0.010216	0.066	0.0102561	0.066	0.00982	0.066	0.00982914
0.067	0.488604	0.067	0.65137	0.067	0.018528	0.067	0.0191777	0.067	0.010217	0.067	0.0102639	0.067	0.009817	0.067	0.00982403
0.068	0.498775	0.068	0.661155	0.068	0.018694	0.068	0.0193627	0.068	0.010224	0.068	0.0102718	0.068	0.009809	0.068	0.00981885
0.069	0.508812	0.069	0.670635	0.069	0.018864	0.069	0.0195494	0.069	0.010229	0.069	0.0102798	0.069	0.009806	0.069	0.00981359
0.07	0.518665	0.07	0.679815	0.07	0.019026	0.07	0.0197378	0.07	0.010244	0.07	0.0102879	0.07	0.009798	0.07	0.00980827
0.071	0.528631	0.071	0.688701	0.071	0.019176	0.071	0.019928	0.071	0.010246	0.071	0.0102962	0.071	0.009792	0.071	0.00980288
0.072	0.538259	0.072	0.697299	0.072	0.019369	0.072	0.0201199	0.072	0.010258	0.072	0.0103045	0.072	0.009784	0.072	0.00979742
0.073	0.548002	0.073	0.705616	0.073	0.019509	0.073	0.0203136	0.073	0.010267	0.073	0.010313	0.073	0.009777	0.073	0.00979189
0.074	0.557342	0.074	0.713659	0.074	0.019676	0.074	0.0205091	0.074	0.010267	0.074	0.0103216	0.074	0.009771	0.074	0.00978629
0.075	0.566536	0.075	0.721434	0.075	0.019855	0.075	0.0207064	0.075	0.010276	0.075	0.0103303	0.075	0.009768	0.075	0.00978062
0.076	0.575206	0.076	0.728951	0.076	0.020037	0.076	0.0209055	0.076	0.010285	0.076	0.0103392	0.076	0.009763	0.076	0.00977488
0.077	0.584209	0.077	0.736214	0.077	0.020237	0.077	0.0211065	0.077	0.010298	0.077	0.0103481	0.077	0.009758	0.077	0.00976908
0.078	0.592771	0.078	0.743234	0.078	0.02042	0.078	0.0213093	0.078	0.010325	0.078	0.0103572	0.078	0.009753	0.078	0.0097632
0.079	0.601357	0.079	0.750015	0.079	0.020597	0.079	0.021514	0.079	0.010335	0.079	0.0103663	0.079	0.009744	0.079	0.00975726
0.08	0.609917	0.08	0.756568	0.08	0.020777	0.08	0.0217206	0.08	0.010341	0.08	0.0103756	0.08	0.009743	0.08	0.00975126
0.081	0.618065	0.081	0.762898	0.081	0.020944	0.081	0.0219291	0.081	0.010355	0.081	0.010385	0.081	0.009737	0.081	0.00974518
0.082	0.626187	0.082	0.769012	0.082	0.021113	0.082	0.0221395	0.082	0.010363	0.082	0.0103945	0.082	0.009732	0.082	0.00973904
0.083	0.634068	0.083	0.774919	0.083	0.021331	0.083	0.0223519	0.083	0.01037	0.083	0.0104042	0.083	0.009725	0.083	0.00973284
0.084	0.641884	0.084	0.780625	0.084	0.021477	0.084	0.0225662	0.084	0.010375	0.084	0.0104139	0.084	0.009719	0.084	0.00972656
0.085	0.649377	0.085	0.786137	0.085	0.021672	0.085	0.0227825	0.085	0.010403	0.085	0.0104238	0.085	0.009715	0.085	0.00972023
0.086	0.656811	0.086	0.791462	0.086	0.021858	0.086	0.0230008	0.086	0.010411	0.086	0.0104337	0.086	0.009701	0.086	0.00971382
0.087	0.664059	0.087	0.796606	0.087	0.022065	0.087	0.0232211	0.087	0.010428	0.087	0.0104438	0.087	0.009697	0.087	0.00970736
0.088	0.67108	0.088	0.801575	0.088	0.022273	0.088	0.0234434	0.088	0.010437	0.088	0.010454	0.088	0.009691	0.088	0.00970083
0.089	0.678025	0.089	0.806377	0.089	0.022455	0.089	0.0236678	0.089	0.010448	0.089	0.0104643	0.089	0.009687	0.089	0.00969423
0.09	0.684783	0.09	0.811016	0.09	0.022645	0.09	0.0238942	0.09	0.010464	0.09	0.0104748	0.09	0.00968	0.09	0.00968757
0.091	0.691082	0.091	0.815498	0.091	0.022842	0.091	0.0241227	0.091	0.010469	0.091	0.0104853	0.091	0.009674	0.091	0.00968085
0.092	0.697407	0.092	0.81983	0.092	0.023067	0.092	0.0243533	0.092	0.010484	0.092	0.0104959	0.092	0.009666	0.092	0.00967406
0.093	0.703657	0.093	0.824016	0.093	0.023246	0.093	0.024586	0.093	0.01049	0.093	0.0105067	0.093	0.00966	0.093	0.00966721
0.094	0.709865	0.094	0.828061	0.094	0.023433	0.094	0.0248208	0.094	0.010496	0.094	0.0105176	0.094	0.009651	0.094	0.0096603
0.095	0.715855	0.095	0.831972	0.095	0.02363	0.095	0.0250578	0.095	0.010501	0.095	0.0105286	0.095	0.009645	0.095	0.00965333
0.096	0.721621	0.096	0.835752	0.096	0.023845	0.096	0.025297	0.096	0.010515	0.096	0.0105397	0.096	0.009639	0.096	0.0096463
0.097	0.727219	0.097	0.839406	0.097	0.024078	0.097	0.0255384	0.097	0.010525	0.097	0.0105509	0.097	0.009633	0.097	0.0096392
0.098	0.732636	0.098	0.842939	0.098	0.0243	0.098	0.0257819	0.098	0.010551	0.098	0.0105622	0.098	0.009628	0.098	0.00963205
0.099	0.738103	0.099	0.846355	0.099	0.024506	0.099	0.0260277	0.099	0.010567	0.099	0.0105737	0.099	0.009621	0.099	0.00962483
0.1	0.743432	0.1	0.849658	0.1	0.024741	0.1	0.0262757	0.1	0.010572	0.1	0.0105852	0.1	0.009614	0.1	0.00961755
0.101	0.748497	0.101	0.852853	0.101	0.024943	0.101	0.026526	0.101	0.010587	0.101	0.0105969	0.101	0.00961	0.101	0.00961022
0.102	0.753292	0.102	0.855942	0.102	0.025159	0.102	0.0267786	0.102	0.010601	0.102	0.0106087	0.102	0.009601	0.102	0.00960282
0.103	0.758116	0.103	0.858931	0.103	0.025381	0.103	0.0270335	0.103	0.010605	0.103	0.0106206	0.103	0.009599	0.103	0.00959537
0.104	0.762799	0.104	0.861821	0.104	0.025615	0.104	0.0272907	0.104	0.010616	0.104	0.0106326	0.104	0.00959	0.104	0.00958785
0.105	0.767374	0.105	0.864617	0.105	0.025833	0.105	0.0275503	0.105	0.01062	0.105	0.0106447	0.105	0.009578	0.105	0.00958028
0.106	0.771748	0.106	0.867323	0.106	0.02608	0.106	0.0278122	0.106	0.010653	0.106	0.0106569	0.106	0.009567	0.106	0.00957266
0.107	0.776274	0.107	0.86994	0.107	0.02626	0.107	0.0280765	0.107	0.010674	0.107	0.0106693	0.107	0.009564	0.107	0.00956497
0.108	0.780571	0.108	0.872473	0.108	0.02648	0.108	0.0283432	0.108	0.010691	0.108	0.0106817	0.108	0.00956	0.108	0.00955723
0.109	0.784548	0.109	0.874923	0.109	0.026673	0.109	0.0286123	0.109	0.010699	0.109	0.0106943	0.109	0.009551	0.109	0.00954943
0.11	0.788558	0.11	0.877295	0.11	0.026876	0.11	0.0288839	0.11	0.010709	0.11	0.010707	0.11	0.009543	0.11	0.00954157
0.111	0.792305	0.111	0.87959	0.111	0.027115	0.111	0.0291579	0.111	0.010721	0.111	0.0107198	0.111	0.009528	0.111	0.00953366
0.112	0.796135	0.112	0.881812	0.112	0.02735	0.112	0.0294344	0.112	0.010729	0.112	0.0107327	0.112	0.00952	0.112	0.00952569
0.113	0.799735	0.113	0.883962	0.113	0.027578	0.113	0.0297135	0.113	0.010753	0.113	0.0107457	0.113	0.009512	0.113	0.00951767
0.114	0.803371	0.114	0.886042	0.114	0.027795	0.114	0.029995	0.114	0.010762	0.114	0.0107588	0.114	0.009503	0.114	0.0095096
0.115	0.806899	0.115	0.888057	0.115	0.028039	0.115	0.0302791	0.115	0.010788	0.115	0.010772	0.115	0.009495	0.115	0.00950147
0.116	0.810287	0.116	0.890006	0.116	0.028281	0.116	0.0305658	0.116	0.010807	0.116	0.0107854	0.116	0.009489	0.116	0.00949328
0.117	0.813658	0.117	0.891894	0.117	0.028505	0.117	0.030855	0.117	0.010821	0.117	0.0107988	0.117	0.009479	0.117	0.00948505
0.118	0.816885	0.118	0.893721	0.118	0.028706	0.118	0.0311469	0.118	0.010844	0.118	0.0108124	0.118	0.009475	0.118	0.00947676
0.119	0.820031	0.119	0.895489	0.119	0.028962	0.119	0.0314414	0.119	0.010862	0.119	0.0108261	0.119	0.009467	0.119	0.00946842
0.12	0.823201	0.12	0.897201	0.12	0.029213	0.12	0.0317386	0.12	0.010869	0.12	0.0108399	0.12	0.009455	0.12	0.00946002
0.121	0.82626	0.121	0.898859	0.121	0.029444	0.121	0.0320384	0.121	0.010872	0.121	0.0108538	0.121	0.009451	0.121	0.00945158
0.122	0.829261	0.122	0.900463	0.122	0.029685	0.122	0.0323409	0.122	0.010889	0.122	0.0108678	0.122	0.009446	0.122	0.00944308
0.123	0.832123	0.123	0.902016	0.123	0.029942	0.123	0.0326462	0.123	0.010913	0.123	0.0108819	0.123	0.009436	0.123	0.00943454
0.124	0.834918	0.124	0.903519	0.124	0.030177	0.124	0.0329542	0.124	0.010927	0.124	0.0108961	0.124	0.009429	0.124	0.00942594
0.125	0.837629	0.125	0.904974	0.125	0.030441	0.125	0.033265	0.125	0.01094	0.125	0.0109104	0.125	0.009422	0.125	0.0094173
0.126	0.84021	0.126	0.906383	0.126	0.030695	0.126	0.0335785	0.126	0.010953	0.126	0.0109249	0.126	0.009417	0.126	0.0094086
0.127	0.842866	0.127	0.907746	0.127	0.030958	0.127	0.0338949	0.127	0.010971	0.127	0.0109395	0.127	0.009416	0.127	0.00939986
0.128	0.845292	0.128	0.909065	0.128	0.031222	0.128	0.0342141	0.128	0.010984	0.128	0.0109541	0.128	0.009415	0.128	0.00939106
0.129	0.847784	0.129	0.910342	0.129	0.031459	0.129	0.0345362	0.129	0.011016	0.129	0.0109689	0.129	0.009411	0.129	0.00938222
0.13	0.850026	0.13	0.911577	0.13	0.031748	0.13	0.0348612	0.13	0.01102	0.13	0.0109838	0.13	0.009398	0.13	0.00937334
0.131	0.852241	0.131	0.912772	0.131	0.031975	0.131	0.035189	0.131	0.011022	0.131	0.0109988	0.131	0.00939	0.131	0.0093644
0.132	0.854358	0.132	0.913929	0.132	0.032243	0.132	0.0355198	0.132	0.011036	0.132	0.0110139	0.132	0.009382	0.132	0.00935542
0.133	0.856557	0.133	0.915048	0.133	0.032489	0.133	0.0358535	0.133	0.01106	0.133	0.0110291	0.133	0.009371	0.133	0.0093464
0.134	0.858671	0.134	0.91613	0.134	0.032733	0.134	0.0361903	0.134	0.011062	0.134	0.0110444	0.134	0.009364	0.134	0.00933732
0.135	0.860747	0.135	0.917176	0.135	0.032994	0.135	0.03653	0.135	0.01108	0.135	0.0110598	0.135	0.009356	0.135	0.00932821
0.136	0.862716	0.136	0.918188	0.136	0.033248	0.136	0.0368727	0.136	0.0111	0.136	0.0110754	0.136	0.009347	0.136	0.00931904
0.137	0.864648	0.137	0.919167	0.137	0.033507	0.137	0.0372185	0.137	0.011129	0.137	0.011091	0.137	0.009343	0.137	0.00930984
0.138	0.866507	0.138	0.920113	0.138	0.033771	0.138	0.0375674	0.138	0.01114	0.138	0.0111068	0.138	0.009333	0.138	0.00930059
0.139	0.868337	0.139	0.921027	0.139	0.034013	0.139	0.0379194	0.139	0.011152	0.139	0.0111226	0.139	0.009321	0.139	0.0092913
0.14	0.870142	0.14	0.92191	0.14	0.034283	0.14	0.0382744	0.14	0.011168	0.14	0.0111386	0.14	0.009309	0.14	0.00928196
0.141	0.87182	0.141	0.922764	0.141	0.034544	0.141	0.0386327	0.141	0.01118	0.141	0.0111547	0.141	0.009303	0.141	0.00927258
0.142	0.873529	0.142	0.923588	0.142	0.03483	0.142	0.0389941	0.142	0.011206	0.142	0.0111709	0.142	0.009294	0.142	0.00926316
0.143	0.875211	0.143	0.924385	0.143	0.035088	0.143	0.0393587	0.143	0.01122	0.143	0.0111872	0.143	0.009282	0.143	0.0092537
0.144	0.876776	0.144	0.925153	0.144	0.035362	0.144	0.0397266	0.144	0.011238	0.144	0.0112036	0.144	0.009269	0.144	0.0092442
0.145	0.878304	0.145	0.925895	0.145	0.03565	0.145	0.0400976	0.145	0.011249	0.145	0.0112201	0.145	0.009263	0.145	0.00923466
0.146	0.87982	0.146	0.926611	0.146	0.035904	0.146	0.040472	0.146	0.011256	0.146	0.0112367	0.146	0.009253	0.146	0.00922508
0.147	0.881295	0.147	0.927301	0.147	0.036189	0.147	0.0408497	0.147	0.011287	0.147	0.0112534	0.147	0.009245	0.147	0.00921545
0.148	0.882647	0.148	0.927967	0.148	0.036471	0.148	0.0412307	0.148	0.0113	0.148	0.0112703	0.148	0.00924	0.148	0.0092058
0.149	0.884014	0.149	0.928609	0.149	0.036774	0.149	0.041615	0.149	0.011325	0.149	0.0112872	0.149	0.009233	0.149	0.0091961
0.15	0.885456	0.15	0.929227	0.15	0.037053	0.15	0.0420027	0.15	0.011346	0.15	0.0113043	0.15	0.009225	0.15	0.00918636
0.151	0.88673	0.151	0.929822	0.151	0.037347	0.151	0.0423938	0.151	0.011372	0.151	0.0113214	0.151	0.009213	0.151	0.00917659
0.152	0.888033	0.152	0.930395	0.152	0.03763	0.152	0.0427884	0.152	0.011395	0.152	0.0113387	0.152	0.009203	0.152	0.00916678
0.153	0.88928	0.153	0.930947	0.153	0.037948	0.153	0.0431864	0.153	0.011409	0.153	0.011356	0.153	0.009196	0.153	0.00915693
0.154	0.89055	0.154	0.931478	0.154	0.038268	0.154	0.0435879	0.154	0.011428	0.154	0.0113735	0.154	0.009187	0.154	0.00914705
0.155	0.891648	0.155	0.931987	0.155	0.038551	0.155	0.0439929	0.155	0.011453	0.155	0.0113911	0.155	0.009173	0.155	0.00913713
0.156	0.892699	0.156	0.932477	0.156	0.038876	0.156	0.0444015	0.156	0.011465	0.156	0.0114088	0.156	0.009163	0.156	0.00912718
0.157	0.893791	0.157	0.932948	0.157	0.039171	0.157	0.0448136	0.157	0.011481	0.157	0.0114266	0.157	0.009155	0.157	0.00911719
0.158	0.894964	0.158	0.933399	0.158	0.039502	0.158	0.0452293	0.158	0.0115	0.158	0.0114445	0.158	0.009149	0.158	0.00910717
0.159	0.896003	0.159	0.933832	0.159	0.039829	0.159	0.0456487	0.159	0.011504	0.159	0.0114625	0.159	0.009134	0.159	0.00909712
0.16	0.897022	0.16	0.934247	0.16	0.040072	0.16	0.0460717	0.16	0.011522	0.16	0.0114806	0.16	0.009129	0.16	0.00908703
0.161	0.898022	0.161	0.934644	0.161	0.040384	0.161	0.0464983	0.161	0.011543	0.161	0.0114988	0.161	0.009117	0.161	0.00907691
0.162	0.898997	0.162	0.935023	0.162	0.040717	0.162	0.0469287	0.162	0.011564	0.162	0.0115171	0.162	0.009102	0.162	0.00906676
0.163	0.899828	0.163	0.935386	0.163	0.041037	0.163	0.0473628	0.163	0.011571	0.163	0.0115355	0.163	0.009092	0.163	0.00905658
0.164	0.900692	0.164	0.935733	0.164	0.041341	0.164	0.0478006	0.164	0.011585	0.164	0.011554	0.164	0.009086	0.164	0.00904637
0.165	0.901617	0.165	0.936063	0.165	0.041618	0.165	0.0482423	0.165	0.011607	0.165	0.0115727	0.165	0.009079	0.165	0.00903612
0.166	0.9025	0.166	0.936378	0.166	0.041928	0.166	0.0486877	0.166	0.011623	0.166	0.0115914	0.166	0.009071	0.166	0.00902585
0.167	0.903358	0.167	0.936677	0.167	0.042258	0.167	0.0491371	0.167	0.011639	0.167	0.0116103	0.167	0.009064	0.167	0.00901555
0.168	0.904107	0.168	0.936962	0.168	0.042591	0.168	0.0495902	0.168	0.011653	0.168	0.0116292	0.168	0.009052	0.168	0.00900522
0.169	0.904831	0.169	0.937232	0.169	0.042973	0.169	0.0500473	0.169	0.011671	0.169	0.0116483	0.169	0.009034	0.169	0.00899486
0.17	0.905552	0.17	0.937488	0.17	0.043377	0.17	0.0505083	0.17	0.011679	0.17	0.0116674	0.17	0.009022	0.17	0.00898448
0.171	0.906324	0.171	0.93773	0.171	0.043686	0.171	0.0509733	0.171	0.011705	0.171	0.0116867	0.171	0.009013	0.171	0.00897406
0.172	0.90703	0.172	0.937958	0.172	0.044016	0.172	0.0514423	0.172	0.011704	0.172	0.011706	0.172	0.009002	0.172	0.00896362
0.173	0.907631	0.173	0.938173	0.173	0.044358	0.173	0.0519153	0.173	0.011719	0.173	0.0117255	0.173	0.008983	0.173	0.00895316
0.174	0.908341	0.174	0.938375	0.174	0.044695	0.174	0.0523923	0.174	0.011726	0.174	0.0117451	0.174	0.008973	0.174	0.00894266
0.175	0.908958	0.175	0.938564	0.175	0.045053	0.175	0.0528734	0.175	0.011744	0.175	0.0117647	0.175	0.008962	0.175	0.00893215
0.176	0.909627	0.176	0.938741	0.176	0.045415	0.176	0.0533586	0.176	0.01176	0.176	0.0117845	0.176	0.008946	0.176	0.00892161
0.177	0.910289	0.177	0.938906	0.177	0.045773	0.177	0.053848	0.177	0.011765	0.177	0.0118044	0.177	0.008932	0.177	0.00891104
0.178	0.910823	0.178	0.939059	0.178	0.046095	0.178	0.0543415	0.178	0.011775	0.178	0.0118244	0.178	0.008919	0.178	0.00890045
0.179	0.911427	0.179	0.939201	0.179	0.046455	0.179	0.0548392	0.179	0.011792	0.179	0.0118445	0.179	0.008901	0.179	0.00888984
0.18	0.911907	0.18	0.939331	0.18	0.046818	0.18	0.0553412	0.18	0.011814	0.18	0.0118647	0.18	0.008897	0.18	0.00887921
0.181	0.912472	0.181	0.93945	0.181	0.047201	0.181	0.0558474	0.181	0.011838	0.181	0.011885	0.181	0.008886	0.181	0.00886855
0.182	0.912952	0.182	0.939558	0.182	0.047568	0.182	0.0563579	0.182	0.011852	0.182	0.0119054	0.182	0.008878	0.182	0.00885788
0.183	0.913404	0.183	0.939656	0.183	0.047963	0.183	0.0568727	0.183	0.011859	0.183	0.0119259	0.183	0.008871	0.183	0.00884718
0.184	0.913858	0.184	0.939743	0.184	0.048359	0.184	0.0573919	0.184	0.011868	0.184	0.0119465	0.184	0.008863	0.184	0.00883646
0.185	0.914269	0.185	0.93982	0.185	0.048732	0.185	0.0579154	0.185	0.011877	0.185	0.0119672	0.185	0.008856	0.185	0.00882572
0.186	0.914739	0.186	0.939887	0.186	0.049135	0.186	0.0584434	0.186	0.011891	0.186	0.011988	0.186	0.008845	0.186	0.00881496
0.187	0.915108	0.187	0.939945	0.187	0.049508	0.187	0.0589757	0.187	0.011908	0.187	0.0120089	0.187	0.008831	0.187	0.00880419
0.188	0.915446	0.188	0.939993	0.188	0.049926	0.188	0.0595126	0.188	0.011926	0.188	0.0120299	0.188	0.008822	0.188	0.00879339
0.189	0.915847	0.189	0.940032	0.189	0.050334	0.189	0.060054	0.189	0.011958	0.189	0.012051	0.189	0.008819	0.189	0.00878258
0.19	0.916146	0.19	0.940061	0.19	0.05074	0.19	0.0605999	0.19	0.011974	0.19	0.0120722	0.19	0.008815	0.19	0.00877175
0.191	0.916475	0.191	0.940082	0.191	0.051116	0.191	0.0611503	0.191	0.011985	0.191	0.0120935	0.191	0.008802	0.191	0.00876091
0.192	0.916814	0.192	0.940094	0.192	0.051466	0.192	0.0617054	0.192	0.012012	0.192	0.0121149	0.192	0.008791	0.192	0.00875005
0.193	0.917125	0.193	0.940098	0.193	0.051849	0.193	0.0622651	0.193	0.012035	0.193	0.0121364	0.193	0.008781	0.193	0.00873917
0.194	0.917458	0.194	0.940093	0.194	0.052175	0.194	0.0628294	0.194	0.012048	0.194	0.0121581	0.194	0.008772	0.194	0.00872828
0.195	0.917696	0.195	0.94008	0.195	0.052617	0.195	0.0633984	0.195	0.012057	0.195	0.0121798	0.195	0.008759	0.195	0.00871737
0.196	0.917984	0.196	0.940059	0.196	0.053009	0.196	0.0639722	0.196	0.012065	0.196	0.0122016	0.196	0.00875	0.196	0.00870645
0.197	0.918251	0.197	0.94003	0.197	0.053392	0.197	0.0645507	0.197	0.012084	0.197	0.0122235	0.197	0.008736	0.197	0.00869552
0.198	0.918521	0.198	0.939993	0.198	0.053826	0.198	0.065134	0.198	0.012115	0.198	0.0122455	0.198	0.008723	0.198	0.00868457
0.199	0.918763	0.199	0.939949	0.199	0.054256	0.199	0.0657221	0.199	0.012148	0.199	0.0122677	0.199	0.008709	0.199	0.00867361
0.2	0.919058	0.2	0.939898	0.2	0.054668	0.2	0.066315	0.2	0.01217	0.2	0.0122899	0.2	0.008701	0.2	0.00866264
0.201	0.919211	0.201	0.939839	0.201	0.055111	0.201	0.0669128	0.201	0.012181	0.201	0.0123122	0.201	0.0087	0.201	0.00865166
0.202	0.919433	0.202	0.939774	0.202	0.055551	0.202	0.0675156	0.202	0.0122	0.202	0.0123346	0.202	0.008682	0.202	0.00864067
0.203	0.919588	0.203	0.939701	0.203	0.055964	0.203	0.0681233	0.203	0.01224	0.203	0.0123571	0.203	0.008675	0.203	0.00862967
0.204	0.91983	0.204	0.939622	0.204	0.056349	0.204	0.0687359	0.204	0.012266	0.204	0.0123798	0.204	0.008667	0.204	0.00861865
0.205	0.920021	0.205	0.939536	0.205	0.056758	0.205	0.0693536	0.205	0.012277	0.205	0.0124025	0.205	0.008651	0.205	0.00860763
0.206	0.920208	0.206	0.939443	0.206	0.057182	0.206	0.0699763	0.206	0.012281	0.206	0.0124253	0.206	0.008643	0.206	0.0085966
0.207	0.92041	0.207	0.939344	0.207	0.057641	0.207	0.0706041	0.207	0.01232	0.207	0.0124482	0.207	0.008632	0.207	0.00858556
0.208	0.920568	0.208	0.939239	0.208	0.058098	0.208	0.071237	0.208	0.012339	0.208	0.0124712	0.208	0.00862	0.208	0.00857452
0.209	0.92077	0.209	0.939128	0.209	0.058524	0.209	0.071875	0.209	0.012368	0.209	0.0124944	0.209	0.008613	0.209	0.00856347
0.21	0.920907	0.21	0.939011	0.21	0.058973	0.21	0.0725182	0.21	0.012397	0.21	0.0125176	0.21	0.008604	0.21	0.00855241
0.211	0.921087	0.211	0.938888	0.211	0.059387	0.211	0.0731666	0.211	0.01242	0.211	0.0125409	0.211	0.008591	0.211	0.00854134
0.212	0.921148	0.212	0.938759	0.212	0.059811	0.212	0.0738202	0.212	0.012439	0.212	0.0125643	0.212	0.008578	0.212	0.00853027
0.213	0.921246	0.213	0.938625	0.213	0.060263	0.213	0.0744791	0.213	0.012469	0.213	0.0125878	0.213	0.008566	0.213	0.0085192
0.214	0.921339	0.214	0.938485	0.214	0.060745	0.214	0.0751433	0.214	0.012487	0.214	0.0126114	0.214	0.008555	0.214	0.00850812
0.215	0.921452	0.215	0.93834	0.215	0.061219	0.215	0.0758129	0.215	0.012502	0.215	0.0126351	0.215	0.008542	0.215	0.00849703
0.216	0.92155	0.216	0.938189	0.216	0.06169	0.216	0.0764877	0.216	0.012512	0.216	0.0126589	0.216	0.008525	0.216	0.00848595
0.217	0.921587	0.217	0.938034	0.217	0.062191	0.217	0.077168	0.217	0.012536	0.217	0.0126828	0.217	0.008513	0.217	0.00847486
0.218	0.921595	0.218	0.937873	0.218	0.062635	0.218	0.0778538	0.218	0.012566	0.218	0.0127069	0.218	0.008502	0.218	0.00846376
0.219	0.921691	0.219	0.937707	0.219	0.06312	0.219	0.0785449	0.219	0.01259	0.219	0.012731	0.219	0.00849	0.219	0.00845267
0.22	0.921758	0.22	0.937537	0.22	0.063554	0.22	0.0792416	0.22	0.012631	0.22	0.0127552	0.22	0.008478	0.22	0.00844157
0.221	0.921785	0.221	0.937361	0.221	0.064006	0.221	0.0799438	0.221	0.012646	0.221	0.0127794	0.221	0.008472	0.221	0.00843048
0.222	0.921736	0.222	0.937182	0.222	0.064461	0.222	0.0806515	0.222	0.012666	0.222	0.0128038	0.222	0.008457	0.222	0.00841938
0.223	0.921703	0.223	0.936997	0.223	0.064919	0.223	0.0813649	0.223	0.012692	0.223	0.0128283	0.223	0.008447	0.223	0.00840829
0.224	0.921615	0.224	0.936808	0.224	0.065412	0.224	0.0820839	0.224	0.012717	0.224	0.0128529	0.224	0.008442	0.224	0.00839719
0.225	0.921535	0.225	0.936615	0.225	0.065918	0.225	0.0828085	0.225	0.012744	0.225	0.0128776	0.225	0.008428	0.225	0.0083861
0.226	0.921514	0.226	0.936417	0.226	0.066394	0.226	0.0835388	0.226	0.012765	0.226	0.0129024	0.226	0.008415	0.226	0.00837501
0.227	0.921501	0.227	0.936215	0.227	0.066878	0.227	0.0842748	0.227	0.01278	0.227	0.0129273	0.227	0.008404	0.227	0.00836392
0.228	0.92148	0.228	0.936009	0.228	0.067336	0.228	0.0850166	0.228	0.012802	0.228	0.0129522	0.228	0.0084	0.228	0.00835283
0.229	0.921519	0.229	0.935799	0.229	0.067874	0.229	0.0857642	0.229	0.012821	0.229	0.0129773	0.229	0.008382	0.229	0.00834175
0.23	0.921441	0.23	0.935585	0.23	0.068369	0.23	0.0865176	0.23	0.012856	0.23	0.0130025	0.23	0.008366	0.23	0.00833067
0.231	0.921383	0.231	0.935368	0.231	0.0689	0.231	0.0872768	0.231	0.012891	0.231	0.0130278	0.231	0.008361	0.231	0.0083196
0.232	0.921332	0.232	0.935146	0.232	0.069412	0.232	0.0880419	0.232	0.012923	0.232	0.0130531	0.232	0.008355	0.232	0.00830853
0.233	0.921291	0.233	0.934921	0.233	0.069929	0.233	0.0888129	0.233	0.012935	0.233	0.0130786	0.233	0.008343	0.233	0.00829747
0.234	0.92111	0.234	0.934692	0.234	0.070471	0.234	0.0895899	0.234	0.012969	0.234	0.0131041	0.234	0.008334	0.234	0.00828641
0.235	0.921002	0.235	0.93446	0.235	0.070924	0.235	0.0903728	0.235	0.012991	0.235	0.0131298	0.235	0.008329	0.235	0.00827536
0.236	0.920967	0.236	0.934224	0.236	0.071455	0.236	0.0911618	0.236	0.013011	0.236	0.0131555	0.236	0.008321	0.236	0.00826431
0.237	0.920941	0.237	0.933985	0.237	0.071973	0.237	0.0919568	0.237	0.01304	0.237	0.0131814	0.237	0.008306	0.237	0.00825328
0.238	0.920792	0.238	0.933742	0.238	0.072522	0.238	0.0927579	0.238	0.013073	0.238	0.0132073	0.238	0.008285	0.238	0.00824225
0.239	0.920654	0.239	0.933496	0.239	0.073084	0.239	0.093565	0.239	0.013102	0.239	0.0132333	0.239	0.008277	0.239	0.00823123
0.24	0.920505	0.24	0.933247	0.24	0.073609	0.24	0.0943784	0.24	0.013126	0.24	0.0132595	0.24	0.008264	0.24	0.00822022
0.241	0.920341	0.241	0.932995	0.241	0.074146	0.241	0.0951978	0.241	0.013145	0.241	0.0132857	0.241	0.00825	0.241	0.00820922
0.242	0.920154	0.242	0.93274	0.242	0.07467	0.242	0.0960235	0.242	0.013161	0.242	0.013312	0.242	0.008242	0.242	0.00819823
0.243	0.92014	0.243	0.932482	0.243	0.075235	0.243	0.0968554	0.243	0.013196	0.243	0.0133384	0.243	0.008233	0.243	0.00818725
0.244	0.919827	0.244	0.932222	0.244	0.075799	0.244	0.0976936	0.244	0.013232	0.244	0.0133649	0.244	0.008225	0.244	0.00817628
0.245	0.919711	0.245	0.931958	0.245	0.076345	0.245	0.098538	0.245	0.01325	0.245	0.0133915	0.245	0.008215	0.245	0.00816532
0.246	0.919586	0.246	0.931691	0.246	0.076958	0.246	0.0993888	0.246	0.013264	0.246	0.0134182	0.246	0.008212	0.246	0.00815437
0.247	0.919465	0.247	0.931422	0.247	0.077497	0.247	0.100246	0.247	0.013277	0.247	0.013445	0.247	0.008195	0.247	0.00814344
0.248	0.919342	0.248	0.93115	0.248	0.078124	0.248	0.101109	0.248	0.013296	0.248	0.0134719	0.248	0.008186	0.248	0.00813252
0.249	0.919226	0.249	0.930876	0.249	0.078703	0.249	0.101979	0.249	0.013311	0.249	0.0134989	0.249	0.008176	0.249	0.00812161
0.25	0.919088	0.25	0.930599	0.25	0.079243	0.25	0.102856	0.25	0.013335	0.25	0.013526	0.25	0.008165	0.25	0.00811072
0.251	0.918885	0.251	0.93032	0.251	0.079848	0.251	0.103738	0.251	0.013356	0.251	0.0135531	0.251	0.008146	0.251	0.00809984
0.252	0.918684	0.252	0.930038	0.252	0.080412	0.252	0.104628	0.252	0.01339	0.252	0.0135804	0.252	0.00814	0.252	0.00808897
0.253	0.918531	0.253	0.929754	0.253	0.081022	0.253	0.105524	0.253	0.01342	0.253	0.0136077	0.253	0.008117	0.253	0.00807813
0.254	0.918327	0.254	0.929467	0.254	0.081633	0.254	0.106426	0.254	0.01345	0.254	0.0136352	0.254	0.008109	0.254	0.00806729
0.255	0.918111	0.255	0.929179	0.255	0.082228	0.255	0.107335	0.255	0.013473	0.255	0.0136627	0.255	0.008095	0.255	0.00805648
0.256	0.917833	0.256	0.928888	0.256	0.08286	0.256	0.108251	0.256	0.013505	0.256	0.0136904	0.256	0.008093	0.256	0.00804568
0.257	0.917683	0.257	0.928595	0.257	0.083473	0.257	0.109173	0.257	0.013519	0.257	0.0137181	0.257	0.008083	0.257	0.0080349
0.258	0.917404	0.258	0.9283	0.258	0.084066	0.258	0.110102	0.258	0.013557	0.258	0.0137459	0.258	0.008075	0.258	0.00802413
0.259	0.917197	0.259	0.928003	0.259	0.084687	0.259	0.111038	0.259	0.013574	0.259	0.0137739	0.259	0.008063	0.259	0.00801339
0.26	0.916947	0.26	0.927705	0.26	0.085307	0.26	0.11198	0.26	0.013593	0.26	0.0138019	0.26	0.00805	0.26	0.00800266
0.261	0.916757	0.261	0.927404	0.261	0.0859	0.261	0.112929	0.261	0.01361	0.261	0.01383	0.261	0.008029	0.261	0.00799195
0.262	0.916496	0.262	0.927101	0.262	0.086467	0.262	0.113885	0.262	0.013639	0.262	0.0138582	0.262	0.008019	0.262	0.00798126
0.263	0.916239	0.263	0.926797	0.263	0.087065	0.263	0.114848	0.263	0.013663	0.263	0.0138865	0.263	0.008012	0.263	0.0079706
0.264	0.916006	0.264	0.926491	0.264	0.087747	0.264	0.115817	0.264	0.013689	0.264	0.0139148	0.264	0.007998	0.264	0.00795995
0.265	0.915783	0.265	0.926183	0.265	0.088389	0.265	0.116794	0.265	0.013713	0.265	0.0139433	0.265	0.007992	0.265	0.00794932
0.266	0.915475	0.266	0.925873	0.266	0.088965	0.266	0.117777	0.266	0.013738	0.266	0.0139719	0.266	0.007985	0.266	0.00793872
0.267	0.915409	0.267	0.925562	0.267	0.089607	0.267	0.118767	0.267	0.013765	0.267	0.0140005	0.267	0.007973	0.267	0.00792813
0.268	0.915199	0.268	0.925249	0.268	0.090312	0.268	0.119765	0.268	0.013799	0.268	0.0140293	0.268	0.007961	0.268	0.00791757
0.269	0.914985	0.269	0.924935	0.269	0.090922	0.269	0.120769	0.269	0.01382	0.269	0.0140581	0.269	0.007946	0.269	0.00790704
0.27	0.914741	0.27	0.924619	0.27	0.09154	0.27	0.12178	0.27	0.013857	0.27	0.0140871	0.27	0.007942	0.27	0.00789652
0.271	0.914582	0.271	0.924302	0.271	0.092182	0.271	0.122798	0.271	0.013889	0.271	0.0141161	0.271	0.007923	0.271	0.00788603
0.272	0.914449	0.272	0.923984	0.272	0.092848	0.272	0.123824	0.272	0.013918	0.272	0.0141452	0.272	0.007913	0.272	0.00787557
0.273	0.914234	0.273	0.923664	0.273	0.093501	0.273	0.124856	0.273	0.013933	0.273	0.0141744	0.273	0.007902	0.273	0.00786512
0.274	0.913971	0.274	0.923343	0.274	0.09417	0.274	0.125895	0.274	0.013948	0.274	0.0142037	0.274	0.007891	0.274	0.00785471
0.275	0.913711	0.275	0.923021	0.275	0.094898	0.275	0.126942	0.275	0.013976	0.275	0.0142331	0.275	0.00788	0.275	0.00784432
0.276	0.913449	0.276	0.922697	0.276	0.095543	0.276	0.127995	0.276	0.014005	0.276	0.0142626	0.276	0.00786	0.276	0.00783395
0.277	0.913248	0.277	0.922372	0.277	0.096201	0.277	0.129056	0.277	0.014068	0.277	0.0142922	0.277	0.007841	0.277	0.00782361
0.278	0.912985	0.278	0.922047	0.278	0.096878	0.278	0.130124	0.278	0.014086	0.278	0.0143219	0.278	0.00783	0.278	0.0078133
0.279	0.912646	0.279	0.92172	0.279	0.097533	0.279	0.1312	0.279	0.014139	0.279	0.0143516	0.279	0.007819	0.279	0.00780302
0.28	0.912336	0.28	0.921392	0.28	0.098235	0.28	0.132282	0.28	0.014175	0.28	0.0143815	0.28	0.007823	0.28	0.00779276
0.281	0.911983	0.281	0.921063	0.281	0.098939	0.281	0.133372	0.281	0.014196	0.281	0.0144114	0.281	0.007808	0.281	0.00778253
0.282	0.911643	0.282	0.920733	0.282	0.099682	0.282	0.134469	0.282	0.014219	0.282	0.0144415	0.282	0.007791	0.282	0.00777233
0.283	0.911359	0.283	0.920402	0.283	0.100438	0.283	0.135573	0.283	0.014248	0.283	0.0144716	0.283	0.007782	0.283	0.00776216
0.284	0.911052	0.284	0.92007	0.284	0.101131	0.284	0.136685	0.284	0.014271	0.284	0.0145018	0.284	0.007772	0.284	0.00775202
0.285	0.910758	0.285	0.919738	0.285	0.101822	0.285	0.137804	0.285	0.014317	0.285	0.0145321	0.285	0.007768	0.285	0.0077419
0.286	0.91055	0.286	0.919404	0.286	0.102553	0.286	0.13893	0.286	0.014343	0.286	0.0145625	0.286	0.007754	0.286	0.00773182
0.287	0.910325	0.287	0.91907	0.287	0.103284	0.287	0.140064	0.287	0.014369	0.287	0.014593	0.287	0.007744	0.287	0.00772177
0.288	0.910048	0.288	0.918736	0.288	0.104011	0.288	0.141205	0.288	0.014391	0.288	0.0146236	0.288	0.007735	0.288	0.00771175
0.289	0.909747	0.289	0.9184	0.289	0.104689	0.289	0.142353	0.289	0.014423	0.289	0.0146543	0.289	0.007725	0.289	0.00770176
0.29	0.909438	0.29	0.918064	0.29	0.105386	0.29	0.143509	0.29	0.014474	0.29	0.014685	0.29	0.007707	0.29	0.0076918
0.291	0.909135	0.291	0.917727	0.291	0.106108	0.291	0.144672	0.291	0.014502	0.291	0.0147159	0.291	0.007689	0.291	0.00768188
0.292	0.908816	0.292	0.917389	0.292	0.106869	0.292	0.145843	0.292	0.014536	0.292	0.0147468	0.292	0.007693	0.292	0.00767198
0.293	0.90857	0.293	0.917051	0.293	0.107621	0.293	0.147021	0.293	0.014552	0.293	0.0147779	0.293	0.007682	0.293	0.00766212
0.294	0.908302	0.294	0.916713	0.294	0.108374	0.294	0.148207	0.294	0.014585	0.294	0.014809	0.294	0.007669	0.294	0.00765229
0.295	0.907961	0.295	0.916374	0.295	0.109152	0.295	0.1494	0.295	0.014623	0.295	0.0148402	0.295	0.007661	0.295	0.0076425
0.296	0.907664	0.296	0.916034	0.296	0.109936	0.296	0.150601	0.296	0.014664	0.296	0.0148715	0.296	0.007645	0.296	0.00763274
0.297	0.907363	0.297	0.915694	0.297	0.110709	0.297	0.15181	0.297	0.014686	0.297	0.0149029	0.297	0.007632	0.297	0.00762302
0.298	0.90696	0.298	0.915354	0.298	0.111486	0.298	0.153025	0.298	0.014711	0.298	0.0149344	0.298	0.007622	0.298	0.00761333
0.299	0.906617	0.299	0.915013	0.299	0.112228	0.299	0.154249	0.299	0.014735	0.299	0.014966	0.299	0.007609	0.299	0.00760367
0.3	0.906284	0.3	0.914672	0.3	0.113015	0.3	0.15548	0.3	0.014768	0.3	0.0149976	0.3	0.007608	0.3	0.00759405
0.301	0.905951	0.301	0.914331	0.301	0.113773	0.301	0.156718	0.301	0.014801	0.301	0.0150294	0.301	0.007599	0.301	0.00758447
0.302	0.905583	0.302	0.91399	0.302	0.114572	0.302	0.157965	0.302	0.014826	0.302	0.0150612	0.302	0.007601	0.302	0.00757492
0.303	0.905186	0.303	0.913648	0.303	0.115333	0.303	0.159218	0.303	0.014866	0.303	0.0150932	0.303	0.007594	0.303	0.00756541
0.304	0.904914	0.304	0.913306	0.304	0.116141	0.304	0.16048	0.304	0.014906	0.304	0.0151252	0.304	0.007584	0.304	0.00755594
0.305	0.904587	0.305	0.912964	0.305	0.116952	0.305	0.161749	0.305	0.014925	0.305	0.0151573	0.305	0.007563	0.305	0.00754651
0.306	0.90426	0.306	0.912621	0.306	0.117807	0.306	0.163026	0.306	0.014966	0.306	0.0151895	0.306	0.007559	0.306	0.00753711
0.307	0.903888	0.307	0.912279	0.307	0.118675	0.307	0.16431	0.307	0.014996	0.307	0.0152218	0.307	0.007548	0.307	0.00752775
0.308	0.903442	0.308	0.911936	0.308	0.119509	0.308	0.165602	0.308	0.015017	0.308	0.0152542	0.308	0.007528	0.308	0.00751843
0.309	0.90303	0.309	0.911594	0.309	0.120329	0.309	0.166901	0.309	0.015038	0.309	0.0152866	0.309	0.007515	0.309	0.00750914
0.31	0.902701	0.31	0.911251	0.31	0.121099	0.31	0.168209	0.31	0.01505	0.31	0.0153192	0.31	0.007514	0.31	0.0074999
0.311	0.90243	0.311	0.910908	0.311	0.121848	0.311	0.169524	0.311	0.015084	0.311	0.0153518	0.311	0.007511	0.311	0.0074907
0.312	0.902124	0.312	0.910566	0.312	0.122658	0.312	0.170846	0.312	0.015114	0.312	0.0153846	0.312	0.007494	0.312	0.00748153
0.313	0.90181	0.313	0.910223	0.313	0.123485	0.313	0.172176	0.313	0.015144	0.313	0.0154174	0.313	0.007487	0.313	0.00747241
0.314	0.901507	0.314	0.90988	0.314	0.124293	0.314	0.173514	0.314	0.015182	0.314	0.0154503	0.314	0.007482	0.314	0.00746332
0.315	0.901117	0.315	0.909538	0.315	0.125107	0.315	0.17486	0.315	0.015193	0.315	0.0154833	0.315	0.00747	0.315	0.00745428
0.316	0.900804	0.316	0.909196	0.316	0.125929	0.316	0.176213	0.316	0.015216	0.316	0.0155164	0.316	0.007469	0.316	0.00744528
0.317	0.900525	0.317	0.908854	0.317	0.126789	0.317	0.177574	0.317	0.015252	0.317	0.0155496	0.317	0.007461	0.317	0.00743632
0.318	0.900155	0.318	0.908512	0.318	0.12767	0.318	0.178943	0.318	0.015278	0.318	0.0155828	0.318	0.007458	0.318	0.0074274
0.319	0.899745	0.319	0.90817	0.319	0.128539	0.319	0.180319	0.319	0.015308	0.319	0.0156162	0.319	0.007443	0.319	0.00741852
0.32	0.899474	0.32	0.907828	0.32	0.12939	0.32	0.181703	0.32	0.015332	0.32	0.0156497	0.32	0.007423	0.32	0.00740969
0.321	0.899112	0.321	0.907487	0.321	0.130206	0.321	0.183095	0.321	0.015378	0.321	0.0156832	0.321	0.00741	0.321	0.0074009
0.322	0.898756	0.322	0.907146	0.322	0.131088	0.322	0.184494	0.322	0.015403	0.322	0.0157168	0.322	0.007399	0.322	0.00739215
0.323	0.898364	0.323	0.906805	0.323	0.132043	0.323	0.185902	0.323	0.015429	0.323	0.0157505	0.323	0.007382	0.323	0.00738344
0.324	0.897939	0.324	0.906465	0.324	0.132923	0.324	0.187316	0.324	0.015463	0.324	0.0157843	0.324	0.007381	0.324	0.00737478
0.325	0.897594	0.325	0.906125	0.325	0.133782	0.325	0.188739	0.325	0.015506	0.325	0.0158182	0.325	0.007382	0.325	0.00736616
0.326	0.897342	0.326	0.905785	0.326	0.134691	0.326	0.190169	0.326	0.015541	0.326	0.0158522	0.326	0.007366	0.326	0.00735759
0.327	0.896915	0.327	0.905446	0.327	0.135596	0.327	0.191607	0.327	0.015561	0.327	0.0158863	0.327	0.00736	0.327	0.00734906
0.328	0.896468	0.328	0.905107	0.328	0.136481	0.328	0.193052	0.328	0.015589	0.328	0.0159204	0.328	0.007348	0.328	0.00734057
0.329	0.896058	0.329	0.904769	0.329	0.137409	0.329	0.194505	0.329	0.015598	0.329	0.0159547	0.329	0.007345	0.329	0.00733213
0.33	0.895704	0.33	0.904431	0.33	0.138353	0.33	0.195966	0.33	0.015643	0.33	0.015989	0.33	0.007349	0.33	0.00732374
0.331	0.895383	0.331	0.904093	0.331	0.139277	0.331	0.197434	0.331	0.015679	0.331	0.0160234	0.331	0.007343	0.331	0.00731539
0.332	0.895145	0.332	0.903757	0.332	0.140266	0.332	0.19891	0.332	0.015703	0.332	0.0160579	0.332	0.007342	0.332	0.00730708
0.333	0.894801	0.333	0.90342	0.333	0.14118	0.333	0.200393	0.333	0.015744	0.333	0.0160925	0.333	0.007342	0.333	0.00729882
0.334	0.894569	0.334	0.903084	0.334	0.142074	0.334	0.201884	0.334	0.015764	0.334	0.0161272	0.334	0.007335	0.334	0.00729061
0.335	0.89432	0.335	0.902749	0.335	0.143033	0.335	0.203383	0.335	0.015795	0.335	0.016162	0.335	0.007333	0.335	0.00728245
0.336	0.894021	0.336	0.902414	0.336	0.143935	0.336	0.204889	0.336	0.015825	0.336	0.0161968	0.336	0.007312	0.336	0.00727433
0.337	0.893661	0.337	0.90208	0.337	0.144844	0.337	0.206403	0.337	0.01585	0.337	0.0162318	0.337	0.007301	0.337	0.00726626
0.338	0.893309	0.338	0.901747	0.338	0.145804	0.338	0.207924	0.338	0.01589	0.338	0.0162668	0.338	0.007284	0.338	0.00725824
0.339	0.892942	0.339	0.901414	0.339	0.1468	0.339	0.209453	0.339	0.015915	0.339	0.0163019	0.339	0.007276	0.339	0.00725026
0.34	0.89264	0.34	0.901082	0.34	0.147723	0.34	0.210989	0.34	0.015953	0.34	0.0163372	0.34	0.007265	0.34	0.00724233
0.341	0.892284	0.341	0.90075	0.341	0.148691	0.341	0.212533	0.341	0.015999	0.341	0.0163725	0.341	0.007258	0.341	0.00723445
0.342	0.891919	0.342	0.90042	0.342	0.14966	0.342	0.214084	0.342	0.01602	0.342	0.0164078	0.342	0.007253	0.342	0.00722662
0.343	0.891626	0.343	0.900089	0.343	0.15063	0.343	0.215643	0.343	0.016043	0.343	0.0164433	0.343	0.007262	0.343	0.00721883
0.344	0.891229	0.344	0.89976	0.344	0.151593	0.344	0.217209	0.344	0.016085	0.344	0.0164789	0.344	0.007254	0.344	0.0072111
0.345	0.890915	0.345	0.899432	0.345	0.152601	0.345	0.218783	0.345	0.016127	0.345	0.0165145	0.345	0.007251	0.345	0.00720341
0.346	0.890522	0.346	0.899104	0.346	0.153667	0.346	0.220364	0.346	0.01615	0.346	0.0165503	0.346	0.007244	0.346	0.00719578
0.347	0.890159	0.347	0.898777	0.347	0.154633	0.347	0.221952	0.347	0.016196	0.347	0.0165861	0.347	0.007228	0.347	0.00718819
0.348	0.889796	0.348	0.898451	0.348	0.155631	0.348	0.223547	0.348	0.016217	0.348	0.016622	0.348	0.007212	0.348	0.00718065
0.349	0.889475	0.349	0.898126	0.349	0.156703	0.349	0.22515	0.349	0.016248	0.349	0.016658	0.349	0.007213	0.349	0.00717316
0.35	0.889138	0.35	0.897801	0.35	0.157731	0.35	0.22676	0.35	0.016273	0.35	0.0166941	0.35	0.007213	0.35	0.00716573
0.351	0.888833	0.351	0.897478	0.351	0.158756	0.351	0.228378	0.351	0.01632	0.351	0.0167303	0.351	0.007204	0.351	0.00715834
0.352	0.888524	0.352	0.897155	0.352	0.159746	0.352	0.230002	0.352	0.016351	0.352	0.0167666	0.352	0.007191	0.352	0.007151
0.353	0.888073	0.353	0.896833	0.353	0.160712	0.353	0.231634	0.353	0.01639	0.353	0.0168029	0.353	0.007185	0.353	0.00714371
0.354	0.887739	0.354	0.896512	0.354	0.161707	0.354	0.233273	0.354	0.01643	0.354	0.0168394	0.354	0.007175	0.354	0.00713648
0.355	0.887419	0.355	0.896192	0.355	0.162753	0.355	0.234919	0.355	0.016459	0.355	0.0168759	0.355	0.007168	0.355	0.00712929
0.356	0.887054	0.356	0.895873	0.356	0.163793	0.356	0.236572	0.356	0.016498	0.356	0.0169125	0.356	0.007161	0.356	0.00712216
0.357	0.886671	0.357	0.895555	0.357	0.164859	0.357	0.238232	0.357	0.01653	0.357	0.0169492	0.357	0.007152	0.357	0.00711508
0.358	0.886314	0.358	0.895238	0.358	0.165904	0.358	0.2399	0.358	0.016559	0.358	0.016986	0.358	0.007154	0.358	0.00710804
0.359	0.886044	0.359	0.894922	0.359	0.166995	0.359	0.241574	0.359	0.016594	0.359	0.0170229	0.359	0.007144	0.359	0.00710106
0.36	0.885576	0.36	0.894607	0.36	0.168038	0.36	0.243255	0.36	0.016629	0.36	0.0170599	0.36	0.007133	0.36	0.00709414
0.361	0.885176	0.361	0.894293	0.361	0.169158	0.361	0.244943	0.361	0.016656	0.361	0.0170969	0.361	0.007122	0.361	0.00708726
0.362	0.884836	0.362	0.89398	0.362	0.170264	0.362	0.246638	0.362	0.016685	0.362	0.0171341	0.362	0.007117	0.362	0.00708044
0.363	0.884485	0.363	0.893668	0.363	0.171369	0.363	0.24834	0.363	0.0167	0.363	0.0171713	0.363	0.007107	0.363	0.00707367
0.364	0.884025	0.364	0.893358	0.364	0.172504	0.364	0.250049	0.364	0.01674	0.364	0.0172086	0.364	0.007104	0.364	0.00706695
0.365	0.883689	0.365	0.893048	0.365	0.173564	0.365	0.251764	0.365	0.01677	0.365	0.017246	0.365	0.007104	0.365	0.00706028
0.366	0.883344	0.366	0.892739	0.366	0.174629	0.366	0.253487	0.366	0.016785	0.366	0.0172835	0.366	0.007102	0.366	0.00705367
0.367	0.883048	0.367	0.892432	0.367	0.175744	0.367	0.255216	0.367	0.016808	0.367	0.0173211	0.367	0.007089	0.367	0.00704711
0.368	0.882651	0.368	0.892125	0.368	0.176852	0.368	0.256951	0.368	0.016825	0.368	0.0173588	0.368	0.007089	0.368	0.0070406
0.369	0.882334	0.369	0.89182	0.369	0.177991	0.369	0.258693	0.369	0.016848	0.369	0.0173966	0.369	0.007092	0.369	0.00703415
0.37	0.882	0.37	0.891516	0.37	0.179102	0.37	0.260442	0.37	0.016891	0.37	0.0174344	0.37	0.007079	0.37	0.00702775
0.371	0.881646	0.371	0.891213	0.371	0.180208	0.371	0.262197	0.371	0.016929	0.371	0.0174724	0.371	0.007087	0.371	0.0070214
0.372	0.881303	0.372	0.890911	0.372	0.181324	0.372	0.263959	0.372	0.016971	0.372	0.0175104	0.372	0.007078	0.372	0.00701511
0.373	0.880941	0.373	0.89061	0.373	0.182441	0.373	0.265727	0.373	0.017008	0.373	0.0175485	0.373	0.00708	0.373	0.00700887
0.374	0.880482	0.374	0.890311	0.374	0.183631	0.374	0.267501	0.374	0.017042	0.374	0.0175867	0.374	0.007066	0.374	0.00700268
0.375	0.880142	0.375	0.890013	0.375	0.184781	0.375	0.269282	0.375	0.017063	0.375	0.017625	0.375	0.007064	0.375	0.00699655
0.376	0.879836	0.376	0.889716	0.376	0.185902	0.376	0.271069	0.376	0.017102	0.376	0.0176634	0.376	0.007051	0.376	0.00699047
0.377	0.87949	0.377	0.88942	0.377	0.187102	0.377	0.272862	0.377	0.017141	0.377	0.0177018	0.377	0.00704	0.377	0.00698444
0.378	0.879177	0.378	0.889125	0.378	0.188269	0.378	0.274661	0.378	0.017162	0.378	0.0177404	0.378	0.00703	0.378	0.00697848
0.379	0.878847	0.379	0.888832	0.379	0.18937	0.379	0.276466	0.379	0.01719	0.379	0.017779	0.379	0.00702	0.379	0.00697256
0.38	0.878426	0.38	0.88854	0.38	0.190577	0.38	0.278278	0.38	0.017235	0.38	0.0178178	0.38	0.007015	0.38	0.0069667
0.381	0.878007	0.381	0.888249	0.381	0.191738	0.381	0.280095	0.381	0.017265	0.381	0.0178566	0.381	0.007007	0.381	0.00696089
0.382	0.877676	0.382	0.88796	0.382	0.192917	0.382	0.281919	0.382	0.017303	0.382	0.0178955	0.382	0.007	0.382	0.00695514
0.383	0.877388	0.383	0.887672	0.383	0.194103	0.383	0.283748	0.383	0.017335	0.383	0.0179345	0.383	0.007003	0.383	0.00694944
0.384	0.876986	0.384	0.887385	0.384	0.195353	0.384	0.285583	0.384	0.01738	0.384	0.0179736	0.384	0.006991	0.384	0.0069438
0.385	0.876659	0.385	0.887099	0.385	0.196582	0.385	0.287424	0.385	0.017417	0.385	0.0180128	0.385	0.00699	0.385	0.00693821
0.386	0.87631	0.386	0.886815	0.386	0.197728	0.386	0.28927	0.386	0.017459	0.386	0.018052	0.386	0.006987	0.386	0.00693268
0.387	0.875991	0.387	0.886532	0.387	0.198971	0.387	0.291122	0.387	0.01749	0.387	0.0180914	0.387	0.006976	0.387	0.00692721
0.388	0.875639	0.388	0.886251	0.388	0.200212	0.388	0.29298	0.388	0.017508	0.388	0.0181308	0.388	0.006974	0.388	0.00692178
0.389	0.875314	0.389	0.88597	0.389	0.201358	0.389	0.294843	0.389	0.017554	0.389	0.0181703	0.389	0.006968	0.389	0.00691642
0.39	0.874852	0.39	0.885692	0.39	0.202638	0.39	0.296711	0.39	0.017583	0.39	0.0182099	0.39	0.006956	0.39	0.0069111
0.391	0.874496	0.391	0.885414	0.391	0.2039	0.391	0.298585	0.391	0.017623	0.391	0.0182496	0.391	0.00694	0.391	0.00690585
0.392	0.874208	0.392	0.885138	0.392	0.205117	0.392	0.300465	0.392	0.017654	0.392	0.0182894	0.392	0.006931	0.392	0.00690065
0.393	0.873948	0.393	0.884863	0.393	0.206344	0.393	0.302349	0.393	0.017697	0.393	0.0183293	0.393	0.006918	0.393	0.0068955
0.394	0.873599	0.394	0.88459	0.394	0.207592	0.394	0.304239	0.394	0.017751	0.394	0.0183693	0.394	0.006931	0.394	0.00689041
0.395	0.873269	0.395	0.884318	0.395	0.208739	0.395	0.306134	0.395	0.017782	0.395	0.0184093	0.395	0.006929	0.395	0.00688538
0.396	0.872884	0.396	0.884048	0.396	0.209943	0.396	0.308034	0.396	0.017808	0.396	0.0184495	0.396	0.006924	0.396	0.0068804
0.397	0.872495	0.397	0.883778	0.397	0.211285	0.397	0.309938	0.397	0.017842	0.397	0.0184897	0.397	0.006919	0.397	0.00687547
0.398	0.872175	0.398	0.883511	0.398	0.212512	0.398	0.311848	0.398	0.017867	0.398	0.0185301	0.398	0.006918	0.398	0.0068706
0.399	0.871775	0.399	0.883245	0.399	0.213743	0.399	0.313763	0.399	0.017898	0.399	0.0185705	0.399	0.006908	0.399	0.00686579
0.4	0.871331	0.4	0.88298	0.4	0.21504	0.4	0.315682	0.4	0.017925	0.4	0.018611	0.4	0.006906	0.4	0.00686103
0.401	0.87105	0.401	0.882716	0.401	0.216267	0.401	0.317606	0.401	0.017938	0.401	0.0186516	0.401	0.006916	0.401	0.00685633
0.402	0.870799	0.402	0.882454	0.402	0.217521	0.402	0.319534	0.402	0.017986	0.402	0.0186923	0.402	0.00691	0.402	0.00685169
0.403	0.870432	0.403	0.882194	0.403	0.218801	0.403	0.321467	0.403	0.018015	0.403	0.018733	0.403	0.006903	0.403	0.0068471
0.404	0.870075	0.404	0.881935	0.404	0.220115	0.404	0.323405	0.404	0.018041	0.404	0.0187739	0.404	0.006892	0.404	0.00684256
0.405	0.869792	0.405	0.881678	0.405	0.22133	0.405	0.325347	0.405	0.018076	0.405	0.0188148	0.405	0.006882	0.405	0.00683808
0.406	0.869481	0.406	0.881421	0.406	0.222619	0.406	0.327293	0.406	0.01809	0.406	0.0188559	0.406	0.006887	0.406	0.00683366
0.407	0.869176	0.407	0.881167	0.407	0.223909	0.407	0.329243	0.407	0.018114	0.407	0.018897	0.407	0.006878	0.407	0.00682929
0.408	0.868875	0.408	0.880914	0.408	0.225154	0.408	0.331198	0.408	0.018157	0.408	0.0189382	0.408	0.006873	0.408	0.00682498
0.409	0.868649	0.409	0.880662	0.409	0.226506	0.409	0.333156	0.409	0.018179	0.409	0.0189795	0.409	0.006874	0.409	0.00682073
0.41	0.868405	0.41	0.880412	0.41	0.227843	0.41	0.335119	0.41	0.018213	0.41	0.0190209	0.41	0.006866	0.41	0.00681652
0.411	0.868089	0.411	0.880164	0.411	0.229128	0.411	0.337085	0.411	0.018268	0.411	0.0190624	0.411	0.006872	0.411	0.00681238
0.412	0.867805	0.412	0.879917	0.412	0.230415	0.412	0.339055	0.412	0.01832	0.412	0.019104	0.412	0.006869	0.412	0.00680829
0.413	0.867406	0.413	0.879671	0.413	0.231739	0.413	0.341029	0.413	0.018343	0.413	0.0191457	0.413	0.006868	0.413	0.00680426
0.414	0.866984	0.414	0.879427	0.414	0.233124	0.414	0.343007	0.414	0.018367	0.414	0.0191874	0.414	0.006858	0.414	0.00680028
0.415	0.866758	0.415	0.879184	0.415	0.234458	0.415	0.344988	0.415	0.018402	0.415	0.0192293	0.415	0.006844	0.415	0.00679636
0.416	0.866318	0.416	0.878943	0.416	0.235851	0.416	0.346973	0.416	0.018434	0.416	0.0192712	0.416	0.006837	0.416	0.00679249
0.417	0.865949	0.417	0.878704	0.417	0.237237	0.417	0.348961	0.417	0.018455	0.417	0.0193132	0.417	0.006834	0.417	0.00678868
0.418	0.865646	0.418	0.878466	0.418	0.238542	0.418	0.350952	0.418	0.018501	0.418	0.0193553	0.418	0.006843	0.418	0.00678492
0.419	0.865343	0.419	0.87823	0.419	0.239939	0.419	0.352946	0.419	0.01852	0.419	0.0193975	0.419	0.006839	0.419	0.00678122
0.42	0.865084	0.42	0.877995	0.42	0.241303	0.42	0.354944	0.42	0.018549	0.42	0.0194398	0.42	0.006837	0.42	0.00677758
0.421	0.864795	0.421	0.877761	0.421	0.242716	0.421	0.356945	0.421	0.018579	0.421	0.0194822	0.421	0.006831	0.421	0.00677399
0.422	0.864563	0.422	0.87753	0.422	0.244077	0.422	0.358948	0.422	0.018614	0.422	0.0195247	0.422	0.006816	0.422	0.00677045
0.423	0.864265	0.423	0.877299	0.423	0.24543	0.423	0.360955	0.423	0.018655	0.423	0.0195673	0.423	0.006805	0.423	0.00676697
0.424	0.863962	0.424	0.877071	0.424	0.246824	0.424	0.362964	0.424	0.018703	0.424	0.0196099	0.424	0.006803	0.424	0.00676355
0.425	0.863647	0.425	0.876844	0.425	0.248243	0.425	0.364976	0.425	0.018753	0.425	0.0196527	0.425	0.0068	0.425	0.00676018
0.426	0.863425	0.426	0.876618	0.426	0.249648	0.426	0.366991	0.426	0.018798	0.426	0.0196955	0.426	0.006802	0.426	0.00675686
0.427	0.863091	0.427	0.876394	0.427	0.251094	0.427	0.369008	0.427	0.018856	0.427	0.0197385	0.427	0.006792	0.427	0.00675361
0.428	0.862772	0.428	0.876172	0.428	0.252462	0.428	0.371027	0.428	0.018897	0.428	0.0197815	0.428	0.006795	0.428	0.0067504
0.429	0.86254	0.429	0.875951	0.429	0.253851	0.429	0.373049	0.429	0.018954	0.429	0.0198246	0.429	0.006787	0.429	0.00674725
0.43	0.862258	0.43	0.875731	0.43	0.255258	0.43	0.375073	0.43	0.018983	0.43	0.0198678	0.43	0.006779	0.43	0.00674416
0.431	0.861997	0.431	0.875514	0.431	0.256689	0.431	0.377099	0.431	0.01902	0.431	0.0199111	0.431	0.006763	0.431	0.00674112
0.432	0.861753	0.432	0.875298	0.432	0.258092	0.432	0.379127	0.432	0.019052	0.432	0.0199545	0.432	0.006759	0.432	0.00673813
0.433	0.861548	0.433	0.875083	0.433	0.259517	0.433	0.381157	0.433	0.019098	0.433	0.019998	0.433	0.006762	0.433	0.0067352
0.434	0.861281	0.434	0.87487	0.434	0.260965	0.434	0.383189	0.434	0.019149	0.434	0.0200416	0.434	0.006756	0.434	0.00673232
0.435	0.860967	0.435	0.874658	0.435	0.262402	0.435	0.385223	0.435	0.019182	0.435	0.0200852	0.435	0.006767	0.435	0.0067295
0.436	0.860746	0.436	0.874449	0.436	0.263881	0.436	0.387258	0.436	0.019207	0.436	0.020129	0.436	0.006765	0.436	0.00672673
0.437	0.860412	0.437	0.87424	0.437	0.265373	0.437	0.389295	0.437	0.019262	0.437	0.0201728	0.437	0.006759	0.437	0.00672401
0.438	0.860095	0.438	0.874034	0.438	0.26683	0.438	0.391333	0.438	0.019304	0.438	0.0202168	0.438	0.006767	0.438	0.00672135
0.439	0.859816	0.439	0.873828	0.439	0.268338	0.439	0.393373	0.439	0.019334	0.439	0.0202608	0.439	0.006779	0.439	0.00671875
0.44	0.859499	0.44	0.873625	0.44	0.269799	0.44	0.395414	0.44	0.019369	0.44	0.0203049	0.44	0.006772	0.44	0.00671619
0.441	0.859196	0.441	0.873423	0.441	0.271283	0.441	0.397456	0.441	0.019398	0.441	0.0203491	0.441	0.006767	0.441	0.00671369
0.442	0.858956	0.442	0.873223	0.442	0.27271	0.442	0.399499	0.442	0.019433	0.442	0.0203935	0.442	0.006768	0.442	0.00671125
0.443	0.858739	0.443	0.873024	0.443	0.27418	0.443	0.401543	0.443	0.019473	0.443	0.0204379	0.443	0.006762	0.443	0.00670885
0.444	0.858436	0.444	0.872826	0.444	0.275658	0.444	0.403589	0.444	0.019518	0.444	0.0204824	0.444	0.006756	0.444	0.00670652
0.445	0.858137	0.445	0.872631	0.445	0.277108	0.445	0.405634	0.445	0.019561	0.445	0.0205269	0.445	0.006761	0.445	0.00670423
0.446	0.857798	0.446	0.872437	0.446	0.278586	0.446	0.407681	0.446	0.019596	0.446	0.0205716	0.446	0.006759	0.446	0.006702
0.447	0.857442	0.447	0.872244	0.447	0.279998	0.447	0.409728	0.447	0.019636	0.447	0.0206164	0.447	0.006756	0.447	0.00669982
0.448	0.857185	0.448	0.872053	0.448	0.281455	0.448	0.411776	0.448	0.019694	0.448	0.0206613	0.448	0.006751	0.448	0.00669769
0.449	0.85684	0.449	0.871864	0.449	0.282981	0.449	0.413824	0.449	0.019753	0.449	0.0207062	0.449	0.006747	0.449	0.00669561
0.45	0.856615	0.45	0.871676	0.45	0.284494	0.45	0.415872	0.45	0.019782	0.45	0.0207513	0.45	0.006746	0.45	0.00669359
0.451	0.85641	0.451	0.87149	0.451	0.285994	0.451	0.417921	0.451	0.019824	0.451	0.0207964	0.451	0.006741	0.451	0.00669162
0.452	0.856098	0.452	0.871305	0.452	0.287461	0.452	0.41997	0.452	0.019866	0.452	0.0208417	0.452	0.006739	0.452	0.0066897
0.453	0.855869	0.453	0.871122	0.453	0.288954	0.453	0.422018	0.453	0.019898	0.453	0.020887	0.453	0.006738	0.453	0.00668783
0.454	0.855687	0.454	0.870941	0.454	0.290452	0.454	0.424067	0.454	0.019927	0.454	0.0209324	0.454	0.006732	0.454	0.00668602
0.455	0.855408	0.455	0.870761	0.455	0.291917	0.455	0.426115	0.455	0.019958	0.455	0.0209779	0.455	0.006726	0.455	0.00668426
0.456	0.855048	0.456	0.870583	0.456	0.293417	0.456	0.428163	0.456	0.020006	0.456	0.0210236	0.456	0.006726	0.456	0.00668255
0.457	0.854847	0.457	0.870406	0.457	0.295002	0.457	0.430211	0.457	0.020064	0.457	0.0210693	0.457	0.00673	0.457	0.00668089
0.458	0.854582	0.458	0.870231	0.458	0.296438	0.458	0.432258	0.458	0.02012	0.458	0.0211151	0.458	0.006724	0.458	0.00667928
0.459	0.854402	0.459	0.870057	0.459	0.29792	0.459	0.434305	0.459	0.02016	0.459	0.021161	0.459	0.006725	0.459	0.00667772
0.46	0.854174	0.46	0.869885	0.46	0.29948	0.46	0.43635	0.46	0.020208	0.46	0.021207	0.46	0.006727	0.46	0.00667621
0.461	0.854007	0.461	0.869715	0.461	0.301052	0.461	0.438395	0.461	0.020243	0.461	0.0212531	0.461	0.006714	0.461	0.00667476
0.462	0.85373	0.462	0.869546	0.462	0.302677	0.462	0.44044	0.462	0.020287	0.462	0.0212992	0.462	0.006707	0.462	0.00667335
0.463	0.853534	0.463	0.869378	0.463	0.304277	0.463	0.442483	0.463	0.020329	0.463	0.0213455	0.463	0.006705	0.463	0.006672
0.464	0.853241	0.464	0.869212	0.464	0.305812	0.464	0.444525	0.464	0.020374	0.464	0.0213919	0.464	0.006695	0.464	0.00667069
0.465	0.853068	0.465	0.869048	0.465	0.307425	0.465	0.446566	0.465	0.020424	0.465	0.0214384	0.465	0.006692	0.465	0.00666943
0.466	0.852784	0.466	0.868885	0.466	0.3091	0.466	0.448606	0.466	0.020467	0.466	0.0214849	0.466	0.006702	0.466	0.00666823
0.467	0.852503	0.467	0.868724	0.467	0.310652	0.467	0.450644	0.467	0.020515	0.467	0.0215316	0.467	0.006701	0.467	0.00666707
0.468	0.852252	0.468	0.868565	0.468	0.312213	0.468	0.452681	0.468	0.020547	0.468	0.0215784	0.468	0.006699	0.468	0.00666597
0.469	0.852008	0.469	0.868406	0.469	0.313769	0.469	0.454716	0.469	0.020601	0.469	0.0216252	0.469	0.006691	0.469	0.00666491
0.47	0.8517	0.47	0.86825	0.47	0.315326	0.47	0.45675	0.47	0.020647	0.47	0.0216721	0.47	0.006693	0.47	0.0066639
0.471	0.851481	0.471	0.868095	0.471	0.316874	0.471	0.458781	0.471	0.020694	0.471	0.0217192	0.471	0.006699	0.471	0.00666294
0.472	0.851182	0.472	0.867941	0.472	0.318414	0.472	0.460811	0.472	0.020722	0.472	0.0217663	0.472	0.006703	0.472	0.00666203
0.473	0.850953	0.473	0.867789	0.473	0.319896	0.473	0.462839	0.473	0.020769	0.473	0.0218136	0.473	0.006701	0.473	0.00666117
0.474	0.85071	0.474	0.867639	0.474	0.32146	0.474	0.464865	0.474	0.02081	0.474	0.0218609	0.474	0.006696	0.474	0.00666035
0.475	0.8506	0.475	0.86749	0.475	0.323085	0.475	0.466889	0.475	0.020846	0.475	0.0219083	0.475	0.006701	0.475	0.00665959
0.476	0.850399	0.476	0.867343	0.476	0.324659	0.476	0.468911	0.476	0.020906	0.476	0.0219559	0.476	0.006698	0.476	0.00665887
0.477	0.850194	0.477	0.867197	0.477	0.32627	0.477	0.47093	0.477	0.020932	0.477	0.0220035	0.477	0.006686	0.477	0.0066582
0.478	0.849957	0.478	0.867052	0.478	0.327883	0.478	0.472947	0.478	0.020978	0.478	0.0220512	0.478	0.00669	0.478	0.00665758
0.479	0.849634	0.479	0.866909	0.479	0.329507	0.479	0.474961	0.479	0.021029	0.479	0.022099	0.479	0.006687	0.479	0.006657
0.48	0.849487	0.48	0.866768	0.48	0.331141	0.48	0.476973	0.48	0.021082	0.48	0.0221469	0.48	0.006681	0.48	0.00665647
0.481	0.849221	0.481	0.866628	0.481	0.332806	0.481	0.478982	0.481	0.02112	0.481	0.0221949	0.481	0.00668	0.481	0.00665599
0.482	0.849036	0.482	0.86649	0.482	0.334481	0.482	0.480988	0.482	0.021143	0.482	0.0222431	0.482	0.006675	0.482	0.00665555
0.483	0.84889	0.483	0.866353	0.483	0.336154	0.483	0.482991	0.483	0.021191	0.483	0.0222913	0.483	0.006673	0.483	0.00665516
0.484	0.848701	0.484	0.866218	0.484	0.337737	0.484	0.484991	0.484	0.021228	0.484	0.0223396	0.484	0.006671	0.484	0.00665481
0.485	0.848465	0.485	0.866084	0.485	0.339415	0.485	0.486988	0.485	0.021261	0.485	0.022388	0.485	0.006655	0.485	0.00665452
0.486	0.848331	0.486	0.865951	0.486	0.341051	0.486	0.488982	0.486	0.021286	0.486	0.0224365	0.486	0.006662	0.486	0.00665426
0.487	0.848076	0.487	0.86582	0.487	0.34272	0.487	0.490973	0.487	0.021322	0.487	0.0224851	0.487	0.00667	0.487	0.00665405
0.488	0.847879	0.488	0.865691	0.488	0.344403	0.488	0.49296	0.488	0.021351	0.488	0.0225338	0.488	0.006664	0.488	0.00665389
0.489	0.847696	0.489	0.865563	0.489	0.345998	0.489	0.494944	0.489	0.021375	0.489	0.0225826	0.489	0.006666	0.489	0.00665377
0.49	0.847515	0.49	0.865436	0.49	0.347584	0.49	0.496924	0.49	0.021431	0.49	0.0226315	0.49	0.00666	0.49	0.0066537
0.491	0.847223	0.491	0.865311	0.491	0.349206	0.491	0.498901	0.491	0.021493	0.491	0.0226805	0.491	0.006663	0.491	0.00665367
0.492	0.847029	0.492	0.865187	0.492	0.35085	0.492	0.500874	0.492	0.021524	0.492	0.0227296	0.492	0.006665	0.492	0.00665369
0.493	0.846822	0.493	0.865065	0.493	0.352401	0.493	0.502843	0.493	0.021573	0.493	0.0227788	0.493	0.00666	0.493	0.00665374
0.494	0.846526	0.494	0.864944	0.494	0.354043	0.494	0.504809	0.494	0.021605	0.494	0.0228281	0.494	0.006656	0.494	0.00665385
0.495	0.846354	0.495	0.864825	0.495	0.355647	0.495	0.50677	0.495	0.021646	0.495	0.0228775	0.495	0.006662	0.495	0.00665399
0.496	0.846083	0.496	0.864707	0.496	0.357284	0.496	0.508728	0.496	0.021693	0.496	0.0229269	0.496	0.006665	0.496	0.00665418
0.497	0.845879	0.497	0.86459	0.497	0.358873	0.497	0.510681	0.497	0.021731	0.497	0.0229765	0.497	0.006661	0.497	0.00665441
0.498	0.8457	0.498	0.864475	0.498	0.360503	0.498	0.51263	0.498	0.021788	0.498	0.0230262	0.498	0.006663	0.498	0.00665469
0.499	0.845469	0.499	0.864361	0.499	0.362126	0.499	0.514574	0.499	0.021835	0.499	0.023076	0.499	0.006659	0.499	0.006655
0.5	0.845245	0.5	0.864249	0.5	0.363823	0.5	0.516515	0.5	0.021877	0.5	0.0231259	0.5	0.006656	0.5	0.00665536
0.501	0.845011	0.501	0.864138	0.501	0.365491	0.501	0.51845	0.501	0.021925	0.501	0.0231759	0.501	0.006643	0.501	0.00665576
0.502	0.844794	0.502	0.864029	0.502	0.367055	0.502	0.520382	0.502	0.021975	0.502	0.023226	0.502	0.006652	0.502	0.0066562
0.503	0.844549	0.503	0.863921	0.503	0.368725	0.503	0.522308	0.503	0.022024	0.503	0.0232762	0.503	0.006662	0.503	0.00665668
0.504	0.844356	0.504	0.863814	0.504	0.370346	0.504	0.52423	0.504	0.022048	0.504	0.0233265	0.504	0.006661	0.504	0.00665721
0.505	0.844191	0.505	0.863709	0.505	0.371986	0.505	0.526147	0.505	0.022082	0.505	0.0233769	0.505	0.006671	0.505	0.00665777
0.506	0.843947	0.506	0.863605	0.506	0.373627	0.506	0.52806	0.506	0.022112	0.506	0.0234274	0.506	0.006674	0.506	0.00665837
0.507	0.843812	0.507	0.863502	0.507	0.375365	0.507	0.529967	0.507	0.022155	0.507	0.023478	0.507	0.006666	0.507	0.00665902
0.508	0.843603	0.508	0.863401	0.508	0.376989	0.508	0.531869	0.508	0.022204	0.508	0.0235287	0.508	0.006671	0.508	0.0066597
0.509	0.843459	0.509	0.863301	0.509	0.378676	0.509	0.533767	0.509	0.022239	0.509	0.0235796	0.509	0.006676	0.509	0.00666043
0.51	0.843248	0.51	0.863202	0.51	0.380323	0.51	0.535659	0.51	0.02227	0.51	0.0236305	0.51	0.006676	0.51	0.00666119
0.511	0.843044	0.511	0.863105	0.511	0.382058	0.511	0.537545	0.511	0.022322	0.511	0.0236815	0.511	0.006673	0.511	0.00666199
0.512	0.842847	0.512	0.863009	0.512	0.383795	0.512	0.539427	0.512	0.022357	0.512	0.0237326	0.512	0.006683	0.512	0.00666283
0.513	0.842669	0.513	0.862914	0.513	0.385557	0.513	0.541303	0.513	0.022434	0.513	0.0237838	0.513	0.006681	0.513	0.00666371
0.514	0.842409	0.514	0.862821	0.514	0.387246	0.514	0.543174	0.514	0.022452	0.514	0.0238351	0.514	0.006682	0.514	0.00666463
0.515	0.842241	0.515	0.862729	0.515	0.388943	0.515	0.545039	0.515	0.022501	0.515	0.0238866	0.515	0.006684	0.515	0.00666558
0.516	0.842027	0.516	0.862639	0.516	0.390568	0.516	0.546898	0.516	0.022542	0.516	0.0239381	0.516	0.006685	0.516	0.00666658
0.517	0.841856	0.517	0.862549	0.517	0.3922	0.517	0.548752	0.517	0.022588	0.517	0.0239897	0.517	0.006693	0.517	0.00666761
0.518	0.841709	0.518	0.862461	0.518	0.393948	0.518	0.5506	0.518	0.022613	0.518	0.0240415	0.518	0.006706	0.518	0.00666867
0.519	0.841527	0.519	0.862374	0.519	0.395587	0.519	0.552442	0.519	0.022648	0.519	0.0240933	0.519	0.006704	0.519	0.00666978
0.52	0.841286	0.52	0.862289	0.52	0.397223	0.52	0.554279	0.52	0.022692	0.52	0.0241453	0.52	0.006717	0.52	0.00667091
0.521	0.841251	0.521	0.862205	0.521	0.398881	0.521	0.556109	0.521	0.022736	0.521	0.0241973	0.521	0.006715	0.521	0.00667209
0.522	0.841101	0.522	0.862122	0.522	0.400517	0.522	0.557933	0.522	0.022796	0.522	0.0242495	0.522	0.006716	0.522	0.0066733
0.523	0.841034	0.523	0.86204	0.523	0.402189	0.523	0.559752	0.523	0.022841	0.523	0.0243017	0.523	0.006723	0.523	0.00667455
0.524	0.840883	0.524	0.86196	0.524	0.403896	0.524	0.561564	0.524	0.022885	0.524	0.0243541	0.524	0.006735	0.524	0.00667583
0.525	0.840697	0.525	0.861881	0.525	0.405611	0.525	0.56337	0.525	0.022931	0.525	0.0244066	0.525	0.006733	0.525	0.00667715
0.526	0.84055	0.526	0.861803	0.526	0.407416	0.526	0.56517	0.526	0.022964	0.526	0.0244591	0.526	0.006751	0.526	0.0066785
0.527	0.8405	0.527	0.861726	0.527	0.409039	0.527	0.566963	0.527	0.023016	0.527	0.0245118	0.527	0.006753	0.527	0.00667988
0.528	0.840327	0.528	0.861651	0.528	0.410694	0.528	0.56875	0.528	0.02305	0.528	0.0245646	0.528	0.006745	0.528	0.0066813
0.529	0.840195	0.529	0.861576	0.529	0.412401	0.529	0.570531	0.529	0.023079	0.529	0.0246175	0.529	0.006751	0.529	0.00668276
0.53	0.839994	0.53	0.861503	0.53	0.414075	0.53	0.572305	0.53	0.023135	0.53	0.0246705	0.53	0.006765	0.53	0.00668424
0.531	0.839776	0.531	0.861432	0.531	0.415771	0.531	0.574073	0.531	0.023172	0.531	0.0247236	0.531	0.006765	0.531	0.00668576
0.532	0.839631	0.532	0.861361	0.532	0.417445	0.532	0.575834	0.532	0.023223	0.532	0.0247768	0.532	0.006766	0.532	0.00668731
0.533	0.839575	0.533	0.861291	0.533	0.419136	0.533	0.577588	0.533	0.023261	0.533	0.0248301	0.533	0.006759	0.533	0.0066889
0.534	0.839452	0.534	0.861223	0.534	0.420846	0.534	0.579336	0.534	0.023298	0.534	0.0248836	0.534	0.006762	0.534	0.00669052
0.535	0.83938	0.535	0.861156	0.535	0.422584	0.535	0.581076	0.535	0.023325	0.535	0.0249371	0.535	0.006768	0.535	0.00669216
0.536	0.839247	0.536	0.86109	0.536	0.424302	0.536	0.58281	0.536	0.023371	0.536	0.0249907	0.536	0.006766	0.536	0.00669384
0.537	0.839111	0.537	0.861026	0.537	0.426	0.537	0.584538	0.537	0.023417	0.537	0.0250445	0.537	0.006779	0.537	0.00669555
0.538	0.838945	0.538	0.860962	0.538	0.427633	0.538	0.586258	0.538	0.023476	0.538	0.0250983	0.538	0.006779	0.538	0.0066973
0.539	0.838875	0.539	0.8609	0.539	0.429349	0.539	0.587971	0.539	0.023525	0.539	0.0251523	0.539	0.006774	0.539	0.00669907
0.54	0.838709	0.54	0.860838	0.54	0.431001	0.54	0.589677	0.54	0.023565	0.54	0.0252064	0.54	0.006777	0.54	0.00670087
0.541	0.83857	0.541	0.860778	0.541	0.432645	0.541	0.591376	0.541	0.023623	0.541	0.0252606	0.541	0.00677	0.541	0.0067027
0.542	0.838457	0.542	0.860719	0.542	0.434387	0.542	0.593068	0.542	0.023668	0.542	0.0253149	0.542	0.006772	0.542	0.00670456
0.543	0.838326	0.543	0.860661	0.543	0.436088	0.543	0.594753	0.543	0.023717	0.543	0.0253693	0.543	0.006771	0.543	0.00670645
0.544	0.838239	0.544	0.860604	0.544	0.437767	0.544	0.596431	0.544	0.02377	0.544	0.0254238	0.544	0.006761	0.544	0.00670837
0.545	0.838123	0.545	0.860549	0.545	0.439387	0.545	0.598101	0.545	0.023813	0.545	0.0254784	0.545	0.006761	0.545	0.00671032
0.546	0.838089	0.546	0.860494	0.546	0.441108	0.546	0.599764	0.546	0.023871	0.546	0.0255331	0.546	0.006764	0.546	0.0067123
0.547	0.838054	0.547	0.860441	0.547	0.442792	0.547	0.60142	0.547	0.023902	0.547	0.0255879	0.547	0.006781	0.547	0.0067143
0.548	0.83792	0.548	0.860388	0.548	0.44443	0.548	0.603069	0.548	0.023955	0.548	0.0256429	0.548	0.006781	0.548	0.00671633
0.549	0.837857	0.549	0.860337	0.549	0.44611	0.549	0.60471	0.549	0.024008	0.549	0.025698	0.549	0.006785	0.549	0.00671839
0.55	0.837677	0.55	0.860287	0.55	0.447768	0.55	0.606343	0.55	0.024021	0.55	0.0257531	0.55	0.006788	0.55	0.00672048
0.551	0.837746	0.551	0.860237	0.551	0.449459	0.551	0.607969	0.551	0.024078	0.551	0.0258084	0.551	0.006801	0.551	0.00672259
0.552	0.837572	0.552	0.860189	0.552	0.45115	0.552	0.609588	0.552	0.024116	0.552	0.0258638	0.552	0.0068	0.552	0.00672473
0.553	0.837383	0.553	0.860142	0.553	0.45279	0.553	0.611199	0.553	0.024169	0.553	0.0259193	0.553	0.006808	0.553	0.00672689
0.554	0.837324	0.554	0.860096	0.554	0.454456	0.554	0.612802	0.554	0.024232	0.554	0.0259749	0.554	0.006803	0.554	0.00672909
0.555	0.837305	0.555	0.860051	0.555	0.456173	0.555	0.614398	0.555	0.024275	0.555	0.0260306	0.555	0.006803	0.555	0.0067313
0.556	0.837172	0.556	0.860007	0.556	0.457821	0.556	0.615986	0.556	0.024318	0.556	0.0260865	0.556	0.006806	0.556	0.00673354
0.557	0.837069	0.557	0.859964	0.557	0.459559	0.557	0.617566	0.557	0.024348	0.557	0.0261424	0.557	0.006806	0.557	0.00673581
0.558	0.836983	0.558	0.859922	0.558	0.461314	0.558	0.619139	0.558	0.024363	0.558	0.0261985	0.558	0.006815	0.558	0.0067381
0.559	0.8369	0.559	0.859881	0.559	0.463045	0.559	0.620704	0.559	0.0244	0.559	0.0262546	0.559	0.006809	0.559	0.00674041
0.56	0.836683	0.56	0.859841	0.56	0.464689	0.56	0.622261	0.56	0.024439	0.56	0.0263109	0.56	0.006813	0.56	0.00674275
0.561	0.836625	0.561	0.859802	0.561	0.466318	0.561	0.62381	0.561	0.024504	0.561	0.0263673	0.561	0.006823	0.561	0.00674511
0.562	0.836495	0.562	0.859764	0.562	0.467957	0.562	0.625352	0.562	0.024536	0.562	0.0264238	0.562	0.006822	0.562	0.00674749
0.563	0.836361	0.563	0.859727	0.563	0.469575	0.563	0.626885	0.563	0.024576	0.563	0.0264804	0.563	0.00683	0.563	0.0067499
0.564	0.836227	0.564	0.85969	0.564	0.47123	0.564	0.628411	0.564	0.024632	0.564	0.0265372	0.564	0.006817	0.564	0.00675233
0.565	0.836168	0.565	0.859655	0.565	0.472852	0.565	0.629929	0.565	0.024665	0.565	0.026594	0.565	0.006818	0.565	0.00675478
0.566	0.836102	0.566	0.859621	0.566	0.474513	0.566	0.631439	0.566	0.024709	0.566	0.026651	0.566	0.00681	0.566	0.00675725
0.567	0.836081	0.567	0.859588	0.567	0.476095	0.567	0.63294	0.567	0.02476	0.567	0.0267081	0.567	0.006814	0.567	0.00675974
0.568	0.836076	0.568	0.859555	0.568	0.477762	0.568	0.634434	0.568	0.024806	0.568	0.0267653	0.568	0.006829	0.568	0.00676226
0.569	0.835943	0.569	0.859524	0.569	0.47937	0.569	0.63592	0.569	0.024852	0.569	0.0268226	0.569	0.006836	0.569	0.00676479
0.57	0.835842	0.57	0.859493	0.57	0.481124	0.57	0.637398	0.57	0.02491	0.57	0.02688	0.57	0.006836	0.57	0.00676735
0.571	0.83572	0.571	0.859464	0.571	0.482827	0.571	0.638868	0.571	0.024963	0.571	0.0269375	0.571	0.006846	0.571	0.00676992
0.572	0.835747	0.572	0.859435	0.572	0.484532	0.572	0.640329	0.572	0.025008	0.572	0.0269952	0.572	0.006857	0.572	0.00677252
0.573	0.835692	0.573	0.859407	0.573	0.486208	0.573	0.641783	0.573	0.025085	0.573	0.0270529	0.573	0.006859	0.573	0.00677513
0.574	0.83565	0.574	0.85938	0.574	0.487807	0.574	0.643228	0.574	0.02513	0.574	0.0271108	0.574	0.006855	0.574	0.00677776
0.575	0.835464	0.575	0.859354	0.575	0.489532	0.575	0.644666	0.575	0.025197	0.575	0.0271688	0.575	0.006855	0.575	0.00678042
0.576	0.835506	0.576	0.859329	0.576	0.49122	0.576	0.646095	0.576	0.02524	0.576	0.0272269	0.576	0.006872	0.576	0.00678309
0.577	0.835444	0.577	0.859305	0.577	0.492873	0.577	0.647516	0.577	0.025264	0.577	0.0272852	0.577	0.006888	0.577	0.00678577
0.578	0.835465	0.578	0.859281	0.578	0.494516	0.578	0.648929	0.578	0.025317	0.578	0.0273435	0.578	0.006888	0.578	0.00678848
0.579	0.835366	0.579	0.859259	0.579	0.496225	0.579	0.650333	0.579	0.02536	0.579	0.027402	0.579	0.006889	0.579	0.0067912
0.58	0.835376	0.58	0.859237	0.58	0.497941	0.58	0.65173	0.58	0.025418	0.58	0.0274606	0.58	0.006896	0.58	0.00679394
0.581	0.835389	0.581	0.859216	0.581	0.499477	0.581	0.653118	0.581	0.02547	0.581	0.0275193	0.581	0.00689	0.581	0.0067967
0.582	0.835261	0.582	0.859196	0.582	0.501075	0.582	0.654498	0.582	0.025516	0.582	0.0275781	0.582	0.006902	0.582	0.00679947
0.583	0.83523	0.583	0.859177	0.583	0.502707	0.583	0.65587	0.583	0.025565	0.583	0.027637	0.583	0.006913	0.583	0.00680226
0.584	0.835145	0.584	0.859158	0.584	0.50438	0.584	0.657234	0.584	0.025635	0.584	0.0276961	0.584	0.006921	0.584	0.00680507
0.585	0.835019	0.585	0.85914	0.585	0.505965	0.585	0.658589	0.585	0.025691	0.585	0.0277553	0.585	0.006925	0.585	0.00680789
0.586	0.834927	0.586	0.859124	0.586	0.507643	0.586	0.659936	0.586	0.02575	0.586	0.0278145	0.586	0.006928	0.586	0.00681072
0.587	0.834859	0.587	0.859108	0.587	0.509382	0.587	0.661275	0.587	0.025777	0.587	0.027874	0.587	0.006931	0.587	0.00681357
0.588	0.834832	0.588	0.859092	0.588	0.511053	0.588	0.662606	0.588	0.025852	0.588	0.0279335	0.588	0.006945	0.588	0.00681644
0.589	0.8348	0.589	0.859078	0.589	0.512645	0.589	0.663928	0.589	0.025881	0.589	0.0279931	0.589	0.006953	0.589	0.00681932
0.59	0.834775	0.59	0.859064	0.59	0.514171	0.59	0.665243	0.59	0.025941	0.59	0.0280529	0.59	0.006951	0.59	0.00682221
0.591	0.834708	0.591	0.859051	0.591	0.515751	0.591	0.666548	0.591	0.025971	0.591	0.0281128	0.591	0.006957	0.591	0.00682512
0.592	0.834662	0.592	0.859039	0.592	0.517441	0.592	0.667846	0.592	0.025995	0.592	0.0281728	0.592	0.006947	0.592	0.00682803
0.593	0.834553	0.593	0.859027	0.593	0.518992	0.593	0.669135	0.593	0.026056	0.593	0.0282329	0.593	0.006959	0.593	0.00683097
0.594	0.834447	0.594	0.859016	0.594	0.520584	0.594	0.670416	0.594	0.026095	0.594	0.0282932	0.594	0.006965	0.594	0.00683391
0.595	0.834418	0.595	0.859006	0.595	0.522153	0.595	0.671689	0.595	0.026143	0.595	0.0283535	0.595	0.006965	0.595	0.00683687
0.596	0.834402	0.596	0.858997	0.596	0.52383	0.596	0.672954	0.596	0.026181	0.596	0.028414	0.596	0.006976	0.596	0.00683983
0.597	0.834409	0.597	0.858988	0.597	0.525398	0.597	0.67421	0.597	0.026227	0.597	0.0284746	0.597	0.006976	0.597	0.00684281
0.598	0.834333	0.598	0.858981	0.598	0.526966	0.598	0.675458	0.598	0.02628	0.598	0.0285354	0.598	0.006975	0.598	0.0068458
0.599	0.83432	0.599	0.858973	0.599	0.528555	0.599	0.676697	0.599	0.02634	0.599	0.0285962	0.599	0.006972	0.599	0.0068488
0.6	0.8343	0.6	0.858967	0.6	0.530132	0.6	0.677929	0.6	0.026391	0.6	0.0286572	0.6	0.006977	0.6	0.00685181
0.601	0.834327	0.601	0.858961	0.601	0.531605	0.601	0.679152	0.601	0.026434	0.601	0.0287183	0.601	0.006985	0.601	0.00685484
0.602	0.834195	0.602	0.858956	0.602	0.533182	0.602	0.680367	0.602	0.026509	0.602	0.0287795	0.602	0.006983	0.602	0.00685787
0.603	0.834186	0.603	0.858951	0.603	0.534761	0.603	0.681573	0.603	0.026567	0.603	0.0288409	0.603	0.006997	0.603	0.00686091
0.604	0.834178	0.604	0.858948	0.604	0.536304	0.604	0.682772	0.604	0.026597	0.604	0.0289024	0.604	0.006995	0.604	0.00686396
0.605	0.834205	0.605	0.858945	0.605	0.537853	0.605	0.683962	0.605	0.026654	0.605	0.0289639	0.605	0.006992	0.605	0.00686702
0.606	0.834127	0.606	0.858942	0.606	0.539489	0.606	0.685144	0.606	0.026708	0.606	0.0290257	0.606	0.006991	0.606	0.00687008
0.607	0.834142	0.607	0.85894	0.607	0.541138	0.607	0.686318	0.607	0.026752	0.607	0.0290875	0.607	0.007005	0.607	0.00687316
0.608	0.834074	0.608	0.858939	0.608	0.542761	0.608	0.687483	0.608	0.026784	0.608	0.0291495	0.608	0.007004	0.608	0.00687624
0.609	0.834045	0.609	0.858938	0.609	0.544327	0.609	0.68864	0.609	0.026844	0.609	0.0292115	0.609	0.007003	0.609	0.00687933
0.61	0.834015	0.61	0.858939	0.61	0.545931	0.61	0.689789	0.61	0.026894	0.61	0.0292738	0.61	0.007001	0.61	0.00688243
0.611	0.833962	0.611	0.858939	0.611	0.547454	0.611	0.69093	0.611	0.026937	0.611	0.0293361	0.611	0.007016	0.611	0.00688554
0.612	0.833978	0.612	0.85894	0.612	0.549038	0.612	0.692063	0.612	0.027007	0.612	0.0293986	0.612	0.007024	0.612	0.00688865
0.613	0.833956	0.613	0.858942	0.613	0.550525	0.613	0.693187	0.613	0.027045	0.613	0.0294611	0.613	0.00703	0.613	0.00689177
0.614	0.83387	0.614	0.858945	0.614	0.552041	0.614	0.694304	0.614	0.027095	0.614	0.0295239	0.614	0.007036	0.614	0.00689489
0.615	0.833835	0.615	0.858948	0.615	0.55354	0.615	0.695412	0.615	0.027152	0.615	0.0295867	0.615	0.007041	0.615	0.00689802
0.616	0.833912	0.616	0.858952	0.616	0.555149	0.616	0.696512	0.616	0.027193	0.616	0.0296497	0.616	0.007034	0.616	0.00690116
0.617	0.833841	0.617	0.858956	0.617	0.556494	0.617	0.697604	0.617	0.027238	0.617	0.0297127	0.617	0.007038	0.617	0.0069043
0.618	0.833827	0.618	0.858961	0.618	0.557991	0.618	0.698688	0.618	0.027256	0.618	0.029776	0.618	0.007046	0.618	0.00690744
0.619	0.833846	0.619	0.858966	0.619	0.559528	0.619	0.699764	0.619	0.027312	0.619	0.0298393	0.619	0.007063	0.619	0.00691059
0.62	0.833877	0.62	0.858972	0.62	0.56097	0.62	0.700832	0.62	0.027386	0.62	0.0299028	0.62	0.007063	0.62	0.00691374
0.621	0.833784	0.621	0.858978	0.621	0.562405	0.621	0.701891	0.621	0.027432	0.621	0.0299664	0.621	0.007066	0.621	0.0069169
0.622	0.83377	0.622	0.858985	0.622	0.563936	0.622	0.702943	0.622	0.027474	0.622	0.0300301	0.622	0.007064	0.622	0.00692006
0.623	0.833755	0.623	0.858993	0.623	0.565446	0.623	0.703987	0.623	0.027513	0.623	0.030094	0.623	0.007072	0.623	0.00692323
0.624	0.833743	0.624	0.859001	0.624	0.566938	0.624	0.705022	0.624	0.027561	0.624	0.0301579	0.624	0.007079	0.624	0.0069264
0.625	0.833821	0.625	0.85901	0.625	0.568317	0.625	0.70605	0.625	0.027623	0.625	0.0302221	0.625	0.007077	0.625	0.00692957
0.626	0.833767	0.626	0.859019	0.626	0.569803	0.626	0.70707	0.626	0.027665	0.626	0.0302863	0.626	0.007086	0.626	0.00693274
0.627	0.833739	0.627	0.859028	0.627	0.571319	0.627	0.708081	0.627	0.027727	0.627	0.0303507	0.627	0.007087	0.627	0.00693591
0.628	0.833759	0.628	0.859038	0.628	0.572696	0.628	0.709085	0.628	0.027789	0.628	0.0304152	0.628	0.007109	0.628	0.00693909
0.629	0.833672	0.629	0.859049	0.629	0.574144	0.629	0.710081	0.629	0.027847	0.629	0.0304798	0.629	0.007109	0.629	0.00694227
0.63	0.833687	0.63	0.85906	0.63	0.575629	0.63	0.711069	0.63	0.027895	0.63	0.0305445	0.63	0.007111	0.63	0.00694545
0.631	0.833896	0.631	0.859072	0.631	0.577071	0.631	0.712049	0.631	0.027934	0.631	0.0306094	0.631	0.007122	0.631	0.00694863
0.632	0.833802	0.632	0.859084	0.632	0.578534	0.632	0.713021	0.632	0.027981	0.632	0.0306744	0.632	0.007131	0.632	0.00695181
0.633	0.833692	0.633	0.859096	0.633	0.579973	0.633	0.713986	0.633	0.028008	0.633	0.0307396	0.633	0.007126	0.633	0.00695499
0.634	0.833655	0.634	0.859109	0.634	0.581482	0.634	0.714942	0.634	0.028073	0.634	0.0308049	0.634	0.007111	0.634	0.00695817
0.635	0.833696	0.635	0.859123	0.635	0.582889	0.635	0.715891	0.635	0.028136	0.635	0.0308703	0.635	0.007125	0.635	0.00696135
0.636	0.833697	0.636	0.859137	0.636	0.584239	0.636	0.716832	0.636	0.02818	0.636	0.0309358	0.636	0.007128	0.636	0.00696453
0.637	0.833715	0.637	0.859151	0.637	0.585601	0.637	0.717766	0.637	0.028244	0.637	0.0310015	0.637	0.007129	0.637	0.00696771
0.638	0.833785	0.638	0.859166	0.638	0.587074	0.638	0.718691	0.638	0.028281	0.638	0.0310673	0.638	0.007126	0.638	0.00697089
0.639	0.833755	0.639	0.859181	0.639	0.588594	0.639	0.719609	0.639	0.028321	0.639	0.0311332	0.639	0.007131	0.639	0.00697406
0.64	0.833752	0.64	0.859197	0.64	0.590035	0.64	0.72052	0.64	0.028353	0.64	0.0311993	0.64	0.007129	0.64	0.00697724
0.641	0.833867	0.641	0.859213	0.641	0.591462	0.641	0.721422	0.641	0.028395	0.641	0.0312655	0.641	0.00713	0.641	0.00698041
0.642	0.833882	0.642	0.859229	0.642	0.593018	0.642	0.722317	0.642	0.028443	0.642	0.0313318	0.642	0.007142	0.642	0.00698358
0.643	0.833855	0.643	0.859246	0.643	0.594463	0.643	0.723205	0.643	0.028485	0.643	0.0313983	0.643	0.007152	0.643	0.00698675
0.644	0.833703	0.644	0.859264	0.644	0.595932	0.644	0.724085	0.644	0.028549	0.644	0.0314649	0.644	0.00715	0.644	0.00698991
0.645	0.833565	0.645	0.859281	0.645	0.59722	0.645	0.724957	0.645	0.028602	0.645	0.0315316	0.645	0.00715	0.645	0.00699308
0.646	0.833517	0.646	0.8593	0.646	0.598551	0.646	0.725822	0.646	0.028665	0.646	0.0315985	0.646	0.007143	0.646	0.00699624
0.647	0.833509	0.647	0.859318	0.647	0.599878	0.647	0.726679	0.647	0.028732	0.647	0.0316655	0.647	0.007143	0.647	0.00699939
0.648	0.833512	0.648	0.859337	0.648	0.601323	0.648	0.727529	0.648	0.028777	0.648	0.0317327	0.648	0.007148	0.648	0.00700254
0.649	0.833555	0.649	0.859356	0.649	0.602763	0.649	0.728371	0.649	0.028831	0.649	0.0317999	0.649	0.007143	0.649	0.00700569
0.65	0.833553	0.65	0.859376	0.65	0.604134	0.65	0.729206	0.65	0.028879	0.65	0.0318673	0.65	0.007147	0.65	0.00700884
0.651	0.833538	0.651	0.859396	0.651	0.605418	0.651	0.730034	0.651	0.028907	0.651	0.0319349	0.651	0.007149	0.651	0.00701197
0.652	0.833591	0.652	0.859416	0.652	0.606807	0.652	0.730854	0.652	0.028966	0.652	0.0320026	0.652	0.007155	0.652	0.00701511
0.653	0.833566	0.653	0.859437	0.653	0.608248	0.653	0.731667	0.653	0.029008	0.653	0.0320704	0.653	0.00716	0.653	0.00701824
0.654	0.833582	0.654	0.859458	0.654	0.609627	0.654	0.732473	0.654	0.029055	0.654	0.0321383	0.654	0.007164	0.654	0.00702136
0.655	0.833554	0.655	0.859479	0.655	0.610955	0.655	0.733271	0.655	0.029116	0.655	0.0322064	0.655	0.007168	0.655	0.00702448
0.656	0.833616	0.656	0.859501	0.656	0.612138	0.656	0.734062	0.656	0.029157	0.656	0.0322746	0.656	0.007167	0.656	0.00702759
0.657	0.833517	0.657	0.859523	0.657	0.613663	0.657	0.734846	0.657	0.029213	0.657	0.032343	0.657	0.007165	0.657	0.00703069
0.658	0.833553	0.658	0.859545	0.658	0.614989	0.658	0.735623	0.658	0.029262	0.658	0.0324115	0.658	0.007176	0.658	0.00703379
0.659	0.833597	0.659	0.859568	0.659	0.616285	0.659	0.736393	0.659	0.029333	0.659	0.0324801	0.659	0.00718	0.659	0.00703689
0.66	0.833662	0.66	0.859591	0.66	0.617501	0.66	0.737155	0.66	0.029406	0.66	0.0325489	0.66	0.007183	0.66	0.00703997
0.661	0.833604	0.661	0.859614	0.661	0.618767	0.661	0.737911	0.661	0.029467	0.661	0.0326178	0.661	0.007187	0.661	0.00704305
0.662	0.833703	0.662	0.859638	0.662	0.620098	0.662	0.738659	0.662	0.029505	0.662	0.0326869	0.662	0.007192	0.662	0.00704612
0.663	0.833652	0.663	0.859662	0.663	0.621407	0.663	0.7394	0.663	0.029564	0.663	0.032756	0.663	0.007197	0.663	0.00704918
0.664	0.833616	0.664	0.859686	0.664	0.622634	0.664	0.740135	0.664	0.029621	0.664	0.0328254	0.664	0.007186	0.664	0.00705224
0.665	0.833725	0.665	0.859711	0.665	0.623926	0.665	0.740862	0.665	0.029711	0.665	0.0328948	0.665	0.00718	0.665	0.00705529
0.666	0.833819	0.666	0.859735	0.666	0.625184	0.666	0.741583	0.666	0.029772	0.666	0.0329644	0.666	0.007189	0.666	0.00705833
0.667	0.833948	0.667	0.85976	0.667	0.626486	0.667	0.742296	0.667	0.029826	0.667	0.0330342	0.667	0.007195	0.667	0.00706136
0.668	0.833901	0.668	0.859786	0.668	0.627686	0.668	0.743003	0.668	0.029895	0.668	0.0331041	0.668	0.007193	0.668	0.00706438
0.669	0.833901	0.669	0.859811	0.669	0.628996	0.669	0.743703	0.669	0.029961	0.669	0.0331741	0.669	0.007186	0.669	0.00706739
0.67	0.833923	0.67	0.859837	0.67	0.63022	0.67	0.744396	0.67	0.030017	0.67	0.0332443	0.67	0.007205	0.67	0.00707039
0.671	0.833855	0.671	0.859863	0.671	0.631486	0.671	0.745082	0.671	0.03007	0.671	0.0333146	0.671	0.007211	0.671	0.00707339
0.672	0.83378	0.672	0.85989	0.672	0.632724	0.672	0.745761	0.672	0.03012	0.672	0.033385	0.672	0.007214	0.672	0.00707637
0.673	0.833701	0.673	0.859916	0.673	0.633866	0.673	0.746434	0.673	0.030181	0.673	0.0334556	0.673	0.007221	0.673	0.00707934
0.674	0.833635	0.674	0.859943	0.674	0.635138	0.674	0.7471	0.674	0.03025	0.674	0.0335263	0.674	0.007227	0.674	0.00708231
0.675	0.833661	0.675	0.85997	0.675	0.63639	0.675	0.74776	0.675	0.030302	0.675	0.0335972	0.675	0.007238	0.675	0.00708526
0.676	0.833694	0.676	0.859998	0.676	0.637664	0.676	0.748413	0.676	0.030351	0.676	0.0336682	0.676	0.007256	0.676	0.0070882
0.677	0.833751	0.677	0.860025	0.677	0.638906	0.677	0.749059	0.677	0.030402	0.677	0.0337394	0.677	0.007262	0.677	0.00709114
0.678	0.833812	0.678	0.860053	0.678	0.640138	0.678	0.749699	0.678	0.030457	0.678	0.0338107	0.678	0.007274	0.678	0.00709406
0.679	0.833879	0.679	0.860081	0.679	0.64123	0.679	0.750332	0.679	0.030499	0.679	0.0338821	0.679	0.007276	0.679	0.00709697
0.68	0.834006	0.68	0.860109	0.68	0.642441	0.68	0.750959	0.68	0.03055	0.68	0.0339537	0.68	0.007283	0.68	0.00709987
0.681	0.834058	0.681	0.860138	0.681	0.643647	0.681	0.751579	0.681	0.030607	0.681	0.0340255	0.681	0.007283	0.681	0.00710275
0.682	0.834055	0.682	0.860166	0.682	0.645029	0.682	0.752193	0.682	0.030683	0.682	0.0340973	0.682	0.007289	0.682	0.00710563
0.683	0.834247	0.683	0.860195	0.683	0.646196	0.683	0.7528	0.683	0.030754	0.683	0.0341693	0.683	0.007298	0.683	0.00710849
0.684	0.834285	0.684	0.860224	0.684	0.647398	0.684	0.753401	0.684	0.030807	0.684	0.0342415	0.684	0.007305	0.684	0.00711134
0.685	0.834358	0.685	0.860253	0.685	0.648595	0.685	0.753996	0.685	0.030862	0.685	0.0343138	0.685	0.007321	0.685	0.00711418
0.686	0.834319	0.686	0.860283	0.686	0.649693	0.686	0.754585	0.686	0.030935	0.686	0.0343863	0.686	0.007329	0.686	0.007117
0.687	0.83435	0.687	0.860312	0.687	0.650857	0.687	0.755167	0.687	0.030976	0.687	0.0344589	0.687	0.007334	0.687	0.00711981
0.688	0.834343	0.688	0.860342	0.688	0.651932	0.688	0.755743	0.688	0.031046	0.688	0.0345316	0.688	0.007335	0.688	0.00712261
0.689	0.834424	0.689	0.860372	0.689	0.653136	0.689	0.756313	0.689	0.031106	0.689	0.0346045	0.689	0.007332	0.689	0.0071254
0.69	0.834436	0.69	0.860402	0.69	0.654271	0.69	0.756877	0.69	0.031167	0.69	0.0346775	0.69	0.007339	0.69	0.00712817
0.691	0.834443	0.691	0.860432	0.691	0.65529	0.691	0.757434	0.691	0.031225	0.691	0.0347507	0.691	0.007341	0.691	0.00713093
0.692	0.834487	0.692	0.860463	0.692	0.65634	0.692	0.757986	0.692	0.031261	0.692	0.034824	0.692	0.007352	0.692	0.00713368
0.693	0.834638	0.693	0.860493	0.693	0.657376	0.693	0.758531	0.693	0.03133	0.693	0.0348975	0.693	0.00736	0.693	0.00713641
0.694	0.834781	0.694	0.860524	0.694	0.658432	0.694	0.759071	0.694	0.031381	0.694	0.0349711	0.694	0.007359	0.694	0.00713912
0.695	0.83482	0.695	0.860555	0.695	0.659506	0.695	0.759605	0.695	0.031425	0.695	0.0350449	0.695	0.007363	0.695	0.00714183
0.696	0.83482	0.696	0.860586	0.696	0.660671	0.696	0.760132	0.696	0.031481	0.696	0.0351188	0.696	0.007375	0.696	0.00714451
0.697	0.834856	0.697	0.860617	0.697	0.661703	0.697	0.760654	0.697	0.031535	0.697	0.0351929	0.697	0.007374	0.697	0.00714719
0.698	0.834901	0.698	0.860648	0.698	0.662752	0.698	0.76117	0.698	0.031603	0.698	0.0352671	0.698	0.007386	0.698	0.00714985
0.699	0.834829	0.699	0.86068	0.699	0.663901	0.699	0.76168	0.699	0.031669	0.699	0.0353415	0.699	0.007401	0.699	0.00715249
0.7	0.834843	0.7	0.860711	0.7	0.665018	0.7	0.762184	0.7	0.031731	0.7	0.035416	0.7	0.007403	0.7	0.00715512
0.701	0.834866	0.701	0.860743	0.701	0.666054	0.701	0.762682	0.701	0.031783	0.701	0.0354907	0.701	0.007409	0.701	0.00715773
0.702	0.834878	0.702	0.860774	0.702	0.66713	0.702	0.763175	0.702	0.031851	0.702	0.0355655	0.702	0.007409	0.702	0.00716033
0.703	0.834878	0.703	0.860806	0.703	0.668194	0.703	0.763662	0.703	0.031904	0.703	0.0356404	0.703	0.007415	0.703	0.00716291
0.704	0.834842	0.704	0.860838	0.704	0.669198	0.704	0.764144	0.704	0.031957	0.704	0.0357155	0.704	0.007417	0.704	0.00716548
0.705	0.834899	0.705	0.86087	0.705	0.670233	0.705	0.764619	0.705	0.031994	0.705	0.0357908	0.705	0.007421	0.705	0.00716803
0.706	0.834997	0.706	0.860903	0.706	0.671215	0.706	0.765089	0.706	0.032077	0.706	0.0358662	0.706	0.007439	0.706	0.00717056
0.707	0.835003	0.707	0.860935	0.707	0.672217	0.707	0.765554	0.707	0.032145	0.707	0.0359418	0.707	0.007423	0.707	0.00717308
0.708	0.835141	0.708	0.860967	0.708	0.673279	0.708	0.766013	0.708	0.032214	0.708	0.0360175	0.708	0.007423	0.708	0.00717558
0.709	0.835098	0.709	0.861	0.709	0.674425	0.709	0.766467	0.709	0.032304	0.709	0.0360934	0.709	0.007412	0.709	0.00717806
0.71	0.835173	0.71	0.861032	0.71	0.675456	0.71	0.766915	0.71	0.032368	0.71	0.0361694	0.71	0.007415	0.71	0.00718053
0.711	0.835147	0.711	0.861065	0.711	0.676504	0.711	0.767357	0.711	0.032444	0.711	0.0362455	0.711	0.007414	0.711	0.00718298
0.712	0.835229	0.712	0.861098	0.712	0.677422	0.712	0.767795	0.712	0.032494	0.712	0.0363219	0.712	0.007424	0.712	0.00718541
0.713	0.835208	0.713	0.861131	0.713	0.678471	0.713	0.768227	0.713	0.032561	0.713	0.0363983	0.713	0.007428	0.713	0.00718783
0.714	0.835223	0.714	0.861164	0.714	0.679566	0.714	0.768653	0.714	0.03262	0.714	0.036475	0.714	0.007417	0.714	0.00719023
0.715	0.83514	0.715	0.861197	0.715	0.680569	0.715	0.769075	0.715	0.032699	0.715	0.0365518	0.715	0.007427	0.715	0.00719261
0.716	0.835132	0.716	0.86123	0.716	0.681594	0.716	0.769491	0.716	0.032753	0.716	0.0366287	0.716	0.007416	0.716	0.00719497
0.717	0.835186	0.717	0.861263	0.717	0.682533	0.717	0.769902	0.717	0.03281	0.717	0.0367058	0.717	0.00742	0.717	0.00719732
0.718	0.835151	0.718	0.861296	0.718	0.683575	0.718	0.770307	0.718	0.032869	0.718	0.036783	0.718	0.007412	0.718	0.00719965
0.719	0.835232	0.719	0.861329	0.719	0.684518	0.719	0.770708	0.719	0.032927	0.719	0.0368604	0.719	0.007418	0.719	0.00720196
0.72	0.835222	0.72	0.861362	0.72	0.685468	0.72	0.771103	0.72	0.032991	0.72	0.036938	0.72	0.007423	0.72	0.00720425
0.721	0.835259	0.721	0.861396	0.721	0.686369	0.721	0.771494	0.721	0.033054	0.721	0.0370157	0.721	0.007418	0.721	0.00720652
0.722	0.835332	0.722	0.861429	0.722	0.68738	0.722	0.771879	0.722	0.03311	0.722	0.0370935	0.722	0.007435	0.722	0.00720878
0.723	0.835474	0.723	0.861463	0.723	0.688351	0.723	0.772259	0.723	0.033188	0.723	0.0371716	0.723	0.007449	0.723	0.00721101
0.724	0.83559	0.724	0.861496	0.724	0.689179	0.724	0.772635	0.724	0.033236	0.724	0.0372497	0.724	0.007449	0.724	0.00721323
0.725	0.835661	0.725	0.861529	0.725	0.690133	0.725	0.773005	0.725	0.03331	0.725	0.0373281	0.725	0.007449	0.725	0.00721543
0.726	0.835642	0.726	0.861563	0.726	0.69099	0.726	0.773371	0.726	0.03337	0.726	0.0374066	0.726	0.007458	0.726	0.00721761
0.727	0.835637	0.727	0.861597	0.727	0.691938	0.727	0.773731	0.727	0.033437	0.727	0.0374852	0.727	0.007459	0.727	0.00721978
0.728	0.835645	0.728	0.86163	0.728	0.692937	0.728	0.774087	0.728	0.0335	0.728	0.037564	0.728	0.007457	0.728	0.00722192
0.729	0.835594	0.729	0.861664	0.729	0.693831	0.729	0.774438	0.729	0.03359	0.729	0.037643	0.729	0.007462	0.729	0.00722404
0.73	0.835633	0.73	0.861697	0.73	0.694744	0.73	0.774784	0.73	0.033626	0.73	0.0377221	0.73	0.007464	0.73	0.00722615
0.731	0.835632	0.731	0.861731	0.731	0.695673	0.731	0.775126	0.731	0.033701	0.731	0.0378013	0.731	0.007474	0.731	0.00722823
0.732	0.835512	0.732	0.861765	0.732	0.696611	0.732	0.775463	0.732	0.033772	0.732	0.0378808	0.732	0.007473	0.732	0.0072303
0.733	0.835557	0.733	0.861798	0.733	0.697399	0.733	0.775795	0.733	0.033851	0.733	0.0379604	0.733	0.007479	0.733	0.00723234
0.734	0.835539	0.734	0.861832	0.734	0.698274	0.734	0.776122	0.734	0.033907	0.734	0.0380401	0.734	0.007481	0.734	0.00723437
0.735	0.835515	0.735	0.861866	0.735	0.699181	0.735	0.776445	0.735	0.033951	0.735	0.03812	0.735	0.007481	0.735	0.00723638
0.736	0.835599	0.736	0.8619	0.736	0.700024	0.736	0.776763	0.736	0.034025	0.736	0.0382001	0.736	0.007482	0.736	0.00723836
0.737	0.835578	0.737	0.861933	0.737	0.700792	0.737	0.777077	0.737	0.034066	0.737	0.0382803	0.737	0.007473	0.737	0.00724033
0.738	0.835584	0.738	0.861967	0.738	0.701694	0.738	0.777386	0.738	0.034126	0.738	0.0383607	0.738	0.007475	0.738	0.00724228
0.739	0.835704	0.739	0.862001	0.739	0.702584	0.739	0.777691	0.739	0.034196	0.739	0.0384412	0.739	0.007474	0.739	0.00724421
0.74	0.835778	0.74	0.862034	0.74	0.70332	0.74	0.777991	0.74	0.034261	0.74	0.038522	0.74	0.00748	0.74	0.00724611
0.741	0.835736	0.741	0.862068	0.741	0.704052	0.741	0.778287	0.741	0.034318	0.741	0.0386028	0.741	0.007475	0.741	0.007248
0.742	0.835709	0.742	0.862102	0.742	0.704826	0.742	0.778579	0.742	0.034431	0.742	0.0386838	0.742	0.007467	0.742	0.00724987
0.743	0.835615	0.743	0.862135	0.743	0.705564	0.743	0.778866	0.743	0.034501	0.743	0.038765	0.743	0.007476	0.743	0.00725171
0.744	0.835751	0.744	0.862169	0.744	0.706317	0.744	0.779149	0.744	0.034573	0.744	0.0388464	0.744	0.007476	0.744	0.00725354
0.745	0.835757	0.745	0.862203	0.745	0.70711	0.745	0.779427	0.745	0.034625	0.745	0.0389279	0.745	0.007476	0.745	0.00725534
0.746	0.835709	0.746	0.862236	0.746	0.708017	0.746	0.779702	0.746	0.034713	0.746	0.0390096	0.746	0.007479	0.746	0.00725713
0.747	0.835769	0.747	0.86227	0.747	0.708808	0.747	0.779972	0.747	0.034773	0.747	0.0390914	0.747	0.007475	0.747	0.00725889
0.748	0.83587	0.748	0.862303	0.748	0.70967	0.748	0.780238	0.748	0.034852	0.748	0.0391734	0.748	0.007468	0.748	0.00726063
0.749	0.835882	0.749	0.862337	0.749	0.710485	0.749	0.7805	0.749	0.034912	0.749	0.0392556	0.749	0.007469	0.749	0.00726236
0.75	0.835868	0.75	0.86237	0.75	0.711249	0.75	0.780758	0.75	0.034966	0.75	0.0393379	0.75	0.007473	0.75	0.00726406
0.751	0.835945	0.751	0.862404	0.751	0.711962	0.751	0.781011	0.751	0.035027	0.751	0.0394204	0.751	0.007469	0.751	0.00726574
0.752	0.836008	0.752	0.862437	0.752	0.712686	0.752	0.781261	0.752	0.035075	0.752	0.0395031	0.752	0.007472	0.752	0.0072674
0.753	0.835979	0.753	0.862471	0.753	0.713406	0.753	0.781506	0.753	0.035129	0.753	0.0395859	0.753	0.007475	0.753	0.00726904
0.754	0.836014	0.754	0.862504	0.754	0.714162	0.754	0.781748	0.754	0.035209	0.754	0.0396689	0.754	0.007477	0.754	0.00727066
0.755	0.836122	0.755	0.862537	0.755	0.71493	0.755	0.781986	0.755	0.035288	0.755	0.039752	0.755	0.007478	0.755	0.00727225
0.756	0.836197	0.756	0.86257	0.756	0.715739	0.756	0.782219	0.756	0.035366	0.756	0.0398353	0.756	0.007477	0.756	0.00727383
0.757	0.836241	0.757	0.862604	0.757	0.716528	0.757	0.782449	0.757	0.035443	0.757	0.0399188	0.757	0.007483	0.757	0.00727538
0.758	0.836371	0.758	0.862637	0.758	0.717258	0.758	0.782675	0.758	0.035518	0.758	0.0400025	0.758	0.007472	0.758	0.00727691
0.759	0.836509	0.759	0.86267	0.759	0.717927	0.759	0.782897	0.759	0.035596	0.759	0.0400863	0.759	0.007474	0.759	0.00727843
0.76	0.836552	0.76	0.862703	0.76	0.71862	0.76	0.783115	0.76	0.035651	0.76	0.0401702	0.76	0.007474	0.76	0.00727992
0.761	0.836573	0.761	0.862736	0.761	0.719315	0.761	0.78333	0.761	0.03573	0.761	0.0402544	0.761	0.007474	0.761	0.00728139
0.762	0.836601	0.762	0.862769	0.762	0.720142	0.762	0.783541	0.762	0.035778	0.762	0.0403387	0.762	0.007473	0.762	0.00728283
0.763	0.836685	0.763	0.862802	0.763	0.720882	0.763	0.783748	0.763	0.035853	0.763	0.0404232	0.763	0.00748	0.763	0.00728426
0.764	0.83667	0.764	0.862835	0.764	0.721582	0.764	0.783951	0.764	0.035903	0.764	0.0405078	0.764	0.007488	0.764	0.00728566
0.765	0.83672	0.765	0.862867	0.765	0.722252	0.765	0.784151	0.765	0.035942	0.765	0.0405926	0.765	0.007489	0.765	0.00728705
0.766	0.836712	0.766	0.8629	0.766	0.722994	0.766	0.784347	0.766	0.036022	0.766	0.0406776	0.766	0.007498	0.766	0.00728841
0.767	0.836766	0.767	0.862933	0.767	0.72359	0.767	0.784539	0.767	0.036078	0.767	0.0407628	0.767	0.007502	0.767	0.00728975
0.768	0.836924	0.768	0.862965	0.768	0.724271	0.768	0.784728	0.768	0.036157	0.768	0.0408481	0.768	0.00751	0.768	0.00729107
0.769	0.837002	0.769	0.862998	0.769	0.725003	0.769	0.784914	0.769	0.036221	0.769	0.0409336	0.769	0.007512	0.769	0.00729237
0.77	0.836968	0.77	0.86303	0.77	0.725589	0.77	0.785096	0.77	0.036316	0.77	0.0410192	0.77	0.007518	0.77	0.00729364
0.771	0.836932	0.771	0.863062	0.771	0.726208	0.771	0.785274	0.771	0.036373	0.771	0.0411051	0.771	0.007519	0.771	0.0072949
0.772	0.83697	0.772	0.863094	0.772	0.726934	0.772	0.785449	0.772	0.036446	0.772	0.0411911	0.772	0.007514	0.772	0.00729613
0.773	0.836999	0.773	0.863127	0.773	0.727614	0.773	0.785621	0.773	0.03652	0.773	0.0412772	0.773	0.007514	0.773	0.00729734
0.774	0.83703	0.774	0.863159	0.774	0.728261	0.774	0.785789	0.774	0.036565	0.774	0.0413636	0.774	0.007523	0.774	0.00729853
0.775	0.837069	0.775	0.863191	0.775	0.728944	0.775	0.785954	0.775	0.036649	0.775	0.0414501	0.775	0.007527	0.775	0.0072997
0.776	0.83724	0.776	0.863223	0.776	0.729611	0.776	0.786115	0.776	0.036715	0.776	0.0415368	0.776	0.007518	0.776	0.00730084
0.777	0.837334	0.777	0.863254	0.777	0.730255	0.777	0.786274	0.777	0.036777	0.777	0.0416236	0.777	0.007518	0.777	0.00730197
0.778	0.837392	0.778	0.863286	0.778	0.730865	0.778	0.786428	0.778	0.036847	0.778	0.0417106	0.778	0.007524	0.778	0.00730307
0.779	0.837428	0.779	0.863318	0.779	0.731498	0.779	0.78658	0.779	0.036915	0.779	0.0417978	0.779	0.00753	0.779	0.00730415
0.78	0.837389	0.78	0.863349	0.78	0.732115	0.78	0.786729	0.78	0.036982	0.78	0.0418852	0.78	0.007524	0.78	0.00730521
0.781	0.837523	0.781	0.863381	0.781	0.732739	0.781	0.786874	0.781	0.03703	0.781	0.0419727	0.781	0.007526	0.781	0.00730625
0.782	0.837487	0.782	0.863412	0.782	0.733311	0.782	0.787016	0.782	0.037088	0.782	0.0420605	0.782	0.007537	0.782	0.00730726
0.783	0.837555	0.783	0.863443	0.783	0.733906	0.783	0.787155	0.783	0.037136	0.783	0.0421483	0.783	0.007532	0.783	0.00730826
0.784	0.837577	0.784	0.863474	0.784	0.734548	0.784	0.787291	0.784	0.037232	0.784	0.0422364	0.784	0.007545	0.784	0.00730923
0.785	0.837506	0.785	0.863506	0.785	0.735165	0.785	0.787424	0.785	0.037311	0.785	0.0423246	0.785	0.007542	0.785	0.00731018
0.786	0.837583	0.786	0.863536	0.786	0.7357	0.786	0.787554	0.786	0.037378	0.786	0.042413	0.786	0.007542	0.786	0.00731111
0.787	0.837621	0.787	0.863567	0.787	0.736198	0.787	0.787681	0.787	0.037459	0.787	0.0425016	0.787	0.007542	0.787	0.00731202
0.788	0.837703	0.788	0.863598	0.788	0.73676	0.788	0.787804	0.788	0.037528	0.788	0.0425904	0.788	0.007537	0.788	0.0073129
0.789	0.837761	0.789	0.863629	0.789	0.737266	0.789	0.787925	0.789	0.037596	0.789	0.0426793	0.789	0.007538	0.789	0.00731377
0.79	0.837826	0.79	0.863659	0.79	0.737784	0.79	0.788043	0.79	0.037666	0.79	0.0427684	0.79	0.00754	0.79	0.00731461
0.791	0.837795	0.791	0.86369	0.791	0.738323	0.791	0.788158	0.791	0.037739	0.791	0.0428577	0.791	0.007545	0.791	0.00731543
0.792	0.837918	0.792	0.86372	0.792	0.73898	0.792	0.78827	0.792	0.03779	0.792	0.0429471	0.792	0.007552	0.792	0.00731623
0.793	0.837866	0.793	0.86375	0.793	0.739495	0.793	0.78838	0.793	0.037858	0.793	0.0430368	0.793	0.007559	0.793	0.00731701
0.794	0.837837	0.794	0.86378	0.794	0.74005	0.794	0.788486	0.794	0.037961	0.794	0.0431266	0.794	0.00756	0.794	0.00731777
0.795	0.837955	0.795	0.86381	0.795	0.740511	0.795	0.78859	0.795	0.03805	0.795	0.0432166	0.795	0.007563	0.795	0.00731851
0.796	0.837922	0.796	0.86384	0.796	0.741027	0.796	0.78869	0.796	0.038098	0.796	0.0433067	0.796	0.00757	0.796	0.00731922
0.797	0.837932	0.797	0.86387	0.797	0.741559	0.797	0.788789	0.797	0.038153	0.797	0.0433971	0.797	0.007572	0.797	0.00731992
0.798	0.837981	0.798	0.8639	0.798	0.741996	0.798	0.788884	0.798	0.038247	0.798	0.0434876	0.798	0.007581	0.798	0.00732059
0.799	0.837997	0.799	0.863929	0.799	0.742486	0.799	0.788977	0.799	0.038341	0.799	0.0435783	0.799	0.007576	0.799	0.00732124
0.8	0.838099	0.8	0.863958	0.8	0.742976	0.8	0.789067	0.8	0.0384	0.8	0.0436692	0.8	0.00757	0.8	0.00732187
0.801	0.838115	0.801	0.863988	0.801	0.743528	0.801	0.789154	0.801	0.038464	0.801	0.0437602	0.801	0.007573	0.801	0.00732248
0.802	0.838052	0.802	0.864017	0.802	0.744039	0.802	0.789239	0.802	0.038513	0.802	0.0438514	0.802	0.007579	0.802	0.00732306
0.803	0.838167	0.803	0.864046	0.803	0.744519	0.803	0.789321	0.803	0.038588	0.803	0.0439429	0.803	0.007571	0.803	0.00732363
0.804	0.838219	0.804	0.864075	0.804	0.745118	0.804	0.7894	0.804	0.03863	0.804	0.0440344	0.804	0.007571	0.804	0.00732417
0.805	0.838219	0.805	0.864104	0.805	0.745543	0.805	0.789477	0.805	0.038707	0.805	0.0441262	0.805	0.007565	0.805	0.0073247
0.806	0.838251	0.806	0.864132	0.806	0.745976	0.806	0.789552	0.806	0.038774	0.806	0.0442182	0.806	0.007564	0.806	0.0073252
0.807	0.838273	0.807	0.864161	0.807	0.7465	0.807	0.789624	0.807	0.038862	0.807	0.0443103	0.807	0.007555	0.807	0.00732568
0.808	0.838329	0.808	0.864189	0.808	0.74695	0.808	0.789693	0.808	0.038923	0.808	0.0444026	0.808	0.007551	0.808	0.00732615
0.809	0.838378	0.809	0.864217	0.809	0.747439	0.809	0.78976	0.809	0.03901	0.809	0.0444951	0.809	0.007552	0.809	0.00732659
0.81	0.838397	0.81	0.864246	0.81	0.747923	0.81	0.789825	0.81	0.039105	0.81	0.0445878	0.81	0.007549	0.81	0.00732701
0.811	0.838454	0.811	0.864274	0.811	0.748363	0.811	0.789887	0.811	0.039174	0.811	0.0446806	0.811	0.007548	0.811	0.00732741
0.812	0.838621	0.812	0.864301	0.812	0.748783	0.812	0.789947	0.812	0.039253	0.812	0.0447736	0.812	0.007543	0.812	0.00732778
0.813	0.838661	0.813	0.864329	0.813	0.749136	0.813	0.790005	0.813	0.039326	0.813	0.0448669	0.813	0.007541	0.813	0.00732814
0.814	0.838721	0.814	0.864357	0.814	0.749554	0.814	0.79006	0.814	0.039394	0.814	0.0449603	0.814	0.007536	0.814	0.00732848
0.815	0.83873	0.815	0.864384	0.815	0.750062	0.815	0.790113	0.815	0.039491	0.815	0.0450538	0.815	0.00753	0.815	0.0073288
0.816	0.838887	0.816	0.864412	0.816	0.750467	0.816	0.790163	0.816	0.039574	0.816	0.0451476	0.816	0.007528	0.816	0.00732909
0.817	0.838929	0.817	0.864439	0.817	0.750929	0.817	0.790212	0.817	0.039629	0.817	0.0452416	0.817	0.007513	0.817	0.00732937
0.818	0.838956	0.818	0.864466	0.818	0.751378	0.818	0.790258	0.818	0.039706	0.818	0.0453357	0.818	0.007508	0.818	0.00732963
0.819	0.839006	0.819	0.864493	0.819	0.751836	0.819	0.790302	0.819	0.03981	0.819	0.04543	0.819	0.007503	0.819	0.00732986
0.82	0.838965	0.82	0.86452	0.82	0.752208	0.82	0.790343	0.82	0.039876	0.82	0.0455245	0.82	0.00751	0.82	0.00733008
0.821	0.839079	0.821	0.864546	0.821	0.752683	0.821	0.790383	0.821	0.039975	0.821	0.0456192	0.821	0.007515	0.821	0.00733028
0.822	0.839168	0.822	0.864573	0.822	0.753079	0.822	0.79042	0.822	0.040054	0.822	0.0457141	0.822	0.007513	0.822	0.00733045
0.823	0.839191	0.823	0.864599	0.823	0.753478	0.823	0.790456	0.823	0.040147	0.823	0.0458091	0.823	0.007515	0.823	0.00733061
0.824	0.839231	0.824	0.864625	0.824	0.753891	0.824	0.790489	0.824	0.040213	0.824	0.0459043	0.824	0.007517	0.824	0.00733074
0.825	0.839282	0.825	0.864651	0.825	0.754302	0.825	0.79052	0.825	0.04028	0.825	0.0459998	0.825	0.007521	0.825	0.00733086
0.826	0.839507	0.826	0.864677	0.826	0.754731	0.826	0.790549	0.826	0.040356	0.826	0.0460954	0.826	0.007529	0.826	0.00733096
0.827	0.839517	0.827	0.864703	0.827	0.755124	0.827	0.790576	0.827	0.040448	0.827	0.0461912	0.827	0.007527	0.827	0.00733103
0.828	0.839661	0.828	0.864729	0.828	0.755545	0.828	0.790601	0.828	0.040519	0.828	0.0462872	0.828	0.007526	0.828	0.00733109
0.829	0.839624	0.829	0.864754	0.829	0.755914	0.829	0.790624	0.829	0.040574	0.829	0.0463833	0.829	0.007532	0.829	0.00733113
0.83	0.839581	0.83	0.86478	0.83	0.756373	0.83	0.790645	0.83	0.040655	0.83	0.0464797	0.83	0.007534	0.83	0.00733115
0.831	0.839575	0.831	0.864805	0.831	0.756803	0.831	0.790664	0.831	0.040737	0.831	0.0465762	0.831	0.007532	0.831	0.00733115
0.832	0.839692	0.832	0.86483	0.832	0.757225	0.832	0.790681	0.832	0.040804	0.832	0.046673	0.832	0.007537	0.832	0.00733113
0.833	0.839699	0.833	0.864855	0.833	0.757592	0.833	0.790697	0.833	0.040878	0.833	0.0467699	0.833	0.007534	0.833	0.00733109
0.834	0.839844	0.834	0.864879	0.834	0.757937	0.834	0.79071	0.834	0.040951	0.834	0.046867	0.834	0.007526	0.834	0.00733103
0.835	0.83979	0.835	0.864904	0.835	0.758221	0.835	0.790721	0.835	0.040999	0.835	0.0469643	0.835	0.007517	0.835	0.00733096
0.836	0.839828	0.836	0.864929	0.836	0.758577	0.836	0.790731	0.836	0.041065	0.836	0.0470618	0.836	0.007515	0.836	0.00733086
0.837	0.839943	0.837	0.864953	0.837	0.758925	0.837	0.790739	0.837	0.041128	0.837	0.0471594	0.837	0.007514	0.837	0.00733075
0.838	0.840062	0.838	0.864977	0.838	0.75931	0.838	0.790745	0.838	0.041196	0.838	0.0472573	0.838	0.007509	0.838	0.00733062
0.839	0.840102	0.839	0.865001	0.839	0.759618	0.839	0.790749	0.839	0.041264	0.839	0.0473554	0.839	0.00751	0.839	0.00733047
0.84	0.840122	0.84	0.865025	0.84	0.759937	0.84	0.790752	0.84	0.041365	0.84	0.0474536	0.84	0.007509	0.84	0.0073303
0.841	0.840138	0.841	0.865049	0.841	0.760274	0.841	0.790753	0.841	0.041451	0.841	0.047552	0.841	0.007516	0.841	0.00733011
0.842	0.839988	0.842	0.865072	0.842	0.760601	0.842	0.790752	0.842	0.041517	0.842	0.0476507	0.842	0.007515	0.842	0.0073299
0.843	0.840042	0.843	0.865096	0.843	0.760942	0.843	0.790749	0.843	0.041599	0.843	0.0477495	0.843	0.007522	0.843	0.00732968
0.844	0.840094	0.844	0.865119	0.844	0.76129	0.844	0.790745	0.844	0.041668	0.844	0.0478485	0.844	0.007512	0.844	0.00732944
0.845	0.840182	0.845	0.865142	0.845	0.761628	0.845	0.790739	0.845	0.041758	0.845	0.0479477	0.845	0.007516	0.845	0.00732918
0.846	0.840381	0.846	0.865165	0.846	0.762019	0.846	0.790731	0.846	0.041841	0.846	0.0480471	0.846	0.007514	0.846	0.0073289
0.847	0.840362	0.847	0.865188	0.847	0.762289	0.847	0.790722	0.847	0.041891	0.847	0.0481467	0.847	0.007511	0.847	0.00732861
0.848	0.840373	0.848	0.86521	0.848	0.762479	0.848	0.790712	0.848	0.041968	0.848	0.0482464	0.848	0.007518	0.848	0.00732829
0.849	0.840335	0.849	0.865233	0.849	0.762856	0.849	0.790699	0.849	0.042032	0.849	0.0483464	0.849	0.007521	0.849	0.00732796
0.85	0.840365	0.85	0.865255	0.85	0.763152	0.85	0.790685	0.85	0.042118	0.85	0.0484466	0.85	0.007521	0.85	0.00732762
0.851	0.840497	0.851	0.865277	0.851	0.763465	0.851	0.79067	0.851	0.042201	0.851	0.0485469	0.851	0.00751	0.851	0.00732725
0.852	0.840604	0.852	0.865299	0.852	0.763711	0.852	0.790653	0.852	0.042294	0.852	0.0486475	0.852	0.007509	0.852	0.00732687
0.853	0.840663	0.853	0.865321	0.853	0.763978	0.853	0.790634	0.853	0.042361	0.853	0.0487482	0.853	0.007515	0.853	0.00732647
0.854	0.840749	0.854	0.865343	0.854	0.764216	0.854	0.790614	0.854	0.042438	0.854	0.0488491	0.854	0.007525	0.854	0.00732606
0.855	0.840769	0.855	0.865365	0.855	0.764538	0.855	0.790593	0.855	0.042516	0.855	0.0489503	0.855	0.007521	0.855	0.00732562
0.856	0.840728	0.856	0.865386	0.856	0.764889	0.856	0.79057	0.856	0.04259	0.856	0.0490516	0.856	0.007513	0.856	0.00732517
0.857	0.84069	0.857	0.865407	0.857	0.765136	0.857	0.790546	0.857	0.042683	0.857	0.0491531	0.857	0.007518	0.857	0.00732471
0.858	0.840574	0.858	0.865428	0.858	0.765502	0.858	0.79052	0.858	0.042754	0.858	0.0492548	0.858	0.007517	0.858	0.00732422
0.859	0.840546	0.859	0.865449	0.859	0.765767	0.859	0.790493	0.859	0.042831	0.859	0.0493567	0.859	0.007521	0.859	0.00732373
0.86	0.840549	0.86	0.86547	0.86	0.76601	0.86	0.790464	0.86	0.042917	0.86	0.0494588	0.86	0.007522	0.86	0.00732321
0.861	0.840523	0.861	0.865491	0.861	0.76628	0.861	0.790434	0.861	0.042962	0.861	0.0495611	0.861	0.00753	0.861	0.00732268
0.862	0.840518	0.862	0.865511	0.862	0.766462	0.862	0.790403	0.862	0.043048	0.862	0.0496636	0.862	0.007535	0.862	0.00732213
0.863	0.840551	0.863	0.865531	0.863	0.766728	0.863	0.790371	0.863	0.043142	0.863	0.0497663	0.863	0.007529	0.863	0.00732157
0.864	0.84053	0.864	0.865552	0.864	0.767062	0.864	0.790337	0.864	0.043257	0.864	0.0498692	0.864	0.007528	0.864	0.00732099
0.865	0.840588	0.865	0.865572	0.865	0.767354	0.865	0.790302	0.865	0.04333	0.865	0.0499723	0.865	0.007531	0.865	0.0073204
0.866	0.840629	0.866	0.865591	0.866	0.767484	0.866	0.790265	0.866	0.043397	0.866	0.0500756	0.866	0.007523	0.866	0.00731979
0.867	0.840576	0.867	0.865611	0.867	0.767675	0.867	0.790228	0.867	0.043469	0.867	0.0501791	0.867	0.007524	0.867	0.00731916
0.868	0.84057	0.868	0.865631	0.868	0.767895	0.868	0.790189	0.868	0.043558	0.868	0.0502828	0.868	0.007528	0.868	0.00731852
0.869	0.840634	0.869	0.86565	0.869	0.768056	0.869	0.790148	0.869	0.043633	0.869	0.0503867	0.869	0.00753	0.869	0.00731787
0.87	0.840611	0.87	0.865669	0.87	0.768384	0.87	0.790107	0.87	0.043705	0.87	0.0504908	0.87	0.007527	0.87	0.00731719
0.871	0.840649	0.871	0.865688	0.871	0.768578	0.871	0.790065	0.871	0.043779	0.871	0.050595	0.871	0.007519	0.871	0.00731651
0.872	0.840672	0.872	0.865707	0.872	0.768754	0.872	0.790021	0.872	0.043867	0.872	0.0506995	0.872	0.007516	0.872	0.00731581
0.873	0.840664	0.873	0.865726	0.873	0.769097	0.873	0.789976	0.873	0.043904	0.873	0.0508042	0.873	0.00751	0.873	0.00731509
0.874	0.840764	0.874	0.865745	0.874	0.769288	0.874	0.78993	0.874	0.044008	0.874	0.0509091	0.874	0.007508	0.874	0.00731436
0.875	0.840821	0.875	0.865763	0.875	0.769578	0.875	0.789883	0.875	0.044068	0.875	0.0510142	0.875	0.007516	0.875	0.00731362
0.876	0.840864	0.876	0.865781	0.876	0.769778	0.876	0.789835	0.876	0.044146	0.876	0.0511195	0.876	0.007511	0.876	0.00731286
0.877	0.840997	0.877	0.865799	0.877	0.769919	0.877	0.789786	0.877	0.044243	0.877	0.051225	0.877	0.00752	0.877	0.00731209
0.878	0.841007	0.878	0.865817	0.878	0.770091	0.878	0.789735	0.878	0.044297	0.878	0.0513306	0.878	0.007517	0.878	0.00731131
0.879	0.841073	0.879	0.865835	0.879	0.770301	0.879	0.789684	0.879	0.044386	0.879	0.0514365	0.879	0.007512	0.879	0.00731051
0.88	0.840991	0.88	0.865853	0.88	0.770461	0.88	0.789631	0.88	0.044506	0.88	0.0515426	0.88	0.007523	0.88	0.00730969
0.881	0.840908	0.881	0.86587	0.881	0.770671	0.881	0.789578	0.881	0.044585	0.881	0.0516489	0.881	0.007529	0.881	0.00730886
0.882	0.840939	0.882	0.865888	0.882	0.770784	0.882	0.789523	0.882	0.044671	0.882	0.0517554	0.882	0.007523	0.882	0.00730802
0.883	0.841037	0.883	0.865905	0.883	0.771021	0.883	0.789468	0.883	0.044786	0.883	0.0518621	0.883	0.007521	0.883	0.00730717
0.884	0.840997	0.884	0.865922	0.884	0.771165	0.884	0.789411	0.884	0.044851	0.884	0.051969	0.884	0.007526	0.884	0.0073063
0.885	0.841033	0.885	0.865939	0.885	0.771448	0.885	0.789354	0.885	0.04492	0.885	0.0520761	0.885	0.007526	0.885	0.00730542
0.886	0.841124	0.886	0.865955	0.886	0.771661	0.886	0.789295	0.886	0.045	0.886	0.0521834	0.886	0.007517	0.886	0.00730453
0.887	0.841115	0.887	0.865972	0.887	0.771807	0.887	0.789236	0.887	0.045055	0.887	0.0522909	0.887	0.007513	0.887	0.00730362
0.888	0.841163	0.888	0.865988	0.888	0.771994	0.888	0.789176	0.888	0.045152	0.888	0.0523987	0.888	0.007519	0.888	0.00730271
0.889	0.84124	0.889	0.866005	0.889	0.77212	0.889	0.789114	0.889	0.045216	0.889	0.0525066	0.889	0.007498	0.889	0.00730178
0.89	0.841267	0.89	0.866021	0.89	0.772333	0.89	0.789052	0.89	0.045279	0.89	0.0526147	0.89	0.00749	0.89	0.00730083
0.891	0.841264	0.891	0.866037	0.891	0.77254	0.891	0.788989	0.891	0.045358	0.891	0.052723	0.891	0.007495	0.891	0.00729988
0.892	0.84137	0.892	0.866052	0.892	0.772731	0.892	0.788925	0.892	0.045458	0.892	0.0528316	0.892	0.00749	0.892	0.00729891
0.893	0.841309	0.893	0.866068	0.893	0.772907	0.893	0.788861	0.893	0.04555	0.893	0.0529403	0.893	0.007492	0.893	0.00729793
0.894	0.841283	0.894	0.866083	0.894	0.773095	0.894	0.788795	0.894	0.045623	0.894	0.0530493	0.894	0.007502	0.894	0.00729694
0.895	0.841314	0.895	0.866099	0.895	0.773373	0.895	0.788729	0.895	0.045677	0.895	0.0531584	0.895	0.00751	0.895	0.00729594
0.896	0.841395	0.896	0.866114	0.896	0.773439	0.896	0.788662	0.896	0.045778	0.896	0.0532678	0.896	0.007513	0.896	0.00729492
0.897	0.841431	0.897	0.866129	0.897	0.773585	0.897	0.788594	0.897	0.045869	0.897	0.0533774	0.897	0.007503	0.897	0.0072939
0.898	0.841548	0.898	0.866144	0.898	0.773655	0.898	0.788525	0.898	0.045936	0.898	0.0534871	0.898	0.007503	0.898	0.00729286
0.899	0.841554	0.899	0.866158	0.899	0.773726	0.899	0.788455	0.899	0.046021	0.899	0.0535971	0.899	0.007509	0.899	0.00729181
0.9	0.841527	0.9	0.866173	0.9	0.773929	0.9	0.788385	0.9	0.046121	0.9	0.0537073	0.9	0.00751	0.9	0.00729075
0.901	0.841495	0.901	0.866187	0.901	0.774035	0.901	0.788314	0.901	0.046208	0.901	0.0538177	0.901	0.007496	0.901	0.00728968
0.902	0.841513	0.902	0.866202	0.902	0.774158	0.902	0.788242	0.902	0.046268	0.902	0.0539283	0.902	0.007487	0.902	0.0072886
0.903	0.841505	0.903	0.866216	0.903	0.774344	0.903	0.78817	0.903	0.046383	0.903	0.0540392	0.903	0.007484	0.903	0.00728751
0.904	0.841666	0.904	0.86623	0.904	0.774434	0.904	0.788096	0.904	0.046465	0.904	0.0541502	0.904	0.007483	0.904	0.00728641
0.905	0.841708	0.905	0.866243	0.905	0.774517	0.905	0.788023	0.905	0.046536	0.905	0.0542614	0.905	0.007484	0.905	0.0072853
0.906	0.841798	0.906	0.866257	0.906	0.774552	0.906	0.787948	0.906	0.046646	0.906	0.0543729	0.906	0.007472	0.906	0.00728418
0.907	0.84188	0.907	0.866271	0.907	0.774689	0.907	0.787873	0.907	0.046744	0.907	0.0544845	0.907	0.00748	0.907	0.00728304
0.908	0.841941	0.908	0.866284	0.908	0.7748	0.908	0.787797	0.908	0.046796	0.908	0.0545964	0.908	0.007481	0.908	0.0072819
0.909	0.84198	0.909	0.866297	0.909	0.774975	0.909	0.78772	0.909	0.046888	0.909	0.0547085	0.909	0.00748	0.909	0.00728075
0.91	0.842077	0.91	0.86631	0.91	0.775145	0.91	0.787643	0.91	0.046938	0.91	0.0548208	0.91	0.007471	0.91	0.00727959
0.911	0.842182	0.911	0.866323	0.911	0.775325	0.911	0.787565	0.911	0.047014	0.911	0.0549333	0.911	0.007475	0.911	0.00727842
0.912	0.842208	0.912	0.866336	0.912	0.775425	0.912	0.787487	0.912	0.047084	0.912	0.055046	0.912	0.007474	0.912	0.00727724
0.913	0.842231	0.913	0.866348	0.913	0.775646	0.913	0.787408	0.913	0.047184	0.913	0.0551589	0.913	0.007474	0.913	0.00727605
0.914	0.842338	0.914	0.866361	0.914	0.775735	0.914	0.787328	0.914	0.047272	0.914	0.055272	0.914	0.007468	0.914	0.00727486
0.915	0.842292	0.915	0.866373	0.915	0.775825	0.915	0.787248	0.915	0.047358	0.915	0.0553854	0.915	0.007465	0.915	0.00727365
0.916	0.842402	0.916	0.866385	0.916	0.775943	0.916	0.787168	0.916	0.047442	0.916	0.055499	0.916	0.00746	0.916	0.00727244
0.917	0.842519	0.917	0.866397	0.917	0.776018	0.917	0.787086	0.917	0.047543	0.917	0.0556127	0.917	0.007451	0.917	0.00727121
0.918	0.842338	0.918	0.866409	0.918	0.776075	0.918	0.787005	0.918	0.047636	0.918	0.0557267	0.918	0.007457	0.918	0.00726998
0.919	0.842331	0.919	0.866421	0.919	0.776235	0.919	0.786922	0.919	0.047692	0.919	0.0558409	0.919	0.007453	0.919	0.00726874
0.92	0.842335	0.92	0.866433	0.92	0.776269	0.92	0.786839	0.92	0.047775	0.92	0.0559553	0.92	0.007457	0.92	0.00726749
0.921	0.84242	0.921	0.866444	0.921	0.776337	0.921	0.786756	0.921	0.047872	0.921	0.05607	0.921	0.007452	0.921	0.00726624
0.922	0.842423	0.922	0.866455	0.922	0.77645	0.922	0.786672	0.922	0.04794	0.922	0.0561848	0.922	0.007445	0.922	0.00726498
0.923	0.842523	0.923	0.866466	0.923	0.776551	0.923	0.786588	0.923	0.048039	0.923	0.0562999	0.923	0.007441	0.923	0.0072637
0.924	0.84242	0.924	0.866477	0.924	0.776664	0.924	0.786503	0.924	0.048132	0.924	0.0564152	0.924	0.007437	0.924	0.00726243
0.925	0.842494	0.925	0.866488	0.925	0.776728	0.925	0.786418	0.925	0.048229	0.925	0.0565306	0.925	0.007432	0.925	0.00726114
0.926	0.842389	0.926	0.866499	0.926	0.776777	0.926	0.786332	0.926	0.048313	0.926	0.0566464	0.926	0.007428	0.926	0.00725985
0.927	0.842247	0.927	0.86651	0.927	0.776824	0.927	0.786246	0.927	0.048406	0.927	0.0567623	0.927	0.007421	0.927	0.00725855
0.928	0.8422	0.928	0.86652	0.928	0.777046	0.928	0.78616	0.928	0.048489	0.928	0.0568784	0.928	0.007423	0.928	0.00725724
0.929	0.842287	0.929	0.86653	0.929	0.777038	0.929	0.786073	0.929	0.048592	0.929	0.0569948	0.929	0.007426	0.929	0.00725593
0.93	0.842334	0.93	0.86654	0.93	0.777131	0.93	0.785986	0.93	0.048708	0.93	0.0571113	0.93	0.007419	0.93	0.0072546
0.931	0.842302	0.931	0.86655	0.931	0.777201	0.931	0.785898	0.931	0.048786	0.931	0.0572281	0.931	0.007419	0.931	0.00725328
0.932	0.842327	0.932	0.86656	0.932	0.777258	0.932	0.78581	0.932	0.048871	0.932	0.0573451	0.932	0.00741	0.932	0.00725194
0.933	0.842401	0.933	0.86657	0.933	0.7774	0.933	0.785721	0.933	0.048965	0.933	0.0574624	0.933	0.007406	0.933	0.0072506
0.934	0.842387	0.934	0.86658	0.934	0.777395	0.934	0.785632	0.934	0.049068	0.934	0.0575798	0.934	0.007403	0.934	0.00724926
0.935	0.84241	0.935	0.866589	0.935	0.777452	0.935	0.785543	0.935	0.049146	0.935	0.0576975	0.935	0.007403	0.935	0.00724791
0.936	0.842371	0.936	0.866598	0.936	0.777566	0.936	0.785454	0.936	0.049244	0.936	0.0578154	0.936	0.007396	0.936	0.00724655
0.937	0.842332	0.937	0.866608	0.937	0.777472	0.937	0.785364	0.937	0.049312	0.937	0.0579335	0.937	0.007384	0.937	0.00724519
0.938	0.842271	0.938	0.866617	0.938	0.777564	0.938	0.785274	0.938	0.049404	0.938	0.0580518	0.938	0.007374	0.938	0.00724382
0.939	0.842248	0.939	0.866626	0.939	0.777725	0.939	0.785183	0.939	0.049485	0.939	0.0581703	0.939	0.00738	0.939	0.00724244
0.94	0.842177	0.94	0.866634	0.94	0.777778	0.94	0.785092	0.94	0.049589	0.94	0.0582891	0.94	0.007381	0.94	0.00724107
0.941	0.842289	0.941	0.866643	0.941	0.777704	0.941	0.785001	0.941	0.049698	0.941	0.0584081	0.941	0.00738	0.941	0.00723968
0.942	0.842388	0.942	0.866651	0.942	0.777805	0.942	0.78491	0.942	0.049818	0.942	0.0585273	0.942	0.00738	0.942	0.00723829
0.943	0.842415	0.943	0.86666	0.943	0.777894	0.943	0.784818	0.943	0.049918	0.943	0.0586467	0.943	0.007388	0.943	0.0072369
0.944	0.842425	0.944	0.866668	0.944	0.778042	0.944	0.784726	0.944	0.050011	0.944	0.0587663	0.944	0.0074	0.944	0.0072355
0.945	0.84241	0.945	0.866676	0.945	0.778062	0.945	0.784634	0.945	0.050079	0.945	0.0588862	0.945	0.007404	0.945	0.0072341
0.946	0.842398	0.946	0.866684	0.946	0.778144	0.946	0.784541	0.946	0.050151	0.946	0.0590063	0.946	0.007402	0.946	0.00723269
0.947	0.842411	0.947	0.866692	0.947	0.778128	0.947	0.784449	0.947	0.050224	0.947	0.0591266	0.947	0.007395	0.947	0.00723128
0.948	0.842427	0.948	0.8667	0.948	0.778176	0.948	0.784356	0.948	0.050295	0.948	0.0592471	0.948	0.007391	0.948	0.00722986
0.949	0.842543	0.949	0.866707	0.949	0.778225	0.949	0.784263	0.949	0.050343	0.949	0.0593679	0.949	0.007388	0.949	0.00722844
0.95	0.842588	0.95	0.866715	0.95	0.778299	0.95	0.784169	0.95	0.05042	0.95	0.0594888	0.95	0.007387	0.95	0.00722702
0.951	0.842568	0.951	0.866722	0.951	0.778382	0.951	0.784076	0.951	0.050485	0.951	0.05961	0.951	0.007384	0.951	0.00722559
0.952	0.842566	0.952	0.866729	0.952	0.778441	0.952	0.783982	0.952	0.050558	0.952	0.0597315	0.952	0.007383	0.952	0.00722416
0.953	0.842701	0.953	0.866737	0.953	0.778455	0.953	0.783888	0.953	0.050662	0.953	0.0598531	0.953	0.007377	0.953	0.00722273
0.954	0.842833	0.954	0.866743	0.954	0.778492	0.954	0.783794	0.954	0.050753	0.954	0.059975	0.954	0.007382	0.954	0.00722129
0.955	0.842866	0.955	0.86675	0.955	0.778551	0.955	0.7837	0.955	0.050827	0.955	0.0600971	0.955	0.007385	0.955	0.00721985
0.956	0.842844	0.956	0.866757	0.956	0.778679	0.956	0.783605	0.956	0.050923	0.956	0.0602194	0.956	0.007377	0.956	0.00721841
0.957	0.842853	0.957	0.866764	0.957	0.778677	0.957	0.783511	0.957	0.051029	0.957	0.0603419	0.957	0.007374	0.957	0.00721696
0.958	0.842942	0.958	0.86677	0.958	0.778744	0.958	0.783416	0.958	0.051111	0.958	0.0604647	0.958	0.007367	0.958	0.00721552
0.959	0.842859	0.959	0.866776	0.959	0.77877	0.959	0.783321	0.959	0.051211	0.959	0.0605877	0.959	0.00737	0.959	0.00721406
0.96	0.842883	0.96	0.866783	0.96	0.778819	0.96	0.783226	0.96	0.051329	0.96	0.0607109	0.96	0.00737	0.96	0.00721261
0.961	0.842951	0.961	0.866789	0.961	0.77878	0.961	0.783131	0.961	0.051421	0.961	0.0608344	0.961	0.007373	0.961	0.00721115
0.962	0.842944	0.962	0.866795	0.962	0.778791	0.962	0.783035	0.962	0.051507	0.962	0.060958	0.962	0.007371	0.962	0.0072097
0.963	0.842976	0.963	0.866801	0.963	0.77872	0.963	0.78294	0.963	0.051606	0.963	0.0610819	0.963	0.007374	0.963	0.00720824
0.964	0.843002	0.964	0.866806	0.964	0.778739	0.964	0.782845	0.964	0.051694	0.964	0.0612061	0.964	0.007374	0.964	0.00720677
0.965	0.842993	0.965	0.866812	0.965	0.778853	0.965	0.782749	0.965	0.051804	0.965	0.0613304	0.965	0.007376	0.965	0.00720531
0.966	0.843093	0.966	0.866817	0.966	0.778803	0.966	0.782653	0.966	0.051911	0.966	0.061455	0.966	0.007383	0.966	0.00720385
0.967	0.843124	0.967	0.866823	0.967	0.778786	0.967	0.782558	0.967	0.052004	0.967	0.0615798	0.967	0.007382	0.967	0.00720238
0.968	0.843139	0.968	0.866828	0.968	0.77883	0.968	0.782462	0.968	0.052093	0.968	0.0617048	0.968	0.007368	0.968	0.00720091
0.969	0.843033	0.969	0.866833	0.969	0.778766	0.969	0.782366	0.969	0.052181	0.969	0.0618301	0.969	0.007363	0.969	0.00719944
0.97	0.843046	0.97	0.866838	0.97	0.778795	0.97	0.78227	0.97	0.05227	0.97	0.0619556	0.97	0.007362	0.97	0.00719797
0.971	0.84309	0.971	0.866843	0.971	0.778815	0.971	0.782174	0.971	0.052372	0.971	0.0620813	0.971	0.007362	0.971	0.0071965
0.972	0.843067	0.972	0.866848	0.972	0.778894	0.972	0.782078	0.972	0.052481	0.972	0.0622073	0.972	0.007366	0.972	0.00719503
0.973	0.843123	0.973	0.866853	0.973	0.778814	0.973	0.781982	0.973	0.052581	0.973	0.0623335	0.973	0.007367	0.973	0.00719355
0.974	0.843164	0.974	0.866857	0.974	0.778798	0.974	0.781886	0.974	0.052638	0.974	0.0624599	0.974	0.007364	0.974	0.00719208
0.975	0.843212	0.975	0.866862	0.975	0.778797	0.975	0.78179	0.975	0.052703	0.975	0.0625865	0.975	0.007363	0.975	0.00719061
0.976	0.843231	0.976	0.866866	0.976	0.778771	0.976	0.781694	0.976	0.052822	0.976	0.0627134	0.976	0.007352	0.976	0.00718913
0.977	0.843232	0.977	0.86687	0.977	0.778789	0.977	0.781598	0.977	0.052888	0.977	0.0628405	0.977	0.007353	0.977	0.00718766
0.978	0.843307	0.978	0.866874	0.978	0.778803	0.978	0.781501	0.978	0.052987	0.978	0.0629678	0.978	0.007351	0.978	0.00718618
0.979	0.843379	0.979	0.866878	0.979	0.778822	0.979	0.781405	0.979	0.053093	0.979	0.0630954	0.979	0.007343	0.979	0.00718471
0.98	0.843383	0.98	0.866882	0.98	0.778803	0.98	0.781309	0.98	0.053202	0.98	0.0632232	0.98	0.007336	0.98	0.00718323
0.981	0.843529	0.981	0.866886	0.981	0.778801	0.981	0.781213	0.981	0.0533	0.981	0.0633512	0.981	0.007332	0.981	0.00718176
0.982	0.843442	0.982	0.86689	0.982	0.778809	0.982	0.781117	0.982	0.053386	0.982	0.0634795	0.982	0.007328	0.982	0.00718028
0.983	0.843328	0.983	0.866894	0.983	0.778749	0.983	0.781021	0.983	0.053473	0.983	0.063608	0.983	0.007324	0.983	0.00717881
0.984	0.843269	0.984	0.866897	0.984	0.778756	0.984	0.780925	0.984	0.053594	0.984	0.0637367	0.984	0.007318	0.984	0.00717734
0.985	0.843366	0.985	0.8669	0.985	0.778819	0.985	0.780829	0.985	0.053684	0.985	0.0638657	0.985	0.00731	0.985	0.00717587
0.986	0.843287	0.986	0.866904	0.986	0.778832	0.986	0.780733	0.986	0.053768	0.986	0.0639949	0.986	0.007303	0.986	0.00717439
0.987	0.843353	0.987	0.866907	0.987	0.778852	0.987	0.780637	0.987	0.053839	0.987	0.0641243	0.987	0.0073	0.987	0.00717292
0.988	0.843353	0.988	0.86691	0.988	0.778777	0.988	0.780542	0.988	0.053931	0.988	0.064254	0.988	0.0073	0.988	0.00717146
0.989	0.843365	0.989	0.866913	0.989	0.778724	0.989	0.780446	0.989	0.054049	0.989	0.0643839	0.989	0.007294	0.989	0.00716999
0.99	0.843434	0.99	0.866916	0.99	0.778839	0.99	0.78035	0.99	0.054149	0.99	0.064514	0.99	0.007281	0.99	0.00716852
0.991	0.843478	0.991	0.866919	0.991	0.778812	0.991	0.780255	0.991	0.054274	0.991	0.0646444	0.991	0.007282	0.991	0.00716706
0.992	0.84336	0.992	0.866921	0.992	0.778806	0.992	0.780159	0.992	0.054374	0.992	0.064775	0.992	0.007279	0.992	0.00716559
0.993	0.843405	0.993	0.866924	0.993	0.778806	0.993	0.780064	0.993	0.054485	0.993	0.0649058	0.993	0.007279	0.993	0.00716413
0.994	0.843322	0.994	0.866926	0.994	0.778841	0.994	0.779969	0.994	0.054567	0.994	0.0650369	0.994	0.007282	0.994	0.00716267
0.995	0.84326	0.995	0.866929	0.995	0.778759	0.995	0.779873	0.995	0.054658	0.995	0.0651682	0.995	0.007285	0.995	0.00716121
0.996	0.843163	0.996	0.866931	0.996	0.778736	0.996	0.779778	0.996	0.054705	0.996	0.0652998	0.996	0.007289	0.996	0.00715976
0.997	0.843184	0.997	0.866933	0.997	0.77874	0.997	0.779683	0.997	0.054794	0.997	0.0654315	0.997	0.007289	0.997	0.0071583
0.998	0.843175	0.998	0.866935	0.998	0.778692	0.998	0.779589	0.998	0.054898	0.998	0.0655636	0.998	0.007287	0.998	0.00715685
0.999	0.843254	0.999	0.866937	0.999	0.778675	0.999	0.779494	0.999	0.054991	0.999	0.0656958	0.999	0.007272	0.999	0.0071554
1	0.84325	1	0.866939	1	0.778705	1	0.779399	1	0.05509	1	0.0658283	1	0.007263	1	0.00715396
1.001	0.843133	1.001	0.866941	1.001	0.778728	1.001	0.779305	1.001	0.055193	1.001	0.0659611	1.001	0.007256	1.001	0.00715251
1.002	0.843106	1.002	0.866943	1.002	0.778637	1.002	0.77921	1.002	0.055298	1.002	0.066094	1.002	0.007261	1.002	0.00715107
1.003	0.843188	1.003	0.866944	1.003	0.778538	1.003	0.779116	1.003	0.055401	1.003	0.0662272	1.003	0.007263	1.003	0.00714963
1.004	0.84317	1.004	0.866946	1.004	0.778456	1.004	0.779022	1.004	0.055533	1.004	0.0663607	1.004	0.007258	1.004	0.0071482
1.005	0.843163	1.005	0.866947	1.005	0.77841	1.005	0.778928	1.005	0.055647	1.005	0.0664944	1.005	0.007256	1.005	0.00714677
1.006	0.843206	1.006	0.866949	1.006	0.778529	1.006	0.778835	1.006	0.05571	1.006	0.0666283	1.006	0.007254	1.006	0.00714534
1.007	0.843235	1.007	0.86695	1.007	0.778515	1.007	0.778741	1.007	0.055799	1.007	0.0667625	1.007	0.007252	1.007	0.00714391
1.008	0.843335	1.008	0.866951	1.008	0.778399	1.008	0.778648	1.008	0.055924	1.008	0.0668969	1.008	0.007253	1.008	0.00714249
1.009	0.843328	1.009	0.866952	1.009	0.77834	1.009	0.778554	1.009	0.056042	1.009	0.0670315	1.009	0.007246	1.009	0.00714107
1.01	0.843316	1.01	0.866953	1.01	0.778231	1.01	0.778461	1.01	0.056149	1.01	0.0671664	1.01	0.00724	1.01	0.00713965
1.011	0.843223	1.011	0.866954	1.011	0.778218	1.011	0.778369	1.011	0.056254	1.011	0.0673016	1.011	0.00724	1.011	0.00713824
1.012	0.843323	1.012	0.866955	1.012	0.778106	1.012	0.778276	1.012	0.056331	1.012	0.0674369	1.012	0.007233	1.012	0.00713683
1.013	0.843361	1.013	0.866956	1.013	0.777961	1.013	0.778183	1.013	0.056411	1.013	0.0675725	1.013	0.007232	1.013	0.00713543
1.014	0.843343	1.014	0.866956	1.014	0.77797	1.014	0.778091	1.014	0.056487	1.014	0.0677084	1.014	0.00723	1.014	0.00713403
1.015	0.843305	1.015	0.866957	1.015	0.77788	1.015	0.777999	1.015	0.056555	1.015	0.0678445	1.015	0.007234	1.015	0.00713263
1.016	0.843294	1.016	0.866957	1.016	0.77778	1.016	0.777907	1.016	0.056622	1.016	0.0679808	1.016	0.007238	1.016	0.00713124
1.017	0.843287	1.017	0.866958	1.017	0.777759	1.017	0.777815	1.017	0.056746	1.017	0.0681174	1.017	0.007239	1.017	0.00712985
1.018	0.843348	1.018	0.866958	1.018	0.777691	1.018	0.777724	1.018	0.05685	1.018	0.0682542	1.018	0.007234	1.018	0.00712847
1.019	0.843299	1.019	0.866958	1.019	0.777638	1.019	0.777633	1.019	0.056935	1.019	0.0683913	1.019	0.007225	1.019	0.00712709
1.02	0.843288	1.02	0.866958	1.02	0.777714	1.02	0.777542	1.02	0.057067	1.02	0.0685286	1.02	0.007217	1.02	0.00712571
1.021	0.843257	1.021	0.866959	1.021	0.777768	1.021	0.777451	1.021	0.057151	1.021	0.0686662	1.021	0.007211	1.021	0.00712434
1.022	0.843368	1.022	0.866959	1.022	0.777804	1.022	0.77736	1.022	0.057236	1.022	0.068804	1.022	0.0072	1.022	0.00712297
1.023	0.843432	1.023	0.866958	1.023	0.777742	1.023	0.77727	1.023	0.057334	1.023	0.068942	1.023	0.007204	1.023	0.00712161
1.024	0.843497	1.024	0.866958	1.024	0.777755	1.024	0.77718	1.024	0.05743	1.024	0.0690803	1.024	0.00721	1.024	0.00712026
1.025	0.843525	1.025	0.866958	1.025	0.777709	1.025	0.77709	1.025	0.057512	1.025	0.0692188	1.025	0.007205	1.025	0.00711891
1.026	0.843389	1.026	0.866958	1.026	0.777601	1.026	0.777	1.026	0.05764	1.026	0.0693576	1.026	0.00721	1.026	0.00711756
1.027	0.843355	1.027	0.866957	1.027	0.777583	1.027	0.776911	1.027	0.057742	1.027	0.0694966	1.027	0.007209	1.027	0.00711622
1.028	0.843286	1.028	0.866957	1.028	0.777562	1.028	0.776822	1.028	0.057854	1.028	0.0696359	1.028	0.00721	1.028	0.00711488
1.029	0.843338	1.029	0.866957	1.029	0.777499	1.029	0.776733	1.029	0.05797	1.029	0.0697754	1.029	0.007208	1.029	0.00711355
1.03	0.84333	1.03	0.866956	1.03	0.777498	1.03	0.776644	1.03	0.058076	1.03	0.0699152	1.03	0.007207	1.03	0.00711223
1.031	0.843428	1.031	0.866955	1.031	0.777435	1.031	0.776556	1.031	0.058185	1.031	0.0700552	1.031	0.007216	1.031	0.00711091
1.032	0.843539	1.032	0.866955	1.032	0.777431	1.032	0.776468	1.032	0.058276	1.032	0.0701954	1.032	0.007215	1.032	0.00710959
1.033	0.84352	1.033	0.866954	1.033	0.777438	1.033	0.77638	1.033	0.058376	1.033	0.0703359	1.033	0.007205	1.033	0.00710828
1.034	0.843696	1.034	0.866953	1.034	0.777402	1.034	0.776292	1.034	0.058486	1.034	0.0704767	1.034	0.0072	1.034	0.00710698
1.035	0.843687	1.035	0.866952	1.035	0.777311	1.035	0.776205	1.035	0.058584	1.035	0.0706177	1.035	0.007199	1.035	0.00710568
1.036	0.843653	1.036	0.866951	1.036	0.777261	1.036	0.776118	1.036	0.058678	1.036	0.0707589	1.036	0.0072	1.036	0.00710439
1.037	0.843632	1.037	0.86695	1.037	0.777242	1.037	0.776031	1.037	0.05878	1.037	0.0709004	1.037	0.007207	1.037	0.00710311
1.038	0.843696	1.038	0.866949	1.038	0.777202	1.038	0.775945	1.038	0.058881	1.038	0.0710421	1.038	0.007207	1.038	0.00710183
1.039	0.843633	1.039	0.866948	1.039	0.777224	1.039	0.775858	1.039	0.05896	1.039	0.0711841	1.039	0.007203	1.039	0.00710055
1.04	0.843639	1.04	0.866946	1.04	0.77723	1.04	0.775772	1.04	0.059036	1.04	0.0713264	1.04	0.007204	1.04	0.00709929
1.041	0.843714	1.041	0.866945	1.041	0.777182	1.041	0.775687	1.041	0.059135	1.041	0.0714689	1.041	0.007195	1.041	0.00709803
1.042	0.843683	1.042	0.866944	1.042	0.777161	1.042	0.775602	1.042	0.059293	1.042	0.0716116	1.042	0.007198	1.042	0.00709677
1.043	0.843663	1.043	0.866942	1.043	0.777202	1.043	0.775517	1.043	0.059383	1.043	0.0717546	1.043	0.007185	1.043	0.00709552
1.044	0.843667	1.044	0.866941	1.044	0.777239	1.044	0.775432	1.044	0.059482	1.044	0.0718978	1.044	0.007181	1.044	0.00709428
1.045	0.843793	1.045	0.866939	1.045	0.777214	1.045	0.775347	1.045	0.059586	1.045	0.0720413	1.045	0.007179	1.045	0.00709304
1.046	0.843848	1.046	0.866937	1.046	0.777084	1.046	0.775263	1.046	0.059678	1.046	0.0721851	1.046	0.007185	1.046	0.00709182
1.047	0.843844	1.047	0.866936	1.047	0.776957	1.047	0.775179	1.047	0.059773	1.047	0.072329	1.047	0.007196	1.047	0.00709059
1.048	0.843904	1.048	0.866934	1.048	0.776848	1.048	0.775096	1.048	0.059875	1.048	0.0724733	1.048	0.007195	1.048	0.00708938
1.049	0.843759	1.049	0.866932	1.049	0.776725	1.049	0.775013	1.049	0.059988	1.049	0.0726178	1.049	0.007203	1.049	0.00708817
1.05	0.843862	1.05	0.86693	1.05	0.776629	1.05	0.77493	1.05	0.06006	1.05	0.0727625	1.05	0.007193	1.05	0.00708697
1.051	0.843874	1.051	0.866928	1.051	0.776503	1.051	0.774847	1.051	0.060153	1.051	0.0729075	1.051	0.007192	1.051	0.00708577
1.052	0.843856	1.052	0.866926	1.052	0.776439	1.052	0.774765	1.052	0.06026	1.052	0.0730528	1.052	0.00719	1.052	0.00708458
1.053	0.843841	1.053	0.866924	1.053	0.776388	1.053	0.774683	1.053	0.060342	1.053	0.0731983	1.053	0.00718	1.053	0.0070834
1.054	0.843798	1.054	0.866922	1.054	0.776314	1.054	0.774602	1.054	0.060468	1.054	0.073344	1.054	0.007163	1.054	0.00708223
1.055	0.84373	1.055	0.86692	1.055	0.77628	1.055	0.77452	1.055	0.060567	1.055	0.07349	1.055	0.007159	1.055	0.00708106
1.056	0.843752	1.056	0.866918	1.056	0.776298	1.056	0.774439	1.056	0.060665	1.056	0.0736363	1.056	0.007162	1.056	0.0070799
1.057	0.843767	1.057	0.866916	1.057	0.7762	1.057	0.774359	1.057	0.06076	1.057	0.0737828	1.057	0.007159	1.057	0.00707875
1.058	0.843709	1.058	0.866913	1.058	0.776039	1.058	0.774279	1.058	0.060858	1.058	0.0739296	1.058	0.007146	1.058	0.00707761
1.059	0.843727	1.059	0.866911	1.059	0.776038	1.059	0.774199	1.059	0.060932	1.059	0.0740766	1.059	0.007145	1.059	0.00707647
1.06	0.843711	1.06	0.866909	1.06	0.77586	1.06	0.774119	1.06	0.061047	1.06	0.0742239	1.06	0.007146	1.06	0.00707534
1.061	0.843751	1.061	0.866906	1.061	0.77565	1.061	0.77404	1.061	0.061155	1.061	0.0743714	1.061	0.007143	1.061	0.00707422
1.062	0.843709	1.062	0.866904	1.062	0.775643	1.062	0.773961	1.062	0.061243	1.062	0.0745192	1.062	0.007145	1.062	0.0070731
1.063	0.84369	1.063	0.866901	1.063	0.775689	1.063	0.773882	1.063	0.061322	1.063	0.0746673	1.063	0.007152	1.063	0.00707199
1.064	0.84374	1.064	0.866898	1.064	0.775702	1.064	0.773804	1.064	0.061421	1.064	0.0748156	1.064	0.007145	1.064	0.00707089
1.065	0.843827	1.065	0.866896	1.065	0.775644	1.065	0.773726	1.065	0.061538	1.065	0.0749641	1.065	0.007136	1.065	0.0070698
1.066	0.843852	1.066	0.866893	1.066	0.775569	1.066	0.773649	1.066	0.061654	1.066	0.0751129	1.066	0.007139	1.066	0.00706872
1.067	0.843814	1.067	0.86689	1.067	0.775499	1.067	0.773572	1.067	0.061776	1.067	0.075262	1.067	0.007133	1.067	0.00706764
1.068	0.843766	1.068	0.866887	1.068	0.775417	1.068	0.773495	1.068	0.061862	1.068	0.0754113	1.068	0.00714	1.068	0.00706657
1.069	0.84378	1.069	0.866885	1.069	0.775351	1.069	0.773419	1.069	0.061991	1.069	0.0755609	1.069	0.007139	1.069	0.00706551
1.07	0.843878	1.07	0.866882	1.07	0.775246	1.07	0.773342	1.07	0.062126	1.07	0.0757107	1.07	0.007135	1.07	0.00706446
1.071	0.843971	1.071	0.866879	1.071	0.775257	1.071	0.773267	1.071	0.062236	1.071	0.0758608	1.071	0.007139	1.071	0.00706341
1.072	0.843939	1.072	0.866876	1.072	0.775207	1.072	0.773191	1.072	0.062364	1.072	0.0760112	1.072	0.007142	1.072	0.00706238
1.073	0.843873	1.073	0.866873	1.073	0.77512	1.073	0.773116	1.073	0.062471	1.073	0.0761618	1.073	0.007142	1.073	0.00706135
1.074	0.843908	1.074	0.86687	1.074	0.775012	1.074	0.773042	1.074	0.062577	1.074	0.0763127	1.074	0.007131	1.074	0.00706033
1.075	0.843883	1.075	0.866867	1.075	0.774948	1.075	0.772967	1.075	0.062679	1.075	0.0764638	1.075	0.007125	1.075	0.00705931
1.076	0.843884	1.076	0.866863	1.076	0.774787	1.076	0.772894	1.076	0.062768	1.076	0.0766152	1.076	0.007111	1.076	0.00705831
1.077	0.843875	1.077	0.86686	1.077	0.77471	1.077	0.77282	1.077	0.062907	1.077	0.0767669	1.077	0.007104	1.077	0.00705731
1.078	0.843762	1.078	0.866857	1.078	0.774628	1.078	0.772747	1.078	0.063005	1.078	0.0769188	1.078	0.007107	1.078	0.00705632
1.079	0.843726	1.079	0.866854	1.079	0.774607	1.079	0.772674	1.079	0.063117	1.079	0.0770709	1.079	0.007115	1.079	0.00705534
1.08	0.843661	1.08	0.866851	1.08	0.774469	1.08	0.772602	1.08	0.063215	1.08	0.0772234	1.08	0.007124	1.08	0.00705437
1.081	0.843684	1.081	0.866847	1.081	0.774305	1.081	0.77253	1.081	0.06334	1.081	0.0773761	1.081	0.007112	1.081	0.00705341
1.082	0.843732	1.082	0.866844	1.082	0.77425	1.082	0.772458	1.082	0.063493	1.082	0.077529	1.082	0.007109	1.082	0.00705245
1.083	0.84377	1.083	0.86684	1.083	0.774222	1.083	0.772387	1.083	0.063625	1.083	0.0776822	1.083	0.007091	1.083	0.00705151
1.084	0.843687	1.084	0.866837	1.084	0.77422	1.084	0.772316	1.084	0.063719	1.084	0.0778357	1.084	0.007096	1.084	0.00705057
1.085	0.843681	1.085	0.866833	1.085	0.774119	1.085	0.772245	1.085	0.063804	1.085	0.0779894	1.085	0.007094	1.085	0.00704964
1.086	0.843891	1.086	0.86683	1.086	0.774102	1.086	0.772175	1.086	0.063926	1.086	0.0781434	1.086	0.007101	1.086	0.00704872
1.087	0.843876	1.087	0.866826	1.087	0.774043	1.087	0.772105	1.087	0.063988	1.087	0.0782977	1.087	0.007102	1.087	0.00704781
1.088	0.843838	1.088	0.866823	1.088	0.774117	1.088	0.772036	1.088	0.064088	1.088	0.0784522	1.088	0.007105	1.088	0.0070469
1.089	0.843802	1.089	0.866819	1.089	0.773988	1.089	0.771967	1.089	0.064205	1.089	0.078607	1.089	0.007099	1.089	0.00704601
1.09	0.843692	1.09	0.866816	1.09	0.773858	1.09	0.771898	1.09	0.064293	1.09	0.078762	1.09	0.007099	1.09	0.00704512
1.091	0.843646	1.091	0.866812	1.091	0.773968	1.091	0.77183	1.091	0.064407	1.091	0.0789174	1.091	0.007092	1.091	0.00704424
1.092	0.843737	1.092	0.866808	1.092	0.773847	1.092	0.771762	1.092	0.064509	1.092	0.0790729	1.092	0.007088	1.092	0.00704338
1.093	0.843813	1.093	0.866804	1.093	0.773705	1.093	0.771694	1.093	0.064652	1.093	0.0792288	1.093	0.007094	1.093	0.00704251
1.094	0.843806	1.094	0.866801	1.094	0.773678	1.094	0.771627	1.094	0.064767	1.094	0.0793849	1.094	0.007092	1.094	0.00704166
1.095	0.84375	1.095	0.866797	1.095	0.773545	1.095	0.771561	1.095	0.064862	1.095	0.0795412	1.095	0.007088	1.095	0.00704082
1.096	0.843751	1.096	0.866793	1.096	0.773429	1.096	0.771494	1.096	0.064975	1.096	0.0796979	1.096	0.007084	1.096	0.00703999
1.097	0.843768	1.097	0.866789	1.097	0.773276	1.097	0.771428	1.097	0.065107	1.097	0.0798547	1.097	0.007078	1.097	0.00703916
1.098	0.843826	1.098	0.866785	1.098	0.773279	1.098	0.771363	1.098	0.065241	1.098	0.0800119	1.098	0.007079	1.098	0.00703834
1.099	0.8439	1.099	0.866781	1.099	0.773266	1.099	0.771298	1.099	0.065329	1.099	0.0801693	1.099	0.007081	1.099	0.00703754
1.1	0.843864	1.1	0.866778	1.1	0.773198	1.1	0.771233	1.1	0.065423	1.1	0.080327	1.1	0.00708	1.1	0.00703674
1.101	0.843905	1.101	0.866774	1.101	0.77302	1.101	0.771169	1.101	0.06551	1.101	0.080485	1.101	0.007066	1.101	0.00703595
1.102	0.843807	1.102	0.86677	1.102	0.77293	1.102	0.771105	1.102	0.065649	1.102	0.0806432	1.102	0.007061	1.102	0.00703517
1.103	0.843878	1.103	0.866766	1.103	0.772827	1.103	0.771041	1.103	0.065803	1.103	0.0808017	1.103	0.00706	1.103	0.00703439
1.104	0.843932	1.104	0.866762	1.104	0.772718	1.104	0.770978	1.104	0.065926	1.104	0.0809604	1.104	0.007055	1.104	0.00703363
1.105	0.844002	1.105	0.866758	1.105	0.772615	1.105	0.770915	1.105	0.066064	1.105	0.0811195	1.105	0.007047	1.105	0.00703288
1.106	0.844057	1.106	0.866753	1.106	0.772587	1.106	0.770853	1.106	0.066188	1.106	0.0812787	1.106	0.007049	1.106	0.00703213
1.107	0.844006	1.107	0.866749	1.107	0.772557	1.107	0.770791	1.107	0.066278	1.107	0.0814383	1.107	0.007054	1.107	0.00703139
1.108	0.844063	1.108	0.866745	1.108	0.7725	1.108	0.770729	1.108	0.066367	1.108	0.0815981	1.108	0.007046	1.108	0.00703067
1.109	0.844118	1.109	0.866741	1.109	0.772557	1.109	0.770668	1.109	0.066489	1.109	0.0817582	1.109	0.007047	1.109	0.00702995
1.11	0.844192	1.11	0.866737	1.11	0.772524	1.11	0.770607	1.11	0.066594	1.11	0.0819186	1.11	0.007043	1.11	0.00702924
1.111	0.844183	1.111	0.866733	1.111	0.772374	1.111	0.770547	1.111	0.066708	1.111	0.0820792	1.111	0.007046	1.111	0.00702854
1.112	0.844055	1.112	0.866729	1.112	0.772363	1.112	0.770487	1.112	0.066835	1.112	0.0822401	1.112	0.007044	1.112	0.00702785
1.113	0.843963	1.113	0.866724	1.113	0.772275	1.113	0.770427	1.113	0.066935	1.113	0.0824012	1.113	0.007038	1.113	0.00702716
1.114	0.843886	1.114	0.86672	1.114	0.772117	1.114	0.770368	1.114	0.067101	1.114	0.0825627	1.114	0.007039	1.114	0.00702649
1.115	0.843934	1.115	0.866716	1.115	0.772087	1.115	0.770309	1.115	0.067243	1.115	0.0827244	1.115	0.007035	1.115	0.00702583
1.116	0.843875	1.116	0.866712	1.116	0.772002	1.116	0.77025	1.116	0.067349	1.116	0.0828863	1.116	0.00703	1.116	0.00702517
1.117	0.843825	1.117	0.866707	1.117	0.77201	1.117	0.770192	1.117	0.067441	1.117	0.0830486	1.117	0.00703	1.117	0.00702452
1.118	0.843738	1.118	0.866703	1.118	0.77203	1.118	0.770135	1.118	0.067565	1.118	0.0832111	1.118	0.007019	1.118	0.00702389
1.119	0.843757	1.119	0.866699	1.119	0.771983	1.119	0.770077	1.119	0.067696	1.119	0.0833739	1.119	0.007015	1.119	0.00702326
1.12	0.84373	1.12	0.866694	1.12	0.771891	1.12	0.770021	1.12	0.067808	1.12	0.0835369	1.12	0.007013	1.12	0.00702264
1.121	0.843681	1.121	0.86669	1.121	0.771836	1.121	0.769964	1.121	0.06791	1.121	0.0837003	1.121	0.007019	1.121	0.00702203
1.122	0.843669	1.122	0.866686	1.122	0.771811	1.122	0.769908	1.122	0.068003	1.122	0.0838638	1.122	0.007017	1.122	0.00702143
1.123	0.843553	1.123	0.866681	1.123	0.771855	1.123	0.769852	1.123	0.068111	1.123	0.0840277	1.123	0.007015	1.123	0.00702083
1.124	0.84353	1.124	0.866677	1.124	0.771823	1.124	0.769797	1.124	0.068228	1.124	0.0841918	1.124	0.007011	1.124	0.00702025
1.125	0.843446	1.125	0.866672	1.125	0.771736	1.125	0.769742	1.125	0.068349	1.125	0.0843563	1.125	0.007009	1.125	0.00701968
1.126	0.843463	1.126	0.866668	1.126	0.771731	1.126	0.769688	1.126	0.06847	1.126	0.0845209	1.126	0.00701	1.126	0.00701911
1.127	0.843464	1.127	0.866664	1.127	0.771639	1.127	0.769634	1.127	0.068569	1.127	0.0846859	1.127	0.007002	1.127	0.00701856
1.128	0.84347	1.128	0.866659	1.128	0.771655	1.128	0.76958	1.128	0.068668	1.128	0.0848511	1.128	0.006997	1.128	0.00701801
1.129	0.843338	1.129	0.866655	1.129	0.771695	1.129	0.769527	1.129	0.068794	1.129	0.0850166	1.129	0.006993	1.129	0.00701747
1.13	0.843455	1.13	0.86665	1.13	0.771627	1.13	0.769474	1.13	0.068912	1.13	0.0851824	1.13	0.006989	1.13	0.00701694
1.131	0.843489	1.131	0.866646	1.131	0.77148	1.131	0.769422	1.131	0.069052	1.131	0.0853484	1.131	0.006992	1.131	0.00701642
1.132	0.843523	1.132	0.866641	1.132	0.771538	1.132	0.76937	1.132	0.069187	1.132	0.0855147	1.132	0.006993	1.132	0.00701591
1.133	0.843582	1.133	0.866637	1.133	0.771466	1.133	0.769318	1.133	0.069298	1.133	0.0856813	1.133	0.006983	1.133	0.00701541
1.134	0.843463	1.134	0.866632	1.134	0.771395	1.134	0.769267	1.134	0.069443	1.134	0.0858482	1.134	0.006989	1.134	0.00701491
1.135	0.843506	1.135	0.866628	1.135	0.771368	1.135	0.769216	1.135	0.069583	1.135	0.0860153	1.135	0.006995	1.135	0.00701443
1.136	0.843422	1.136	0.866623	1.136	0.771327	1.136	0.769165	1.136	0.069701	1.136	0.0861827	1.136	0.007002	1.136	0.00701395
1.137	0.843375	1.137	0.866619	1.137	0.771394	1.137	0.769115	1.137	0.069825	1.137	0.0863504	1.137	0.007	1.137	0.00701349
1.138	0.843326	1.138	0.866614	1.138	0.771333	1.138	0.769065	1.138	0.06996	1.138	0.0865184	1.138	0.007003	1.138	0.00701303
1.139	0.843194	1.139	0.86661	1.139	0.77132	1.139	0.769016	1.139	0.070086	1.139	0.0866866	1.139	0.007004	1.139	0.00701258
1.14	0.843183	1.14	0.866605	1.14	0.771283	1.14	0.768967	1.14	0.070215	1.14	0.0868551	1.14	0.007001	1.14	0.00701214
1.141	0.843162	1.141	0.866601	1.141	0.771228	1.141	0.768919	1.141	0.070344	1.141	0.0870239	1.141	0.006995	1.141	0.00701171
1.142	0.843069	1.142	0.866596	1.142	0.771128	1.142	0.768871	1.142	0.070442	1.142	0.087193	1.142	0.007	1.142	0.00701129
1.143	0.84308	1.143	0.866592	1.143	0.771005	1.143	0.768823	1.143	0.070588	1.143	0.0873623	1.143	0.006997	1.143	0.00701087
1.144	0.843089	1.144	0.866587	1.144	0.770966	1.144	0.768776	1.144	0.07074	1.144	0.087532	1.144	0.007003	1.144	0.00701047
1.145	0.843213	1.145	0.866582	1.145	0.770873	1.145	0.768729	1.145	0.070819	1.145	0.0877019	1.145	0.007016	1.145	0.00701007
1.146	0.843215	1.146	0.866578	1.146	0.770866	1.146	0.768682	1.146	0.070936	1.146	0.087872	1.146	0.007011	1.146	0.00700969
1.147	0.843261	1.147	0.866573	1.147	0.770721	1.147	0.768636	1.147	0.071044	1.147	0.0880425	1.147	0.007003	1.147	0.00700931
1.148	0.843309	1.148	0.866569	1.148	0.770654	1.148	0.76859	1.148	0.071147	1.148	0.0882132	1.148	0.007001	1.148	0.00700894
1.149	0.843286	1.149	0.866564	1.149	0.770663	1.149	0.768545	1.149	0.071266	1.149	0.0883842	1.149	0.007004	1.149	0.00700858
1.15	0.843385	1.15	0.86656	1.15	0.770625	1.15	0.7685	1.15	0.071388	1.15	0.0885555	1.15	0.006999	1.15	0.00700822
1.151	0.843402	1.151	0.866555	1.151	0.770478	1.151	0.768455	1.151	0.071565	1.151	0.088727	1.151	0.007011	1.151	0.00700788
1.152	0.843437	1.152	0.86655	1.152	0.770308	1.152	0.768411	1.152	0.07169	1.152	0.0888989	1.152	0.007007	1.152	0.00700755
1.153	0.843486	1.153	0.866546	1.153	0.77025	1.153	0.768367	1.153	0.071826	1.153	0.089071	1.153	0.006999	1.153	0.00700722
1.154	0.843524	1.154	0.866541	1.154	0.770139	1.154	0.768324	1.154	0.071966	1.154	0.0892434	1.154	0.007002	1.154	0.0070069
1.155	0.843576	1.155	0.866537	1.155	0.77015	1.155	0.768281	1.155	0.072104	1.155	0.0894161	1.155	0.007001	1.155	0.00700659
1.156	0.8435	1.156	0.866532	1.156	0.770119	1.156	0.768238	1.156	0.072242	1.156	0.089589	1.156	0.007011	1.156	0.00700629
1.157	0.843444	1.157	0.866528	1.157	0.770089	1.157	0.768196	1.157	0.072351	1.157	0.0897622	1.157	0.00701	1.157	0.007006
1.158	0.843426	1.158	0.866523	1.158	0.7701	1.158	0.768154	1.158	0.072463	1.158	0.0899357	1.158	0.007008	1.158	0.00700572
1.159	0.843325	1.159	0.866518	1.159	0.769932	1.159	0.768112	1.159	0.072608	1.159	0.0901095	1.159	0.007008	1.159	0.00700544
1.16	0.843317	1.16	0.866514	1.16	0.769763	1.16	0.768071	1.16	0.072758	1.16	0.0902836	1.16	0.007015	1.16	0.00700518
1.161	0.843304	1.161	0.866509	1.161	0.769693	1.161	0.768031	1.161	0.072878	1.161	0.090458	1.161	0.007009	1.161	0.00700492
1.162	0.843282	1.162	0.866505	1.162	0.769634	1.162	0.76799	1.162	0.073012	1.162	0.0906326	1.162	0.007001	1.162	0.00700467
1.163	0.843244	1.163	0.8665	1.163	0.769515	1.163	0.76795	1.163	0.073116	1.163	0.0908075	1.163	0.006996	1.163	0.00700443
1.164	0.843207	1.164	0.866496	1.164	0.769437	1.164	0.767911	1.164	0.073243	1.164	0.0909827	1.164	0.00699	1.164	0.00700419
1.165	0.843226	1.165	0.866491	1.165	0.769402	1.165	0.767871	1.165	0.073388	1.165	0.0911582	1.165	0.007001	1.165	0.00700397
1.166	0.843254	1.166	0.866486	1.166	0.769354	1.166	0.767833	1.166	0.07351	1.166	0.0913339	1.166	0.007005	1.166	0.00700375
1.167	0.843273	1.167	0.866482	1.167	0.769195	1.167	0.767794	1.167	0.073631	1.167	0.09151	1.167	0.00701	1.167	0.00700355
1.168	0.843152	1.168	0.866477	1.168	0.769122	1.168	0.767756	1.168	0.073738	1.168	0.0916863	1.168	0.007015	1.168	0.00700335
1.169	0.843186	1.169	0.866473	1.169	0.769054	1.169	0.767718	1.169	0.073863	1.169	0.0918629	1.169	0.007022	1.169	0.00700315
1.17	0.843177	1.17	0.866468	1.17	0.768958	1.17	0.767681	1.17	0.073992	1.17	0.0920398	1.17	0.007024	1.17	0.00700297
1.171	0.843143	1.171	0.866464	1.171	0.768837	1.171	0.767644	1.171	0.074156	1.171	0.0922169	1.171	0.007032	1.171	0.0070028
1.172	0.843048	1.172	0.866459	1.172	0.768745	1.172	0.767607	1.172	0.074304	1.172	0.0923944	1.172	0.007026	1.172	0.00700263
1.173	0.842988	1.173	0.866455	1.173	0.768773	1.173	0.767571	1.173	0.074426	1.173	0.0925721	1.173	0.007021	1.173	0.00700247
1.174	0.842912	1.174	0.86645	1.174	0.768687	1.174	0.767535	1.174	0.074533	1.174	0.0927501	1.174	0.007015	1.174	0.00700232
1.175	0.842953	1.175	0.866446	1.175	0.768627	1.175	0.7675	1.175	0.074667	1.175	0.0929284	1.175	0.007015	1.175	0.00700217
1.176	0.843043	1.176	0.866441	1.176	0.768584	1.176	0.767465	1.176	0.074788	1.176	0.093107	1.176	0.007013	1.176	0.00700204
1.177	0.84296	1.177	0.866437	1.177	0.768555	1.177	0.76743	1.177	0.074933	1.177	0.0932859	1.177	0.007008	1.177	0.00700191
1.178	0.843113	1.178	0.866432	1.178	0.76849	1.178	0.767396	1.178	0.075063	1.178	0.093465	1.178	0.007013	1.178	0.00700179
1.179	0.843239	1.179	0.866428	1.179	0.768425	1.179	0.767362	1.179	0.075178	1.179	0.0936444	1.179	0.007005	1.179	0.00700168
1.18	0.843159	1.18	0.866423	1.18	0.768202	1.18	0.767328	1.18	0.075335	1.18	0.0938242	1.18	0.00701	1.18	0.00700158
1.181	0.843126	1.181	0.866419	1.181	0.768137	1.181	0.767295	1.181	0.075454	1.181	0.0940042	1.181	0.007011	1.181	0.00700148
1.182	0.843187	1.182	0.866414	1.182	0.768054	1.182	0.767262	1.182	0.075585	1.182	0.0941845	1.182	0.007006	1.182	0.00700139
1.183	0.843111	1.183	0.86641	1.183	0.767888	1.183	0.767229	1.183	0.075727	1.183	0.094365	1.183	0.007001	1.183	0.00700131
1.184	0.843167	1.184	0.866406	1.184	0.767803	1.184	0.767197	1.184	0.075899	1.184	0.0945459	1.184	0.007003	1.184	0.00700124
1.185	0.843134	1.185	0.866401	1.185	0.76776	1.185	0.767165	1.185	0.076018	1.185	0.094727	1.185	0.006993	1.185	0.00700117
1.186	0.843089	1.186	0.866397	1.186	0.76766	1.186	0.767134	1.186	0.076136	1.186	0.0949084	1.186	0.006988	1.186	0.00700111
1.187	0.843138	1.187	0.866392	1.187	0.767644	1.187	0.767102	1.187	0.076262	1.187	0.0950902	1.187	0.006983	1.187	0.00700106
1.188	0.843055	1.188	0.866388	1.188	0.767636	1.188	0.767072	1.188	0.0764	1.188	0.0952722	1.188	0.006992	1.188	0.00700102
1.189	0.843102	1.189	0.866384	1.189	0.767658	1.189	0.767041	1.189	0.076505	1.189	0.0954544	1.189	0.006993	1.189	0.00700098
1.19	0.843066	1.19	0.866379	1.19	0.767583	1.19	0.767011	1.19	0.076651	1.19	0.095637	1.19	0.006992	1.19	0.00700096
1.191	0.84298	1.191	0.866375	1.191	0.767522	1.191	0.766981	1.191	0.076764	1.191	0.0958199	1.191	0.006993	1.191	0.00700093
1.192	0.842853	1.192	0.866371	1.192	0.767387	1.192	0.766952	1.192	0.076913	1.192	0.096003	1.192	0.00699	1.192	0.00700092
1.193	0.842766	1.193	0.866366	1.193	0.767386	1.193	0.766923	1.193	0.077075	1.193	0.0961865	1.193	0.006987	1.193	0.00700092
1.194	0.842765	1.194	0.866362	1.194	0.767414	1.194	0.766894	1.194	0.077218	1.194	0.0963702	1.194	0.006988	1.194	0.00700092
1.195	0.842771	1.195	0.866358	1.195	0.767443	1.195	0.766866	1.195	0.077366	1.195	0.0965542	1.195	0.006988	1.195	0.00700092
1.196	0.842816	1.196	0.866353	1.196	0.767429	1.196	0.766838	1.196	0.077534	1.196	0.0967385	1.196	0.007002	1.196	0.00700094
1.197	0.842869	1.197	0.866349	1.197	0.767252	1.197	0.76681	1.197	0.077682	1.197	0.0969231	1.197	0.006997	1.197	0.00700096
1.198	0.842938	1.198	0.866345	1.198	0.767217	1.198	0.766783	1.198	0.07779	1.198	0.0971079	1.198	0.007001	1.198	0.00700099
1.199	0.843	1.199	0.86634	1.199	0.767134	1.199	0.766756	1.199	0.077927	1.199	0.0972931	1.199	0.007002	1.199	0.00700103
1.2	0.84287	1.2	0.866336	1.2	0.767036	1.2	0.766729	1.2	0.078069	1.2	0.0974785	1.2	0.00701	1.2	0.00700107
1.201	0.842822	1.201	0.866332	1.201	0.766987	1.201	0.766703	1.201	0.078177	1.201	0.0976643	1.201	0.007005	1.201	0.00700112
1.202	0.842868	1.202	0.866328	1.202	0.766928	1.202	0.766677	1.202	0.078316	1.202	0.0978503	1.202	0.007003	1.202	0.00700118
1.203	0.842837	1.203	0.866324	1.203	0.766786	1.203	0.766652	1.203	0.078469	1.203	0.0980366	1.203	0.007	1.203	0.00700124
1.204	0.842851	1.204	0.866319	1.204	0.766704	1.204	0.766626	1.204	0.078591	1.204	0.0982232	1.204	0.006999	1.204	0.00700131
1.205	0.842811	1.205	0.866315	1.205	0.766568	1.205	0.766601	1.205	0.078717	1.205	0.0984101	1.205	0.007003	1.205	0.00700139
1.206	0.842907	1.206	0.866311	1.206	0.766467	1.206	0.766577	1.206	0.078836	1.206	0.0985973	1.206	0.007015	1.206	0.00700147
1.207	0.842776	1.207	0.866307	1.207	0.766359	1.207	0.766553	1.207	0.078975	1.207	0.0987848	1.207	0.007014	1.207	0.00700156
1.208	0.842768	1.208	0.866303	1.208	0.76625	1.208	0.766529	1.208	0.079127	1.208	0.0989725	1.208	0.007015	1.208	0.00700166
1.209	0.842699	1.209	0.866299	1.209	0.766194	1.209	0.766505	1.209	0.07925	1.209	0.0991606	1.209	0.00702	1.209	0.00700176
1.21	0.842744	1.21	0.866295	1.21	0.766062	1.21	0.766482	1.21	0.079388	1.21	0.0993489	1.21	0.007013	1.21	0.00700187
1.211	0.842749	1.211	0.866291	1.211	0.765956	1.211	0.766459	1.211	0.079533	1.211	0.0995375	1.211	0.007016	1.211	0.00700199
1.212	0.842808	1.212	0.866287	1.212	0.765884	1.212	0.766436	1.212	0.079678	1.212	0.0997265	1.212	0.007015	1.212	0.00700211
1.213	0.842765	1.213	0.866283	1.213	0.765809	1.213	0.766414	1.213	0.079841	1.213	0.0999157	1.213	0.007025	1.213	0.00700224
1.214	0.842712	1.214	0.866279	1.214	0.765795	1.214	0.766392	1.214	0.080019	1.214	0.100105	1.214	0.007022	1.214	0.00700238
1.215	0.842637	1.215	0.866275	1.215	0.765821	1.215	0.76637	1.215	0.08018	1.215	0.100295	1.215	0.007018	1.215	0.00700252
1.216	0.842605	1.216	0.866271	1.216	0.765806	1.216	0.766349	1.216	0.080343	1.216	0.100485	1.216	0.007009	1.216	0.00700267
1.217	0.842639	1.217	0.866267	1.217	0.76566	1.217	0.766327	1.217	0.080449	1.217	0.100675	1.217	0.007012	1.217	0.00700282
1.218	0.842641	1.218	0.866263	1.218	0.765592	1.218	0.766307	1.218	0.080629	1.218	0.100866	1.218	0.007011	1.218	0.00700298
1.219	0.842539	1.219	0.866259	1.219	0.765605	1.219	0.766286	1.219	0.080808	1.219	0.101057	1.219	0.007012	1.219	0.00700315
1.22	0.842516	1.22	0.866255	1.22	0.765641	1.22	0.766266	1.22	0.080957	1.22	0.101248	1.22	0.007008	1.22	0.00700332
1.221	0.842584	1.221	0.866251	1.221	0.765646	1.221	0.766246	1.221	0.08107	1.221	0.10144	1.221	0.007018	1.221	0.0070035
1.222	0.842582	1.222	0.866247	1.222	0.76554	1.222	0.766227	1.222	0.081207	1.222	0.101632	1.222	0.007014	1.222	0.00700368
1.223	0.842649	1.223	0.866243	1.223	0.7654	1.223	0.766208	1.223	0.081403	1.223	0.101824	1.223	0.007011	1.223	0.00700387
1.224	0.842709	1.224	0.866239	1.224	0.765394	1.224	0.766189	1.224	0.081522	1.224	0.102016	1.224	0.007015	1.224	0.00700407
1.225	0.842734	1.225	0.866235	1.225	0.765359	1.225	0.76617	1.225	0.081668	1.225	0.102209	1.225	0.007024	1.225	0.00700427
1.226	0.84274	1.226	0.866232	1.226	0.765305	1.226	0.766152	1.226	0.081808	1.226	0.102402	1.226	0.007025	1.226	0.00700447
1.227	0.842775	1.227	0.866228	1.227	0.765264	1.227	0.766134	1.227	0.081947	1.227	0.102595	1.227	0.007021	1.227	0.00700469
1.228	0.842797	1.228	0.866224	1.228	0.76517	1.228	0.766116	1.228	0.08209	1.228	0.102789	1.228	0.007023	1.228	0.0070049
1.229	0.842765	1.229	0.86622	1.229	0.765101	1.229	0.766099	1.229	0.082215	1.229	0.102983	1.229	0.00702	1.229	0.00700513
1.23	0.842817	1.23	0.866217	1.23	0.764978	1.23	0.766082	1.23	0.08238	1.23	0.103177	1.23	0.007015	1.23	0.00700536
1.231	0.842858	1.231	0.866213	1.231	0.764889	1.231	0.766065	1.231	0.082522	1.231	0.103371	1.231	0.007023	1.231	0.00700559
1.232	0.842839	1.232	0.866209	1.232	0.764744	1.232	0.766048	1.232	0.082659	1.232	0.103566	1.232	0.007015	1.232	0.00700583
1.233	0.842901	1.233	0.866206	1.233	0.764674	1.233	0.766032	1.233	0.082782	1.233	0.103761	1.233	0.007011	1.233	0.00700607
1.234	0.842913	1.234	0.866202	1.234	0.764707	1.234	0.766016	1.234	0.082913	1.234	0.103957	1.234	0.00701	1.234	0.00700632
1.235	0.842891	1.235	0.866198	1.235	0.764715	1.235	0.766001	1.235	0.083059	1.235	0.104152	1.235	0.007007	1.235	0.00700658
1.236	0.842924	1.236	0.866195	1.236	0.764677	1.236	0.765985	1.236	0.083182	1.236	0.104348	1.236	0.006999	1.236	0.00700684
1.237	0.842812	1.237	0.866191	1.237	0.764607	1.237	0.76597	1.237	0.083318	1.237	0.104544	1.237	0.007004	1.237	0.00700711
1.238	0.842939	1.238	0.866187	1.238	0.764597	1.238	0.765955	1.238	0.083479	1.238	0.104741	1.238	0.007007	1.238	0.00700738
1.239	0.842962	1.239	0.866184	1.239	0.764509	1.239	0.765941	1.239	0.083631	1.239	0.104938	1.239	0.007009	1.239	0.00700765
1.24	0.843089	1.24	0.86618	1.24	0.764463	1.24	0.765927	1.24	0.083752	1.24	0.105135	1.24	0.007005	1.24	0.00700793
1.241	0.843209	1.241	0.866177	1.241	0.764337	1.241	0.765913	1.241	0.083877	1.241	0.105332	1.241	0.007007	1.241	0.00700822
1.242	0.843172	1.242	0.866173	1.242	0.764384	1.242	0.765899	1.242	0.084016	1.242	0.10553	1.242	0.007004	1.242	0.00700851
1.243	0.843183	1.243	0.86617	1.243	0.764458	1.243	0.765886	1.243	0.084183	1.243	0.105728	1.243	0.007006	1.243	0.0070088
1.244	0.843162	1.244	0.866166	1.244	0.764375	1.244	0.765873	1.244	0.084317	1.244	0.105926	1.244	0.007005	1.244	0.0070091
1.245	0.843176	1.245	0.866163	1.245	0.764316	1.245	0.76586	1.245	0.084505	1.245	0.106125	1.245	0.007002	1.245	0.0070094
1.246	0.843139	1.246	0.86616	1.246	0.764327	1.246	0.765847	1.246	0.084638	1.246	0.106324	1.246	0.006994	1.246	0.00700971
1.247	0.84326	1.247	0.866156	1.247	0.764281	1.247	0.765835	1.247	0.084807	1.247	0.106523	1.247	0.006998	1.247	0.00701002
1.248	0.843299	1.248	0.866153	1.248	0.764212	1.248	0.765823	1.248	0.084972	1.248	0.106723	1.248	0.007002	1.248	0.00701034
1.249	0.843271	1.249	0.866149	1.249	0.764168	1.249	0.765811	1.249	0.085158	1.249	0.106922	1.249	0.006994	1.249	0.00701066
1.25	0.843177	1.25	0.866146	1.25	0.764094	1.25	0.7658	1.25	0.085331	1.25	0.107123	1.25	0.006989	1.25	0.00701099
1.251	0.843277	1.251	0.866143	1.251	0.76412	1.251	0.765788	1.251	0.085513	1.251	0.107323	1.251	0.00699	1.251	0.00701132
1.252	0.843305	1.252	0.86614	1.252	0.764078	1.252	0.765777	1.252	0.085701	1.252	0.107524	1.252	0.006993	1.252	0.00701165
1.253	0.843389	1.253	0.866136	1.253	0.764022	1.253	0.765767	1.253	0.085824	1.253	0.107725	1.253	0.006993	1.253	0.00701199
1.254	0.843392	1.254	0.866133	1.254	0.764001	1.254	0.765756	1.254	0.085972	1.254	0.107926	1.254	0.006993	1.254	0.00701234
1.255	0.843362	1.255	0.86613	1.255	0.763959	1.255	0.765746	1.255	0.086154	1.255	0.108127	1.255	0.006988	1.255	0.00701268
1.256	0.843424	1.256	0.866127	1.256	0.763898	1.256	0.765736	1.256	0.086345	1.256	0.108329	1.256	0.006984	1.256	0.00701303
1.257	0.843532	1.257	0.866123	1.257	0.763896	1.257	0.765726	1.257	0.086522	1.257	0.108532	1.257	0.006981	1.257	0.00701339
1.258	0.843516	1.258	0.86612	1.258	0.763914	1.258	0.765717	1.258	0.086656	1.258	0.108734	1.258	0.00698	1.258	0.00701375
1.259	0.843599	1.259	0.866117	1.259	0.763823	1.259	0.765708	1.259	0.086774	1.259	0.108937	1.259	0.006984	1.259	0.00701411
1.26	0.84362	1.26	0.866114	1.26	0.763741	1.26	0.765699	1.26	0.086895	1.26	0.10914	1.26	0.006983	1.26	0.00701448
1.261	0.843635	1.261	0.866111	1.261	0.763703	1.261	0.76569	1.261	0.087031	1.261	0.109343	1.261	0.006973	1.261	0.00701485
1.262	0.84352	1.262	0.866108	1.262	0.76362	1.262	0.765682	1.262	0.087192	1.262	0.109547	1.262	0.006965	1.262	0.00701522
1.263	0.843474	1.263	0.866105	1.263	0.763566	1.263	0.765674	1.263	0.087337	1.263	0.109751	1.263	0.006961	1.263	0.0070156
1.264	0.843439	1.264	0.866102	1.264	0.763534	1.264	0.765666	1.264	0.087507	1.264	0.109955	1.264	0.006968	1.264	0.00701598
1.265	0.843433	1.265	0.866099	1.265	0.76355	1.265	0.765658	1.265	0.087661	1.265	0.11016	1.265	0.006978	1.265	0.00701636
1.266	0.843368	1.266	0.866096	1.266	0.763494	1.266	0.76565	1.266	0.08778	1.266	0.110364	1.266	0.006985	1.266	0.00701675
1.267	0.843265	1.267	0.866093	1.267	0.763462	1.267	0.765643	1.267	0.087931	1.267	0.11057	1.267	0.006988	1.267	0.00701714
1.268	0.843261	1.268	0.86609	1.268	0.763388	1.268	0.765636	1.268	0.088102	1.268	0.110775	1.268	0.006995	1.268	0.00701754
1.269	0.843296	1.269	0.866087	1.269	0.763329	1.269	0.765629	1.269	0.088218	1.269	0.110981	1.269	0.006995	1.269	0.00701793
1.27	0.843348	1.27	0.866084	1.27	0.763305	1.27	0.765623	1.27	0.088383	1.27	0.111187	1.27	0.006998	1.27	0.00701834
1.271	0.843275	1.271	0.866081	1.271	0.763289	1.271	0.765616	1.271	0.088521	1.271	0.111393	1.271	0.007005	1.271	0.00701874
1.272	0.843336	1.272	0.866078	1.272	0.763173	1.272	0.76561	1.272	0.088703	1.272	0.1116	1.272	0.007005	1.272	0.00701915
1.273	0.84338	1.273	0.866076	1.273	0.763161	1.273	0.765605	1.273	0.088857	1.273	0.111807	1.273	0.006999	1.273	0.00701956
1.274	0.843204	1.274	0.866073	1.274	0.763114	1.274	0.765599	1.274	0.088973	1.274	0.112014	1.274	0.007001	1.274	0.00701997
1.275	0.843315	1.275	0.86607	1.275	0.763026	1.275	0.765593	1.275	0.089134	1.275	0.112222	1.275	0.006995	1.275	0.00702039
1.276	0.843176	1.276	0.866067	1.276	0.76298	1.276	0.765588	1.276	0.089282	1.276	0.112429	1.276	0.006994	1.276	0.00702081
1.277	0.843183	1.277	0.866065	1.277	0.762952	1.277	0.765583	1.277	0.089437	1.277	0.112638	1.277	0.006989	1.277	0.00702123
1.278	0.84318	1.278	0.866062	1.278	0.76292	1.278	0.765579	1.278	0.089583	1.278	0.112846	1.278	0.006988	1.278	0.00702165
1.279	0.843169	1.279	0.866059	1.279	0.762946	1.279	0.765574	1.279	0.08973	1.279	0.113055	1.279	0.006994	1.279	0.00702208
1.28	0.843121	1.28	0.866057	1.28	0.762877	1.28	0.76557	1.28	0.089901	1.28	0.113264	1.28	0.006989	1.28	0.00702251
1.281	0.843056	1.281	0.866054	1.281	0.762895	1.281	0.765566	1.281	0.090052	1.281	0.113473	1.281	0.006993	1.281	0.00702295
1.282	0.842993	1.282	0.866051	1.282	0.762897	1.282	0.765562	1.282	0.090216	1.282	0.113683	1.282	0.006996	1.282	0.00702338
1.283	0.842933	1.283	0.866049	1.283	0.762804	1.283	0.765558	1.283	0.090373	1.283	0.113893	1.283	0.006993	1.283	0.00702382
1.284	0.842969	1.284	0.866046	1.284	0.762785	1.284	0.765555	1.284	0.090533	1.284	0.114103	1.284	0.006993	1.284	0.00702426
1.285	0.843048	1.285	0.866044	1.285	0.762801	1.285	0.765551	1.285	0.09068	1.285	0.114314	1.285	0.006997	1.285	0.0070247
1.286	0.84301	1.286	0.866041	1.286	0.762784	1.286	0.765548	1.286	0.090844	1.286	0.114525	1.286	0.007003	1.286	0.00702515
1.287	0.843061	1.287	0.866038	1.287	0.762759	1.287	0.765545	1.287	0.09101	1.287	0.114736	1.287	0.007001	1.287	0.00702559
1.288	0.843187	1.288	0.866036	1.288	0.762722	1.288	0.765543	1.288	0.091157	1.288	0.114947	1.288	0.006994	1.288	0.00702604
1.289	0.843154	1.289	0.866034	1.289	0.762721	1.289	0.76554	1.289	0.09131	1.289	0.115159	1.289	0.00699	1.289	0.0070265
1.29	0.842994	1.29	0.866031	1.29	0.762701	1.29	0.765538	1.29	0.091474	1.29	0.115371	1.29	0.006975	1.29	0.00702695
1.291	0.842939	1.291	0.866029	1.291	0.762705	1.291	0.765536	1.291	0.09163	1.291	0.115583	1.291	0.006975	1.291	0.00702741
1.292	0.842831	1.292	0.866026	1.292	0.762683	1.292	0.765534	1.292	0.09172	1.292	0.115796	1.292	0.006976	1.292	0.00702786
1.293	0.842862	1.293	0.866024	1.293	0.762651	1.293	0.765532	1.293	0.091867	1.293	0.116009	1.293	0.006971	1.293	0.00702832
1.294	0.842866	1.294	0.866022	1.294	0.762537	1.294	0.765531	1.294	0.092019	1.294	0.116222	1.294	0.006967	1.294	0.00702879
1.295	0.8428	1.295	0.866019	1.295	0.762528	1.295	0.76553	1.295	0.092188	1.295	0.116436	1.295	0.006965	1.295	0.00702925
1.296	0.842728	1.296	0.866017	1.296	0.762397	1.296	0.765529	1.296	0.09231	1.296	0.11665	1.296	0.006968	1.296	0.00702972
1.297	0.842648	1.297	0.866015	1.297	0.762362	1.297	0.765528	1.297	0.092435	1.297	0.116864	1.297	0.006965	1.297	0.00703018
1.298	0.842589	1.298	0.866012	1.298	0.762372	1.298	0.765527	1.298	0.092597	1.298	0.117078	1.298	0.006975	1.298	0.00703065
1.299	0.842633	1.299	0.86601	1.299	0.76226	1.299	0.765526	1.299	0.092763	1.299	0.117293	1.299	0.006976	1.299	0.00703112
1.3	0.84264	1.3	0.866008	1.3	0.762164	1.3	0.765526	1.3	0.092898	1.3	0.117508	1.3	0.006984	1.3	0.0070316
1.301	0.842698	1.301	0.866006	1.301	0.762131	1.301	0.765526	1.301	0.093038	1.301	0.117724	1.301	0.006989	1.301	0.00703207
1.302	0.842631	1.302	0.866004	1.302	0.762234	1.302	0.765526	1.302	0.093179	1.302	0.117939	1.302	0.006988	1.302	0.00703255
1.303	0.842659	1.303	0.866001	1.303	0.762273	1.303	0.765526	1.303	0.09335	1.303	0.118155	1.303	0.006995	1.303	0.00703302
1.304	0.842573	1.304	0.865999	1.304	0.762258	1.304	0.765526	1.304	0.09352	1.304	0.118371	1.304	0.006987	1.304	0.0070335
1.305	0.84251	1.305	0.865997	1.305	0.762318	1.305	0.765527	1.305	0.09367	1.305	0.118588	1.305	0.006985	1.305	0.00703398
1.306	0.842586	1.306	0.865995	1.306	0.762329	1.306	0.765528	1.306	0.093825	1.306	0.118805	1.306	0.006984	1.306	0.00703446
1.307	0.8425	1.307	0.865993	1.307	0.762404	1.307	0.765529	1.307	0.094011	1.307	0.119022	1.307	0.006998	1.307	0.00703494
1.308	0.842549	1.308	0.865991	1.308	0.76241	1.308	0.76553	1.308	0.09423	1.308	0.11924	1.308	0.007002	1.308	0.00703543
1.309	0.842582	1.309	0.865989	1.309	0.762384	1.309	0.765531	1.309	0.094384	1.309	0.119457	1.309	0.006998	1.309	0.00703591
1.31	0.8425	1.31	0.865987	1.31	0.762394	1.31	0.765532	1.31	0.094544	1.31	0.119676	1.31	0.007002	1.31	0.0070364
1.311	0.842527	1.311	0.865985	1.311	0.762383	1.311	0.765534	1.311	0.094703	1.311	0.119894	1.311	0.007015	1.311	0.00703688
1.312	0.842529	1.312	0.865983	1.312	0.762333	1.312	0.765535	1.312	0.094839	1.312	0.120113	1.312	0.007014	1.312	0.00703737
1.313	0.842505	1.313	0.865981	1.313	0.762304	1.313	0.765537	1.313	0.095039	1.313	0.120332	1.313	0.007014	1.313	0.00703786
1.314	0.842486	1.314	0.865979	1.314	0.762241	1.314	0.765539	1.314	0.095198	1.314	0.120551	1.314	0.007025	1.314	0.00703835
1.315	0.842513	1.315	0.865977	1.315	0.762231	1.315	0.765542	1.315	0.095325	1.315	0.120771	1.315	0.007029	1.315	0.00703884
1.316	0.842509	1.316	0.865976	1.316	0.762216	1.316	0.765544	1.316	0.095499	1.316	0.120991	1.316	0.00703	1.316	0.00703933
1.317	0.842525	1.317	0.865974	1.317	0.762185	1.317	0.765546	1.317	0.095634	1.317	0.121211	1.317	0.007033	1.317	0.00703982
1.318	0.842493	1.318	0.865972	1.318	0.762151	1.318	0.765549	1.318	0.095825	1.318	0.121431	1.318	0.007039	1.318	0.00704031
1.319	0.842563	1.319	0.86597	1.319	0.76219	1.319	0.765552	1.319	0.095997	1.319	0.121652	1.319	0.00704	1.319	0.00704081
1.32	0.842586	1.32	0.865968	1.32	0.762182	1.32	0.765555	1.32	0.096123	1.32	0.121873	1.32	0.007039	1.32	0.0070413
1.321	0.842562	1.321	0.865967	1.321	0.762204	1.321	0.765558	1.321	0.096279	1.321	0.122095	1.321	0.00703	1.321	0.00704179
1.322	0.842423	1.322	0.865965	1.322	0.762144	1.322	0.765561	1.322	0.096408	1.322	0.122316	1.322	0.007026	1.322	0.00704229
1.323	0.842388	1.323	0.865963	1.323	0.76219	1.323	0.765565	1.323	0.096557	1.323	0.122539	1.323	0.007028	1.323	0.00704278
1.324	0.842364	1.324	0.865961	1.324	0.762207	1.324	0.765568	1.324	0.096731	1.324	0.122761	1.324	0.007019	1.324	0.00704328
1.325	0.842441	1.325	0.86596	1.325	0.762257	1.325	0.765572	1.325	0.096916	1.325	0.122984	1.325	0.007008	1.325	0.00704378
1.326	0.842406	1.326	0.865958	1.326	0.762237	1.326	0.765576	1.326	0.097083	1.326	0.123206	1.326	0.007016	1.326	0.00704427
1.327	0.842445	1.327	0.865957	1.327	0.762141	1.327	0.76558	1.327	0.097219	1.327	0.12343	1.327	0.007009	1.327	0.00704477
1.328	0.842459	1.328	0.865955	1.328	0.762127	1.328	0.765584	1.328	0.097394	1.328	0.123653	1.328	0.007008	1.328	0.00704526
1.329	0.842396	1.329	0.865953	1.329	0.762139	1.329	0.765588	1.329	0.097544	1.329	0.123877	1.329	0.007007	1.329	0.00704576
1.33	0.84244	1.33	0.865952	1.33	0.762171	1.33	0.765593	1.33	0.097695	1.33	0.124101	1.33	0.007006	1.33	0.00704626
1.331	0.842396	1.331	0.86595	1.331	0.762162	1.331	0.765597	1.331	0.097863	1.331	0.124326	1.331	0.007014	1.331	0.00704676
1.332	0.842291	1.332	0.865949	1.332	0.762144	1.332	0.765602	1.332	0.098071	1.332	0.124551	1.332	0.007016	1.332	0.00704725
1.333	0.842323	1.333	0.865947	1.333	0.762173	1.333	0.765607	1.333	0.098218	1.333	0.124776	1.333	0.007016	1.333	0.00704775
1.334	0.842309	1.334	0.865946	1.334	0.762153	1.334	0.765611	1.334	0.098385	1.334	0.125001	1.334	0.007023	1.334	0.00704825
1.335	0.842286	1.335	0.865944	1.335	0.762096	1.335	0.765617	1.335	0.0986	1.335	0.125227	1.335	0.00703	1.335	0.00704874
1.336	0.842377	1.336	0.865943	1.336	0.762059	1.336	0.765622	1.336	0.098781	1.336	0.125453	1.336	0.007038	1.336	0.00704924
1.337	0.842355	1.337	0.865941	1.337	0.762072	1.337	0.765627	1.337	0.098943	1.337	0.125679	1.337	0.007031	1.337	0.00704974
1.338	0.842272	1.338	0.86594	1.338	0.762019	1.338	0.765632	1.338	0.099111	1.338	0.125906	1.338	0.007028	1.338	0.00705023
1.339	0.842117	1.339	0.865939	1.339	0.762008	1.339	0.765638	1.339	0.099247	1.339	0.126133	1.339	0.007015	1.339	0.00705073
1.34	0.84205	1.34	0.865937	1.34	0.761973	1.34	0.765644	1.34	0.099414	1.34	0.12636	1.34	0.007012	1.34	0.00705123
1.341	0.842053	1.341	0.865936	1.341	0.761932	1.341	0.765649	1.341	0.099574	1.341	0.126587	1.341	0.007024	1.341	0.00705172
1.342	0.842008	1.342	0.865935	1.342	0.76193	1.342	0.765655	1.342	0.09977	1.342	0.126815	1.342	0.007016	1.342	0.00705222
1.343	0.842043	1.343	0.865933	1.343	0.761857	1.343	0.765661	1.343	0.099934	1.343	0.127043	1.343	0.007015	1.343	0.00705271
1.344	0.842078	1.344	0.865932	1.344	0.761888	1.344	0.765668	1.344	0.100038	1.344	0.127272	1.344	0.007015	1.344	0.0070532
1.345	0.842175	1.345	0.865931	1.345	0.761852	1.345	0.765674	1.345	0.100276	1.345	0.1275	1.345	0.007003	1.345	0.0070537
1.346	0.842151	1.346	0.86593	1.346	0.761853	1.346	0.76568	1.346	0.100396	1.346	0.127729	1.346	0.006993	1.346	0.00705419
1.347	0.842152	1.347	0.865928	1.347	0.761982	1.347	0.765687	1.347	0.100559	1.347	0.127959	1.347	0.006996	1.347	0.00705468
1.348	0.842116	1.348	0.865927	1.348	0.761958	1.348	0.765693	1.348	0.100769	1.348	0.128188	1.348	0.006999	1.348	0.00705518
1.349	0.842171	1.349	0.865926	1.349	0.762019	1.349	0.7657	1.349	0.100936	1.349	0.128418	1.349	0.006997	1.349	0.00705567
1.35	0.842199	1.35	0.865925	1.35	0.762019	1.35	0.765707	1.35	0.101137	1.35	0.128649	1.35	0.006995	1.35	0.00705616
1.351	0.842169	1.351	0.865924	1.351	0.762019	1.351	0.765714	1.351	0.101283	1.351	0.128879	1.351	0.006998	1.351	0.00705665
1.352	0.842166	1.352	0.865923	1.352	0.761994	1.352	0.765721	1.352	0.101445	1.352	0.12911	1.352	0.007002	1.352	0.00705714
1.353	0.842143	1.353	0.865922	1.353	0.761927	1.353	0.765728	1.353	0.101608	1.353	0.129341	1.353	0.007006	1.353	0.00705762
1.354	0.842123	1.354	0.865921	1.354	0.761812	1.354	0.765735	1.354	0.101775	1.354	0.129573	1.354	0.006999	1.354	0.00705811
1.355	0.842088	1.355	0.865919	1.355	0.761753	1.355	0.765742	1.355	0.101969	1.355	0.129804	1.355	0.007005	1.355	0.0070586
1.356	0.842068	1.356	0.865918	1.356	0.761856	1.356	0.76575	1.356	0.102169	1.356	0.130037	1.356	0.007002	1.356	0.00705908
1.357	0.842132	1.357	0.865917	1.357	0.761875	1.357	0.765757	1.357	0.102364	1.357	0.130269	1.357	0.007	1.357	0.00705957
1.358	0.842214	1.358	0.865916	1.358	0.761862	1.358	0.765765	1.358	0.102555	1.358	0.130502	1.358	0.006994	1.358	0.00706005
1.359	0.842235	1.359	0.865915	1.359	0.761873	1.359	0.765773	1.359	0.102711	1.359	0.130735	1.359	0.006995	1.359	0.00706053
1.36	0.842204	1.36	0.865914	1.36	0.761845	1.36	0.76578	1.36	0.102865	1.36	0.130968	1.36	0.006994	1.36	0.00706101
1.361	0.842205	1.361	0.865914	1.361	0.761896	1.361	0.765788	1.361	0.103027	1.361	0.131201	1.361	0.007004	1.361	0.00706149
1.362	0.842214	1.362	0.865913	1.362	0.761819	1.362	0.765796	1.362	0.103201	1.362	0.131435	1.362	0.007006	1.362	0.00706197
1.363	0.842243	1.363	0.865912	1.363	0.761874	1.363	0.765804	1.363	0.103389	1.363	0.13167	1.363	0.007012	1.363	0.00706245
1.364	0.842314	1.364	0.865911	1.364	0.762037	1.364	0.765812	1.364	0.103538	1.364	0.131904	1.364	0.007014	1.364	0.00706292
1.365	0.842303	1.365	0.86591	1.365	0.762026	1.365	0.765821	1.365	0.10372	1.365	0.132139	1.365	0.00701	1.365	0.0070634
1.366	0.842307	1.366	0.865909	1.366	0.762075	1.366	0.765829	1.366	0.10391	1.366	0.132374	1.366	0.007007	1.366	0.00706387
1.367	0.842308	1.367	0.865908	1.367	0.762086	1.367	0.765837	1.367	0.104064	1.367	0.132609	1.367	0.00701	1.367	0.00706434
1.368	0.842271	1.368	0.865907	1.368	0.762073	1.368	0.765846	1.368	0.104291	1.368	0.132845	1.368	0.007006	1.368	0.00706482
1.369	0.84223	1.369	0.865907	1.369	0.761929	1.369	0.765855	1.369	0.104444	1.369	0.133081	1.369	0.00701	1.369	0.00706528
1.37	0.842212	1.37	0.865906	1.37	0.76192	1.37	0.765863	1.37	0.104632	1.37	0.133317	1.37	0.007008	1.37	0.00706575
1.371	0.842142	1.371	0.865905	1.371	0.761784	1.371	0.765872	1.371	0.104826	1.371	0.133554	1.371	0.006998	1.371	0.00706622
1.372	0.842222	1.372	0.865904	1.372	0.761755	1.372	0.765881	1.372	0.104975	1.372	0.133791	1.372	0.006998	1.372	0.00706668
1.373	0.842163	1.373	0.865904	1.373	0.761767	1.373	0.76589	1.373	0.105141	1.373	0.134028	1.373	0.006989	1.373	0.00706715
1.374	0.842243	1.374	0.865903	1.374	0.761689	1.374	0.765899	1.374	0.105315	1.374	0.134266	1.374	0.00699	1.374	0.00706761
1.375	0.842228	1.375	0.865902	1.375	0.761686	1.375	0.765908	1.375	0.105529	1.375	0.134504	1.375	0.006995	1.375	0.00706807
1.376	0.842278	1.376	0.865902	1.376	0.761707	1.376	0.765917	1.376	0.105705	1.376	0.134742	1.376	0.006993	1.376	0.00706853
1.377	0.842375	1.377	0.865901	1.377	0.76171	1.377	0.765926	1.377	0.105866	1.377	0.13498	1.377	0.006997	1.377	0.00706898
1.378	0.842457	1.378	0.8659	1.378	0.761685	1.378	0.765935	1.378	0.106026	1.378	0.135219	1.378	0.006998	1.378	0.00706944
1.379	0.842557	1.379	0.8659	1.379	0.761609	1.379	0.765944	1.379	0.10616	1.379	0.135458	1.379	0.007006	1.379	0.00706989
1.38	0.842666	1.38	0.865899	1.38	0.761579	1.38	0.765954	1.38	0.10637	1.38	0.135697	1.38	0.007014	1.38	0.00707034
1.381	0.842613	1.381	0.865898	1.381	0.761473	1.381	0.765963	1.381	0.106618	1.381	0.135937	1.381	0.007011	1.381	0.00707079
1.382	0.842547	1.382	0.865898	1.382	0.761361	1.382	0.765973	1.382	0.1068	1.382	0.136177	1.382	0.007006	1.382	0.00707124
1.383	0.842433	1.383	0.865897	1.383	0.761328	1.383	0.765982	1.383	0.107003	1.383	0.136417	1.383	0.007001	1.383	0.00707169
1.384	0.842507	1.384	0.865897	1.384	0.761284	1.384	0.765992	1.384	0.107172	1.384	0.136658	1.384	0.007003	1.384	0.00707213
1.385	0.842567	1.385	0.865896	1.385	0.76126	1.385	0.766002	1.385	0.107368	1.385	0.136899	1.385	0.007002	1.385	0.00707257
1.386	0.842661	1.386	0.865896	1.386	0.761281	1.386	0.766011	1.386	0.107574	1.386	0.13714	1.386	0.007006	1.386	0.00707301
1.387	0.842523	1.387	0.865895	1.387	0.76128	1.387	0.766021	1.387	0.107767	1.387	0.137381	1.387	0.00701	1.387	0.00707345
1.388	0.842523	1.388	0.865895	1.388	0.761166	1.388	0.766031	1.388	0.107953	1.388	0.137623	1.388	0.006998	1.388	0.00707389
1.389	0.842419	1.389	0.865894	1.389	0.761147	1.389	0.766041	1.389	0.108132	1.389	0.137865	1.389	0.006989	1.389	0.00707432
1.39	0.84232	1.39	0.865894	1.39	0.761085	1.39	0.766051	1.39	0.108289	1.39	0.138108	1.39	0.006995	1.39	0.00707476
1.391	0.842276	1.391	0.865893	1.391	0.761065	1.391	0.766061	1.391	0.108457	1.391	0.13835	1.391	0.00701	1.391	0.00707519
1.392	0.842162	1.392	0.865893	1.392	0.761032	1.392	0.766071	1.392	0.10863	1.392	0.138593	1.392	0.007002	1.392	0.00707561
1.393	0.842063	1.393	0.865892	1.393	0.760997	1.393	0.766081	1.393	0.108764	1.393	0.138837	1.393	0.007003	1.393	0.00707604
1.394	0.842087	1.394	0.865892	1.394	0.760909	1.394	0.766092	1.394	0.108943	1.394	0.13908	1.394	0.007005	1.394	0.00707646
1.395	0.842012	1.395	0.865892	1.395	0.760824	1.395	0.766102	1.395	0.109148	1.395	0.139324	1.395	0.007005	1.395	0.00707688
1.396	0.842049	1.396	0.865891	1.396	0.760728	1.396	0.766112	1.396	0.109302	1.396	0.139568	1.396	0.007011	1.396	0.0070773
1.397	0.842199	1.397	0.865891	1.397	0.76072	1.397	0.766122	1.397	0.109531	1.397	0.139813	1.397	0.007007	1.397	0.00707772
1.398	0.84223	1.398	0.865891	1.398	0.760746	1.398	0.766133	1.398	0.109689	1.398	0.140058	1.398	0.007005	1.398	0.00707814
1.399	0.842231	1.399	0.86589	1.399	0.760828	1.399	0.766143	1.399	0.109878	1.399	0.140303	1.399	0.007003	1.399	0.00707855
1.4	0.842288	1.4	0.86589	1.4	0.760815	1.4	0.766154	1.4	0.110039	1.4	0.140548	1.4	0.007009	1.4	0.00707896
1.401	0.842203	1.401	0.86589	1.401	0.760882	1.401	0.766164	1.401	0.110251	1.401	0.140794	1.401	0.007011	1.401	0.00707937
1.402	0.842283	1.402	0.865889	1.402	0.760976	1.402	0.766175	1.402	0.110483	1.402	0.14104	1.402	0.007013	1.402	0.00707977
1.403	0.842306	1.403	0.865889	1.403	0.761013	1.403	0.766185	1.403	0.110665	1.403	0.141286	1.403	0.007011	1.403	0.00708017
1.404	0.842276	1.404	0.865889	1.404	0.760993	1.404	0.766196	1.404	0.11086	1.404	0.141533	1.404	0.007015	1.404	0.00708057
1.405	0.842231	1.405	0.865889	1.405	0.760924	1.405	0.766207	1.405	0.111041	1.405	0.14178	1.405	0.007014	1.405	0.00708097
1.406	0.842298	1.406	0.865888	1.406	0.760967	1.406	0.766218	1.406	0.111226	1.406	0.142027	1.406	0.007016	1.406	0.00708137
1.407	0.842261	1.407	0.865888	1.407	0.760932	1.407	0.766228	1.407	0.111381	1.407	0.142275	1.407	0.007019	1.407	0.00708176
1.408	0.842291	1.408	0.865888	1.408	0.760944	1.408	0.766239	1.408	0.111547	1.408	0.142522	1.408	0.007026	1.408	0.00708215
1.409	0.842232	1.409	0.865888	1.409	0.761025	1.409	0.76625	1.409	0.111726	1.409	0.142771	1.409	0.007016	1.409	0.00708254
1.41	0.842268	1.41	0.865888	1.41	0.761014	1.41	0.766261	1.41	0.111898	1.41	0.143019	1.41	0.00701	1.41	0.00708293
1.411	0.84223	1.411	0.865888	1.411	0.76097	1.411	0.766272	1.411	0.112083	1.411	0.143268	1.411	0.007011	1.411	0.00708331
1.412	0.842269	1.412	0.865887	1.412	0.760962	1.412	0.766283	1.412	0.112231	1.412	0.143517	1.412	0.007013	1.412	0.00708369
1.413	0.842275	1.413	0.865887	1.413	0.760954	1.413	0.766294	1.413	0.112413	1.413	0.143766	1.413	0.007012	1.413	0.00708407
1.414	0.842195	1.414	0.865887	1.414	0.76094	1.414	0.766305	1.414	0.11262	1.414	0.144016	1.414	0.007017	1.414	0.00708445
1.415	0.842186	1.415	0.865887	1.415	0.760892	1.415	0.766316	1.415	0.112814	1.415	0.144266	1.415	0.007012	1.415	0.00708482
1.416	0.842233	1.416	0.865887	1.416	0.760921	1.416	0.766327	1.416	0.113024	1.416	0.144516	1.416	0.007007	1.416	0.00708519
1.417	0.842317	1.417	0.865887	1.417	0.760865	1.417	0.766338	1.417	0.113229	1.417	0.144766	1.417	0.006997	1.417	0.00708556
1.418	0.842328	1.418	0.865887	1.418	0.760825	1.418	0.766349	1.418	0.113404	1.418	0.145017	1.418	0.006988	1.418	0.00708592
1.419	0.842307	1.419	0.865887	1.419	0.760769	1.419	0.76636	1.419	0.113595	1.419	0.145268	1.419	0.006995	1.419	0.00708628
1.42	0.842321	1.42	0.865887	1.42	0.760728	1.42	0.766371	1.42	0.11375	1.42	0.14552	1.42	0.006998	1.42	0.00708664
1.421	0.842189	1.421	0.865887	1.421	0.760772	1.421	0.766382	1.421	0.113913	1.421	0.145771	1.421	0.006998	1.421	0.007087
1.422	0.842152	1.422	0.865887	1.422	0.760838	1.422	0.766393	1.422	0.1141	1.422	0.146023	1.422	0.006994	1.422	0.00708735
1.423	0.842084	1.423	0.865887	1.423	0.760795	1.423	0.766405	1.423	0.114267	1.423	0.146276	1.423	0.006995	1.423	0.0070877
1.424	0.841999	1.424	0.865887	1.424	0.760827	1.424	0.766416	1.424	0.114403	1.424	0.146528	1.424	0.006992	1.424	0.00708805
1.425	0.842026	1.425	0.865887	1.425	0.76086	1.425	0.766427	1.425	0.114589	1.425	0.146781	1.425	0.006989	1.425	0.0070884
1.426	0.842039	1.426	0.865887	1.426	0.76089	1.426	0.766438	1.426	0.114791	1.426	0.147035	1.426	0.006988	1.426	0.00708874
1.427	0.842088	1.427	0.865887	1.427	0.760916	1.427	0.76645	1.427	0.114941	1.427	0.147288	1.427	0.006989	1.427	0.00708908
1.428	0.842295	1.428	0.865887	1.428	0.760918	1.428	0.766461	1.428	0.115142	1.428	0.147542	1.428	0.006986	1.428	0.00708942
1.429	0.842172	1.429	0.865887	1.429	0.760848	1.429	0.766472	1.429	0.115366	1.429	0.147796	1.429	0.006994	1.429	0.00708975
1.43	0.842262	1.43	0.865887	1.43	0.760915	1.43	0.766484	1.43	0.11553	1.43	0.14805	1.43	0.00699	1.43	0.00709009
1.431	0.842289	1.431	0.865887	1.431	0.760932	1.431	0.766495	1.431	0.115742	1.431	0.148305	1.431	0.00698	1.431	0.00709041
1.432	0.842378	1.432	0.865887	1.432	0.760896	1.432	0.766506	1.432	0.115954	1.432	0.14856	1.432	0.006988	1.432	0.00709074
1.433	0.842305	1.433	0.865887	1.433	0.760995	1.433	0.766518	1.433	0.116165	1.433	0.148815	1.433	0.006992	1.433	0.00709106
1.434	0.842338	1.434	0.865887	1.434	0.761038	1.434	0.766529	1.434	0.116402	1.434	0.149071	1.434	0.006991	1.434	0.00709138
1.435	0.842317	1.435	0.865888	1.435	0.760936	1.435	0.76654	1.435	0.116599	1.435	0.149327	1.435	0.006989	1.435	0.0070917
1.436	0.842261	1.436	0.865888	1.436	0.760835	1.436	0.766552	1.436	0.116784	1.436	0.149583	1.436	0.006986	1.436	0.00709201
1.437	0.842261	1.437	0.865888	1.437	0.76078	1.437	0.766563	1.437	0.116971	1.437	0.14984	1.437	0.006992	1.437	0.00709233
1.438	0.842246	1.438	0.865888	1.438	0.760771	1.438	0.766575	1.438	0.117186	1.438	0.150096	1.438	0.00699	1.438	0.00709263
1.439	0.84227	1.439	0.865888	1.439	0.760803	1.439	0.766586	1.439	0.117309	1.439	0.150353	1.439	0.006982	1.439	0.00709294
1.44	0.842251	1.44	0.865888	1.44	0.760799	1.44	0.766597	1.44	0.117515	1.44	0.150611	1.44	0.006979	1.44	0.00709324
1.441	0.842214	1.441	0.865889	1.441	0.760755	1.441	0.766609	1.441	0.117701	1.441	0.150869	1.441	0.006974	1.441	0.00709354
1.442	0.842272	1.442	0.865889	1.442	0.760777	1.442	0.76662	1.442	0.117876	1.442	0.151126	1.442	0.006977	1.442	0.00709384
1.443	0.842405	1.443	0.865889	1.443	0.760751	1.443	0.766632	1.443	0.118052	1.443	0.151385	1.443	0.006979	1.443	0.00709413
1.444	0.842323	1.444	0.865889	1.444	0.760743	1.444	0.766643	1.444	0.118241	1.444	0.151643	1.444	0.006968	1.444	0.00709442
1.445	0.842399	1.445	0.865889	1.445	0.760841	1.445	0.766655	1.445	0.118423	1.445	0.151902	1.445	0.00696	1.445	0.00709471
1.446	0.84239	1.446	0.86589	1.446	0.760886	1.446	0.766666	1.446	0.118644	1.446	0.152161	1.446	0.006962	1.446	0.00709499
1.447	0.842374	1.447	0.86589	1.447	0.760964	1.447	0.766678	1.447	0.118843	1.447	0.152421	1.447	0.006968	1.447	0.00709527
1.448	0.842381	1.448	0.86589	1.448	0.760946	1.448	0.766689	1.448	0.119047	1.448	0.152681	1.448	0.00696	1.448	0.00709555
1.449	0.842428	1.449	0.86589	1.449	0.761011	1.449	0.7667	1.449	0.119223	1.449	0.152941	1.449	0.006966	1.449	0.00709583
1.45	0.842503	1.45	0.865891	1.45	0.760893	1.45	0.766712	1.45	0.119399	1.45	0.153201	1.45	0.006969	1.45	0.0070961
1.451	0.842458	1.451	0.865891	1.451	0.760834	1.451	0.766723	1.451	0.119588	1.451	0.153462	1.451	0.006971	1.451	0.00709637
1.452	0.842388	1.452	0.865891	1.452	0.760861	1.452	0.766735	1.452	0.119751	1.452	0.153722	1.452	0.006979	1.452	0.00709664
1.453	0.842393	1.453	0.865892	1.453	0.760875	1.453	0.766746	1.453	0.119992	1.453	0.153984	1.453	0.006981	1.453	0.0070969
1.454	0.842404	1.454	0.865892	1.454	0.760868	1.454	0.766758	1.454	0.120139	1.454	0.154245	1.454	0.006983	1.454	0.00709716
1.455	0.842385	1.455	0.865892	1.455	0.760922	1.455	0.766769	1.455	0.120334	1.455	0.154507	1.455	0.006986	1.455	0.00709742
1.456	0.842398	1.456	0.865893	1.456	0.760954	1.456	0.76678	1.456	0.120542	1.456	0.154769	1.456	0.006983	1.456	0.00709767
1.457	0.842435	1.457	0.865893	1.457	0.760973	1.457	0.766792	1.457	0.120706	1.457	0.155031	1.457	0.006986	1.457	0.00709792
1.458	0.842358	1.458	0.865893	1.458	0.761053	1.458	0.766803	1.458	0.120941	1.458	0.155294	1.458	0.006996	1.458	0.00709817
1.459	0.842335	1.459	0.865894	1.459	0.761027	1.459	0.766815	1.459	0.121133	1.459	0.155557	1.459	0.007006	1.459	0.00709841
1.46	0.84229	1.46	0.865894	1.46	0.761043	1.46	0.766826	1.46	0.121296	1.46	0.15582	1.46	0.00701	1.46	0.00709865
1.461	0.842345	1.461	0.865894	1.461	0.76105	1.461	0.766837	1.461	0.121532	1.461	0.156084	1.461	0.00701	1.461	0.00709889
1.462	0.842417	1.462	0.865895	1.462	0.761108	1.462	0.766849	1.462	0.12171	1.462	0.156348	1.462	0.007007	1.462	0.00709913
1.463	0.842422	1.463	0.865895	1.463	0.761064	1.463	0.76686	1.463	0.1219	1.463	0.156612	1.463	0.007006	1.463	0.00709936
1.464	0.842557	1.464	0.865895	1.464	0.761088	1.464	0.766872	1.464	0.122132	1.464	0.156876	1.464	0.007005	1.464	0.00709959
1.465	0.842522	1.465	0.865896	1.465	0.760955	1.465	0.766883	1.465	0.122284	1.465	0.157141	1.465	0.007001	1.465	0.00709981
1.466	0.842426	1.466	0.865896	1.466	0.760948	1.466	0.766894	1.466	0.122499	1.466	0.157406	1.466	0.007	1.466	0.00710004
1.467	0.842374	1.467	0.865897	1.467	0.760939	1.467	0.766905	1.467	0.122693	1.467	0.157671	1.467	0.006993	1.467	0.00710026
1.468	0.842317	1.468	0.865897	1.468	0.760881	1.468	0.766917	1.468	0.122868	1.468	0.157937	1.468	0.006998	1.468	0.00710047
1.469	0.842278	1.469	0.865898	1.469	0.760889	1.469	0.766928	1.469	0.123051	1.469	0.158203	1.469	0.007001	1.469	0.00710069
1.47	0.842297	1.47	0.865898	1.47	0.760932	1.47	0.766939	1.47	0.123216	1.47	0.158469	1.47	0.007004	1.47	0.0071009
1.471	0.842162	1.471	0.865898	1.471	0.760953	1.471	0.766951	1.471	0.123438	1.471	0.158736	1.471	0.007009	1.471	0.0071011
1.472	0.842125	1.472	0.865899	1.472	0.76091	1.472	0.766962	1.472	0.123652	1.472	0.159002	1.472	0.007014	1.472	0.00710131
1.473	0.842134	1.473	0.865899	1.473	0.760861	1.473	0.766973	1.473	0.123839	1.473	0.159269	1.473	0.007004	1.473	0.00710151
1.474	0.842119	1.474	0.8659	1.474	0.760846	1.474	0.766984	1.474	0.123996	1.474	0.159537	1.474	0.007003	1.474	0.00710171
1.475	0.842218	1.475	0.8659	1.475	0.760817	1.475	0.766995	1.475	0.124254	1.475	0.159804	1.475	0.006998	1.475	0.0071019
1.476	0.842218	1.476	0.865901	1.476	0.760794	1.476	0.767006	1.476	0.124463	1.476	0.160072	1.476	0.006998	1.476	0.00710209
1.477	0.842123	1.477	0.865901	1.477	0.760749	1.477	0.767018	1.477	0.124656	1.477	0.16034	1.477	0.006995	1.477	0.00710228
1.478	0.842232	1.478	0.865902	1.478	0.760745	1.478	0.767029	1.478	0.124874	1.478	0.160609	1.478	0.007003	1.478	0.00710247
1.479	0.842281	1.479	0.865902	1.479	0.760639	1.479	0.76704	1.479	0.125108	1.479	0.160878	1.479	0.006997	1.479	0.00710265
1.48	0.842277	1.48	0.865903	1.48	0.760807	1.48	0.767051	1.48	0.125298	1.48	0.161147	1.48	0.006998	1.48	0.00710283
1.481	0.842354	1.481	0.865903	1.481	0.76093	1.481	0.767062	1.481	0.125507	1.481	0.161416	1.481	0.006993	1.481	0.007103
1.482	0.842286	1.482	0.865904	1.482	0.760918	1.482	0.767073	1.482	0.125672	1.482	0.161686	1.482	0.006984	1.482	0.00710318
1.483	0.842214	1.483	0.865904	1.483	0.760867	1.483	0.767084	1.483	0.125852	1.483	0.161956	1.483	0.006987	1.483	0.00710334
1.484	0.842215	1.484	0.865905	1.484	0.760879	1.484	0.767095	1.484	0.126053	1.484	0.162226	1.484	0.00699	1.484	0.00710351
1.485	0.842107	1.485	0.865905	1.485	0.76087	1.485	0.767106	1.485	0.126245	1.485	0.162496	1.485	0.006988	1.485	0.00710367
1.486	0.842017	1.486	0.865906	1.486	0.760856	1.486	0.767117	1.486	0.126481	1.486	0.162767	1.486	0.006997	1.486	0.00710383
1.487	0.841988	1.487	0.865906	1.487	0.760809	1.487	0.767128	1.487	0.126658	1.487	0.163038	1.487	0.00699	1.487	0.00710399
1.488	0.842048	1.488	0.865907	1.488	0.760769	1.488	0.767139	1.488	0.12691	1.488	0.16331	1.488	0.006996	1.488	0.00710415
1.489	0.842182	1.489	0.865907	1.489	0.760741	1.489	0.767149	1.489	0.127079	1.489	0.163581	1.489	0.006997	1.489	0.0071043
1.49	0.842222	1.49	0.865908	1.49	0.760773	1.49	0.76716	1.49	0.127328	1.49	0.163853	1.49	0.006994	1.49	0.00710444
1.491	0.842187	1.491	0.865908	1.491	0.760717	1.491	0.767171	1.491	0.127512	1.491	0.164125	1.491	0.006999	1.491	0.00710459
1.492	0.842148	1.492	0.865909	1.492	0.760758	1.492	0.767182	1.492	0.127678	1.492	0.164398	1.492	0.006999	1.492	0.00710473
1.493	0.842175	1.493	0.865909	1.493	0.760772	1.493	0.767193	1.493	0.127881	1.493	0.164671	1.493	0.007012	1.493	0.00710487
1.494	0.842228	1.494	0.86591	1.494	0.760837	1.494	0.767203	1.494	0.128072	1.494	0.164944	1.494	0.007005	1.494	0.00710501
1.495	0.842211	1.495	0.865911	1.495	0.76082	1.495	0.767214	1.495	0.128269	1.495	0.165217	1.495	0.006999	1.495	0.00710514
1.496	0.842303	1.496	0.865911	1.496	0.760893	1.496	0.767225	1.496	0.128498	1.496	0.165491	1.496	0.007004	1.496	0.00710527
1.497	0.842306	1.497	0.865912	1.497	0.760875	1.497	0.767235	1.497	0.128698	1.497	0.165765	1.497	0.007007	1.497	0.00710539
1.498	0.842253	1.498	0.865912	1.498	0.760915	1.498	0.767246	1.498	0.12893	1.498	0.166039	1.498	0.007006	1.498	0.00710552
1.499	0.842145	1.499	0.865913	1.499	0.760864	1.499	0.767257	1.499	0.129166	1.499	0.166313	1.499	0.007009	1.499	0.00710564
1.5	0.842182	1.5	0.865914	1.5	0.760826	1.5	0.767267	1.5	0.129344	1.5	0.166588	1.5	0.006997	1.5	0.00710575
1.501	0.84219	1.501	0.865914	1.501	0.760804	1.501	0.767278	1.501	0.12957	1.501	0.166863	1.501	0.006997	1.501	0.00710587
1.502	0.842161	1.502	0.865915	1.502	0.760846	1.502	0.767288	1.502	0.129811	1.502	0.167138	1.502	0.006996	1.502	0.00710598
1.503	0.842155	1.503	0.865915	1.503	0.76089	1.503	0.767298	1.503	0.129984	1.503	0.167414	1.503	0.007002	1.503	0.00710609
1.504	0.84209	1.504	0.865916	1.504	0.760854	1.504	0.767309	1.504	0.1302	1.504	0.16769	1.504	0.007003	1.504	0.00710619
1.505	0.842125	1.505	0.865917	1.505	0.760768	1.505	0.767319	1.505	0.130416	1.505	0.167966	1.505	0.007015	1.505	0.0071063
1.506	0.842131	1.506	0.865917	1.506	0.760742	1.506	0.76733	1.506	0.130632	1.506	0.168243	1.506	0.007007	1.506	0.00710639
1.507	0.842042	1.507	0.865918	1.507	0.760784	1.507	0.76734	1.507	0.130834	1.507	0.168519	1.507	0.007013	1.507	0.00710649
1.508	0.842136	1.508	0.865918	1.508	0.760815	1.508	0.76735	1.508	0.131036	1.508	0.168796	1.508	0.007016	1.508	0.00710658
1.509	0.842071	1.509	0.865919	1.509	0.760864	1.509	0.76736	1.509	0.131216	1.509	0.169074	1.509	0.007022	1.509	0.00710667
1.51	0.842205	1.51	0.86592	1.51	0.760758	1.51	0.767371	1.51	0.131408	1.51	0.169351	1.51	0.007016	1.51	0.00710676
1.511	0.842102	1.511	0.86592	1.511	0.76077	1.511	0.767381	1.511	0.131584	1.511	0.169629	1.511	0.007014	1.511	0.00710685
1.512	0.842147	1.512	0.865921	1.512	0.760716	1.512	0.767391	1.512	0.131779	1.512	0.169907	1.512	0.007016	1.512	0.00710693
1.513	0.842165	1.513	0.865921	1.513	0.760603	1.513	0.767401	1.513	0.132009	1.513	0.170186	1.513	0.00701	1.513	0.00710701
1.514	0.842084	1.514	0.865922	1.514	0.760538	1.514	0.767411	1.514	0.132229	1.514	0.170464	1.514	0.00701	1.514	0.00710708
1.515	0.842108	1.515	0.865923	1.515	0.760484	1.515	0.767421	1.515	0.132416	1.515	0.170743	1.515	0.007008	1.515	0.00710715
1.516	0.842114	1.516	0.865923	1.516	0.760474	1.516	0.767431	1.516	0.132655	1.516	0.171022	1.516	0.007008	1.516	0.00710722
1.517	0.842188	1.517	0.865924	1.517	0.760456	1.517	0.767441	1.517	0.132844	1.517	0.171302	1.517	0.007007	1.517	0.00710729
1.518	0.842235	1.518	0.865925	1.518	0.760502	1.518	0.767451	1.518	0.133089	1.518	0.171582	1.518	0.007011	1.518	0.00710736
1.519	0.842281	1.519	0.865925	1.519	0.760506	1.519	0.767461	1.519	0.133322	1.519	0.171862	1.519	0.007014	1.519	0.00710742
1.52	0.842275	1.52	0.865926	1.52	0.760584	1.52	0.767471	1.52	0.13352	1.52	0.172142	1.52	0.007013	1.52	0.00710747
1.521	0.842346	1.521	0.865927	1.521	0.760536	1.521	0.767481	1.521	0.133683	1.521	0.172423	1.521	0.007013	1.521	0.00710753
1.522	0.842351	1.522	0.865927	1.522	0.760658	1.522	0.76749	1.522	0.133931	1.522	0.172704	1.522	0.007013	1.522	0.00710758
1.523	0.842403	1.523	0.865928	1.523	0.760555	1.523	0.7675	1.523	0.134148	1.523	0.172985	1.523	0.007014	1.523	0.00710763
1.524	0.842348	1.524	0.865929	1.524	0.760675	1.524	0.76751	1.524	0.134365	1.524	0.173266	1.524	0.007012	1.524	0.00710768
1.525	0.842335	1.525	0.865929	1.525	0.760688	1.525	0.767519	1.525	0.134595	1.525	0.173548	1.525	0.007011	1.525	0.00710772
1.526	0.842363	1.526	0.86593	1.526	0.760713	1.526	0.767529	1.526	0.134762	1.526	0.17383	1.526	0.007011	1.526	0.00710776
1.527	0.842279	1.527	0.865931	1.527	0.760682	1.527	0.767538	1.527	0.134989	1.527	0.174112	1.527	0.007	1.527	0.0071078
1.528	0.842256	1.528	0.865931	1.528	0.760654	1.528	0.767548	1.528	0.13516	1.528	0.174395	1.528	0.006996	1.528	0.00710784
1.529	0.842263	1.529	0.865932	1.529	0.760574	1.529	0.767557	1.529	0.135343	1.529	0.174677	1.529	0.006994	1.529	0.00710787
1.53	0.842227	1.53	0.865933	1.53	0.76048	1.53	0.767567	1.53	0.135562	1.53	0.17496	1.53	0.006998	1.53	0.0071079
1.531	0.842178	1.531	0.865933	1.531	0.760474	1.531	0.767576	1.531	0.135756	1.531	0.175244	1.531	0.007007	1.531	0.00710793
1.532	0.842172	1.532	0.865934	1.532	0.760591	1.532	0.767586	1.532	0.135923	1.532	0.175527	1.532	0.007003	1.532	0.00710796
1.533	0.842204	1.533	0.865935	1.533	0.760545	1.533	0.767595	1.533	0.136152	1.533	0.175811	1.533	0.006992	1.533	0.00710798
1.534	0.842212	1.534	0.865935	1.534	0.760628	1.534	0.767604	1.534	0.13634	1.534	0.176095	1.534	0.006985	1.534	0.007108
1.535	0.842211	1.535	0.865936	1.535	0.760559	1.535	0.767613	1.535	0.136559	1.535	0.17638	1.535	0.006981	1.535	0.00710801
1.536	0.842141	1.536	0.865937	1.536	0.760479	1.536	0.767623	1.536	0.136794	1.536	0.176664	1.536	0.006981	1.536	0.00710803
1.537	0.842232	1.537	0.865937	1.537	0.760531	1.537	0.767632	1.537	0.137039	1.537	0.176949	1.537	0.006978	1.537	0.00710804
1.538	0.84226	1.538	0.865938	1.538	0.760509	1.538	0.767641	1.538	0.137236	1.538	0.177235	1.538	0.006977	1.538	0.00710805
1.539	0.842257	1.539	0.865939	1.539	0.76045	1.539	0.76765	1.539	0.137466	1.539	0.17752	1.539	0.006974	1.539	0.00710805
1.54	0.842241	1.54	0.865939	1.54	0.760405	1.54	0.767659	1.54	0.137667	1.54	0.177806	1.54	0.006973	1.54	0.00710806
1.541	0.842215	1.541	0.86594	1.541	0.760459	1.541	0.767668	1.541	0.137919	1.541	0.178092	1.541	0.00698	1.541	0.00710806
1.542	0.842173	1.542	0.865941	1.542	0.760539	1.542	0.767677	1.542	0.138166	1.542	0.178378	1.542	0.006982	1.542	0.00710806
1.543	0.842185	1.543	0.865941	1.543	0.760518	1.543	0.767686	1.543	0.138418	1.543	0.178665	1.543	0.006984	1.543	0.00710805
1.544	0.842204	1.544	0.865942	1.544	0.760502	1.544	0.767695	1.544	0.138671	1.544	0.178952	1.544	0.006986	1.544	0.00710805
1.545	0.842114	1.545	0.865943	1.545	0.760444	1.545	0.767703	1.545	0.138891	1.545	0.179239	1.545	0.006983	1.545	0.00710804
1.546	0.842083	1.546	0.865943	1.546	0.760514	1.546	0.767712	1.546	0.139095	1.546	0.179526	1.546	0.006986	1.546	0.00710803
1.547	0.842061	1.547	0.865944	1.547	0.760525	1.547	0.767721	1.547	0.139347	1.547	0.179814	1.547	0.006999	1.547	0.00710801
1.548	0.84211	1.548	0.865945	1.548	0.760663	1.548	0.767729	1.548	0.139605	1.548	0.180102	1.548	0.006991	1.548	0.007108
1.549	0.842097	1.549	0.865945	1.549	0.76073	1.549	0.767738	1.549	0.139789	1.549	0.18039	1.549	0.006986	1.549	0.00710798
1.55	0.842094	1.55	0.865946	1.55	0.760811	1.55	0.767747	1.55	0.140021	1.55	0.180678	1.55	0.006981	1.55	0.00710795
1.551	0.842074	1.551	0.865947	1.551	0.760865	1.551	0.767755	1.551	0.140226	1.551	0.180967	1.551	0.006969	1.551	0.00710793
1.552	0.842147	1.552	0.865948	1.552	0.760816	1.552	0.767764	1.552	0.140504	1.552	0.181256	1.552	0.006976	1.552	0.0071079
1.553	0.842233	1.553	0.865948	1.553	0.760781	1.553	0.767772	1.553	0.140691	1.553	0.181545	1.553	0.006979	1.553	0.00710788
1.554	0.842311	1.554	0.865949	1.554	0.760756	1.554	0.76778	1.554	0.140921	1.554	0.181834	1.554	0.006973	1.554	0.00710784
1.555	0.842271	1.555	0.86595	1.555	0.760706	1.555	0.767789	1.555	0.141121	1.555	0.182124	1.555	0.006961	1.555	0.00710781
1.556	0.842267	1.556	0.86595	1.556	0.760691	1.556	0.767797	1.556	0.141306	1.556	0.182414	1.556	0.006963	1.556	0.00710777
1.557	0.842256	1.557	0.865951	1.557	0.760715	1.557	0.767805	1.557	0.141512	1.557	0.182704	1.557	0.006955	1.557	0.00710774
1.558	0.84218	1.558	0.865952	1.558	0.760744	1.558	0.767813	1.558	0.141727	1.558	0.182995	1.558	0.006947	1.558	0.0071077
1.559	0.842251	1.559	0.865952	1.559	0.760827	1.559	0.767822	1.559	0.141918	1.559	0.183286	1.559	0.006949	1.559	0.00710765
1.56	0.842167	1.56	0.865953	1.56	0.760811	1.56	0.76783	1.56	0.142124	1.56	0.183577	1.56	0.006946	1.56	0.00710761
1.561	0.842128	1.561	0.865954	1.561	0.760856	1.561	0.767838	1.561	0.142321	1.561	0.183868	1.561	0.00694	1.561	0.00710756
1.562	0.842203	1.562	0.865954	1.562	0.760803	1.562	0.767846	1.562	0.142539	1.562	0.18416	1.562	0.006934	1.562	0.00710751
1.563	0.842116	1.563	0.865955	1.563	0.760841	1.563	0.767854	1.563	0.14276	1.563	0.184451	1.563	0.006929	1.563	0.00710746
1.564	0.842008	1.564	0.865956	1.564	0.760954	1.564	0.767862	1.564	0.142895	1.564	0.184743	1.564	0.00692	1.564	0.0071074
1.565	0.842037	1.565	0.865956	1.565	0.760948	1.565	0.767869	1.565	0.143115	1.565	0.185036	1.565	0.006925	1.565	0.00710735
1.566	0.842046	1.566	0.865957	1.566	0.761073	1.566	0.767877	1.566	0.1433	1.566	0.185328	1.566	0.006922	1.566	0.00710729
1.567	0.842058	1.567	0.865958	1.567	0.76111	1.567	0.767885	1.567	0.143511	1.567	0.185621	1.567	0.006923	1.567	0.00710723
1.568	0.841942	1.568	0.865958	1.568	0.761065	1.568	0.767893	1.568	0.143759	1.568	0.185914	1.568	0.006927	1.568	0.00710716
1.569	0.841933	1.569	0.865959	1.569	0.761126	1.569	0.7679	1.569	0.143947	1.569	0.186208	1.569	0.006922	1.569	0.0071071
1.57	0.842079	1.57	0.86596	1.57	0.761158	1.57	0.767908	1.57	0.144248	1.57	0.186501	1.57	0.006927	1.57	0.00710703
1.571	0.842075	1.571	0.86596	1.571	0.761177	1.571	0.767916	1.571	0.144498	1.571	0.186795	1.571	0.006932	1.571	0.00710696
1.572	0.842131	1.572	0.865961	1.572	0.761215	1.572	0.767923	1.572	0.144719	1.572	0.187089	1.572	0.006932	1.572	0.00710689
1.573	0.84218	1.573	0.865962	1.573	0.761259	1.573	0.767931	1.573	0.144951	1.573	0.187383	1.573	0.00694	1.573	0.00710682
1.574	0.842238	1.574	0.865963	1.574	0.761248	1.574	0.767938	1.574	0.145221	1.574	0.187678	1.574	0.006949	1.574	0.00710674
1.575	0.842223	1.575	0.865963	1.575	0.761254	1.575	0.767945	1.575	0.145428	1.575	0.187973	1.575	0.006948	1.575	0.00710666
1.576	0.842193	1.576	0.865964	1.576	0.761274	1.576	0.767953	1.576	0.145651	1.576	0.188268	1.576	0.006944	1.576	0.00710658
1.577	0.842205	1.577	0.865965	1.577	0.761297	1.577	0.76796	1.577	0.145925	1.577	0.188563	1.577	0.006941	1.577	0.0071065
1.578	0.842158	1.578	0.865965	1.578	0.761315	1.578	0.767967	1.578	0.146152	1.578	0.188859	1.578	0.006936	1.578	0.00710642
1.579	0.842013	1.579	0.865966	1.579	0.761372	1.579	0.767974	1.579	0.146378	1.579	0.189155	1.579	0.006944	1.579	0.00710633
1.58	0.842042	1.58	0.865967	1.58	0.761337	1.58	0.767982	1.58	0.146639	1.58	0.189451	1.58	0.006947	1.58	0.00710624
1.581	0.842058	1.581	0.865967	1.581	0.761348	1.581	0.767989	1.581	0.146894	1.581	0.189747	1.581	0.006944	1.581	0.00710616
1.582	0.842175	1.582	0.865968	1.582	0.761375	1.582	0.767996	1.582	0.147129	1.582	0.190044	1.582	0.006946	1.582	0.00710606
1.583	0.842185	1.583	0.865969	1.583	0.761301	1.583	0.768003	1.583	0.147324	1.583	0.190341	1.583	0.006954	1.583	0.00710597
1.584	0.842305	1.584	0.865969	1.584	0.761425	1.584	0.76801	1.584	0.147524	1.584	0.190638	1.584	0.006951	1.584	0.00710587
1.585	0.842274	1.585	0.86597	1.585	0.761492	1.585	0.768016	1.585	0.147698	1.585	0.190935	1.585	0.006954	1.585	0.00710578
1.586	0.842204	1.586	0.86597	1.586	0.761404	1.586	0.768023	1.586	0.147885	1.586	0.191233	1.586	0.006966	1.586	0.00710568
1.587	0.842166	1.587	0.865971	1.587	0.761282	1.587	0.76803	1.587	0.148105	1.587	0.191531	1.587	0.006962	1.587	0.00710558
1.588	0.842168	1.588	0.865972	1.588	0.761339	1.588	0.768037	1.588	0.148303	1.588	0.191829	1.588	0.006951	1.588	0.00710548
1.589	0.842271	1.589	0.865972	1.589	0.761292	1.589	0.768044	1.589	0.148512	1.589	0.192127	1.589	0.006955	1.589	0.00710537
1.59	0.842299	1.59	0.865973	1.59	0.761306	1.59	0.76805	1.59	0.148726	1.59	0.192426	1.59	0.006953	1.59	0.00710527
1.591	0.842278	1.591	0.865974	1.591	0.761263	1.591	0.768057	1.591	0.148968	1.591	0.192725	1.591	0.006948	1.591	0.00710516
1.592	0.842286	1.592	0.865974	1.592	0.761176	1.592	0.768063	1.592	0.149174	1.592	0.193024	1.592	0.006949	1.592	0.00710505
1.593	0.842293	1.593	0.865975	1.593	0.761128	1.593	0.76807	1.593	0.149394	1.593	0.193323	1.593	0.006948	1.593	0.00710494
1.594	0.842254	1.594	0.865976	1.594	0.761246	1.594	0.768076	1.594	0.14964	1.594	0.193623	1.594	0.006953	1.594	0.00710482
1.595	0.842301	1.595	0.865976	1.595	0.761295	1.595	0.768083	1.595	0.149872	1.595	0.193922	1.595	0.006952	1.595	0.00710471
1.596	0.84235	1.596	0.865977	1.596	0.761349	1.596	0.768089	1.596	0.150083	1.596	0.194222	1.596	0.006962	1.596	0.00710459
1.597	0.842313	1.597	0.865978	1.597	0.761403	1.597	0.768095	1.597	0.150327	1.597	0.194523	1.597	0.006954	1.597	0.00710448
1.598	0.842195	1.598	0.865978	1.598	0.761489	1.598	0.768102	1.598	0.150549	1.598	0.194823	1.598	0.006953	1.598	0.00710436
1.599	0.84231	1.599	0.865979	1.599	0.761453	1.599	0.768108	1.599	0.150762	1.599	0.195124	1.599	0.006953	1.599	0.00710423
1.6	0.842294	1.6	0.865979	1.6	0.761504	1.6	0.768114	1.6	0.151003	1.6	0.195425	1.6	0.006963	1.6	0.00710411
1.601	0.842362	1.601	0.86598	1.601	0.761501	1.601	0.76812	1.601	0.151205	1.601	0.195726	1.601	0.006956	1.601	0.00710399
1.602	0.842389	1.602	0.865981	1.602	0.761493	1.602	0.768126	1.602	0.151397	1.602	0.196028	1.602	0.006959	1.602	0.00710386
1.603	0.842346	1.603	0.865981	1.603	0.761492	1.603	0.768132	1.603	0.151644	1.603	0.196329	1.603	0.006957	1.603	0.00710373
1.604	0.842286	1.604	0.865982	1.604	0.761436	1.604	0.768138	1.604	0.151865	1.604	0.196631	1.604	0.006957	1.604	0.00710361
1.605	0.842286	1.605	0.865983	1.605	0.761372	1.605	0.768144	1.605	0.152087	1.605	0.196934	1.605	0.006959	1.605	0.00710348
1.606	0.842299	1.606	0.865983	1.606	0.761333	1.606	0.76815	1.606	0.152298	1.606	0.197236	1.606	0.006957	1.606	0.00710334
1.607	0.842283	1.607	0.865984	1.607	0.761344	1.607	0.768156	1.607	0.152553	1.607	0.197539	1.607	0.006946	1.607	0.00710321
1.608	0.842195	1.608	0.865984	1.608	0.761349	1.608	0.768161	1.608	0.152784	1.608	0.197841	1.608	0.006953	1.608	0.00710308
1.609	0.842192	1.609	0.865985	1.609	0.761457	1.609	0.768167	1.609	0.15302	1.609	0.198145	1.609	0.006959	1.609	0.00710294
1.61	0.84221	1.61	0.865986	1.61	0.7614	1.61	0.768173	1.61	0.153233	1.61	0.198448	1.61	0.006955	1.61	0.0071028
1.611	0.8421	1.611	0.865986	1.611	0.761283	1.611	0.768178	1.611	0.153436	1.611	0.198752	1.611	0.006969	1.611	0.00710266
1.612	0.842157	1.612	0.865987	1.612	0.761316	1.612	0.768184	1.612	0.153654	1.612	0.199055	1.612	0.006975	1.612	0.00710252
1.613	0.842101	1.613	0.865987	1.613	0.761215	1.613	0.76819	1.613	0.153869	1.613	0.199359	1.613	0.006974	1.613	0.00710238
1.614	0.84219	1.614	0.865988	1.614	0.761204	1.614	0.768195	1.614	0.154114	1.614	0.199664	1.614	0.006984	1.614	0.00710224
1.615	0.842199	1.615	0.865989	1.615	0.7612	1.615	0.7682	1.615	0.154368	1.615	0.199968	1.615	0.006985	1.615	0.0071021
1.616	0.842104	1.616	0.865989	1.616	0.76113	1.616	0.768206	1.616	0.154618	1.616	0.200273	1.616	0.006994	1.616	0.00710195
1.617	0.842102	1.617	0.86599	1.617	0.761113	1.617	0.768211	1.617	0.154868	1.617	0.200578	1.617	0.006991	1.617	0.00710181
1.618	0.842138	1.618	0.86599	1.618	0.761087	1.618	0.768216	1.618	0.155122	1.618	0.200883	1.618	0.006987	1.618	0.00710166
1.619	0.842097	1.619	0.865991	1.619	0.761106	1.619	0.768222	1.619	0.155384	1.619	0.201189	1.619	0.006982	1.619	0.00710151
1.62	0.842158	1.62	0.865992	1.62	0.761148	1.62	0.768227	1.62	0.155563	1.62	0.201494	1.62	0.006979	1.62	0.00710136
1.621	0.842188	1.621	0.865992	1.621	0.761159	1.621	0.768232	1.621	0.155848	1.621	0.2018	1.621	0.006982	1.621	0.00710121
1.622	0.842238	1.622	0.865993	1.622	0.761114	1.622	0.768237	1.622	0.156114	1.622	0.202106	1.622	0.006974	1.622	0.00710106
1.623	0.842265	1.623	0.865993	1.623	0.761092	1.623	0.768242	1.623	0.156305	1.623	0.202413	1.623	0.006977	1.623	0.0071009
1.624	0.842364	1.624	0.865994	1.624	0.761168	1.624	0.768247	1.624	0.156572	1.624	0.202719	1.624	0.00698	1.624	0.00710075
1.625	0.842342	1.625	0.865994	1.625	0.761097	1.625	0.768252	1.625	0.156831	1.625	0.203026	1.625	0.006981	1.625	0.00710059
1.626	0.842389	1.626	0.865995	1.626	0.761159	1.626	0.768257	1.626	0.157102	1.626	0.203333	1.626	0.006975	1.626	0.00710044
1.627	0.842475	1.627	0.865996	1.627	0.761225	1.627	0.768262	1.627	0.157336	1.627	0.20364	1.627	0.006971	1.627	0.00710028
1.628	0.842487	1.628	0.865996	1.628	0.76117	1.628	0.768267	1.628	0.15756	1.628	0.203948	1.628	0.006972	1.628	0.00710012
1.629	0.84245	1.629	0.865997	1.629	0.761147	1.629	0.768271	1.629	0.157838	1.629	0.204256	1.629	0.006967	1.629	0.00709996
1.63	0.842509	1.63	0.865997	1.63	0.761214	1.63	0.768276	1.63	0.158082	1.63	0.204563	1.63	0.006969	1.63	0.0070998
1.631	0.842553	1.631	0.865998	1.631	0.761253	1.631	0.768281	1.631	0.158289	1.631	0.204872	1.631	0.00698	1.631	0.00709964
1.632	0.842456	1.632	0.865998	1.632	0.761216	1.632	0.768285	1.632	0.158506	1.632	0.20518	1.632	0.006976	1.632	0.00709947
1.633	0.842518	1.633	0.865999	1.633	0.761261	1.633	0.76829	1.633	0.158733	1.633	0.205488	1.633	0.006977	1.633	0.00709931
1.634	0.842487	1.634	0.865999	1.634	0.76124	1.634	0.768294	1.634	0.158933	1.634	0.205797	1.634	0.006973	1.634	0.00709915
1.635	0.842496	1.635	0.866	1.635	0.761252	1.635	0.768299	1.635	0.159143	1.635	0.206106	1.635	0.006977	1.635	0.00709898
1.636	0.842491	1.636	0.866001	1.636	0.761202	1.636	0.768303	1.636	0.159382	1.636	0.206416	1.636	0.00698	1.636	0.00709881
1.637	0.84252	1.637	0.866001	1.637	0.761202	1.637	0.768308	1.637	0.159616	1.637	0.206725	1.637	0.006978	1.637	0.00709865
1.638	0.842529	1.638	0.866002	1.638	0.761174	1.638	0.768312	1.638	0.159841	1.638	0.207035	1.638	0.00697	1.638	0.00709848
1.639	0.842531	1.639	0.866002	1.639	0.761211	1.639	0.768316	1.639	0.160097	1.639	0.207345	1.639	0.006969	1.639	0.00709831
1.64	0.842603	1.64	0.866003	1.64	0.76125	1.64	0.768321	1.64	0.160284	1.64	0.207655	1.64	0.006968	1.64	0.00709814
1.641	0.842597	1.641	0.866003	1.641	0.761268	1.641	0.768325	1.641	0.160482	1.641	0.207965	1.641	0.006966	1.641	0.00709797
1.642	0.842553	1.642	0.866004	1.642	0.761263	1.642	0.768329	1.642	0.160751	1.642	0.208275	1.642	0.006954	1.642	0.0070978
1.643	0.842531	1.643	0.866004	1.643	0.761241	1.643	0.768333	1.643	0.160939	1.643	0.208586	1.643	0.006954	1.643	0.00709763
1.644	0.842623	1.644	0.866005	1.644	0.761223	1.644	0.768337	1.644	0.16123	1.644	0.208897	1.644	0.006962	1.644	0.00709745
1.645	0.842623	1.645	0.866005	1.645	0.761235	1.645	0.768341	1.645	0.161448	1.645	0.209208	1.645	0.006964	1.645	0.00709728
1.646	0.842633	1.646	0.866006	1.646	0.761188	1.646	0.768345	1.646	0.16168	1.646	0.20952	1.646	0.006968	1.646	0.00709711
1.647	0.842693	1.647	0.866006	1.647	0.761177	1.647	0.768349	1.647	0.161877	1.647	0.209831	1.647	0.00697	1.647	0.00709693
1.648	0.842744	1.648	0.866007	1.648	0.761206	1.648	0.768353	1.648	0.16211	1.648	0.210143	1.648	0.006967	1.648	0.00709676
1.649	0.84274	1.649	0.866007	1.649	0.761253	1.649	0.768357	1.649	0.162314	1.649	0.210455	1.649	0.006965	1.649	0.00709658
1.65	0.842646	1.65	0.866008	1.65	0.761252	1.65	0.768361	1.65	0.162551	1.65	0.210767	1.65	0.006964	1.65	0.0070964
1.651	0.842603	1.651	0.866008	1.651	0.761223	1.651	0.768364	1.651	0.162801	1.651	0.21108	1.651	0.006955	1.651	0.00709623
1.652	0.842705	1.652	0.866009	1.652	0.76131	1.652	0.768368	1.652	0.163051	1.652	0.211392	1.652	0.006952	1.652	0.00709605
1.653	0.84276	1.653	0.866009	1.653	0.761328	1.653	0.768372	1.653	0.163312	1.653	0.211705	1.653	0.006945	1.653	0.00709587
1.654	0.84289	1.654	0.86601	1.654	0.761361	1.654	0.768375	1.654	0.163588	1.654	0.212018	1.654	0.006954	1.654	0.00709569
1.655	0.842825	1.655	0.86601	1.655	0.761376	1.655	0.768379	1.655	0.163859	1.655	0.212331	1.655	0.00696	1.655	0.00709551
1.656	0.842838	1.656	0.866011	1.656	0.761498	1.656	0.768383	1.656	0.164141	1.656	0.212645	1.656	0.006969	1.656	0.00709533
1.657	0.842864	1.657	0.866011	1.657	0.761518	1.657	0.768386	1.657	0.164369	1.657	0.212959	1.657	0.006967	1.657	0.00709515
1.658	0.842765	1.658	0.866012	1.658	0.761536	1.658	0.768389	1.658	0.164647	1.658	0.213272	1.658	0.006965	1.658	0.00709497
1.659	0.842809	1.659	0.866012	1.659	0.761583	1.659	0.768393	1.659	0.164894	1.659	0.213587	1.659	0.006957	1.659	0.00709479
1.66	0.842919	1.66	0.866012	1.66	0.761652	1.66	0.768396	1.66	0.165147	1.66	0.213901	1.66	0.006957	1.66	0.00709461
1.661	0.842975	1.661	0.866013	1.661	0.761585	1.661	0.7684	1.661	0.165458	1.661	0.214215	1.661	0.006951	1.661	0.00709442
1.662	0.842968	1.662	0.866013	1.662	0.76162	1.662	0.768403	1.662	0.165717	1.662	0.21453	1.662	0.006943	1.662	0.00709424
1.663	0.842972	1.663	0.866014	1.663	0.761694	1.663	0.768406	1.663	0.165939	1.663	0.214845	1.663	0.006946	1.663	0.00709406
1.664	0.842913	1.664	0.866014	1.664	0.761714	1.664	0.768409	1.664	0.16614	1.664	0.21516	1.664	0.006947	1.664	0.00709388
1.665	0.842809	1.665	0.866015	1.665	0.761778	1.665	0.768412	1.665	0.166403	1.665	0.215475	1.665	0.006956	1.665	0.00709369
1.666	0.842877	1.666	0.866015	1.666	0.761813	1.666	0.768415	1.666	0.166667	1.666	0.215791	1.666	0.006952	1.666	0.00709351
1.667	0.842801	1.667	0.866016	1.667	0.761822	1.667	0.768419	1.667	0.166937	1.667	0.216106	1.667	0.00695	1.667	0.00709332
1.668	0.842713	1.668	0.866016	1.668	0.761821	1.668	0.768422	1.668	0.167175	1.668	0.216422	1.668	0.006955	1.668	0.00709314
1.669	0.84258	1.669	0.866016	1.669	0.76174	1.669	0.768425	1.669	0.16744	1.669	0.216738	1.669	0.006956	1.669	0.00709295
1.67	0.842637	1.67	0.866017	1.67	0.761682	1.67	0.768428	1.67	0.167615	1.67	0.217054	1.67	0.006952	1.67	0.00709277
1.671	0.842645	1.671	0.866017	1.671	0.761648	1.671	0.76843	1.671	0.167878	1.671	0.217371	1.671	0.006957	1.671	0.00709258
1.672	0.842614	1.672	0.866018	1.672	0.761648	1.672	0.768433	1.672	0.168073	1.672	0.217688	1.672	0.006965	1.672	0.0070924
1.673	0.842399	1.673	0.866018	1.673	0.761674	1.673	0.768436	1.673	0.168318	1.673	0.218004	1.673	0.006959	1.673	0.00709221
1.674	0.842423	1.674	0.866018	1.674	0.761643	1.674	0.768439	1.674	0.168541	1.674	0.218321	1.674	0.006957	1.674	0.00709203
1.675	0.842414	1.675	0.866019	1.675	0.761656	1.675	0.768442	1.675	0.168728	1.675	0.218639	1.675	0.006961	1.675	0.00709184
1.676	0.842513	1.676	0.866019	1.676	0.761672	1.676	0.768444	1.676	0.168943	1.676	0.218956	1.676	0.00697	1.676	0.00709165
1.677	0.842507	1.677	0.86602	1.677	0.761721	1.677	0.768447	1.677	0.169191	1.677	0.219274	1.677	0.006974	1.677	0.00709147
1.678	0.842619	1.678	0.86602	1.678	0.761726	1.678	0.76845	1.678	0.169453	1.678	0.219591	1.678	0.006982	1.678	0.00709128
1.679	0.842618	1.679	0.86602	1.679	0.761755	1.679	0.768452	1.679	0.169656	1.679	0.219909	1.679	0.006989	1.679	0.00709109
1.68	0.84271	1.68	0.866021	1.68	0.761765	1.68	0.768455	1.68	0.169902	1.68	0.220228	1.68	0.006988	1.68	0.00709091
1.681	0.842729	1.681	0.866021	1.681	0.761674	1.681	0.768457	1.681	0.170163	1.681	0.220546	1.681	0.006981	1.681	0.00709072
1.682	0.842718	1.682	0.866022	1.682	0.761725	1.682	0.76846	1.682	0.170401	1.682	0.220864	1.682	0.006978	1.682	0.00709053
1.683	0.842707	1.683	0.866022	1.683	0.761813	1.683	0.768462	1.683	0.170609	1.683	0.221183	1.683	0.006963	1.683	0.00709035
1.684	0.842776	1.684	0.866022	1.684	0.761772	1.684	0.768464	1.684	0.170858	1.684	0.221502	1.684	0.00696	1.684	0.00709016
1.685	0.842727	1.685	0.866023	1.685	0.761719	1.685	0.768467	1.685	0.17105	1.685	0.221821	1.685	0.006954	1.685	0.00708997
1.686	0.842898	1.686	0.866023	1.686	0.761859	1.686	0.768469	1.686	0.17131	1.686	0.22214	1.686	0.006961	1.686	0.00708978
1.687	0.842781	1.687	0.866024	1.687	0.76182	1.687	0.768471	1.687	0.171541	1.687	0.22246	1.687	0.006955	1.687	0.0070896
1.688	0.842766	1.688	0.866024	1.688	0.761878	1.688	0.768474	1.688	0.171775	1.688	0.22278	1.688	0.006951	1.688	0.00708941
1.689	0.842691	1.689	0.866024	1.689	0.76191	1.689	0.768476	1.689	0.172026	1.689	0.223099	1.689	0.006945	1.689	0.00708922
1.69	0.842766	1.69	0.866025	1.69	0.761762	1.69	0.768478	1.69	0.172302	1.69	0.223419	1.69	0.006941	1.69	0.00708904
1.691	0.842581	1.691	0.866025	1.691	0.761712	1.691	0.76848	1.691	0.172556	1.691	0.22374	1.691	0.006941	1.691	0.00708885
1.692	0.842587	1.692	0.866025	1.692	0.761822	1.692	0.768482	1.692	0.172875	1.692	0.22406	1.692	0.006949	1.692	0.00708866
1.693	0.842602	1.693	0.866026	1.693	0.761845	1.693	0.768484	1.693	0.173119	1.693	0.22438	1.693	0.006954	1.693	0.00708848
1.694	0.842536	1.694	0.866026	1.694	0.761875	1.694	0.768486	1.694	0.173345	1.694	0.224701	1.694	0.006955	1.694	0.00708829
1.695	0.842555	1.695	0.866026	1.695	0.761851	1.695	0.768488	1.695	0.1736	1.695	0.225022	1.695	0.006962	1.695	0.0070881
1.696	0.84257	1.696	0.866027	1.696	0.76187	1.696	0.76849	1.696	0.173852	1.696	0.225343	1.696	0.006966	1.696	0.00708792
1.697	0.842549	1.697	0.866027	1.697	0.76183	1.697	0.768492	1.697	0.174095	1.697	0.225664	1.697	0.00697	1.697	0.00708773
1.698	0.842538	1.698	0.866027	1.698	0.761873	1.698	0.768494	1.698	0.17434	1.698	0.225986	1.698	0.006971	1.698	0.00708755
1.699	0.842483	1.699	0.866028	1.699	0.761918	1.699	0.768496	1.699	0.174559	1.699	0.226307	1.699	0.006973	1.699	0.00708736
1.7	0.842491	1.7	0.866028	1.7	0.761878	1.7	0.768497	1.7	0.174806	1.7	0.226629	1.7	0.006968	1.7	0.00708717
1.701	0.84249	1.701	0.866028	1.701	0.762033	1.701	0.768499	1.701	0.17506	1.701	0.226951	1.701	0.006975	1.701	0.00708699
1.702	0.842511	1.702	0.866029	1.702	0.761959	1.702	0.768501	1.702	0.175276	1.702	0.227273	1.702	0.006984	1.702	0.0070868
1.703	0.84254	1.703	0.866029	1.703	0.761964	1.703	0.768503	1.703	0.175563	1.703	0.227595	1.703	0.006989	1.703	0.00708662
1.704	0.842557	1.704	0.866029	1.704	0.762025	1.704	0.768504	1.704	0.175821	1.704	0.227918	1.704	0.006983	1.704	0.00708644
1.705	0.842537	1.705	0.86603	1.705	0.762054	1.705	0.768506	1.705	0.176043	1.705	0.228241	1.705	0.006984	1.705	0.00708625
1.706	0.842579	1.706	0.86603	1.706	0.76202	1.706	0.768507	1.706	0.176287	1.706	0.228563	1.706	0.006984	1.706	0.00708607
1.707	0.842583	1.707	0.86603	1.707	0.762089	1.707	0.768509	1.707	0.176504	1.707	0.228886	1.707	0.006988	1.707	0.00708588
1.708	0.842609	1.708	0.86603	1.708	0.762092	1.708	0.76851	1.708	0.176682	1.708	0.229209	1.708	0.006995	1.708	0.0070857
1.709	0.842514	1.709	0.866031	1.709	0.762131	1.709	0.768512	1.709	0.176905	1.709	0.229533	1.709	0.006991	1.709	0.00708552
1.71	0.842597	1.71	0.866031	1.71	0.762184	1.71	0.768513	1.71	0.177146	1.71	0.229856	1.71	0.006993	1.71	0.00708534
1.711	0.842689	1.711	0.866031	1.711	0.762164	1.711	0.768515	1.711	0.177375	1.711	0.23018	1.711	0.007001	1.711	0.00708515
1.712	0.842684	1.712	0.866032	1.712	0.762288	1.712	0.768516	1.712	0.177635	1.712	0.230504	1.712	0.006999	1.712	0.00708497
1.713	0.842646	1.713	0.866032	1.713	0.762179	1.713	0.768517	1.713	0.177882	1.713	0.230827	1.713	0.006995	1.713	0.00708479
1.714	0.842583	1.714	0.866032	1.714	0.762159	1.714	0.768519	1.714	0.178138	1.714	0.231152	1.714	0.006995	1.714	0.00708461
1.715	0.842549	1.715	0.866032	1.715	0.762126	1.715	0.76852	1.715	0.178409	1.715	0.231476	1.715	0.007004	1.715	0.00708443
1.716	0.842661	1.716	0.866033	1.716	0.762201	1.716	0.768521	1.716	0.178663	1.716	0.2318	1.716	0.006998	1.716	0.00708425
1.717	0.842647	1.717	0.866033	1.717	0.762147	1.717	0.768523	1.717	0.178908	1.717	0.232125	1.717	0.006994	1.717	0.00708407
1.718	0.842577	1.718	0.866033	1.718	0.762145	1.718	0.768524	1.718	0.179148	1.718	0.23245	1.718	0.007005	1.718	0.00708389
1.719	0.842568	1.719	0.866034	1.719	0.762145	1.719	0.768525	1.719	0.179412	1.719	0.232774	1.719	0.007007	1.719	0.00708371
1.72	0.842642	1.72	0.866034	1.72	0.762208	1.72	0.768526	1.72	0.17967	1.72	0.233099	1.72	0.007017	1.72	0.00708353
1.721	0.842526	1.721	0.866034	1.721	0.762262	1.721	0.768527	1.721	0.179877	1.721	0.233425	1.721	0.007009	1.721	0.00708336
1.722	0.84251	1.722	0.866034	1.722	0.762327	1.722	0.768528	1.722	0.180155	1.722	0.23375	1.722	0.007012	1.722	0.00708318
1.723	0.842441	1.723	0.866035	1.723	0.762382	1.723	0.768529	1.723	0.180366	1.723	0.234076	1.723	0.007024	1.723	0.007083
1.724	0.842462	1.724	0.866035	1.724	0.762442	1.724	0.76853	1.724	0.180636	1.724	0.234401	1.724	0.007036	1.724	0.00708283
1.725	0.842493	1.725	0.866035	1.725	0.762457	1.725	0.768531	1.725	0.180933	1.725	0.234727	1.725	0.007031	1.725	0.00708265
1.726	0.842579	1.726	0.866035	1.726	0.76253	1.726	0.768532	1.726	0.181206	1.726	0.235053	1.726	0.007019	1.726	0.00708248
1.727	0.842617	1.727	0.866035	1.727	0.762538	1.727	0.768533	1.727	0.181432	1.727	0.235379	1.727	0.007022	1.727	0.0070823
1.728	0.842544	1.728	0.866036	1.728	0.762539	1.728	0.768534	1.728	0.181661	1.728	0.235705	1.728	0.007022	1.728	0.00708213
1.729	0.842498	1.729	0.866036	1.729	0.762414	1.729	0.768535	1.729	0.181944	1.729	0.236032	1.729	0.007023	1.729	0.00708196
1.73	0.842524	1.73	0.866036	1.73	0.762335	1.73	0.768535	1.73	0.182187	1.73	0.236358	1.73	0.00704	1.73	0.00708178
1.731	0.842442	1.731	0.866036	1.731	0.76229	1.731	0.768536	1.731	0.182456	1.731	0.236685	1.731	0.007039	1.731	0.00708161
1.732	0.84231	1.732	0.866037	1.732	0.762255	1.732	0.768537	1.732	0.182723	1.732	0.237012	1.732	0.007041	1.732	0.00708144
1.733	0.842317	1.733	0.866037	1.733	0.762207	1.733	0.768538	1.733	0.183004	1.733	0.237339	1.733	0.007041	1.733	0.00708127
1.734	0.842251	1.734	0.866037	1.734	0.762272	1.734	0.768538	1.734	0.183292	1.734	0.237666	1.734	0.00704	1.734	0.0070811
1.735	0.842272	1.735	0.866037	1.735	0.762197	1.735	0.768539	1.735	0.183575	1.735	0.237994	1.735	0.007037	1.735	0.00708093
1.736	0.842332	1.736	0.866037	1.736	0.762173	1.736	0.76854	1.736	0.183806	1.736	0.238321	1.736	0.007042	1.736	0.00708076
1.737	0.842278	1.737	0.866038	1.737	0.762249	1.737	0.76854	1.737	0.184043	1.737	0.238649	1.737	0.00705	1.737	0.00708059
1.738	0.842322	1.738	0.866038	1.738	0.762207	1.738	0.768541	1.738	0.184247	1.738	0.238976	1.738	0.007053	1.738	0.00708042
1.739	0.842284	1.739	0.866038	1.739	0.762204	1.739	0.768541	1.739	0.184506	1.739	0.239304	1.739	0.007054	1.739	0.00708026
1.74	0.842269	1.74	0.866038	1.74	0.762241	1.74	0.768542	1.74	0.184764	1.74	0.239632	1.74	0.007048	1.74	0.00708009
1.741	0.842274	1.741	0.866038	1.741	0.762215	1.741	0.768542	1.741	0.18507	1.741	0.23996	1.741	0.007049	1.741	0.00707993
1.742	0.842254	1.742	0.866039	1.742	0.762204	1.742	0.768543	1.742	0.185314	1.742	0.240289	1.742	0.007045	1.742	0.00707976
1.743	0.842284	1.743	0.866039	1.743	0.762257	1.743	0.768543	1.743	0.185585	1.743	0.240617	1.743	0.007032	1.743	0.0070796
1.744	0.842339	1.744	0.866039	1.744	0.762247	1.744	0.768544	1.744	0.185832	1.744	0.240946	1.744	0.007034	1.744	0.00707944
1.745	0.842247	1.745	0.866039	1.745	0.762295	1.745	0.768544	1.745	0.186102	1.745	0.241274	1.745	0.007034	1.745	0.00707927
1.746	0.842171	1.746	0.866039	1.746	0.762266	1.746	0.768545	1.746	0.186363	1.746	0.241603	1.746	0.007026	1.746	0.00707911
1.747	0.842256	1.747	0.86604	1.747	0.762303	1.747	0.768545	1.747	0.186603	1.747	0.241932	1.747	0.007028	1.747	0.00707895
1.748	0.842301	1.748	0.86604	1.748	0.762387	1.748	0.768545	1.748	0.186846	1.748	0.242261	1.748	0.007024	1.748	0.00707879
1.749	0.842308	1.749	0.86604	1.749	0.762481	1.749	0.768545	1.749	0.187117	1.749	0.242591	1.749	0.007018	1.749	0.00707863
1.75	0.842419	1.75	0.86604	1.75	0.762497	1.75	0.768546	1.75	0.187371	1.75	0.24292	1.75	0.007017	1.75	0.00707847
1.751	0.842558	1.751	0.86604	1.751	0.762517	1.751	0.768546	1.751	0.187583	1.751	0.243249	1.751	0.007021	1.751	0.00707832
1.752	0.842575	1.752	0.86604	1.752	0.762584	1.752	0.768546	1.752	0.187778	1.752	0.243579	1.752	0.007024	1.752	0.00707816
1.753	0.842525	1.753	0.866041	1.753	0.762615	1.753	0.768546	1.753	0.188017	1.753	0.243909	1.753	0.007044	1.753	0.007078
1.754	0.842459	1.754	0.866041	1.754	0.762627	1.754	0.768547	1.754	0.188282	1.754	0.244239	1.754	0.007041	1.754	0.00707785
1.755	0.842388	1.755	0.866041	1.755	0.762576	1.755	0.768547	1.755	0.188452	1.755	0.244569	1.755	0.007043	1.755	0.00707769
1.756	0.842487	1.756	0.866041	1.756	0.76246	1.756	0.768547	1.756	0.188726	1.756	0.244899	1.756	0.007044	1.756	0.00707754
1.757	0.842449	1.757	0.866041	1.757	0.762495	1.757	0.768547	1.757	0.18898	1.757	0.245229	1.757	0.007042	1.757	0.00707739
1.758	0.842508	1.758	0.866041	1.758	0.762566	1.758	0.768547	1.758	0.189267	1.758	0.245559	1.758	0.007048	1.758	0.00707724
1.759	0.842465	1.759	0.866041	1.759	0.762621	1.759	0.768547	1.759	0.189523	1.759	0.24589	1.759	0.007048	1.759	0.00707709
1.76	0.842554	1.76	0.866042	1.76	0.762564	1.76	0.768547	1.76	0.189702	1.76	0.246221	1.76	0.007045	1.76	0.00707694
1.761	0.842595	1.761	0.866042	1.761	0.762519	1.761	0.768547	1.761	0.189959	1.761	0.246551	1.761	0.007041	1.761	0.00707679
1.762	0.842604	1.762	0.866042	1.762	0.762477	1.762	0.768547	1.762	0.190228	1.762	0.246882	1.762	0.007048	1.762	0.00707664
1.763	0.842574	1.763	0.866042	1.763	0.762534	1.763	0.768547	1.763	0.190461	1.763	0.247213	1.763	0.007053	1.763	0.00707649
1.764	0.842619	1.764	0.866042	1.764	0.76253	1.764	0.768547	1.764	0.190717	1.764	0.247544	1.764	0.007053	1.764	0.00707635
1.765	0.842778	1.765	0.866042	1.765	0.762512	1.765	0.768547	1.765	0.190953	1.765	0.247876	1.765	0.007057	1.765	0.0070762
1.766	0.842694	1.766	0.866042	1.766	0.762502	1.766	0.768547	1.766	0.191192	1.766	0.248207	1.766	0.007064	1.766	0.00707606
1.767	0.842521	1.767	0.866042	1.767	0.762551	1.767	0.768547	1.767	0.191475	1.767	0.248538	1.767	0.007068	1.767	0.00707591
1.768	0.842652	1.768	0.866043	1.768	0.762575	1.768	0.768546	1.768	0.191699	1.768	0.24887	1.768	0.00707	1.768	0.00707577
1.769	0.842605	1.769	0.866043	1.769	0.762538	1.769	0.768546	1.769	0.191924	1.769	0.249202	1.769	0.007065	1.769	0.00707563
1.77	0.842588	1.77	0.866043	1.77	0.762318	1.77	0.768546	1.77	0.192167	1.77	0.249533	1.77	0.007064	1.77	0.00707549
1.771	0.842523	1.771	0.866043	1.771	0.762377	1.771	0.768546	1.771	0.192462	1.771	0.249865	1.771	0.007074	1.771	0.00707535
1.772	0.842462	1.772	0.866043	1.772	0.762364	1.772	0.768546	1.772	0.192715	1.772	0.250197	1.772	0.007073	1.772	0.00707521
1.773	0.842375	1.773	0.866043	1.773	0.762291	1.773	0.768545	1.773	0.192988	1.773	0.25053	1.773	0.007061	1.773	0.00707507
1.774	0.842367	1.774	0.866043	1.774	0.762205	1.774	0.768545	1.774	0.193286	1.774	0.250862	1.774	0.007059	1.774	0.00707494
1.775	0.842332	1.775	0.866043	1.775	0.762233	1.775	0.768545	1.775	0.193619	1.775	0.251194	1.775	0.007056	1.775	0.0070748
1.776	0.842396	1.776	0.866043	1.776	0.762278	1.776	0.768544	1.776	0.193862	1.776	0.251527	1.776	0.007048	1.776	0.00707467
1.777	0.842282	1.777	0.866043	1.777	0.762236	1.777	0.768544	1.777	0.194127	1.777	0.251859	1.777	0.007053	1.777	0.00707453
1.778	0.842309	1.778	0.866044	1.778	0.762318	1.778	0.768544	1.778	0.194369	1.778	0.252192	1.778	0.007043	1.778	0.0070744
1.779	0.842245	1.779	0.866044	1.779	0.762273	1.779	0.768543	1.779	0.194586	1.779	0.252525	1.779	0.007038	1.779	0.00707427
1.78	0.842289	1.78	0.866044	1.78	0.762384	1.78	0.768543	1.78	0.194884	1.78	0.252858	1.78	0.007034	1.78	0.00707414
1.781	0.842288	1.781	0.866044	1.781	0.762341	1.781	0.768542	1.781	0.195214	1.781	0.253191	1.781	0.007043	1.781	0.00707401
1.782	0.842352	1.782	0.866044	1.782	0.762465	1.782	0.768542	1.782	0.195472	1.782	0.253524	1.782	0.007034	1.782	0.00707388
1.783	0.84222	1.783	0.866044	1.783	0.762464	1.783	0.768542	1.783	0.195755	1.783	0.253857	1.783	0.007034	1.783	0.00707375
1.784	0.842116	1.784	0.866044	1.784	0.762469	1.784	0.768541	1.784	0.19599	1.784	0.25419	1.784	0.007042	1.784	0.00707363
1.785	0.84213	1.785	0.866044	1.785	0.762437	1.785	0.768541	1.785	0.196226	1.785	0.254524	1.785	0.007046	1.785	0.0070735
1.786	0.842062	1.786	0.866044	1.786	0.762596	1.786	0.76854	1.786	0.196529	1.786	0.254857	1.786	0.007045	1.786	0.00707338
1.787	0.84205	1.787	0.866044	1.787	0.762547	1.787	0.76854	1.787	0.196802	1.787	0.255191	1.787	0.007046	1.787	0.00707325
1.788	0.842067	1.788	0.866044	1.788	0.762483	1.788	0.768539	1.788	0.197084	1.788	0.255524	1.788	0.007043	1.788	0.00707313
1.789	0.842211	1.789	0.866044	1.789	0.76248	1.789	0.768538	1.789	0.197339	1.789	0.255858	1.789	0.007037	1.789	0.00707301
1.79	0.842203	1.79	0.866044	1.79	0.762384	1.79	0.768538	1.79	0.197605	1.79	0.256192	1.79	0.007037	1.79	0.00707289
1.791	0.842145	1.791	0.866045	1.791	0.762388	1.791	0.768537	1.791	0.197913	1.791	0.256526	1.791	0.007027	1.791	0.00707277
1.792	0.842138	1.792	0.866045	1.792	0.762417	1.792	0.768537	1.792	0.198148	1.792	0.25686	1.792	0.007021	1.792	0.00707265
1.793	0.842147	1.793	0.866045	1.793	0.762468	1.793	0.768536	1.793	0.198418	1.793	0.257194	1.793	0.007014	1.793	0.00707253
1.794	0.842211	1.794	0.866045	1.794	0.762429	1.794	0.768535	1.794	0.198688	1.794	0.257528	1.794	0.007003	1.794	0.00707242
1.795	0.84227	1.795	0.866045	1.795	0.762471	1.795	0.768535	1.795	0.198939	1.795	0.257863	1.795	0.007003	1.795	0.0070723
1.796	0.842244	1.796	0.866045	1.796	0.762429	1.796	0.768534	1.796	0.199216	1.796	0.258197	1.796	0.007007	1.796	0.00707219
1.797	0.842202	1.797	0.866045	1.797	0.762406	1.797	0.768533	1.797	0.199467	1.797	0.258532	1.797	0.00701	1.797	0.00707208
1.798	0.842248	1.798	0.866045	1.798	0.762321	1.798	0.768533	1.798	0.19973	1.798	0.258866	1.798	0.007012	1.798	0.00707197
1.799	0.842283	1.799	0.866045	1.799	0.762332	1.799	0.768532	1.799	0.199985	1.799	0.259201	1.799	0.007013	1.799	0.00707186
1.8	0.842265	1.8	0.866045	1.8	0.762269	1.8	0.768531	1.8	0.200266	1.8	0.259536	1.8	0.007008	1.8	0.00707175
1.801	0.842243	1.801	0.866045	1.801	0.762292	1.801	0.76853	1.801	0.200488	1.801	0.259871	1.801	0.007008	1.801	0.00707164
1.802	0.842138	1.802	0.866045	1.802	0.762301	1.802	0.76853	1.802	0.200702	1.802	0.260206	1.802	0.007012	1.802	0.00707153
1.803	0.842267	1.803	0.866045	1.803	0.76241	1.803	0.768529	1.803	0.200954	1.803	0.260541	1.803	0.007003	1.803	0.00707143
1.804	0.842309	1.804	0.866045	1.804	0.762372	1.804	0.768528	1.804	0.2012	1.804	0.260876	1.804	0.007007	1.804	0.00707132
1.805	0.842366	1.805	0.866045	1.805	0.762311	1.805	0.768527	1.805	0.201493	1.805	0.261211	1.805	0.007011	1.805	0.00707122
1.806	0.842328	1.806	0.866045	1.806	0.762327	1.806	0.768526	1.806	0.201736	1.806	0.261546	1.806	0.007011	1.806	0.00707111
1.807	0.842407	1.807	0.866045	1.807	0.762384	1.807	0.768525	1.807	0.202012	1.807	0.261882	1.807	0.007004	1.807	0.00707101
1.808	0.842433	1.808	0.866045	1.808	0.762315	1.808	0.768525	1.808	0.202303	1.808	0.262217	1.808	0.007001	1.808	0.00707091
1.809	0.842417	1.809	0.866045	1.809	0.762261	1.809	0.768524	1.809	0.202596	1.809	0.262553	1.809	0.007	1.809	0.00707081
1.81	0.842376	1.81	0.866045	1.81	0.762306	1.81	0.768523	1.81	0.202873	1.81	0.262888	1.81	0.006988	1.81	0.00707072
1.811	0.8424	1.811	0.866045	1.811	0.762338	1.811	0.768522	1.811	0.203164	1.811	0.263224	1.811	0.006997	1.811	0.00707062
1.812	0.842388	1.812	0.866045	1.812	0.762339	1.812	0.768521	1.812	0.203402	1.812	0.26356	1.812	0.00699	1.812	0.00707052
1.813	0.842407	1.813	0.866045	1.813	0.762258	1.813	0.76852	1.813	0.203658	1.813	0.263895	1.813	0.006991	1.813	0.00707043
1.814	0.842281	1.814	0.866045	1.814	0.76228	1.814	0.768519	1.814	0.203943	1.814	0.264231	1.814	0.006976	1.814	0.00707033
1.815	0.842197	1.815	0.866045	1.815	0.762238	1.815	0.768518	1.815	0.204194	1.815	0.264567	1.815	0.006966	1.815	0.00707024
1.816	0.842215	1.816	0.866045	1.816	0.762381	1.816	0.768517	1.816	0.204393	1.816	0.264903	1.816	0.006963	1.816	0.00707015
1.817	0.842182	1.817	0.866045	1.817	0.762399	1.817	0.768516	1.817	0.204655	1.817	0.265239	1.817	0.006964	1.817	0.00707006
1.818	0.842286	1.818	0.866045	1.818	0.762332	1.818	0.768515	1.818	0.205021	1.818	0.265575	1.818	0.006973	1.818	0.00706997
1.819	0.842385	1.819	0.866045	1.819	0.762299	1.819	0.768514	1.819	0.205261	1.819	0.265912	1.819	0.006976	1.819	0.00706988
1.82	0.842463	1.82	0.866045	1.82	0.762321	1.82	0.768513	1.82	0.20554	1.82	0.266248	1.82	0.006983	1.82	0.0070698
1.821	0.8425	1.821	0.866045	1.821	0.762306	1.821	0.768512	1.821	0.205851	1.821	0.266584	1.821	0.006975	1.821	0.00706971
1.822	0.842456	1.822	0.866045	1.822	0.762198	1.822	0.768511	1.822	0.206163	1.822	0.266921	1.822	0.006973	1.822	0.00706963
1.823	0.84244	1.823	0.866045	1.823	0.762173	1.823	0.76851	1.823	0.20643	1.823	0.267257	1.823	0.006976	1.823	0.00706954
1.824	0.8424	1.824	0.866045	1.824	0.762239	1.824	0.768509	1.824	0.206736	1.824	0.267594	1.824	0.006987	1.824	0.00706946
1.825	0.842392	1.825	0.866045	1.825	0.762074	1.825	0.768508	1.825	0.206997	1.825	0.26793	1.825	0.006985	1.825	0.00706938
1.826	0.842424	1.826	0.866045	1.826	0.762099	1.826	0.768507	1.826	0.207343	1.826	0.268267	1.826	0.006986	1.826	0.0070693
1.827	0.842386	1.827	0.866045	1.827	0.762104	1.827	0.768506	1.827	0.207636	1.827	0.268604	1.827	0.006993	1.827	0.00706922
1.828	0.842322	1.828	0.866045	1.828	0.76209	1.828	0.768505	1.828	0.207948	1.828	0.26894	1.828	0.006993	1.828	0.00706914
1.829	0.842351	1.829	0.866045	1.829	0.762089	1.829	0.768504	1.829	0.208259	1.829	0.269277	1.829	0.006993	1.829	0.00706907
1.83	0.842335	1.83	0.866045	1.83	0.761974	1.83	0.768503	1.83	0.208572	1.83	0.269614	1.83	0.006992	1.83	0.00706899
1.831	0.842326	1.831	0.866045	1.831	0.76198	1.831	0.768501	1.831	0.208866	1.831	0.269951	1.831	0.006993	1.831	0.00706892
1.832	0.842276	1.832	0.866045	1.832	0.761936	1.832	0.7685	1.832	0.209164	1.832	0.270288	1.832	0.006997	1.832	0.00706885
1.833	0.842332	1.833	0.866045	1.833	0.761951	1.833	0.768499	1.833	0.209431	1.833	0.270625	1.833	0.006995	1.833	0.00706877
1.834	0.842352	1.834	0.866045	1.834	0.76189	1.834	0.768498	1.834	0.209713	1.834	0.270962	1.834	0.006986	1.834	0.0070687
1.835	0.842287	1.835	0.866045	1.835	0.761929	1.835	0.768497	1.835	0.209996	1.835	0.271299	1.835	0.006987	1.835	0.00706863
1.836	0.842276	1.836	0.866045	1.836	0.761945	1.836	0.768496	1.836	0.210259	1.836	0.271637	1.836	0.006984	1.836	0.00706857
1.837	0.842285	1.837	0.866045	1.837	0.761938	1.837	0.768494	1.837	0.210606	1.837	0.271974	1.837	0.006988	1.837	0.0070685
1.838	0.842202	1.838	0.866045	1.838	0.761931	1.838	0.768493	1.838	0.210863	1.838	0.272311	1.838	0.006998	1.838	0.00706843
1.839	0.842261	1.839	0.866045	1.839	0.761953	1.839	0.768492	1.839	0.211177	1.839	0.272648	1.839	0.006997	1.839	0.00706837
1.84	0.842268	1.84	0.866045	1.84	0.761932	1.84	0.768491	1.84	0.21142	1.84	0.272986	1.84	0.00698	1.84	0.0070683
1.841	0.842309	1.841	0.866045	1.841	0.76193	1.841	0.76849	1.841	0.211735	1.841	0.273323	1.841	0.006987	1.841	0.00706824
1.842	0.842347	1.842	0.866045	1.842	0.761974	1.842	0.768488	1.842	0.212008	1.842	0.273661	1.842	0.006976	1.842	0.00706818
1.843	0.842395	1.843	0.866045	1.843	0.761977	1.843	0.768487	1.843	0.212257	1.843	0.273998	1.843	0.006976	1.843	0.00706812
1.844	0.842368	1.844	0.866045	1.844	0.761994	1.844	0.768486	1.844	0.212563	1.844	0.274336	1.844	0.006967	1.844	0.00706806
1.845	0.842494	1.845	0.866045	1.845	0.76192	1.845	0.768485	1.845	0.212928	1.845	0.274673	1.845	0.006967	1.845	0.007068
1.846	0.842486	1.846	0.866045	1.846	0.761972	1.846	0.768483	1.846	0.21329	1.846	0.275011	1.846	0.006968	1.846	0.00706795
1.847	0.842428	1.847	0.866045	1.847	0.761988	1.847	0.768482	1.847	0.213547	1.847	0.275349	1.847	0.006965	1.847	0.00706789
1.848	0.842324	1.848	0.866045	1.848	0.761968	1.848	0.768481	1.848	0.213882	1.848	0.275687	1.848	0.006966	1.848	0.00706784
1.849	0.842227	1.849	0.866045	1.849	0.762011	1.849	0.76848	1.849	0.21414	1.849	0.276024	1.849	0.006965	1.849	0.00706778
1.85	0.842108	1.85	0.866045	1.85	0.762174	1.85	0.768478	1.85	0.214448	1.85	0.276362	1.85	0.006959	1.85	0.00706773
1.851	0.842043	1.851	0.866045	1.851	0.762213	1.851	0.768477	1.851	0.214774	1.851	0.2767	1.851	0.006965	1.851	0.00706768
1.852	0.842107	1.852	0.866045	1.852	0.76213	1.852	0.768476	1.852	0.21504	1.852	0.277038	1.852	0.006964	1.852	0.00706763
1.853	0.842147	1.853	0.866044	1.853	0.762095	1.853	0.768474	1.853	0.215304	1.853	0.277376	1.853	0.00696	1.853	0.00706758
1.854	0.842098	1.854	0.866044	1.854	0.76199	1.854	0.768473	1.854	0.21555	1.854	0.277714	1.854	0.006955	1.854	0.00706753
1.855	0.842032	1.855	0.866044	1.855	0.761991	1.855	0.768472	1.855	0.215783	1.855	0.278052	1.855	0.006951	1.855	0.00706748
1.856	0.842051	1.856	0.866044	1.856	0.761992	1.856	0.76847	1.856	0.21606	1.856	0.27839	1.856	0.006961	1.856	0.00706744
1.857	0.842108	1.857	0.866044	1.857	0.762001	1.857	0.768469	1.857	0.216376	1.857	0.278728	1.857	0.006954	1.857	0.00706739
1.858	0.842135	1.858	0.866044	1.858	0.762102	1.858	0.768468	1.858	0.216601	1.858	0.279066	1.858	0.00694	1.858	0.00706735
1.859	0.842118	1.859	0.866044	1.859	0.762088	1.859	0.768466	1.859	0.216833	1.859	0.279404	1.859	0.006948	1.859	0.00706731
1.86	0.842228	1.86	0.866044	1.86	0.762147	1.86	0.768465	1.86	0.217152	1.86	0.279742	1.86	0.006939	1.86	0.00706727
1.861	0.842196	1.861	0.866044	1.861	0.762127	1.861	0.768464	1.861	0.217451	1.861	0.28008	1.861	0.006935	1.861	0.00706723
1.862	0.842227	1.862	0.866044	1.862	0.76213	1.862	0.768462	1.862	0.217733	1.862	0.280418	1.862	0.006931	1.862	0.00706719
1.863	0.84225	1.863	0.866044	1.863	0.762246	1.863	0.768461	1.863	0.21801	1.863	0.280756	1.863	0.00693	1.863	0.00706715
1.864	0.842296	1.864	0.866044	1.864	0.762281	1.864	0.76846	1.864	0.218256	1.864	0.281094	1.864	0.006927	1.864	0.00706711
1.865	0.842306	1.865	0.866044	1.865	0.762338	1.865	0.768458	1.865	0.21856	1.865	0.281433	1.865	0.006923	1.865	0.00706708
1.866	0.84231	1.866	0.866044	1.866	0.76229	1.866	0.768457	1.866	0.218859	1.866	0.281771	1.866	0.006922	1.866	0.00706704
1.867	0.842345	1.867	0.866044	1.867	0.762307	1.867	0.768456	1.867	0.219158	1.867	0.282109	1.867	0.006928	1.867	0.00706701
1.868	0.84222	1.868	0.866044	1.868	0.762273	1.868	0.768454	1.868	0.21943	1.868	0.282447	1.868	0.006928	1.868	0.00706698
1.869	0.842251	1.869	0.866044	1.869	0.762214	1.869	0.768453	1.869	0.219682	1.869	0.282786	1.869	0.006928	1.869	0.00706695
1.87	0.84225	1.87	0.866043	1.87	0.762171	1.87	0.768451	1.87	0.219925	1.87	0.283124	1.87	0.006923	1.87	0.00706692
1.871	0.842388	1.871	0.866043	1.871	0.762074	1.871	0.76845	1.871	0.220176	1.871	0.283462	1.871	0.006918	1.871	0.00706689
1.872	0.842383	1.872	0.866043	1.872	0.76214	1.872	0.768449	1.872	0.220453	1.872	0.283801	1.872	0.006919	1.872	0.00706686
1.873	0.842352	1.873	0.866043	1.873	0.762127	1.873	0.768447	1.873	0.220702	1.873	0.284139	1.873	0.006922	1.873	0.00706683
1.874	0.842316	1.874	0.866043	1.874	0.762188	1.874	0.768446	1.874	0.220983	1.874	0.284477	1.874	0.006919	1.874	0.00706681
1.875	0.842282	1.875	0.866043	1.875	0.76217	1.875	0.768444	1.875	0.221295	1.875	0.284816	1.875	0.006922	1.875	0.00706678
1.876	0.84238	1.876	0.866043	1.876	0.762112	1.876	0.768443	1.876	0.221587	1.876	0.285154	1.876	0.006927	1.876	0.00706676
1.877	0.842308	1.877	0.866043	1.877	0.762169	1.877	0.768442	1.877	0.221868	1.877	0.285492	1.877	0.00693	1.877	0.00706673
1.878	0.842359	1.878	0.866043	1.878	0.762179	1.878	0.76844	1.878	0.222183	1.878	0.285831	1.878	0.006927	1.878	0.00706671
1.879	0.84233	1.879	0.866043	1.879	0.762152	1.879	0.768439	1.879	0.222434	1.879	0.286169	1.879	0.006924	1.879	0.00706669
1.88	0.842333	1.88	0.866043	1.88	0.762275	1.88	0.768437	1.88	0.222758	1.88	0.286508	1.88	0.006928	1.88	0.00706667
1.881	0.84236	1.881	0.866043	1.881	0.762233	1.881	0.768436	1.881	0.223085	1.881	0.286846	1.881	0.006922	1.881	0.00706665
1.882	0.842206	1.882	0.866043	1.882	0.762313	1.882	0.768434	1.882	0.223365	1.882	0.287184	1.882	0.006924	1.882	0.00706664
1.883	0.842174	1.883	0.866043	1.883	0.762343	1.883	0.768433	1.883	0.223635	1.883	0.287523	1.883	0.006917	1.883	0.00706662
1.884	0.842281	1.884	0.866042	1.884	0.762419	1.884	0.768432	1.884	0.22398	1.884	0.287861	1.884	0.006914	1.884	0.0070666
1.885	0.842336	1.885	0.866042	1.885	0.762401	1.885	0.76843	1.885	0.224288	1.885	0.2882	1.885	0.006911	1.885	0.00706659
1.886	0.842375	1.886	0.866042	1.886	0.762365	1.886	0.768429	1.886	0.224552	1.886	0.288538	1.886	0.006922	1.886	0.00706658
1.887	0.842421	1.887	0.866042	1.887	0.762412	1.887	0.768427	1.887	0.224839	1.887	0.288877	1.887	0.006924	1.887	0.00706656
1.888	0.84231	1.888	0.866042	1.888	0.762408	1.888	0.768426	1.888	0.225133	1.888	0.289215	1.888	0.006926	1.888	0.00706655
1.889	0.842272	1.889	0.866042	1.889	0.762346	1.889	0.768424	1.889	0.225439	1.889	0.289553	1.889	0.006933	1.889	0.00706654
1.89	0.842257	1.89	0.866042	1.89	0.762367	1.89	0.768423	1.89	0.22572	1.89	0.289892	1.89	0.006922	1.89	0.00706653
1.891	0.842286	1.891	0.866042	1.891	0.762324	1.891	0.768421	1.891	0.225978	1.891	0.29023	1.891	0.006919	1.891	0.00706652
1.892	0.842159	1.892	0.866042	1.892	0.762336	1.892	0.76842	1.892	0.226249	1.892	0.290568	1.892	0.006926	1.892	0.00706652
1.893	0.842102	1.893	0.866042	1.893	0.762427	1.893	0.768418	1.893	0.226493	1.893	0.290907	1.893	0.006924	1.893	0.00706651
1.894	0.842174	1.894	0.866042	1.894	0.762292	1.894	0.768417	1.894	0.226795	1.894	0.291245	1.894	0.006921	1.894	0.0070665
1.895	0.84214	1.895	0.866042	1.895	0.762261	1.895	0.768416	1.895	0.22713	1.895	0.291584	1.895	0.006921	1.895	0.0070665
1.896	0.842201	1.896	0.866041	1.896	0.762304	1.896	0.768414	1.896	0.227468	1.896	0.291922	1.896	0.006919	1.896	0.0070665
1.897	0.842158	1.897	0.866041	1.897	0.762277	1.897	0.768413	1.897	0.227743	1.897	0.29226	1.897	0.006925	1.897	0.00706649
1.898	0.842273	1.898	0.866041	1.898	0.762277	1.898	0.768411	1.898	0.228032	1.898	0.292599	1.898	0.006929	1.898	0.00706649
1.899	0.842235	1.899	0.866041	1.899	0.76235	1.899	0.76841	1.899	0.228378	1.899	0.292937	1.899	0.006929	1.899	0.00706649
1.9	0.842264	1.9	0.866041	1.9	0.762365	1.9	0.768408	1.9	0.228677	1.9	0.293275	1.9	0.006942	1.9	0.00706649
1.901	0.842313	1.901	0.866041	1.901	0.762364	1.901	0.768407	1.901	0.229025	1.901	0.293613	1.901	0.006931	1.901	0.00706649
1.902	0.842312	1.902	0.866041	1.902	0.762394	1.902	0.768405	1.902	0.229302	1.902	0.293952	1.902	0.00693	1.902	0.00706649
1.903	0.84228	1.903	0.866041	1.903	0.762445	1.903	0.768404	1.903	0.229613	1.903	0.29429	1.903	0.006931	1.903	0.0070665
1.904	0.842321	1.904	0.866041	1.904	0.76249	1.904	0.768402	1.904	0.229896	1.904	0.294628	1.904	0.00694	1.904	0.0070665
1.905	0.842425	1.905	0.866041	1.905	0.762533	1.905	0.768401	1.905	0.2302	1.905	0.294966	1.905	0.006938	1.905	0.00706651
1.906	0.84238	1.906	0.866041	1.906	0.762474	1.906	0.7684	1.906	0.23051	1.906	0.295304	1.906	0.006936	1.906	0.00706651
1.907	0.842293	1.907	0.86604	1.907	0.762449	1.907	0.768398	1.907	0.230782	1.907	0.295643	1.907	0.006947	1.907	0.00706652
1.908	0.842186	1.908	0.86604	1.908	0.762483	1.908	0.768397	1.908	0.231102	1.908	0.295981	1.908	0.006947	1.908	0.00706653
1.909	0.84214	1.909	0.86604	1.909	0.762471	1.909	0.768395	1.909	0.231373	1.909	0.296319	1.909	0.006941	1.909	0.00706654
1.91	0.842204	1.91	0.86604	1.91	0.76255	1.91	0.768394	1.91	0.231723	1.91	0.296657	1.91	0.006946	1.91	0.00706654
1.911	0.842173	1.911	0.86604	1.911	0.762447	1.911	0.768392	1.911	0.231988	1.911	0.296995	1.911	0.00694	1.911	0.00706656
1.912	0.842272	1.912	0.86604	1.912	0.76242	1.912	0.768391	1.912	0.232285	1.912	0.297333	1.912	0.006937	1.912	0.00706657
1.913	0.842223	1.913	0.86604	1.913	0.762511	1.913	0.768389	1.913	0.232587	1.913	0.297671	1.913	0.006938	1.913	0.00706658
1.914	0.842305	1.914	0.86604	1.914	0.762521	1.914	0.768388	1.914	0.232889	1.914	0.298009	1.914	0.006938	1.914	0.00706659
1.915	0.842292	1.915	0.86604	1.915	0.76259	1.915	0.768386	1.915	0.233137	1.915	0.298347	1.915	0.006947	1.915	0.00706661
1.916	0.842304	1.916	0.86604	1.916	0.762642	1.916	0.768385	1.916	0.23339	1.916	0.298685	1.916	0.006954	1.916	0.00706662
1.917	0.842312	1.917	0.86604	1.917	0.762641	1.917	0.768384	1.917	0.233606	1.917	0.299023	1.917	0.006953	1.917	0.00706664
1.918	0.842289	1.918	0.866039	1.918	0.762641	1.918	0.768382	1.918	0.23393	1.918	0.29936	1.918	0.006947	1.918	0.00706665
1.919	0.842229	1.919	0.866039	1.919	0.762648	1.919	0.768381	1.919	0.234255	1.919	0.299698	1.919	0.00694	1.919	0.00706667
1.92	0.842125	1.92	0.866039	1.92	0.762663	1.92	0.768379	1.92	0.234581	1.92	0.300036	1.92	0.006941	1.92	0.00706669
1.921	0.842182	1.921	0.866039	1.921	0.762703	1.921	0.768378	1.921	0.234847	1.921	0.300374	1.921	0.006937	1.921	0.00706671
1.922	0.842165	1.922	0.866039	1.922	0.762607	1.922	0.768376	1.922	0.235102	1.922	0.300711	1.922	0.006944	1.922	0.00706673
1.923	0.842262	1.923	0.866039	1.923	0.762534	1.923	0.768375	1.923	0.235348	1.923	0.301049	1.923	0.006942	1.923	0.00706675
1.924	0.842284	1.924	0.866039	1.924	0.76262	1.924	0.768373	1.924	0.235586	1.924	0.301386	1.924	0.006939	1.924	0.00706677
1.925	0.84235	1.925	0.866039	1.925	0.762513	1.925	0.768372	1.925	0.235908	1.925	0.301724	1.925	0.00694	1.925	0.00706679
1.926	0.842288	1.926	0.866039	1.926	0.762384	1.926	0.76837	1.926	0.23616	1.926	0.302062	1.926	0.006935	1.926	0.00706681
1.927	0.842258	1.927	0.866039	1.927	0.762462	1.927	0.768369	1.927	0.236469	1.927	0.302399	1.927	0.006924	1.927	0.00706684
1.928	0.84225	1.928	0.866038	1.928	0.762402	1.928	0.768368	1.928	0.236674	1.928	0.302736	1.928	0.00692	1.928	0.00706686
1.929	0.842343	1.929	0.866038	1.929	0.762399	1.929	0.768366	1.929	0.236957	1.929	0.303074	1.929	0.006918	1.929	0.00706689
1.93	0.842332	1.93	0.866038	1.93	0.762369	1.93	0.768365	1.93	0.237309	1.93	0.303411	1.93	0.006914	1.93	0.00706691
1.931	0.842366	1.931	0.866038	1.931	0.762384	1.931	0.768363	1.931	0.237542	1.931	0.303748	1.931	0.006919	1.931	0.00706694
1.932	0.842442	1.932	0.866038	1.932	0.762433	1.932	0.768362	1.932	0.237857	1.932	0.304086	1.932	0.006926	1.932	0.00706697
1.933	0.842556	1.933	0.866038	1.933	0.762427	1.933	0.76836	1.933	0.238184	1.933	0.304423	1.933	0.006929	1.933	0.007067
1.934	0.842647	1.934	0.866038	1.934	0.762448	1.934	0.768359	1.934	0.23846	1.934	0.30476	1.934	0.006929	1.934	0.00706703
1.935	0.842653	1.935	0.866038	1.935	0.76234	1.935	0.768358	1.935	0.238764	1.935	0.305097	1.935	0.006937	1.935	0.00706706
1.936	0.84267	1.936	0.866038	1.936	0.762396	1.936	0.768356	1.936	0.239015	1.936	0.305434	1.936	0.006936	1.936	0.00706709
1.937	0.842624	1.937	0.866038	1.937	0.762452	1.937	0.768355	1.937	0.239331	1.937	0.305771	1.937	0.006934	1.937	0.00706712
1.938	0.842502	1.938	0.866037	1.938	0.762469	1.938	0.768353	1.938	0.239577	1.938	0.306108	1.938	0.00693	1.938	0.00706715
1.939	0.84248	1.939	0.866037	1.939	0.762571	1.939	0.768352	1.939	0.239894	1.939	0.306445	1.939	0.006939	1.939	0.00706718
1.94	0.842436	1.94	0.866037	1.94	0.762565	1.94	0.768351	1.94	0.240192	1.94	0.306782	1.94	0.006929	1.94	0.00706722
1.941	0.842319	1.941	0.866037	1.941	0.762636	1.941	0.768349	1.941	0.24048	1.941	0.307118	1.941	0.006927	1.941	0.00706725
1.942	0.842305	1.942	0.866037	1.942	0.762699	1.942	0.768348	1.942	0.240752	1.942	0.307455	1.942	0.006913	1.942	0.00706729
1.943	0.842269	1.943	0.866037	1.943	0.762727	1.943	0.768346	1.943	0.241045	1.943	0.307792	1.943	0.006909	1.943	0.00706732
1.944	0.842294	1.944	0.866037	1.944	0.762734	1.944	0.768345	1.944	0.241349	1.944	0.308128	1.944	0.006904	1.944	0.00706736
1.945	0.842316	1.945	0.866037	1.945	0.762714	1.945	0.768344	1.945	0.241707	1.945	0.308465	1.945	0.006898	1.945	0.0070674
1.946	0.842352	1.946	0.866037	1.946	0.762757	1.946	0.768342	1.946	0.242003	1.946	0.308801	1.946	0.006905	1.946	0.00706743
1.947	0.842223	1.947	0.866037	1.947	0.762757	1.947	0.768341	1.947	0.242328	1.947	0.309137	1.947	0.006902	1.947	0.00706747
1.948	0.842233	1.948	0.866036	1.948	0.762726	1.948	0.768339	1.948	0.242663	1.948	0.309474	1.948	0.006893	1.948	0.00706751
1.949	0.842313	1.949	0.866036	1.949	0.762778	1.949	0.768338	1.949	0.242965	1.949	0.30981	1.949	0.006896	1.949	0.00706755
1.95	0.84235	1.95	0.866036	1.95	0.76278	1.95	0.768337	1.95	0.243308	1.95	0.310146	1.95	0.006885	1.95	0.00706759
1.951	0.842374	1.951	0.866036	1.951	0.762719	1.951	0.768335	1.951	0.243609	1.951	0.310482	1.951	0.006888	1.951	0.00706763
1.952	0.842415	1.952	0.866036	1.952	0.762736	1.952	0.768334	1.952	0.243878	1.952	0.310818	1.952	0.006885	1.952	0.00706767
1.953	0.842362	1.953	0.866036	1.953	0.762605	1.953	0.768333	1.953	0.244196	1.953	0.311154	1.953	0.006891	1.953	0.00706772
1.954	0.842275	1.954	0.866036	1.954	0.762611	1.954	0.768331	1.954	0.244458	1.954	0.31149	1.954	0.006889	1.954	0.00706776
1.955	0.842366	1.955	0.866036	1.955	0.762597	1.955	0.76833	1.955	0.244822	1.955	0.311826	1.955	0.006884	1.955	0.0070678
1.956	0.842343	1.956	0.866036	1.956	0.76264	1.956	0.768329	1.956	0.245094	1.956	0.312162	1.956	0.006883	1.956	0.00706785
1.957	0.842448	1.957	0.866036	1.957	0.762667	1.957	0.768327	1.957	0.245383	1.957	0.312497	1.957	0.006875	1.957	0.00706789
1.958	0.842575	1.958	0.866035	1.958	0.762651	1.958	0.768326	1.958	0.245677	1.958	0.312833	1.958	0.00688	1.958	0.00706794
1.959	0.84264	1.959	0.866035	1.959	0.762538	1.959	0.768325	1.959	0.245956	1.959	0.313168	1.959	0.006868	1.959	0.00706798
1.96	0.842641	1.96	0.866035	1.96	0.762594	1.96	0.768323	1.96	0.246238	1.96	0.313504	1.96	0.006876	1.96	0.00706803
1.961	0.842616	1.961	0.866035	1.961	0.762706	1.961	0.768322	1.961	0.246574	1.961	0.313839	1.961	0.006868	1.961	0.00706808
1.962	0.842546	1.962	0.866035	1.962	0.762635	1.962	0.768321	1.962	0.24684	1.962	0.314174	1.962	0.006872	1.962	0.00706812
1.963	0.84258	1.963	0.866035	1.963	0.762647	1.963	0.768319	1.963	0.247132	1.963	0.314509	1.963	0.006865	1.963	0.00706817
1.964	0.842683	1.964	0.866035	1.964	0.762684	1.964	0.768318	1.964	0.247426	1.964	0.314845	1.964	0.006862	1.964	0.00706822
1.965	0.842637	1.965	0.866035	1.965	0.76266	1.965	0.768317	1.965	0.247679	1.965	0.31518	1.965	0.006863	1.965	0.00706827
1.966	0.842633	1.966	0.866035	1.966	0.762723	1.966	0.768315	1.966	0.247912	1.966	0.315514	1.966	0.006858	1.966	0.00706832
1.967	0.84262	1.967	0.866035	1.967	0.762803	1.967	0.768314	1.967	0.248235	1.967	0.315849	1.967	0.006856	1.967	0.00706837
1.968	0.842722	1.968	0.866034	1.968	0.762817	1.968	0.768313	1.968	0.248526	1.968	0.316184	1.968	0.006854	1.968	0.00706842
1.969	0.842694	1.969	0.866034	1.969	0.762718	1.969	0.768311	1.969	0.248838	1.969	0.316519	1.969	0.006852	1.969	0.00706847
1.97	0.842623	1.97	0.866034	1.97	0.762749	1.97	0.76831	1.97	0.249129	1.97	0.316853	1.97	0.00686	1.97	0.00706853
1.971	0.84263	1.971	0.866034	1.971	0.762804	1.971	0.768309	1.971	0.249451	1.971	0.317188	1.971	0.006864	1.971	0.00706858
1.972	0.842578	1.972	0.866034	1.972	0.762731	1.972	0.768308	1.972	0.249676	1.972	0.317522	1.972	0.006853	1.972	0.00706863
1.973	0.842532	1.973	0.866034	1.973	0.762623	1.973	0.768306	1.973	0.249984	1.973	0.317857	1.973	0.006851	1.973	0.00706868
1.974	0.842471	1.974	0.866034	1.974	0.762583	1.974	0.768305	1.974	0.250309	1.974	0.318191	1.974	0.006851	1.974	0.00706874
1.975	0.842475	1.975	0.866034	1.975	0.762524	1.975	0.768304	1.975	0.250605	1.975	0.318525	1.975	0.006852	1.975	0.00706879
1.976	0.842389	1.976	0.866034	1.976	0.762508	1.976	0.768302	1.976	0.250936	1.976	0.318859	1.976	0.00685	1.976	0.00706885
1.977	0.842366	1.977	0.866034	1.977	0.762483	1.977	0.768301	1.977	0.251199	1.977	0.319193	1.977	0.006849	1.977	0.0070689
1.978	0.842453	1.978	0.866033	1.978	0.76244	1.978	0.7683	1.978	0.251445	1.978	0.319527	1.978	0.006848	1.978	0.00706896
1.979	0.842447	1.979	0.866033	1.979	0.762425	1.979	0.768299	1.979	0.251765	1.979	0.31986	1.979	0.006841	1.979	0.00706902
1.98	0.842493	1.98	0.866033	1.98	0.762543	1.98	0.768297	1.98	0.252106	1.98	0.320194	1.98	0.006835	1.98	0.00706907
1.981	0.842414	1.981	0.866033	1.981	0.762518	1.981	0.768296	1.981	0.252445	1.981	0.320528	1.981	0.006837	1.981	0.00706913
1.982	0.84225	1.982	0.866033	1.982	0.762607	1.982	0.768295	1.982	0.252771	1.982	0.320861	1.982	0.006843	1.982	0.00706919
1.983	0.842279	1.983	0.866033	1.983	0.762764	1.983	0.768294	1.983	0.253046	1.983	0.321194	1.983	0.006837	1.983	0.00706924
1.984	0.842222	1.984	0.866033	1.984	0.762767	1.984	0.768293	1.984	0.253314	1.984	0.321528	1.984	0.006834	1.984	0.0070693
1.985	0.84228	1.985	0.866033	1.985	0.762785	1.985	0.768291	1.985	0.253647	1.985	0.321861	1.985	0.006838	1.985	0.00706936
1.986	0.842289	1.986	0.866033	1.986	0.762746	1.986	0.76829	1.986	0.253942	1.986	0.322194	1.986	0.006832	1.986	0.00706942
1.987	0.84226	1.987	0.866033	1.987	0.762709	1.987	0.768289	1.987	0.254236	1.987	0.322527	1.987	0.006836	1.987	0.00706948
1.988	0.842193	1.988	0.866032	1.988	0.762599	1.988	0.768288	1.988	0.254555	1.988	0.322859	1.988	0.006834	1.988	0.00706954
1.989	0.842163	1.989	0.866032	1.989	0.762639	1.989	0.768286	1.989	0.254863	1.989	0.323192	1.989	0.006834	1.989	0.0070696
1.99	0.842128	1.99	0.866032	1.99	0.762653	1.99	0.768285	1.99	0.255214	1.99	0.323525	1.99	0.006834	1.99	0.00706966
1.991	0.842072	1.991	0.866032	1.991	0.762707	1.991	0.768284	1.991	0.255584	1.991	0.323857	1.991	0.006833	1.991	0.00706972
1.992	0.842022	1.992	0.866032	1.992	0.762624	1.992	0.768283	1.992	0.255925	1.992	0.324189	1.992	0.006834	1.992	0.00706979
1.993	0.842007	1.993	0.866032	1.993	0.762628	1.993	0.768282	1.993	0.256185	1.993	0.324522	1.993	0.00684	1.993	0.00706985
1.994	0.842068	1.994	0.866032	1.994	0.762565	1.994	0.768281	1.994	0.256467	1.994	0.324854	1.994	0.006842	1.994	0.00706991
1.995	0.842099	1.995	0.866032	1.995	0.762611	1.995	0.768279	1.995	0.256734	1.995	0.325186	1.995	0.006834	1.995	0.00706997
1.996	0.842085	1.996	0.866032	1.996	0.76252	1.996	0.768278	1.996	0.257048	1.996	0.325518	1.996	0.006837	1.996	0.00707003
1.997	0.842108	1.997	0.866032	1.997	0.762575	1.997	0.768277	1.997	0.257391	1.997	0.32585	1.997	0.006831	1.997	0.0070701
1.998	0.842156	1.998	0.866031	1.998	0.762692	1.998	0.768276	1.998	0.25767	1.998	0.326181	1.998	0.006832	1.998	0.00707016
1.999	0.842187	1.999	0.866031	1.999	0.762723	1.999	0.768275	1.999	0.258002	1.999	0.326513	1.999	0.006836	1.999	0.00707023
[truncated: 4,002 more rows]
