# Supplementary material for: Equivalence and its invalidation between non-Markovian and Markovian spreading dynamics on complex networks
Source: Nat Commun. 2019 Aug 23;10:3748. doi: 10.1038/s41467-019-11763-z (PMC6707263; doi:10.1038/s41467-019-11763-z)
Supplement: Supplementary file 3 — Source Data [file 41467_2019_11763_MOESM3_ESM.zip › data/Figure_3/Fig3_II_Scale-free.dat]

0	0.01	0	0.01	0	0.01	0	0.01	0	0.01	0	0.01	0	0.01	0	0.01
1E-3	0.01888	1E-3	0.0130776	1E-3	0.010128	1E-3	0.0100988	1E-3	0.01	1E-3	0.0100001	1E-3	0.01	1E-3	0.00999996
0.002	0.027568	0.002	0.016807	0.002	0.010248	0.002	0.0101999	0.002	0.009999	0.002	0.0100002	0.002	0.01	0.002	0.00999984
0.003	0.039095	0.003	0.0214968	0.003	0.010341	0.003	0.0103035	0.003	0.009998	0.003	0.0100005	0.003	0.009998	0.003	0.00999964
0.004	0.052055	0.004	0.0275608	0.004	0.01047	0.004	0.0104096	0.004	0.009998	0.004	0.0100009	0.004	0.009998	0.004	0.00999936
0.005	0.066736	0.005	0.0353135	0.005	0.010556	0.005	0.0105183	0.005	0.01	0.005	0.0100015	0.005	0.009997	0.005	0.009999
0.006	0.082569	0.006	0.0449993	0.006	0.010667	0.006	0.0106295	0.006	0.01	0.006	0.0100021	0.006	0.009997	0.006	0.00999856
0.007	0.099043	0.007	0.056724	0.007	0.010788	0.007	0.0107434	0.007	0.01	0.007	0.0100029	0.007	0.009997	0.007	0.00999804
0.008	0.116983	0.008	0.0704233	0.008	0.010939	0.008	0.0108599	0.008	0.010006	0.008	0.0100038	0.008	0.009997	0.008	0.00999744
0.009	0.135387	0.009	0.0858823	0.009	0.011067	0.009	0.0109793	0.009	0.010005	0.009	0.0100048	0.009	0.009997	0.009	0.00999676
0.01	0.153744	0.01	0.102799	0.01	0.011167	0.01	0.0111014	0.01	0.010003	0.01	0.0100059	0.01	0.009995	0.01	0.009996
0.011	0.171946	0.011	0.120848	0.011	0.011303	0.011	0.0112265	0.011	0.010007	0.011	0.0100071	0.011	0.009994	0.011	0.00999516
0.012	0.190052	0.012	0.139718	0.012	0.011425	0.012	0.0113545	0.012	0.010009	0.012	0.0100085	0.012	0.009992	0.012	0.00999424
0.013	0.207983	0.013	0.159132	0.013	0.011568	0.013	0.0114855	0.013	0.010008	0.013	0.01001	0.013	0.009991	0.013	0.00999325
0.014	0.225531	0.014	0.17885	0.014	0.011717	0.014	0.0116196	0.014	0.010011	0.014	0.0100115	0.014	0.009989	0.014	0.00999217
0.015	0.242674	0.015	0.198676	0.015	0.011878	0.015	0.0117568	0.015	0.010009	0.015	0.0100133	0.015	0.009989	0.015	0.00999101
0.016	0.259753	0.016	0.218451	0.016	0.012031	0.016	0.0118972	0.016	0.010015	0.016	0.0100151	0.016	0.009986	0.016	0.00998977
0.017	0.276029	0.017	0.23805	0.017	0.012161	0.017	0.0120409	0.017	0.010017	0.017	0.010017	0.017	0.009985	0.017	0.00998846
0.018	0.29193	0.018	0.257376	0.018	0.012303	0.018	0.0121879	0.018	0.010018	0.018	0.0100191	0.018	0.009983	0.018	0.00998706
0.019	0.307533	0.019	0.276355	0.019	0.012433	0.019	0.0123383	0.019	0.010021	0.019	0.0100213	0.019	0.009981	0.019	0.00998558
0.02	0.322678	0.02	0.294932	0.02	0.012605	0.02	0.0124922	0.02	0.010022	0.02	0.0100236	0.02	0.009978	0.02	0.00998403
0.021	0.337496	0.021	0.313067	0.021	0.012768	0.021	0.0126497	0.021	0.010028	0.021	0.010026	0.021	0.009976	0.021	0.0099824
0.022	0.351778	0.022	0.330731	0.022	0.012905	0.022	0.0128108	0.022	0.010032	0.022	0.0100285	0.022	0.009976	0.022	0.00998068
0.023	0.365661	0.023	0.347906	0.023	0.013064	0.023	0.0129756	0.023	0.010035	0.023	0.0100312	0.023	0.009973	0.023	0.00997889
0.024	0.379123	0.024	0.364581	0.024	0.013247	0.024	0.0131442	0.024	0.01004	0.024	0.010034	0.024	0.009971	0.024	0.00997702
0.025	0.392252	0.025	0.380752	0.025	0.013413	0.025	0.0133167	0.025	0.010038	0.025	0.0100369	0.025	0.009969	0.025	0.00997507
0.026	0.40494	0.026	0.396418	0.026	0.013588	0.026	0.013493	0.026	0.01004	0.026	0.0100399	0.026	0.009965	0.026	0.00997304
0.027	0.417028	0.027	0.411584	0.027	0.013804	0.027	0.0136735	0.027	0.010043	0.027	0.010043	0.027	0.009963	0.027	0.00997094
0.028	0.429138	0.028	0.426257	0.028	0.013995	0.028	0.013858	0.028	0.010046	0.028	0.0100463	0.028	0.00996	0.028	0.00996875
0.029	0.440784	0.029	0.440446	0.029	0.014161	0.029	0.0140467	0.029	0.010055	0.029	0.0100496	0.029	0.009959	0.029	0.00996649
0.03	0.451993	0.03	0.454163	0.03	0.014363	0.03	0.0142396	0.03	0.010053	0.03	0.0100531	0.03	0.009956	0.03	0.00996415
0.031	0.462634	0.031	0.46742	0.031	0.014561	0.031	0.014437	0.031	0.010065	0.031	0.0100567	0.031	0.009955	0.031	0.00996173
0.032	0.47314	0.032	0.48023	0.032	0.01475	0.032	0.0146387	0.032	0.010066	0.032	0.0100605	0.032	0.009951	0.032	0.00995923
0.033	0.483298	0.033	0.492608	0.033	0.01495	0.033	0.0148451	0.033	0.010071	0.033	0.0100643	0.033	0.009948	0.033	0.00995666
0.034	0.493431	0.034	0.504568	0.034	0.015172	0.034	0.015056	0.034	0.010077	0.034	0.0100683	0.034	0.009946	0.034	0.009954
0.035	0.503022	0.035	0.516124	0.035	0.015388	0.035	0.0152717	0.035	0.010078	0.035	0.0100724	0.035	0.009943	0.035	0.00995127
0.036	0.512141	0.036	0.527291	0.036	0.015614	0.036	0.0154921	0.036	0.010076	0.036	0.0100766	0.036	0.009939	0.036	0.00994846
0.037	0.521161	0.037	0.538082	0.037	0.015845	0.037	0.0157175	0.037	0.010076	0.037	0.0100809	0.037	0.009937	0.037	0.00994558
0.038	0.529828	0.038	0.548513	0.038	0.016093	0.038	0.0159479	0.038	0.010078	0.038	0.0100854	0.038	0.009936	0.038	0.00994262
0.039	0.538434	0.039	0.558595	0.039	0.016304	0.039	0.0161834	0.039	0.010078	0.039	0.01009	0.039	0.009933	0.039	0.00993958
0.04	0.546692	0.04	0.568344	0.04	0.01655	0.04	0.0164241	0.04	0.010081	0.04	0.0100947	0.04	0.009929	0.04	0.00993646
0.041	0.554987	0.041	0.577772	0.041	0.016775	0.041	0.0166701	0.041	0.010088	0.041	0.0100995	0.041	0.009926	0.041	0.00993327
0.042	0.562924	0.042	0.586891	0.042	0.016968	0.042	0.0169215	0.042	0.010096	0.042	0.0101044	0.042	0.009925	0.042	0.00993
0.043	0.570462	0.043	0.595713	0.043	0.01717	0.043	0.0171784	0.043	0.010099	0.043	0.0101095	0.043	0.009919	0.043	0.00992666
0.044	0.577792	0.044	0.60425	0.044	0.017448	0.044	0.0174409	0.044	0.0101	0.044	0.0101147	0.044	0.009915	0.044	0.00992324
0.045	0.585037	0.045	0.612514	0.045	0.017688	0.045	0.0177091	0.045	0.010112	0.045	0.01012	0.045	0.009911	0.045	0.00991974
0.046	0.592046	0.046	0.620514	0.046	0.017986	0.046	0.0179832	0.046	0.010113	0.046	0.0101254	0.046	0.009907	0.046	0.00991617
0.047	0.598938	0.047	0.628262	0.047	0.018236	0.047	0.0182631	0.047	0.010117	0.047	0.0101309	0.047	0.009905	0.047	0.00991252
0.048	0.605637	0.048	0.635767	0.048	0.018554	0.048	0.0185491	0.048	0.010117	0.048	0.0101366	0.048	0.009902	0.048	0.00990879
0.049	0.612186	0.049	0.643039	0.049	0.018855	0.049	0.0188413	0.049	0.010119	0.049	0.0101424	0.049	0.009901	0.049	0.009905
0.05	0.618572	0.05	0.650087	0.05	0.019141	0.05	0.0191397	0.05	0.010126	0.05	0.0101483	0.05	0.009893	0.05	0.00990112
0.051	0.624585	0.051	0.656918	0.051	0.019404	0.051	0.0194445	0.051	0.010136	0.051	0.0101543	0.051	0.009889	0.051	0.00989717
0.052	0.630578	0.052	0.663543	0.052	0.019692	0.052	0.0197558	0.052	0.010144	0.052	0.0101605	0.052	0.009882	0.052	0.00989315
0.053	0.636506	0.053	0.669968	0.053	0.020059	0.053	0.0200737	0.053	0.010149	0.053	0.0101668	0.053	0.00988	0.053	0.00988905
0.054	0.642	0.054	0.676201	0.054	0.020335	0.054	0.0203983	0.054	0.010154	0.054	0.0101732	0.054	0.009875	0.054	0.00988488
0.055	0.647637	0.055	0.682249	0.055	0.020654	0.055	0.0207297	0.055	0.010161	0.055	0.0101797	0.055	0.009867	0.055	0.00988064
0.056	0.653077	0.056	0.688119	0.056	0.020964	0.056	0.0210681	0.056	0.010165	0.056	0.0101864	0.056	0.009864	0.056	0.00987632
0.057	0.658403	0.057	0.693819	0.057	0.021273	0.057	0.0214135	0.057	0.010166	0.057	0.0101932	0.057	0.009861	0.057	0.00987193
0.058	0.663462	0.058	0.699353	0.058	0.021611	0.058	0.0217661	0.058	0.010168	0.058	0.0102001	0.058	0.009858	0.058	0.00986746
0.059	0.668513	0.059	0.704729	0.059	0.021939	0.059	0.0221261	0.059	0.010166	0.059	0.0102071	0.059	0.00985	0.059	0.00986293
0.06	0.673253	0.06	0.709951	0.06	0.022275	0.06	0.0224934	0.06	0.010176	0.06	0.0102143	0.06	0.009844	0.06	0.00985831
0.061	0.677857	0.061	0.715026	0.061	0.022593	0.061	0.0228683	0.061	0.010189	0.061	0.0102216	0.061	0.00984	0.061	0.00985363
0.062	0.682493	0.062	0.719958	0.062	0.022963	0.062	0.0232509	0.062	0.010192	0.062	0.010229	0.062	0.009831	0.062	0.00984888
0.063	0.68686	0.063	0.724753	0.063	0.023306	0.063	0.0236413	0.063	0.010201	0.063	0.0102365	0.063	0.009827	0.063	0.00984405
0.064	0.691278	0.064	0.729415	0.064	0.023662	0.064	0.0240396	0.064	0.010203	0.064	0.0102442	0.064	0.009823	0.064	0.00983915
0.065	0.695433	0.065	0.73395	0.065	0.024039	0.065	0.024446	0.065	0.010203	0.065	0.010252	0.065	0.009812	0.065	0.00983418
0.066	0.699515	0.066	0.738361	0.066	0.024456	0.066	0.0248605	0.066	0.010211	0.066	0.0102599	0.066	0.009809	0.066	0.00982914
0.067	0.703547	0.067	0.742652	0.067	0.024859	0.067	0.0252833	0.067	0.010213	0.067	0.010268	0.067	0.009809	0.067	0.00982403
0.068	0.70744	0.068	0.746829	0.068	0.02523	0.068	0.0257145	0.068	0.010214	0.068	0.0102761	0.068	0.009802	0.068	0.00981885
0.069	0.711333	0.069	0.750893	0.069	0.025687	0.069	0.0261542	0.069	0.010217	0.069	0.0102844	0.069	0.009797	0.069	0.00981359
0.07	0.715107	0.07	0.75485	0.07	0.026089	0.07	0.0266026	0.07	0.010233	0.07	0.0102929	0.07	0.009794	0.07	0.00980827
0.071	0.718883	0.071	0.758703	0.071	0.026464	0.071	0.0270598	0.071	0.010234	0.071	0.0103014	0.071	0.009787	0.071	0.00980288
0.072	0.722483	0.072	0.762455	0.072	0.026844	0.072	0.0275259	0.072	0.010241	0.072	0.0103101	0.072	0.009781	0.072	0.00979741
0.073	0.726088	0.073	0.766109	0.073	0.027268	0.073	0.0280011	0.073	0.01025	0.073	0.0103189	0.073	0.009777	0.073	0.00979188
0.074	0.729625	0.074	0.769669	0.074	0.027699	0.074	0.0284854	0.074	0.010256	0.074	0.0103279	0.074	0.009773	0.074	0.00978628
0.075	0.732996	0.075	0.773138	0.075	0.028111	0.075	0.028979	0.075	0.010256	0.075	0.0103369	0.075	0.009766	0.075	0.00978061
0.076	0.7364	0.076	0.776517	0.076	0.028534	0.076	0.029482	0.076	0.010268	0.076	0.0103461	0.076	0.009759	0.076	0.00977488
0.077	0.739629	0.077	0.779811	0.077	0.028999	0.077	0.0299945	0.077	0.010276	0.077	0.0103555	0.077	0.009752	0.077	0.00976907
0.078	0.742738	0.078	0.783022	0.078	0.029429	0.078	0.0305167	0.078	0.010292	0.078	0.010365	0.078	0.009747	0.078	0.0097632
0.079	0.745804	0.079	0.786152	0.079	0.029901	0.079	0.0310487	0.079	0.010293	0.079	0.0103746	0.079	0.009744	0.079	0.00975726
0.08	0.748855	0.08	0.789203	0.08	0.030361	0.08	0.0315906	0.08	0.010299	0.08	0.0103843	0.08	0.009738	0.08	0.00975125
0.081	0.751826	0.081	0.792179	0.081	0.030835	0.081	0.0321425	0.081	0.01031	0.081	0.0103941	0.081	0.00973	0.081	0.00974518
0.082	0.754689	0.082	0.795081	0.082	0.031305	0.082	0.0327046	0.082	0.010329	0.082	0.0104041	0.082	0.009727	0.082	0.00973904
0.083	0.757467	0.083	0.797912	0.083	0.031796	0.083	0.0332769	0.083	0.010343	0.083	0.0104143	0.083	0.009724	0.083	0.00973283
0.084	0.76026	0.084	0.800673	0.084	0.032278	0.084	0.0338596	0.084	0.010344	0.084	0.0104245	0.084	0.009718	0.084	0.00972656
0.085	0.7629	0.085	0.803367	0.085	0.032802	0.085	0.0344528	0.085	0.010358	0.085	0.0104349	0.085	0.009712	0.085	0.00972022
0.086	0.765501	0.086	0.805995	0.086	0.033297	0.086	0.0350567	0.086	0.010369	0.086	0.0104455	0.086	0.009703	0.086	0.00971382
0.087	0.768051	0.087	0.80856	0.087	0.03378	0.087	0.0356712	0.087	0.010384	0.087	0.0104561	0.087	0.009697	0.087	0.00970735
0.088	0.770649	0.088	0.811063	0.088	0.034278	0.088	0.0362967	0.088	0.010402	0.088	0.0104669	0.088	0.009689	0.088	0.00970082
0.089	0.773127	0.089	0.813505	0.089	0.034801	0.089	0.036933	0.089	0.010417	0.089	0.0104779	0.089	0.009685	0.089	0.00969422
0.09	0.775542	0.09	0.81589	0.09	0.035389	0.09	0.0375805	0.09	0.010436	0.09	0.0104889	0.09	0.009675	0.09	0.00968756
0.091	0.777959	0.091	0.818217	0.091	0.035982	0.091	0.0382391	0.091	0.010444	0.091	0.0105001	0.091	0.009671	0.091	0.00968084
0.092	0.780348	0.092	0.820489	0.092	0.036501	0.092	0.038909	0.092	0.010473	0.092	0.0105115	0.092	0.009666	0.092	0.00967405
0.093	0.782608	0.093	0.822707	0.093	0.037089	0.093	0.0395904	0.093	0.01048	0.093	0.0105229	0.093	0.009656	0.093	0.00966721
0.094	0.784722	0.094	0.824873	0.094	0.037681	0.094	0.0402832	0.094	0.010494	0.094	0.0105346	0.094	0.00965	0.094	0.00966029
0.095	0.786968	0.095	0.826988	0.095	0.038258	0.095	0.0409876	0.095	0.0105	0.095	0.0105463	0.095	0.009643	0.095	0.00965332
0.096	0.789147	0.096	0.829053	0.096	0.038896	0.096	0.0417037	0.096	0.010496	0.096	0.0105582	0.096	0.009637	0.096	0.00964629
0.097	0.79121	0.097	0.83107	0.097	0.039501	0.097	0.0424317	0.097	0.010504	0.097	0.0105702	0.097	0.009625	0.097	0.00963919
0.098	0.793261	0.098	0.833039	0.098	0.040179	0.098	0.0431715	0.098	0.010518	0.098	0.0105824	0.098	0.009621	0.098	0.00963204
0.099	0.79521	0.099	0.834963	0.099	0.040803	0.099	0.0439234	0.099	0.01052	0.099	0.0105947	0.099	0.009615	0.099	0.00962482
0.1	0.797174	0.1	0.836842	0.1	0.041392	0.1	0.0446873	0.1	0.010528	0.1	0.0106071	0.1	0.009608	0.1	0.00961754
0.101	0.79917	0.101	0.838677	0.101	0.042051	0.101	0.0454634	0.101	0.010543	0.101	0.0106197	0.101	0.009604	0.101	0.00961021
0.102	0.801022	0.102	0.840469	0.102	0.042762	0.102	0.0462518	0.102	0.01055	0.102	0.0106325	0.102	0.009597	0.102	0.00960281
0.103	0.802896	0.103	0.842221	0.103	0.043448	0.103	0.0470526	0.103	0.010558	0.103	0.0106453	0.103	0.009595	0.103	0.00959535
0.104	0.804726	0.104	0.843931	0.104	0.044176	0.104	0.0478657	0.104	0.010553	0.104	0.0106583	0.104	0.009586	0.104	0.00958784
0.105	0.806524	0.105	0.845602	0.105	0.044918	0.105	0.0486914	0.105	0.010566	0.105	0.0106715	0.105	0.009578	0.105	0.00958027
0.106	0.808328	0.106	0.847235	0.106	0.045609	0.106	0.0495297	0.106	0.010582	0.106	0.0106848	0.106	0.009569	0.106	0.00957264
0.107	0.810044	0.107	0.848829	0.107	0.046264	0.107	0.0503807	0.107	0.010598	0.107	0.0106982	0.107	0.009562	0.107	0.00956495
0.108	0.811639	0.108	0.850387	0.108	0.046951	0.108	0.0512445	0.108	0.010604	0.108	0.0107118	0.108	0.009551	0.108	0.00955721
0.109	0.813358	0.109	0.851909	0.109	0.04766	0.109	0.052121	0.109	0.010614	0.109	0.0107255	0.109	0.00954	0.109	0.00954941
0.11	0.815036	0.11	0.853396	0.11	0.048338	0.11	0.0530105	0.11	0.010633	0.11	0.0107394	0.11	0.009528	0.11	0.00954156
0.111	0.816632	0.111	0.854849	0.111	0.04908	0.111	0.0539128	0.111	0.010641	0.111	0.0107534	0.111	0.00952	0.111	0.00953364
0.112	0.818199	0.112	0.856269	0.112	0.049915	0.112	0.0548283	0.112	0.01065	0.112	0.0107675	0.112	0.009509	0.112	0.00952568
0.113	0.819675	0.113	0.857655	0.113	0.050699	0.113	0.0557567	0.113	0.010663	0.113	0.0107819	0.113	0.009502	0.113	0.00951765
0.114	0.821286	0.114	0.85901	0.114	0.051535	0.114	0.0566984	0.114	0.010682	0.114	0.0107963	0.114	0.009495	0.114	0.00950958
0.115	0.822781	0.115	0.860333	0.115	0.052267	0.115	0.0576532	0.115	0.010692	0.115	0.0108109	0.115	0.00949	0.115	0.00950145
0.116	0.824265	0.116	0.861626	0.116	0.053087	0.116	0.0586212	0.116	0.010705	0.116	0.0108256	0.116	0.009483	0.116	0.00949326
0.117	0.825597	0.117	0.862889	0.117	0.053878	0.117	0.0596026	0.117	0.010713	0.117	0.0108405	0.117	0.009476	0.117	0.00948503
0.118	0.826906	0.118	0.864122	0.118	0.054716	0.118	0.0605973	0.118	0.01073	0.118	0.0108556	0.118	0.009469	0.118	0.00947674
0.119	0.828171	0.119	0.865328	0.119	0.055544	0.119	0.0616053	0.119	0.010753	0.119	0.0108708	0.119	0.009458	0.119	0.0094684
0.12	0.829449	0.12	0.866505	0.12	0.056442	0.12	0.0626268	0.12	0.010776	0.12	0.0108861	0.12	0.009449	0.12	0.00946
0.121	0.8308	0.121	0.867654	0.121	0.057336	0.121	0.0636617	0.121	0.010789	0.121	0.0109016	0.121	0.009445	0.121	0.00945156
0.122	0.832073	0.122	0.868777	0.122	0.058209	0.122	0.0647101	0.122	0.01081	0.122	0.0109172	0.122	0.009439	0.122	0.00944306
0.123	0.833344	0.123	0.869874	0.123	0.059068	0.123	0.0657721	0.123	0.010826	0.123	0.010933	0.123	0.009432	0.123	0.00943451
0.124	0.834586	0.124	0.870945	0.124	0.059932	0.124	0.0668476	0.124	0.010843	0.124	0.010949	0.124	0.009429	0.124	0.00942592
0.125	0.83571	0.125	0.871991	0.125	0.06085	0.125	0.0679366	0.125	0.010848	0.125	0.0109651	0.125	0.009419	0.125	0.00941727
0.126	0.836921	0.126	0.873012	0.126	0.061817	0.126	0.0690393	0.126	0.010856	0.126	0.0109813	0.126	0.009413	0.126	0.00940857
0.127	0.838072	0.127	0.874009	0.127	0.062743	0.127	0.0701555	0.127	0.010881	0.127	0.0109977	0.127	0.009407	0.127	0.00939983
0.128	0.839188	0.128	0.874983	0.128	0.063727	0.128	0.0712854	0.128	0.010897	0.128	0.0110143	0.128	0.009397	0.128	0.00939104
0.129	0.840273	0.129	0.875933	0.129	0.064643	0.129	0.072429	0.129	0.010924	0.129	0.011031	0.129	0.00939	0.129	0.00938219
0.13	0.841216	0.13	0.876861	0.13	0.065652	0.13	0.0735861	0.13	0.010941	0.13	0.0110478	0.13	0.009381	0.13	0.00937331
0.131	0.842291	0.131	0.877766	0.131	0.066587	0.131	0.074757	0.131	0.010945	0.131	0.0110649	0.131	0.009375	0.131	0.00936437
0.132	0.843323	0.132	0.87865	0.132	0.067582	0.132	0.0759415	0.132	0.01096	0.132	0.011082	0.132	0.009361	0.132	0.00935539
0.133	0.84435	0.133	0.879512	0.133	0.068578	0.133	0.0771397	0.133	0.010978	0.133	0.0110994	0.133	0.009352	0.133	0.00934636
0.134	0.845336	0.134	0.880353	0.134	0.069561	0.134	0.0783515	0.134	0.010986	0.134	0.0111169	0.134	0.009343	0.134	0.00933729
0.135	0.846281	0.135	0.881174	0.135	0.070572	0.135	0.079577	0.135	0.010988	0.135	0.0111345	0.135	0.009333	0.135	0.00932817
0.136	0.847291	0.136	0.881974	0.136	0.071602	0.136	0.0808162	0.136	0.011006	0.136	0.0111523	0.136	0.009327	0.136	0.00931901
0.137	0.848181	0.137	0.882755	0.137	0.072694	0.137	0.082069	0.137	0.011035	0.137	0.0111703	0.137	0.009315	0.137	0.0093098
0.138	0.849079	0.138	0.883517	0.138	0.073799	0.138	0.0833354	0.138	0.011052	0.138	0.0111884	0.138	0.009301	0.138	0.00930055
0.139	0.849997	0.139	0.884259	0.139	0.074849	0.139	0.0846155	0.139	0.011079	0.139	0.0112067	0.139	0.009291	0.139	0.00929125
0.14	0.850837	0.14	0.884983	0.14	0.075928	0.14	0.0859091	0.14	0.011089	0.14	0.0112251	0.14	0.009286	0.14	0.00928192
0.141	0.85165	0.141	0.885689	0.141	0.076977	0.141	0.0872164	0.141	0.011116	0.141	0.0112437	0.141	0.009279	0.141	0.00927254
0.142	0.852419	0.142	0.886376	0.142	0.078116	0.142	0.0885371	0.142	0.011149	0.142	0.0112625	0.142	0.009268	0.142	0.00926312
0.143	0.85325	0.143	0.887046	0.143	0.079295	0.143	0.0898714	0.143	0.011159	0.143	0.0112815	0.143	0.009253	0.143	0.00925366
0.144	0.854092	0.144	0.887699	0.144	0.080487	0.144	0.0912192	0.144	0.01119	0.144	0.0113006	0.144	0.009241	0.144	0.00924415
0.145	0.8549	0.145	0.888335	0.145	0.081559	0.145	0.0925805	0.145	0.011201	0.145	0.0113198	0.145	0.009231	0.145	0.00923461
0.146	0.855605	0.146	0.888954	0.146	0.082639	0.146	0.0939551	0.146	0.011227	0.146	0.0113392	0.146	0.009215	0.146	0.00922503
0.147	0.856318	0.147	0.889556	0.147	0.083971	0.147	0.0953432	0.147	0.011251	0.147	0.0113588	0.147	0.009204	0.147	0.00921541
0.148	0.857032	0.148	0.890143	0.148	0.085192	0.148	0.0967446	0.148	0.011264	0.148	0.0113786	0.148	0.009198	0.148	0.00920574
0.149	0.857729	0.149	0.890714	0.149	0.086378	0.149	0.0981593	0.149	0.011281	0.149	0.0113985	0.149	0.009191	0.149	0.00919605
0.15	0.858335	0.15	0.891269	0.15	0.08757	0.15	0.0995873	0.15	0.011306	0.15	0.0114186	0.15	0.009181	0.15	0.00918631
0.151	0.858912	0.151	0.891809	0.151	0.088803	0.151	0.101029	0.151	0.011318	0.151	0.0114389	0.151	0.009168	0.151	0.00917653
0.152	0.859522	0.152	0.892334	0.152	0.089938	0.152	0.102483	0.152	0.011337	0.152	0.0114593	0.152	0.009161	0.152	0.00916672
0.153	0.860154	0.153	0.892844	0.153	0.09124	0.153	0.10395	0.153	0.011365	0.153	0.0114799	0.153	0.009154	0.153	0.00915687
0.154	0.860735	0.154	0.89334	0.154	0.092503	0.154	0.105431	0.154	0.011399	0.154	0.0115007	0.154	0.009142	0.154	0.00914699
0.155	0.861335	0.155	0.893822	0.155	0.093686	0.155	0.106924	0.155	0.011427	0.155	0.0115216	0.155	0.009134	0.155	0.00913707
0.156	0.861928	0.156	0.89429	0.156	0.094985	0.156	0.108431	0.156	0.011452	0.156	0.0115428	0.156	0.009118	0.156	0.00912712
0.157	0.862559	0.157	0.894744	0.157	0.096176	0.157	0.10995	0.157	0.011463	0.157	0.011564	0.157	0.00911	0.157	0.00911713
0.158	0.863122	0.158	0.895185	0.158	0.097433	0.158	0.111482	0.158	0.011489	0.158	0.0115855	0.158	0.009108	0.158	0.00910711
0.159	0.86373	0.159	0.895612	0.159	0.098762	0.159	0.113027	0.159	0.011495	0.159	0.0116071	0.159	0.009095	0.159	0.00909705
0.16	0.86421	0.16	0.896027	0.16	0.100003	0.16	0.114585	0.16	0.011512	0.16	0.011629	0.16	0.009086	0.16	0.00908697
0.161	0.864753	0.161	0.896428	0.161	0.101244	0.161	0.116155	0.161	0.011521	0.161	0.0116509	0.161	0.009079	0.161	0.00907684
0.162	0.865236	0.162	0.896817	0.162	0.10261	0.162	0.117738	0.162	0.011551	0.162	0.0116731	0.162	0.009069	0.162	0.00906669
0.163	0.86577	0.163	0.897194	0.163	0.103995	0.163	0.119333	0.163	0.011565	0.163	0.0116954	0.163	0.009061	0.163	0.00905651
0.164	0.866277	0.164	0.897558	0.164	0.105307	0.164	0.12094	0.164	0.011585	0.164	0.011718	0.164	0.009047	0.164	0.0090463
0.165	0.866795	0.165	0.897911	0.165	0.106727	0.165	0.12256	0.165	0.011598	0.165	0.0117407	0.165	0.009035	0.165	0.00903605
0.166	0.867277	0.166	0.898252	0.166	0.108098	0.166	0.124192	0.166	0.011606	0.166	0.0117635	0.166	0.009024	0.166	0.00902578
0.167	0.867806	0.167	0.898581	0.167	0.109393	0.167	0.125836	0.167	0.011626	0.167	0.0117866	0.167	0.009011	0.167	0.00901547
0.168	0.86818	0.168	0.898899	0.168	0.110842	0.168	0.127493	0.168	0.011634	0.168	0.0118098	0.168	0.008992	0.168	0.00900514
0.169	0.868595	0.169	0.899205	0.169	0.112177	0.169	0.129161	0.169	0.011657	0.169	0.0118332	0.169	0.008971	0.169	0.00899478
0.17	0.869067	0.17	0.899501	0.17	0.113603	0.17	0.130841	0.17	0.011681	0.17	0.0118568	0.17	0.008962	0.17	0.00898439
0.171	0.869438	0.171	0.899786	0.171	0.115089	0.171	0.132533	0.171	0.011721	0.171	0.0118806	0.171	0.008955	0.171	0.00897398
0.172	0.869865	0.172	0.90006	0.172	0.116552	0.172	0.134236	0.172	0.011737	0.172	0.0119046	0.172	0.008946	0.172	0.00896354
0.173	0.870287	0.173	0.900324	0.173	0.118027	0.173	0.135951	0.173	0.011748	0.173	0.0119287	0.173	0.00894	0.173	0.00895307
0.174	0.870617	0.174	0.900577	0.174	0.119438	0.174	0.137678	0.174	0.011769	0.174	0.0119531	0.174	0.008936	0.174	0.00894258
0.175	0.870942	0.175	0.900821	0.175	0.1209	0.175	0.139416	0.175	0.011792	0.175	0.0119776	0.175	0.008927	0.175	0.00893206
0.176	0.871303	0.176	0.901054	0.176	0.122408	0.176	0.141165	0.176	0.011829	0.176	0.0120023	0.176	0.00891	0.176	0.00892151
0.177	0.871673	0.177	0.901277	0.177	0.12389	0.177	0.142925	0.177	0.01184	0.177	0.0120272	0.177	0.008899	0.177	0.00891095
0.178	0.871901	0.178	0.901491	0.178	0.125509	0.178	0.144697	0.178	0.01185	0.178	0.0120523	0.178	0.008882	0.178	0.00890036
0.179	0.872255	0.179	0.901695	0.179	0.126977	0.179	0.146479	0.179	0.01188	0.179	0.0120775	0.179	0.008872	0.179	0.00888974
0.18	0.872626	0.18	0.90189	0.18	0.128421	0.18	0.148273	0.18	0.0119	0.18	0.012103	0.18	0.00887	0.18	0.00887911
0.181	0.872911	0.181	0.902076	0.181	0.129849	0.181	0.150077	0.181	0.011928	0.181	0.0121286	0.181	0.008862	0.181	0.00886845
0.182	0.873087	0.182	0.902253	0.182	0.131309	0.182	0.151892	0.182	0.011958	0.182	0.0121545	0.182	0.008851	0.182	0.00885777
0.183	0.873306	0.183	0.902421	0.183	0.132865	0.183	0.153717	0.183	0.011976	0.183	0.0121805	0.183	0.008848	0.183	0.00884707
0.184	0.873609	0.184	0.90258	0.184	0.134422	0.184	0.155553	0.184	0.012009	0.184	0.0122068	0.184	0.008839	0.184	0.00883635
0.185	0.873917	0.185	0.90273	0.185	0.135978	0.185	0.157399	0.185	0.012032	0.185	0.0122332	0.185	0.008836	0.185	0.00882561
0.186	0.874181	0.186	0.902872	0.186	0.137583	0.186	0.159255	0.186	0.012052	0.186	0.0122598	0.186	0.008825	0.186	0.00881485
0.187	0.874507	0.187	0.903005	0.187	0.139072	0.187	0.161121	0.187	0.012083	0.187	0.0122866	0.187	0.008819	0.187	0.00880408
0.188	0.874713	0.188	0.90313	0.188	0.140635	0.188	0.162998	0.188	0.012114	0.188	0.0123136	0.188	0.008802	0.188	0.00879328
0.189	0.874887	0.189	0.903247	0.189	0.142242	0.189	0.164884	0.189	0.01215	0.189	0.0123408	0.189	0.008787	0.189	0.00878247
0.19	0.875094	0.19	0.903356	0.19	0.143833	0.19	0.16678	0.19	0.012167	0.19	0.0123682	0.19	0.008779	0.19	0.00877164
0.191	0.875348	0.191	0.903458	0.191	0.145506	0.191	0.168685	0.191	0.012182	0.191	0.0123958	0.191	0.008771	0.191	0.00876079
0.192	0.875547	0.192	0.903551	0.192	0.147105	0.192	0.1706	0.192	0.012214	0.192	0.0124237	0.192	0.008762	0.192	0.00874993
0.193	0.875782	0.193	0.903637	0.193	0.148768	0.193	0.172525	0.193	0.012256	0.193	0.0124517	0.193	0.00876	0.193	0.00873905
0.194	0.876001	0.194	0.903715	0.194	0.150222	0.194	0.174458	0.194	0.012278	0.194	0.0124799	0.194	0.008753	0.194	0.00872815
0.195	0.87618	0.195	0.903786	0.195	0.151881	0.195	0.176401	0.195	0.012306	0.195	0.0125083	0.195	0.008739	0.195	0.00871725
0.196	0.876309	0.196	0.90385	0.196	0.1536	0.196	0.178353	0.196	0.012329	0.196	0.0125369	0.196	0.00872	0.196	0.00870632
0.197	0.876411	0.197	0.903907	0.197	0.155295	0.197	0.180313	0.197	0.012353	0.197	0.0125657	0.197	0.008709	0.197	0.00869539
0.198	0.876497	0.198	0.903956	0.198	0.157004	0.198	0.182283	0.198	0.012389	0.198	0.0125947	0.198	0.008691	0.198	0.00868444
0.199	0.876642	0.199	0.903999	0.199	0.158768	0.199	0.18426	0.199	0.012417	0.199	0.012624	0.199	0.008681	0.199	0.00867348
0.2	0.876803	0.2	0.904034	0.2	0.160456	0.2	0.186247	0.2	0.012444	0.2	0.0126534	0.2	0.008671	0.2	0.00866251
0.201	0.877009	0.201	0.904063	0.201	0.162158	0.201	0.188241	0.201	0.012468	0.201	0.0126831	0.201	0.008658	0.201	0.00865152
0.202	0.877142	0.202	0.904086	0.202	0.163962	0.202	0.190244	0.202	0.012483	0.202	0.0127129	0.202	0.008646	0.202	0.00864053
0.203	0.877303	0.203	0.904101	0.203	0.165683	0.203	0.192255	0.203	0.01252	0.203	0.012743	0.203	0.008641	0.203	0.00862952
0.204	0.87742	0.204	0.904111	0.204	0.167414	0.204	0.194274	0.204	0.012545	0.204	0.0127733	0.204	0.008624	0.204	0.00861851
0.205	0.877549	0.205	0.904114	0.205	0.169183	0.205	0.196301	0.205	0.012564	0.205	0.0128038	0.205	0.008614	0.205	0.00860749
0.206	0.877635	0.206	0.904111	0.206	0.171065	0.206	0.198335	0.206	0.012584	0.206	0.0128345	0.206	0.008603	0.206	0.00859646
0.207	0.877716	0.207	0.904101	0.207	0.172831	0.207	0.200377	0.207	0.012614	0.207	0.0128654	0.207	0.008589	0.207	0.00858542
0.208	0.877812	0.208	0.904086	0.208	0.17467	0.208	0.202426	0.208	0.012633	0.208	0.0128965	0.208	0.008579	0.208	0.00857437
0.209	0.877858	0.209	0.904065	0.209	0.176441	0.209	0.204483	0.209	0.012662	0.209	0.0129279	0.209	0.008567	0.209	0.00856331
0.21	0.877874	0.21	0.904038	0.21	0.178295	0.21	0.206547	0.21	0.012693	0.21	0.0129594	0.21	0.008557	0.21	0.00855225
0.211	0.877976	0.211	0.904005	0.211	0.180013	0.211	0.208617	0.211	0.012713	0.211	0.0129912	0.211	0.008556	0.211	0.00854119
0.212	0.878047	0.212	0.903966	0.212	0.1819	0.212	0.210695	0.212	0.012742	0.212	0.0130232	0.212	0.008547	0.212	0.00853011
0.213	0.878078	0.213	0.903922	0.213	0.18373	0.213	0.212779	0.213	0.012776	0.213	0.0130554	0.213	0.008532	0.213	0.00851904
0.214	0.878052	0.214	0.903872	0.214	0.185602	0.214	0.21487	0.214	0.012801	0.214	0.0130879	0.214	0.008517	0.214	0.00850796
0.215	0.87811	0.215	0.903817	0.215	0.187516	0.215	0.216967	0.215	0.012844	0.215	0.0131205	0.215	0.00851	0.215	0.00849687
0.216	0.878164	0.216	0.903757	0.216	0.189303	0.216	0.219071	0.216	0.012872	0.216	0.0131534	0.216	0.008499	0.216	0.00848578
0.217	0.878179	0.217	0.903691	0.217	0.19116	0.217	0.221181	0.217	0.012899	0.217	0.0131865	0.217	0.008483	0.217	0.00847469
0.218	0.878212	0.218	0.90362	0.218	0.193053	0.218	0.223296	0.218	0.01295	0.218	0.0132198	0.218	0.008478	0.218	0.0084636
0.219	0.878158	0.219	0.903544	0.219	0.194843	0.219	0.225418	0.219	0.01299	0.219	0.0132534	0.219	0.008466	0.219	0.0084525
0.22	0.878133	0.22	0.903463	0.22	0.196645	0.22	0.227545	0.22	0.013031	0.22	0.0132872	0.22	0.008449	0.22	0.00844141
0.221	0.878141	0.221	0.903378	0.221	0.198538	0.221	0.229678	0.221	0.013066	0.221	0.0133212	0.221	0.008432	0.221	0.00843031
0.222	0.878139	0.222	0.903287	0.222	0.200374	0.222	0.231817	0.222	0.013118	0.222	0.0133554	0.222	0.00842	0.222	0.00841921
0.223	0.87808	0.223	0.903191	0.223	0.202273	0.223	0.23396	0.223	0.013151	0.223	0.0133899	0.223	0.00841	0.223	0.00840811
0.224	0.878022	0.224	0.903091	0.224	0.204208	0.224	0.236109	0.224	0.01319	0.224	0.0134246	0.224	0.008405	0.224	0.00839702
0.225	0.877994	0.225	0.902986	0.225	0.206075	0.225	0.238263	0.225	0.013223	0.225	0.0134595	0.225	0.008391	0.225	0.00838592
0.226	0.877945	0.226	0.902877	0.226	0.208055	0.226	0.240422	0.226	0.013253	0.226	0.0134946	0.226	0.008373	0.226	0.00837483
0.227	0.877974	0.227	0.902763	0.227	0.209961	0.227	0.242586	0.227	0.013282	0.227	0.01353	0.227	0.008355	0.227	0.00836374
0.228	0.877931	0.228	0.902645	0.228	0.211955	0.228	0.244754	0.228	0.013314	0.228	0.0135657	0.228	0.008348	0.228	0.00835265
0.229	0.877898	0.229	0.902523	0.229	0.213854	0.229	0.246927	0.229	0.013352	0.229	0.0136015	0.229	0.008332	0.229	0.00834157
0.23	0.877831	0.23	0.902396	0.23	0.215844	0.23	0.249104	0.23	0.013386	0.23	0.0136376	0.23	0.008319	0.23	0.00833049
0.231	0.877757	0.231	0.902265	0.231	0.217833	0.231	0.251285	0.231	0.013406	0.231	0.013674	0.231	0.008312	0.231	0.00831942
0.232	0.877688	0.232	0.90213	0.232	0.219599	0.232	0.25347	0.232	0.013433	0.232	0.0137105	0.232	0.008298	0.232	0.00830835
0.233	0.877549	0.233	0.90199	0.233	0.221561	0.233	0.255659	0.233	0.01346	0.233	0.0137474	0.233	0.008281	0.233	0.00829728
0.234	0.87747	0.234	0.901847	0.234	0.223518	0.234	0.257852	0.234	0.013489	0.234	0.0137844	0.234	0.00827	0.234	0.00828622
0.235	0.877387	0.235	0.9017	0.235	0.225427	0.235	0.260049	0.235	0.013525	0.235	0.0138217	0.235	0.008261	0.235	0.00827517
0.236	0.877309	0.236	0.901549	0.236	0.227429	0.236	0.262249	0.236	0.013564	0.236	0.0138592	0.236	0.008252	0.236	0.00826413
0.237	0.877317	0.237	0.901394	0.237	0.229369	0.237	0.264453	0.237	0.013602	0.237	0.013897	0.237	0.008236	0.237	0.00825309
0.238	0.877137	0.238	0.901236	0.238	0.231362	0.238	0.266659	0.238	0.013636	0.238	0.0139351	0.238	0.008229	0.238	0.00824206
0.239	0.877107	0.239	0.901074	0.239	0.233364	0.239	0.268869	0.239	0.013664	0.239	0.0139733	0.239	0.008212	0.239	0.00823104
0.24	0.876958	0.24	0.900908	0.24	0.235384	0.24	0.271082	0.24	0.013692	0.24	0.0140118	0.24	0.008201	0.24	0.00822003
0.241	0.876848	0.241	0.900738	0.241	0.23731	0.241	0.273297	0.241	0.013729	0.241	0.0140506	0.241	0.008189	0.241	0.00820903
0.242	0.876826	0.242	0.900566	0.242	0.239314	0.242	0.275515	0.242	0.013762	0.242	0.0140896	0.242	0.008182	0.242	0.00819804
0.243	0.876641	0.243	0.900389	0.243	0.241206	0.243	0.277736	0.243	0.013805	0.243	0.0141289	0.243	0.008172	0.243	0.00818706
0.244	0.876455	0.244	0.90021	0.244	0.24321	0.244	0.279959	0.244	0.013853	0.244	0.0141684	0.244	0.008165	0.244	0.00817609
0.245	0.876352	0.245	0.900027	0.245	0.245209	0.245	0.282184	0.245	0.013889	0.245	0.0142082	0.245	0.008147	0.245	0.00816513
0.246	0.876233	0.246	0.89984	0.246	0.247208	0.246	0.284412	0.246	0.013909	0.246	0.0142482	0.246	0.008145	0.246	0.00815418
0.247	0.876166	0.247	0.899651	0.247	0.24913	0.247	0.286641	0.247	0.013946	0.247	0.0142885	0.247	0.008125	0.247	0.00814325
0.248	0.876048	0.248	0.899458	0.248	0.251092	0.248	0.288872	0.248	0.013999	0.248	0.014329	0.248	0.00811	0.248	0.00813233
0.249	0.875933	0.249	0.899263	0.249	0.25314	0.249	0.291105	0.249	0.014017	0.249	0.0143698	0.249	0.008097	0.249	0.00812142
0.25	0.875814	0.25	0.899064	0.25	0.255239	0.25	0.29334	0.25	0.014065	0.25	0.0144109	0.25	0.008086	0.25	0.00811053
0.251	0.875705	0.251	0.898862	0.251	0.257213	0.251	0.295575	0.251	0.014103	0.251	0.0144522	0.251	0.008076	0.251	0.00809965
0.252	0.875573	0.252	0.898658	0.252	0.259394	0.252	0.297813	0.252	0.014143	0.252	0.0144938	0.252	0.008075	0.252	0.00808879
0.253	0.875463	0.253	0.89845	0.253	0.261425	0.253	0.300051	0.253	0.014173	0.253	0.0145356	0.253	0.008061	0.253	0.00807794
0.254	0.875329	0.254	0.89824	0.254	0.263376	0.254	0.302291	0.254	0.01421	0.254	0.0145777	0.254	0.008056	0.254	0.00806711
0.255	0.875231	0.255	0.898027	0.255	0.265424	0.255	0.304531	0.255	0.014243	0.255	0.0146201	0.255	0.00804	0.255	0.0080563
0.256	0.875082	0.256	0.897811	0.256	0.26739	0.256	0.306772	0.256	0.014286	0.256	0.0146627	0.256	0.008028	0.256	0.0080455
0.257	0.874941	0.257	0.897593	0.257	0.269415	0.257	0.309014	0.257	0.014328	0.257	0.0147056	0.257	0.008016	0.257	0.00803472
0.258	0.874794	0.258	0.897372	0.258	0.271534	0.258	0.311256	0.258	0.014368	0.258	0.0147487	0.258	0.007996	0.258	0.00802396
0.259	0.87461	0.259	0.897148	0.259	0.273561	0.259	0.313499	0.259	0.014398	0.259	0.0147922	0.259	0.007988	0.259	0.00801321
0.26	0.874338	0.26	0.896922	0.26	0.275694	0.26	0.315742	0.26	0.01444	0.26	0.0148359	0.26	0.007969	0.26	0.00800249
0.261	0.874156	0.261	0.896693	0.261	0.277794	0.261	0.317985	0.261	0.014473	0.261	0.0148798	0.261	0.007952	0.261	0.00799178
0.262	0.873996	0.262	0.896462	0.262	0.280012	0.262	0.320228	0.262	0.014528	0.262	0.0149241	0.262	0.007941	0.262	0.0079811
0.263	0.8738	0.263	0.896228	0.263	0.282022	0.263	0.322471	0.263	0.014579	0.263	0.0149686	0.263	0.007933	0.263	0.00797043
0.264	0.873594	0.264	0.895993	0.264	0.284126	0.264	0.324714	0.264	0.014625	0.264	0.0150134	0.264	0.007928	0.264	0.00795979
0.265	0.873376	0.265	0.895755	0.265	0.286195	0.265	0.326956	0.265	0.014667	0.265	0.0150584	0.265	0.007928	0.265	0.00794917
0.266	0.873126	0.266	0.895514	0.266	0.288273	0.266	0.329198	0.266	0.014716	0.266	0.0151038	0.266	0.007916	0.266	0.00793856
0.267	0.872912	0.267	0.895272	0.267	0.290326	0.267	0.331439	0.267	0.01475	0.267	0.0151494	0.267	0.007902	0.267	0.00792798
0.268	0.872601	0.268	0.895027	0.268	0.292425	0.268	0.333679	0.268	0.014793	0.268	0.0151953	0.268	0.007892	0.268	0.00791743
0.269	0.872325	0.269	0.89478	0.269	0.294431	0.269	0.335919	0.269	0.014842	0.269	0.0152415	0.269	0.007879	0.269	0.00790689
0.27	0.872121	0.27	0.894532	0.27	0.296504	0.27	0.338158	0.27	0.014888	0.27	0.0152879	0.27	0.007868	0.27	0.00789638
0.271	0.871896	0.271	0.894281	0.271	0.298596	0.271	0.340395	0.271	0.014933	0.271	0.0153347	0.271	0.007858	0.271	0.0078859
0.272	0.87168	0.272	0.894028	0.272	0.300615	0.272	0.342632	0.272	0.014983	0.272	0.0153817	0.272	0.007844	0.272	0.00787544
0.273	0.871514	0.273	0.893773	0.273	0.302592	0.273	0.344866	0.273	0.015019	0.273	0.015429	0.273	0.007827	0.273	0.007865
0.274	0.871395	0.274	0.893517	0.274	0.304588	0.274	0.3471	0.274	0.015074	0.274	0.0154766	0.274	0.007818	0.274	0.00785459
0.275	0.871171	0.275	0.893258	0.275	0.30659	0.275	0.349332	0.275	0.015123	0.275	0.0155245	0.275	0.007806	0.275	0.0078442
0.276	0.871012	0.276	0.892998	0.276	0.30878	0.276	0.351562	0.276	0.015176	0.276	0.0155726	0.276	0.007789	0.276	0.00783384
0.277	0.870782	0.277	0.892736	0.277	0.310861	0.277	0.353791	0.277	0.015244	0.277	0.0156211	0.277	0.007766	0.277	0.00782351
0.278	0.87058	0.278	0.892472	0.278	0.312924	0.278	0.356017	0.278	0.015286	0.278	0.0156699	0.278	0.007762	0.278	0.0078132
0.279	0.870402	0.279	0.892207	0.279	0.314869	0.279	0.358242	0.279	0.01534	0.279	0.0157189	0.279	0.00776	0.279	0.00780292
0.28	0.870202	0.28	0.89194	0.28	0.316895	0.28	0.360464	0.28	0.01539	0.28	0.0157683	0.28	0.007753	0.28	0.00779267
0.281	0.869959	0.281	0.891671	0.281	0.318922	0.281	0.362684	0.281	0.015443	0.281	0.0158179	0.281	0.007737	0.281	0.00778245
0.282	0.869719	0.282	0.891401	0.282	0.321	0.282	0.364902	0.282	0.015477	0.282	0.0158678	0.282	0.00772	0.282	0.00777226
0.283	0.869614	0.283	0.891129	0.283	0.323169	0.283	0.367117	0.283	0.015526	0.283	0.0159181	0.283	0.007713	0.283	0.00776209
0.284	0.869382	0.284	0.890856	0.284	0.325193	0.284	0.36933	0.284	0.015584	0.284	0.0159686	0.284	0.007713	0.284	0.00775196
0.285	0.86906	0.285	0.890581	0.285	0.327126	0.285	0.37154	0.285	0.015636	0.285	0.0160194	0.285	0.007708	0.285	0.00774186
0.286	0.868848	0.286	0.890305	0.286	0.329179	0.286	0.373747	0.286	0.015677	0.286	0.0160706	0.286	0.007689	0.286	0.00773178
0.287	0.868617	0.287	0.890028	0.287	0.331188	0.287	0.375952	0.287	0.015733	0.287	0.016122	0.287	0.007686	0.287	0.00772174
0.288	0.868461	0.288	0.889749	0.288	0.333312	0.288	0.378153	0.288	0.01575	0.288	0.0161738	0.288	0.007661	0.288	0.00771173
0.289	0.86813	0.289	0.889469	0.289	0.335455	0.289	0.380351	0.289	0.015802	0.289	0.0162258	0.289	0.007648	0.289	0.00770175
0.29	0.867838	0.29	0.889187	0.29	0.337443	0.29	0.382546	0.29	0.015839	0.29	0.0162782	0.29	0.007643	0.29	0.0076918
0.291	0.867607	0.291	0.888905	0.291	0.339601	0.291	0.384738	0.291	0.015892	0.291	0.0163308	0.291	0.007632	0.291	0.00768188
0.292	0.867261	0.292	0.888621	0.292	0.341699	0.292	0.386927	0.292	0.015928	0.292	0.0163838	0.292	0.007629	0.292	0.007672
0.293	0.867002	0.293	0.888336	0.293	0.343684	0.293	0.389111	0.293	0.015966	0.293	0.0164371	0.293	0.007625	0.293	0.00766215
0.294	0.866798	0.294	0.88805	0.294	0.345728	0.294	0.391293	0.294	0.016016	0.294	0.0164907	0.294	0.007613	0.294	0.00765234
0.295	0.866497	0.295	0.887763	0.295	0.347707	0.295	0.39347	0.295	0.016061	0.295	0.0165446	0.295	0.007595	0.295	0.00764255
0.296	0.866263	0.296	0.887475	0.296	0.349791	0.296	0.395644	0.296	0.01609	0.296	0.0165988	0.296	0.007593	0.296	0.00763281
0.297	0.866094	0.297	0.887185	0.297	0.351697	0.297	0.397814	0.297	0.016131	0.297	0.0166533	0.297	0.007583	0.297	0.00762309
0.298	0.865846	0.298	0.886895	0.298	0.353695	0.298	0.39998	0.298	0.016177	0.298	0.0167082	0.298	0.007577	0.298	0.00761342
0.299	0.865585	0.299	0.886604	0.299	0.355706	0.299	0.402142	0.299	0.016222	0.299	0.0167634	0.299	0.007567	0.299	0.00760378
0.3	0.865281	0.3	0.886312	0.3	0.357711	0.3	0.4043	0.3	0.016281	0.3	0.0168189	0.3	0.007567	0.3	0.00759417
0.301	0.865023	0.301	0.886019	0.301	0.359732	0.301	0.406453	0.301	0.016335	0.301	0.0168747	0.301	0.007551	0.301	0.0075846
0.302	0.864831	0.302	0.885725	0.302	0.361657	0.302	0.408602	0.302	0.016377	0.302	0.0169308	0.302	0.007546	0.302	0.00757507
0.303	0.864522	0.303	0.88543	0.303	0.363653	0.303	0.410747	0.303	0.016418	0.303	0.0169873	0.303	0.007538	0.303	0.00756558
0.304	0.864267	0.304	0.885135	0.304	0.365754	0.304	0.412887	0.304	0.016467	0.304	0.0170441	0.304	0.007526	0.304	0.00755612
0.305	0.864001	0.305	0.884839	0.305	0.367875	0.305	0.415023	0.305	0.01651	0.305	0.0171012	0.305	0.00752	0.305	0.0075467
0.306	0.863754	0.306	0.884542	0.306	0.369839	0.306	0.417154	0.306	0.016559	0.306	0.0171586	0.306	0.007512	0.306	0.00753732
0.307	0.863471	0.307	0.884244	0.307	0.371836	0.307	0.41928	0.307	0.01661	0.307	0.0172164	0.307	0.007506	0.307	0.00752798
0.308	0.86319	0.308	0.883946	0.308	0.373739	0.308	0.421401	0.308	0.016654	0.308	0.0172745	0.308	0.007497	0.308	0.00751867
0.309	0.862865	0.309	0.883647	0.309	0.375761	0.309	0.423517	0.309	0.016719	0.309	0.017333	0.309	0.007495	0.309	0.00750941
0.31	0.862538	0.31	0.883347	0.31	0.377795	0.31	0.425629	0.31	0.016785	0.31	0.0173917	0.31	0.007482	0.31	0.00750018
0.311	0.862245	0.311	0.883047	0.311	0.379714	0.311	0.427735	0.311	0.016839	0.311	0.0174508	0.311	0.007474	0.311	0.007491
0.312	0.861977	0.312	0.882746	0.312	0.381623	0.312	0.429836	0.312	0.016904	0.312	0.0175103	0.312	0.007454	0.312	0.00748185
0.313	0.861639	0.313	0.882445	0.313	0.383745	0.313	0.431932	0.313	0.016958	0.313	0.0175701	0.313	0.007437	0.313	0.00747275
0.314	0.861351	0.314	0.882143	0.314	0.385845	0.314	0.434023	0.314	0.01699	0.314	0.0176302	0.314	0.007421	0.314	0.00746369
0.315	0.861068	0.315	0.88184	0.315	0.387901	0.315	0.436108	0.315	0.017038	0.315	0.0176907	0.315	0.007411	0.315	0.00745467
0.316	0.860786	0.316	0.881538	0.316	0.38992	0.316	0.438187	0.316	0.017114	0.316	0.0177515	0.316	0.007399	0.316	0.00744569
0.317	0.86051	0.317	0.881235	0.317	0.391916	0.317	0.440262	0.317	0.017145	0.317	0.0178126	0.317	0.007381	0.317	0.00743675
0.318	0.860172	0.318	0.880931	0.318	0.393961	0.318	0.44233	0.318	0.017204	0.318	0.0178741	0.318	0.007367	0.318	0.00742785
0.319	0.859927	0.319	0.880627	0.319	0.395926	0.319	0.444393	0.319	0.017264	0.319	0.0179359	0.319	0.007363	0.319	0.007419
0.32	0.859508	0.32	0.880323	0.32	0.397942	0.32	0.44645	0.32	0.017328	0.32	0.0179981	0.32	0.007351	0.32	0.00741019
0.321	0.859163	0.321	0.880018	0.321	0.399968	0.321	0.448501	0.321	0.017382	0.321	0.0180607	0.321	0.007344	0.321	0.00740142
0.322	0.858795	0.322	0.879714	0.322	0.402113	0.322	0.450547	0.322	0.017426	0.322	0.0181236	0.322	0.007334	0.322	0.0073927
0.323	0.85846	0.323	0.879408	0.323	0.404144	0.323	0.452586	0.323	0.01749	0.323	0.0181868	0.323	0.007318	0.323	0.00738402
0.324	0.858203	0.324	0.879103	0.324	0.406186	0.324	0.45462	0.324	0.017566	0.324	0.0182504	0.324	0.007296	0.324	0.00737539
0.325	0.857935	0.325	0.878798	0.325	0.408101	0.325	0.456647	0.325	0.017613	0.325	0.0183143	0.325	0.007287	0.325	0.0073668
0.326	0.857587	0.326	0.878492	0.326	0.410058	0.326	0.458668	0.326	0.017677	0.326	0.0183786	0.326	0.007288	0.326	0.00735825
0.327	0.857365	0.327	0.878186	0.327	0.412145	0.327	0.460683	0.327	0.017735	0.327	0.0184433	0.327	0.007291	0.327	0.00734975
0.328	0.857001	0.328	0.87788	0.328	0.41403	0.328	0.462692	0.328	0.017779	0.328	0.0185083	0.328	0.007281	0.328	0.0073413
0.329	0.856652	0.329	0.877574	0.329	0.415944	0.329	0.464695	0.329	0.017843	0.329	0.0185737	0.329	0.00727	0.329	0.00733289
0.33	0.856416	0.33	0.877268	0.33	0.417978	0.33	0.466691	0.33	0.017912	0.33	0.0186395	0.33	0.007258	0.33	0.00732453
0.331	0.856173	0.331	0.876961	0.331	0.419913	0.331	0.46868	0.331	0.017959	0.331	0.0187056	0.331	0.007247	0.331	0.00731621
0.332	0.855812	0.332	0.876655	0.332	0.421807	0.332	0.470664	0.332	0.018015	0.332	0.018772	0.332	0.007224	0.332	0.00730794
0.333	0.855401	0.333	0.876349	0.333	0.423802	0.333	0.47264	0.333	0.018077	0.333	0.0188389	0.333	0.007224	0.333	0.00729972
0.334	0.855093	0.334	0.876043	0.334	0.425935	0.334	0.47461	0.334	0.01814	0.334	0.0189061	0.334	0.007214	0.334	0.00729154
0.335	0.854752	0.335	0.875736	0.335	0.427754	0.335	0.476573	0.335	0.018187	0.335	0.0189737	0.335	0.007207	0.335	0.00728342
0.336	0.854415	0.336	0.87543	0.336	0.42969	0.336	0.47853	0.336	0.018261	0.336	0.0190416	0.336	0.0072	0.336	0.00727534
0.337	0.854153	0.337	0.875124	0.337	0.431581	0.337	0.48048	0.337	0.018332	0.337	0.0191099	0.337	0.007192	0.337	0.0072673
0.338	0.853909	0.338	0.874818	0.338	0.433538	0.338	0.482423	0.338	0.018379	0.338	0.0191786	0.338	0.007187	0.338	0.00725932
0.339	0.853525	0.339	0.874512	0.339	0.435425	0.339	0.484359	0.339	0.018441	0.339	0.0192477	0.339	0.007182	0.339	0.00725138
0.34	0.853231	0.34	0.874206	0.34	0.437295	0.34	0.486289	0.34	0.018501	0.34	0.0193172	0.34	0.007175	0.34	0.0072435
0.341	0.853035	0.341	0.8739	0.341	0.439229	0.341	0.488211	0.341	0.018573	0.341	0.019387	0.341	0.007152	0.341	0.00723566
0.342	0.852704	0.342	0.873595	0.342	0.44124	0.342	0.490126	0.342	0.018625	0.342	0.0194572	0.342	0.007154	0.342	0.00722787
0.343	0.852331	0.343	0.87329	0.343	0.443163	0.343	0.492034	0.343	0.01869	0.343	0.0195278	0.343	0.007139	0.343	0.00722013
0.344	0.852096	0.344	0.872985	0.344	0.445142	0.344	0.493936	0.344	0.018759	0.344	0.0195988	0.344	0.007133	0.344	0.00721244
0.345	0.851755	0.345	0.87268	0.345	0.447108	0.345	0.49583	0.345	0.018809	0.345	0.0196701	0.345	0.00713	0.345	0.0072048
0.346	0.851439	0.346	0.872376	0.346	0.449013	0.346	0.497717	0.346	0.018882	0.346	0.0197419	0.346	0.007114	0.346	0.00719721
0.347	0.851146	0.347	0.872071	0.347	0.450806	0.347	0.499596	0.347	0.018965	0.347	0.019814	0.347	0.007103	0.347	0.00718967
0.348	0.850871	0.348	0.871767	0.348	0.452636	0.348	0.501469	0.348	0.019018	0.348	0.0198865	0.348	0.007084	0.348	0.00718219
0.349	0.850495	0.349	0.871464	0.349	0.454654	0.349	0.503334	0.349	0.019076	0.349	0.0199594	0.349	0.007081	0.349	0.00717475
0.35	0.850138	0.35	0.871161	0.35	0.45643	0.35	0.505192	0.35	0.01914	0.35	0.0200327	0.35	0.00708	0.35	0.00716736
0.351	0.849798	0.351	0.870858	0.351	0.458342	0.351	0.507042	0.351	0.019204	0.351	0.0201064	0.351	0.007083	0.351	0.00716003
0.352	0.849549	0.352	0.870555	0.352	0.460261	0.352	0.508885	0.352	0.019275	0.352	0.0201805	0.352	0.007072	0.352	0.00715274
0.353	0.849279	0.353	0.870253	0.353	0.462051	0.353	0.510721	0.353	0.019361	0.353	0.020255	0.353	0.007067	0.353	0.00714551
0.354	0.849002	0.354	0.869951	0.354	0.463974	0.354	0.512549	0.354	0.019426	0.354	0.0203299	0.354	0.007052	0.354	0.00713833
0.355	0.848694	0.355	0.86965	0.355	0.46574	0.355	0.514369	0.355	0.019493	0.355	0.0204052	0.355	0.007046	0.355	0.00713121
0.356	0.848359	0.356	0.869349	0.356	0.467477	0.356	0.516182	0.356	0.019547	0.356	0.0204809	0.356	0.007041	0.356	0.00712413
0.357	0.848027	0.357	0.869049	0.357	0.469272	0.357	0.517988	0.357	0.0196	0.357	0.020557	0.357	0.007025	0.357	0.00711711
0.358	0.84769	0.358	0.868749	0.358	0.471207	0.358	0.519786	0.358	0.019671	0.358	0.0206335	0.358	0.007026	0.358	0.00711014
0.359	0.847343	0.359	0.86845	0.359	0.473019	0.359	0.521576	0.359	0.019747	0.359	0.0207104	0.359	0.007026	0.359	0.00710323
0.36	0.846944	0.36	0.868151	0.36	0.474859	0.36	0.523359	0.36	0.019822	0.36	0.0207877	0.36	0.007013	0.36	0.00709636
0.361	0.846669	0.361	0.867853	0.361	0.476679	0.361	0.525134	0.361	0.019891	0.361	0.0208654	0.361	0.007007	0.361	0.00708955
0.362	0.846333	0.362	0.867555	0.362	0.478345	0.362	0.526901	0.362	0.019979	0.362	0.0209435	0.362	0.006998	0.362	0.0070828
0.363	0.845968	0.363	0.867258	0.363	0.480099	0.363	0.52866	0.363	0.020048	0.363	0.0210221	0.363	0.006985	0.363	0.0070761
0.364	0.845492	0.364	0.866962	0.364	0.481911	0.364	0.530412	0.364	0.020117	0.364	0.021101	0.364	0.006978	0.364	0.00706945
0.365	0.845248	0.365	0.866666	0.365	0.483689	0.365	0.532156	0.365	0.020198	0.365	0.0211804	0.365	0.006972	0.365	0.00706285
0.366	0.844952	0.366	0.86637	0.366	0.485605	0.366	0.533892	0.366	0.020264	0.366	0.0212602	0.366	0.006967	0.366	0.00705631
0.367	0.844671	0.367	0.866076	0.367	0.487281	0.367	0.53562	0.367	0.020304	0.367	0.0213404	0.367	0.006953	0.367	0.00704983
0.368	0.844323	0.368	0.865782	0.368	0.489026	0.368	0.53734	0.368	0.020383	0.368	0.021421	0.368	0.006952	0.368	0.0070434
0.369	0.843992	0.369	0.865488	0.369	0.490605	0.369	0.539053	0.369	0.020447	0.369	0.0215021	0.369	0.006946	0.369	0.00703702
0.37	0.843747	0.37	0.865196	0.37	0.492313	0.37	0.540757	0.37	0.020495	0.37	0.0215836	0.37	0.006941	0.37	0.0070307
0.371	0.843551	0.371	0.864904	0.371	0.494033	0.371	0.542454	0.371	0.020581	0.371	0.0216655	0.371	0.006941	0.371	0.00702443
0.372	0.843304	0.372	0.864612	0.372	0.49575	0.372	0.544143	0.372	0.020648	0.372	0.0217478	0.372	0.006934	0.372	0.00701822
0.373	0.843073	0.373	0.864322	0.373	0.497543	0.373	0.545823	0.373	0.020716	0.373	0.0218306	0.373	0.006931	0.373	0.00701207
0.374	0.842708	0.374	0.864032	0.374	0.499241	0.374	0.547496	0.374	0.020797	0.374	0.0219137	0.374	0.006923	0.374	0.00700597
0.375	0.842392	0.375	0.863743	0.375	0.500977	0.375	0.549161	0.375	0.020896	0.375	0.0219974	0.375	0.006921	0.375	0.00699992
0.376	0.842052	0.376	0.863455	0.376	0.502729	0.376	0.550818	0.376	0.02098	0.376	0.0220814	0.376	0.006912	0.376	0.00699394
0.377	0.841728	0.377	0.863167	0.377	0.504498	0.377	0.552466	0.377	0.021056	0.377	0.0221659	0.377	0.006909	0.377	0.006988
0.378	0.84135	0.378	0.862881	0.378	0.506213	0.378	0.554107	0.378	0.021134	0.378	0.0222508	0.378	0.006903	0.378	0.00698213
0.379	0.841053	0.379	0.862595	0.379	0.507835	0.379	0.55574	0.379	0.021228	0.379	0.0223362	0.379	0.006899	0.379	0.00697631
0.38	0.840733	0.38	0.86231	0.38	0.509505	0.38	0.557364	0.38	0.021296	0.38	0.022422	0.38	0.006887	0.38	0.00697054
0.381	0.840398	0.381	0.862026	0.381	0.511148	0.381	0.558981	0.381	0.021359	0.381	0.0225082	0.381	0.006879	0.381	0.00696484
0.382	0.840132	0.382	0.861742	0.382	0.512906	0.382	0.560589	0.382	0.021422	0.382	0.0225949	0.382	0.006873	0.382	0.00695919
0.383	0.839806	0.383	0.86146	0.383	0.514677	0.383	0.562189	0.383	0.021526	0.383	0.022682	0.383	0.006867	0.383	0.00695359
0.384	0.839517	0.384	0.861178	0.384	0.516363	0.384	0.563782	0.384	0.021617	0.384	0.0227696	0.384	0.006848	0.384	0.00694805
0.385	0.839215	0.385	0.860898	0.385	0.518072	0.385	0.565366	0.385	0.021683	0.385	0.0228576	0.385	0.00685	0.385	0.00694257
0.386	0.838905	0.386	0.860618	0.386	0.519694	0.386	0.566942	0.386	0.021773	0.386	0.0229461	0.386	0.006849	0.386	0.00693715
0.387	0.838611	0.387	0.860339	0.387	0.521379	0.387	0.568509	0.387	0.021858	0.387	0.023035	0.387	0.006845	0.387	0.00693178
0.388	0.838334	0.388	0.860061	0.388	0.522914	0.388	0.570069	0.388	0.021944	0.388	0.0231244	0.388	0.006837	0.388	0.00692647
0.389	0.837991	0.389	0.859784	0.389	0.524561	0.389	0.571621	0.389	0.022048	0.389	0.0232142	0.389	0.006827	0.389	0.00692122
0.39	0.837744	0.39	0.859508	0.39	0.526219	0.39	0.573164	0.39	0.022143	0.39	0.0233045	0.39	0.006816	0.39	0.00691603
0.391	0.837454	0.391	0.859233	0.391	0.52774	0.391	0.574699	0.391	0.022229	0.391	0.0233952	0.391	0.00682	0.391	0.00691089
0.392	0.837135	0.392	0.858958	0.392	0.529349	0.392	0.576226	0.392	0.022306	0.392	0.0234864	0.392	0.006817	0.392	0.00690581
0.393	0.836804	0.393	0.858685	0.393	0.530819	0.393	0.577745	0.393	0.022384	0.393	0.0235781	0.393	0.00682	0.393	0.00690079
0.394	0.836449	0.394	0.858413	0.394	0.532476	0.394	0.579256	0.394	0.02247	0.394	0.0236702	0.394	0.006815	0.394	0.00689583
0.395	0.836124	0.395	0.858142	0.395	0.534041	0.395	0.580758	0.395	0.022558	0.395	0.0237628	0.395	0.006804	0.395	0.00689092
0.396	0.835809	0.396	0.857872	0.396	0.535596	0.396	0.582253	0.396	0.022637	0.396	0.0238558	0.396	0.006793	0.396	0.00688607
0.397	0.835523	0.397	0.857602	0.397	0.537213	0.397	0.583739	0.397	0.022705	0.397	0.0239494	0.397	0.006792	0.397	0.00688128
0.398	0.835334	0.398	0.857334	0.398	0.538812	0.398	0.585217	0.398	0.022791	0.398	0.0240434	0.398	0.006784	0.398	0.00687655
0.399	0.835128	0.399	0.857067	0.399	0.54038	0.399	0.586687	0.399	0.022895	0.399	0.0241378	0.399	0.006776	0.399	0.00687187
0.4	0.834817	0.4	0.856801	0.4	0.54181	0.4	0.588149	0.4	0.023003	0.4	0.0242328	0.4	0.006769	0.4	0.00686726
0.401	0.834576	0.401	0.856536	0.401	0.543283	0.401	0.589602	0.401	0.023092	0.401	0.0243282	0.401	0.006766	0.401	0.0068627
0.402	0.834167	0.402	0.856272	0.402	0.544787	0.402	0.591047	0.402	0.023193	0.402	0.024424	0.402	0.006768	0.402	0.0068582
0.403	0.833934	0.403	0.856009	0.403	0.546257	0.403	0.592484	0.403	0.023285	0.403	0.0245204	0.403	0.006762	0.403	0.00685375
0.404	0.833669	0.404	0.855747	0.404	0.547731	0.404	0.593913	0.404	0.023396	0.404	0.0246172	0.404	0.006763	0.404	0.00684937
0.405	0.83345	0.405	0.855487	0.405	0.549327	0.405	0.595334	0.405	0.023504	0.405	0.0247146	0.405	0.00675	0.405	0.00684505
0.406	0.833168	0.406	0.855227	0.406	0.550839	0.406	0.596747	0.406	0.023592	0.406	0.0248124	0.406	0.006742	0.406	0.00684078
0.407	0.832911	0.407	0.854968	0.407	0.552369	0.407	0.598152	0.407	0.023671	0.407	0.0249107	0.407	0.006738	0.407	0.00683657
0.408	0.832725	0.408	0.854711	0.408	0.553776	0.408	0.599548	0.408	0.023753	0.408	0.0250094	0.408	0.00674	0.408	0.00683242
0.409	0.832537	0.409	0.854455	0.409	0.555184	0.409	0.600936	0.409	0.023838	0.409	0.0251087	0.409	0.006745	0.409	0.00682833
0.41	0.832264	0.41	0.8542	0.41	0.556827	0.41	0.602316	0.41	0.023924	0.41	0.0252084	0.41	0.006737	0.41	0.00682429
0.411	0.832003	0.411	0.853946	0.411	0.55835	0.411	0.603688	0.411	0.024012	0.411	0.0253087	0.411	0.00673	0.411	0.00682032
0.412	0.831826	0.412	0.853693	0.412	0.55981	0.412	0.605052	0.412	0.024098	0.412	0.0254094	0.412	0.006729	0.412	0.0068164
0.413	0.831485	0.413	0.853441	0.413	0.561226	0.413	0.606408	0.413	0.024185	0.413	0.0255106	0.413	0.006731	0.413	0.00681255
0.414	0.831224	0.414	0.853191	0.414	0.562928	0.414	0.607755	0.414	0.024288	0.414	0.0256124	0.414	0.006726	0.414	0.00680875
0.415	0.830955	0.415	0.852941	0.415	0.56445	0.415	0.609095	0.415	0.024373	0.415	0.0257146	0.415	0.006723	0.415	0.00680501
0.416	0.830706	0.416	0.852693	0.416	0.565884	0.416	0.610426	0.416	0.024449	0.416	0.0258173	0.416	0.006713	0.416	0.00680132
0.417	0.830422	0.417	0.852446	0.417	0.567381	0.417	0.611749	0.417	0.024539	0.417	0.0259205	0.417	0.006719	0.417	0.0067977
0.418	0.830245	0.418	0.8522	0.418	0.56877	0.418	0.613065	0.418	0.024633	0.418	0.0260242	0.418	0.006715	0.418	0.00679414
0.419	0.829926	0.419	0.851956	0.419	0.570167	0.419	0.614372	0.419	0.024728	0.419	0.0261285	0.419	0.006715	0.419	0.00679063
0.42	0.829776	0.42	0.851712	0.42	0.571584	0.42	0.615671	0.42	0.024819	0.42	0.0262332	0.42	0.006718	0.42	0.00678718
0.421	0.829457	0.421	0.85147	0.421	0.572997	0.421	0.616962	0.421	0.024934	0.421	0.0263384	0.421	0.006705	0.421	0.00678379
0.422	0.829193	0.422	0.851229	0.422	0.574441	0.422	0.618245	0.422	0.025026	0.422	0.0264442	0.422	0.0067	0.422	0.00678046
0.423	0.8289	0.423	0.85099	0.423	0.575908	0.423	0.61952	0.423	0.02509	0.423	0.0265505	0.423	0.006696	0.423	0.00677719
0.424	0.828706	0.424	0.850751	0.424	0.577364	0.424	0.620787	0.424	0.025166	0.424	0.0266572	0.424	0.006691	0.424	0.00677398
0.425	0.828327	0.425	0.850514	0.425	0.578792	0.425	0.622046	0.425	0.02528	0.425	0.0267645	0.425	0.006681	0.425	0.00677082
0.426	0.828083	0.426	0.850278	0.426	0.580322	0.426	0.623297	0.426	0.025369	0.426	0.0268723	0.426	0.006678	0.426	0.00676772
0.427	0.827727	0.427	0.850043	0.427	0.581792	0.427	0.624541	0.427	0.025489	0.427	0.0269806	0.427	0.006678	0.427	0.00676469
0.428	0.827586	0.428	0.849809	0.428	0.583231	0.428	0.625776	0.428	0.02557	0.428	0.0270895	0.428	0.006682	0.428	0.00676171
0.429	0.827224	0.429	0.849577	0.429	0.584603	0.429	0.627003	0.429	0.025661	0.429	0.0271989	0.429	0.006674	0.429	0.00675878
0.43	0.826889	0.43	0.849346	0.43	0.586041	0.43	0.628222	0.43	0.025767	0.43	0.0273087	0.43	0.006664	0.43	0.00675592
0.431	0.826626	0.431	0.849116	0.431	0.587353	0.431	0.629434	0.431	0.025847	0.431	0.0274192	0.431	0.00666	0.431	0.00675312
0.432	0.826244	0.432	0.848888	0.432	0.588765	0.432	0.630637	0.432	0.025935	0.432	0.0275301	0.432	0.006659	0.432	0.00675037
0.433	0.825906	0.433	0.848661	0.433	0.590083	0.433	0.631833	0.433	0.026006	0.433	0.0276416	0.433	0.006659	0.433	0.00674768
0.434	0.825476	0.434	0.848435	0.434	0.59133	0.434	0.633021	0.434	0.026092	0.434	0.0277536	0.434	0.006656	0.434	0.00674505
0.435	0.825214	0.435	0.84821	0.435	0.592609	0.435	0.6342	0.435	0.026164	0.435	0.0278661	0.435	0.00666	0.435	0.00674248
0.436	0.825027	0.436	0.847986	0.436	0.593888	0.436	0.635373	0.436	0.026236	0.436	0.0279792	0.436	0.006652	0.436	0.00673997
0.437	0.824814	0.437	0.847764	0.437	0.595169	0.437	0.636537	0.437	0.026315	0.437	0.0280927	0.437	0.00664	0.437	0.00673751
0.438	0.824528	0.438	0.847544	0.438	0.596448	0.438	0.637693	0.438	0.026394	0.438	0.0282069	0.438	0.00662	0.438	0.00673511
0.439	0.8243	0.439	0.847324	0.439	0.5978	0.439	0.638842	0.439	0.026489	0.439	0.0283216	0.439	0.006622	0.439	0.00673277
0.44	0.824067	0.44	0.847106	0.44	0.599028	0.44	0.639983	0.44	0.026583	0.44	0.0284368	0.44	0.006618	0.44	0.00673049
0.441	0.823858	0.441	0.846889	0.441	0.600279	0.441	0.641116	0.441	0.026683	0.441	0.0285525	0.441	0.006627	0.441	0.00672826
0.442	0.82361	0.442	0.846673	0.442	0.601467	0.442	0.642242	0.442	0.026791	0.442	0.0286688	0.442	0.006614	0.442	0.0067261
0.443	0.823387	0.443	0.846459	0.443	0.60264	0.443	0.64336	0.443	0.026895	0.443	0.0287857	0.443	0.006615	0.443	0.00672399
0.444	0.823167	0.444	0.846246	0.444	0.603877	0.444	0.64447	0.444	0.027033	0.444	0.0289031	0.444	0.006608	0.444	0.00672194
0.445	0.822895	0.445	0.846034	0.445	0.605303	0.445	0.645572	0.445	0.027133	0.445	0.029021	0.445	0.006609	0.445	0.00671994
0.446	0.822732	0.446	0.845824	0.446	0.606571	0.446	0.646667	0.446	0.027228	0.446	0.0291395	0.446	0.006598	0.446	0.00671801
0.447	0.82259	0.447	0.845615	0.447	0.607847	0.447	0.647755	0.447	0.02734	0.447	0.0292585	0.447	0.006594	0.447	0.00671613
0.448	0.822367	0.448	0.845407	0.448	0.608997	0.448	0.648834	0.448	0.027458	0.448	0.0293781	0.448	0.006595	0.448	0.0067143
0.449	0.822072	0.449	0.845201	0.449	0.610241	0.449	0.649906	0.449	0.027554	0.449	0.0294983	0.449	0.006595	0.449	0.00671254
0.45	0.821803	0.45	0.844996	0.45	0.611572	0.45	0.650971	0.45	0.027696	0.45	0.029619	0.45	0.006588	0.45	0.00671083
0.451	0.821547	0.451	0.844792	0.451	0.61278	0.451	0.652028	0.451	0.027825	0.451	0.0297402	0.451	0.0066	0.451	0.00670918
0.452	0.821276	0.452	0.84459	0.452	0.613922	0.452	0.653077	0.452	0.027916	0.452	0.0298621	0.452	0.006597	0.452	0.00670759
0.453	0.821053	0.453	0.844389	0.453	0.615008	0.453	0.654119	0.453	0.028039	0.453	0.0299845	0.453	0.006595	0.453	0.00670605
0.454	0.820746	0.454	0.844189	0.454	0.616043	0.454	0.655154	0.454	0.028153	0.454	0.0301074	0.454	0.006595	0.454	0.00670457
0.455	0.820456	0.455	0.843991	0.455	0.617204	0.455	0.656181	0.455	0.02827	0.455	0.0302309	0.455	0.006604	0.455	0.00670314
0.456	0.8202	0.456	0.843793	0.456	0.618362	0.456	0.657201	0.456	0.028405	0.456	0.030355	0.456	0.006618	0.456	0.00670178
0.457	0.819998	0.457	0.843598	0.457	0.619552	0.457	0.658213	0.457	0.028531	0.457	0.0304797	0.457	0.006618	0.457	0.00670046
0.458	0.819818	0.458	0.843403	0.458	0.620652	0.458	0.659218	0.458	0.028649	0.458	0.0306049	0.458	0.006613	0.458	0.00669921
0.459	0.819631	0.459	0.84321	0.459	0.621869	0.459	0.660215	0.459	0.02877	0.459	0.0307307	0.459	0.006611	0.459	0.00669801
0.46	0.819377	0.46	0.843019	0.46	0.622969	0.46	0.661205	0.46	0.02887	0.46	0.0308571	0.46	0.006614	0.46	0.00669687
0.461	0.819149	0.461	0.842828	0.461	0.624121	0.461	0.662188	0.461	0.028992	0.461	0.030984	0.461	0.006611	0.461	0.00669578
0.462	0.818861	0.462	0.842639	0.462	0.625392	0.462	0.663164	0.462	0.029116	0.462	0.0311116	0.462	0.006609	0.462	0.00669475
0.463	0.818633	0.463	0.842452	0.463	0.626405	0.463	0.664132	0.463	0.029239	0.463	0.0312397	0.463	0.006611	0.463	0.00669377
0.464	0.818375	0.464	0.842265	0.464	0.627392	0.464	0.665093	0.464	0.029345	0.464	0.0313684	0.464	0.00661	0.464	0.00669285
0.465	0.818155	0.465	0.84208	0.465	0.628467	0.465	0.666047	0.465	0.02946	0.465	0.0314976	0.465	0.006607	0.465	0.00669199
0.466	0.817884	0.466	0.841897	0.466	0.629581	0.466	0.666994	0.466	0.029567	0.466	0.0316275	0.466	0.006617	0.466	0.00669118
0.467	0.817738	0.467	0.841715	0.467	0.630584	0.467	0.667934	0.467	0.029691	0.467	0.0317579	0.467	0.006624	0.467	0.00669042
0.468	0.817479	0.468	0.841534	0.468	0.631625	0.468	0.668866	0.468	0.029811	0.468	0.031889	0.468	0.006629	0.468	0.00668972
0.469	0.817221	0.469	0.841354	0.469	0.632611	0.469	0.669791	0.469	0.029914	0.469	0.0320206	0.469	0.006635	0.469	0.00668908
0.47	0.817058	0.47	0.841176	0.47	0.633561	0.47	0.67071	0.47	0.030041	0.47	0.0321528	0.47	0.006637	0.47	0.00668849
0.471	0.816893	0.471	0.840999	0.471	0.63461	0.471	0.671621	0.471	0.030149	0.471	0.0322856	0.471	0.006645	0.471	0.00668795
0.472	0.816592	0.472	0.840824	0.472	0.635618	0.472	0.672525	0.472	0.030259	0.472	0.032419	0.472	0.006645	0.472	0.00668747
0.473	0.81634	0.473	0.840649	0.473	0.636744	0.473	0.673422	0.473	0.030406	0.473	0.032553	0.473	0.006651	0.473	0.00668705
0.474	0.816184	0.474	0.840477	0.474	0.637696	0.474	0.674312	0.474	0.030532	0.474	0.0326876	0.474	0.006654	0.474	0.00668667
0.475	0.816	0.475	0.840305	0.475	0.638913	0.475	0.675196	0.475	0.030634	0.475	0.0328228	0.475	0.006652	0.475	0.00668636
0.476	0.815906	0.476	0.840135	0.476	0.639935	0.476	0.676072	0.476	0.030738	0.476	0.0329586	0.476	0.006653	0.476	0.00668609
0.477	0.815744	0.477	0.839966	0.477	0.640819	0.477	0.676941	0.477	0.030872	0.477	0.033095	0.477	0.006649	0.477	0.00668588
0.478	0.815431	0.478	0.839799	0.478	0.641674	0.478	0.677804	0.478	0.031011	0.478	0.033232	0.478	0.006649	0.478	0.00668572
0.479	0.815198	0.479	0.839633	0.479	0.642686	0.479	0.678659	0.479	0.031156	0.479	0.0333696	0.479	0.006646	0.479	0.00668562
0.48	0.814969	0.48	0.839468	0.48	0.643576	0.48	0.679508	0.48	0.031272	0.48	0.0335079	0.48	0.006645	0.48	0.00668557
0.481	0.814813	0.481	0.839304	0.481	0.644601	0.481	0.68035	0.481	0.031392	0.481	0.0336467	0.481	0.006642	0.481	0.00668557
0.482	0.814542	0.482	0.839142	0.482	0.645507	0.482	0.681185	0.482	0.031513	0.482	0.0337861	0.482	0.006635	0.482	0.00668563
0.483	0.814362	0.483	0.838982	0.483	0.646434	0.483	0.682014	0.483	0.031623	0.483	0.0339262	0.483	0.006633	0.483	0.00668574
0.484	0.81424	0.484	0.838822	0.484	0.647498	0.484	0.682836	0.484	0.031796	0.484	0.0340669	0.484	0.006627	0.484	0.0066859
0.485	0.813999	0.485	0.838664	0.485	0.648535	0.485	0.683651	0.485	0.031917	0.485	0.0342082	0.485	0.00662	0.485	0.00668611
0.486	0.813706	0.486	0.838507	0.486	0.649433	0.486	0.684459	0.486	0.032042	0.486	0.0343501	0.486	0.006614	0.486	0.00668637
0.487	0.813496	0.487	0.838352	0.487	0.650466	0.487	0.685261	0.487	0.032174	0.487	0.0344926	0.487	0.006608	0.487	0.00668669
0.488	0.813269	0.488	0.838198	0.488	0.6515	0.488	0.686056	0.488	0.032323	0.488	0.0346358	0.488	0.006606	0.488	0.00668706
0.489	0.813036	0.489	0.838045	0.489	0.652406	0.489	0.686845	0.489	0.032456	0.489	0.0347795	0.489	0.00661	0.489	0.00668748
0.49	0.81286	0.49	0.837894	0.49	0.653346	0.49	0.687627	0.49	0.032591	0.49	0.0349239	0.49	0.00661	0.49	0.00668796
0.491	0.812723	0.491	0.837744	0.491	0.654072	0.491	0.688403	0.491	0.032736	0.491	0.035069	0.491	0.006606	0.491	0.00668848
0.492	0.812576	0.492	0.837595	0.492	0.65485	0.492	0.689172	0.492	0.032835	0.492	0.0352146	0.492	0.006604	0.492	0.00668905
0.493	0.812364	0.493	0.837448	0.493	0.655761	0.493	0.689934	0.493	0.032941	0.493	0.0353609	0.493	0.006597	0.493	0.00668968
0.494	0.812212	0.494	0.837301	0.494	0.656709	0.494	0.69069	0.494	0.033065	0.494	0.0355078	0.494	0.006595	0.494	0.00669036
0.495	0.811981	0.495	0.837157	0.495	0.657636	0.495	0.69144	0.495	0.033197	0.495	0.0356554	0.495	0.006589	0.495	0.00669109
0.496	0.811801	0.496	0.837013	0.496	0.658417	0.496	0.692183	0.496	0.033309	0.496	0.0358036	0.496	0.006588	0.496	0.00669186
0.497	0.811574	0.497	0.836871	0.497	0.659173	0.497	0.69292	0.497	0.033446	0.497	0.0359524	0.497	0.006593	0.497	0.00669269
0.498	0.811476	0.498	0.83673	0.498	0.660185	0.498	0.693651	0.498	0.033588	0.498	0.0361019	0.498	0.006598	0.498	0.00669357
0.499	0.81124	0.499	0.836591	0.499	0.661071	0.499	0.694376	0.499	0.033726	0.499	0.036252	0.499	0.006589	0.499	0.0066945
0.5	0.810999	0.5	0.836452	0.5	0.661825	0.5	0.695094	0.5	0.033848	0.5	0.0364027	0.5	0.006592	0.5	0.00669548
0.501	0.810849	0.501	0.836315	0.501	0.662639	0.501	0.695806	0.501	0.033981	0.501	0.0365541	0.501	0.006604	0.501	0.0066965
0.502	0.81071	0.502	0.83618	0.502	0.663566	0.502	0.696511	0.502	0.034114	0.502	0.0367061	0.502	0.006614	0.502	0.00669758
0.503	0.810457	0.503	0.836045	0.503	0.664304	0.503	0.697211	0.503	0.034251	0.503	0.0368588	0.503	0.006619	0.503	0.00669871
0.504	0.810177	0.504	0.835912	0.504	0.665115	0.504	0.697904	0.504	0.034361	0.504	0.0370121	0.504	0.006617	0.504	0.00669988
0.505	0.810012	0.505	0.835781	0.505	0.665822	0.505	0.698591	0.505	0.0345	0.505	0.0371661	0.505	0.006625	0.505	0.00670111
0.506	0.809813	0.506	0.83565	0.506	0.666499	0.506	0.699272	0.506	0.034647	0.506	0.0373207	0.506	0.006621	0.506	0.00670238
0.507	0.809741	0.507	0.835521	0.507	0.667295	0.507	0.699947	0.507	0.034772	0.507	0.037476	0.507	0.006622	0.507	0.0067037
0.508	0.809701	0.508	0.835393	0.508	0.668089	0.508	0.700616	0.508	0.034882	0.508	0.037632	0.508	0.006608	0.508	0.00670507
0.509	0.809498	0.509	0.835266	0.509	0.66889	0.509	0.701279	0.509	0.035026	0.509	0.0377886	0.509	0.006603	0.509	0.00670648
0.51	0.809274	0.51	0.835141	0.51	0.669671	0.51	0.701936	0.51	0.035155	0.51	0.0379458	0.51	0.006603	0.51	0.00670795
0.511	0.809162	0.511	0.835017	0.511	0.670527	0.511	0.702587	0.511	0.035269	0.511	0.0381037	0.511	0.006603	0.511	0.00670946
0.512	0.809059	0.512	0.834894	0.512	0.671331	0.512	0.703233	0.512	0.035427	0.512	0.0382623	0.512	0.006608	0.512	0.00671102
0.513	0.808803	0.513	0.834773	0.513	0.672113	0.513	0.703872	0.513	0.035572	0.513	0.0384215	0.513	0.006599	0.513	0.00671262
0.514	0.80873	0.514	0.834652	0.514	0.672967	0.514	0.704505	0.514	0.03571	0.514	0.0385814	0.514	0.006596	0.514	0.00671428
0.515	0.808616	0.515	0.834533	0.515	0.67366	0.515	0.705133	0.515	0.035853	0.515	0.038742	0.515	0.006596	0.515	0.00671598
0.516	0.808376	0.516	0.834415	0.516	0.674301	0.516	0.705755	0.516	0.03597	0.516	0.0389033	0.516	0.006603	0.516	0.00671772
0.517	0.808231	0.517	0.834299	0.517	0.674966	0.517	0.70637	0.517	0.036113	0.517	0.0390652	0.517	0.006595	0.517	0.00671952
0.518	0.80813	0.518	0.834184	0.518	0.675642	0.518	0.706981	0.518	0.036281	0.518	0.0392277	0.518	0.0066	0.518	0.00672135
0.519	0.808014	0.519	0.83407	0.519	0.676494	0.519	0.707585	0.519	0.036398	0.519	0.039391	0.519	0.006602	0.519	0.00672324
0.52	0.807968	0.52	0.833957	0.52	0.677267	0.52	0.708184	0.52	0.03658	0.52	0.0395549	0.52	0.006604	0.52	0.00672517
0.521	0.807847	0.521	0.833845	0.521	0.678058	0.521	0.708777	0.521	0.036713	0.521	0.0397195	0.521	0.006605	0.521	0.00672714
0.522	0.807762	0.522	0.833735	0.522	0.678857	0.522	0.709365	0.522	0.036855	0.522	0.0398848	0.522	0.006596	0.522	0.00672916
0.523	0.807598	0.523	0.833626	0.523	0.679625	0.523	0.709946	0.523	0.037014	0.523	0.0400508	0.523	0.006596	0.523	0.00673123
0.524	0.807546	0.524	0.833518	0.524	0.680384	0.524	0.710523	0.524	0.037187	0.524	0.0402174	0.524	0.006591	0.524	0.00673334
0.525	0.807386	0.525	0.833411	0.525	0.681075	0.525	0.711094	0.525	0.037358	0.525	0.0403847	0.525	0.006589	0.525	0.00673549
0.526	0.807153	0.526	0.833306	0.526	0.681781	0.526	0.711659	0.526	0.037499	0.526	0.0405527	0.526	0.006589	0.526	0.00673769
0.527	0.807023	0.527	0.833202	0.527	0.682425	0.527	0.712219	0.527	0.037654	0.527	0.0407214	0.527	0.006587	0.527	0.00673993
0.528	0.806939	0.528	0.833098	0.528	0.683048	0.528	0.712773	0.528	0.037794	0.528	0.0408908	0.528	0.006591	0.528	0.00674222
0.529	0.806819	0.529	0.832997	0.529	0.683761	0.529	0.713322	0.529	0.037956	0.529	0.0410608	0.529	0.006591	0.529	0.00674455
0.53	0.806686	0.53	0.832896	0.53	0.684472	0.53	0.713865	0.53	0.038092	0.53	0.0412316	0.53	0.006595	0.53	0.00674692
0.531	0.806569	0.531	0.832797	0.531	0.685004	0.531	0.714403	0.531	0.038235	0.531	0.041403	0.531	0.006591	0.531	0.00674934
0.532	0.806304	0.532	0.832698	0.532	0.685791	0.532	0.714936	0.532	0.038402	0.532	0.0415752	0.532	0.006595	0.532	0.0067518
0.533	0.806198	0.533	0.832601	0.533	0.686579	0.533	0.715464	0.533	0.038571	0.533	0.041748	0.533	0.006596	0.533	0.0067543
0.534	0.806076	0.534	0.832505	0.534	0.687391	0.534	0.715986	0.534	0.038728	0.534	0.0419215	0.534	0.006594	0.534	0.00675684
0.535	0.806112	0.535	0.832411	0.535	0.688105	0.535	0.716503	0.535	0.038875	0.535	0.0420958	0.535	0.006591	0.535	0.00675943
0.536	0.805992	0.536	0.832317	0.536	0.688622	0.536	0.717014	0.536	0.039024	0.536	0.0422707	0.536	0.006597	0.536	0.00676206
0.537	0.805849	0.537	0.832225	0.537	0.689256	0.537	0.717521	0.537	0.039165	0.537	0.0424463	0.537	0.006605	0.537	0.00676473
0.538	0.805674	0.538	0.832133	0.538	0.689944	0.538	0.718022	0.538	0.039319	0.538	0.0426227	0.538	0.006605	0.538	0.00676744
0.539	0.805649	0.539	0.832043	0.539	0.690626	0.539	0.718518	0.539	0.039469	0.539	0.0427997	0.539	0.006613	0.539	0.00677019
0.54	0.805502	0.54	0.831954	0.54	0.691316	0.54	0.719009	0.54	0.039608	0.54	0.0429774	0.54	0.006627	0.54	0.00677299
0.541	0.805401	0.541	0.831867	0.541	0.691937	0.541	0.719495	0.541	0.039758	0.541	0.0431559	0.541	0.006626	0.541	0.00677582
0.542	0.805254	0.542	0.83178	0.542	0.692657	0.542	0.719976	0.542	0.039899	0.542	0.043335	0.542	0.006623	0.542	0.0067787
0.543	0.805112	0.543	0.831694	0.543	0.69323	0.543	0.720452	0.543	0.040043	0.543	0.0435149	0.543	0.006622	0.543	0.00678161
0.544	0.804915	0.544	0.83161	0.544	0.693814	0.544	0.720923	0.544	0.040209	0.544	0.0436954	0.544	0.006635	0.544	0.00678457
0.545	0.804743	0.545	0.831527	0.545	0.694348	0.545	0.721389	0.545	0.040388	0.545	0.0438767	0.545	0.006636	0.545	0.00678756
0.546	0.804587	0.546	0.831445	0.546	0.694888	0.546	0.72185	0.546	0.040558	0.546	0.0440587	0.546	0.006636	0.546	0.0067906
0.547	0.804391	0.547	0.831364	0.547	0.695556	0.547	0.722306	0.547	0.040704	0.547	0.0442414	0.547	0.006637	0.547	0.00679367
0.548	0.804184	0.548	0.831284	0.548	0.696115	0.548	0.722757	0.548	0.040853	0.548	0.0444249	0.548	0.006628	0.548	0.00679679
0.549	0.804024	0.549	0.831205	0.549	0.696757	0.549	0.723204	0.549	0.040998	0.549	0.044609	0.549	0.006631	0.549	0.00679994
0.55	0.803941	0.55	0.831127	0.55	0.697389	0.55	0.723645	0.55	0.041138	0.55	0.0447939	0.55	0.006635	0.55	0.00680313
0.551	0.803928	0.551	0.83105	0.551	0.697958	0.551	0.724082	0.551	0.041292	0.551	0.0449795	0.551	0.006637	0.551	0.00680636
0.552	0.803835	0.552	0.830975	0.552	0.698569	0.552	0.724514	0.552	0.041441	0.552	0.0451658	0.552	0.006628	0.552	0.00680963
0.553	0.803706	0.553	0.830901	0.553	0.699227	0.553	0.724941	0.553	0.041571	0.553	0.0453528	0.553	0.006619	0.553	0.00681294
0.554	0.803683	0.554	0.830827	0.554	0.699589	0.554	0.725364	0.554	0.041726	0.554	0.0455406	0.554	0.006612	0.554	0.00681628
0.555	0.803605	0.555	0.830755	0.555	0.700136	0.555	0.725782	0.555	0.041894	0.555	0.0457291	0.555	0.00662	0.555	0.00681966
0.556	0.803473	0.556	0.830684	0.556	0.70063	0.556	0.726195	0.556	0.042073	0.556	0.0459183	0.556	0.006625	0.556	0.00682308
0.557	0.803451	0.557	0.830613	0.557	0.700997	0.557	0.726603	0.557	0.042249	0.557	0.0461082	0.557	0.006624	0.557	0.00682654
0.558	0.803421	0.558	0.830544	0.558	0.701476	0.558	0.727007	0.558	0.042392	0.558	0.0462989	0.558	0.006626	0.558	0.00683003
0.559	0.803344	0.559	0.830476	0.559	0.701939	0.559	0.727407	0.559	0.042552	0.559	0.0464903	0.559	0.006625	0.559	0.00683356
0.56	0.803265	0.56	0.830409	0.56	0.702501	0.56	0.727801	0.56	0.042708	0.56	0.0466825	0.56	0.00663	0.56	0.00683713
0.561	0.803059	0.561	0.830343	0.561	0.703042	0.561	0.728192	0.561	0.042859	0.561	0.0468753	0.561	0.006628	0.561	0.00684073
0.562	0.802941	0.562	0.830278	0.562	0.703576	0.562	0.728578	0.562	0.043016	0.562	0.047069	0.562	0.006624	0.562	0.00684437
0.563	0.802906	0.563	0.830214	0.563	0.704119	0.563	0.728959	0.563	0.043176	0.563	0.0472633	0.563	0.006619	0.563	0.00684804
0.564	0.802773	0.564	0.830152	0.564	0.704612	0.564	0.729336	0.564	0.043308	0.564	0.0474584	0.564	0.006617	0.564	0.00685175
0.565	0.802733	0.565	0.83009	0.565	0.705066	0.565	0.729708	0.565	0.043479	0.565	0.0476542	0.565	0.006619	0.565	0.00685549
0.566	0.80259	0.566	0.830029	0.566	0.70568	0.566	0.730077	0.566	0.043643	0.566	0.0478508	0.566	0.006617	0.566	0.00685927
0.567	0.802452	0.567	0.829969	0.567	0.706161	0.567	0.73044	0.567	0.043826	0.567	0.0480481	0.567	0.006619	0.567	0.00686309
0.568	0.802383	0.568	0.82991	0.568	0.706751	0.568	0.7308	0.568	0.043992	0.568	0.0482462	0.568	0.006631	0.568	0.00686693
0.569	0.802125	0.569	0.829852	0.569	0.707165	0.569	0.731155	0.569	0.044167	0.569	0.048445	0.569	0.006636	0.569	0.00687082
0.57	0.802007	0.57	0.829795	0.57	0.707527	0.57	0.731506	0.57	0.044363	0.57	0.0486446	0.57	0.006629	0.57	0.00687473
0.571	0.801945	0.571	0.829739	0.571	0.70795	0.571	0.731852	0.571	0.044535	0.571	0.0488449	0.571	0.00663	0.571	0.00687868
0.572	0.801783	0.572	0.829685	0.572	0.708227	0.572	0.732195	0.572	0.044714	0.572	0.0490459	0.572	0.006624	0.572	0.00688267
0.573	0.801728	0.573	0.829631	0.573	0.708769	0.573	0.732533	0.573	0.044878	0.573	0.0492477	0.573	0.006623	0.573	0.00688668
0.574	0.801606	0.574	0.829578	0.574	0.709086	0.574	0.732867	0.574	0.045067	0.574	0.0494503	0.574	0.006637	0.574	0.00689073
0.575	0.801519	0.575	0.829526	0.575	0.709421	0.575	0.733197	0.575	0.045239	0.575	0.0496536	0.575	0.006639	0.575	0.00689482
0.576	0.801426	0.576	0.829475	0.576	0.70981	0.576	0.733523	0.576	0.045391	0.576	0.0498577	0.576	0.00666	0.576	0.00689893
0.577	0.801454	0.577	0.829424	0.577	0.710215	0.577	0.733845	0.577	0.045544	0.577	0.0500625	0.577	0.006659	0.577	0.00690308
0.578	0.801287	0.578	0.829375	0.578	0.710662	0.578	0.734163	0.578	0.045763	0.578	0.0502681	0.578	0.006659	0.578	0.00690726
0.579	0.801113	0.579	0.829327	0.579	0.711037	0.579	0.734476	0.579	0.045949	0.579	0.0504744	0.579	0.006667	0.579	0.00691147
0.58	0.801001	0.58	0.82928	0.58	0.711416	0.58	0.734786	0.58	0.046125	0.58	0.0506815	0.58	0.006673	0.58	0.00691571
0.581	0.800928	0.581	0.829233	0.581	0.711944	0.581	0.735092	0.581	0.046324	0.581	0.0508894	0.581	0.006674	0.581	0.00691999
0.582	0.800882	0.582	0.829188	0.582	0.71222	0.582	0.735393	0.582	0.046503	0.582	0.051098	0.582	0.00668	0.582	0.00692429
0.583	0.800834	0.583	0.829143	0.583	0.712648	0.583	0.735691	0.583	0.046684	0.583	0.0513074	0.583	0.006672	0.583	0.00692863
0.584	0.800683	0.584	0.8291	0.584	0.712993	0.584	0.735985	0.584	0.046897	0.584	0.0515175	0.584	0.006679	0.584	0.006933
0.585	0.80055	0.585	0.829057	0.585	0.713395	0.585	0.736275	0.585	0.047075	0.585	0.0517285	0.585	0.006682	0.585	0.0069374
0.586	0.800624	0.586	0.829015	0.586	0.713757	0.586	0.736562	0.586	0.04729	0.586	0.0519401	0.586	0.006675	0.586	0.00694182
0.587	0.80059	0.587	0.828974	0.587	0.714147	0.587	0.736844	0.587	0.047468	0.587	0.0521526	0.587	0.006675	0.587	0.00694628
0.588	0.800369	0.588	0.828934	0.588	0.714483	0.588	0.737123	0.588	0.047659	0.588	0.0523658	0.588	0.006684	0.588	0.00695077
0.589	0.800306	0.589	0.828895	0.589	0.714809	0.589	0.737397	0.589	0.047859	0.589	0.0525798	0.589	0.006699	0.589	0.00695529
0.59	0.800216	0.59	0.828857	0.59	0.715259	0.59	0.737669	0.59	0.048069	0.59	0.0527946	0.59	0.0067	0.59	0.00695983
0.591	0.800183	0.591	0.828819	0.591	0.715638	0.591	0.737936	0.591	0.04827	0.591	0.0530101	0.591	0.006701	0.591	0.00696441
0.592	0.800201	0.592	0.828783	0.592	0.716135	0.592	0.7382	0.592	0.048478	0.592	0.0532264	0.592	0.006709	0.592	0.00696902
0.593	0.800082	0.593	0.828747	0.593	0.716485	0.593	0.73846	0.593	0.048677	0.593	0.0534435	0.593	0.006726	0.593	0.00697365
0.594	0.800022	0.594	0.828712	0.594	0.716979	0.594	0.738716	0.594	0.048882	0.594	0.0536614	0.594	0.006733	0.594	0.00697831
0.595	0.80002	0.595	0.828678	0.595	0.717311	0.595	0.738969	0.595	0.049072	0.595	0.05388	0.595	0.006742	0.595	0.006983
0.596	0.799986	0.596	0.828645	0.596	0.717812	0.596	0.739218	0.596	0.049268	0.596	0.0540995	0.596	0.006754	0.596	0.00698772
0.597	0.800011	0.597	0.828613	0.597	0.71815	0.597	0.739464	0.597	0.049434	0.597	0.0543197	0.597	0.006748	0.597	0.00699247
0.598	0.800027	0.598	0.828581	0.598	0.718592	0.598	0.739706	0.598	0.049658	0.598	0.0545407	0.598	0.006756	0.598	0.00699724
0.599	0.799974	0.599	0.82855	0.599	0.719048	0.599	0.739945	0.599	0.049877	0.599	0.0547624	0.599	0.006758	0.599	0.00700204
0.6	0.79991	0.6	0.82852	0.6	0.719416	0.6	0.74018	0.6	0.050096	0.6	0.054985	0.6	0.006761	0.6	0.00700687
0.601	0.799907	0.601	0.828491	0.601	0.719727	0.601	0.740412	0.601	0.050323	0.601	0.0552083	0.601	0.006766	0.601	0.00701172
0.602	0.799794	0.602	0.828463	0.602	0.720017	0.602	0.74064	0.602	0.050528	0.602	0.0554324	0.602	0.006774	0.602	0.0070166
0.603	0.799748	0.603	0.828435	0.603	0.720415	0.603	0.740865	0.603	0.050731	0.603	0.0556573	0.603	0.00678	0.603	0.00702151
0.604	0.799626	0.604	0.828409	0.604	0.720769	0.604	0.741086	0.604	0.050966	0.604	0.055883	0.604	0.006787	0.604	0.00702645
0.605	0.799551	0.605	0.828383	0.605	0.721049	0.605	0.741304	0.605	0.051141	0.605	0.0561095	0.605	0.006792	0.605	0.00703141
0.606	0.799427	0.606	0.828358	0.606	0.721396	0.606	0.741519	0.606	0.051367	0.606	0.0563368	0.606	0.006787	0.606	0.00703639
0.607	0.799182	0.607	0.828333	0.607	0.721858	0.607	0.74173	0.607	0.051546	0.607	0.0565648	0.607	0.006782	0.607	0.00704141
0.608	0.799114	0.608	0.82831	0.608	0.722199	0.608	0.741938	0.608	0.051745	0.608	0.0567937	0.608	0.006777	0.608	0.00704644
0.609	0.799092	0.609	0.828287	0.609	0.722389	0.609	0.742143	0.609	0.051932	0.609	0.0570233	0.609	0.006771	0.609	0.00705151
0.61	0.799054	0.61	0.828265	0.61	0.722671	0.61	0.742345	0.61	0.052128	0.61	0.0572538	0.61	0.006778	0.61	0.00705659
0.611	0.799069	0.611	0.828243	0.611	0.723174	0.611	0.742543	0.611	0.052309	0.611	0.057485	0.611	0.006774	0.611	0.0070617
0.612	0.798941	0.612	0.828223	0.612	0.723413	0.612	0.742739	0.612	0.052516	0.612	0.0577171	0.612	0.006776	0.612	0.00706684
0.613	0.798819	0.613	0.828203	0.613	0.723594	0.613	0.742931	0.613	0.052701	0.613	0.0579499	0.613	0.006774	0.613	0.007072
0.614	0.798718	0.614	0.828184	0.614	0.723805	0.614	0.74312	0.614	0.052856	0.614	0.0581835	0.614	0.006783	0.614	0.00707719
0.615	0.798718	0.615	0.828165	0.615	0.724	0.615	0.743305	0.615	0.053035	0.615	0.0584179	0.615	0.006796	0.615	0.0070824
0.616	0.798589	0.616	0.828148	0.616	0.724141	0.616	0.743488	0.616	0.05325	0.616	0.0586532	0.616	0.006798	0.616	0.00708763
0.617	0.798658	0.617	0.828131	0.617	0.72438	0.617	0.743668	0.617	0.053452	0.617	0.0588892	0.617	0.0068	0.617	0.00709289
0.618	0.798692	0.618	0.828114	0.618	0.72467	0.618	0.743844	0.618	0.053644	0.618	0.059126	0.618	0.006809	0.618	0.00709816
0.619	0.798591	0.619	0.828099	0.619	0.725004	0.619	0.744018	0.619	0.053831	0.619	0.0593636	0.619	0.00682	0.619	0.00710347
0.62	0.798494	0.62	0.828084	0.62	0.725205	0.62	0.744188	0.62	0.054053	0.62	0.0596021	0.62	0.006823	0.62	0.00710879
0.621	0.798394	0.621	0.82807	0.621	0.725665	0.621	0.744356	0.621	0.054273	0.621	0.0598413	0.621	0.006824	0.621	0.00711414
0.622	0.798284	0.622	0.828056	0.622	0.725993	0.622	0.74452	0.622	0.054456	0.622	0.0600813	0.622	0.006825	0.622	0.00711951
0.623	0.798285	0.623	0.828043	0.623	0.726244	0.623	0.744682	0.623	0.054672	0.623	0.0603222	0.623	0.006824	0.623	0.00712491
0.624	0.798257	0.624	0.828031	0.624	0.726407	0.624	0.744841	0.624	0.054852	0.624	0.0605638	0.624	0.006827	0.624	0.00713032
0.625	0.798213	0.625	0.828019	0.625	0.726638	0.625	0.744997	0.625	0.055051	0.625	0.0608063	0.625	0.006828	0.625	0.00713576
0.626	0.798237	0.626	0.828009	0.626	0.726963	0.626	0.74515	0.626	0.055284	0.626	0.0610495	0.626	0.006843	0.626	0.00714122
0.627	0.798228	0.627	0.827998	0.627	0.727237	0.627	0.7453	0.627	0.055512	0.627	0.0612936	0.627	0.006858	0.627	0.0071467
0.628	0.798222	0.628	0.827989	0.628	0.727452	0.628	0.745447	0.628	0.055712	0.628	0.0615385	0.628	0.006859	0.628	0.0071522
0.629	0.798204	0.629	0.82798	0.629	0.727705	0.629	0.745592	0.629	0.055947	0.629	0.0617842	0.629	0.006866	0.629	0.00715772
0.63	0.798179	0.63	0.827972	0.63	0.727927	0.63	0.745733	0.63	0.056176	0.63	0.0620307	0.63	0.006871	0.63	0.00716327
0.631	0.798112	0.631	0.827964	0.631	0.72816	0.631	0.745872	0.631	0.056376	0.631	0.062278	0.631	0.006873	0.631	0.00716883
0.632	0.798112	0.632	0.827957	0.632	0.72842	0.632	0.746009	0.632	0.056567	0.632	0.0625262	0.632	0.00688	0.632	0.00717442
0.633	0.79815	0.633	0.827951	0.633	0.728579	0.633	0.746142	0.633	0.056791	0.633	0.0627751	0.633	0.006895	0.633	0.00718003
0.634	0.797956	0.634	0.827945	0.634	0.728694	0.634	0.746273	0.634	0.057026	0.634	0.0630249	0.634	0.006898	0.634	0.00718565
0.635	0.797969	0.635	0.82794	0.635	0.728965	0.635	0.746401	0.635	0.057256	0.635	0.0632754	0.635	0.006913	0.635	0.0071913
0.636	0.797842	0.636	0.827935	0.636	0.729248	0.636	0.746527	0.636	0.05747	0.636	0.0635268	0.636	0.006922	0.636	0.00719697
0.637	0.797863	0.637	0.827931	0.637	0.729464	0.637	0.74665	0.637	0.057684	0.637	0.063779	0.637	0.006932	0.637	0.00720265
0.638	0.797806	0.638	0.827928	0.638	0.729723	0.638	0.74677	0.638	0.05791	0.638	0.0640321	0.638	0.00694	0.638	0.00720836
0.639	0.797822	0.639	0.827925	0.639	0.72998	0.639	0.746888	0.639	0.058107	0.639	0.0642859	0.639	0.006945	0.639	0.00721408
0.64	0.79793	0.64	0.827923	0.64	0.730244	0.64	0.747003	0.64	0.058348	0.64	0.0645406	0.64	0.006944	0.64	0.00721983
0.641	0.797988	0.641	0.827921	0.641	0.730477	0.641	0.747115	0.641	0.058602	0.641	0.064796	0.641	0.006953	0.641	0.00722559
0.642	0.797954	0.642	0.82792	0.642	0.730672	0.642	0.747225	0.642	0.058798	0.642	0.0650524	0.642	0.006962	0.642	0.00723138
0.643	0.797966	0.643	0.827919	0.643	0.731006	0.643	0.747333	0.643	0.059055	0.643	0.0653095	0.643	0.006962	0.643	0.00723718
0.644	0.797935	0.644	0.827919	0.644	0.73127	0.644	0.747438	0.644	0.059254	0.644	0.0655674	0.644	0.006965	0.644	0.007243
0.645	0.797842	0.645	0.82792	0.645	0.73156	0.645	0.747541	0.645	0.059477	0.645	0.0658262	0.645	0.006966	0.645	0.00724883
0.646	0.797877	0.646	0.827921	0.646	0.731773	0.646	0.747641	0.646	0.0597	0.646	0.0660858	0.646	0.006972	0.646	0.00725469
0.647	0.79779	0.647	0.827923	0.647	0.732082	0.647	0.747739	0.647	0.059926	0.647	0.0663462	0.647	0.006981	0.647	0.00726057
0.648	0.797794	0.648	0.827925	0.648	0.732373	0.648	0.747834	0.648	0.060147	0.648	0.0666074	0.648	0.00699	0.648	0.00726646
0.649	0.797758	0.649	0.827927	0.649	0.732626	0.649	0.747927	0.649	0.060402	0.649	0.0668695	0.649	0.006992	0.649	0.00727237
0.65	0.797735	0.65	0.827931	0.65	0.732866	0.65	0.748018	0.65	0.060612	0.65	0.0671324	0.65	0.006989	0.65	0.0072783
0.651	0.797754	0.651	0.827934	0.651	0.733081	0.651	0.748106	0.651	0.060853	0.651	0.0673961	0.651	0.006994	0.651	0.00728424
0.652	0.797737	0.652	0.827939	0.652	0.733158	0.652	0.748192	0.652	0.061099	0.652	0.0676606	0.652	0.006999	0.652	0.0072902
0.653	0.797699	0.653	0.827944	0.653	0.73331	0.653	0.748276	0.653	0.061324	0.653	0.067926	0.653	0.00701	0.653	0.00729618
0.654	0.79767	0.654	0.827949	0.654	0.733443	0.654	0.748358	0.654	0.061581	0.654	0.0681922	0.654	0.007013	0.654	0.00730218
0.655	0.797628	0.655	0.827955	0.655	0.733578	0.655	0.748437	0.655	0.061804	0.655	0.0684592	0.655	0.007013	0.655	0.00730819
0.656	0.797664	0.656	0.827961	0.656	0.733692	0.656	0.748514	0.656	0.061995	0.656	0.068727	0.656	0.00702	0.656	0.00731422
0.657	0.797593	0.657	0.827968	0.657	0.733726	0.657	0.748589	0.657	0.062251	0.657	0.0689957	0.657	0.007031	0.657	0.00732027
0.658	0.797624	0.658	0.827975	0.658	0.733891	0.658	0.748661	0.658	0.062478	0.658	0.0692652	0.658	0.007029	0.658	0.00732633
0.659	0.797673	0.659	0.827982	0.659	0.734006	0.659	0.748732	0.659	0.062734	0.659	0.0695356	0.659	0.007035	0.659	0.00733241
0.66	0.797623	0.66	0.827991	0.66	0.734119	0.66	0.7488	0.66	0.062972	0.66	0.0698067	0.66	0.007039	0.66	0.00733851
0.661	0.797717	0.661	0.827999	0.661	0.73428	0.661	0.748866	0.661	0.063201	0.661	0.0700787	0.661	0.007032	0.661	0.00734462
0.662	0.797704	0.662	0.828008	0.662	0.734494	0.662	0.74893	0.662	0.06342	0.662	0.0703516	0.662	0.007038	0.662	0.00735075
0.663	0.797614	0.663	0.828018	0.663	0.73467	0.663	0.748992	0.663	0.063668	0.663	0.0706252	0.663	0.007057	0.663	0.00735689
0.664	0.797681	0.664	0.828028	0.664	0.734791	0.664	0.749052	0.664	0.063937	0.664	0.0708997	0.664	0.007068	0.664	0.00736305
0.665	0.797687	0.665	0.828038	0.665	0.734975	0.665	0.74911	0.665	0.06415	0.665	0.071175	0.665	0.007077	0.665	0.00736922
0.666	0.797755	0.666	0.828049	0.666	0.735186	0.666	0.749165	0.666	0.064413	0.666	0.0714512	0.666	0.007088	0.666	0.00737541
0.667	0.797739	0.667	0.82806	0.667	0.735376	0.667	0.749219	0.667	0.064637	0.667	0.0717282	0.667	0.007094	0.667	0.00738162
0.668	0.797689	0.668	0.828072	0.668	0.735718	0.668	0.749271	0.668	0.064861	0.668	0.072006	0.668	0.007095	0.668	0.00738784
0.669	0.79767	0.669	0.828084	0.669	0.735886	0.669	0.749321	0.669	0.065118	0.669	0.0722847	0.669	0.0071	0.669	0.00739407
0.67	0.797648	0.67	0.828097	0.67	0.735794	0.67	0.749368	0.67	0.06537	0.67	0.0725641	0.67	0.00711	0.67	0.00740032
0.671	0.797664	0.671	0.82811	0.671	0.735929	0.671	0.749414	0.671	0.065643	0.671	0.0728445	0.671	0.007117	0.671	0.00740659
0.672	0.797577	0.672	0.828123	0.672	0.736076	0.672	0.749458	0.672	0.0659	0.672	0.0731256	0.672	0.007128	0.672	0.00741287
0.673	0.797537	0.673	0.828137	0.673	0.736255	0.673	0.7495	0.673	0.066157	0.673	0.0734076	0.673	0.007136	0.673	0.00741916
0.674	0.797597	0.674	0.828151	0.674	0.736258	0.674	0.74954	0.674	0.066413	0.674	0.0736905	0.674	0.007135	0.674	0.00742547
0.675	0.797567	0.675	0.828166	0.675	0.736371	0.675	0.749579	0.675	0.066642	0.675	0.0739741	0.675	0.007138	0.675	0.00743179
0.676	0.797533	0.676	0.82818	0.676	0.736473	0.676	0.749615	0.676	0.066894	0.676	0.0742586	0.676	0.007142	0.676	0.00743812
0.677	0.797488	0.677	0.828196	0.677	0.736582	0.677	0.749649	0.677	0.067167	0.677	0.074544	0.677	0.007154	0.677	0.00744447
0.678	0.797582	0.678	0.828211	0.678	0.736745	0.678	0.749682	0.678	0.067399	0.678	0.0748301	0.678	0.007171	0.678	0.00745084
0.679	0.797575	0.679	0.828228	0.679	0.736829	0.679	0.749713	0.679	0.067636	0.679	0.0751172	0.679	0.007175	0.679	0.00745722
0.68	0.797646	0.68	0.828244	0.68	0.736952	0.68	0.749742	0.68	0.067928	0.68	0.075405	0.68	0.007194	0.68	0.00746361
0.681	0.797692	0.681	0.828261	0.681	0.737128	0.681	0.74977	0.681	0.068201	0.681	0.0756937	0.681	0.007195	0.681	0.00747001
0.682	0.797673	0.682	0.828278	0.682	0.73704	0.682	0.749795	0.682	0.06844	0.682	0.0759832	0.682	0.007206	0.682	0.00747643
0.683	0.797699	0.683	0.828295	0.683	0.737147	0.683	0.749819	0.683	0.068655	0.683	0.0762736	0.683	0.007216	0.683	0.00748286
0.684	0.79783	0.684	0.828313	0.684	0.737223	0.684	0.749841	0.684	0.06893	0.684	0.0765648	0.684	0.007218	0.684	0.00748931
0.685	0.797788	0.685	0.828331	0.685	0.737333	0.685	0.749862	0.685	0.069155	0.685	0.0768568	0.685	0.007209	0.685	0.00749577
0.686	0.797821	0.686	0.82835	0.686	0.737456	0.686	0.749881	0.686	0.069421	0.686	0.0771497	0.686	0.007198	0.686	0.00750224
0.687	0.797974	0.687	0.828369	0.687	0.737542	0.687	0.749898	0.687	0.069677	0.687	0.0774434	0.687	0.007202	0.687	0.00750872
0.688	0.798032	0.688	0.828388	0.688	0.737817	0.688	0.749913	0.688	0.069934	0.688	0.077738	0.688	0.007206	0.688	0.00751522
0.689	0.797928	0.689	0.828407	0.689	0.737915	0.689	0.749927	0.689	0.070168	0.689	0.0780334	0.689	0.007208	0.689	0.00752173
0.69	0.797901	0.69	0.828427	0.69	0.738234	0.69	0.749939	0.69	0.070426	0.69	0.0783296	0.69	0.007202	0.69	0.00752825
0.691	0.797856	0.691	0.828447	0.691	0.73839	0.691	0.74995	0.691	0.070709	0.691	0.0786267	0.691	0.007221	0.691	0.00753479
0.692	0.797875	0.692	0.828468	0.692	0.738544	0.692	0.749959	0.692	0.07098	0.692	0.0789246	0.692	0.007227	0.692	0.00754134
0.693	0.797915	0.693	0.828489	0.693	0.738594	0.693	0.749967	0.693	0.071216	0.693	0.0792233	0.693	0.007228	0.693	0.0075479
0.694	0.797959	0.694	0.82851	0.694	0.738556	0.694	0.749972	0.694	0.071462	0.694	0.0795229	0.694	0.007233	0.694	0.00755447
0.695	0.797946	0.695	0.828531	0.695	0.738747	0.695	0.749977	0.695	0.071702	0.695	0.0798233	0.695	0.007236	0.695	0.00756106
0.696	0.79786	0.696	0.828553	0.696	0.738753	0.696	0.74998	0.696	0.071991	0.696	0.0801246	0.696	0.007236	0.696	0.00756766
0.697	0.797952	0.697	0.828575	0.697	0.738862	0.697	0.749981	0.697	0.072252	0.697	0.0804267	0.697	0.007242	0.697	0.00757427
0.698	0.797957	0.698	0.828597	0.698	0.739101	0.698	0.749981	0.698	0.072537	0.698	0.0807296	0.698	0.007239	0.698	0.00758089
0.699	0.797956	0.699	0.828619	0.699	0.739282	0.699	0.74998	0.699	0.072809	0.699	0.0810334	0.699	0.00724	0.699	0.00758752
0.7	0.797986	0.7	0.828642	0.7	0.739106	0.7	0.749977	0.7	0.073061	0.7	0.081338	0.7	0.007235	0.7	0.00759417
0.701	0.798048	0.701	0.828665	0.701	0.739261	0.701	0.749972	0.701	0.073335	0.701	0.0816435	0.701	0.00724	0.701	0.00760083
0.702	0.798013	0.702	0.828688	0.702	0.73923	0.702	0.749966	0.702	0.073619	0.702	0.0819498	0.702	0.007243	0.702	0.0076075
0.703	0.798086	0.703	0.828712	0.703	0.739204	0.703	0.749959	0.703	0.073925	0.703	0.0822569	0.703	0.007256	0.703	0.00761418
0.704	0.798112	0.704	0.828735	0.704	0.739145	0.704	0.74995	0.704	0.07421	0.704	0.0825649	0.704	0.007267	0.704	0.00762087
0.705	0.798171	0.705	0.82876	0.705	0.739197	0.705	0.74994	0.705	0.074446	0.705	0.0828737	0.705	0.007272	0.705	0.00762758
0.706	0.798255	0.706	0.828784	0.706	0.739294	0.706	0.749929	0.706	0.074752	0.706	0.0831833	0.706	0.007277	0.706	0.0076343
0.707	0.798173	0.707	0.828808	0.707	0.739444	0.707	0.749916	0.707	0.075059	0.707	0.0834938	0.707	0.007287	0.707	0.00764102
0.708	0.79822	0.708	0.828833	0.708	0.739539	0.708	0.749902	0.708	0.075301	0.708	0.0838051	0.708	0.007293	0.708	0.00764776
0.709	0.79834	0.709	0.828858	0.709	0.739623	0.709	0.749887	0.709	0.075601	0.709	0.0841173	0.709	0.007303	0.709	0.00765452
0.71	0.798288	0.71	0.828883	0.71	0.739749	0.71	0.74987	0.71	0.075868	0.71	0.0844303	0.71	0.007308	0.71	0.00766128
0.711	0.798334	0.711	0.828909	0.711	0.739777	0.711	0.749852	0.711	0.076148	0.711	0.0847441	0.711	0.007317	0.711	0.00766805
0.712	0.798381	0.712	0.828934	0.712	0.739695	0.712	0.749833	0.712	0.076457	0.712	0.0850588	0.712	0.007321	0.712	0.00767484
0.713	0.798392	0.713	0.82896	0.713	0.739577	0.713	0.749813	0.713	0.076726	0.713	0.0853743	0.713	0.00732	0.713	0.00768164
0.714	0.798362	0.714	0.828986	0.714	0.739555	0.714	0.749791	0.714	0.077025	0.714	0.0856906	0.714	0.007327	0.714	0.00768844
0.715	0.79845	0.715	0.829013	0.715	0.739598	0.715	0.749768	0.715	0.077313	0.715	0.0860078	0.715	0.007326	0.715	0.00769526
0.716	0.798438	0.716	0.829039	0.716	0.739642	0.716	0.749744	0.716	0.077609	0.716	0.0863258	0.716	0.007327	0.716	0.00770209
0.717	0.798419	0.717	0.829066	0.717	0.739594	0.717	0.749719	0.717	0.077875	0.717	0.0866447	0.717	0.007326	0.717	0.00770894
0.718	0.798397	0.718	0.829093	0.718	0.739583	0.718	0.749692	0.718	0.078174	0.718	0.0869644	0.718	0.007328	0.718	0.00771579
0.719	0.798468	0.719	0.82912	0.719	0.739709	0.719	0.749665	0.719	0.078445	0.719	0.0872849	0.719	0.007338	0.719	0.00772265
0.72	0.798428	0.72	0.829147	0.72	0.739656	0.72	0.749636	0.72	0.078704	0.72	0.0876063	0.72	0.007346	0.72	0.00772953
0.721	0.798495	0.721	0.829175	0.721	0.739854	0.721	0.749606	0.721	0.079013	0.721	0.0879285	0.721	0.007349	0.721	0.00773641
0.722	0.798555	0.722	0.829202	0.722	0.739877	0.722	0.749575	0.722	0.079296	0.722	0.0882515	0.722	0.007355	0.722	0.00774331
0.723	0.798399	0.723	0.82923	0.723	0.739864	0.723	0.749543	0.723	0.079571	0.723	0.0885754	0.723	0.007354	0.723	0.00775022
0.724	0.798459	0.724	0.829258	0.724	0.739877	0.724	0.749509	0.724	0.079904	0.724	0.0889001	0.724	0.007363	0.724	0.00775714
0.725	0.798535	0.725	0.829286	0.725	0.73988	0.725	0.749475	0.725	0.08017	0.725	0.0892256	0.725	0.007362	0.725	0.00776407
0.726	0.798631	0.726	0.829315	0.726	0.739852	0.726	0.749439	0.726	0.080433	0.726	0.089552	0.726	0.007373	0.726	0.00777101
0.727	0.798739	0.727	0.829343	0.727	0.739893	0.727	0.749403	0.727	0.080726	0.727	0.0898792	0.727	0.007386	0.727	0.00777796
0.728	0.798826	0.728	0.829372	0.728	0.739833	0.728	0.749365	0.728	0.08103	0.728	0.0902072	0.728	0.007397	0.728	0.00778492
0.729	0.798934	0.729	0.8294	0.729	0.739823	0.729	0.749327	0.729	0.081313	0.729	0.0905361	0.729	0.007402	0.729	0.0077919
0.73	0.799007	0.73	0.829429	0.73	0.739782	0.73	0.749287	0.73	0.0816	0.73	0.0908658	0.73	0.007402	0.73	0.00779888
0.731	0.799021	0.731	0.829459	0.731	0.73988	0.731	0.749247	0.731	0.081886	0.731	0.0911963	0.731	0.007418	0.731	0.00780587
0.732	0.798989	0.732	0.829488	0.732	0.739903	0.732	0.749205	0.732	0.082162	0.732	0.0915276	0.732	0.007423	0.732	0.00781288
0.733	0.799055	0.733	0.829517	0.733	0.73979	0.733	0.749162	0.733	0.082441	0.733	0.0918598	0.733	0.007419	0.733	0.0078199
0.734	0.799036	0.734	0.829547	0.734	0.739769	0.734	0.749119	0.734	0.082748	0.734	0.0921928	0.734	0.007416	0.734	0.00782692
0.735	0.79912	0.735	0.829576	0.735	0.739888	0.735	0.749074	0.735	0.083058	0.735	0.0925267	0.735	0.007428	0.735	0.00783396
0.736	0.799112	0.736	0.829606	0.736	0.739743	0.736	0.749029	0.736	0.083358	0.736	0.0928614	0.736	0.007439	0.736	0.00784101
0.737	0.79916	0.737	0.829636	0.737	0.739859	0.737	0.748983	0.737	0.083648	0.737	0.0931969	0.737	0.007426	0.737	0.00784807
0.738	0.799179	0.738	0.829666	0.738	0.739944	0.738	0.748935	0.738	0.083942	0.738	0.0935332	0.738	0.007424	0.738	0.00785514
0.739	0.799249	0.739	0.829696	0.739	0.739872	0.739	0.748887	0.739	0.084229	0.739	0.0938703	0.739	0.007436	0.739	0.00786222
0.74	0.799212	0.74	0.829726	0.74	0.73984	0.74	0.748838	0.74	0.084472	0.74	0.0942083	0.74	0.007443	0.74	0.00786932
0.741	0.799178	0.741	0.829757	0.741	0.739834	0.741	0.748788	0.741	0.084819	0.741	0.0945471	0.741	0.007445	0.741	0.00787642
0.742	0.799275	0.742	0.829787	0.742	0.739841	0.742	0.748737	0.742	0.085126	0.742	0.0948868	0.742	0.007452	0.742	0.00788353
0.743	0.799275	0.743	0.829818	0.743	0.739815	0.743	0.748686	0.743	0.08546	0.743	0.0952272	0.743	0.007459	0.743	0.00789066
0.744	0.799262	0.744	0.829848	0.744	0.739801	0.744	0.748633	0.744	0.085738	0.744	0.0955685	0.744	0.007474	0.744	0.00789779
0.745	0.799346	0.745	0.829879	0.745	0.739915	0.745	0.74858	0.745	0.086037	0.745	0.0959106	0.745	0.007481	0.745	0.00790494
0.746	0.799453	0.746	0.82991	0.746	0.739872	0.746	0.748526	0.746	0.086361	0.746	0.0962535	0.746	0.007478	0.746	0.0079121
0.747	0.799523	0.747	0.829941	0.747	0.739844	0.747	0.748471	0.747	0.086692	0.747	0.0965973	0.747	0.007487	0.747	0.00791926
0.748	0.799597	0.748	0.829972	0.748	0.739919	0.748	0.748415	0.748	0.087028	0.748	0.0969418	0.748	0.007507	0.748	0.00792644
0.749	0.799538	0.749	0.830003	0.749	0.739953	0.749	0.748359	0.749	0.08733	0.749	0.0972872	0.749	0.007508	0.749	0.00793363
0.75	0.799569	0.75	0.830034	0.75	0.739947	0.75	0.748301	0.75	0.087598	0.75	0.0976334	0.75	0.007515	0.75	0.00794083
0.751	0.799774	0.751	0.830066	0.751	0.739907	0.751	0.748243	0.751	0.087893	0.751	0.0979804	0.751	0.007521	0.751	0.00794805
0.752	0.799787	0.752	0.830097	0.752	0.739904	0.752	0.748185	0.752	0.088217	0.752	0.0983283	0.752	0.007531	0.752	0.00795527
0.753	0.799969	0.753	0.830128	0.753	0.7399	0.753	0.748125	0.753	0.088527	0.753	0.098677	0.753	0.007546	0.753	0.0079625
0.754	0.800021	0.754	0.83016	0.754	0.739948	0.754	0.748065	0.754	0.088869	0.754	0.0990264	0.754	0.007545	0.754	0.00796975
0.755	0.800108	0.755	0.830191	0.755	0.739905	0.755	0.748004	0.755	0.089203	0.755	0.0993767	0.755	0.007557	0.755	0.007977
0.756	0.800135	0.756	0.830223	0.756	0.739952	0.756	0.747942	0.756	0.089521	0.756	0.0997278	0.756	0.007563	0.756	0.00798427
0.757	0.800224	0.757	0.830255	0.757	0.739915	0.757	0.74788	0.757	0.089812	0.757	0.10008	0.757	0.007574	0.757	0.00799155
0.758	0.800263	0.758	0.830287	0.758	0.739864	0.758	0.747817	0.758	0.090118	0.758	0.100432	0.758	0.007585	0.758	0.00799884
0.759	0.800294	0.759	0.830318	0.759	0.739963	0.759	0.747753	0.759	0.090439	0.759	0.100786	0.759	0.007586	0.759	0.00800614
0.76	0.800274	0.76	0.83035	0.76	0.739854	0.76	0.747689	0.76	0.0907	0.76	0.10114	0.76	0.007589	0.76	0.00801345
0.761	0.800253	0.761	0.830382	0.761	0.739847	0.761	0.747624	0.761	0.091037	0.761	0.101496	0.761	0.007589	0.761	0.00802078
0.762	0.800318	0.762	0.830414	0.762	0.739845	0.762	0.747558	0.762	0.091345	0.762	0.101852	0.762	0.007595	0.762	0.00802811
0.763	0.800388	0.763	0.830446	0.763	0.739799	0.763	0.747492	0.763	0.091633	0.763	0.102208	0.763	0.007603	0.763	0.00803546
0.764	0.80037	0.764	0.830478	0.764	0.739883	0.764	0.747425	0.764	0.091907	0.764	0.102566	0.764	0.007615	0.764	0.00804281
0.765	0.800366	0.765	0.83051	0.765	0.73978	0.765	0.747358	0.765	0.092232	0.765	0.102924	0.765	0.00762	0.765	0.00805018
0.766	0.800485	0.766	0.830542	0.766	0.739788	0.766	0.74729	0.766	0.092551	0.766	0.103284	0.766	0.007634	0.766	0.00805756
0.767	0.800506	0.767	0.830574	0.767	0.739834	0.767	0.747221	0.767	0.092872	0.767	0.103644	0.767	0.007635	0.767	0.00806496
0.768	0.800675	0.768	0.830606	0.768	0.739704	0.768	0.747152	0.768	0.093206	0.768	0.104004	0.768	0.007642	0.768	0.00807236
0.769	0.800693	0.769	0.830639	0.769	0.739698	0.769	0.747082	0.769	0.093556	0.769	0.104366	0.769	0.007647	0.769	0.00807978
0.77	0.800654	0.77	0.830671	0.77	0.739722	0.77	0.747012	0.77	0.093887	0.77	0.104728	0.77	0.007651	0.77	0.0080872
0.771	0.800631	0.771	0.830703	0.771	0.739923	0.771	0.746941	0.771	0.094207	0.771	0.105092	0.771	0.00765	0.771	0.00809464
0.772	0.800799	0.772	0.830735	0.772	0.739929	0.772	0.746869	0.772	0.094518	0.772	0.105456	0.772	0.007642	0.772	0.00810209
0.773	0.800699	0.773	0.830768	0.773	0.739881	0.773	0.746797	0.773	0.094848	0.773	0.105821	0.773	0.007648	0.773	0.00810956
0.774	0.800785	0.774	0.8308	0.774	0.739818	0.774	0.746725	0.774	0.095192	0.774	0.106186	0.774	0.007663	0.774	0.00811703
0.775	0.800794	0.775	0.830832	0.775	0.739826	0.775	0.746652	0.775	0.095541	0.775	0.106553	0.775	0.007667	0.775	0.00812452
0.776	0.80085	0.776	0.830864	0.776	0.739812	0.776	0.746579	0.776	0.095831	0.776	0.10692	0.776	0.007666	0.776	0.00813202
0.777	0.800923	0.777	0.830897	0.777	0.739766	0.777	0.746505	0.777	0.09617	0.777	0.107288	0.777	0.007683	0.777	0.00813953
0.778	0.800941	0.778	0.830929	0.778	0.739634	0.778	0.74643	0.778	0.096478	0.778	0.107657	0.778	0.007694	0.778	0.00814705
0.779	0.800926	0.779	0.830961	0.779	0.739547	0.779	0.746356	0.779	0.096773	0.779	0.108026	0.779	0.0077	0.779	0.00815459
0.78	0.800943	0.78	0.830994	0.78	0.739493	0.78	0.74628	0.78	0.097159	0.78	0.108397	0.78	0.00771	0.78	0.00816213
0.781	0.800919	0.781	0.831026	0.781	0.739562	0.781	0.746204	0.781	0.097454	0.781	0.108768	0.781	0.007729	0.781	0.00816969
0.782	0.800971	0.782	0.831058	0.782	0.739529	0.782	0.746128	0.782	0.097761	0.782	0.10914	0.782	0.007737	0.782	0.00817727
0.783	0.800999	0.783	0.83109	0.783	0.739505	0.783	0.746052	0.783	0.098095	0.783	0.109512	0.783	0.007735	0.783	0.00818485
0.784	0.801086	0.784	0.831123	0.784	0.739507	0.784	0.745975	0.784	0.098422	0.784	0.109886	0.784	0.007742	0.784	0.00819245
0.785	0.80107	0.785	0.831155	0.785	0.739285	0.785	0.745897	0.785	0.098767	0.785	0.11026	0.785	0.007739	0.785	0.00820006
0.786	0.801114	0.786	0.831187	0.786	0.739313	0.786	0.745819	0.786	0.099112	0.786	0.110635	0.786	0.007737	0.786	0.00820768
0.787	0.801081	0.787	0.831219	0.787	0.739387	0.787	0.745741	0.787	0.099459	0.787	0.111011	0.787	0.007741	0.787	0.00821532
0.788	0.801125	0.788	0.831251	0.788	0.739384	0.788	0.745663	0.788	0.09981	0.788	0.111388	0.788	0.007743	0.788	0.00822297
0.789	0.801187	0.789	0.831284	0.789	0.739408	0.789	0.745584	0.789	0.100151	0.789	0.111765	0.789	0.007746	0.789	0.00823063
0.79	0.801234	0.79	0.831316	0.79	0.739283	0.79	0.745504	0.79	0.100469	0.79	0.112144	0.79	0.00775	0.79	0.00823831
0.791	0.801222	0.791	0.831348	0.791	0.739247	0.791	0.745425	0.791	0.100822	0.791	0.112523	0.791	0.007768	0.791	0.008246
0.792	0.801328	0.792	0.83138	0.792	0.739132	0.792	0.745344	0.792	0.101145	0.792	0.112903	0.792	0.007784	0.792	0.0082537
0.793	0.801413	0.793	0.831412	0.793	0.739033	0.793	0.745264	0.793	0.101468	0.793	0.113283	0.793	0.007779	0.793	0.00826141
0.794	0.801458	0.794	0.831444	0.794	0.739019	0.794	0.745183	0.794	0.101835	0.794	0.113664	0.794	0.007786	0.794	0.00826914
0.795	0.801506	0.795	0.831476	0.795	0.738984	0.795	0.745102	0.795	0.10217	0.795	0.114047	0.795	0.007795	0.795	0.00827689
0.796	0.801497	0.796	0.831508	0.796	0.73888	0.796	0.745021	0.796	0.102505	0.796	0.114429	0.796	0.007809	0.796	0.00828464
0.797	0.80156	0.797	0.83154	0.797	0.738824	0.797	0.744939	0.797	0.102863	0.797	0.114813	0.797	0.007816	0.797	0.00829241
0.798	0.801712	0.798	0.831571	0.798	0.738806	0.798	0.744857	0.798	0.103202	0.798	0.115197	0.798	0.007834	0.798	0.00830019
0.799	0.801666	0.799	0.831603	0.799	0.738902	0.799	0.744775	0.799	0.103549	0.799	0.115583	0.799	0.007836	0.799	0.00830799
0.8	0.801671	0.8	0.831635	0.8	0.738767	0.8	0.744693	0.8	0.103923	0.8	0.115969	0.8	0.007839	0.8	0.0083158
0.801	0.801612	0.801	0.831667	0.801	0.738628	0.801	0.74461	0.801	0.104284	0.801	0.116355	0.801	0.007855	0.801	0.00832363
0.802	0.801675	0.802	0.831698	0.802	0.738537	0.802	0.744527	0.802	0.104641	0.802	0.116743	0.802	0.007857	0.802	0.00833147
0.803	0.801692	0.803	0.83173	0.803	0.738455	0.803	0.744443	0.803	0.104964	0.803	0.117131	0.803	0.007856	0.803	0.00833932
0.804	0.801672	0.804	0.831762	0.804	0.738507	0.804	0.74436	0.804	0.105362	0.804	0.11752	0.804	0.007861	0.804	0.00834719
0.805	0.801631	0.805	0.831793	0.805	0.738545	0.805	0.744276	0.805	0.105694	0.805	0.11791	0.805	0.007863	0.805	0.00835507
0.806	0.80173	0.806	0.831824	0.806	0.738673	0.806	0.744192	0.806	0.10607	0.806	0.1183	0.806	0.007862	0.806	0.00836297
0.807	0.801706	0.807	0.831856	0.807	0.738645	0.807	0.744108	0.807	0.106446	0.807	0.118692	0.807	0.007867	0.807	0.00837088
0.808	0.801783	0.808	0.831887	0.808	0.73872	0.808	0.744023	0.808	0.106791	0.808	0.119084	0.808	0.007866	0.808	0.0083788
0.809	0.80193	0.809	0.831918	0.809	0.738668	0.809	0.743939	0.809	0.107135	0.809	0.119476	0.809	0.007865	0.809	0.00838675
0.81	0.80201	0.81	0.83195	0.81	0.738611	0.81	0.743854	0.81	0.107489	0.81	0.11987	0.81	0.007879	0.81	0.0083947
0.811	0.80208	0.811	0.831981	0.811	0.738461	0.811	0.743769	0.811	0.107851	0.811	0.120264	0.811	0.007883	0.811	0.00840267
0.812	0.802179	0.812	0.832012	0.812	0.738375	0.812	0.743683	0.812	0.108216	0.812	0.120659	0.812	0.007894	0.812	0.00841066
0.813	0.802248	0.813	0.832043	0.813	0.738238	0.813	0.743598	0.813	0.1086	0.813	0.121055	0.813	0.007904	0.813	0.00841866
0.814	0.802298	0.814	0.832074	0.814	0.738161	0.814	0.743512	0.814	0.108937	0.814	0.121452	0.814	0.00791	0.814	0.00842668
0.815	0.802375	0.815	0.832104	0.815	0.73815	0.815	0.743426	0.815	0.109304	0.815	0.121849	0.815	0.007919	0.815	0.00843471
0.816	0.802417	0.816	0.832135	0.816	0.738094	0.816	0.74334	0.816	0.109646	0.816	0.122247	0.816	0.00793	0.816	0.00844276
0.817	0.802351	0.817	0.832166	0.817	0.738149	0.817	0.743254	0.817	0.110013	0.817	0.122646	0.817	0.007941	0.817	0.00845082
0.818	0.802389	0.818	0.832196	0.818	0.738102	0.818	0.743168	0.818	0.110377	0.818	0.123045	0.818	0.007941	0.818	0.0084589
0.819	0.802369	0.819	0.832227	0.819	0.738037	0.819	0.743082	0.819	0.110743	0.819	0.123445	0.819	0.007955	0.819	0.008467
0.82	0.802429	0.82	0.832257	0.82	0.737971	0.82	0.742995	0.82	0.111104	0.82	0.123846	0.82	0.007972	0.82	0.00847511
0.821	0.802454	0.821	0.832288	0.821	0.737812	0.821	0.742909	0.821	0.111466	0.821	0.124248	0.821	0.007983	0.821	0.00848323
0.822	0.802414	0.822	0.832318	0.822	0.73776	0.822	0.742822	0.822	0.111832	0.822	0.12465	0.822	0.007981	0.822	0.00849138
0.823	0.802388	0.823	0.832348	0.823	0.737744	0.823	0.742735	0.823	0.112217	0.823	0.125053	0.823	0.007985	0.823	0.00849954
0.824	0.802537	0.824	0.832378	0.824	0.737616	0.824	0.742648	0.824	0.112617	0.824	0.125457	0.824	0.008003	0.824	0.00850771
0.825	0.802542	0.825	0.832408	0.825	0.737711	0.825	0.742561	0.825	0.113009	0.825	0.125862	0.825	0.008009	0.825	0.00851591
0.826	0.802555	0.826	0.832438	0.826	0.737644	0.826	0.742474	0.826	0.11338	0.826	0.126267	0.826	0.008011	0.826	0.00852412
0.827	0.802688	0.827	0.832468	0.827	0.737446	0.827	0.742386	0.827	0.11371	0.827	0.126673	0.827	0.00802	0.827	0.00853234
0.828	0.802696	0.828	0.832498	0.828	0.737378	0.828	0.742299	0.828	0.114055	0.828	0.12708	0.828	0.008024	0.828	0.00854059
0.829	0.802737	0.829	0.832527	0.829	0.737342	0.829	0.742212	0.829	0.1144	0.829	0.127488	0.829	0.008033	0.829	0.00854885
0.83	0.80267	0.83	0.832557	0.83	0.73723	0.83	0.742124	0.83	0.114779	0.83	0.127896	0.83	0.008034	0.83	0.00855712
0.831	0.802623	0.831	0.832586	0.831	0.737138	0.831	0.742036	0.831	0.115134	0.831	0.128305	0.831	0.008046	0.831	0.00856542
0.832	0.802657	0.832	0.832616	0.832	0.73692	0.832	0.741949	0.832	0.115511	0.832	0.128714	0.832	0.008047	0.832	0.00857373
0.833	0.802621	0.833	0.832645	0.833	0.736724	0.833	0.741861	0.833	0.115863	0.833	0.129125	0.833	0.008064	0.833	0.00858206
0.834	0.802649	0.834	0.832674	0.834	0.736676	0.834	0.741773	0.834	0.116303	0.834	0.129536	0.834	0.008081	0.834	0.00859041
0.835	0.802731	0.835	0.832703	0.835	0.736606	0.835	0.741686	0.835	0.116661	0.835	0.129947	0.835	0.008093	0.835	0.00859877
0.836	0.802728	0.836	0.832732	0.836	0.736415	0.836	0.741598	0.836	0.117067	0.836	0.13036	0.836	0.008108	0.836	0.00860716
0.837	0.802804	0.837	0.832761	0.837	0.736442	0.837	0.74151	0.837	0.117446	0.837	0.130773	0.837	0.008121	0.837	0.00861556
0.838	0.802765	0.838	0.832789	0.838	0.736442	0.838	0.741422	0.838	0.117822	0.838	0.131187	0.838	0.008128	0.838	0.00862397
0.839	0.802734	0.839	0.832818	0.839	0.73625	0.839	0.741334	0.839	0.118201	0.839	0.131601	0.839	0.008134	0.839	0.00863241
0.84	0.802771	0.84	0.832846	0.84	0.736268	0.84	0.741247	0.84	0.118531	0.84	0.132017	0.84	0.00815	0.84	0.00864087
0.841	0.802803	0.841	0.832875	0.841	0.736051	0.841	0.741159	0.841	0.118917	0.841	0.132433	0.841	0.008147	0.841	0.00864934
0.842	0.80284	0.842	0.832903	0.842	0.736074	0.842	0.741071	0.842	0.119266	0.842	0.132849	0.842	0.008161	0.842	0.00865783
0.843	0.802946	0.843	0.832931	0.843	0.736108	0.843	0.740983	0.843	0.119687	0.843	0.133267	0.843	0.008161	0.843	0.00866635
0.844	0.802977	0.844	0.832959	0.844	0.736066	0.844	0.740895	0.844	0.120066	0.844	0.133685	0.844	0.00818	0.844	0.00867488
0.845	0.803079	0.845	0.832987	0.845	0.735984	0.845	0.740807	0.845	0.120442	0.845	0.134103	0.845	0.008176	0.845	0.00868342
0.846	0.803045	0.846	0.833015	0.846	0.735801	0.846	0.74072	0.846	0.120813	0.846	0.134523	0.846	0.00819	0.846	0.00869199
0.847	0.803003	0.847	0.833043	0.847	0.735811	0.847	0.740632	0.847	0.121192	0.847	0.134943	0.847	0.008209	0.847	0.00870058
0.848	0.80311	0.848	0.83307	0.848	0.735745	0.848	0.740544	0.848	0.121565	0.848	0.135364	0.848	0.008224	0.848	0.00870919
0.849	0.803161	0.849	0.833098	0.849	0.735762	0.849	0.740457	0.849	0.121906	0.849	0.135785	0.849	0.008224	0.849	0.00871781
0.85	0.803229	0.85	0.833125	0.85	0.735712	0.85	0.740369	0.85	0.122307	0.85	0.136207	0.85	0.00823	0.85	0.00872646
0.851	0.803306	0.851	0.833152	0.851	0.735506	0.851	0.740281	0.851	0.12271	0.851	0.13663	0.851	0.008236	0.851	0.00873512
0.852	0.803464	0.852	0.83318	0.852	0.735319	0.852	0.740194	0.852	0.123134	0.852	0.137054	0.852	0.008246	0.852	0.00874381
0.853	0.803462	0.853	0.833207	0.853	0.735332	0.853	0.740106	0.853	0.12348	0.853	0.137478	0.853	0.008243	0.853	0.00875251
0.854	0.80347	0.854	0.833233	0.854	0.735314	0.854	0.740019	0.854	0.123888	0.854	0.137903	0.854	0.008266	0.854	0.00876124
0.855	0.803548	0.855	0.83326	0.855	0.735317	0.855	0.739932	0.855	0.124283	0.855	0.138328	0.855	0.008277	0.855	0.00876999
0.856	0.803576	0.856	0.833287	0.856	0.735337	0.856	0.739844	0.856	0.124695	0.856	0.138754	0.856	0.008286	0.856	0.00877875
0.857	0.803554	0.857	0.833313	0.857	0.735342	0.857	0.739757	0.857	0.125106	0.857	0.139181	0.857	0.008305	0.857	0.00878754
0.858	0.803602	0.858	0.83334	0.858	0.735152	0.858	0.73967	0.858	0.125514	0.858	0.139608	0.858	0.008306	0.858	0.00879635
0.859	0.80366	0.859	0.833366	0.859	0.735057	0.859	0.739583	0.859	0.125916	0.859	0.140037	0.859	0.008312	0.859	0.00880517
0.86	0.803771	0.86	0.833392	0.86	0.734893	0.86	0.739496	0.86	0.126321	0.86	0.140465	0.86	0.00832	0.86	0.00881402
0.861	0.803801	0.861	0.833418	0.861	0.734905	0.861	0.739409	0.861	0.126744	0.861	0.140895	0.861	0.008321	0.861	0.00882289
0.862	0.803749	0.862	0.833444	0.862	0.734747	0.862	0.739323	0.862	0.127129	0.862	0.141325	0.862	0.008329	0.862	0.00883178
0.863	0.80378	0.863	0.833469	0.863	0.734686	0.863	0.739236	0.863	0.127558	0.863	0.141756	0.863	0.008337	0.863	0.0088407
0.864	0.80385	0.864	0.833495	0.864	0.734574	0.864	0.73915	0.864	0.1279	0.864	0.142187	0.864	0.008338	0.864	0.00884963
0.865	0.803792	0.865	0.833521	0.865	0.734568	0.865	0.739063	0.865	0.128296	0.865	0.142619	0.865	0.008353	0.865	0.00885858
0.866	0.803775	0.866	0.833546	0.866	0.734411	0.866	0.738977	0.866	0.128685	0.866	0.143052	0.866	0.008356	0.866	0.00886756
0.867	0.803944	0.867	0.833571	0.867	0.73439	0.867	0.738891	0.867	0.12908	0.867	0.143485	0.867	0.008371	0.867	0.00887656
0.868	0.803984	0.868	0.833596	0.868	0.734321	0.868	0.738805	0.868	0.129538	0.868	0.143919	0.868	0.008382	0.868	0.00888558
0.869	0.803991	0.869	0.833621	0.869	0.734283	0.869	0.738719	0.869	0.129949	0.869	0.144354	0.869	0.008386	0.869	0.00889462
0.87	0.804094	0.87	0.833646	0.87	0.734228	0.87	0.738633	0.87	0.13037	0.87	0.144789	0.87	0.008396	0.87	0.00890369
0.871	0.804191	0.871	0.83367	0.871	0.734144	0.871	0.738548	0.871	0.130715	0.871	0.145225	0.871	0.008406	0.871	0.00891277
0.872	0.804131	0.872	0.833695	0.872	0.734058	0.872	0.738462	0.872	0.131153	0.872	0.145661	0.872	0.008407	0.872	0.00892188
0.873	0.804198	0.873	0.833719	0.873	0.734031	0.873	0.738377	0.873	0.131506	0.873	0.146098	0.873	0.008417	0.873	0.00893101
0.874	0.804281	0.874	0.833744	0.874	0.733973	0.874	0.738292	0.874	0.131955	0.874	0.146536	0.874	0.008416	0.874	0.00894017
0.875	0.804274	0.875	0.833768	0.875	0.733896	0.875	0.738207	0.875	0.132394	0.875	0.146974	0.875	0.008419	0.875	0.00894935
0.876	0.804217	0.876	0.833792	0.876	0.733681	0.876	0.738122	0.876	0.132806	0.876	0.147413	0.876	0.008427	0.876	0.00895855
0.877	0.804181	0.877	0.833815	0.877	0.733723	0.877	0.738037	0.877	0.133205	0.877	0.147853	0.877	0.00844	0.877	0.00896777
0.878	0.804266	0.878	0.833839	0.878	0.733722	0.878	0.737953	0.878	0.133586	0.878	0.148293	0.878	0.00843	0.878	0.00897702
0.879	0.804226	0.879	0.833863	0.879	0.733603	0.879	0.737868	0.879	0.133994	0.879	0.148734	0.879	0.008447	0.879	0.00898629
0.88	0.804315	0.88	0.833886	0.88	0.733536	0.88	0.737784	0.88	0.1344	0.88	0.149176	0.88	0.008458	0.88	0.00899558
0.881	0.80444	0.881	0.833909	0.881	0.733617	0.881	0.7377	0.881	0.134805	0.881	0.149618	0.881	0.008455	0.881	0.0090049
0.882	0.804479	0.882	0.833933	0.882	0.733593	0.882	0.737616	0.882	0.135284	0.882	0.15006	0.882	0.008474	0.882	0.00901424
0.883	0.804414	0.883	0.833956	0.883	0.733591	0.883	0.737533	0.883	0.135674	0.883	0.150504	0.883	0.008486	0.883	0.0090236
0.884	0.804408	0.884	0.833978	0.884	0.733557	0.884	0.737449	0.884	0.136073	0.884	0.150947	0.884	0.008489	0.884	0.00903299
0.885	0.804383	0.885	0.834001	0.885	0.733312	0.885	0.737366	0.885	0.136436	0.885	0.151392	0.885	0.008501	0.885	0.0090424
0.886	0.804233	0.886	0.834024	0.886	0.733249	0.886	0.737283	0.886	0.136824	0.886	0.151837	0.886	0.008506	0.886	0.00905184
0.887	0.804186	0.887	0.834046	0.887	0.733315	0.887	0.7372	0.887	0.137248	0.887	0.152283	0.887	0.008509	0.887	0.0090613
0.888	0.804355	0.888	0.834068	0.888	0.73324	0.888	0.737118	0.888	0.137616	0.888	0.152729	0.888	0.008517	0.888	0.00907079
0.889	0.804379	0.889	0.83409	0.889	0.733148	0.889	0.737035	0.889	0.138007	0.889	0.153176	0.889	0.008536	0.889	0.0090803
0.89	0.8044	0.89	0.834112	0.89	0.732963	0.89	0.736953	0.89	0.138383	0.89	0.153623	0.89	0.008545	0.89	0.00908983
0.891	0.804397	0.891	0.834134	0.891	0.73303	0.891	0.736871	0.891	0.138759	0.891	0.154071	0.891	0.008552	0.891	0.00909939
0.892	0.804371	0.892	0.834156	0.892	0.732885	0.892	0.736789	0.892	0.13918	0.892	0.15452	0.892	0.008562	0.892	0.00910898
0.893	0.804459	0.893	0.834177	0.893	0.732747	0.893	0.736708	0.893	0.139572	0.893	0.154969	0.893	0.008569	0.893	0.00911859
0.894	0.804527	0.894	0.834199	0.894	0.732651	0.894	0.736626	0.894	0.139982	0.894	0.155418	0.894	0.008582	0.894	0.00912823
0.895	0.804425	0.895	0.83422	0.895	0.732452	0.895	0.736545	0.895	0.140448	0.895	0.155869	0.895	0.00858	0.895	0.00913789
0.896	0.804587	0.896	0.834241	0.896	0.732409	0.896	0.736464	0.896	0.140842	0.896	0.15632	0.896	0.008606	0.896	0.00914757
0.897	0.804567	0.897	0.834262	0.897	0.73237	0.897	0.736384	0.897	0.14124	0.897	0.156771	0.897	0.008616	0.897	0.00915728
0.898	0.804578	0.898	0.834283	0.898	0.732384	0.898	0.736303	0.898	0.141703	0.898	0.157223	0.898	0.008622	0.898	0.00916702
0.899	0.804582	0.899	0.834304	0.899	0.732384	0.899	0.736223	0.899	0.142144	0.899	0.157675	0.899	0.008623	0.899	0.00917679
0.9	0.804551	0.9	0.834324	0.9	0.73233	0.9	0.736143	0.9	0.14258	0.9	0.158129	0.9	0.008639	0.9	0.00918657
0.901	0.804581	0.901	0.834345	0.901	0.732363	0.901	0.736063	0.901	0.142984	0.901	0.158582	0.901	0.008651	0.901	0.00919639
0.902	0.804666	0.902	0.834365	0.902	0.732294	0.902	0.735984	0.902	0.143415	0.902	0.159037	0.902	0.008652	0.902	0.00920623
0.903	0.804663	0.903	0.834385	0.903	0.732291	0.903	0.735905	0.903	0.143853	0.903	0.159491	0.903	0.008662	0.903	0.0092161
0.904	0.804693	0.904	0.834405	0.904	0.732356	0.904	0.735826	0.904	0.144306	0.904	0.159947	0.904	0.008665	0.904	0.009226
0.905	0.804793	0.905	0.834425	0.905	0.732129	0.905	0.735747	0.905	0.14478	0.905	0.160402	0.905	0.008662	0.905	0.00923592
0.906	0.804738	0.906	0.834444	0.906	0.731869	0.906	0.735668	0.906	0.14521	0.906	0.160859	0.906	0.008657	0.906	0.00924586
0.907	0.804687	0.907	0.834464	0.907	0.731931	0.907	0.73559	0.907	0.145577	0.907	0.161316	0.907	0.008668	0.907	0.00925584
0.908	0.804783	0.908	0.834483	0.908	0.731883	0.908	0.735512	0.908	0.145908	0.908	0.161773	0.908	0.008678	0.908	0.00926584
0.909	0.804768	0.909	0.834502	0.909	0.731824	0.909	0.735434	0.909	0.146277	0.909	0.162231	0.909	0.008686	0.909	0.00927587
0.91	0.804702	0.91	0.834521	0.91	0.731641	0.91	0.735357	0.91	0.146711	0.91	0.16269	0.91	0.008694	0.91	0.00928593
0.911	0.804681	0.911	0.83454	0.911	0.731695	0.911	0.73528	0.911	0.147191	0.911	0.163149	0.911	0.008697	0.911	0.00929601
0.912	0.804658	0.912	0.834559	0.912	0.731591	0.912	0.735203	0.912	0.147642	0.912	0.163609	0.912	0.008707	0.912	0.00930612
0.913	0.804616	0.913	0.834577	0.913	0.731548	0.913	0.735126	0.913	0.148068	0.913	0.164069	0.913	0.008715	0.913	0.00931626
0.914	0.804775	0.914	0.834596	0.914	0.731581	0.914	0.73505	0.914	0.148518	0.914	0.164529	0.914	0.008712	0.914	0.00932642
0.915	0.804828	0.915	0.834614	0.915	0.731531	0.915	0.734974	0.915	0.148983	0.915	0.164991	0.915	0.008715	0.915	0.00933662
0.916	0.80481	0.916	0.834632	0.916	0.73141	0.916	0.734898	0.916	0.149423	0.916	0.165452	0.916	0.008736	0.916	0.00934684
0.917	0.804804	0.917	0.83465	0.917	0.731309	0.917	0.734823	0.917	0.149831	0.917	0.165915	0.917	0.008744	0.917	0.00935709
0.918	0.804781	0.918	0.834668	0.918	0.731288	0.918	0.734747	0.918	0.15028	0.918	0.166377	0.918	0.00876	0.918	0.00936737
0.919	0.804809	0.919	0.834686	0.919	0.731273	0.919	0.734672	0.919	0.150664	0.919	0.16684	0.919	0.008764	0.919	0.00937767
0.92	0.804712	0.92	0.834704	0.92	0.731347	0.92	0.734598	0.92	0.151151	0.92	0.167304	0.92	0.008783	0.92	0.00938801
0.921	0.80467	0.921	0.834721	0.921	0.73122	0.921	0.734523	0.921	0.1516	0.921	0.167768	0.921	0.008792	0.921	0.00939837
0.922	0.804806	0.922	0.834738	0.922	0.731164	0.922	0.734449	0.922	0.152067	0.922	0.168233	0.922	0.008798	0.922	0.00940876
0.923	0.804792	0.923	0.834755	0.923	0.731234	0.923	0.734375	0.923	0.152491	0.923	0.168698	0.923	0.008806	0.923	0.00941918
0.924	0.804863	0.924	0.834772	0.924	0.73126	0.924	0.734302	0.924	0.152953	0.924	0.169164	0.924	0.008812	0.924	0.00942963
0.925	0.804964	0.925	0.834789	0.925	0.73121	0.925	0.734229	0.925	0.153381	0.925	0.16963	0.925	0.00882	0.925	0.00944011
0.926	0.80503	0.926	0.834806	0.926	0.731225	0.926	0.734156	0.926	0.153789	0.926	0.170097	0.926	0.008827	0.926	0.00945062
0.927	0.805073	0.927	0.834822	0.927	0.731329	0.927	0.734083	0.927	0.154212	0.927	0.170564	0.927	0.008841	0.927	0.00946115
0.928	0.805004	0.928	0.834839	0.928	0.731341	0.928	0.734011	0.928	0.154629	0.928	0.171032	0.928	0.008856	0.928	0.00947172
0.929	0.805032	0.929	0.834855	0.929	0.731388	0.929	0.733939	0.929	0.155049	0.929	0.1715	0.929	0.008859	0.929	0.00948231
0.93	0.805055	0.93	0.834871	0.93	0.731402	0.93	0.733867	0.93	0.155461	0.93	0.171969	0.93	0.008871	0.93	0.00949294
0.931	0.805057	0.931	0.834887	0.931	0.731352	0.931	0.733796	0.931	0.155938	0.931	0.172438	0.931	0.008879	0.931	0.00950359
0.932	0.805138	0.932	0.834903	0.932	0.731334	0.932	0.733725	0.932	0.156384	0.932	0.172907	0.932	0.008893	0.932	0.00951427
0.933	0.80502	0.933	0.834918	0.933	0.731378	0.933	0.733654	0.933	0.156894	0.933	0.173377	0.933	0.008908	0.933	0.00952499
0.934	0.804965	0.934	0.834934	0.934	0.731233	0.934	0.733583	0.934	0.157346	0.934	0.173848	0.934	0.008914	0.934	0.00953573
0.935	0.805008	0.935	0.834949	0.935	0.731013	0.935	0.733513	0.935	0.157752	0.935	0.174319	0.935	0.008923	0.935	0.0095465
0.936	0.804955	0.936	0.834964	0.936	0.730863	0.936	0.733443	0.936	0.158179	0.936	0.17479	0.936	0.00894	0.936	0.00955731
0.937	0.804998	0.937	0.834979	0.937	0.730896	0.937	0.733374	0.937	0.158653	0.937	0.175262	0.937	0.008946	0.937	0.00956814
0.938	0.80503	0.938	0.834994	0.938	0.730886	0.938	0.733305	0.938	0.159066	0.938	0.175734	0.938	0.008962	0.938	0.009579
0.939	0.805199	0.939	0.835009	0.939	0.73067	0.939	0.733236	0.939	0.159499	0.939	0.176207	0.939	0.008975	0.939	0.0095899
0.94	0.805141	0.94	0.835024	0.94	0.73061	0.94	0.733167	0.94	0.159948	0.94	0.17668	0.94	0.008992	0.94	0.00960082
0.941	0.805217	0.941	0.835038	0.941	0.730589	0.941	0.733099	0.941	0.160387	0.941	0.177154	0.941	0.009005	0.941	0.00961177
0.942	0.805268	0.942	0.835052	0.942	0.730528	0.942	0.733031	0.942	0.160803	0.942	0.177628	0.942	0.009006	0.942	0.00962276
0.943	0.80534	0.943	0.835067	0.943	0.730277	0.943	0.732963	0.943	0.16116	0.943	0.178103	0.943	0.009026	0.943	0.00963378
0.944	0.805346	0.944	0.835081	0.944	0.730245	0.944	0.732896	0.944	0.161602	0.944	0.178578	0.944	0.009035	0.944	0.00964482
0.945	0.805312	0.945	0.835094	0.945	0.730194	0.945	0.732829	0.945	0.162001	0.945	0.179053	0.945	0.009046	0.945	0.0096559
0.946	0.805346	0.946	0.835108	0.946	0.730136	0.946	0.732762	0.946	0.162423	0.946	0.179529	0.946	0.009051	0.946	0.00966701
0.947	0.805413	0.947	0.835122	0.947	0.729943	0.947	0.732696	0.947	0.162905	0.947	0.180005	0.947	0.009059	0.947	0.00967815
0.948	0.805441	0.948	0.835135	0.948	0.729818	0.948	0.73263	0.948	0.163397	0.948	0.180482	0.948	0.009072	0.948	0.00968932
0.949	0.805461	0.949	0.835149	0.949	0.729725	0.949	0.732564	0.949	0.163832	0.949	0.180959	0.949	0.009096	0.949	0.00970052
0.95	0.805495	0.95	0.835162	0.95	0.729576	0.95	0.732499	0.95	0.164294	0.95	0.181437	0.95	0.009104	0.95	0.00971176
0.951	0.805497	0.951	0.835175	0.951	0.729447	0.951	0.732434	0.951	0.164719	0.951	0.181915	0.951	0.009111	0.951	0.00972302
0.952	0.805427	0.952	0.835188	0.952	0.729407	0.952	0.732369	0.952	0.165179	0.952	0.182393	0.952	0.009114	0.952	0.00973432
0.953	0.805366	0.953	0.8352	0.953	0.729308	0.953	0.732305	0.953	0.16555	0.953	0.182872	0.953	0.009109	0.953	0.00974565
0.954	0.805374	0.954	0.835213	0.954	0.729283	0.954	0.732241	0.954	0.166031	0.954	0.183351	0.954	0.009113	0.954	0.00975701
0.955	0.805321	0.955	0.835225	0.955	0.729195	0.955	0.732178	0.955	0.166456	0.955	0.18383	0.955	0.009119	0.955	0.0097684
0.956	0.805317	0.956	0.835238	0.956	0.729128	0.956	0.732114	0.956	0.166919	0.956	0.18431	0.956	0.009125	0.956	0.00977982
0.957	0.805245	0.957	0.83525	0.957	0.729077	0.957	0.732051	0.957	0.167385	0.957	0.184791	0.957	0.009142	0.957	0.00979128
0.958	0.805352	0.958	0.835262	0.958	0.728934	0.958	0.731989	0.958	0.167883	0.958	0.185271	0.958	0.009163	0.958	0.00980276
0.959	0.805394	0.959	0.835274	0.959	0.72887	0.959	0.731926	0.959	0.168333	0.959	0.185753	0.959	0.009177	0.959	0.00981428
0.96	0.805504	0.96	0.835286	0.96	0.728887	0.96	0.731864	0.96	0.168716	0.96	0.186234	0.96	0.009177	0.96	0.00982584
0.961	0.805573	0.961	0.835297	0.961	0.728993	0.961	0.731803	0.961	0.169123	0.961	0.186716	0.961	0.009183	0.961	0.00983742
0.962	0.80558	0.962	0.835309	0.962	0.729023	0.962	0.731741	0.962	0.16955	0.962	0.187198	0.962	0.009205	0.962	0.00984904
0.963	0.805533	0.963	0.83532	0.963	0.729018	0.963	0.73168	0.963	0.17003	0.963	0.187681	0.963	0.009197	0.963	0.00986069
0.964	0.805669	0.964	0.835331	0.964	0.728948	0.964	0.73162	0.964	0.170455	0.964	0.188164	0.964	0.009206	0.964	0.00987237
0.965	0.80561	0.965	0.835342	0.965	0.728862	0.965	0.73156	0.965	0.170923	0.965	0.188647	0.965	0.009232	0.965	0.00988408
0.966	0.805699	0.966	0.835353	0.966	0.728902	0.966	0.7315	0.966	0.171366	0.966	0.189131	0.966	0.009229	0.966	0.00989583
0.967	0.805704	0.967	0.835364	0.967	0.728743	0.967	0.73144	0.967	0.171825	0.967	0.189615	0.967	0.009242	0.967	0.00990761
0.968	0.805723	0.968	0.835375	0.968	0.728681	0.968	0.731381	0.968	0.172293	0.968	0.1901	0.968	0.009247	0.968	0.00991942
0.969	0.805839	0.969	0.835385	0.969	0.728642	0.969	0.731322	0.969	0.172753	0.969	0.190585	0.969	0.009259	0.969	0.00993127
0.97	0.805854	0.97	0.835395	0.97	0.72859	0.97	0.731263	0.97	0.173196	0.97	0.19107	0.97	0.009266	0.97	0.00994314
0.971	0.805963	0.971	0.835406	0.971	0.728584	0.971	0.731205	0.971	0.173704	0.971	0.191555	0.971	0.009272	0.971	0.00995505
0.972	0.805971	0.972	0.835416	0.972	0.728466	0.972	0.731147	0.972	0.174168	0.972	0.192041	0.972	0.009291	0.972	0.009967
0.973	0.806051	0.973	0.835426	0.973	0.728351	0.973	0.73109	0.973	0.174629	0.973	0.192527	0.973	0.009301	0.973	0.00997898
0.974	0.805945	0.974	0.835436	0.974	0.728329	0.974	0.731033	0.974	0.17509	0.974	0.193014	0.974	0.009327	0.974	0.00999099
0.975	0.805905	0.975	0.835445	0.975	0.728285	0.975	0.730976	0.975	0.175559	0.975	0.193501	0.975	0.009335	0.975	0.010003
0.976	0.805846	0.976	0.835455	0.976	0.728363	0.976	0.730919	0.976	0.176007	0.976	0.193988	0.976	0.009335	0.976	0.0100151
0.977	0.8058	0.977	0.835464	0.977	0.72814	0.977	0.730863	0.977	0.176492	0.977	0.194476	0.977	0.009354	0.977	0.0100272
0.978	0.80578	0.978	0.835474	0.978	0.727985	0.978	0.730807	0.978	0.176936	0.978	0.194964	0.978	0.009369	0.978	0.0100394
0.979	0.805797	0.979	0.835483	0.979	0.727909	0.979	0.730752	0.979	0.17744	0.979	0.195452	0.979	0.009379	0.979	0.0100515
0.98	0.805911	0.98	0.835492	0.98	0.727696	0.98	0.730697	0.98	0.177921	0.98	0.195941	0.98	0.009391	0.98	0.0100637
0.981	0.80602	0.981	0.835501	0.981	0.727714	0.981	0.730642	0.981	0.178354	0.981	0.196429	0.981	0.009403	0.981	0.010076
0.982	0.805908	0.982	0.83551	0.982	0.72753	0.982	0.730588	0.982	0.178858	0.982	0.196919	0.982	0.009415	0.982	0.0100883
0.983	0.806007	0.983	0.835518	0.983	0.727237	0.983	0.730534	0.983	0.179302	0.983	0.197408	0.983	0.009413	0.983	0.0101006
0.984	0.806161	0.984	0.835527	0.984	0.726989	0.984	0.73048	0.984	0.179718	0.984	0.197898	0.984	0.009438	0.984	0.0101129
0.985	0.806157	0.985	0.835535	0.985	0.726843	0.985	0.730427	0.985	0.180239	0.985	0.198388	0.985	0.009445	0.985	0.0101253
0.986	0.806121	0.986	0.835543	0.986	0.726878	0.986	0.730374	0.986	0.180721	0.986	0.198879	0.986	0.009456	0.986	0.0101377
0.987	0.806126	0.987	0.835552	0.987	0.726797	0.987	0.730321	0.987	0.181153	0.987	0.199369	0.987	0.009473	0.987	0.0101502
0.988	0.806181	0.988	0.83556	0.988	0.726736	0.988	0.730269	0.988	0.181662	0.988	0.19986	0.988	0.009488	0.988	0.0101626
0.989	0.806241	0.989	0.835568	0.989	0.726728	0.989	0.730217	0.989	0.182163	0.989	0.200352	0.989	0.009499	0.989	0.0101752
0.99	0.806246	0.99	0.835575	0.99	0.726795	0.99	0.730165	0.99	0.182618	0.99	0.200843	0.99	0.009503	0.99	0.0101877
0.991	0.806331	0.991	0.835583	0.991	0.726648	0.991	0.730114	0.991	0.1831	0.991	0.201335	0.991	0.00951	0.991	0.0102003
0.992	0.806231	0.992	0.83559	0.992	0.726605	0.992	0.730063	0.992	0.183564	0.992	0.201827	0.992	0.009525	0.992	0.0102129
0.993	0.80628	0.993	0.835598	0.993	0.726671	0.993	0.730013	0.993	0.184046	0.993	0.20232	0.993	0.009533	0.993	0.0102256
0.994	0.806327	0.994	0.835605	0.994	0.726687	0.994	0.729963	0.994	0.184514	0.994	0.202812	0.994	0.009534	0.994	0.0102383
0.995	0.806295	0.995	0.835612	0.995	0.7266	0.995	0.729913	0.995	0.184956	0.995	0.203305	0.995	0.009544	0.995	0.010251
0.996	0.806395	0.996	0.835619	0.996	0.726588	0.996	0.729863	0.996	0.185465	0.996	0.203799	0.996	0.009549	0.996	0.0102637
0.997	0.806474	0.997	0.835626	0.997	0.726508	0.997	0.729814	0.997	0.185941	0.997	0.204292	0.997	0.009557	0.997	0.0102765
0.998	0.806418	0.998	0.835633	0.998	0.726442	0.998	0.729765	0.998	0.186429	0.998	0.204786	0.998	0.009563	0.998	0.0102893
0.999	0.806359	0.999	0.83564	0.999	0.726399	0.999	0.729717	0.999	0.186874	0.999	0.20528	0.999	0.009584	0.999	0.0103022
1	0.806404	1	0.835646	1	0.726256	1	0.729669	1	0.187344	1	0.205775	1	0.009599	1	0.0103151
1.001	0.806438	1.001	0.835653	1.001	0.726302	1.001	0.729621	1.001	0.187845	1.001	0.206269	1.001	0.009606	1.001	0.010328
1.002	0.806484	1.002	0.835659	1.002	0.726291	1.002	0.729574	1.002	0.188321	1.002	0.206764	1.002	0.009616	1.002	0.010341
1.003	0.806395	1.003	0.835665	1.003	0.726022	1.003	0.729527	1.003	0.188812	1.003	0.207259	1.003	0.009622	1.003	0.010354
1.004	0.806425	1.004	0.835671	1.004	0.725952	1.004	0.72948	1.004	0.189312	1.004	0.207754	1.004	0.009647	1.004	0.010367
1.005	0.806468	1.005	0.835677	1.005	0.726009	1.005	0.729434	1.005	0.189818	1.005	0.20825	1.005	0.009675	1.005	0.0103801
1.006	0.806359	1.006	0.835683	1.006	0.725866	1.006	0.729388	1.006	0.190347	1.006	0.208746	1.006	0.009674	1.006	0.0103932
1.007	0.806321	1.007	0.835689	1.007	0.725752	1.007	0.729342	1.007	0.190789	1.007	0.209242	1.007	0.009691	1.007	0.0104063
1.008	0.806365	1.008	0.835694	1.008	0.725623	1.008	0.729297	1.008	0.191253	1.008	0.209738	1.008	0.009699	1.008	0.0104195
1.009	0.80644	1.009	0.8357	1.009	0.725559	1.009	0.729252	1.009	0.191713	1.009	0.210234	1.009	0.009712	1.009	0.0104327
1.01	0.806581	1.01	0.835705	1.01	0.72542	1.01	0.729207	1.01	0.192122	1.01	0.210731	1.01	0.009718	1.01	0.0104459
1.011	0.806609	1.011	0.835711	1.011	0.725348	1.011	0.729163	1.011	0.192597	1.011	0.211228	1.011	0.009733	1.011	0.0104592
1.012	0.80657	1.012	0.835716	1.012	0.725407	1.012	0.729119	1.012	0.193077	1.012	0.211725	1.012	0.009744	1.012	0.0104725
1.013	0.806614	1.013	0.835721	1.013	0.7254	1.013	0.729075	1.013	0.193563	1.013	0.212223	1.013	0.00976	1.013	0.0104858
1.014	0.806616	1.014	0.835726	1.014	0.72539	1.014	0.729032	1.014	0.19401	1.014	0.21272	1.014	0.009779	1.014	0.0104992
1.015	0.806598	1.015	0.835731	1.015	0.725378	1.015	0.728989	1.015	0.194498	1.015	0.213218	1.015	0.009787	1.015	0.0105126
1.016	0.80665	1.016	0.835735	1.016	0.72531	1.016	0.728947	1.016	0.194974	1.016	0.213716	1.016	0.009802	1.016	0.0105261
1.017	0.806616	1.017	0.83574	1.017	0.725224	1.017	0.728905	1.017	0.19546	1.017	0.214214	1.017	0.009815	1.017	0.0105395
1.018	0.806754	1.018	0.835744	1.018	0.724994	1.018	0.728863	1.018	0.195901	1.018	0.214712	1.018	0.009828	1.018	0.0105531
1.019	0.806718	1.019	0.835749	1.019	0.724857	1.019	0.728821	1.019	0.196426	1.019	0.215211	1.019	0.009838	1.019	0.0105666
1.02	0.806643	1.02	0.835753	1.02	0.724992	1.02	0.72878	1.02	0.196903	1.02	0.21571	1.02	0.00985	1.02	0.0105802
1.021	0.806642	1.021	0.835757	1.021	0.724979	1.021	0.728739	1.021	0.197361	1.021	0.216209	1.021	0.009861	1.021	0.0105938
1.022	0.806635	1.022	0.835761	1.022	0.724926	1.022	0.728699	1.022	0.197877	1.022	0.216708	1.022	0.009872	1.022	0.0106075
1.023	0.806654	1.023	0.835765	1.023	0.724819	1.023	0.728659	1.023	0.198339	1.023	0.217207	1.023	0.009866	1.023	0.0106212
1.024	0.806642	1.024	0.835769	1.024	0.724761	1.024	0.728619	1.024	0.198818	1.024	0.217707	1.024	0.00987	1.024	0.0106349
1.025	0.806588	1.025	0.835773	1.025	0.724637	1.025	0.728579	1.025	0.199316	1.025	0.218206	1.025	0.009879	1.025	0.0106487
1.026	0.806521	1.026	0.835777	1.026	0.724607	1.026	0.72854	1.026	0.199867	1.026	0.218706	1.026	0.009886	1.026	0.0106625
1.027	0.806507	1.027	0.83578	1.027	0.724598	1.027	0.728501	1.027	0.200349	1.027	0.219206	1.027	0.009906	1.027	0.0106763
1.028	0.806605	1.028	0.835784	1.028	0.724542	1.028	0.728463	1.028	0.200836	1.028	0.219706	1.028	0.009928	1.028	0.0106901
1.029	0.806541	1.029	0.835787	1.029	0.724538	1.029	0.728425	1.029	0.201333	1.029	0.220207	1.029	0.009951	1.029	0.010704
1.03	0.806517	1.03	0.83579	1.03	0.724348	1.03	0.728387	1.03	0.201782	1.03	0.220707	1.03	0.009965	1.03	0.010718
1.031	0.806486	1.031	0.835793	1.031	0.724246	1.031	0.72835	1.031	0.20221	1.031	0.221208	1.031	0.009969	1.031	0.010732
1.032	0.806433	1.032	0.835796	1.032	0.724153	1.032	0.728312	1.032	0.202704	1.032	0.221709	1.032	0.009977	1.032	0.010746
1.033	0.80646	1.033	0.835799	1.033	0.724298	1.033	0.728276	1.033	0.203181	1.033	0.222209	1.033	0.009995	1.033	0.01076
1.034	0.806468	1.034	0.835802	1.034	0.724227	1.034	0.728239	1.034	0.203653	1.034	0.222711	1.034	0.010003	1.034	0.0107741
1.035	0.80642	1.035	0.835805	1.035	0.724158	1.035	0.728203	1.035	0.204144	1.035	0.223212	1.035	0.010009	1.035	0.0107882
1.036	0.806404	1.036	0.835808	1.036	0.724125	1.036	0.728167	1.036	0.204589	1.036	0.223713	1.036	0.010023	1.036	0.0108023
1.037	0.806294	1.037	0.83581	1.037	0.724091	1.037	0.728132	1.037	0.205063	1.037	0.224215	1.037	0.010037	1.037	0.0108165
1.038	0.806343	1.038	0.835813	1.038	0.724078	1.038	0.728097	1.038	0.205554	1.038	0.224716	1.038	0.010048	1.038	0.0108307
1.039	0.806391	1.039	0.835815	1.039	0.724087	1.039	0.728062	1.039	0.206042	1.039	0.225218	1.039	0.010051	1.039	0.010845
1.04	0.806325	1.04	0.835817	1.04	0.724168	1.04	0.728027	1.04	0.20648	1.04	0.22572	1.04	0.010053	1.04	0.0108593
1.041	0.80637	1.041	0.83582	1.041	0.724076	1.041	0.727993	1.041	0.206938	1.041	0.226222	1.041	0.010071	1.041	0.0108736
1.042	0.806363	1.042	0.835822	1.042	0.724102	1.042	0.727959	1.042	0.207446	1.042	0.226724	1.042	0.010083	1.042	0.0108879
1.043	0.806509	1.043	0.835824	1.043	0.723949	1.043	0.727926	1.043	0.207906	1.043	0.227226	1.043	0.010097	1.043	0.0109023
1.044	0.806475	1.044	0.835826	1.044	0.723912	1.044	0.727893	1.044	0.208373	1.044	0.227728	1.044	0.010104	1.044	0.0109167
1.045	0.806538	1.045	0.835828	1.045	0.7239	1.045	0.72786	1.045	0.208828	1.045	0.228231	1.045	0.01012	1.045	0.0109312
1.046	0.806524	1.046	0.835829	1.046	0.72365	1.046	0.727827	1.046	0.209322	1.046	0.228733	1.046	0.01013	1.046	0.0109457
1.047	0.806486	1.047	0.835831	1.047	0.723795	1.047	0.727795	1.047	0.209711	1.047	0.229236	1.047	0.010143	1.047	0.0109602
1.048	0.806327	1.048	0.835832	1.048	0.723592	1.048	0.727763	1.048	0.210206	1.048	0.229739	1.048	0.010151	1.048	0.0109748
1.049	0.806279	1.049	0.835834	1.049	0.723631	1.049	0.727732	1.049	0.210711	1.049	0.230242	1.049	0.01016	1.049	0.0109894
1.05	0.806309	1.05	0.835835	1.05	0.723523	1.05	0.7277	1.05	0.2112	1.05	0.230744	1.05	0.010176	1.05	0.011004
1.051	0.806425	1.051	0.835837	1.051	0.723468	1.051	0.727669	1.051	0.211687	1.051	0.231247	1.051	0.010196	1.051	0.0110187
1.052	0.806326	1.052	0.835838	1.052	0.723366	1.052	0.727639	1.052	0.212214	1.052	0.23175	1.052	0.010207	1.052	0.0110334
1.053	0.806358	1.053	0.835839	1.053	0.723384	1.053	0.727608	1.053	0.212751	1.053	0.232254	1.053	0.010232	1.053	0.0110481
1.054	0.806338	1.054	0.83584	1.054	0.723454	1.054	0.727578	1.054	0.213289	1.054	0.232757	1.054	0.010254	1.054	0.0110629
1.055	0.806384	1.055	0.835841	1.055	0.723484	1.055	0.727549	1.055	0.213762	1.055	0.23326	1.055	0.010261	1.055	0.0110777
1.056	0.806453	1.056	0.835842	1.056	0.723366	1.056	0.727519	1.056	0.214162	1.056	0.233763	1.056	0.010273	1.056	0.0110925
1.057	0.806472	1.057	0.835843	1.057	0.723337	1.057	0.72749	1.057	0.214663	1.057	0.234267	1.057	0.010292	1.057	0.0111074
1.058	0.80655	1.058	0.835843	1.058	0.723301	1.058	0.727462	1.058	0.21516	1.058	0.23477	1.058	0.010299	1.058	0.0111223
1.059	0.806601	1.059	0.835844	1.059	0.723341	1.059	0.727433	1.059	0.215708	1.059	0.235274	1.059	0.010315	1.059	0.0111373
1.06	0.806517	1.06	0.835845	1.06	0.723319	1.06	0.727405	1.06	0.216234	1.06	0.235778	1.06	0.010325	1.06	0.0111522
1.061	0.80652	1.061	0.835845	1.061	0.723328	1.061	0.727377	1.061	0.216678	1.061	0.236281	1.061	0.010338	1.061	0.0111673
1.062	0.806484	1.062	0.835845	1.062	0.723263	1.062	0.72735	1.062	0.217147	1.062	0.236785	1.062	0.010354	1.062	0.0111823
1.063	0.80651	1.063	0.835846	1.063	0.723276	1.063	0.727323	1.063	0.217563	1.063	0.237289	1.063	0.010359	1.063	0.0111974
1.064	0.806476	1.064	0.835846	1.064	0.723331	1.064	0.727296	1.064	0.218024	1.064	0.237792	1.064	0.01037	1.064	0.0112125
1.065	0.806427	1.065	0.835846	1.065	0.723371	1.065	0.727269	1.065	0.218552	1.065	0.238296	1.065	0.010379	1.065	0.0112277
1.066	0.80642	1.066	0.835846	1.066	0.723407	1.066	0.727243	1.066	0.219092	1.066	0.2388	1.066	0.010401	1.066	0.0112428
1.067	0.806264	1.067	0.835846	1.067	0.723335	1.067	0.727217	1.067	0.219576	1.067	0.239304	1.067	0.010411	1.067	0.0112581
1.068	0.80632	1.068	0.835846	1.068	0.72329	1.068	0.727191	1.068	0.220119	1.068	0.239808	1.068	0.010431	1.068	0.0112733
1.069	0.806287	1.069	0.835846	1.069	0.723167	1.069	0.727166	1.069	0.22059	1.069	0.240312	1.069	0.010436	1.069	0.0112886
1.07	0.806282	1.07	0.835846	1.07	0.723116	1.07	0.727141	1.07	0.221116	1.07	0.240816	1.07	0.010447	1.07	0.0113039
1.071	0.806396	1.071	0.835846	1.071	0.723044	1.071	0.727116	1.071	0.221586	1.071	0.24132	1.071	0.010456	1.071	0.0113193
1.072	0.806299	1.072	0.835845	1.072	0.723136	1.072	0.727091	1.072	0.222098	1.072	0.241824	1.072	0.010463	1.072	0.0113347
1.073	0.806279	1.073	0.835845	1.073	0.723196	1.073	0.727067	1.073	0.222582	1.073	0.242328	1.073	0.010475	1.073	0.0113501
1.074	0.806278	1.074	0.835844	1.074	0.723217	1.074	0.727043	1.074	0.223074	1.074	0.242832	1.074	0.010489	1.074	0.0113655
1.075	0.806318	1.075	0.835844	1.075	0.723134	1.075	0.72702	1.075	0.223564	1.075	0.243336	1.075	0.01051	1.075	0.011381
1.076	0.806248	1.076	0.835843	1.076	0.722954	1.076	0.726996	1.076	0.22405	1.076	0.24384	1.076	0.010544	1.076	0.0113965
1.077	0.806296	1.077	0.835843	1.077	0.722993	1.077	0.726973	1.077	0.224523	1.077	0.244344	1.077	0.010563	1.077	0.0114121
1.078	0.806328	1.078	0.835842	1.078	0.722831	1.078	0.72695	1.078	0.225021	1.078	0.244848	1.078	0.010572	1.078	0.0114277
1.079	0.806334	1.079	0.835841	1.079	0.722735	1.079	0.726928	1.079	0.225432	1.079	0.245352	1.079	0.010602	1.079	0.0114433
1.08	0.806358	1.08	0.83584	1.08	0.722807	1.08	0.726906	1.08	0.225942	1.08	0.245856	1.08	0.010606	1.08	0.011459
1.081	0.806263	1.081	0.835839	1.081	0.722725	1.081	0.726884	1.081	0.226465	1.081	0.24636	1.081	0.010629	1.081	0.0114747
1.082	0.806235	1.082	0.835838	1.082	0.722796	1.082	0.726862	1.082	0.226939	1.082	0.246864	1.082	0.010658	1.082	0.0114904
1.083	0.80618	1.083	0.835837	1.083	0.722692	1.083	0.726841	1.083	0.227456	1.083	0.247368	1.083	0.010682	1.083	0.0115062
1.084	0.806171	1.084	0.835836	1.084	0.722794	1.084	0.72682	1.084	0.227887	1.084	0.247872	1.084	0.010687	1.084	0.0115219
1.085	0.806091	1.085	0.835835	1.085	0.722644	1.085	0.726799	1.085	0.228354	1.085	0.248376	1.085	0.010696	1.085	0.0115378
1.086	0.806107	1.086	0.835833	1.086	0.722504	1.086	0.726779	1.086	0.228829	1.086	0.24888	1.086	0.010708	1.086	0.0115536
1.087	0.80604	1.087	0.835832	1.087	0.722396	1.087	0.726758	1.087	0.229315	1.087	0.249384	1.087	0.010722	1.087	0.0115695
1.088	0.806066	1.088	0.835831	1.088	0.722417	1.088	0.726738	1.088	0.229738	1.088	0.249887	1.088	0.010739	1.088	0.0115854
1.089	0.806069	1.089	0.835829	1.089	0.722267	1.089	0.726719	1.089	0.230186	1.089	0.250391	1.089	0.01075	1.089	0.0116014
1.09	0.80606	1.09	0.835828	1.09	0.722273	1.09	0.726699	1.09	0.230702	1.09	0.250895	1.09	0.010749	1.09	0.0116174
1.091	0.806048	1.091	0.835826	1.091	0.722089	1.091	0.72668	1.091	0.231186	1.091	0.251399	1.091	0.010771	1.091	0.0116334
1.092	0.806077	1.092	0.835824	1.092	0.722235	1.092	0.726661	1.092	0.231656	1.092	0.251902	1.092	0.010782	1.092	0.0116495
1.093	0.806075	1.093	0.835823	1.093	0.722341	1.093	0.726643	1.093	0.232172	1.093	0.252406	1.093	0.010797	1.093	0.0116656
1.094	0.806063	1.094	0.835821	1.094	0.72229	1.094	0.726625	1.094	0.232629	1.094	0.252909	1.094	0.010807	1.094	0.0116817
1.095	0.806078	1.095	0.835819	1.095	0.722426	1.095	0.726607	1.095	0.233112	1.095	0.253413	1.095	0.010815	1.095	0.0116978
1.096	0.806134	1.096	0.835817	1.096	0.722327	1.096	0.726589	1.096	0.233605	1.096	0.253916	1.096	0.010817	1.096	0.011714
1.097	0.806132	1.097	0.835815	1.097	0.722377	1.097	0.726571	1.097	0.234031	1.097	0.254419	1.097	0.010833	1.097	0.0117303
1.098	0.8061	1.098	0.835813	1.098	0.722387	1.098	0.726554	1.098	0.234548	1.098	0.254923	1.098	0.010864	1.098	0.0117465
1.099	0.806014	1.099	0.835811	1.099	0.722493	1.099	0.726537	1.099	0.235057	1.099	0.255426	1.099	0.010861	1.099	0.0117628
1.1	0.806122	1.1	0.835809	1.1	0.722427	1.1	0.72652	1.1	0.235462	1.1	0.255929	1.1	0.010859	1.1	0.0117791
1.101	0.806159	1.101	0.835807	1.101	0.722244	1.101	0.726504	1.101	0.235911	1.101	0.256432	1.101	0.010873	1.101	0.0117955
1.102	0.806113	1.102	0.835805	1.102	0.72205	1.102	0.726488	1.102	0.236458	1.102	0.256935	1.102	0.010885	1.102	0.0118118
1.103	0.806104	1.103	0.835803	1.103	0.722063	1.103	0.726472	1.103	0.236929	1.103	0.257438	1.103	0.010904	1.103	0.0118283
1.104	0.806094	1.104	0.8358	1.104	0.721971	1.104	0.726456	1.104	0.237444	1.104	0.25794	1.104	0.010916	1.104	0.0118447
1.105	0.806071	1.105	0.835798	1.105	0.721882	1.105	0.726441	1.105	0.23795	1.105	0.258443	1.105	0.010932	1.105	0.0118612
1.106	0.806034	1.106	0.835796	1.106	0.721938	1.106	0.726425	1.106	0.238428	1.106	0.258946	1.106	0.01095	1.106	0.0118777
1.107	0.806058	1.107	0.835793	1.107	0.721876	1.107	0.72641	1.107	0.23897	1.107	0.259448	1.107	0.010966	1.107	0.0118942
1.108	0.806087	1.108	0.835791	1.108	0.721844	1.108	0.726396	1.108	0.239495	1.108	0.25995	1.108	0.010976	1.108	0.0119108
1.109	0.806104	1.109	0.835788	1.109	0.721763	1.109	0.726381	1.109	0.240039	1.109	0.260453	1.109	0.011	1.109	0.0119274
1.11	0.806084	1.11	0.835786	1.11	0.721742	1.11	0.726367	1.11	0.240502	1.11	0.260955	1.11	0.011002	1.11	0.011944
1.111	0.806193	1.111	0.835783	1.111	0.72181	1.111	0.726353	1.111	0.240984	1.111	0.261457	1.111	0.011028	1.111	0.0119607
1.112	0.806163	1.112	0.83578	1.112	0.721717	1.112	0.726339	1.112	0.241491	1.112	0.261959	1.112	0.011047	1.112	0.0119774
1.113	0.806288	1.113	0.835778	1.113	0.721601	1.113	0.726326	1.113	0.24199	1.113	0.262461	1.113	0.011054	1.113	0.0119942
1.114	0.80631	1.114	0.835775	1.114	0.721506	1.114	0.726313	1.114	0.242464	1.114	0.262962	1.114	0.011072	1.114	0.0120109
1.115	0.806218	1.115	0.835772	1.115	0.72144	1.115	0.7263	1.115	0.243035	1.115	0.263464	1.115	0.011077	1.115	0.0120277
1.116	0.806165	1.116	0.835769	1.116	0.721453	1.116	0.726287	1.116	0.24355	1.116	0.263965	1.116	0.0111	1.116	0.0120445
1.117	0.806236	1.117	0.835766	1.117	0.721347	1.117	0.726275	1.117	0.244087	1.117	0.264466	1.117	0.011126	1.117	0.0120614
1.118	0.80623	1.118	0.835763	1.118	0.721314	1.118	0.726262	1.118	0.244623	1.118	0.264968	1.118	0.011139	1.118	0.0120783
1.119	0.806115	1.119	0.83576	1.119	0.721218	1.119	0.72625	1.119	0.245193	1.119	0.265469	1.119	0.011166	1.119	0.0120952
1.12	0.80611	1.12	0.835757	1.12	0.721298	1.12	0.726239	1.12	0.24568	1.12	0.265969	1.12	0.011194	1.12	0.0121122
1.121	0.806134	1.121	0.835754	1.121	0.721265	1.121	0.726227	1.121	0.246215	1.121	0.26647	1.121	0.011204	1.121	0.0121291
1.122	0.806193	1.122	0.835751	1.122	0.721242	1.122	0.726216	1.122	0.246701	1.122	0.266971	1.122	0.011214	1.122	0.0121461
1.123	0.806237	1.123	0.835748	1.123	0.721159	1.123	0.726205	1.123	0.24721	1.123	0.267471	1.123	0.011214	1.123	0.0121632
1.124	0.806302	1.124	0.835745	1.124	0.721075	1.124	0.726194	1.124	0.247766	1.124	0.267971	1.124	0.011235	1.124	0.0121803
1.125	0.806338	1.125	0.835742	1.125	0.720986	1.125	0.726183	1.125	0.248308	1.125	0.268472	1.125	0.011249	1.125	0.0121974
1.126	0.80631	1.126	0.835738	1.126	0.720988	1.126	0.726173	1.126	0.248754	1.126	0.268972	1.126	0.011266	1.126	0.0122145
1.127	0.806376	1.127	0.835735	1.127	0.720928	1.127	0.726162	1.127	0.249208	1.127	0.269471	1.127	0.011283	1.127	0.0122317
1.128	0.80637	1.128	0.835732	1.128	0.72097	1.128	0.726152	1.128	0.249706	1.128	0.269971	1.128	0.011278	1.128	0.0122489
1.129	0.806409	1.129	0.835729	1.129	0.720973	1.129	0.726143	1.129	0.250213	1.129	0.27047	1.129	0.011292	1.129	0.0122661
1.13	0.806404	1.13	0.835725	1.13	0.72094	1.13	0.726133	1.13	0.250747	1.13	0.27097	1.13	0.011308	1.13	0.0122833
1.131	0.806325	1.131	0.835722	1.131	0.721081	1.131	0.726124	1.131	0.251276	1.131	0.271469	1.131	0.011331	1.131	0.0123006
1.132	0.806348	1.132	0.835718	1.132	0.720849	1.132	0.726115	1.132	0.251756	1.132	0.271968	1.132	0.011346	1.132	0.0123179
1.133	0.806377	1.133	0.835715	1.133	0.720819	1.133	0.726106	1.133	0.252221	1.133	0.272466	1.133	0.01137	1.133	0.0123353
1.134	0.806293	1.134	0.835711	1.134	0.720667	1.134	0.726097	1.134	0.252712	1.134	0.272965	1.134	0.011376	1.134	0.0123527
1.135	0.80644	1.135	0.835708	1.135	0.720664	1.135	0.726089	1.135	0.253197	1.135	0.273463	1.135	0.0114	1.135	0.0123701
1.136	0.806481	1.136	0.835704	1.136	0.720691	1.136	0.726081	1.136	0.25369	1.136	0.273961	1.136	0.011421	1.136	0.0123875
1.137	0.806511	1.137	0.835701	1.137	0.720695	1.137	0.726073	1.137	0.254299	1.137	0.274459	1.137	0.011436	1.137	0.012405
1.138	0.806541	1.138	0.835697	1.138	0.720723	1.138	0.726065	1.138	0.254849	1.138	0.274957	1.138	0.011452	1.138	0.0124224
1.139	0.806484	1.139	0.835693	1.139	0.720763	1.139	0.726057	1.139	0.255354	1.139	0.275455	1.139	0.011481	1.139	0.01244
1.14	0.806497	1.14	0.83569	1.14	0.720695	1.14	0.72605	1.14	0.255834	1.14	0.275952	1.14	0.011503	1.14	0.0124575
1.141	0.806501	1.141	0.835686	1.141	0.720674	1.141	0.726043	1.141	0.256351	1.141	0.276449	1.141	0.011521	1.141	0.0124751
1.142	0.806513	1.142	0.835682	1.142	0.720758	1.142	0.726036	1.142	0.256908	1.142	0.276946	1.142	0.01153	1.142	0.0124927
1.143	0.806531	1.143	0.835678	1.143	0.720743	1.143	0.726029	1.143	0.257411	1.143	0.277443	1.143	0.011544	1.143	0.0125103
1.144	0.80644	1.144	0.835674	1.144	0.720862	1.144	0.726022	1.144	0.257864	1.144	0.27794	1.144	0.011551	1.144	0.012528
1.145	0.80636	1.145	0.835671	1.145	0.720917	1.145	0.726016	1.145	0.258409	1.145	0.278436	1.145	0.011568	1.145	0.0125457
1.146	0.8064	1.146	0.835667	1.146	0.720845	1.146	0.72601	1.146	0.258914	1.146	0.278932	1.146	0.011591	1.146	0.0125634
1.147	0.80633	1.147	0.835663	1.147	0.72075	1.147	0.726004	1.147	0.259455	1.147	0.279428	1.147	0.011606	1.147	0.0125812
1.148	0.806344	1.148	0.835659	1.148	0.720814	1.148	0.725998	1.148	0.259919	1.148	0.279923	1.148	0.011614	1.148	0.012599
1.149	0.806408	1.149	0.835655	1.149	0.720702	1.149	0.725992	1.149	0.260432	1.149	0.280419	1.149	0.011629	1.149	0.0126168
1.15	0.806448	1.15	0.835651	1.15	0.720427	1.15	0.725987	1.15	0.26093	1.15	0.280914	1.15	0.011648	1.15	0.0126346
1.151	0.806546	1.151	0.835647	1.151	0.720327	1.151	0.725982	1.151	0.261454	1.151	0.281409	1.151	0.011676	1.151	0.0126525
1.152	0.806502	1.152	0.835643	1.152	0.720285	1.152	0.725977	1.152	0.261949	1.152	0.281904	1.152	0.011682	1.152	0.0126704
1.153	0.806448	1.153	0.835639	1.153	0.720308	1.153	0.725972	1.153	0.262428	1.153	0.282398	1.153	0.011695	1.153	0.0126883
1.154	0.806475	1.154	0.835635	1.154	0.720412	1.154	0.725967	1.154	0.262895	1.154	0.282892	1.154	0.011702	1.154	0.0127062
1.155	0.806482	1.155	0.835631	1.155	0.720297	1.155	0.725963	1.155	0.263458	1.155	0.283386	1.155	0.011724	1.155	0.0127242
1.156	0.806447	1.156	0.835627	1.156	0.720303	1.156	0.725958	1.156	0.263914	1.156	0.28388	1.156	0.011741	1.156	0.0127422
1.157	0.806444	1.157	0.835623	1.157	0.720288	1.157	0.725954	1.157	0.26445	1.157	0.284373	1.157	0.011752	1.157	0.0127603
1.158	0.806469	1.158	0.835619	1.158	0.720416	1.158	0.72595	1.158	0.264946	1.158	0.284867	1.158	0.011756	1.158	0.0127783
1.159	0.806419	1.159	0.835615	1.159	0.720538	1.159	0.725946	1.159	0.265425	1.159	0.285359	1.159	0.011761	1.159	0.0127964
1.16	0.806476	1.16	0.83561	1.16	0.720547	1.16	0.725943	1.16	0.265904	1.16	0.285852	1.16	0.011792	1.16	0.0128145
1.161	0.806481	1.161	0.835606	1.161	0.720617	1.161	0.72594	1.161	0.266443	1.161	0.286344	1.161	0.011815	1.161	0.0128327
1.162	0.806415	1.162	0.835602	1.162	0.720616	1.162	0.725936	1.162	0.266932	1.162	0.286837	1.162	0.011831	1.162	0.0128508
1.163	0.806384	1.163	0.835598	1.163	0.720482	1.163	0.725933	1.163	0.267439	1.163	0.287328	1.163	0.011849	1.163	0.012869
1.164	0.806361	1.164	0.835594	1.164	0.720525	1.164	0.72593	1.164	0.267947	1.164	0.28782	1.164	0.011869	1.164	0.0128873
1.165	0.806363	1.165	0.835589	1.165	0.720704	1.165	0.725928	1.165	0.268434	1.165	0.288311	1.165	0.011883	1.165	0.0129055
1.166	0.80633	1.166	0.835585	1.166	0.720573	1.166	0.725925	1.166	0.268891	1.166	0.288802	1.166	0.011893	1.166	0.0129238
1.167	0.806322	1.167	0.835581	1.167	0.720712	1.167	0.725923	1.167	0.269364	1.167	0.289293	1.167	0.011915	1.167	0.0129421
1.168	0.806371	1.168	0.835576	1.168	0.720717	1.168	0.725921	1.168	0.269856	1.168	0.289784	1.168	0.011928	1.168	0.0129604
1.169	0.806393	1.169	0.835572	1.169	0.720692	1.169	0.725919	1.169	0.270372	1.169	0.290274	1.169	0.01194	1.169	0.0129788
1.17	0.806425	1.17	0.835568	1.17	0.72058	1.17	0.725917	1.17	0.270893	1.17	0.290764	1.17	0.011965	1.17	0.0129972
1.171	0.806401	1.171	0.835563	1.171	0.720569	1.171	0.725915	1.171	0.271408	1.171	0.291253	1.171	0.011965	1.171	0.0130156
1.172	0.806514	1.172	0.835559	1.172	0.720593	1.172	0.725913	1.172	0.271937	1.172	0.291742	1.172	0.01198	1.172	0.013034
1.173	0.806482	1.173	0.835555	1.173	0.720593	1.173	0.725912	1.173	0.272445	1.173	0.292231	1.173	0.01201	1.173	0.0130525
1.174	0.806491	1.174	0.83555	1.174	0.720613	1.174	0.725911	1.174	0.272873	1.174	0.29272	1.174	0.012022	1.174	0.013071
1.175	0.806404	1.175	0.835546	1.175	0.720882	1.175	0.72591	1.175	0.273352	1.175	0.293208	1.175	0.012038	1.175	0.0130895
1.176	0.80623	1.176	0.835542	1.176	0.720812	1.176	0.725909	1.176	0.273871	1.176	0.293696	1.176	0.012044	1.176	0.013108
1.177	0.80629	1.177	0.835537	1.177	0.720878	1.177	0.725908	1.177	0.274347	1.177	0.294184	1.177	0.012062	1.177	0.0131266
1.178	0.806234	1.178	0.835533	1.178	0.720797	1.178	0.725908	1.178	0.274857	1.178	0.294672	1.178	0.01209	1.178	0.0131452
1.179	0.806286	1.179	0.835528	1.179	0.720856	1.179	0.725907	1.179	0.275342	1.179	0.295159	1.179	0.012104	1.179	0.0131638
1.18	0.806188	1.18	0.835524	1.18	0.720965	1.18	0.725907	1.18	0.275825	1.18	0.295645	1.18	0.012116	1.18	0.0131825
1.181	0.806226	1.181	0.835519	1.181	0.720958	1.181	0.725907	1.181	0.276326	1.181	0.296132	1.181	0.012128	1.181	0.0132011
1.182	0.806241	1.182	0.835515	1.182	0.72089	1.182	0.725907	1.182	0.276744	1.182	0.296618	1.182	0.012154	1.182	0.0132198
1.183	0.806286	1.183	0.835511	1.183	0.72104	1.183	0.725907	1.183	0.277223	1.183	0.297104	1.183	0.012169	1.183	0.0132386
1.184	0.806349	1.184	0.835506	1.184	0.720978	1.184	0.725907	1.184	0.277679	1.184	0.297589	1.184	0.012195	1.184	0.0132573
1.185	0.806302	1.185	0.835502	1.185	0.721099	1.185	0.725908	1.185	0.27817	1.185	0.298074	1.185	0.01221	1.185	0.0132761
1.186	0.806188	1.186	0.835497	1.186	0.721001	1.186	0.725908	1.186	0.278687	1.186	0.298559	1.186	0.012224	1.186	0.0132949
1.187	0.806085	1.187	0.835493	1.187	0.720987	1.187	0.725909	1.187	0.279216	1.187	0.299044	1.187	0.012251	1.187	0.0133137
1.188	0.806138	1.188	0.835488	1.188	0.720781	1.188	0.72591	1.188	0.279717	1.188	0.299528	1.188	0.01227	1.188	0.0133325
1.189	0.80605	1.189	0.835484	1.189	0.720788	1.189	0.725911	1.189	0.280202	1.189	0.300012	1.189	0.012308	1.189	0.0133514
1.19	0.80598	1.19	0.835479	1.19	0.720769	1.19	0.725912	1.19	0.280749	1.19	0.300495	1.19	0.012318	1.19	0.0133703
1.191	0.80603	1.191	0.835475	1.191	0.720703	1.191	0.725913	1.191	0.281292	1.191	0.300978	1.191	0.012333	1.191	0.0133892
1.192	0.805978	1.192	0.83547	1.192	0.720773	1.192	0.725915	1.192	0.281818	1.192	0.301461	1.192	0.012345	1.192	0.0134082
1.193	0.805983	1.193	0.835466	1.193	0.720702	1.193	0.725916	1.193	0.28235	1.193	0.301943	1.193	0.01235	1.193	0.0134271
1.194	0.806093	1.194	0.835461	1.194	0.720829	1.194	0.725918	1.194	0.282742	1.194	0.302425	1.194	0.012363	1.194	0.0134461
1.195	0.806059	1.195	0.835457	1.195	0.720877	1.195	0.72592	1.195	0.283226	1.195	0.302907	1.195	0.012375	1.195	0.0134651
1.196	0.806219	1.196	0.835452	1.196	0.720842	1.196	0.725922	1.196	0.283708	1.196	0.303388	1.196	0.012412	1.196	0.0134842
1.197	0.806198	1.197	0.835448	1.197	0.720775	1.197	0.725924	1.197	0.284177	1.197	0.303869	1.197	0.012432	1.197	0.0135032
1.198	0.80617	1.198	0.835443	1.198	0.720778	1.198	0.725926	1.198	0.284651	1.198	0.30435	1.198	0.012457	1.198	0.0135223
1.199	0.806198	1.199	0.835438	1.199	0.720847	1.199	0.725928	1.199	0.285166	1.199	0.30483	1.199	0.012476	1.199	0.0135414
1.2	0.806209	1.2	0.835434	1.2	0.720948	1.2	0.725931	1.2	0.285632	1.2	0.30531	1.2	0.012498	1.2	0.0135606
1.201	0.806174	1.201	0.835429	1.201	0.720936	1.201	0.725933	1.201	0.286068	1.201	0.305789	1.201	0.012526	1.201	0.0135797
1.202	0.806166	1.202	0.835425	1.202	0.720906	1.202	0.725936	1.202	0.286599	1.202	0.306268	1.202	0.012536	1.202	0.0135989
1.203	0.806258	1.203	0.83542	1.203	0.720777	1.203	0.725939	1.203	0.287163	1.203	0.306747	1.203	0.012542	1.203	0.0136181
1.204	0.806415	1.204	0.835416	1.204	0.720694	1.204	0.725942	1.204	0.287662	1.204	0.307225	1.204	0.012569	1.204	0.0136374
1.205	0.806414	1.205	0.835411	1.205	0.720793	1.205	0.725945	1.205	0.288138	1.205	0.307703	1.205	0.012581	1.205	0.0136566
1.206	0.806429	1.206	0.835407	1.206	0.72075	1.206	0.725948	1.206	0.288551	1.206	0.30818	1.206	0.012603	1.206	0.0136759
1.207	0.806432	1.207	0.835402	1.207	0.720703	1.207	0.725951	1.207	0.289114	1.207	0.308657	1.207	0.012619	1.207	0.0136952
1.208	0.806457	1.208	0.835398	1.208	0.720761	1.208	0.725955	1.208	0.289612	1.208	0.309134	1.208	0.012632	1.208	0.0137145
1.209	0.806543	1.209	0.835393	1.209	0.720765	1.209	0.725958	1.209	0.290123	1.209	0.30961	1.209	0.012638	1.209	0.0137338
1.21	0.806445	1.21	0.835389	1.21	0.720715	1.21	0.725962	1.21	0.290589	1.21	0.310086	1.21	0.012653	1.21	0.0137532
1.211	0.806444	1.211	0.835384	1.211	0.720722	1.211	0.725965	1.211	0.29107	1.211	0.310562	1.211	0.012681	1.211	0.0137726
1.212	0.806444	1.212	0.83538	1.212	0.720736	1.212	0.725969	1.212	0.291594	1.212	0.311037	1.212	0.012706	1.212	0.013792
1.213	0.806273	1.213	0.835375	1.213	0.720731	1.213	0.725973	1.213	0.292086	1.213	0.311512	1.213	0.012722	1.213	0.0138115
1.214	0.806274	1.214	0.835371	1.214	0.720706	1.214	0.725977	1.214	0.29259	1.214	0.311986	1.214	0.012747	1.214	0.0138309
1.215	0.806171	1.215	0.835366	1.215	0.720579	1.215	0.725981	1.215	0.293103	1.215	0.31246	1.215	0.012768	1.215	0.0138504
1.216	0.806127	1.216	0.835362	1.216	0.720562	1.216	0.725986	1.216	0.293648	1.216	0.312933	1.216	0.012789	1.216	0.0138699
1.217	0.806136	1.217	0.835357	1.217	0.720617	1.217	0.72599	1.217	0.294158	1.217	0.313406	1.217	0.012805	1.217	0.0138894
1.218	0.80621	1.218	0.835353	1.218	0.720681	1.218	0.725995	1.218	0.294616	1.218	0.313879	1.218	0.01283	1.218	0.013909
1.219	0.806257	1.219	0.835348	1.219	0.720638	1.219	0.725999	1.219	0.29516	1.219	0.314351	1.219	0.012858	1.219	0.0139285
1.22	0.806194	1.22	0.835344	1.22	0.720473	1.22	0.726004	1.22	0.29562	1.22	0.314823	1.22	0.012868	1.22	0.0139481
1.221	0.806306	1.221	0.835339	1.221	0.720386	1.221	0.726009	1.221	0.296103	1.221	0.315294	1.221	0.012883	1.221	0.0139677
1.222	0.806285	1.222	0.835335	1.222	0.720313	1.222	0.726013	1.222	0.296615	1.222	0.315765	1.222	0.012895	1.222	0.0139874
1.223	0.806386	1.223	0.83533	1.223	0.720352	1.223	0.726018	1.223	0.297151	1.223	0.316236	1.223	0.012913	1.223	0.014007
1.224	0.806429	1.224	0.835326	1.224	0.720331	1.224	0.726024	1.224	0.297604	1.224	0.316706	1.224	0.012933	1.224	0.0140267
1.225	0.806537	1.225	0.835321	1.225	0.720332	1.225	0.726029	1.225	0.298062	1.225	0.317175	1.225	0.012956	1.225	0.0140464
1.226	0.80651	1.226	0.835317	1.226	0.720377	1.226	0.726034	1.226	0.298598	1.226	0.317645	1.226	0.012994	1.226	0.0140661
1.227	0.806539	1.227	0.835312	1.227	0.720567	1.227	0.726039	1.227	0.29905	1.227	0.318113	1.227	0.013009	1.227	0.0140859
1.228	0.806553	1.228	0.835308	1.228	0.720487	1.228	0.726045	1.228	0.299534	1.228	0.318582	1.228	0.01303	1.228	0.0141056
1.229	0.806424	1.229	0.835304	1.229	0.720613	1.229	0.72605	1.229	0.300034	1.229	0.31905	1.229	0.013041	1.229	0.0141254
1.23	0.80638	1.23	0.835299	1.23	0.720563	1.23	0.726056	1.23	0.300501	1.23	0.319517	1.23	0.013071	1.23	0.0141452
1.231	0.8064	1.231	0.835295	1.231	0.72063	1.231	0.726062	1.231	0.300946	1.231	0.319984	1.231	0.013084	1.231	0.014165
1.232	0.806458	1.232	0.83529	1.232	0.720612	1.232	0.726067	1.232	0.301392	1.232	0.32045	1.232	0.013102	1.232	0.0141849
1.233	0.806439	1.233	0.835286	1.233	0.720695	1.233	0.726073	1.233	0.301846	1.233	0.320917	1.233	0.013115	1.233	0.0142047
1.234	0.806436	1.234	0.835282	1.234	0.720862	1.234	0.726079	1.234	0.302346	1.234	0.321382	1.234	0.013137	1.234	0.0142246
1.235	0.806497	1.235	0.835277	1.235	0.72087	1.235	0.726085	1.235	0.302789	1.235	0.321847	1.235	0.013142	1.235	0.0142445
1.236	0.806393	1.236	0.835273	1.236	0.720795	1.236	0.726091	1.236	0.303256	1.236	0.322312	1.236	0.013155	1.236	0.0142645
1.237	0.806426	1.237	0.835268	1.237	0.720767	1.237	0.726098	1.237	0.303719	1.237	0.322776	1.237	0.013169	1.237	0.0142844
1.238	0.806438	1.238	0.835264	1.238	0.720676	1.238	0.726104	1.238	0.304209	1.238	0.32324	1.238	0.013188	1.238	0.0143044
1.239	0.806448	1.239	0.83526	1.239	0.720693	1.239	0.72611	1.239	0.304705	1.239	0.323703	1.239	0.013208	1.239	0.0143244
1.24	0.806383	1.24	0.835255	1.24	0.720638	1.24	0.726117	1.24	0.305128	1.24	0.324166	1.24	0.013231	1.24	0.0143444
1.241	0.806287	1.241	0.835251	1.241	0.720545	1.241	0.726123	1.241	0.305641	1.241	0.324628	1.241	0.013255	1.241	0.0143644
1.242	0.806232	1.242	0.835247	1.242	0.720544	1.242	0.72613	1.242	0.306165	1.242	0.32509	1.242	0.013273	1.242	0.0143845
1.243	0.806233	1.243	0.835243	1.243	0.720379	1.243	0.726136	1.243	0.306617	1.243	0.325552	1.243	0.013291	1.243	0.0144045
1.244	0.806251	1.244	0.835238	1.244	0.720265	1.244	0.726143	1.244	0.307109	1.244	0.326012	1.244	0.013314	1.244	0.0144246
1.245	0.806089	1.245	0.835234	1.245	0.720276	1.245	0.72615	1.245	0.30757	1.245	0.326473	1.245	0.013346	1.245	0.0144447
1.246	0.806151	1.246	0.83523	1.246	0.720334	1.246	0.726157	1.246	0.308068	1.246	0.326933	1.246	0.013372	1.246	0.0144649
1.247	0.806088	1.247	0.835226	1.247	0.720394	1.247	0.726164	1.247	0.308572	1.247	0.327392	1.247	0.013381	1.247	0.014485
1.248	0.805988	1.248	0.835221	1.248	0.720361	1.248	0.726171	1.248	0.309084	1.248	0.327851	1.248	0.01341	1.248	0.0145052
1.249	0.805941	1.249	0.835217	1.249	0.720509	1.249	0.726178	1.249	0.309559	1.249	0.32831	1.249	0.013426	1.249	0.0145254
1.25	0.805954	1.25	0.835213	1.25	0.720564	1.25	0.726185	1.25	0.310068	1.25	0.328768	1.25	0.013453	1.25	0.0145456
1.251	0.805906	1.251	0.835209	1.251	0.720373	1.251	0.726192	1.251	0.310475	1.251	0.329225	1.251	0.013471	1.251	0.0145658
1.252	0.805872	1.252	0.835205	1.252	0.720344	1.252	0.726199	1.252	0.310976	1.252	0.329682	1.252	0.013484	1.252	0.0145861
1.253	0.80584	1.253	0.8352	1.253	0.720341	1.253	0.726207	1.253	0.311472	1.253	0.330139	1.253	0.013516	1.253	0.0146063
1.254	0.805853	1.254	0.835196	1.254	0.720219	1.254	0.726214	1.254	0.312053	1.254	0.330595	1.254	0.013536	1.254	0.0146266
1.255	0.805821	1.255	0.835192	1.255	0.720167	1.255	0.726222	1.255	0.312515	1.255	0.33105	1.255	0.013535	1.255	0.0146469
1.256	0.805854	1.256	0.835188	1.256	0.720024	1.256	0.726229	1.256	0.312999	1.256	0.331505	1.256	0.013542	1.256	0.0146673
1.257	0.805758	1.257	0.835184	1.257	0.720024	1.257	0.726237	1.257	0.313446	1.257	0.33196	1.257	0.013553	1.257	0.0146876
1.258	0.805765	1.258	0.83518	1.258	0.719912	1.258	0.726244	1.258	0.313946	1.258	0.332414	1.258	0.013568	1.258	0.014708
1.259	0.805734	1.259	0.835176	1.259	0.719974	1.259	0.726252	1.259	0.314427	1.259	0.332867	1.259	0.013583	1.259	0.0147283
1.26	0.805677	1.26	0.835172	1.26	0.719952	1.26	0.72626	1.26	0.314942	1.26	0.33332	1.26	0.0136	1.26	0.0147487
1.261	0.805701	1.261	0.835168	1.261	0.719925	1.261	0.726268	1.261	0.31545	1.261	0.333772	1.261	0.013625	1.261	0.0147692
1.262	0.805636	1.262	0.835164	1.262	0.719883	1.262	0.726276	1.262	0.315906	1.262	0.334224	1.262	0.01365	1.262	0.0147896
1.263	0.805551	1.263	0.83516	1.263	0.719897	1.263	0.726283	1.263	0.316424	1.263	0.334676	1.263	0.013656	1.263	0.0148101
1.264	0.805397	1.264	0.835156	1.264	0.719957	1.264	0.726291	1.264	0.316893	1.264	0.335127	1.264	0.013678	1.264	0.0148305
1.265	0.805313	1.265	0.835152	1.265	0.7201	1.265	0.726299	1.265	0.317363	1.265	0.335577	1.265	0.013695	1.265	0.014851
1.266	0.805218	1.266	0.835148	1.266	0.720109	1.266	0.726307	1.266	0.31787	1.266	0.336027	1.266	0.013716	1.266	0.0148715
1.267	0.805207	1.267	0.835144	1.267	0.719984	1.267	0.726316	1.267	0.31835	1.267	0.336476	1.267	0.013739	1.267	0.0148921
1.268	0.80526	1.268	0.83514	1.268	0.719912	1.268	0.726324	1.268	0.318857	1.268	0.336925	1.268	0.013763	1.268	0.0149126
1.269	0.805235	1.269	0.835136	1.269	0.720041	1.269	0.726332	1.269	0.319298	1.269	0.337373	1.269	0.013771	1.269	0.0149332
1.27	0.805105	1.27	0.835132	1.27	0.720123	1.27	0.72634	1.27	0.319782	1.27	0.337821	1.27	0.013791	1.27	0.0149538
1.271	0.805097	1.271	0.835128	1.271	0.720214	1.271	0.726349	1.271	0.320319	1.271	0.338268	1.271	0.013806	1.271	0.0149744
1.272	0.80517	1.272	0.835124	1.272	0.720407	1.272	0.726357	1.272	0.32076	1.272	0.338715	1.272	0.013822	1.272	0.014995
1.273	0.805168	1.273	0.835121	1.273	0.720355	1.273	0.726365	1.273	0.321212	1.273	0.339161	1.273	0.013832	1.273	0.0150157
1.274	0.805092	1.274	0.835117	1.274	0.720358	1.274	0.726374	1.274	0.321761	1.274	0.339606	1.274	0.013854	1.274	0.0150363
1.275	0.805098	1.275	0.835113	1.275	0.720424	1.275	0.726382	1.275	0.322192	1.275	0.340051	1.275	0.013877	1.275	0.015057
1.276	0.805016	1.276	0.835109	1.276	0.720507	1.276	0.726391	1.276	0.32258	1.276	0.340496	1.276	0.01389	1.276	0.0150777
1.277	0.805056	1.277	0.835105	1.277	0.720396	1.277	0.726399	1.277	0.323117	1.277	0.34094	1.277	0.013903	1.277	0.0150984
1.278	0.805116	1.278	0.835102	1.278	0.720413	1.278	0.726408	1.278	0.323579	1.278	0.341383	1.278	0.013927	1.278	0.0151191
1.279	0.805056	1.279	0.835098	1.279	0.720535	1.279	0.726417	1.279	0.324021	1.279	0.341826	1.279	0.013956	1.279	0.0151399
1.28	0.805006	1.28	0.835094	1.28	0.720737	1.28	0.726425	1.28	0.324481	1.28	0.342268	1.28	0.013965	1.28	0.0151606
1.281	0.805042	1.281	0.83509	1.281	0.720821	1.281	0.726434	1.281	0.324935	1.281	0.34271	1.281	0.013972	1.281	0.0151814
1.282	0.805012	1.282	0.835087	1.282	0.720577	1.282	0.726443	1.282	0.325506	1.282	0.343151	1.282	0.01399	1.282	0.0152022
1.283	0.804995	1.283	0.835083	1.283	0.720655	1.283	0.726451	1.283	0.32592	1.283	0.343592	1.283	0.014014	1.283	0.015223
1.284	0.805072	1.284	0.835079	1.284	0.720615	1.284	0.72646	1.284	0.326348	1.284	0.344032	1.284	0.014045	1.284	0.0152439
1.285	0.805139	1.285	0.835076	1.285	0.720597	1.285	0.726469	1.285	0.326768	1.285	0.344471	1.285	0.014064	1.285	0.0152647
1.286	0.805033	1.286	0.835072	1.286	0.720516	1.286	0.726478	1.286	0.327272	1.286	0.34491	1.286	0.014084	1.286	0.0152856
1.287	0.805165	1.287	0.835069	1.287	0.720463	1.287	0.726487	1.287	0.327651	1.287	0.345349	1.287	0.014099	1.287	0.0153065
1.288	0.805104	1.288	0.835065	1.288	0.720554	1.288	0.726496	1.288	0.3281	1.288	0.345786	1.288	0.01411	1.288	0.0153274
1.289	0.805091	1.289	0.835062	1.289	0.72061	1.289	0.726505	1.289	0.328575	1.289	0.346224	1.289	0.014118	1.289	0.0153483
1.29	0.805069	1.29	0.835058	1.29	0.720524	1.29	0.726514	1.29	0.329042	1.29	0.34666	1.29	0.014138	1.29	0.0153693
1.291	0.805125	1.291	0.835054	1.291	0.72047	1.291	0.726523	1.291	0.329512	1.291	0.347097	1.291	0.014163	1.291	0.0153902
1.292	0.805133	1.292	0.835051	1.292	0.720407	1.292	0.726532	1.292	0.330029	1.292	0.347532	1.292	0.014184	1.292	0.0154112
1.293	0.80516	1.293	0.835048	1.293	0.720377	1.293	0.726541	1.293	0.330453	1.293	0.347967	1.293	0.01422	1.293	0.0154322
1.294	0.805153	1.294	0.835044	1.294	0.720411	1.294	0.72655	1.294	0.330947	1.294	0.348401	1.294	0.014232	1.294	0.0154532
1.295	0.805137	1.295	0.835041	1.295	0.720296	1.295	0.726559	1.295	0.331473	1.295	0.348835	1.295	0.014238	1.295	0.0154742
1.296	0.805078	1.296	0.835037	1.296	0.720316	1.296	0.726568	1.296	0.331976	1.296	0.349269	1.296	0.014256	1.296	0.0154952
1.297	0.80521	1.297	0.835034	1.297	0.720354	1.297	0.726578	1.297	0.332403	1.297	0.349701	1.297	0.014266	1.297	0.0155163
1.298	0.805218	1.298	0.83503	1.298	0.720237	1.298	0.726587	1.298	0.332835	1.298	0.350133	1.298	0.014277	1.298	0.0155374
1.299	0.805114	1.299	0.835027	1.299	0.720264	1.299	0.726596	1.299	0.333322	1.299	0.350565	1.299	0.014287	1.299	0.0155585
1.3	0.805175	1.3	0.835024	1.3	0.72032	1.3	0.726605	1.3	0.333788	1.3	0.350996	1.3	0.014299	1.3	0.0155796
1.301	0.805169	1.301	0.83502	1.301	0.720404	1.301	0.726614	1.301	0.334255	1.301	0.351426	1.301	0.014329	1.301	0.0156007
1.302	0.805128	1.302	0.835017	1.302	0.720341	1.302	0.726624	1.302	0.334757	1.302	0.351856	1.302	0.014342	1.302	0.0156219
1.303	0.805138	1.303	0.835014	1.303	0.720507	1.303	0.726633	1.303	0.335155	1.303	0.352285	1.303	0.014366	1.303	0.015643
1.304	0.80514	1.304	0.835011	1.304	0.72053	1.304	0.726642	1.304	0.335615	1.304	0.352713	1.304	0.014381	1.304	0.0156642
1.305	0.805273	1.305	0.835007	1.305	0.720584	1.305	0.726652	1.305	0.336079	1.305	0.353141	1.305	0.014394	1.305	0.0156854
1.306	0.805233	1.306	0.835004	1.306	0.720597	1.306	0.726661	1.306	0.336568	1.306	0.353569	1.306	0.014403	1.306	0.0157066
1.307	0.805273	1.307	0.835001	1.307	0.720695	1.307	0.72667	1.307	0.337032	1.307	0.353996	1.307	0.014425	1.307	0.0157278
1.308	0.805228	1.308	0.834998	1.308	0.720506	1.308	0.72668	1.308	0.337507	1.308	0.354422	1.308	0.014426	1.308	0.0157491
1.309	0.80522	1.309	0.834995	1.309	0.72054	1.309	0.726689	1.309	0.338011	1.309	0.354847	1.309	0.014438	1.309	0.0157703
1.31	0.805287	1.31	0.834992	1.31	0.72038	1.31	0.726699	1.31	0.338401	1.31	0.355272	1.31	0.014472	1.31	0.0157916
1.311	0.805273	1.311	0.834988	1.311	0.720398	1.311	0.726708	1.311	0.338806	1.311	0.355697	1.311	0.014482	1.311	0.0158129
1.312	0.805287	1.312	0.834985	1.312	0.720276	1.312	0.726717	1.312	0.339304	1.312	0.35612	1.312	0.014497	1.312	0.0158342
1.313	0.805261	1.313	0.834982	1.313	0.720358	1.313	0.726727	1.313	0.339695	1.313	0.356544	1.313	0.014519	1.313	0.0158555
1.314	0.805432	1.314	0.834979	1.314	0.720474	1.314	0.726736	1.314	0.340077	1.314	0.356966	1.314	0.014548	1.314	0.0158769
1.315	0.805459	1.315	0.834976	1.315	0.720512	1.315	0.726746	1.315	0.340526	1.315	0.357388	1.315	0.01458	1.315	0.0158982
1.316	0.805401	1.316	0.834973	1.316	0.720486	1.316	0.726755	1.316	0.34104	1.316	0.35781	1.316	0.014593	1.316	0.0159196
1.317	0.805428	1.317	0.83497	1.317	0.720466	1.317	0.726765	1.317	0.341518	1.317	0.35823	1.317	0.014593	1.317	0.015941
1.318	0.805431	1.318	0.834967	1.318	0.720474	1.318	0.726774	1.318	0.342021	1.318	0.35865	1.318	0.014614	1.318	0.0159624
1.319	0.805298	1.319	0.834964	1.319	0.72051	1.319	0.726784	1.319	0.342528	1.319	0.35907	1.319	0.014633	1.319	0.0159838
1.32	0.805247	1.32	0.834961	1.32	0.720542	1.32	0.726793	1.32	0.3429	1.32	0.359489	1.32	0.01464	1.32	0.0160053
1.321	0.805217	1.321	0.834959	1.321	0.720515	1.321	0.726803	1.321	0.343332	1.321	0.359907	1.321	0.014662	1.321	0.0160267
1.322	0.805191	1.322	0.834956	1.322	0.720379	1.322	0.726812	1.322	0.343865	1.322	0.360325	1.322	0.014679	1.322	0.0160482
1.323	0.805164	1.323	0.834953	1.323	0.720395	1.323	0.726822	1.323	0.344345	1.323	0.360742	1.323	0.014699	1.323	0.0160697
1.324	0.805152	1.324	0.83495	1.324	0.720361	1.324	0.726831	1.324	0.34474	1.324	0.361158	1.324	0.014721	1.324	0.0160912
1.325	0.80517	1.325	0.834947	1.325	0.720461	1.325	0.726841	1.325	0.345203	1.325	0.361574	1.325	0.014748	1.325	0.0161127
1.326	0.805131	1.326	0.834944	1.326	0.720538	1.326	0.72685	1.326	0.345658	1.326	0.361989	1.326	0.01475	1.326	0.0161342
1.327	0.805041	1.327	0.834942	1.327	0.720617	1.327	0.72686	1.327	0.346136	1.327	0.362404	1.327	0.014753	1.327	0.0161558
1.328	0.804941	1.328	0.834939	1.328	0.720714	1.328	0.726869	1.328	0.346553	1.328	0.362818	1.328	0.014774	1.328	0.0161773
1.329	0.805097	1.329	0.834936	1.329	0.720757	1.329	0.726879	1.329	0.347047	1.329	0.363231	1.329	0.0148	1.329	0.0161989
1.33	0.805161	1.33	0.834933	1.33	0.720604	1.33	0.726888	1.33	0.34751	1.33	0.363644	1.33	0.014814	1.33	0.0162205
1.331	0.805149	1.331	0.834931	1.331	0.72074	1.331	0.726898	1.331	0.347995	1.331	0.364056	1.331	0.014816	1.331	0.0162421
1.332	0.805226	1.332	0.834928	1.332	0.72087	1.332	0.726908	1.332	0.348506	1.332	0.364467	1.332	0.014841	1.332	0.0162638
1.333	0.8052	1.333	0.834925	1.333	0.720813	1.333	0.726917	1.333	0.348942	1.333	0.364878	1.333	0.014868	1.333	0.0162854
1.334	0.805233	1.334	0.834923	1.334	0.720874	1.334	0.726927	1.334	0.34933	1.334	0.365288	1.334	0.014901	1.334	0.0163071
1.335	0.805213	1.335	0.83492	1.335	0.720966	1.335	0.726936	1.335	0.349785	1.335	0.365698	1.335	0.014922	1.335	0.0163288
1.336	0.805194	1.336	0.834918	1.336	0.721043	1.336	0.726946	1.336	0.350223	1.336	0.366107	1.336	0.014947	1.336	0.0163505
1.337	0.805213	1.337	0.834915	1.337	0.72125	1.337	0.726955	1.337	0.350645	1.337	0.366515	1.337	0.014958	1.337	0.0163722
1.338	0.805292	1.338	0.834913	1.338	0.721268	1.338	0.726965	1.338	0.35105	1.338	0.366923	1.338	0.01498	1.338	0.0163939
1.339	0.805409	1.339	0.83491	1.339	0.721409	1.339	0.726974	1.339	0.351508	1.339	0.36733	1.339	0.015001	1.339	0.0164156
1.34	0.805324	1.34	0.834908	1.34	0.721446	1.34	0.726984	1.34	0.351976	1.34	0.367736	1.34	0.015016	1.34	0.0164374
1.341	0.805255	1.341	0.834905	1.341	0.721558	1.341	0.726993	1.341	0.352442	1.341	0.368142	1.341	0.015042	1.341	0.0164592
1.342	0.805321	1.342	0.834903	1.342	0.721676	1.342	0.727003	1.342	0.352896	1.342	0.368547	1.342	0.015063	1.342	0.016481
1.343	0.805329	1.343	0.8349	1.343	0.721713	1.343	0.727012	1.343	0.353368	1.343	0.368951	1.343	0.015063	1.343	0.0165028
1.344	0.805305	1.344	0.834898	1.344	0.721789	1.344	0.727022	1.344	0.353764	1.344	0.369355	1.344	0.015078	1.344	0.0165246
1.345	0.805356	1.345	0.834895	1.345	0.721753	1.345	0.727031	1.345	0.354159	1.345	0.369758	1.345	0.015099	1.345	0.0165464
1.346	0.805269	1.346	0.834893	1.346	0.721873	1.346	0.72704	1.346	0.354638	1.346	0.370161	1.346	0.015115	1.346	0.0165683
1.347	0.805242	1.347	0.834891	1.347	0.721777	1.347	0.72705	1.347	0.355047	1.347	0.370563	1.347	0.015134	1.347	0.0165902
1.348	0.805314	1.348	0.834888	1.348	0.721758	1.348	0.727059	1.348	0.355462	1.348	0.370964	1.348	0.015144	1.348	0.0166121
1.349	0.805281	1.349	0.834886	1.349	0.721635	1.349	0.727069	1.349	0.355851	1.349	0.371364	1.349	0.015165	1.349	0.016634
1.35	0.805267	1.35	0.834884	1.35	0.721588	1.35	0.727078	1.35	0.356282	1.35	0.371764	1.35	0.015194	1.35	0.0166559
1.351	0.805237	1.351	0.834882	1.351	0.721628	1.351	0.727088	1.351	0.356736	1.351	0.372164	1.351	0.015222	1.351	0.0166778
1.352	0.805146	1.352	0.834879	1.352	0.721678	1.352	0.727097	1.352	0.357142	1.352	0.372562	1.352	0.015243	1.352	0.0166998
1.353	0.805321	1.353	0.834877	1.353	0.721665	1.353	0.727106	1.353	0.357606	1.353	0.37296	1.353	0.01527	1.353	0.0167217
1.354	0.805267	1.354	0.834875	1.354	0.721663	1.354	0.727116	1.354	0.358067	1.354	0.373358	1.354	0.015279	1.354	0.0167437
1.355	0.805353	1.355	0.834873	1.355	0.721764	1.355	0.727125	1.355	0.358434	1.355	0.373754	1.355	0.015292	1.355	0.0167657
1.356	0.805422	1.356	0.834871	1.356	0.721756	1.356	0.727134	1.356	0.358834	1.356	0.37415	1.356	0.015301	1.356	0.0167877
1.357	0.805455	1.357	0.834869	1.357	0.721763	1.357	0.727144	1.357	0.359268	1.357	0.374546	1.357	0.015323	1.357	0.0168097
1.358	0.805397	1.358	0.834866	1.358	0.721739	1.358	0.727153	1.358	0.359739	1.358	0.37494	1.358	0.015338	1.358	0.0168318
1.359	0.805406	1.359	0.834864	1.359	0.72171	1.359	0.727162	1.359	0.360172	1.359	0.375334	1.359	0.015359	1.359	0.0168539
1.36	0.80556	1.36	0.834862	1.36	0.721669	1.36	0.727172	1.36	0.360624	1.36	0.375728	1.36	0.015367	1.36	0.0168759
1.361	0.805436	1.361	0.83486	1.361	0.721637	1.361	0.727181	1.361	0.361075	1.361	0.37612	1.361	0.01538	1.361	0.016898
1.362	0.805514	1.362	0.834858	1.362	0.721648	1.362	0.72719	1.362	0.361502	1.362	0.376512	1.362	0.01541	1.362	0.0169201
1.363	0.805555	1.363	0.834856	1.363	0.721637	1.363	0.727199	1.363	0.361893	1.363	0.376904	1.363	0.015436	1.363	0.0169423
1.364	0.805588	1.364	0.834854	1.364	0.721728	1.364	0.727209	1.364	0.36234	1.364	0.377294	1.364	0.01546	1.364	0.0169644
1.365	0.805568	1.365	0.834852	1.365	0.721634	1.365	0.727218	1.365	0.362782	1.365	0.377684	1.365	0.015482	1.365	0.0169866
1.366	0.805604	1.366	0.83485	1.366	0.721656	1.366	0.727227	1.366	0.363229	1.366	0.378074	1.366	0.015488	1.366	0.0170087
1.367	0.805616	1.367	0.834849	1.367	0.721676	1.367	0.727236	1.367	0.363751	1.367	0.378463	1.367	0.015508	1.367	0.0170309
1.368	0.805599	1.368	0.834847	1.368	0.721764	1.368	0.727245	1.368	0.364221	1.368	0.378851	1.368	0.015536	1.368	0.0170531
1.369	0.805585	1.369	0.834845	1.369	0.721849	1.369	0.727254	1.369	0.364668	1.369	0.379238	1.369	0.015541	1.369	0.0170754
1.37	0.805613	1.37	0.834843	1.37	0.721853	1.37	0.727263	1.37	0.3651	1.37	0.379625	1.37	0.015572	1.37	0.0170976
1.371	0.805596	1.371	0.834841	1.371	0.721851	1.371	0.727273	1.371	0.365504	1.371	0.380011	1.371	0.015593	1.371	0.0171198
1.372	0.805593	1.372	0.834839	1.372	0.721791	1.372	0.727282	1.372	0.365935	1.372	0.380396	1.372	0.015625	1.372	0.0171421
1.373	0.805534	1.373	0.834837	1.373	0.721733	1.373	0.727291	1.373	0.366313	1.373	0.380781	1.373	0.015656	1.373	0.0171644
1.374	0.805546	1.374	0.834836	1.374	0.721796	1.374	0.7273	1.374	0.366736	1.374	0.381165	1.374	0.015672	1.374	0.0171867
1.375	0.805636	1.375	0.834834	1.375	0.721832	1.375	0.727309	1.375	0.367165	1.375	0.381548	1.375	0.015705	1.375	0.017209
1.376	0.805594	1.376	0.834832	1.376	0.721748	1.376	0.727318	1.376	0.367632	1.376	0.381931	1.376	0.015734	1.376	0.0172314
1.377	0.805631	1.377	0.834831	1.377	0.721655	1.377	0.727327	1.377	0.368006	1.377	0.382313	1.377	0.015753	1.377	0.0172537
1.378	0.805617	1.378	0.834829	1.378	0.721713	1.378	0.727336	1.378	0.368387	1.378	0.382694	1.378	0.015783	1.378	0.0172761
1.379	0.80572	1.379	0.834827	1.379	0.721797	1.379	0.727344	1.379	0.368803	1.379	0.383075	1.379	0.015804	1.379	0.0172985
1.38	0.805689	1.38	0.834826	1.38	0.721777	1.38	0.727353	1.38	0.369196	1.38	0.383455	1.38	0.015841	1.38	0.0173209
1.381	0.805646	1.381	0.834824	1.381	0.721986	1.381	0.727362	1.381	0.369625	1.381	0.383834	1.381	0.015849	1.381	0.0173433
1.382	0.805653	1.382	0.834822	1.382	0.722092	1.382	0.727371	1.382	0.370068	1.382	0.384213	1.382	0.015871	1.382	0.0173657
1.383	0.805681	1.383	0.834821	1.383	0.722045	1.383	0.72738	1.383	0.370508	1.383	0.384591	1.383	0.015898	1.383	0.0173882
1.384	0.805608	1.384	0.834819	1.384	0.722052	1.384	0.727389	1.384	0.370934	1.384	0.384968	1.384	0.015932	1.384	0.0174106
1.385	0.805562	1.385	0.834818	1.385	0.722206	1.385	0.727397	1.385	0.371306	1.385	0.385345	1.385	0.015947	1.385	0.0174331
1.386	0.805552	1.386	0.834816	1.386	0.722219	1.386	0.727406	1.386	0.371771	1.386	0.385721	1.386	0.015967	1.386	0.0174556
1.387	0.805544	1.387	0.834815	1.387	0.722104	1.387	0.727415	1.387	0.372137	1.387	0.386096	1.387	0.015984	1.387	0.0174781
1.388	0.805604	1.388	0.834813	1.388	0.722095	1.388	0.727423	1.388	0.372575	1.388	0.38647	1.388	0.01599	1.388	0.0175006
1.389	0.805616	1.389	0.834812	1.389	0.722042	1.389	0.727432	1.389	0.373031	1.389	0.386844	1.389	0.016002	1.389	0.0175232
1.39	0.805673	1.39	0.83481	1.39	0.722066	1.39	0.727441	1.39	0.373431	1.39	0.387217	1.39	0.016012	1.39	0.0175458
1.391	0.805774	1.391	0.834809	1.391	0.722118	1.391	0.727449	1.391	0.373828	1.391	0.38759	1.391	0.016031	1.391	0.0175683
1.392	0.805866	1.392	0.834807	1.392	0.722166	1.392	0.727458	1.392	0.374234	1.392	0.387962	1.392	0.016053	1.392	0.0175909
1.393	0.805932	1.393	0.834806	1.393	0.722347	1.393	0.727466	1.393	0.374634	1.393	0.388333	1.393	0.016079	1.393	0.0176135
1.394	0.805917	1.394	0.834805	1.394	0.722424	1.394	0.727475	1.394	0.37506	1.394	0.388703	1.394	0.016097	1.394	0.0176362
1.395	0.805887	1.395	0.834803	1.395	0.72244	1.395	0.727483	1.395	0.375427	1.395	0.389073	1.395	0.016116	1.395	0.0176588
1.396	0.80591	1.396	0.834802	1.396	0.722516	1.396	0.727492	1.396	0.375835	1.396	0.389442	1.396	0.01614	1.396	0.0176815
1.397	0.805812	1.397	0.834801	1.397	0.722456	1.397	0.7275	1.397	0.376147	1.397	0.38981	1.397	0.016158	1.397	0.0177042
1.398	0.805834	1.398	0.834799	1.398	0.722526	1.398	0.727509	1.398	0.376575	1.398	0.390178	1.398	0.016184	1.398	0.0177269
1.399	0.80589	1.399	0.834798	1.399	0.722607	1.399	0.727517	1.399	0.37693	1.399	0.390545	1.399	0.016196	1.399	0.0177496
1.4	0.805975	1.4	0.834797	1.4	0.722497	1.4	0.727525	1.4	0.377296	1.4	0.390912	1.4	0.016222	1.4	0.0177723
1.401	0.805998	1.401	0.834796	1.401	0.722515	1.401	0.727534	1.401	0.37776	1.401	0.391277	1.401	0.016236	1.401	0.0177951
1.402	0.806049	1.402	0.834794	1.402	0.722497	1.402	0.727542	1.402	0.378186	1.402	0.391642	1.402	0.01626	1.402	0.0178178
1.403	0.806001	1.403	0.834793	1.403	0.722444	1.403	0.72755	1.403	0.378635	1.403	0.392006	1.403	0.016282	1.403	0.0178406
1.404	0.805948	1.404	0.834792	1.404	0.722399	1.404	0.727558	1.404	0.379047	1.404	0.39237	1.404	0.016302	1.404	0.0178634
1.405	0.80595	1.405	0.834791	1.405	0.722354	1.405	0.727567	1.405	0.379408	1.405	0.392733	1.405	0.016316	1.405	0.0178862
1.406	0.805947	1.406	0.83479	1.406	0.722341	1.406	0.727575	1.406	0.379737	1.406	0.393095	1.406	0.016325	1.406	0.017909
1.407	0.805938	1.407	0.834789	1.407	0.722457	1.407	0.727583	1.407	0.380213	1.407	0.393456	1.407	0.016351	1.407	0.0179319
1.408	0.806021	1.408	0.834788	1.408	0.722574	1.408	0.727591	1.408	0.380615	1.408	0.393817	1.408	0.016385	1.408	0.0179548
1.409	0.806038	1.409	0.834786	1.409	0.722586	1.409	0.727599	1.409	0.381039	1.409	0.394177	1.409	0.016415	1.409	0.0179776
1.41	0.806045	1.41	0.834785	1.41	0.722468	1.41	0.727607	1.41	0.381331	1.41	0.394537	1.41	0.016439	1.41	0.0180005
1.411	0.806059	1.411	0.834784	1.411	0.722539	1.411	0.727615	1.411	0.381708	1.411	0.394895	1.411	0.016447	1.411	0.0180235
1.412	0.806038	1.412	0.834783	1.412	0.722743	1.412	0.727623	1.412	0.382167	1.412	0.395253	1.412	0.016478	1.412	0.0180464
1.413	0.806112	1.413	0.834782	1.413	0.722675	1.413	0.727631	1.413	0.382508	1.413	0.395611	1.413	0.016512	1.413	0.0180694
1.414	0.806112	1.414	0.834781	1.414	0.722694	1.414	0.727639	1.414	0.382888	1.414	0.395967	1.414	0.016538	1.414	0.0180923
1.415	0.806064	1.415	0.83478	1.415	0.722798	1.415	0.727647	1.415	0.383363	1.415	0.396323	1.415	0.016558	1.415	0.0181153
1.416	0.806022	1.416	0.834779	1.416	0.722856	1.416	0.727655	1.416	0.383727	1.416	0.396679	1.416	0.016603	1.416	0.0181383
1.417	0.806089	1.417	0.834778	1.417	0.72279	1.417	0.727662	1.417	0.384129	1.417	0.397033	1.417	0.016644	1.417	0.0181613
1.418	0.806027	1.418	0.834777	1.418	0.722749	1.418	0.72767	1.418	0.384543	1.418	0.397387	1.418	0.01665	1.418	0.0181844
1.419	0.806073	1.419	0.834777	1.419	0.722836	1.419	0.727678	1.419	0.38495	1.419	0.39774	1.419	0.016668	1.419	0.0182074
1.42	0.806205	1.42	0.834776	1.42	0.722702	1.42	0.727686	1.42	0.385314	1.42	0.398092	1.42	0.01667	1.42	0.0182305
1.421	0.806172	1.421	0.834775	1.421	0.722731	1.421	0.727693	1.421	0.385786	1.421	0.398444	1.421	0.016693	1.421	0.0182536
1.422	0.806262	1.422	0.834774	1.422	0.722603	1.422	0.727701	1.422	0.386219	1.422	0.398795	1.422	0.016711	1.422	0.0182767
1.423	0.80626	1.423	0.834773	1.423	0.72258	1.423	0.727709	1.423	0.386583	1.423	0.399146	1.423	0.01673	1.423	0.0182999
1.424	0.806181	1.424	0.834772	1.424	0.722591	1.424	0.727716	1.424	0.386996	1.424	0.399495	1.424	0.016749	1.424	0.018323
1.425	0.806156	1.425	0.834771	1.425	0.722579	1.425	0.727724	1.425	0.38734	1.425	0.399844	1.425	0.016768	1.425	0.0183462
1.426	0.806108	1.426	0.834771	1.426	0.722586	1.426	0.727731	1.426	0.387758	1.426	0.400192	1.426	0.016786	1.426	0.0183694
1.427	0.806066	1.427	0.83477	1.427	0.722588	1.427	0.727739	1.427	0.388184	1.427	0.40054	1.427	0.016824	1.427	0.0183926
1.428	0.806139	1.428	0.834769	1.428	0.722582	1.428	0.727746	1.428	0.388544	1.428	0.400887	1.428	0.016846	1.428	0.0184158
1.429	0.806054	1.429	0.834768	1.429	0.722632	1.429	0.727753	1.429	0.388986	1.429	0.401233	1.429	0.016867	1.429	0.018439
1.43	0.806	1.43	0.834768	1.43	0.722605	1.43	0.727761	1.43	0.389368	1.43	0.401578	1.43	0.016894	1.43	0.0184623
1.431	0.805983	1.431	0.834767	1.431	0.722614	1.431	0.727768	1.431	0.389797	1.431	0.401923	1.431	0.016898	1.431	0.0184856
1.432	0.80592	1.432	0.834766	1.432	0.722594	1.432	0.727775	1.432	0.390197	1.432	0.402267	1.432	0.016917	1.432	0.0185088
1.433	0.805887	1.433	0.834766	1.433	0.722646	1.433	0.727782	1.433	0.390555	1.433	0.402611	1.433	0.016922	1.433	0.0185322
1.434	0.805789	1.434	0.834765	1.434	0.722735	1.434	0.72779	1.434	0.390924	1.434	0.402953	1.434	0.016938	1.434	0.0185555
1.435	0.805742	1.435	0.834764	1.435	0.722814	1.435	0.727797	1.435	0.391393	1.435	0.403295	1.435	0.016961	1.435	0.0185788
1.436	0.805711	1.436	0.834764	1.436	0.722856	1.436	0.727804	1.436	0.391745	1.436	0.403636	1.436	0.016967	1.436	0.0186022
1.437	0.805767	1.437	0.834763	1.437	0.722739	1.437	0.727811	1.437	0.392036	1.437	0.403977	1.437	0.016986	1.437	0.0186256
1.438	0.805748	1.438	0.834763	1.438	0.72279	1.438	0.727818	1.438	0.392402	1.438	0.404317	1.438	0.016993	1.438	0.018649
1.439	0.805694	1.439	0.834762	1.439	0.722637	1.439	0.727825	1.439	0.39273	1.439	0.404656	1.439	0.017023	1.439	0.0186724
1.44	0.80559	1.44	0.834761	1.44	0.722679	1.44	0.727832	1.44	0.393099	1.44	0.404994	1.44	0.017036	1.44	0.0186959
1.441	0.805638	1.441	0.834761	1.441	0.722736	1.441	0.727839	1.441	0.393452	1.441	0.405332	1.441	0.017061	1.441	0.0187193
1.442	0.80565	1.442	0.83476	1.442	0.722608	1.442	0.727846	1.442	0.393808	1.442	0.405669	1.442	0.017065	1.442	0.0187428
1.443	0.805595	1.443	0.83476	1.443	0.722697	1.443	0.727853	1.443	0.394195	1.443	0.406005	1.443	0.017099	1.443	0.0187663
1.444	0.805574	1.444	0.834759	1.444	0.722753	1.444	0.72786	1.444	0.394581	1.444	0.406341	1.444	0.017119	1.444	0.0187898
1.445	0.805604	1.445	0.834759	1.445	0.722868	1.445	0.727866	1.445	0.394936	1.445	0.406676	1.445	0.017137	1.445	0.0188133
1.446	0.805583	1.446	0.834758	1.446	0.722892	1.446	0.727873	1.446	0.395259	1.446	0.40701	1.446	0.017138	1.446	0.0188369
1.447	0.805626	1.447	0.834758	1.447	0.722916	1.447	0.72788	1.447	0.395642	1.447	0.407344	1.447	0.017153	1.447	0.0188605
1.448	0.80558	1.448	0.834757	1.448	0.723066	1.448	0.727887	1.448	0.395976	1.448	0.407677	1.448	0.01716	1.448	0.0188841
1.449	0.805657	1.449	0.834757	1.449	0.723092	1.449	0.727893	1.449	0.396293	1.449	0.408009	1.449	0.017179	1.449	0.0189077
1.45	0.805653	1.45	0.834757	1.45	0.723124	1.45	0.7279	1.45	0.396722	1.45	0.40834	1.45	0.017196	1.45	0.0189313
1.451	0.805779	1.451	0.834756	1.451	0.723213	1.451	0.727906	1.451	0.397145	1.451	0.408671	1.451	0.017223	1.451	0.018955
1.452	0.805822	1.452	0.834756	1.452	0.723269	1.452	0.727913	1.452	0.397523	1.452	0.409001	1.452	0.017243	1.452	0.0189786
1.453	0.805784	1.453	0.834755	1.453	0.723364	1.453	0.72792	1.453	0.39787	1.453	0.40933	1.453	0.017253	1.453	0.0190023
1.454	0.805776	1.454	0.834755	1.454	0.723368	1.454	0.727926	1.454	0.398223	1.454	0.409659	1.454	0.017277	1.454	0.019026
1.455	0.805646	1.455	0.834755	1.455	0.723329	1.455	0.727932	1.455	0.398675	1.455	0.409986	1.455	0.017294	1.455	0.0190498
1.456	0.805497	1.456	0.834754	1.456	0.723318	1.456	0.727939	1.456	0.399023	1.456	0.410314	1.456	0.017299	1.456	0.0190735
1.457	0.805529	1.457	0.834754	1.457	0.723253	1.457	0.727945	1.457	0.399404	1.457	0.41064	1.457	0.01731	1.457	0.0190973
1.458	0.805591	1.458	0.834754	1.458	0.723354	1.458	0.727951	1.458	0.399776	1.458	0.410966	1.458	0.017333	1.458	0.0191211
1.459	0.805582	1.459	0.834753	1.459	0.723405	1.459	0.727958	1.459	0.400169	1.459	0.411291	1.459	0.01736	1.459	0.0191449
1.46	0.80566	1.46	0.834753	1.46	0.723351	1.46	0.727964	1.46	0.400443	1.46	0.411615	1.46	0.017372	1.46	0.0191687
1.461	0.805661	1.461	0.834753	1.461	0.723218	1.461	0.72797	1.461	0.40083	1.461	0.411939	1.461	0.017387	1.461	0.0191926
1.462	0.805672	1.462	0.834753	1.462	0.723153	1.462	0.727976	1.462	0.401266	1.462	0.412262	1.462	0.017423	1.462	0.0192164
1.463	0.805594	1.463	0.834752	1.463	0.723147	1.463	0.727982	1.463	0.401596	1.463	0.412584	1.463	0.017427	1.463	0.0192403
1.464	0.805649	1.464	0.834752	1.464	0.723099	1.464	0.727988	1.464	0.401932	1.464	0.412906	1.464	0.017446	1.464	0.0192642
1.465	0.805625	1.465	0.834752	1.465	0.723112	1.465	0.727994	1.465	0.402313	1.465	0.413227	1.465	0.017459	1.465	0.0192882
1.466	0.805688	1.466	0.834752	1.466	0.723152	1.466	0.728	1.466	0.402706	1.466	0.413547	1.466	0.017477	1.466	0.0193121
1.467	0.80566	1.467	0.834752	1.467	0.723116	1.467	0.728006	1.467	0.403072	1.467	0.413866	1.467	0.017507	1.467	0.0193361
1.468	0.805597	1.468	0.834751	1.468	0.72312	1.468	0.728012	1.468	0.403451	1.468	0.414185	1.468	0.017517	1.468	0.0193601
1.469	0.805614	1.469	0.834751	1.469	0.723143	1.469	0.728018	1.469	0.403738	1.469	0.414503	1.469	0.017538	1.469	0.0193841
1.47	0.805567	1.47	0.834751	1.47	0.723185	1.47	0.728024	1.47	0.404007	1.47	0.41482	1.47	0.01754	1.47	0.0194081
1.471	0.805616	1.471	0.834751	1.471	0.72312	1.471	0.72803	1.471	0.404418	1.471	0.415137	1.471	0.017542	1.471	0.0194322
1.472	0.805616	1.472	0.834751	1.472	0.723009	1.472	0.728036	1.472	0.404775	1.472	0.415453	1.472	0.017576	1.472	0.0194563
1.473	0.805668	1.473	0.834751	1.473	0.722915	1.473	0.728041	1.473	0.405131	1.473	0.415768	1.473	0.017591	1.473	0.0194804
1.474	0.80565	1.474	0.834751	1.474	0.722932	1.474	0.728047	1.474	0.405474	1.474	0.416082	1.474	0.017625	1.474	0.0195045
1.475	0.805702	1.475	0.834751	1.475	0.722978	1.475	0.728053	1.475	0.405783	1.475	0.416396	1.475	0.017649	1.475	0.0195286
1.476	0.805616	1.476	0.834751	1.476	0.722954	1.476	0.728058	1.476	0.406127	1.476	0.416709	1.476	0.017671	1.476	0.0195528
1.477	0.805644	1.477	0.834751	1.477	0.722876	1.477	0.728064	1.477	0.406575	1.477	0.417022	1.477	0.017699	1.477	0.019577
1.478	0.805586	1.478	0.83475	1.478	0.722748	1.478	0.728069	1.478	0.407058	1.478	0.417333	1.478	0.017725	1.478	0.0196012
1.479	0.805588	1.479	0.83475	1.479	0.722743	1.479	0.728075	1.479	0.407297	1.479	0.417644	1.479	0.017737	1.479	0.0196254
1.48	0.805487	1.48	0.83475	1.48	0.722773	1.48	0.72808	1.48	0.407684	1.48	0.417955	1.48	0.017749	1.48	0.0196496
1.481	0.805465	1.481	0.83475	1.481	0.722603	1.481	0.728086	1.481	0.408049	1.481	0.418264	1.481	0.017791	1.481	0.0196739
1.482	0.805463	1.482	0.83475	1.482	0.722695	1.482	0.728091	1.482	0.408355	1.482	0.418573	1.482	0.017834	1.482	0.0196982
1.483	0.805503	1.483	0.83475	1.483	0.722825	1.483	0.728096	1.483	0.408745	1.483	0.418881	1.483	0.017852	1.483	0.0197225
1.484	0.805397	1.484	0.83475	1.484	0.722781	1.484	0.728102	1.484	0.409142	1.484	0.419189	1.484	0.017875	1.484	0.0197468
1.485	0.805355	1.485	0.83475	1.485	0.722935	1.485	0.728107	1.485	0.409433	1.485	0.419496	1.485	0.0179	1.485	0.0197712
1.486	0.805224	1.486	0.83475	1.486	0.722863	1.486	0.728112	1.486	0.409775	1.486	0.419802	1.486	0.017923	1.486	0.0197956
1.487	0.805217	1.487	0.83475	1.487	0.72298	1.487	0.728117	1.487	0.410142	1.487	0.420107	1.487	0.017946	1.487	0.01982
1.488	0.805197	1.488	0.834751	1.488	0.72288	1.488	0.728122	1.488	0.410464	1.488	0.420412	1.488	0.017958	1.488	0.0198444
1.489	0.805239	1.489	0.834751	1.489	0.722766	1.489	0.728127	1.489	0.410836	1.489	0.420716	1.489	0.017984	1.489	0.0198688
1.49	0.805174	1.49	0.834751	1.49	0.722819	1.49	0.728133	1.49	0.411187	1.49	0.421019	1.49	0.018	1.49	0.0198933
1.491	0.805183	1.491	0.834751	1.491	0.722835	1.491	0.728138	1.491	0.411554	1.491	0.421322	1.491	0.018027	1.491	0.0199178
1.492	0.805169	1.492	0.834751	1.492	0.722826	1.492	0.728143	1.492	0.411885	1.492	0.421624	1.492	0.01805	1.492	0.0199423
1.493	0.805168	1.493	0.834751	1.493	0.722998	1.493	0.728147	1.493	0.412284	1.493	0.421925	1.493	0.018072	1.493	0.0199668
1.494	0.805277	1.494	0.834751	1.494	0.723083	1.494	0.728152	1.494	0.412618	1.494	0.422225	1.494	0.018098	1.494	0.0199914
1.495	0.805356	1.495	0.834751	1.495	0.723141	1.495	0.728157	1.495	0.412973	1.495	0.422525	1.495	0.018104	1.495	0.0200159
1.496	0.805384	1.496	0.834751	1.496	0.723112	1.496	0.728162	1.496	0.413336	1.496	0.422824	1.496	0.018126	1.496	0.0200405
1.497	0.805314	1.497	0.834752	1.497	0.723016	1.497	0.728167	1.497	0.413692	1.497	0.423122	1.497	0.018146	1.497	0.0200651
1.498	0.805219	1.498	0.834752	1.498	0.723041	1.498	0.728172	1.498	0.414066	1.498	0.42342	1.498	0.018158	1.498	0.0200898
1.499	0.805196	1.499	0.834752	1.499	0.723116	1.499	0.728176	1.499	0.414411	1.499	0.423717	1.499	0.018166	1.499	0.0201145
1.5	0.805195	1.5	0.834752	1.5	0.722951	1.5	0.728181	1.5	0.414762	1.5	0.424013	1.5	0.018179	1.5	0.0201391
1.501	0.805156	1.501	0.834752	1.501	0.722777	1.501	0.728186	1.501	0.415173	1.501	0.424309	1.501	0.0182	1.501	0.0201639
1.502	0.805214	1.502	0.834752	1.502	0.722791	1.502	0.72819	1.502	0.4155	1.502	0.424604	1.502	0.018212	1.502	0.0201886
1.503	0.805201	1.503	0.834753	1.503	0.722637	1.503	0.728195	1.503	0.415808	1.503	0.424898	1.503	0.018236	1.503	0.0202133
1.504	0.805311	1.504	0.834753	1.504	0.722651	1.504	0.728199	1.504	0.416192	1.504	0.425192	1.504	0.018267	1.504	0.0202381
1.505	0.805419	1.505	0.834753	1.505	0.722609	1.505	0.728204	1.505	0.416536	1.505	0.425484	1.505	0.018284	1.505	0.0202629
1.506	0.805394	1.506	0.834753	1.506	0.722642	1.506	0.728208	1.506	0.416884	1.506	0.425777	1.506	0.018322	1.506	0.0202878
1.507	0.805316	1.507	0.834754	1.507	0.722702	1.507	0.728213	1.507	0.417252	1.507	0.426068	1.507	0.018334	1.507	0.0203126
1.508	0.805285	1.508	0.834754	1.508	0.722807	1.508	0.728217	1.508	0.417565	1.508	0.426359	1.508	0.018364	1.508	0.0203375
1.509	0.805162	1.509	0.834754	1.509	0.722882	1.509	0.728221	1.509	0.417828	1.509	0.426649	1.509	0.018387	1.509	0.0203624
1.51	0.805059	1.51	0.834754	1.51	0.723068	1.51	0.728226	1.51	0.418187	1.51	0.426938	1.51	0.018412	1.51	0.0203873
1.511	0.804984	1.511	0.834755	1.511	0.7232	1.511	0.72823	1.511	0.418484	1.511	0.427227	1.511	0.018417	1.511	0.0204122
1.512	0.805025	1.512	0.834755	1.512	0.723112	1.512	0.728234	1.512	0.418784	1.512	0.427515	1.512	0.018426	1.512	0.0204372
1.513	0.805102	1.513	0.834755	1.513	0.723025	1.513	0.728238	1.513	0.419183	1.513	0.427802	1.513	0.01846	1.513	0.0204622
1.514	0.805046	1.514	0.834755	1.514	0.723068	1.514	0.728242	1.514	0.41945	1.514	0.428089	1.514	0.018476	1.514	0.0204872
1.515	0.805114	1.515	0.834756	1.515	0.723182	1.515	0.728246	1.515	0.419787	1.515	0.428374	1.515	0.018488	1.515	0.0205123
1.516	0.805113	1.516	0.834756	1.516	0.723156	1.516	0.728251	1.516	0.420049	1.516	0.42866	1.516	0.018503	1.516	0.0205373
1.517	0.804998	1.517	0.834756	1.517	0.723172	1.517	0.728255	1.517	0.42038	1.517	0.428944	1.517	0.018544	1.517	0.0205624
1.518	0.80493	1.518	0.834757	1.518	0.723192	1.518	0.728259	1.518	0.420708	1.518	0.429228	1.518	0.018559	1.518	0.0205875
1.519	0.804893	1.519	0.834757	1.519	0.723176	1.519	0.728262	1.519	0.421006	1.519	0.429511	1.519	0.018583	1.519	0.0206127
1.52	0.804857	1.52	0.834757	1.52	0.723207	1.52	0.728266	1.52	0.421279	1.52	0.429793	1.52	0.018613	1.52	0.0206378
1.521	0.804758	1.521	0.834758	1.521	0.723144	1.521	0.72827	1.521	0.421639	1.521	0.430075	1.521	0.018626	1.521	0.020663
1.522	0.804822	1.522	0.834758	1.522	0.723138	1.522	0.728274	1.522	0.421996	1.522	0.430356	1.522	0.018632	1.522	0.0206882
1.523	0.80482	1.523	0.834758	1.523	0.723066	1.523	0.728278	1.523	0.422333	1.523	0.430637	1.523	0.018668	1.523	0.0207135
1.524	0.804741	1.524	0.834759	1.524	0.72309	1.524	0.728282	1.524	0.422648	1.524	0.430916	1.524	0.018695	1.524	0.0207387
1.525	0.804743	1.525	0.834759	1.525	0.723061	1.525	0.728285	1.525	0.42295	1.525	0.431195	1.525	0.018719	1.525	0.020764
1.526	0.804749	1.526	0.83476	1.526	0.723094	1.526	0.728289	1.526	0.423327	1.526	0.431474	1.526	0.018727	1.526	0.0207893
1.527	0.804722	1.527	0.83476	1.527	0.722993	1.527	0.728293	1.527	0.423575	1.527	0.431751	1.527	0.018744	1.527	0.0208147
1.528	0.804672	1.528	0.83476	1.528	0.722965	1.528	0.728296	1.528	0.423917	1.528	0.432028	1.528	0.018783	1.528	0.02084
1.529	0.804663	1.529	0.834761	1.529	0.723061	1.529	0.7283	1.529	0.424251	1.529	0.432304	1.529	0.018794	1.529	0.0208654
1.53	0.804743	1.53	0.834761	1.53	0.723009	1.53	0.728304	1.53	0.424574	1.53	0.43258	1.53	0.018821	1.53	0.0208908
1.531	0.804731	1.531	0.834762	1.531	0.722903	1.531	0.728307	1.531	0.42483	1.531	0.432855	1.531	0.018823	1.531	0.0209163
1.532	0.804676	1.532	0.834762	1.532	0.723008	1.532	0.728311	1.532	0.425131	1.532	0.433129	1.532	0.018848	1.532	0.0209417
1.533	0.804662	1.533	0.834762	1.533	0.723016	1.533	0.728314	1.533	0.425469	1.533	0.433402	1.533	0.018875	1.533	0.0209672
1.534	0.804833	1.534	0.834763	1.534	0.722974	1.534	0.728317	1.534	0.425749	1.534	0.433675	1.534	0.01891	1.534	0.0209927
1.535	0.804818	1.535	0.834763	1.535	0.722944	1.535	0.728321	1.535	0.42611	1.535	0.433947	1.535	0.01894	1.535	0.0210183
1.536	0.804848	1.536	0.834764	1.536	0.722992	1.536	0.728324	1.536	0.426429	1.536	0.434219	1.536	0.018963	1.536	0.0210438
1.537	0.804903	1.537	0.834764	1.537	0.722856	1.537	0.728327	1.537	0.426739	1.537	0.43449	1.537	0.018978	1.537	0.0210694
1.538	0.804858	1.538	0.834765	1.538	0.722905	1.538	0.728331	1.538	0.427041	1.538	0.43476	1.538	0.01899	1.538	0.021095
1.539	0.804808	1.539	0.834765	1.539	0.723028	1.539	0.728334	1.539	0.427316	1.539	0.435029	1.539	0.019005	1.539	0.0211207
1.54	0.804895	1.54	0.834766	1.54	0.723028	1.54	0.728337	1.54	0.42766	1.54	0.435298	1.54	0.019043	1.54	0.0211463
1.541	0.804942	1.541	0.834766	1.541	0.723017	1.541	0.72834	1.541	0.427997	1.541	0.435566	1.541	0.019069	1.541	0.021172
1.542	0.805027	1.542	0.834767	1.542	0.72291	1.542	0.728343	1.542	0.428239	1.542	0.435833	1.542	0.019095	1.542	0.0211977
1.543	0.805002	1.543	0.834767	1.543	0.722852	1.543	0.728346	1.543	0.428493	1.543	0.4361	1.543	0.019122	1.543	0.0212235
1.544	0.805136	1.544	0.834768	1.544	0.722926	1.544	0.72835	1.544	0.428776	1.544	0.436366	1.544	0.019155	1.544	0.0212493
1.545	0.805181	1.545	0.834768	1.545	0.722894	1.545	0.728353	1.545	0.429104	1.545	0.436631	1.545	0.019193	1.545	0.0212751
1.546	0.805082	1.546	0.834769	1.546	0.7229	1.546	0.728356	1.546	0.429504	1.546	0.436896	1.546	0.019226	1.546	0.0213009
1.547	0.805046	1.547	0.834769	1.547	0.722947	1.547	0.728359	1.547	0.429819	1.547	0.43716	1.547	0.019261	1.547	0.0213267
1.548	0.804915	1.548	0.83477	1.548	0.722797	1.548	0.728361	1.548	0.430116	1.548	0.437423	1.548	0.019267	1.548	0.0213526
1.549	0.804967	1.549	0.83477	1.549	0.722813	1.549	0.728364	1.549	0.430332	1.549	0.437686	1.549	0.019285	1.549	0.0213785
1.55	0.804852	1.55	0.834771	1.55	0.722832	1.55	0.728367	1.55	0.430595	1.55	0.437948	1.55	0.019309	1.55	0.0214044
1.551	0.804841	1.551	0.834771	1.551	0.722783	1.551	0.72837	1.551	0.430903	1.551	0.438209	1.551	0.019326	1.551	0.0214304
1.552	0.804789	1.552	0.834772	1.552	0.722874	1.552	0.728373	1.552	0.43124	1.552	0.43847	1.552	0.019349	1.552	0.0214564
1.553	0.804754	1.553	0.834772	1.553	0.722859	1.553	0.728376	1.553	0.431618	1.553	0.43873	1.553	0.019365	1.553	0.0214824
1.554	0.804711	1.554	0.834773	1.554	0.722784	1.554	0.728378	1.554	0.431933	1.554	0.438989	1.554	0.019375	1.554	0.0215084
1.555	0.804751	1.555	0.834773	1.555	0.722898	1.555	0.728381	1.555	0.432239	1.555	0.439248	1.555	0.019408	1.555	0.0215345
1.556	0.804806	1.556	0.834774	1.556	0.723036	1.556	0.728384	1.556	0.432618	1.556	0.439506	1.556	0.019424	1.556	0.0215606
1.557	0.804798	1.557	0.834774	1.557	0.723049	1.557	0.728386	1.557	0.432963	1.557	0.439763	1.557	0.019436	1.557	0.0215867
1.558	0.804809	1.558	0.834775	1.558	0.723128	1.558	0.728389	1.558	0.433304	1.558	0.44002	1.558	0.019458	1.558	0.0216129
1.559	0.804947	1.559	0.834776	1.559	0.723136	1.559	0.728391	1.559	0.433496	1.559	0.440276	1.559	0.019473	1.559	0.021639
1.56	0.804853	1.56	0.834776	1.56	0.723045	1.56	0.728394	1.56	0.433802	1.56	0.440531	1.56	0.019503	1.56	0.0216652
1.561	0.804851	1.561	0.834777	1.561	0.723115	1.561	0.728396	1.561	0.434003	1.561	0.440785	1.561	0.01953	1.561	0.0216915
1.562	0.804924	1.562	0.834777	1.562	0.723109	1.562	0.728399	1.562	0.434285	1.562	0.441039	1.562	0.019552	1.562	0.0217177
1.563	0.805004	1.563	0.834778	1.563	0.722937	1.563	0.728401	1.563	0.434581	1.563	0.441293	1.563	0.019582	1.563	0.021744
1.564	0.805038	1.564	0.834778	1.564	0.723154	1.564	0.728404	1.564	0.434858	1.564	0.441545	1.564	0.019613	1.564	0.0217703
1.565	0.804972	1.565	0.834779	1.565	0.723132	1.565	0.728406	1.565	0.435142	1.565	0.441797	1.565	0.019655	1.565	0.0217967
1.566	0.805077	1.566	0.83478	1.566	0.723083	1.566	0.728408	1.566	0.435462	1.566	0.442049	1.566	0.019685	1.566	0.021823
1.567	0.80508	1.567	0.83478	1.567	0.722834	1.567	0.728411	1.567	0.435825	1.567	0.442299	1.567	0.019722	1.567	0.0218494
1.568	0.805171	1.568	0.834781	1.568	0.722946	1.568	0.728413	1.568	0.436186	1.568	0.442549	1.568	0.019738	1.568	0.0218759
1.569	0.805252	1.569	0.834781	1.569	0.722924	1.569	0.728415	1.569	0.436513	1.569	0.442798	1.569	0.019755	1.569	0.0219023
1.57	0.805291	1.57	0.834782	1.57	0.722864	1.57	0.728417	1.57	0.436746	1.57	0.443047	1.57	0.019788	1.57	0.0219288
1.571	0.805258	1.571	0.834783	1.571	0.722737	1.571	0.728419	1.571	0.436995	1.571	0.443295	1.571	0.01983	1.571	0.0219553
1.572	0.805122	1.572	0.834783	1.572	0.722858	1.572	0.728422	1.572	0.43726	1.572	0.443542	1.572	0.019855	1.572	0.0219819
1.573	0.805074	1.573	0.834784	1.573	0.723012	1.573	0.728424	1.573	0.43754	1.573	0.443789	1.573	0.01989	1.573	0.0220084
1.574	0.805076	1.574	0.834784	1.574	0.722947	1.574	0.728426	1.574	0.43785	1.574	0.444035	1.574	0.019919	1.574	0.022035
1.575	0.805091	1.575	0.834785	1.575	0.722866	1.575	0.728428	1.575	0.438071	1.575	0.44428	1.575	0.019949	1.575	0.0220616
1.576	0.805171	1.576	0.834786	1.576	0.722883	1.576	0.72843	1.576	0.438301	1.576	0.444525	1.576	0.019973	1.576	0.0220883
1.577	0.805183	1.577	0.834786	1.577	0.722788	1.577	0.728432	1.577	0.438579	1.577	0.444769	1.577	0.019992	1.577	0.022115
1.578	0.805227	1.578	0.834787	1.578	0.722882	1.578	0.728434	1.578	0.438842	1.578	0.445013	1.578	0.020029	1.578	0.0221417
1.579	0.805298	1.579	0.834787	1.579	0.723014	1.579	0.728436	1.579	0.439116	1.579	0.445255	1.579	0.020043	1.579	0.0221684
1.58	0.805297	1.58	0.834788	1.58	0.722977	1.58	0.728438	1.58	0.439353	1.58	0.445497	1.58	0.020064	1.58	0.0221952
1.581	0.805293	1.581	0.834789	1.581	0.722892	1.581	0.728439	1.581	0.439561	1.581	0.445739	1.581	0.020095	1.581	0.022222
1.582	0.805254	1.582	0.834789	1.582	0.722765	1.582	0.728441	1.582	0.439798	1.582	0.44598	1.582	0.020133	1.582	0.0222488
1.583	0.80522	1.583	0.83479	1.583	0.722654	1.583	0.728443	1.583	0.440046	1.583	0.44622	1.583	0.02018	1.583	0.0222757
1.584	0.805232	1.584	0.834791	1.584	0.722721	1.584	0.728445	1.584	0.440378	1.584	0.446459	1.584	0.020203	1.584	0.0223026
1.585	0.805068	1.585	0.834791	1.585	0.722851	1.585	0.728447	1.585	0.440656	1.585	0.446698	1.585	0.020227	1.585	0.0223295
1.586	0.805123	1.586	0.834792	1.586	0.722914	1.586	0.728448	1.586	0.44097	1.586	0.446936	1.586	0.020257	1.586	0.0223564
1.587	0.805086	1.587	0.834792	1.587	0.722973	1.587	0.72845	1.587	0.441292	1.587	0.447174	1.587	0.020267	1.587	0.0223834
1.588	0.805144	1.588	0.834793	1.588	0.723053	1.588	0.728452	1.588	0.441577	1.588	0.447411	1.588	0.02029	1.588	0.0224104
1.589	0.805155	1.589	0.834794	1.589	0.723111	1.589	0.728453	1.589	0.441835	1.589	0.447647	1.589	0.020305	1.589	0.0224374
1.59	0.805264	1.59	0.834794	1.59	0.723119	1.59	0.728455	1.59	0.442056	1.59	0.447883	1.59	0.020334	1.59	0.0224645
1.591	0.805349	1.591	0.834795	1.591	0.723192	1.591	0.728457	1.591	0.442351	1.591	0.448118	1.591	0.020349	1.591	0.0224916
1.592	0.805435	1.592	0.834796	1.592	0.723158	1.592	0.728458	1.592	0.442628	1.592	0.448352	1.592	0.020385	1.592	0.0225187
1.593	0.805498	1.593	0.834796	1.593	0.723086	1.593	0.72846	1.593	0.442909	1.593	0.448586	1.593	0.020417	1.593	0.0225459
1.594	0.805518	1.594	0.834797	1.594	0.723079	1.594	0.728461	1.594	0.443138	1.594	0.448819	1.594	0.020421	1.594	0.0225731
1.595	0.805574	1.595	0.834798	1.595	0.72326	1.595	0.728463	1.595	0.443431	1.595	0.449051	1.595	0.020455	1.595	0.0226003
1.596	0.805525	1.596	0.834798	1.596	0.723086	1.596	0.728464	1.596	0.443728	1.596	0.449283	1.596	0.020466	1.596	0.0226275
1.597	0.805513	1.597	0.834799	1.597	0.723064	1.597	0.728465	1.597	0.44399	1.597	0.449514	1.597	0.020468	1.597	0.0226548
1.598	0.805573	1.598	0.8348	1.598	0.722922	1.598	0.728467	1.598	0.444261	1.598	0.449744	1.598	0.020487	1.598	0.0226821
1.599	0.805546	1.599	0.8348	1.599	0.722792	1.599	0.728468	1.599	0.444523	1.599	0.449974	1.599	0.020507	1.599	0.0227094
1.6	0.805511	1.6	0.834801	1.6	0.722741	1.6	0.72847	1.6	0.444747	1.6	0.450203	1.6	0.020514	1.6	0.0227368
1.601	0.805612	1.601	0.834802	1.601	0.72284	1.601	0.728471	1.601	0.445067	1.601	0.450432	1.601	0.020545	1.601	0.0227642
1.602	0.805566	1.602	0.834802	1.602	0.722927	1.602	0.728472	1.602	0.445362	1.602	0.45066	1.602	0.020558	1.602	0.0227916
1.603	0.805508	1.603	0.834803	1.603	0.722922	1.603	0.728473	1.603	0.445657	1.603	0.450887	1.603	0.020587	1.603	0.0228191
1.604	0.805598	1.604	0.834804	1.604	0.722911	1.604	0.728475	1.604	0.445892	1.604	0.451114	1.604	0.020607	1.604	0.0228466
1.605	0.805645	1.605	0.834804	1.605	0.722891	1.605	0.728476	1.605	0.446074	1.605	0.45134	1.605	0.020629	1.605	0.0228741
1.606	0.805607	1.606	0.834805	1.606	0.722917	1.606	0.728477	1.606	0.446267	1.606	0.451565	1.606	0.020647	1.606	0.0229016
1.607	0.805686	1.607	0.834806	1.607	0.722901	1.607	0.728478	1.607	0.446566	1.607	0.45179	1.607	0.020674	1.607	0.0229292
1.608	0.805526	1.608	0.834806	1.608	0.72288	1.608	0.728479	1.608	0.446858	1.608	0.452014	1.608	0.020686	1.608	0.0229568
1.609	0.805536	1.609	0.834807	1.609	0.722998	1.609	0.72848	1.609	0.447131	1.609	0.452238	1.609	0.020713	1.609	0.0229845
1.61	0.805475	1.61	0.834808	1.61	0.723124	1.61	0.728481	1.61	0.447261	1.61	0.452461	1.61	0.020729	1.61	0.0230121
1.611	0.805524	1.611	0.834808	1.611	0.722956	1.611	0.728483	1.611	0.447566	1.611	0.452683	1.611	0.020774	1.611	0.0230398
1.612	0.805439	1.612	0.834809	1.612	0.722982	1.612	0.728484	1.612	0.447797	1.612	0.452905	1.612	0.020808	1.612	0.0230676
1.613	0.80544	1.613	0.83481	1.613	0.723078	1.613	0.728485	1.613	0.448025	1.613	0.453126	1.613	0.020826	1.613	0.0230953
1.614	0.805496	1.614	0.83481	1.614	0.723068	1.614	0.728486	1.614	0.448249	1.614	0.453346	1.614	0.020832	1.614	0.0231231
1.615	0.805561	1.615	0.834811	1.615	0.723129	1.615	0.728487	1.615	0.448574	1.615	0.453566	1.615	0.020863	1.615	0.023151
1.616	0.805598	1.616	0.834812	1.616	0.723114	1.616	0.728487	1.616	0.448912	1.616	0.453785	1.616	0.020863	1.616	0.0231788
1.617	0.805431	1.617	0.834812	1.617	0.723103	1.617	0.728488	1.617	0.449287	1.617	0.454004	1.617	0.020879	1.617	0.0232067
1.618	0.805479	1.618	0.834813	1.618	0.723148	1.618	0.728489	1.618	0.449586	1.618	0.454221	1.618	0.020906	1.618	0.0232346
1.619	0.805529	1.619	0.834814	1.619	0.7231	1.619	0.72849	1.619	0.449765	1.619	0.454439	1.619	0.020917	1.619	0.0232626
1.62	0.805533	1.62	0.834814	1.62	0.723123	1.62	0.728491	1.62	0.450007	1.62	0.454655	1.62	0.02096	1.62	0.0232906
1.621	0.805525	1.621	0.834815	1.621	0.723134	1.621	0.728492	1.621	0.450274	1.621	0.454871	1.621	0.020989	1.621	0.0233186
1.622	0.805554	1.622	0.834815	1.622	0.723139	1.622	0.728493	1.622	0.450587	1.622	0.455087	1.622	0.021028	1.622	0.0233467
1.623	0.805504	1.623	0.834816	1.623	0.72307	1.623	0.728493	1.623	0.450878	1.623	0.455302	1.623	0.021041	1.623	0.0233747
1.624	0.805479	1.624	0.834817	1.624	0.723096	1.624	0.728494	1.624	0.45124	1.624	0.455516	1.624	0.021058	1.624	0.0234029
1.625	0.805344	1.625	0.834817	1.625	0.722907	1.625	0.728495	1.625	0.451409	1.625	0.45573	1.625	0.021082	1.625	0.023431
1.626	0.805361	1.626	0.834818	1.626	0.723039	1.626	0.728495	1.626	0.451666	1.626	0.455943	1.626	0.021114	1.626	0.0234592
1.627	0.80542	1.627	0.834819	1.627	0.722991	1.627	0.728496	1.627	0.451949	1.627	0.456155	1.627	0.021121	1.627	0.0234874
1.628	0.805436	1.628	0.834819	1.628	0.723035	1.628	0.728497	1.628	0.452221	1.628	0.456367	1.628	0.021127	1.628	0.0235156
1.629	0.805535	1.629	0.83482	1.629	0.723076	1.629	0.728497	1.629	0.452485	1.629	0.456578	1.629	0.021161	1.629	0.0235439
1.63	0.805506	1.63	0.834821	1.63	0.723035	1.63	0.728498	1.63	0.452727	1.63	0.456788	1.63	0.021177	1.63	0.0235722
1.631	0.805569	1.631	0.834821	1.631	0.723018	1.631	0.728499	1.631	0.453021	1.631	0.456998	1.631	0.021203	1.631	0.0236006
1.632	0.805452	1.632	0.834822	1.632	0.722952	1.632	0.728499	1.632	0.453268	1.632	0.457208	1.632	0.021222	1.632	0.0236289
1.633	0.805428	1.633	0.834823	1.633	0.722968	1.633	0.7285	1.633	0.453511	1.633	0.457416	1.633	0.021238	1.633	0.0236573
1.634	0.805433	1.634	0.834823	1.634	0.722961	1.634	0.7285	1.634	0.453769	1.634	0.457624	1.634	0.021264	1.634	0.0236858
1.635	0.805413	1.635	0.834824	1.635	0.722901	1.635	0.728501	1.635	0.454014	1.635	0.457832	1.635	0.021319	1.635	0.0237143
1.636	0.805375	1.636	0.834825	1.636	0.722809	1.636	0.728501	1.636	0.454222	1.636	0.458039	1.636	0.021327	1.636	0.0237428
1.637	0.805437	1.637	0.834825	1.637	0.722863	1.637	0.728502	1.637	0.454479	1.637	0.458245	1.637	0.021344	1.637	0.0237713
1.638	0.805315	1.638	0.834826	1.638	0.72278	1.638	0.728502	1.638	0.454839	1.638	0.458451	1.638	0.02139	1.638	0.0237999
1.639	0.805296	1.639	0.834827	1.639	0.72286	1.639	0.728503	1.639	0.455086	1.639	0.458656	1.639	0.0214	1.639	0.0238285
1.64	0.805291	1.64	0.834827	1.64	0.72295	1.64	0.728503	1.64	0.455404	1.64	0.458861	1.64	0.021451	1.64	0.0238571
1.641	0.805324	1.641	0.834828	1.641	0.722922	1.641	0.728503	1.641	0.455625	1.641	0.459064	1.641	0.021474	1.641	0.0238858
1.642	0.805364	1.642	0.834829	1.642	0.722849	1.642	0.728504	1.642	0.45586	1.642	0.459268	1.642	0.021501	1.642	0.0239145
1.643	0.805366	1.643	0.834829	1.643	0.722723	1.643	0.728504	1.643	0.456104	1.643	0.45947	1.643	0.021535	1.643	0.0239432
1.644	0.805406	1.644	0.83483	1.644	0.722747	1.644	0.728504	1.644	0.45633	1.644	0.459673	1.644	0.021555	1.644	0.023972
1.645	0.805337	1.645	0.834831	1.645	0.722685	1.645	0.728505	1.645	0.456458	1.645	0.459874	1.645	0.02157	1.645	0.0240008
1.646	0.80547	1.646	0.834831	1.646	0.722737	1.646	0.728505	1.646	0.456686	1.646	0.460075	1.646	0.021586	1.646	0.0240296
1.647	0.80546	1.647	0.834832	1.647	0.72275	1.647	0.728505	1.647	0.456984	1.647	0.460275	1.647	0.021603	1.647	0.0240585
1.648	0.805434	1.648	0.834833	1.648	0.722703	1.648	0.728505	1.648	0.457187	1.648	0.460475	1.648	0.021623	1.648	0.0240874
1.649	0.805505	1.649	0.834833	1.649	0.722633	1.649	0.728506	1.649	0.457405	1.649	0.460674	1.649	0.021624	1.649	0.0241163
1.65	0.80552	1.65	0.834834	1.65	0.722597	1.65	0.728506	1.65	0.457616	1.65	0.460873	1.65	0.021659	1.65	0.0241453
1.651	0.805633	1.651	0.834834	1.651	0.722547	1.651	0.728506	1.651	0.457881	1.651	0.461071	1.651	0.021678	1.651	0.0241743
1.652	0.805713	1.652	0.834835	1.652	0.722786	1.652	0.728506	1.652	0.458123	1.652	0.461268	1.652	0.021695	1.652	0.0242033
1.653	0.805725	1.653	0.834836	1.653	0.723041	1.653	0.728506	1.653	0.458351	1.653	0.461465	1.653	0.021717	1.653	0.0242324
1.654	0.805776	1.654	0.834836	1.654	0.722967	1.654	0.728506	1.654	0.458641	1.654	0.461661	1.654	0.021726	1.654	0.0242615
1.655	0.805728	1.655	0.834837	1.655	0.723012	1.655	0.728507	1.655	0.458825	1.655	0.461857	1.655	0.021755	1.655	0.0242906
1.656	0.805721	1.656	0.834838	1.656	0.723052	1.656	0.728507	1.656	0.459022	1.656	0.462052	1.656	0.021762	1.656	0.0243198
1.657	0.805744	1.657	0.834838	1.657	0.723021	1.657	0.728507	1.657	0.459296	1.657	0.462246	1.657	0.02178	1.657	0.024349
1.658	0.805689	1.658	0.834839	1.658	0.722986	1.658	0.728507	1.658	0.459525	1.658	0.46244	1.658	0.021801	1.658	0.0243782
1.659	0.805707	1.659	0.834839	1.659	0.72306	1.659	0.728507	1.659	0.459788	1.659	0.462634	1.659	0.021831	1.659	0.0244075
1.66	0.805756	1.66	0.83484	1.66	0.723121	1.66	0.728507	1.66	0.460031	1.66	0.462826	1.66	0.021847	1.66	0.0244368
1.661	0.805824	1.661	0.834841	1.661	0.723112	1.661	0.728507	1.661	0.460206	1.661	0.463019	1.661	0.021882	1.661	0.0244661
1.662	0.805805	1.662	0.834841	1.662	0.723212	1.662	0.728507	1.662	0.460392	1.662	0.46321	1.662	0.021918	1.662	0.0244955
1.663	0.805743	1.663	0.834842	1.663	0.723151	1.663	0.728507	1.663	0.460599	1.663	0.463401	1.663	0.021945	1.663	0.0245249
1.664	0.805691	1.664	0.834843	1.664	0.722989	1.664	0.728507	1.664	0.460803	1.664	0.463592	1.664	0.021985	1.664	0.0245544
1.665	0.805723	1.665	0.834843	1.665	0.72286	1.665	0.728507	1.665	0.461	1.665	0.463781	1.665	0.022008	1.665	0.0245838
1.666	0.805794	1.666	0.834844	1.666	0.722891	1.666	0.728507	1.666	0.461284	1.666	0.463971	1.666	0.022047	1.666	0.0246133
1.667	0.80575	1.667	0.834844	1.667	0.723022	1.667	0.728507	1.667	0.46153	1.667	0.464159	1.667	0.022081	1.667	0.0246429
1.668	0.805717	1.668	0.834845	1.668	0.723116	1.668	0.728506	1.668	0.46168	1.668	0.464348	1.668	0.022111	1.668	0.0246725
1.669	0.805812	1.669	0.834846	1.669	0.72316	1.669	0.728506	1.669	0.461869	1.669	0.464535	1.669	0.022122	1.669	0.0247021
1.67	0.805728	1.67	0.834846	1.67	0.723039	1.67	0.728506	1.67	0.462141	1.67	0.464722	1.67	0.022152	1.67	0.0247317
1.671	0.80567	1.671	0.834847	1.671	0.723082	1.671	0.728506	1.671	0.462423	1.671	0.464909	1.671	0.022182	1.671	0.0247614
1.672	0.805516	1.672	0.834847	1.672	0.723037	1.672	0.728506	1.672	0.462712	1.672	0.465095	1.672	0.022202	1.672	0.0247911
1.673	0.805493	1.673	0.834848	1.673	0.722912	1.673	0.728506	1.673	0.462915	1.673	0.46528	1.673	0.02224	1.673	0.0248209
1.674	0.805552	1.674	0.834849	1.674	0.722947	1.674	0.728506	1.674	0.463153	1.674	0.465465	1.674	0.022283	1.674	0.0248507
1.675	0.805586	1.675	0.834849	1.675	0.722937	1.675	0.728505	1.675	0.463376	1.675	0.465649	1.675	0.022307	1.675	0.0248805
1.676	0.805524	1.676	0.83485	1.676	0.722998	1.676	0.728505	1.676	0.463555	1.676	0.465832	1.676	0.022348	1.676	0.0249103
1.677	0.805503	1.677	0.83485	1.677	0.723014	1.677	0.728505	1.677	0.463755	1.677	0.466015	1.677	0.022384	1.677	0.0249402
1.678	0.805483	1.678	0.834851	1.678	0.723033	1.678	0.728505	1.678	0.464057	1.678	0.466198	1.678	0.022387	1.678	0.0249701
1.679	0.805502	1.679	0.834852	1.679	0.722999	1.679	0.728504	1.679	0.464281	1.679	0.46638	1.679	0.022407	1.679	0.0250001
1.68	0.805514	1.68	0.834852	1.68	0.722938	1.68	0.728504	1.68	0.464541	1.68	0.466561	1.68	0.022438	1.68	0.0250301
1.681	0.805602	1.681	0.834853	1.681	0.723004	1.681	0.728504	1.681	0.464815	1.681	0.466742	1.681	0.022458	1.681	0.0250601
1.682	0.805622	1.682	0.834853	1.682	0.722983	1.682	0.728503	1.682	0.464996	1.682	0.466922	1.682	0.022481	1.682	0.0250902
1.683	0.805677	1.683	0.834854	1.683	0.72302	1.683	0.728503	1.683	0.465171	1.683	0.467102	1.683	0.022512	1.683	0.0251203
1.684	0.805615	1.684	0.834854	1.684	0.723132	1.684	0.728503	1.684	0.465431	1.684	0.467281	1.684	0.022536	1.684	0.0251504
1.685	0.805558	1.685	0.834855	1.685	0.723147	1.685	0.728502	1.685	0.465611	1.685	0.46746	1.685	0.022557	1.685	0.0251806
1.686	0.805527	1.686	0.834856	1.686	0.723142	1.686	0.728502	1.686	0.465806	1.686	0.467638	1.686	0.022582	1.686	0.0252108
1.687	0.805524	1.687	0.834856	1.687	0.723167	1.687	0.728502	1.687	0.465989	1.687	0.467815	1.687	0.022611	1.687	0.025241
1.688	0.805613	1.688	0.834857	1.688	0.723226	1.688	0.728501	1.688	0.466245	1.688	0.467992	1.688	0.022646	1.688	0.0252713
1.689	0.805596	1.689	0.834857	1.689	0.723185	1.689	0.728501	1.689	0.46647	1.689	0.468169	1.689	0.022677	1.689	0.0253016
1.69	0.805575	1.69	0.834858	1.69	0.723084	1.69	0.7285	1.69	0.466712	1.69	0.468345	1.69	0.022694	1.69	0.025332
1.691	0.805506	1.691	0.834858	1.691	0.72303	1.691	0.7285	1.691	0.466934	1.691	0.46852	1.691	0.022722	1.691	0.0253623
1.692	0.805461	1.692	0.834859	1.692	0.722951	1.692	0.7285	1.692	0.467163	1.692	0.468695	1.692	0.022744	1.692	0.0253928
1.693	0.805574	1.693	0.834859	1.693	0.72308	1.693	0.728499	1.693	0.467391	1.693	0.468869	1.693	0.022765	1.693	0.0254232
1.694	0.805472	1.694	0.83486	1.694	0.723104	1.694	0.728499	1.694	0.467626	1.694	0.469043	1.694	0.022779	1.694	0.0254537
1.695	0.805404	1.695	0.83486	1.695	0.723115	1.695	0.728498	1.695	0.4678	1.695	0.469216	1.695	0.022793	1.695	0.0254842
1.696	0.805314	1.696	0.834861	1.696	0.722989	1.696	0.728498	1.696	0.468012	1.696	0.469388	1.696	0.022795	1.696	0.0255148
1.697	0.805351	1.697	0.834862	1.697	0.722984	1.697	0.728497	1.697	0.468285	1.697	0.46956	1.697	0.022823	1.697	0.0255454
1.698	0.80544	1.698	0.834862	1.698	0.722904	1.698	0.728497	1.698	0.46854	1.698	0.469732	1.698	0.022857	1.698	0.025576
1.699	0.80549	1.699	0.834863	1.699	0.722868	1.699	0.728496	1.699	0.468743	1.699	0.469903	1.699	0.022879	1.699	0.0256067
1.7	0.805469	1.7	0.834863	1.7	0.722877	1.7	0.728496	1.7	0.46897	1.7	0.470073	1.7	0.02291	1.7	0.0256374
1.701	0.805392	1.701	0.834864	1.701	0.72281	1.701	0.728495	1.701	0.469165	1.701	0.470243	1.701	0.022939	1.701	0.0256681
1.702	0.805297	1.702	0.834864	1.702	0.72281	1.702	0.728494	1.702	0.469471	1.702	0.470413	1.702	0.022963	1.702	0.0256989
1.703	0.805316	1.703	0.834865	1.703	0.722683	1.703	0.728494	1.703	0.469709	1.703	0.470582	1.703	0.023012	1.703	0.0257297
1.704	0.805397	1.704	0.834865	1.704	0.722768	1.704	0.728493	1.704	0.47001	1.704	0.47075	1.704	0.023047	1.704	0.0257605
1.705	0.805443	1.705	0.834866	1.705	0.72276	1.705	0.728493	1.705	0.470249	1.705	0.470918	1.705	0.023088	1.705	0.0257914
1.706	0.805503	1.706	0.834866	1.706	0.722761	1.706	0.728492	1.706	0.470491	1.706	0.471085	1.706	0.023117	1.706	0.0258223
1.707	0.805547	1.707	0.834867	1.707	0.722754	1.707	0.728491	1.707	0.470645	1.707	0.471252	1.707	0.023134	1.707	0.0258533
1.708	0.805506	1.708	0.834867	1.708	0.722766	1.708	0.728491	1.708	0.470891	1.708	0.471418	1.708	0.023179	1.708	0.0258842
1.709	0.805513	1.709	0.834868	1.709	0.722852	1.709	0.72849	1.709	0.471127	1.709	0.471584	1.709	0.02321	1.709	0.0259153
1.71	0.805409	1.71	0.834868	1.71	0.722797	1.71	0.72849	1.71	0.471347	1.71	0.471749	1.71	0.023225	1.71	0.0259463
1.711	0.805425	1.711	0.834869	1.711	0.722744	1.711	0.728489	1.711	0.471557	1.711	0.471913	1.711	0.02327	1.711	0.0259774
1.712	0.805442	1.712	0.834869	1.712	0.722745	1.712	0.728488	1.712	0.471695	1.712	0.472077	1.712	0.023288	1.712	0.0260085
1.713	0.805422	1.713	0.83487	1.713	0.722855	1.713	0.728488	1.713	0.471954	1.713	0.472241	1.713	0.023344	1.713	0.0260397
1.714	0.805422	1.714	0.83487	1.714	0.722716	1.714	0.728487	1.714	0.472193	1.714	0.472404	1.714	0.023363	1.714	0.0260709
1.715	0.80552	1.715	0.834871	1.715	0.722746	1.715	0.728486	1.715	0.472456	1.715	0.472567	1.715	0.023394	1.715	0.0261022
1.716	0.805539	1.716	0.834871	1.716	0.722756	1.716	0.728485	1.716	0.472635	1.716	0.472729	1.716	0.02344	1.716	0.0261334
1.717	0.805635	1.717	0.834872	1.717	0.722854	1.717	0.728485	1.717	0.472863	1.717	0.47289	1.717	0.023469	1.717	0.0261647
1.718	0.80571	1.718	0.834872	1.718	0.722881	1.718	0.728484	1.718	0.473009	1.718	0.473051	1.718	0.023503	1.718	0.0261961
1.719	0.805772	1.719	0.834873	1.719	0.722982	1.719	0.728483	1.719	0.473176	1.719	0.473212	1.719	0.023537	1.719	0.0262275
1.72	0.805802	1.72	0.834873	1.72	0.723014	1.72	0.728483	1.72	0.473427	1.72	0.473372	1.72	0.023575	1.72	0.0262589
1.721	0.805858	1.721	0.834874	1.721	0.723069	1.721	0.728482	1.721	0.473673	1.721	0.473531	1.721	0.023598	1.721	0.0262903
1.722	0.805864	1.722	0.834874	1.722	0.723096	1.722	0.728481	1.722	0.473961	1.722	0.47369	1.722	0.023604	1.722	0.0263218
1.723	0.805867	1.723	0.834874	1.723	0.723009	1.723	0.72848	1.723	0.474082	1.723	0.473848	1.723	0.023617	1.723	0.0263534
1.724	0.805865	1.724	0.834875	1.724	0.723026	1.724	0.728479	1.724	0.474296	1.724	0.474006	1.724	0.023635	1.724	0.0263849
1.725	0.805751	1.725	0.834875	1.725	0.722959	1.725	0.728479	1.725	0.474415	1.725	0.474164	1.725	0.023667	1.725	0.0264165
1.726	0.805769	1.726	0.834876	1.726	0.722864	1.726	0.728478	1.726	0.474542	1.726	0.474321	1.726	0.023691	1.726	0.0264482
1.727	0.805778	1.727	0.834876	1.727	0.722767	1.727	0.728477	1.727	0.474706	1.727	0.474477	1.727	0.023734	1.727	0.0264798
1.728	0.805743	1.728	0.834877	1.728	0.722788	1.728	0.728476	1.728	0.474925	1.728	0.474633	1.728	0.023781	1.728	0.0265115
1.729	0.805778	1.729	0.834877	1.729	0.722817	1.729	0.728476	1.729	0.475105	1.729	0.474788	1.729	0.023812	1.729	0.0265433
1.73	0.805796	1.73	0.834878	1.73	0.72294	1.73	0.728475	1.73	0.475231	1.73	0.474943	1.73	0.023852	1.73	0.0265751
1.731	0.805778	1.731	0.834878	1.731	0.722975	1.731	0.728474	1.731	0.475533	1.731	0.475098	1.731	0.023887	1.731	0.0266069
1.732	0.805828	1.732	0.834878	1.732	0.722902	1.732	0.728473	1.732	0.475804	1.732	0.475251	1.732	0.023923	1.732	0.0266387
1.733	0.805907	1.733	0.834879	1.733	0.722958	1.733	0.728472	1.733	0.475966	1.733	0.475405	1.733	0.023955	1.733	0.0266706
1.734	0.805979	1.734	0.834879	1.734	0.72289	1.734	0.728471	1.734	0.476184	1.734	0.475558	1.734	0.023967	1.734	0.0267026
1.735	0.805989	1.735	0.83488	1.735	0.722787	1.735	0.72847	1.735	0.476365	1.735	0.47571	1.735	0.023994	1.735	0.0267345
1.736	0.806116	1.736	0.83488	1.736	0.722777	1.736	0.72847	1.736	0.476536	1.736	0.475862	1.736	0.02401	1.736	0.0267665
1.737	0.806129	1.737	0.834881	1.737	0.722843	1.737	0.728469	1.737	0.476881	1.737	0.476013	1.737	0.024046	1.737	0.0267986
1.738	0.806073	1.738	0.834881	1.738	0.722812	1.738	0.728468	1.738	0.477096	1.738	0.476164	1.738	0.024075	1.738	0.0268306
1.739	0.806019	1.739	0.834881	1.739	0.722771	1.739	0.728467	1.739	0.47732	1.739	0.476315	1.739	0.024113	1.739	0.0268628
1.74	0.805973	1.74	0.834882	1.74	0.722736	1.74	0.728466	1.74	0.477479	1.74	0.476465	1.74	0.02415	1.74	0.0268949
1.741	0.805898	1.741	0.834882	1.741	0.722737	1.741	0.728465	1.741	0.47764	1.741	0.476614	1.741	0.024195	1.741	0.0269271
1.742	0.805904	1.742	0.834883	1.742	0.722772	1.742	0.728464	1.742	0.477772	1.742	0.476763	1.742	0.024202	1.742	0.0269593
1.743	0.805855	1.743	0.834883	1.743	0.722723	1.743	0.728463	1.743	0.477967	1.743	0.476911	1.743	0.024226	1.743	0.0269916
1.744	0.805922	1.744	0.834883	1.744	0.722779	1.744	0.728463	1.744	0.478208	1.744	0.477059	1.744	0.024258	1.744	0.0270239
1.745	0.805952	1.745	0.834884	1.745	0.722705	1.745	0.728462	1.745	0.478457	1.745	0.477207	1.745	0.024284	1.745	0.0270562
1.746	0.805876	1.746	0.834884	1.746	0.72282	1.746	0.728461	1.746	0.478515	1.746	0.477354	1.746	0.024309	1.746	0.0270886
1.747	0.805943	1.747	0.834885	1.747	0.722735	1.747	0.72846	1.747	0.478773	1.747	0.4775	1.747	0.024362	1.747	0.027121
1.748	0.805952	1.748	0.834885	1.748	0.722548	1.748	0.728459	1.748	0.478975	1.748	0.477646	1.748	0.024381	1.748	0.0271534
1.749	0.805932	1.749	0.834885	1.749	0.722499	1.749	0.728458	1.749	0.479159	1.749	0.477792	1.749	0.024422	1.749	0.0271859
1.75	0.805928	1.75	0.834886	1.75	0.722581	1.75	0.728457	1.75	0.479376	1.75	0.477937	1.75	0.024458	1.75	0.0272184
1.751	0.805995	1.751	0.834886	1.751	0.722544	1.751	0.728456	1.751	0.479569	1.751	0.478081	1.751	0.024486	1.751	0.027251
1.752	0.806046	1.752	0.834886	1.752	0.722561	1.752	0.728455	1.752	0.479777	1.752	0.478226	1.752	0.024506	1.752	0.0272836
1.753	0.806014	1.753	0.834887	1.753	0.722565	1.753	0.728454	1.753	0.479892	1.753	0.478369	1.753	0.024543	1.753	0.0273162
1.754	0.806027	1.754	0.834887	1.754	0.722359	1.754	0.728453	1.754	0.480074	1.754	0.478512	1.754	0.024572	1.754	0.0273488
1.755	0.805976	1.755	0.834888	1.755	0.722387	1.755	0.728452	1.755	0.480309	1.755	0.478655	1.755	0.024592	1.755	0.0273815
1.756	0.805921	1.756	0.834888	1.756	0.722373	1.756	0.728451	1.756	0.480507	1.756	0.478797	1.756	0.02461	1.756	0.0274143
1.757	0.805993	1.757	0.834888	1.757	0.722438	1.757	0.72845	1.757	0.480679	1.757	0.478939	1.757	0.024645	1.757	0.0274471
1.758	0.805985	1.758	0.834889	1.758	0.722348	1.758	0.728449	1.758	0.480797	1.758	0.47908	1.758	0.024672	1.758	0.0274799
1.759	0.80607	1.759	0.834889	1.759	0.722255	1.759	0.728448	1.759	0.48103	1.759	0.479221	1.759	0.024694	1.759	0.0275127
1.76	0.805975	1.76	0.834889	1.76	0.722318	1.76	0.728447	1.76	0.481177	1.76	0.479361	1.76	0.024731	1.76	0.0275456
1.761	0.805991	1.761	0.83489	1.761	0.722331	1.761	0.728446	1.761	0.48132	1.761	0.479501	1.761	0.024744	1.761	0.0275785
1.762	0.805983	1.762	0.83489	1.762	0.722205	1.762	0.728445	1.762	0.481428	1.762	0.479641	1.762	0.02476	1.762	0.0276115
1.763	0.805947	1.763	0.83489	1.763	0.722306	1.763	0.728444	1.763	0.481638	1.763	0.479779	1.763	0.024774	1.763	0.0276445
1.764	0.806044	1.764	0.834891	1.764	0.722211	1.764	0.728443	1.764	0.481853	1.764	0.479918	1.764	0.02481	1.764	0.0276775
1.765	0.805998	1.765	0.834891	1.765	0.722283	1.765	0.728442	1.765	0.48203	1.765	0.480056	1.765	0.024855	1.765	0.0277106
1.766	0.805958	1.766	0.834891	1.766	0.722245	1.766	0.728441	1.766	0.482259	1.766	0.480193	1.766	0.024888	1.766	0.0277437
1.767	0.805943	1.767	0.834892	1.767	0.722182	1.767	0.72844	1.767	0.482409	1.767	0.480331	1.767	0.024901	1.767	0.0277768
1.768	0.805895	1.768	0.834892	1.768	0.722153	1.768	0.728439	1.768	0.482608	1.768	0.480467	1.768	0.024919	1.768	0.02781
1.769	0.80601	1.769	0.834892	1.769	0.72205	1.769	0.728438	1.769	0.48278	1.769	0.480603	1.769	0.024943	1.769	0.0278432
1.77	0.805978	1.77	0.834893	1.77	0.722104	1.77	0.728437	1.77	0.483052	1.77	0.480739	1.77	0.024954	1.77	0.0278765
1.771	0.806061	1.771	0.834893	1.771	0.72219	1.771	0.728436	1.771	0.483302	1.771	0.480874	1.771	0.024995	1.771	0.0279098
1.772	0.806153	1.772	0.834893	1.772	0.722076	1.772	0.728435	1.772	0.483402	1.772	0.481009	1.772	0.025027	1.772	0.0279431
1.773	0.806115	1.773	0.834894	1.773	0.722084	1.773	0.728434	1.773	0.483589	1.773	0.481143	1.773	0.025057	1.773	0.0279765
1.774	0.806129	1.774	0.834894	1.774	0.722005	1.774	0.728433	1.774	0.483713	1.774	0.481277	1.774	0.025088	1.774	0.0280099
1.775	0.806162	1.775	0.834894	1.775	0.721897	1.775	0.728432	1.775	0.48385	1.775	0.481411	1.775	0.025122	1.775	0.0280433
1.776	0.806111	1.776	0.834894	1.776	0.72207	1.776	0.728431	1.776	0.484037	1.776	0.481544	1.776	0.025151	1.776	0.0280768
1.777	0.806135	1.777	0.834895	1.777	0.721967	1.777	0.72843	1.777	0.484136	1.777	0.481676	1.777	0.025193	1.777	0.0281103
1.778	0.806124	1.778	0.834895	1.778	0.721872	1.778	0.728429	1.778	0.484304	1.778	0.481808	1.778	0.025233	1.778	0.0281439
1.779	0.806127	1.779	0.834895	1.779	0.72191	1.779	0.728428	1.779	0.484443	1.779	0.48194	1.779	0.025261	1.779	0.0281775
1.78	0.806131	1.78	0.834896	1.78	0.721927	1.78	0.728427	1.78	0.484545	1.78	0.482071	1.78	0.02528	1.78	0.0282111
1.781	0.806113	1.781	0.834896	1.781	0.721893	1.781	0.728426	1.781	0.484603	1.781	0.482202	1.781	0.025319	1.781	0.0282448
1.782	0.806113	1.782	0.834896	1.782	0.721798	1.782	0.728425	1.782	0.484793	1.782	0.482332	1.782	0.025346	1.782	0.0282785
1.783	0.806005	1.783	0.834896	1.783	0.721811	1.783	0.728424	1.783	0.484931	1.783	0.482462	1.783	0.02538	1.783	0.0283122
1.784	0.806007	1.784	0.834897	1.784	0.721844	1.784	0.728422	1.784	0.485087	1.784	0.482591	1.784	0.025382	1.784	0.028346
1.785	0.805971	1.785	0.834897	1.785	0.721875	1.785	0.728421	1.785	0.485249	1.785	0.48272	1.785	0.025391	1.785	0.0283798
1.786	0.806008	1.786	0.834897	1.786	0.721797	1.786	0.72842	1.786	0.48538	1.786	0.482849	1.786	0.025426	1.786	0.0284136
1.787	0.805985	1.787	0.834897	1.787	0.721851	1.787	0.728419	1.787	0.485533	1.787	0.482977	1.787	0.025461	1.787	0.0284475
1.788	0.806058	1.788	0.834898	1.788	0.721651	1.788	0.728418	1.788	0.485655	1.788	0.483104	1.788	0.025497	1.788	0.0284815
1.789	0.806047	1.789	0.834898	1.789	0.721717	1.789	0.728417	1.789	0.485848	1.789	0.483232	1.789	0.025551	1.789	0.0285154
1.79	0.806166	1.79	0.834898	1.79	0.721673	1.79	0.728416	1.79	0.486009	1.79	0.483358	1.79	0.025575	1.79	0.0285494
1.791	0.806311	1.791	0.834898	1.791	0.721807	1.791	0.728415	1.791	0.486119	1.791	0.483485	1.791	0.025615	1.791	0.0285835
1.792	0.806321	1.792	0.834899	1.792	0.721819	1.792	0.728414	1.792	0.486307	1.792	0.483611	1.792	0.025643	1.792	0.0286175
1.793	0.806303	1.793	0.834899	1.793	0.721701	1.793	0.728413	1.793	0.486507	1.793	0.483736	1.793	0.025644	1.793	0.0286516
1.794	0.806276	1.794	0.834899	1.794	0.721572	1.794	0.728412	1.794	0.486698	1.794	0.483861	1.794	0.025664	1.794	0.0286858
1.795	0.806223	1.795	0.834899	1.795	0.721528	1.795	0.728411	1.795	0.486905	1.795	0.483986	1.795	0.025701	1.795	0.02872
1.796	0.806218	1.796	0.8349	1.796	0.721622	1.796	0.72841	1.796	0.487097	1.796	0.48411	1.796	0.025744	1.796	0.0287542
1.797	0.806215	1.797	0.8349	1.797	0.721589	1.797	0.728409	1.797	0.487341	1.797	0.484234	1.797	0.025779	1.797	0.0287885
1.798	0.806146	1.798	0.8349	1.798	0.721719	1.798	0.728407	1.798	0.487593	1.798	0.484357	1.798	0.025806	1.798	0.0288228
1.799	0.806152	1.799	0.8349	1.799	0.721802	1.799	0.728406	1.799	0.487784	1.799	0.48448	1.799	0.025848	1.799	0.0288571
1.8	0.806133	1.8	0.834901	1.8	0.721728	1.8	0.728405	1.8	0.487926	1.8	0.484602	1.8	0.02587	1.8	0.0288915
1.801	0.806111	1.801	0.834901	1.801	0.721736	1.801	0.728404	1.801	0.488175	1.801	0.484724	1.801	0.025901	1.801	0.0289259
1.802	0.806197	1.802	0.834901	1.802	0.721705	1.802	0.728403	1.802	0.488317	1.802	0.484846	1.802	0.025931	1.802	0.0289603
1.803	0.806215	1.803	0.834901	1.803	0.721831	1.803	0.728402	1.803	0.488461	1.803	0.484967	1.803	0.025946	1.803	0.0289948
1.804	0.806216	1.804	0.834901	1.804	0.721856	1.804	0.728401	1.804	0.488545	1.804	0.485088	1.804	0.025988	1.804	0.0290293
1.805	0.80617	1.805	0.834902	1.805	0.721719	1.805	0.7284	1.805	0.488663	1.805	0.485208	1.805	0.026018	1.805	0.0290639
1.806	0.806158	1.806	0.834902	1.806	0.721787	1.806	0.728399	1.806	0.488923	1.806	0.485328	1.806	0.026053	1.806	0.0290985
1.807	0.80613	1.807	0.834902	1.807	0.721781	1.807	0.728398	1.807	0.489084	1.807	0.485448	1.807	0.026088	1.807	0.0291331
1.808	0.805993	1.808	0.834902	1.808	0.721904	1.808	0.728397	1.808	0.489204	1.808	0.485567	1.808	0.026109	1.808	0.0291678
1.809	0.806008	1.809	0.834902	1.809	0.721857	1.809	0.728396	1.809	0.489407	1.809	0.485686	1.809	0.026143	1.809	0.0292025
1.81	0.806	1.81	0.834903	1.81	0.721839	1.81	0.728394	1.81	0.489588	1.81	0.485804	1.81	0.026161	1.81	0.0292372
1.811	0.806017	1.811	0.834903	1.811	0.721898	1.811	0.728393	1.811	0.489748	1.811	0.485922	1.811	0.026193	1.811	0.029272
1.812	0.806019	1.812	0.834903	1.812	0.721821	1.812	0.728392	1.812	0.489969	1.812	0.486039	1.812	0.026239	1.812	0.0293068
1.813	0.806131	1.813	0.834903	1.813	0.721704	1.813	0.728391	1.813	0.490028	1.813	0.486156	1.813	0.026273	1.813	0.0293417
1.814	0.806106	1.814	0.834903	1.814	0.721624	1.814	0.72839	1.814	0.490193	1.814	0.486273	1.814	0.026309	1.814	0.0293766
1.815	0.806159	1.815	0.834904	1.815	0.721449	1.815	0.728389	1.815	0.490392	1.815	0.486389	1.815	0.026355	1.815	0.0294115
1.816	0.806257	1.816	0.834904	1.816	0.721588	1.816	0.728388	1.816	0.490552	1.816	0.486505	1.816	0.02638	1.816	0.0294465
1.817	0.80623	1.817	0.834904	1.817	0.721726	1.817	0.728387	1.817	0.490653	1.817	0.48662	1.817	0.02642	1.817	0.0294815
1.818	0.806254	1.818	0.834904	1.818	0.721895	1.818	0.728386	1.818	0.490885	1.818	0.486735	1.818	0.026453	1.818	0.0295165
1.819	0.80616	1.819	0.834904	1.819	0.721947	1.819	0.728385	1.819	0.491046	1.819	0.48685	1.819	0.026502	1.819	0.0295516
1.82	0.806172	1.82	0.834904	1.82	0.721951	1.82	0.728384	1.82	0.49122	1.82	0.486964	1.82	0.026528	1.82	0.0295867
1.821	0.806173	1.821	0.834905	1.821	0.721975	1.821	0.728383	1.821	0.491349	1.821	0.487078	1.821	0.026554	1.821	0.0296219
1.822	0.8061	1.822	0.834905	1.822	0.721957	1.822	0.728381	1.822	0.491561	1.822	0.487191	1.822	0.026598	1.822	0.0296571
1.823	0.806159	1.823	0.834905	1.823	0.722051	1.823	0.72838	1.823	0.491646	1.823	0.487304	1.823	0.026634	1.823	0.0296923
1.824	0.806106	1.824	0.834905	1.824	0.722064	1.824	0.728379	1.824	0.491758	1.824	0.487417	1.824	0.026674	1.824	0.0297276
1.825	0.806035	1.825	0.834905	1.825	0.722076	1.825	0.728378	1.825	0.491866	1.825	0.487529	1.825	0.026716	1.825	0.0297629
1.826	0.806003	1.826	0.834905	1.826	0.722155	1.826	0.728377	1.826	0.492014	1.826	0.487641	1.826	0.026737	1.826	0.0297982
1.827	0.805946	1.827	0.834905	1.827	0.722117	1.827	0.728376	1.827	0.492094	1.827	0.487753	1.827	0.026775	1.827	0.0298336
1.828	0.805984	1.828	0.834906	1.828	0.722138	1.828	0.728375	1.828	0.492233	1.828	0.487864	1.828	0.026822	1.828	0.029869
1.829	0.806018	1.829	0.834906	1.829	0.722277	1.829	0.728374	1.829	0.492464	1.829	0.487974	1.829	0.026837	1.829	0.0299045
1.83	0.805967	1.83	0.834906	1.83	0.722236	1.83	0.728373	1.83	0.492584	1.83	0.488084	1.83	0.026865	1.83	0.02994
1.831	0.805975	1.831	0.834906	1.831	0.722119	1.831	0.728372	1.831	0.492726	1.831	0.488194	1.831	0.026898	1.831	0.0299755
1.832	0.80603	1.832	0.834906	1.832	0.72212	1.832	0.728371	1.832	0.492892	1.832	0.488304	1.832	0.026911	1.832	0.030011
1.833	0.805956	1.833	0.834906	1.833	0.72211	1.833	0.72837	1.833	0.492991	1.833	0.488413	1.833	0.026968	1.833	0.0300466
1.834	0.805958	1.834	0.834906	1.834	0.722055	1.834	0.728369	1.834	0.493133	1.834	0.488522	1.834	0.026993	1.834	0.0300823
1.835	0.805988	1.835	0.834907	1.835	0.72202	1.835	0.728368	1.835	0.493232	1.835	0.48863	1.835	0.027023	1.835	0.030118
1.836	0.805829	1.836	0.834907	1.836	0.721962	1.836	0.728367	1.836	0.493459	1.836	0.488738	1.836	0.027042	1.836	0.0301537
1.837	0.80588	1.837	0.834907	1.837	0.721868	1.837	0.728365	1.837	0.493606	1.837	0.488845	1.837	0.027071	1.837	0.0301894
1.838	0.805901	1.838	0.834907	1.838	0.721855	1.838	0.728364	1.838	0.493762	1.838	0.488953	1.838	0.0271	1.838	0.0302252
1.839	0.805951	1.839	0.834907	1.839	0.721838	1.839	0.728363	1.839	0.493894	1.839	0.489059	1.839	0.027123	1.839	0.030261
1.84	0.805881	1.84	0.834907	1.84	0.721737	1.84	0.728362	1.84	0.494061	1.84	0.489166	1.84	0.027157	1.84	0.0302969
1.841	0.80599	1.841	0.834907	1.841	0.721693	1.841	0.728361	1.841	0.494175	1.841	0.489272	1.841	0.027192	1.841	0.0303328
1.842	0.80608	1.842	0.834907	1.842	0.721642	1.842	0.72836	1.842	0.4943	1.842	0.489377	1.842	0.02722	1.842	0.0303687
1.843	0.806008	1.843	0.834907	1.843	0.72168	1.843	0.728359	1.843	0.494467	1.843	0.489483	1.843	0.027252	1.843	0.0304047
1.844	0.805958	1.844	0.834908	1.844	0.721674	1.844	0.728358	1.844	0.494593	1.844	0.489587	1.844	0.027272	1.844	0.0304407
1.845	0.805838	1.845	0.834908	1.845	0.721802	1.845	0.728357	1.845	0.494773	1.845	0.489692	1.845	0.027293	1.845	0.0304767
1.846	0.805809	1.846	0.834908	1.846	0.721771	1.846	0.728356	1.846	0.494923	1.846	0.489796	1.846	0.027326	1.846	0.0305128
1.847	0.805889	1.847	0.834908	1.847	0.721759	1.847	0.728355	1.847	0.495022	1.847	0.4899	1.847	0.027352	1.847	0.0305489
1.848	0.805881	1.848	0.834908	1.848	0.721734	1.848	0.728354	1.848	0.495169	1.848	0.490003	1.848	0.027372	1.848	0.0305851
1.849	0.805759	1.849	0.834908	1.849	0.721721	1.849	0.728353	1.849	0.495277	1.849	0.490106	1.849	0.027424	1.849	0.0306213
1.85	0.805716	1.85	0.834908	1.85	0.721512	1.85	0.728352	1.85	0.495416	1.85	0.490209	1.85	0.027454	1.85	0.0306575
1.851	0.805711	1.851	0.834908	1.851	0.721524	1.851	0.728351	1.851	0.495463	1.851	0.490311	1.851	0.027481	1.851	0.0306938
1.852	0.805708	1.852	0.834908	1.852	0.721455	1.852	0.72835	1.852	0.49556	1.852	0.490413	1.852	0.027522	1.852	0.0307301
1.853	0.805592	1.853	0.834908	1.853	0.721411	1.853	0.728349	1.853	0.495632	1.853	0.490515	1.853	0.027553	1.853	0.0307664
1.854	0.805558	1.854	0.834909	1.854	0.721385	1.854	0.728348	1.854	0.495706	1.854	0.490616	1.854	0.027577	1.854	0.0308028
1.855	0.805614	1.855	0.834909	1.855	0.721323	1.855	0.728347	1.855	0.495873	1.855	0.490717	1.855	0.027613	1.855	0.0308392
1.856	0.805651	1.856	0.834909	1.856	0.721395	1.856	0.728346	1.856	0.496107	1.856	0.490817	1.856	0.027657	1.856	0.0308757
1.857	0.805652	1.857	0.834909	1.857	0.72152	1.857	0.728345	1.857	0.496216	1.857	0.490917	1.857	0.027686	1.857	0.0309122
1.858	0.805783	1.858	0.834909	1.858	0.721624	1.858	0.728344	1.858	0.496315	1.858	0.491017	1.858	0.027703	1.858	0.0309487
1.859	0.805736	1.859	0.834909	1.859	0.721568	1.859	0.728343	1.859	0.496413	1.859	0.491116	1.859	0.027756	1.859	0.0309853
1.86	0.805738	1.86	0.834909	1.86	0.721483	1.86	0.728342	1.86	0.49646	1.86	0.491215	1.86	0.027772	1.86	0.0310219
1.861	0.805696	1.861	0.834909	1.861	0.721549	1.861	0.728341	1.861	0.49657	1.861	0.491314	1.861	0.027798	1.861	0.0310585
1.862	0.805702	1.862	0.834909	1.862	0.721525	1.862	0.72834	1.862	0.496756	1.862	0.491412	1.862	0.027828	1.862	0.0310952
1.863	0.805669	1.863	0.834909	1.863	0.721428	1.863	0.728339	1.863	0.496893	1.863	0.49151	1.863	0.027862	1.863	0.0311319
1.864	0.805668	1.864	0.834909	1.864	0.72145	1.864	0.728338	1.864	0.497058	1.864	0.491608	1.864	0.027896	1.864	0.0311686
1.865	0.805537	1.865	0.834909	1.865	0.721393	1.865	0.728337	1.865	0.497211	1.865	0.491705	1.865	0.027931	1.865	0.0312054
1.866	0.805542	1.866	0.834909	1.866	0.721423	1.866	0.728336	1.866	0.497399	1.866	0.491802	1.866	0.027947	1.866	0.0312422
1.867	0.805559	1.867	0.834909	1.867	0.72151	1.867	0.728335	1.867	0.497609	1.867	0.491898	1.867	0.027974	1.867	0.0312791
1.868	0.805467	1.868	0.834909	1.868	0.721571	1.868	0.728334	1.868	0.497731	1.868	0.491994	1.868	0.027996	1.868	0.031316
1.869	0.805372	1.869	0.834909	1.869	0.721698	1.869	0.728333	1.869	0.497815	1.869	0.49209	1.869	0.028025	1.869	0.0313529
1.87	0.80534	1.87	0.83491	1.87	0.721677	1.87	0.728332	1.87	0.497911	1.87	0.492186	1.87	0.028069	1.87	0.0313899
1.871	0.8053	1.871	0.83491	1.871	0.721841	1.871	0.728331	1.871	0.498071	1.871	0.492281	1.871	0.028086	1.871	0.0314269
1.872	0.8052	1.872	0.83491	1.872	0.721889	1.872	0.72833	1.872	0.498256	1.872	0.492376	1.872	0.028109	1.872	0.0314639
1.873	0.80521	1.873	0.83491	1.873	0.721967	1.873	0.728329	1.873	0.498365	1.873	0.49247	1.873	0.028138	1.873	0.031501
1.874	0.805204	1.874	0.83491	1.874	0.722024	1.874	0.728328	1.874	0.498454	1.874	0.492564	1.874	0.02817	1.874	0.0315381
1.875	0.805161	1.875	0.83491	1.875	0.721996	1.875	0.728327	1.875	0.498699	1.875	0.492658	1.875	0.028193	1.875	0.0315753
1.876	0.805188	1.876	0.83491	1.876	0.721908	1.876	0.728326	1.876	0.498888	1.876	0.492751	1.876	0.028211	1.876	0.0316125
1.877	0.805175	1.877	0.83491	1.877	0.721983	1.877	0.728325	1.877	0.498973	1.877	0.492844	1.877	0.028236	1.877	0.0316497
1.878	0.805244	1.878	0.83491	1.878	0.722055	1.878	0.728324	1.878	0.499128	1.878	0.492937	1.878	0.028255	1.878	0.031687
1.879	0.805214	1.879	0.83491	1.879	0.722136	1.879	0.728323	1.879	0.49925	1.879	0.493029	1.879	0.028286	1.879	0.0317243
1.88	0.805139	1.88	0.83491	1.88	0.722046	1.88	0.728322	1.88	0.499416	1.88	0.493121	1.88	0.028338	1.88	0.0317616
1.881	0.805156	1.881	0.83491	1.881	0.721885	1.881	0.728321	1.881	0.499537	1.881	0.493213	1.881	0.028361	1.881	0.031799
1.882	0.805133	1.882	0.83491	1.882	0.721875	1.882	0.72832	1.882	0.499576	1.882	0.493304	1.882	0.028401	1.882	0.0318364
1.883	0.805119	1.883	0.83491	1.883	0.721986	1.883	0.728319	1.883	0.49967	1.883	0.493395	1.883	0.028454	1.883	0.0318738
1.884	0.805123	1.884	0.83491	1.884	0.722005	1.884	0.728319	1.884	0.499827	1.884	0.493486	1.884	0.028507	1.884	0.0319113
1.885	0.805187	1.885	0.83491	1.885	0.722163	1.885	0.728318	1.885	0.499853	1.885	0.493576	1.885	0.028521	1.885	0.0319488
1.886	0.805182	1.886	0.83491	1.886	0.722127	1.886	0.728317	1.886	0.499901	1.886	0.493666	1.886	0.028558	1.886	0.0319864
1.887	0.805165	1.887	0.83491	1.887	0.722191	1.887	0.728316	1.887	0.499923	1.887	0.493756	1.887	0.028575	1.887	0.032024
1.888	0.805129	1.888	0.83491	1.888	0.722164	1.888	0.728315	1.888	0.500113	1.888	0.493845	1.888	0.028616	1.888	0.0320616
1.889	0.805027	1.889	0.83491	1.889	0.722193	1.889	0.728314	1.889	0.500181	1.889	0.493934	1.889	0.028645	1.889	0.0320993
1.89	0.804998	1.89	0.83491	1.89	0.722273	1.89	0.728313	1.89	0.500295	1.89	0.494023	1.89	0.028686	1.89	0.032137
1.891	0.804946	1.891	0.83491	1.891	0.722151	1.891	0.728312	1.891	0.500494	1.891	0.494112	1.891	0.028712	1.891	0.0321747
1.892	0.80483	1.892	0.83491	1.892	0.722196	1.892	0.728311	1.892	0.500556	1.892	0.4942	1.892	0.028726	1.892	0.0322125
1.893	0.804834	1.893	0.83491	1.893	0.722172	1.893	0.72831	1.893	0.50062	1.893	0.494287	1.893	0.02874	1.893	0.0322503
1.894	0.804745	1.894	0.83491	1.894	0.722243	1.894	0.728309	1.894	0.500713	1.894	0.494375	1.894	0.028766	1.894	0.0322881
1.895	0.804704	1.895	0.83491	1.895	0.722219	1.895	0.728309	1.895	0.500852	1.895	0.494462	1.895	0.028797	1.895	0.032326
1.896	0.80473	1.896	0.83491	1.896	0.722145	1.896	0.728308	1.896	0.500946	1.896	0.494548	1.896	0.028824	1.896	0.032364
1.897	0.804812	1.897	0.83491	1.897	0.722008	1.897	0.728307	1.897	0.501038	1.897	0.494635	1.897	0.028856	1.897	0.0324019
1.898	0.804798	1.898	0.83491	1.898	0.722214	1.898	0.728306	1.898	0.501103	1.898	0.494721	1.898	0.028892	1.898	0.0324399
1.899	0.804869	1.899	0.83491	1.899	0.722249	1.899	0.728305	1.899	0.501255	1.899	0.494807	1.899	0.028927	1.899	0.0324779
1.9	0.804792	1.9	0.83491	1.9	0.722285	1.9	0.728304	1.9	0.501339	1.9	0.494892	1.9	0.028952	1.9	0.032516
1.901	0.804824	1.901	0.83491	1.901	0.722274	1.901	0.728303	1.901	0.501581	1.901	0.494977	1.901	0.029012	1.901	0.0325541
1.902	0.804913	1.902	0.83491	1.902	0.722354	1.902	0.728302	1.902	0.501681	1.902	0.495062	1.902	0.029053	1.902	0.0325922
1.903	0.804928	1.903	0.83491	1.903	0.72226	1.903	0.728302	1.903	0.501852	1.903	0.495147	1.903	0.029088	1.903	0.0326304
1.904	0.804983	1.904	0.83491	1.904	0.722307	1.904	0.728301	1.904	0.501984	1.904	0.495231	1.904	0.029129	1.904	0.0326686
1.905	0.804974	1.905	0.83491	1.905	0.722303	1.905	0.7283	1.905	0.502179	1.905	0.495315	1.905	0.029143	1.905	0.0327069
1.906	0.805038	1.906	0.83491	1.906	0.722249	1.906	0.728299	1.906	0.502304	1.906	0.495398	1.906	0.029176	1.906	0.0327452
1.907	0.805045	1.907	0.83491	1.907	0.722286	1.907	0.728298	1.907	0.502425	1.907	0.495482	1.907	0.02919	1.907	0.0327835
1.908	0.805024	1.908	0.83491	1.908	0.722308	1.908	0.728297	1.908	0.502698	1.908	0.495564	1.908	0.029234	1.908	0.0328218
1.909	0.805113	1.909	0.83491	1.909	0.722206	1.909	0.728297	1.909	0.50281	1.909	0.495647	1.909	0.029267	1.909	0.0328602
1.91	0.805135	1.91	0.83491	1.91	0.722224	1.91	0.728296	1.91	0.50298	1.91	0.495729	1.91	0.029297	1.91	0.0328986
1.911	0.805137	1.911	0.83491	1.911	0.722307	1.911	0.728295	1.911	0.50313	1.911	0.495811	1.911	0.029314	1.911	0.0329371
1.912	0.805206	1.912	0.83491	1.912	0.722353	1.912	0.728294	1.912	0.503329	1.912	0.495893	1.912	0.029349	1.912	0.0329756
1.913	0.805251	1.913	0.83491	1.913	0.722462	1.913	0.728293	1.913	0.503392	1.913	0.495974	1.913	0.029366	1.913	0.0330141
1.914	0.805331	1.914	0.83491	1.914	0.722499	1.914	0.728292	1.914	0.503522	1.914	0.496056	1.914	0.02939	1.914	0.0330527
1.915	0.80534	1.915	0.83491	1.915	0.722558	1.915	0.728292	1.915	0.503571	1.915	0.496136	1.915	0.029438	1.915	0.0330913
1.916	0.805309	1.916	0.83491	1.916	0.722486	1.916	0.728291	1.916	0.503707	1.916	0.496217	1.916	0.029467	1.916	0.03313
1.917	0.805297	1.917	0.83491	1.917	0.722537	1.917	0.72829	1.917	0.503817	1.917	0.496297	1.917	0.029509	1.917	0.0331687
1.918	0.805226	1.918	0.83491	1.918	0.722451	1.918	0.728289	1.918	0.503872	1.918	0.496377	1.918	0.029561	1.918	0.0332074
1.919	0.80527	1.919	0.83491	1.919	0.722421	1.919	0.728288	1.919	0.504088	1.919	0.496456	1.919	0.029577	1.919	0.0332461
1.92	0.805242	1.92	0.83491	1.92	0.722399	1.92	0.728288	1.92	0.50416	1.92	0.496536	1.92	0.02959	1.92	0.0332849
1.921	0.805308	1.921	0.83491	1.921	0.722612	1.921	0.728287	1.921	0.504222	1.921	0.496615	1.921	0.029617	1.921	0.0333237
1.922	0.805236	1.922	0.83491	1.922	0.722529	1.922	0.728286	1.922	0.50445	1.922	0.496693	1.922	0.029663	1.922	0.0333626
1.923	0.805253	1.923	0.83491	1.923	0.722499	1.923	0.728285	1.923	0.504503	1.923	0.496772	1.923	0.029705	1.923	0.0334015
1.924	0.805183	1.924	0.83491	1.924	0.722496	1.924	0.728285	1.924	0.504607	1.924	0.49685	1.924	0.029735	1.924	0.0334404
1.925	0.80528	1.925	0.834909	1.925	0.722463	1.925	0.728284	1.925	0.504695	1.925	0.496928	1.925	0.029785	1.925	0.0334794
1.926	0.805352	1.926	0.834909	1.926	0.722477	1.926	0.728283	1.926	0.504771	1.926	0.497005	1.926	0.029797	1.926	0.0335184
1.927	0.805333	1.927	0.834909	1.927	0.722397	1.927	0.728282	1.927	0.504811	1.927	0.497082	1.927	0.029827	1.927	0.0335574
1.928	0.805422	1.928	0.834909	1.928	0.722396	1.928	0.728282	1.928	0.504865	1.928	0.497159	1.928	0.029884	1.928	0.0335965
1.929	0.805409	1.929	0.834909	1.929	0.722542	1.929	0.728281	1.929	0.504923	1.929	0.497236	1.929	0.029927	1.929	0.0336356
1.93	0.805393	1.93	0.834909	1.93	0.72255	1.93	0.72828	1.93	0.505006	1.93	0.497312	1.93	0.029965	1.93	0.0336748
1.931	0.805351	1.931	0.834909	1.931	0.722468	1.931	0.728279	1.931	0.505167	1.931	0.497388	1.931	0.029994	1.931	0.033714
1.932	0.805256	1.932	0.834909	1.932	0.722319	1.932	0.728279	1.932	0.505305	1.932	0.497464	1.932	0.030031	1.932	0.0337532
1.933	0.805152	1.933	0.834909	1.933	0.722546	1.933	0.728278	1.933	0.505397	1.933	0.497539	1.933	0.030069	1.933	0.0337924
1.934	0.805171	1.934	0.834909	1.934	0.722632	1.934	0.728277	1.934	0.505487	1.934	0.497615	1.934	0.030098	1.934	0.0338317
1.935	0.805176	1.935	0.834909	1.935	0.722691	1.935	0.728276	1.935	0.505661	1.935	0.49769	1.935	0.030142	1.935	0.0338711
1.936	0.805164	1.936	0.834909	1.936	0.722676	1.936	0.728276	1.936	0.505728	1.936	0.497764	1.936	0.03016	1.936	0.0339104
1.937	0.805274	1.937	0.834909	1.937	0.722598	1.937	0.728275	1.937	0.505776	1.937	0.497838	1.937	0.030177	1.937	0.0339498
1.938	0.805215	1.938	0.834909	1.938	0.72258	1.938	0.728274	1.938	0.505871	1.938	0.497913	1.938	0.0302	1.938	0.0339892
1.939	0.805214	1.939	0.834909	1.939	0.722662	1.939	0.728274	1.939	0.50592	1.939	0.497986	1.939	0.030255	1.939	0.0340287
1.94	0.805376	1.94	0.834909	1.94	0.722744	1.94	0.728273	1.94	0.506032	1.94	0.49806	1.94	0.030281	1.94	0.0340682
1.941	0.805488	1.941	0.834909	1.941	0.722615	1.941	0.728272	1.941	0.506201	1.941	0.498133	1.941	0.030317	1.941	0.0341078
1.942	0.805533	1.942	0.834909	1.942	0.722566	1.942	0.728271	1.942	0.506222	1.942	0.498206	1.942	0.030318	1.942	0.0341473
1.943	0.805518	1.943	0.834909	1.943	0.722761	1.943	0.728271	1.943	0.506362	1.943	0.498279	1.943	0.030341	1.943	0.0341869
1.944	0.805559	1.944	0.834909	1.944	0.722776	1.944	0.72827	1.944	0.50647	1.944	0.498351	1.944	0.030371	1.944	0.0342266
1.945	0.805557	1.945	0.834908	1.945	0.722773	1.945	0.728269	1.945	0.50654	1.945	0.498423	1.945	0.030399	1.945	0.0342663
1.946	0.805539	1.946	0.834908	1.946	0.722836	1.946	0.728269	1.946	0.506639	1.946	0.498495	1.946	0.030419	1.946	0.034306
1.947	0.805661	1.947	0.834908	1.947	0.722888	1.947	0.728268	1.947	0.5068	1.947	0.498566	1.947	0.030457	1.947	0.0343458
1.948	0.805646	1.948	0.834908	1.948	0.722947	1.948	0.728267	1.948	0.506942	1.948	0.498638	1.948	0.030494	1.948	0.0343855
1.949	0.805682	1.949	0.834908	1.949	0.722938	1.949	0.728267	1.949	0.507071	1.949	0.498709	1.949	0.030539	1.949	0.0344254
1.95	0.805666	1.95	0.834908	1.95	0.722923	1.95	0.728266	1.95	0.507094	1.95	0.498779	1.95	0.030567	1.95	0.0344652
1.951	0.805571	1.951	0.834908	1.951	0.722972	1.951	0.728265	1.951	0.507164	1.951	0.49885	1.951	0.030601	1.951	0.0345051
1.952	0.805557	1.952	0.834908	1.952	0.723008	1.952	0.728265	1.952	0.507209	1.952	0.49892	1.952	0.03063	1.952	0.0345451
1.953	0.80545	1.953	0.834908	1.953	0.723053	1.953	0.728264	1.953	0.507298	1.953	0.49899	1.953	0.030656	1.953	0.034585
1.954	0.805413	1.954	0.834908	1.954	0.722981	1.954	0.728263	1.954	0.507335	1.954	0.499059	1.954	0.030686	1.954	0.034625
1.955	0.805546	1.955	0.834908	1.955	0.722952	1.955	0.728263	1.955	0.507416	1.955	0.499129	1.955	0.030714	1.955	0.0346651
1.956	0.805519	1.956	0.834908	1.956	0.723026	1.956	0.728262	1.956	0.507442	1.956	0.499198	1.956	0.030729	1.956	0.0347051
1.957	0.80549	1.957	0.834908	1.957	0.723051	1.957	0.728262	1.957	0.507505	1.957	0.499267	1.957	0.030772	1.957	0.0347452
1.958	0.805473	1.958	0.834908	1.958	0.723002	1.958	0.728261	1.958	0.507713	1.958	0.499335	1.958	0.030797	1.958	0.0347854
1.959	0.805434	1.959	0.834908	1.959	0.722983	1.959	0.72826	1.959	0.507809	1.959	0.499404	1.959	0.030837	1.959	0.0348256
1.96	0.805423	1.96	0.834907	1.96	0.722891	1.96	0.72826	1.96	0.507809	1.96	0.499472	1.96	0.030879	1.96	0.0348658
1.961	0.805411	1.961	0.834907	1.961	0.722952	1.961	0.728259	1.961	0.50788	1.961	0.499539	1.961	0.030892	1.961	0.034906
1.962	0.805418	1.962	0.834907	1.962	0.723125	1.962	0.728259	1.962	0.507919	1.962	0.499607	1.962	0.030944	1.962	0.0349463
1.963	0.805337	1.963	0.834907	1.963	0.723072	1.963	0.728258	1.963	0.508044	1.963	0.499674	1.963	0.030979	1.963	0.0349866
1.964	0.805421	1.964	0.834907	1.964	0.723072	1.964	0.728257	1.964	0.508054	1.964	0.499741	1.964	0.03101	1.964	0.035027
1.965	0.805448	1.965	0.834907	1.965	0.723089	1.965	0.728257	1.965	0.508107	1.965	0.499808	1.965	0.031044	1.965	0.0350674
1.966	0.805526	1.966	0.834907	1.966	0.723056	1.966	0.728256	1.966	0.508281	1.966	0.499874	1.966	0.031072	1.966	0.0351078
1.967	0.805563	1.967	0.834907	1.967	0.722978	1.967	0.728256	1.967	0.508346	1.967	0.499941	1.967	0.031111	1.967	0.0351483
1.968	0.805573	1.968	0.834907	1.968	0.722852	1.968	0.728255	1.968	0.508423	1.968	0.500007	1.968	0.031138	1.968	0.0351888
1.969	0.805594	1.969	0.834907	1.969	0.722862	1.969	0.728254	1.969	0.508469	1.969	0.500072	1.969	0.031165	1.969	0.0352293
1.97	0.805549	1.97	0.834907	1.97	0.722819	1.97	0.728254	1.97	0.508568	1.97	0.500138	1.97	0.031197	1.97	0.0352699
1.971	0.805503	1.971	0.834907	1.971	0.722766	1.971	0.728253	1.971	0.508677	1.971	0.500203	1.971	0.031221	1.971	0.0353105
1.972	0.805463	1.972	0.834907	1.972	0.722801	1.972	0.728253	1.972	0.508718	1.972	0.500268	1.972	0.031259	1.972	0.0353511
1.973	0.805463	1.973	0.834906	1.973	0.72276	1.973	0.728252	1.973	0.508682	1.973	0.500333	1.973	0.031292	1.973	0.0353918
1.974	0.805397	1.974	0.834906	1.974	0.722743	1.974	0.728252	1.974	0.50876	1.974	0.500397	1.974	0.031348	1.974	0.0354325
1.975	0.805394	1.975	0.834906	1.975	0.722806	1.975	0.728251	1.975	0.508824	1.975	0.500461	1.975	0.031381	1.975	0.0354732
1.976	0.80541	1.976	0.834906	1.976	0.722825	1.976	0.728251	1.976	0.508932	1.976	0.500525	1.976	0.031409	1.976	0.035514
1.977	0.805395	1.977	0.834906	1.977	0.722802	1.977	0.72825	1.977	0.509101	1.977	0.500589	1.977	0.031433	1.977	0.0355548
1.978	0.805484	1.978	0.834906	1.978	0.722884	1.978	0.728249	1.978	0.509246	1.978	0.500652	1.978	0.031453	1.978	0.0355956
1.979	0.805387	1.979	0.834906	1.979	0.722818	1.979	0.728249	1.979	0.509388	1.979	0.500715	1.979	0.031485	1.979	0.0356365
1.98	0.805433	1.98	0.834906	1.98	0.722951	1.98	0.728248	1.98	0.509456	1.98	0.500778	1.98	0.031513	1.98	0.0356774
1.981	0.805494	1.981	0.834906	1.981	0.722909	1.981	0.728248	1.981	0.509542	1.981	0.500841	1.981	0.03157	1.981	0.0357184
1.982	0.805437	1.982	0.834906	1.982	0.722877	1.982	0.728247	1.982	0.509569	1.982	0.500904	1.982	0.031613	1.982	0.0357594
1.983	0.805315	1.983	0.834906	1.983	0.722867	1.983	0.728247	1.983	0.509684	1.983	0.500966	1.983	0.031659	1.983	0.0358004
1.984	0.805352	1.984	0.834906	1.984	0.722923	1.984	0.728246	1.984	0.509837	1.984	0.501028	1.984	0.031683	1.984	0.0358414
1.985	0.805243	1.985	0.834905	1.985	0.722896	1.985	0.728246	1.985	0.509972	1.985	0.50109	1.985	0.031701	1.985	0.0358825
1.986	0.805226	1.986	0.834905	1.986	0.722832	1.986	0.728245	1.986	0.510061	1.986	0.501151	1.986	0.031727	1.986	0.0359237
1.987	0.805219	1.987	0.834905	1.987	0.72285	1.987	0.728245	1.987	0.510157	1.987	0.501212	1.987	0.03175	1.987	0.0359648
1.988	0.80521	1.988	0.834905	1.988	0.722834	1.988	0.728244	1.988	0.510265	1.988	0.501273	1.988	0.031789	1.988	0.036006
1.989	0.805198	1.989	0.834905	1.989	0.722906	1.989	0.728244	1.989	0.510385	1.989	0.501334	1.989	0.031829	1.989	0.0360472
1.99	0.805266	1.99	0.834905	1.99	0.722827	1.99	0.728243	1.99	0.510487	1.99	0.501395	1.99	0.031854	1.99	0.0360885
1.991	0.80532	1.991	0.834905	1.991	0.72283	1.991	0.728243	1.991	0.510655	1.991	0.501455	1.991	0.031868	1.991	0.0361298
1.992	0.805429	1.992	0.834905	1.992	0.722736	1.992	0.728242	1.992	0.510732	1.992	0.501515	1.992	0.03188	1.992	0.0361711
1.993	0.805427	1.993	0.834905	1.993	0.722809	1.993	0.728242	1.993	0.510803	1.993	0.501575	1.993	0.031911	1.993	0.0362125
1.994	0.805468	1.994	0.834905	1.994	0.722669	1.994	0.728242	1.994	0.510951	1.994	0.501634	1.994	0.031934	1.994	0.0362539
1.995	0.805432	1.995	0.834905	1.995	0.722636	1.995	0.728241	1.995	0.510994	1.995	0.501694	1.995	0.031983	1.995	0.0362953
1.996	0.805485	1.996	0.834904	1.996	0.722686	1.996	0.728241	1.996	0.511046	1.996	0.501753	1.996	0.032043	1.996	0.0363368
1.997	0.805419	1.997	0.834904	1.997	0.722506	1.997	0.72824	1.997	0.511113	1.997	0.501812	1.997	0.032068	1.997	0.0363783
1.998	0.805375	1.998	0.834904	1.998	0.722482	1.998	0.72824	1.998	0.511177	1.998	0.50187	1.998	0.032093	1.998	0.0364199
1.999	0.805438	1.999	0.834904	1.999	0.722581	1.999	0.728239	1.999	0.511282	1.999	0.501929	1.999	0.032134	1.999	0.0364614
[truncated: 4,002 more rows]
