# Supplementary material for: Equivalence and its invalidation between non-Markovian and Markovian spreading dynamics on complex networks
Source: Nat Commun. 2019 Aug 23;10:3748. doi: 10.1038/s41467-019-11763-z (PMC6707263; doi:10.1038/s41467-019-11763-z)
Supplement: Supplementary file 3 — Source Data [file 41467_2019_11763_MOESM3_ESM.zip › data/Figure_3/Fig3_I_Hamsterster.dat]

0	0.00989283	0	0.00989283	0	0.00989283	0	0.00989283	0	0.00989283	0	0.00989283	0	0.00989283	0	0.00989283
1E-3	0.0980431	1E-3	0.0140727	1E-3	0.0100453	1E-3	0.010027	1E-3	0.00989283	1E-3	0.00989292	1E-3	0.00989283	1E-3	0.00989279
0.002	0.159661	0.002	0.0211985	0.002	0.0101968	0.002	0.0101667	0.002	0.00989283	0.002	0.00989321	0.002	0.00989283	0.002	0.00989267
0.003	0.204284	0.003	0.0338586	0.003	0.0103411	0.003	0.0103121	0.003	0.00989283	0.003	0.00989368	0.003	0.00989283	0.003	0.00989247
0.004	0.23994	0.004	0.0560121	0.004	0.0105122	0.004	0.0104635	0.004	0.00989283	0.004	0.00989434	0.004	0.00989283	0.004	0.00989219
0.005	0.268987	0.005	0.0909594	0.005	0.010676	0.005	0.0106212	0.005	0.00989386	0.005	0.0098952	0.005	0.00989283	0.005	0.00989184
0.006	0.293173	0.006	0.136415	0.006	0.0108512	0.006	0.0107853	0.006	0.00989386	0.006	0.00989624	0.006	0.00989283	0.006	0.0098914
0.007	0.313968	0.007	0.182659	0.007	0.011015	0.007	0.0109563	0.007	0.00989489	0.007	0.00989747	0.007	0.00989283	0.007	0.00989089
0.008	0.331972	0.008	0.222686	0.008	0.0112026	0.008	0.0111343	0.008	0.00989489	0.008	0.00989889	0.008	0.00989283	0.008	0.0098903
0.009	0.347775	0.009	0.256	0.009	0.0114087	0.009	0.0113197	0.009	0.00989489	0.009	0.0099005	0.009	0.0098918	0.009	0.00988962
0.01	0.361937	0.01	0.283836	0.01	0.0116055	0.01	0.0115127	0.01	0.00989489	0.01	0.0099023	0.01	0.00989077	0.01	0.00988887
0.011	0.37465	0.011	0.307462	0.011	0.0117962	0.011	0.0117138	0.011	0.00990107	0.011	0.0099043	0.011	0.00988974	0.011	0.00988804
0.012	0.386318	0.012	0.32782	0.012	0.0120167	0.012	0.0119232	0.012	0.00990622	0.012	0.00990648	0.012	0.00988871	0.012	0.00988713
0.013	0.397046	0.013	0.345652	0.013	0.0122516	0.013	0.0121413	0.013	0.00991138	0.013	0.00990885	0.013	0.00988768	0.013	0.00988615
0.014	0.406912	0.014	0.361473	0.014	0.0124969	0.014	0.0123685	0.014	0.00991653	0.014	0.00991141	0.014	0.00988664	0.014	0.00988508
0.015	0.416071	0.015	0.375672	0.015	0.0127411	0.015	0.0126052	0.015	0.00992065	0.015	0.00991417	0.015	0.00988561	0.015	0.00988394
0.016	0.424483	0.016	0.388536	0.016	0.0129926	0.016	0.0128517	0.016	0.00992065	0.016	0.00991711	0.016	0.00988458	0.016	0.00988271
0.017	0.432402	0.017	0.400282	0.017	0.0132708	0.017	0.0131084	0.017	0.00992271	0.017	0.00992025	0.017	0.00988355	0.017	0.00988141
0.018	0.439696	0.018	0.411081	0.018	0.0135594	0.018	0.0133758	0.018	0.00992683	0.018	0.00992357	0.018	0.00988149	0.018	0.00988003
0.019	0.446627	0.019	0.421066	0.019	0.0138685	0.019	0.0136543	0.019	0.00993405	0.019	0.00992709	0.019	0.00988149	0.019	0.00987857
0.02	0.45331	0.02	0.430344	0.02	0.0141777	0.02	0.0139444	0.02	0.00993508	0.02	0.0099308	0.02	0.00988046	0.02	0.00987703
0.021	0.459595	0.021	0.439	0.021	0.0145012	0.021	0.0142466	0.021	0.0099392	0.021	0.00993471	0.021	0.0098784	0.021	0.00987542
0.022	0.465536	0.022	0.447107	0.022	0.014832	0.022	0.0145612	0.022	0.00994229	0.022	0.0099388	0.022	0.00987737	0.022	0.00987373
0.023	0.471171	0.023	0.454722	0.023	0.0151762	0.023	0.014889	0.023	0.00994332	0.023	0.00994309	0.023	0.00987531	0.023	0.00987196
0.024	0.476528	0.024	0.461896	0.024	0.0154998	0.024	0.0152303	0.024	0.00994951	0.024	0.00994758	0.024	0.00987222	0.024	0.00987011
0.025	0.481572	0.025	0.46867	0.025	0.0158316	0.025	0.0155857	0.025	0.00995466	0.025	0.00995225	0.025	0.00987016	0.025	0.00986818
0.026	0.486482	0.026	0.475083	0.026	0.0162016	0.026	0.0159558	0.026	0.00995878	0.026	0.00995712	0.026	0.0098681	0.026	0.00986618
0.027	0.491205	0.027	0.481165	0.027	0.0165746	0.027	0.0163411	0.027	0.00996496	0.027	0.00996219	0.027	0.00986707	0.027	0.0098641
0.028	0.495667	0.028	0.486945	0.028	0.0169734	0.028	0.0167423	0.028	0.00997012	0.028	0.00996745	0.028	0.00986397	0.028	0.00986194
0.029	0.499938	0.029	0.492449	0.029	0.017433	0.029	0.01716	0.029	0.00997527	0.029	0.0099729	0.029	0.00986191	0.029	0.0098597
0.03	0.504034	0.03	0.497698	0.03	0.017905	0.03	0.0175947	0.03	0.00998454	0.03	0.00997855	0.03	0.00986191	0.03	0.00985739
0.031	0.507952	0.031	0.502713	0.031	0.0183955	0.031	0.0180472	0.031	0.00999382	0.031	0.0099844	0.031	0.00986088	0.031	0.009855
0.032	0.51183	0.032	0.507511	0.032	0.0189005	0.032	0.0185181	0.032	0.00999794	0.032	0.00999044	0.032	0.00985779	0.032	0.00985253
0.033	0.515589	0.033	0.512108	0.033	0.0194301	0.033	0.019008	0.033	0.00999794	0.033	0.00999668	0.033	0.00985264	0.033	0.00984999
0.034	0.519101	0.034	0.516519	0.034	0.0199598	0.034	0.0195178	0.034	0.0100021	0.034	0.0100031	0.034	0.00984852	0.034	0.00984737
0.035	0.522503	0.035	0.520758	0.035	0.0205019	0.035	0.020048	0.035	0.0100155	0.035	0.0100097	0.035	0.00984646	0.035	0.00984468
0.036	0.525765	0.036	0.524835	0.036	0.0210408	0.036	0.0205994	0.036	0.0100227	0.036	0.0100166	0.036	0.00983924	0.036	0.00984191
0.037	0.528971	0.037	0.528762	0.037	0.0216704	0.037	0.0211729	0.037	0.0100289	0.037	0.0100236	0.037	0.00983615	0.037	0.00983906
0.038	0.532046	0.038	0.532548	0.038	0.0222857	0.038	0.021769	0.038	0.0100423	0.038	0.0100308	0.038	0.00983306	0.038	0.00983614
0.039	0.534928	0.039	0.536202	0.039	0.0229328	0.039	0.0223887	0.039	0.0100526	0.039	0.0100383	0.039	0.00982997	0.039	0.00983314
0.04	0.537842	0.04	0.539732	0.04	0.0235748	0.04	0.0230326	0.04	0.010067	0.04	0.0100459	0.04	0.00982688	0.04	0.00983006
0.041	0.540696	0.041	0.543145	0.041	0.0243137	0.041	0.0237017	0.041	0.0100804	0.041	0.0100537	0.041	0.00982378	0.041	0.00982692
0.042	0.543407	0.042	0.546448	0.042	0.0250258	0.042	0.0243966	0.042	0.0100897	0.042	0.0100618	0.042	0.00982069	0.042	0.00982369
0.043	0.54595	0.043	0.549647	0.043	0.0257502	0.043	0.0251182	0.043	0.0100969	0.043	0.01007	0.043	0.00981554	0.043	0.00982039
0.044	0.548522	0.044	0.552747	0.044	0.0264963	0.044	0.0258673	0.044	0.0101092	0.044	0.0100785	0.044	0.00981039	0.044	0.00981702
0.045	0.551108	0.045	0.555755	0.045	0.0272805	0.045	0.0266448	0.045	0.0101268	0.045	0.0100871	0.045	0.00980523	0.045	0.00981358
0.046	0.553477	0.046	0.558674	0.046	0.0281183	0.046	0.0274514	0.046	0.010135	0.046	0.010096	0.046	0.00980317	0.046	0.00981005
0.047	0.555919	0.047	0.561509	0.047	0.0289942	0.047	0.028288	0.047	0.0101463	0.047	0.010105	0.047	0.00980111	0.047	0.00980646
0.048	0.558262	0.048	0.564264	0.048	0.0299093	0.048	0.0291554	0.048	0.0101546	0.048	0.0101143	0.048	0.00979493	0.048	0.00980279
0.049	0.560555	0.049	0.566943	0.049	0.0307626	0.049	0.0300545	0.049	0.0101711	0.049	0.0101238	0.049	0.00979081	0.049	0.00979905
0.05	0.562758	0.05	0.56955	0.05	0.0316632	0.05	0.0309859	0.05	0.0101824	0.05	0.0101334	0.05	0.00978462	0.05	0.00979524
0.051	0.564917	0.051	0.572088	0.051	0.0326484	0.051	0.0319507	0.051	0.0101917	0.051	0.0101433	0.051	0.00978153	0.051	0.00979135
0.052	0.567012	0.052	0.57456	0.052	0.0336593	0.052	0.0329495	0.052	0.0102071	0.052	0.0101534	0.052	0.00977844	0.052	0.00978739
0.053	0.568993	0.053	0.57697	0.053	0.0346919	0.053	0.0339831	0.053	0.0102185	0.053	0.0101637	0.053	0.00977432	0.053	0.00978336
0.054	0.570916	0.054	0.579319	0.054	0.0357677	0.054	0.0350522	0.054	0.0102257	0.054	0.0101742	0.054	0.0097702	0.054	0.00977925
0.055	0.572921	0.055	0.581611	0.055	0.0368518	0.055	0.0361577	0.055	0.0102473	0.055	0.010185	0.055	0.00976608	0.055	0.00977508
0.056	0.574735	0.056	0.583847	0.056	0.0379545	0.056	0.0373001	0.056	0.0102669	0.056	0.0101959	0.056	0.00976401	0.056	0.00977083
0.057	0.576562	0.057	0.586031	0.057	0.0390901	0.057	0.0384803	0.057	0.0102762	0.057	0.010207	0.057	0.00976092	0.057	0.00976651
0.058	0.578363	0.058	0.588164	0.058	0.0402494	0.058	0.0396988	0.058	0.0102834	0.058	0.0102184	0.058	0.0097568	0.058	0.00976212
0.059	0.580066	0.059	0.590249	0.059	0.0414819	0.059	0.0409563	0.059	0.0102968	0.059	0.01023	0.059	0.00975062	0.059	0.00975766
0.06	0.581764	0.06	0.592287	0.06	0.0427113	0.06	0.0422533	0.06	0.0103081	0.06	0.0102418	0.06	0.0097465	0.06	0.00975313
0.061	0.583457	0.061	0.594281	0.061	0.043953	0.061	0.0435903	0.061	0.0103205	0.061	0.0102538	0.061	0.0097434	0.061	0.00974853
0.062	0.58518	0.062	0.596232	0.062	0.0452308	0.062	0.0449679	0.062	0.0103329	0.062	0.010266	0.062	0.00973722	0.062	0.00974386
0.063	0.586787	0.063	0.598141	0.063	0.0466096	0.063	0.0463865	0.063	0.0103493	0.063	0.0102785	0.063	0.0097331	0.063	0.00973912
0.064	0.588315	0.064	0.600011	0.064	0.0480328	0.064	0.0478465	0.064	0.0103566	0.064	0.0102911	0.064	0.00972589	0.064	0.00973431
0.065	0.589825	0.065	0.601842	0.065	0.0494518	0.065	0.0493482	0.065	0.0103679	0.065	0.010304	0.065	0.0097197	0.065	0.00972943
0.066	0.5914	0.066	0.603636	0.066	0.0508254	0.066	0.0508918	0.066	0.0103803	0.066	0.0103171	0.066	0.00971764	0.066	0.00972448
0.067	0.592882	0.067	0.605395	0.067	0.0522413	0.067	0.0524777	0.067	0.0103937	0.067	0.0103305	0.067	0.00971867	0.067	0.00971947
0.068	0.594373	0.068	0.60712	0.068	0.0537479	0.068	0.0541058	0.068	0.0104091	0.068	0.010344	0.068	0.00971249	0.068	0.00971438
0.069	0.595768	0.069	0.608812	0.069	0.0553256	0.069	0.0557764	0.069	0.0104235	0.069	0.0103578	0.069	0.00970631	0.069	0.00970923
0.07	0.597154	0.07	0.610472	0.07	0.0569085	0.07	0.0574894	0.07	0.0104349	0.07	0.0103718	0.07	0.00970115	0.07	0.00970401
0.071	0.598559	0.071	0.6121	0.071	0.0585367	0.071	0.0592449	0.071	0.0104503	0.071	0.0103861	0.071	0.00969703	0.071	0.00969873
0.072	0.599956	0.072	0.6137	0.072	0.0601556	0.072	0.0610425	0.072	0.0104637	0.072	0.0104005	0.072	0.00969394	0.072	0.00969338
0.073	0.601295	0.073	0.61527	0.073	0.0618044	0.073	0.0628823	0.073	0.0104812	0.073	0.0104152	0.073	0.00969188	0.073	0.00968796
0.074	0.602669	0.074	0.616812	0.074	0.0634512	0.074	0.0647638	0.074	0.0104905	0.074	0.0104301	0.074	0.00968982	0.074	0.00968248
0.075	0.603987	0.075	0.618328	0.075	0.0652061	0.075	0.0666869	0.075	0.0105019	0.075	0.0104453	0.075	0.00968776	0.075	0.00967693
0.076	0.605283	0.076	0.619817	0.076	0.0669889	0.076	0.068651	0.076	0.0105204	0.076	0.0104607	0.076	0.00968157	0.076	0.00967131
0.077	0.606565	0.077	0.621281	0.077	0.0688345	0.077	0.0706557	0.077	0.01054	0.077	0.0104763	0.077	0.00967436	0.077	0.00966563
0.078	0.607837	0.078	0.622721	0.078	0.0706997	0.078	0.0727005	0.078	0.0105637	0.078	0.0104921	0.078	0.00966715	0.078	0.00965989
0.079	0.60898	0.079	0.624136	0.079	0.0724979	0.079	0.0747847	0.079	0.0105771	0.079	0.0105082	0.079	0.00966406	0.079	0.00965408
0.08	0.610116	0.08	0.625529	0.08	0.0744281	0.08	0.0769077	0.08	0.0105967	0.08	0.0105246	0.08	0.0096589	0.08	0.00964821
0.081	0.611302	0.081	0.626899	0.081	0.0764221	0.081	0.0790688	0.081	0.0106059	0.081	0.0105411	0.081	0.00965272	0.081	0.00964228
0.082	0.612455	0.082	0.628247	0.082	0.0784295	0.082	0.0812671	0.082	0.0106265	0.082	0.0105579	0.082	0.00964448	0.082	0.00963628
0.083	0.613615	0.083	0.629574	0.083	0.0804874	0.083	0.0835018	0.083	0.0106544	0.083	0.010575	0.083	0.00964035	0.083	0.00963022
0.084	0.614676	0.084	0.630881	0.084	0.0824815	0.084	0.0857721	0.084	0.0106678	0.084	0.0105923	0.084	0.00963314	0.084	0.0096241
0.085	0.615814	0.085	0.632168	0.085	0.0844641	0.085	0.0880769	0.085	0.010676	0.085	0.0106098	0.085	0.00962593	0.085	0.00961791
0.086	0.616872	0.086	0.633435	0.086	0.0864932	0.086	0.0904152	0.086	0.0106925	0.086	0.0106276	0.086	0.00962077	0.086	0.00961167
0.087	0.617877	0.087	0.634683	0.087	0.0886315	0.087	0.092786	0.087	0.0107049	0.087	0.0106456	0.087	0.00961047	0.087	0.00960536
0.088	0.618931	0.088	0.635913	0.088	0.0907729	0.088	0.0951883	0.088	0.0107306	0.088	0.0106639	0.088	0.00960635	0.088	0.00959899
0.089	0.620008	0.089	0.637124	0.089	0.0929112	0.089	0.0976209	0.089	0.0107492	0.089	0.0106824	0.089	0.00960841	0.089	0.00959256
0.09	0.621054	0.09	0.638319	0.09	0.0950948	0.09	0.100083	0.09	0.0107667	0.09	0.0107012	0.09	0.00959398	0.09	0.00958608
0.091	0.622066	0.091	0.639496	0.091	0.0972671	0.091	0.102573	0.091	0.0107894	0.091	0.0107202	0.091	0.00958471	0.091	0.00957953
0.092	0.623005	0.092	0.640656	0.092	0.0995249	0.092	0.105089	0.092	0.0108172	0.092	0.0107395	0.092	0.00957852	0.092	0.00957292
0.093	0.623993	0.093	0.641801	0.093	0.10173	0.093	0.107631	0.093	0.0108388	0.093	0.010759	0.093	0.00957131	0.093	0.00956626
0.094	0.624921	0.094	0.642929	0.094	0.104077	0.094	0.110198	0.094	0.0108533	0.094	0.0107788	0.094	0.00956513	0.094	0.00955954
0.095	0.625881	0.095	0.644042	0.095	0.106361	0.095	0.112788	0.095	0.0108852	0.095	0.0107989	0.095	0.00955482	0.095	0.00955276
0.096	0.626797	0.096	0.64514	0.096	0.108732	0.096	0.1154	0.096	0.0109007	0.096	0.0108192	0.096	0.00954658	0.096	0.00954592
0.097	0.627705	0.097	0.646223	0.097	0.111025	0.097	0.118032	0.097	0.0109244	0.097	0.0108398	0.097	0.00954143	0.097	0.00953903
0.098	0.62854	0.098	0.647292	0.098	0.113438	0.098	0.120684	0.098	0.0109563	0.098	0.0108606	0.098	0.00954246	0.098	0.00953208
0.099	0.629465	0.099	0.648347	0.099	0.1158	0.099	0.123355	0.099	0.0109769	0.099	0.0108817	0.099	0.00952906	0.099	0.00952507
0.1	0.630328	0.1	0.649388	0.1	0.118179	0.1	0.126042	0.1	0.0110047	0.1	0.0109031	0.1	0.00952494	0.1	0.00951801
0.101	0.631154	0.101	0.650415	0.101	0.120629	0.101	0.128745	0.101	0.0110233	0.101	0.0109247	0.101	0.00951876	0.101	0.00951089
0.102	0.631966	0.102	0.651429	0.102	0.123034	0.102	0.131463	0.102	0.0110532	0.102	0.0109466	0.102	0.00950845	0.102	0.00950372
0.103	0.632812	0.103	0.65243	0.103	0.125446	0.103	0.134195	0.103	0.0110892	0.103	0.0109688	0.103	0.00950433	0.103	0.0094965
0.104	0.633642	0.104	0.653419	0.104	0.127909	0.104	0.136939	0.104	0.0111088	0.104	0.0109912	0.104	0.00949196	0.104	0.00948922
0.105	0.634425	0.105	0.654396	0.105	0.13034	0.105	0.139694	0.105	0.0111377	0.105	0.0110139	0.105	0.00948475	0.105	0.00948189
0.106	0.635197	0.106	0.65536	0.106	0.132816	0.106	0.142459	0.106	0.0111655	0.106	0.0110369	0.106	0.00947857	0.106	0.0094745
0.107	0.635991	0.107	0.656312	0.107	0.135325	0.107	0.145233	0.107	0.0111964	0.107	0.0110602	0.107	0.00947341	0.107	0.00946707
0.108	0.636796	0.108	0.657253	0.108	0.137858	0.108	0.148015	0.108	0.011217	0.108	0.0110838	0.108	0.00946826	0.108	0.00945958
0.109	0.637528	0.109	0.658182	0.109	0.140349	0.109	0.150804	0.109	0.0112479	0.109	0.0111076	0.109	0.00946311	0.109	0.00945204
0.11	0.638344	0.11	0.659101	0.11	0.14283	0.11	0.1536	0.11	0.0112582	0.11	0.0111317	0.11	0.00945074	0.11	0.00944445
0.111	0.63914	0.111	0.660008	0.111	0.145364	0.111	0.1564	0.111	0.011283	0.111	0.0111561	0.111	0.00944353	0.111	0.00943681
0.112	0.639939	0.112	0.660904	0.112	0.147865	0.112	0.159204	0.112	0.0113129	0.112	0.0111808	0.112	0.00943219	0.112	0.00942912
0.113	0.640697	0.113	0.66179	0.113	0.150385	0.113	0.162011	0.113	0.0113427	0.113	0.0112058	0.113	0.00941777	0.113	0.00942138
0.114	0.641417	0.114	0.662666	0.114	0.152941	0.114	0.164821	0.114	0.0113778	0.114	0.011231	0.114	0.0094054	0.114	0.00941359
0.115	0.642084	0.115	0.663532	0.115	0.155473	0.115	0.167632	0.115	0.0113881	0.115	0.0112566	0.115	0.00940025	0.115	0.00940576
0.116	0.642781	0.116	0.664387	0.116	0.157977	0.116	0.170443	0.116	0.0114169	0.116	0.0112825	0.116	0.00939509	0.116	0.00939787
0.117	0.643478	0.117	0.665233	0.117	0.160485	0.117	0.173255	0.117	0.0114458	0.117	0.0113086	0.117	0.00939303	0.117	0.00938994
0.118	0.644128	0.118	0.666069	0.118	0.163034	0.118	0.176065	0.118	0.0114674	0.118	0.0113351	0.118	0.00938376	0.118	0.00938196
0.119	0.644723	0.119	0.666896	0.119	0.165618	0.119	0.178874	0.119	0.0115056	0.119	0.0113618	0.119	0.00937448	0.119	0.00937394
0.12	0.645354	0.12	0.667714	0.12	0.168237	0.12	0.18168	0.12	0.0115241	0.12	0.0113889	0.12	0.00936624	0.12	0.00936587
0.121	0.646006	0.121	0.668522	0.121	0.170803	0.121	0.184483	0.121	0.0115643	0.121	0.0114162	0.121	0.00935903	0.121	0.00935775
0.122	0.646616	0.122	0.669322	0.122	0.173424	0.122	0.187282	0.122	0.0115952	0.122	0.0114439	0.122	0.00935181	0.122	0.00934959
0.123	0.64726	0.123	0.670113	0.123	0.176073	0.123	0.190077	0.123	0.0116179	0.123	0.0114719	0.123	0.00934254	0.123	0.00934139
0.124	0.647854	0.124	0.670895	0.124	0.178609	0.124	0.192867	0.124	0.011656	0.124	0.0115001	0.124	0.00933017	0.124	0.00933314
0.125	0.648536	0.125	0.671669	0.125	0.181165	0.125	0.195651	0.125	0.0116931	0.125	0.0115287	0.125	0.00931987	0.125	0.00932485
0.126	0.649147	0.126	0.672434	0.126	0.183629	0.126	0.198429	0.126	0.0117096	0.126	0.0115576	0.126	0.0093075	0.126	0.00931651
0.127	0.649768	0.127	0.673191	0.127	0.1862	0.127	0.2012	0.127	0.0117354	0.127	0.0115869	0.127	0.00930338	0.127	0.00930814
0.128	0.6504	0.128	0.67394	0.128	0.188665	0.128	0.203964	0.128	0.0117776	0.128	0.0116164	0.128	0.00929617	0.128	0.00929972
0.129	0.650996	0.129	0.674682	0.129	0.191218	0.129	0.206721	0.129	0.0118199	0.129	0.0116463	0.129	0.00929101	0.129	0.00929126
0.13	0.651638	0.13	0.675415	0.13	0.193711	0.13	0.209469	0.13	0.0118394	0.13	0.0116764	0.13	0.00928174	0.13	0.00928276
0.131	0.652224	0.131	0.676141	0.131	0.196179	0.131	0.212209	0.131	0.0118704	0.131	0.011707	0.131	0.00927659	0.131	0.00927423
0.132	0.652826	0.132	0.676859	0.132	0.19883	0.132	0.21494	0.132	0.0119002	0.132	0.0117378	0.132	0.00926731	0.132	0.00926565
0.133	0.65345	0.133	0.67757	0.133	0.201394	0.133	0.217661	0.133	0.0119291	0.133	0.011769	0.133	0.00926216	0.133	0.00925703
0.134	0.654082	0.134	0.678274	0.134	0.203907	0.134	0.220373	0.134	0.011959	0.134	0.0118005	0.134	0.00924979	0.134	0.00924838
0.135	0.654656	0.135	0.67897	0.135	0.206397	0.135	0.223075	0.135	0.011994	0.135	0.0118323	0.135	0.00924258	0.135	0.00923968
0.136	0.655195	0.136	0.679659	0.136	0.208844	0.136	0.225766	0.136	0.0120332	0.136	0.0118645	0.136	0.00923331	0.136	0.00923095
0.137	0.655807	0.137	0.680342	0.137	0.211415	0.137	0.228446	0.137	0.0120672	0.137	0.011897	0.137	0.00922609	0.137	0.00922219
0.138	0.656371	0.138	0.681017	0.138	0.213918	0.138	0.231115	0.138	0.0121022	0.138	0.0119298	0.138	0.00921682	0.138	0.00921338
0.139	0.656933	0.139	0.681686	0.139	0.216456	0.139	0.233773	0.139	0.0121352	0.139	0.011963	0.139	0.00920857	0.139	0.00920455
0.14	0.657441	0.14	0.682348	0.14	0.218978	0.14	0.236419	0.14	0.0121651	0.14	0.0119966	0.14	0.00920342	0.14	0.00919567
0.141	0.657948	0.141	0.683004	0.141	0.2215	0.141	0.239054	0.141	0.0122125	0.141	0.0120304	0.141	0.00918899	0.141	0.00918677
0.142	0.658501	0.142	0.683653	0.142	0.224058	0.142	0.241676	0.142	0.0122506	0.142	0.0120647	0.142	0.00917972	0.142	0.00917782
0.143	0.658997	0.143	0.684296	0.143	0.226493	0.143	0.244286	0.143	0.0122692	0.143	0.0120993	0.143	0.00916941	0.143	0.00916885
0.144	0.659445	0.144	0.684932	0.144	0.228941	0.144	0.246883	0.144	0.0123145	0.144	0.0121342	0.144	0.00915499	0.144	0.00915984
0.145	0.65994	0.145	0.685563	0.145	0.231321	0.145	0.249467	0.145	0.0123506	0.145	0.0121695	0.145	0.00915087	0.145	0.0091508
0.146	0.660459	0.146	0.686187	0.146	0.233823	0.146	0.252039	0.146	0.0123846	0.146	0.0122052	0.146	0.00914468	0.146	0.00914173
0.147	0.660978	0.147	0.686805	0.147	0.236249	0.147	0.254597	0.147	0.0124155	0.147	0.0122412	0.147	0.00913541	0.147	0.00913263
0.148	0.661458	0.148	0.687418	0.148	0.238647	0.148	0.257142	0.148	0.0124588	0.148	0.0122776	0.148	0.0091251	0.148	0.0091235
0.149	0.661982	0.149	0.688024	0.149	0.241135	0.149	0.259674	0.149	0.0125041	0.149	0.0123144	0.149	0.00911892	0.149	0.00911434
0.15	0.662362	0.15	0.688625	0.15	0.243498	0.15	0.262192	0.15	0.0125361	0.15	0.0123515	0.15	0.00911377	0.15	0.00910515
0.151	0.662844	0.151	0.689221	0.151	0.245972	0.151	0.264696	0.151	0.0125845	0.151	0.012389	0.151	0.0091014	0.151	0.00909593
0.152	0.663313	0.152	0.68981	0.152	0.248374	0.152	0.267186	0.152	0.0126206	0.152	0.0124269	0.152	0.00909213	0.152	0.00908668
0.153	0.663807	0.153	0.690395	0.153	0.250806	0.153	0.269662	0.153	0.0126577	0.153	0.0124652	0.153	0.00908079	0.153	0.00907741
0.154	0.664305	0.154	0.690974	0.154	0.253265	0.154	0.272124	0.154	0.0126989	0.154	0.0125038	0.154	0.00907873	0.154	0.0090681
0.155	0.664736	0.155	0.691547	0.155	0.255646	0.155	0.274573	0.155	0.012735	0.155	0.0125429	0.155	0.00907049	0.155	0.00905878
0.156	0.665146	0.156	0.692115	0.156	0.257968	0.156	0.277006	0.156	0.01277	0.156	0.0125823	0.156	0.00906224	0.156	0.00904942
0.157	0.665639	0.157	0.692678	0.157	0.260313	0.157	0.279426	0.157	0.0128092	0.157	0.0126221	0.157	0.00904782	0.157	0.00904004
0.158	0.666069	0.158	0.693236	0.158	0.262666	0.158	0.281831	0.158	0.0128566	0.158	0.0126623	0.158	0.00903957	0.158	0.00903064
0.159	0.666474	0.159	0.693789	0.159	0.264991	0.159	0.284222	0.159	0.012904	0.159	0.0127029	0.159	0.0090406	0.159	0.00902121
0.16	0.666897	0.16	0.694337	0.16	0.267281	0.16	0.286598	0.16	0.0129441	0.16	0.0127439	0.16	0.00902927	0.16	0.00901176
0.161	0.667322	0.161	0.69488	0.161	0.269621	0.161	0.288959	0.161	0.0129843	0.161	0.0127853	0.161	0.00902205	0.161	0.00900229
0.162	0.667734	0.162	0.695419	0.162	0.27194	0.162	0.291306	0.162	0.0130101	0.162	0.0128271	0.162	0.00900969	0.162	0.0089928
0.163	0.668165	0.163	0.695952	0.163	0.274277	0.163	0.293639	0.163	0.0130596	0.163	0.0128693	0.163	0.00900041	0.163	0.00898328
0.164	0.66852	0.164	0.696481	0.164	0.276575	0.164	0.295956	0.164	0.0130998	0.164	0.0129119	0.164	0.00900144	0.164	0.00897374
0.165	0.668879	0.165	0.697005	0.165	0.278919	0.165	0.298259	0.165	0.0131399	0.165	0.012955	0.165	0.00899526	0.165	0.00896419
0.166	0.669305	0.166	0.697524	0.166	0.281185	0.166	0.300548	0.166	0.0131925	0.166	0.0129984	0.166	0.00898702	0.166	0.00895461
0.167	0.669765	0.167	0.698039	0.167	0.283384	0.167	0.302821	0.167	0.0132451	0.167	0.0130423	0.167	0.00898083	0.167	0.00894501
0.168	0.670176	0.168	0.69855	0.168	0.285576	0.168	0.30508	0.168	0.0132997	0.168	0.0130866	0.168	0.00896847	0.168	0.0089354
0.169	0.67051	0.169	0.699056	0.169	0.287853	0.169	0.307325	0.169	0.0133522	0.169	0.0131313	0.169	0.00896125	0.169	0.00892577
0.17	0.670868	0.17	0.699557	0.17	0.290079	0.17	0.309554	0.17	0.0134079	0.17	0.0131765	0.17	0.00895301	0.17	0.00891612
0.171	0.671211	0.171	0.700055	0.171	0.292223	0.171	0.311769	0.171	0.0134563	0.171	0.013222	0.171	0.00894064	0.171	0.00890645
0.172	0.671493	0.172	0.700548	0.172	0.294372	0.172	0.31397	0.172	0.0134975	0.172	0.013268	0.172	0.00893652	0.172	0.00889677
0.173	0.671864	0.173	0.701037	0.173	0.296462	0.173	0.316155	0.173	0.0135439	0.173	0.0133145	0.173	0.00892828	0.173	0.00888707
0.174	0.672273	0.174	0.701522	0.174	0.298638	0.174	0.318326	0.174	0.0135892	0.174	0.0133614	0.174	0.00891694	0.174	0.00887736
0.175	0.672636	0.175	0.702002	0.175	0.300856	0.175	0.320483	0.175	0.0136552	0.175	0.0134087	0.175	0.00890767	0.175	0.00886763
0.176	0.673033	0.176	0.702479	0.176	0.302997	0.176	0.322625	0.176	0.0137191	0.176	0.0134565	0.176	0.00889736	0.176	0.00885789
0.177	0.673351	0.177	0.702952	0.177	0.305098	0.177	0.324752	0.177	0.0137778	0.177	0.0135047	0.177	0.00889118	0.177	0.00884814
0.178	0.673737	0.178	0.70342	0.178	0.307207	0.178	0.326865	0.178	0.0138221	0.178	0.0135534	0.178	0.00887881	0.178	0.00883837
0.179	0.674098	0.179	0.703885	0.179	0.309241	0.179	0.328963	0.179	0.0138634	0.179	0.0136026	0.179	0.00886439	0.179	0.0088286
0.18	0.674489	0.18	0.704346	0.18	0.311266	0.18	0.331047	0.18	0.0139272	0.18	0.0136522	0.18	0.00885717	0.18	0.00881881
0.181	0.674769	0.181	0.704803	0.181	0.313312	0.181	0.333117	0.181	0.0139819	0.181	0.0137022	0.181	0.0088479	0.181	0.00880901
0.182	0.675058	0.182	0.705257	0.182	0.315404	0.182	0.335172	0.182	0.0140324	0.182	0.0137528	0.182	0.00883347	0.182	0.0087992
0.183	0.675459	0.183	0.705706	0.183	0.317399	0.183	0.337214	0.183	0.0140859	0.183	0.0138038	0.183	0.00882214	0.183	0.00878938
0.184	0.675851	0.184	0.706152	0.184	0.319339	0.184	0.339241	0.184	0.0141385	0.184	0.0138553	0.184	0.00881389	0.184	0.00877956
0.185	0.676197	0.185	0.706595	0.185	0.321316	0.185	0.341253	0.185	0.0141808	0.185	0.0139072	0.185	0.00880977	0.185	0.00876972
0.186	0.676514	0.186	0.707034	0.186	0.323196	0.186	0.343252	0.186	0.0142467	0.186	0.0139597	0.186	0.00880256	0.186	0.00875988
0.187	0.676858	0.187	0.707469	0.187	0.325215	0.187	0.345237	0.187	0.0142797	0.187	0.0140126	0.187	0.00879431	0.187	0.00875003
0.188	0.677156	0.188	0.707901	0.188	0.32716	0.188	0.347208	0.188	0.0143477	0.188	0.014066	0.188	0.00878401	0.188	0.00874018
0.189	0.67748	0.189	0.708329	0.189	0.329135	0.189	0.349164	0.189	0.014392	0.189	0.0141199	0.189	0.00876855	0.189	0.00873032
0.19	0.677779	0.19	0.708754	0.19	0.331208	0.19	0.351107	0.19	0.0144466	0.19	0.0141743	0.19	0.00875206	0.19	0.00872045
0.191	0.678046	0.191	0.709175	0.191	0.333173	0.191	0.353037	0.191	0.0145126	0.191	0.0142292	0.191	0.00874073	0.191	0.00871059
0.192	0.678368	0.192	0.709593	0.192	0.335026	0.192	0.354952	0.192	0.0145672	0.192	0.0142846	0.192	0.00872836	0.192	0.00870071
0.193	0.678639	0.193	0.710008	0.193	0.336891	0.193	0.356854	0.193	0.0146208	0.193	0.0143405	0.193	0.00871187	0.193	0.00869084
0.194	0.678977	0.194	0.71042	0.194	0.338717	0.194	0.358742	0.194	0.0146733	0.194	0.0143969	0.194	0.00870157	0.194	0.00868096
0.195	0.679258	0.195	0.710828	0.195	0.34066	0.195	0.360617	0.195	0.0147393	0.195	0.0144538	0.195	0.00869126	0.195	0.00867108
0.196	0.679531	0.196	0.711233	0.196	0.342499	0.196	0.362479	0.196	0.0148032	0.196	0.0145113	0.196	0.0086789	0.196	0.0086612
0.197	0.679733	0.197	0.711635	0.197	0.344323	0.197	0.364327	0.197	0.0148609	0.197	0.0145693	0.197	0.00866756	0.197	0.00865132
0.198	0.680041	0.198	0.712034	0.198	0.346184	0.198	0.366162	0.198	0.0149124	0.198	0.0146278	0.198	0.00866138	0.198	0.00864144
0.199	0.680424	0.199	0.71243	0.199	0.348027	0.199	0.367983	0.199	0.0149742	0.199	0.0146868	0.199	0.00865004	0.199	0.00863156
0.2	0.680745	0.2	0.712822	0.2	0.349854	0.2	0.369792	0.2	0.015034	0.2	0.0147463	0.2	0.00864695	0.2	0.00862168
0.201	0.681101	0.201	0.713212	0.201	0.351511	0.201	0.371587	0.201	0.0150866	0.201	0.0148064	0.201	0.00864077	0.201	0.0086118
0.202	0.68134	0.202	0.713598	0.202	0.353214	0.202	0.37337	0.202	0.0151329	0.202	0.014867	0.202	0.00862943	0.202	0.00860193
0.203	0.681657	0.203	0.713982	0.203	0.354978	0.203	0.375139	0.203	0.0151803	0.203	0.0149282	0.203	0.00861913	0.203	0.00859205
0.204	0.681913	0.204	0.714363	0.204	0.356709	0.204	0.376896	0.204	0.0152494	0.204	0.0149899	0.204	0.00861707	0.204	0.00858219
0.205	0.682143	0.205	0.714741	0.205	0.358448	0.205	0.37864	0.205	0.0153071	0.205	0.0150522	0.205	0.00860264	0.205	0.00857232
0.206	0.682437	0.206	0.715116	0.206	0.360202	0.206	0.380371	0.206	0.015373	0.206	0.015115	0.206	0.00859233	0.206	0.00856247
0.207	0.682677	0.207	0.715488	0.207	0.361887	0.207	0.38209	0.207	0.0154441	0.207	0.0151784	0.207	0.00858924	0.207	0.00855261
0.208	0.682929	0.208	0.715857	0.208	0.363596	0.208	0.383796	0.208	0.0155132	0.208	0.0152424	0.208	0.00858409	0.208	0.00854277
0.209	0.683164	0.209	0.716223	0.209	0.36529	0.209	0.38549	0.209	0.0155946	0.209	0.0153069	0.209	0.00857481	0.209	0.00853293
0.21	0.683389	0.21	0.716587	0.21	0.366946	0.21	0.387172	0.21	0.0156636	0.21	0.015372	0.21	0.0085573	0.21	0.0085231
0.211	0.683677	0.211	0.716948	0.211	0.368559	0.211	0.388841	0.211	0.0157234	0.211	0.0154377	0.211	0.0085439	0.211	0.00851327
0.212	0.683855	0.212	0.717306	0.212	0.370261	0.212	0.390498	0.212	0.0158017	0.212	0.0155039	0.212	0.00853256	0.212	0.00850346
0.213	0.684174	0.213	0.717662	0.213	0.3719	0.213	0.392143	0.213	0.0158481	0.213	0.0155708	0.213	0.00852329	0.213	0.00849366
0.214	0.684399	0.214	0.718015	0.214	0.373548	0.214	0.393776	0.214	0.0159151	0.214	0.0156382	0.214	0.00852432	0.214	0.00848386
0.215	0.684733	0.215	0.718365	0.215	0.375119	0.215	0.395397	0.215	0.0159903	0.215	0.0157062	0.215	0.00851814	0.215	0.00847408
0.216	0.685005	0.216	0.718713	0.216	0.376727	0.216	0.397006	0.216	0.0160449	0.216	0.0157748	0.216	0.0085068	0.216	0.0084643
0.217	0.685227	0.217	0.719058	0.217	0.378349	0.217	0.398603	0.217	0.0161088	0.217	0.015844	0.217	0.0084934	0.217	0.00845454
0.218	0.685424	0.218	0.7194	0.218	0.379945	0.218	0.400188	0.218	0.01615	0.218	0.0159139	0.218	0.00847898	0.218	0.00844479
0.219	0.685663	0.219	0.71974	0.219	0.381509	0.219	0.401762	0.219	0.0162253	0.219	0.0159843	0.219	0.00846661	0.219	0.00843506
0.22	0.685923	0.22	0.720078	0.22	0.383096	0.22	0.403325	0.22	0.0163056	0.22	0.0160553	0.22	0.00846249	0.22	0.00842533
0.221	0.686174	0.221	0.720413	0.221	0.384646	0.221	0.404876	0.221	0.0163809	0.221	0.016127	0.221	0.00845734	0.221	0.00841563
0.222	0.68643	0.222	0.720746	0.222	0.386137	0.222	0.406415	0.222	0.0164458	0.222	0.0161993	0.222	0.008446	0.222	0.00840593
0.223	0.686776	0.223	0.721076	0.223	0.387653	0.223	0.407943	0.223	0.0165035	0.223	0.0162722	0.223	0.00844085	0.223	0.00839626
0.224	0.68704	0.224	0.721404	0.224	0.389214	0.224	0.40946	0.224	0.0165777	0.224	0.0163458	0.224	0.00843364	0.224	0.0083866
0.225	0.687175	0.225	0.721729	0.225	0.390742	0.225	0.410966	0.225	0.0166591	0.225	0.01642	0.225	0.0084223	0.225	0.00837695
0.226	0.687384	0.226	0.722052	0.226	0.392256	0.226	0.41246	0.226	0.0167488	0.226	0.0164948	0.226	0.008412	0.226	0.00836732
0.227	0.687582	0.227	0.722373	0.227	0.39375	0.227	0.413944	0.227	0.0168199	0.227	0.0165703	0.227	0.00840684	0.227	0.00835772
0.228	0.687837	0.228	0.722691	0.228	0.395335	0.228	0.415417	0.228	0.0168961	0.228	0.0166464	0.228	0.00839448	0.228	0.00834812
0.229	0.68808	0.229	0.723007	0.229	0.396806	0.229	0.416879	0.229	0.0169714	0.229	0.0167232	0.229	0.00838932	0.229	0.00833855
0.23	0.688198	0.23	0.723321	0.23	0.398383	0.23	0.41833	0.23	0.0170249	0.23	0.0168006	0.23	0.00838623	0.23	0.008329
0.231	0.688422	0.231	0.723633	0.231	0.399801	0.231	0.41977	0.231	0.0170981	0.231	0.0168787	0.231	0.00838726	0.231	0.00831947
0.232	0.688626	0.232	0.723942	0.232	0.401228	0.232	0.4212	0.232	0.0171754	0.232	0.0169575	0.232	0.0083749	0.232	0.00830996
0.233	0.68879	0.233	0.724249	0.233	0.402668	0.233	0.422619	0.233	0.0172589	0.233	0.0170369	0.233	0.00836562	0.233	0.00830047
0.234	0.688993	0.234	0.724554	0.234	0.404195	0.234	0.424028	0.234	0.0173331	0.234	0.0171171	0.234	0.00835223	0.234	0.008291
0.235	0.689233	0.235	0.724857	0.235	0.405582	0.235	0.425426	0.235	0.0173908	0.235	0.0171979	0.235	0.00833162	0.235	0.00828156
0.236	0.689432	0.236	0.725158	0.236	0.406959	0.236	0.426814	0.236	0.0174773	0.236	0.0172794	0.236	0.00832131	0.236	0.00827214
0.237	0.689659	0.237	0.725456	0.237	0.408372	0.237	0.428191	0.237	0.0175577	0.237	0.0173616	0.237	0.00831101	0.237	0.00826274
0.238	0.689943	0.238	0.725753	0.238	0.409836	0.238	0.429559	0.238	0.0176268	0.238	0.0174445	0.238	0.00829658	0.238	0.00825337
0.239	0.690111	0.239	0.726047	0.239	0.41122	0.239	0.430916	0.239	0.0176999	0.239	0.0175281	0.239	0.00828937	0.239	0.00824402
0.24	0.690371	0.24	0.726339	0.24	0.412588	0.24	0.432264	0.24	0.0177844	0.24	0.0176124	0.24	0.00828009	0.24	0.0082347
0.241	0.690573	0.241	0.72663	0.241	0.413883	0.241	0.433601	0.241	0.0178607	0.241	0.0176974	0.241	0.00827082	0.241	0.00822541
0.242	0.690767	0.242	0.726918	0.242	0.415188	0.242	0.434928	0.242	0.0179246	0.242	0.0177831	0.242	0.0082636	0.242	0.00821614
0.243	0.690946	0.243	0.727204	0.243	0.41663	0.243	0.436246	0.243	0.0180235	0.243	0.0178696	0.243	0.00824299	0.243	0.0082069
0.244	0.691157	0.244	0.727488	0.244	0.417971	0.244	0.437554	0.244	0.0181214	0.244	0.0179568	0.244	0.00822857	0.244	0.00819768
0.245	0.691345	0.245	0.72777	0.245	0.419301	0.245	0.438852	0.245	0.0182141	0.245	0.0180447	0.245	0.00822032	0.245	0.0081885
0.246	0.691509	0.246	0.72805	0.246	0.420585	0.246	0.440141	0.246	0.0182935	0.246	0.0181334	0.246	0.00820589	0.246	0.00817934
0.247	0.691671	0.247	0.728328	0.247	0.421905	0.247	0.44142	0.247	0.018412	0.247	0.0182228	0.247	0.00819868	0.247	0.00817022
0.248	0.691855	0.248	0.728605	0.248	0.423219	0.248	0.442689	0.248	0.0185223	0.248	0.0183129	0.248	0.0081925	0.248	0.00816112
0.249	0.692014	0.249	0.728879	0.249	0.424426	0.249	0.443949	0.249	0.0186047	0.249	0.0184038	0.249	0.00816674	0.249	0.00815206
0.25	0.69222	0.25	0.729152	0.25	0.425631	0.25	0.4452	0.25	0.0186871	0.25	0.0184955	0.25	0.0081554	0.25	0.00814302
0.251	0.692394	0.251	0.729422	0.251	0.426872	0.251	0.446441	0.251	0.0187727	0.251	0.0185879	0.251	0.00814716	0.251	0.00813402
0.252	0.692541	0.252	0.729691	0.252	0.42808	0.252	0.447673	0.252	0.0188561	0.252	0.0186811	0.252	0.00814097	0.252	0.00812505
0.253	0.692735	0.253	0.729958	0.253	0.429347	0.253	0.448896	0.253	0.0189262	0.253	0.0187751	0.253	0.00813067	0.253	0.00811612
0.254	0.692983	0.254	0.730223	0.254	0.43058	0.254	0.45011	0.254	0.0190241	0.254	0.0188698	0.254	0.00811418	0.254	0.00810722
0.255	0.693157	0.255	0.730486	0.255	0.431869	0.255	0.451315	0.255	0.0191179	0.255	0.0189654	0.255	0.008108	0.255	0.00809835
0.256	0.693375	0.256	0.730747	0.256	0.433117	0.256	0.452511	0.256	0.0192158	0.256	0.0190617	0.256	0.00809666	0.256	0.00808952
0.257	0.693505	0.257	0.731007	0.257	0.434386	0.257	0.453698	0.257	0.0192951	0.257	0.0191588	0.257	0.00808636	0.257	0.00808072
0.258	0.693661	0.258	0.731265	0.258	0.435518	0.258	0.454877	0.258	0.0193941	0.258	0.0192567	0.258	0.0080843	0.258	0.00807196
0.259	0.693779	0.259	0.731521	0.259	0.436747	0.259	0.456046	0.259	0.0194827	0.259	0.0193555	0.259	0.00807193	0.259	0.00806323
0.26	0.693933	0.26	0.731775	0.26	0.437911	0.26	0.457207	0.26	0.0195723	0.26	0.019455	0.26	0.0080575	0.26	0.00805454
0.261	0.69408	0.261	0.732028	0.261	0.439101	0.261	0.458359	0.261	0.019662	0.261	0.0195554	0.261	0.00804411	0.261	0.00804589
0.262	0.694304	0.262	0.732279	0.262	0.440302	0.262	0.459503	0.262	0.0197743	0.262	0.0196566	0.262	0.0080338	0.262	0.00803728
0.263	0.694463	0.263	0.732528	0.263	0.441479	0.263	0.460638	0.263	0.0198763	0.263	0.0197586	0.263	0.00801834	0.263	0.00802871
0.264	0.694644	0.264	0.732775	0.264	0.442604	0.264	0.461764	0.264	0.0199608	0.264	0.0198614	0.264	0.00801113	0.264	0.00802017
0.265	0.694798	0.265	0.733021	0.265	0.443695	0.265	0.462882	0.265	0.0200608	0.265	0.0199651	0.265	0.00799464	0.265	0.00801168
0.266	0.694998	0.266	0.733265	0.266	0.444762	0.266	0.463992	0.266	0.0201628	0.266	0.0200697	0.266	0.00799258	0.266	0.00800322
0.267	0.695167	0.267	0.733508	0.267	0.445943	0.267	0.465094	0.267	0.0202731	0.267	0.0201751	0.267	0.00798949	0.267	0.00799481
0.268	0.695363	0.268	0.733749	0.268	0.447028	0.268	0.466187	0.268	0.0203648	0.268	0.0202813	0.268	0.00798537	0.268	0.00798644
0.269	0.695517	0.269	0.733988	0.269	0.448086	0.269	0.467272	0.269	0.0204751	0.269	0.0203884	0.269	0.00798021	0.269	0.0079781
0.27	0.695723	0.27	0.734225	0.27	0.44912	0.27	0.468349	0.27	0.020575	0.27	0.0204964	0.27	0.00798021	0.27	0.00796982
0.271	0.695959	0.271	0.734462	0.271	0.450157	0.271	0.469418	0.271	0.0206626	0.271	0.0206052	0.271	0.00797094	0.271	0.00796157
0.272	0.696045	0.272	0.734696	0.272	0.451198	0.272	0.470479	0.272	0.0207657	0.272	0.020715	0.272	0.0079627	0.272	0.00795337
0.273	0.696192	0.273	0.734929	0.273	0.452212	0.273	0.471532	0.273	0.0208883	0.273	0.0208256	0.273	0.00796167	0.273	0.00794521
0.274	0.696346	0.274	0.73516	0.274	0.453253	0.274	0.472577	0.274	0.0210006	0.274	0.0209371	0.274	0.00795239	0.274	0.0079371
0.275	0.696546	0.275	0.73539	0.275	0.454335	0.275	0.473615	0.275	0.0211274	0.275	0.0210495	0.275	0.00795239	0.275	0.00792903
0.276	0.696632	0.276	0.735618	0.276	0.455365	0.276	0.474644	0.276	0.0212325	0.276	0.0211628	0.276	0.00794518	0.276	0.007921
0.277	0.696808	0.277	0.735845	0.277	0.456424	0.277	0.475666	0.277	0.0213531	0.277	0.021277	0.277	0.00794106	0.277	0.00791302
0.278	0.696946	0.278	0.73607	0.278	0.457456	0.278	0.47668	0.278	0.0214808	0.278	0.0213922	0.278	0.00793075	0.278	0.00790509
0.279	0.697091	0.279	0.736294	0.279	0.458515	0.279	0.477687	0.279	0.0216096	0.279	0.0215082	0.279	0.00792148	0.279	0.00789721
0.28	0.697248	0.28	0.736516	0.28	0.459482	0.28	0.478686	0.28	0.0217343	0.28	0.0216252	0.28	0.00791529	0.28	0.00788937
0.281	0.697397	0.281	0.736736	0.281	0.460432	0.281	0.479677	0.281	0.0218745	0.281	0.0217431	0.281	0.00791323	0.281	0.00788158
0.282	0.697463	0.282	0.736956	0.282	0.46145	0.282	0.480661	0.282	0.0220023	0.282	0.021862	0.282	0.00790087	0.282	0.00787384
0.283	0.697634	0.283	0.737173	0.283	0.462334	0.283	0.481638	0.283	0.0220878	0.283	0.0219818	0.283	0.00789468	0.283	0.00786615
0.284	0.697775	0.284	0.73739	0.284	0.463282	0.284	0.482607	0.284	0.0221929	0.284	0.0221026	0.284	0.00788953	0.284	0.00785851
0.285	0.697863	0.285	0.737605	0.285	0.464279	0.285	0.483569	0.285	0.0222887	0.285	0.0222243	0.285	0.00788335	0.285	0.00785092
0.286	0.698069	0.286	0.737818	0.286	0.465332	0.286	0.484524	0.286	0.0223887	0.286	0.022347	0.286	0.00786686	0.286	0.00784337
0.287	0.698319	0.287	0.73803	0.287	0.466292	0.287	0.485472	0.287	0.0225268	0.287	0.0224706	0.287	0.00786068	0.287	0.00783588
0.288	0.698406	0.288	0.738241	0.288	0.467257	0.288	0.486412	0.288	0.0226422	0.288	0.0225952	0.288	0.00785243	0.288	0.00782844
0.289	0.698584	0.289	0.73845	0.289	0.468217	0.289	0.487345	0.289	0.0227535	0.289	0.0227209	0.289	0.00783594	0.289	0.00782106
0.29	0.698726	0.29	0.738658	0.29	0.469124	0.29	0.488272	0.29	0.0228823	0.29	0.0228475	0.29	0.0078277	0.29	0.00781372
0.291	0.698847	0.291	0.738865	0.291	0.470047	0.291	0.489191	0.291	0.023006	0.291	0.0229751	0.291	0.00782049	0.291	0.00780644
0.292	0.699054	0.292	0.73907	0.292	0.47092	0.292	0.490103	0.292	0.0231276	0.292	0.0231036	0.292	0.00781533	0.292	0.00779921
0.293	0.699143	0.293	0.739273	0.293	0.471735	0.293	0.491009	0.293	0.0232523	0.293	0.0232333	0.293	0.00781121	0.293	0.00779203
0.294	0.699194	0.294	0.739476	0.294	0.472631	0.294	0.491907	0.294	0.023345	0.294	0.0233639	0.294	0.00780194	0.294	0.00778491
0.295	0.699227	0.295	0.739677	0.295	0.473523	0.295	0.492799	0.295	0.023481	0.295	0.0234955	0.295	0.00778957	0.295	0.00777784
0.296	0.69941	0.296	0.739877	0.296	0.474377	0.296	0.493684	0.296	0.0236037	0.296	0.0236282	0.296	0.00778236	0.296	0.00777083
0.297	0.699549	0.297	0.740075	0.297	0.475199	0.297	0.494562	0.297	0.0237552	0.297	0.0237619	0.297	0.00776484	0.297	0.00776387
0.298	0.699642	0.298	0.740272	0.298	0.476122	0.298	0.495434	0.298	0.0238953	0.298	0.0238966	0.298	0.00775866	0.298	0.00775697
0.299	0.699808	0.299	0.740468	0.299	0.476988	0.299	0.496299	0.299	0.0240385	0.299	0.0240324	0.299	0.00776072	0.299	0.00775013
0.3	0.69993	0.3	0.740663	0.3	0.47778	0.3	0.497157	0.3	0.0241509	0.3	0.0241692	0.3	0.00775556	0.3	0.00774334
0.301	0.700107	0.301	0.740856	0.301	0.478685	0.301	0.498009	0.301	0.0242735	0.301	0.0243071	0.301	0.00775247	0.301	0.00773661
0.302	0.700295	0.302	0.741048	0.302	0.479564	0.302	0.498855	0.302	0.0243941	0.302	0.0244461	0.302	0.00774835	0.302	0.00772994
0.303	0.700372	0.303	0.741239	0.303	0.480392	0.303	0.499694	0.303	0.0245157	0.303	0.0245861	0.303	0.00773702	0.303	0.00772332
0.304	0.700491	0.304	0.741429	0.304	0.481219	0.304	0.500527	0.304	0.0246146	0.304	0.0247272	0.304	0.00773392	0.304	0.00771676
0.305	0.700616	0.305	0.741617	0.305	0.482065	0.305	0.501353	0.305	0.0247547	0.305	0.0248694	0.305	0.00772465	0.305	0.00771027
0.306	0.700706	0.306	0.741804	0.306	0.482826	0.306	0.502173	0.306	0.0248774	0.306	0.0250127	0.306	0.00771125	0.306	0.00770383
0.307	0.700857	0.307	0.74199	0.307	0.483642	0.307	0.502987	0.307	0.0250103	0.307	0.0251571	0.307	0.00769477	0.307	0.00769745
0.308	0.700943	0.308	0.742175	0.308	0.484487	0.308	0.503794	0.308	0.0251556	0.308	0.0253026	0.308	0.00769167	0.308	0.00769113
0.309	0.701066	0.309	0.742358	0.309	0.485292	0.309	0.504595	0.309	0.0253215	0.309	0.0254492	0.309	0.00767622	0.309	0.00768488
0.31	0.701167	0.31	0.74254	0.31	0.486069	0.31	0.505391	0.31	0.0254936	0.31	0.0255969	0.31	0.00766797	0.31	0.00767868
0.311	0.701302	0.311	0.742721	0.311	0.486889	0.311	0.50618	0.311	0.0256245	0.311	0.0257458	0.311	0.00767312	0.311	0.00767255
0.312	0.701345	0.312	0.742901	0.312	0.487711	0.312	0.506963	0.312	0.0257863	0.312	0.0258957	0.312	0.00766797	0.312	0.00766647
0.313	0.701488	0.313	0.74308	0.313	0.48848	0.313	0.50774	0.313	0.0259326	0.313	0.0260469	0.313	0.00765973	0.313	0.00766046
0.314	0.701648	0.314	0.743258	0.314	0.489315	0.314	0.508511	0.314	0.026082	0.314	0.0261991	0.314	0.00765045	0.314	0.00765452
0.315	0.701756	0.315	0.743434	0.315	0.490095	0.315	0.509276	0.315	0.0262088	0.315	0.0263525	0.315	0.00764221	0.315	0.00764863
0.316	0.701802	0.316	0.743609	0.316	0.49088	0.316	0.510035	0.316	0.0263407	0.316	0.0265071	0.316	0.00763603	0.316	0.00764281
0.317	0.701929	0.317	0.743783	0.317	0.491627	0.317	0.510789	0.317	0.0264705	0.317	0.0266628	0.317	0.00762572	0.317	0.00763705
0.318	0.701955	0.318	0.743956	0.318	0.492374	0.318	0.511536	0.318	0.0266014	0.318	0.0268197	0.318	0.00762263	0.318	0.00763136
0.319	0.702052	0.319	0.744128	0.319	0.493085	0.319	0.512278	0.319	0.0267714	0.319	0.0269778	0.319	0.00761336	0.319	0.00762573
0.32	0.70224	0.32	0.744299	0.32	0.493806	0.32	0.513015	0.32	0.0269312	0.32	0.0271371	0.32	0.00761748	0.32	0.00762017
0.321	0.702283	0.321	0.744468	0.321	0.494545	0.321	0.513745	0.321	0.0270394	0.321	0.0272976	0.321	0.00761748	0.321	0.00761467
0.322	0.702359	0.322	0.744637	0.322	0.495285	0.322	0.51447	0.322	0.0271857	0.322	0.0274592	0.322	0.00761129	0.322	0.00760923
0.323	0.702489	0.323	0.744804	0.323	0.496035	0.323	0.515189	0.323	0.0273475	0.323	0.0276221	0.323	0.00760202	0.323	0.00760387
0.324	0.702632	0.324	0.744971	0.324	0.496737	0.324	0.515903	0.324	0.0274681	0.324	0.0277862	0.324	0.00759996	0.324	0.00759857
0.325	0.702697	0.325	0.745136	0.325	0.497523	0.325	0.516611	0.325	0.0276175	0.325	0.0279515	0.325	0.00758347	0.325	0.00759333
0.326	0.70273	0.326	0.7453	0.326	0.498178	0.326	0.517314	0.326	0.027769	0.326	0.028118	0.326	0.00758038	0.326	0.00758817
0.327	0.70279	0.327	0.745463	0.327	0.498919	0.327	0.518011	0.327	0.0279297	0.327	0.0282858	0.327	0.0075742	0.327	0.00758307
0.328	0.702949	0.328	0.745625	0.328	0.499598	0.328	0.518703	0.328	0.0280596	0.328	0.0284548	0.328	0.00755874	0.328	0.00757804
0.329	0.703076	0.329	0.745787	0.329	0.500281	0.329	0.519389	0.329	0.028211	0.329	0.028625	0.329	0.00755359	0.329	0.00757308
0.33	0.703184	0.33	0.745946	0.33	0.50104	0.33	0.52007	0.33	0.02838	0.33	0.0287965	0.33	0.00754637	0.33	0.00756818
0.331	0.703278	0.331	0.746105	0.331	0.501759	0.331	0.520746	0.331	0.0285336	0.331	0.0289693	0.331	0.00754122	0.331	0.00756336
0.332	0.703408	0.332	0.746263	0.332	0.50249	0.332	0.521416	0.332	0.0287119	0.332	0.0291433	0.332	0.00752885	0.332	0.0075586
0.333	0.703425	0.333	0.74642	0.333	0.503156	0.333	0.522082	0.333	0.0288603	0.333	0.0293186	0.333	0.00753504	0.333	0.00755391
0.334	0.703476	0.334	0.746576	0.334	0.503843	0.334	0.522742	0.334	0.0290128	0.334	0.0294952	0.334	0.00753195	0.334	0.0075493
0.335	0.703509	0.335	0.746731	0.335	0.504519	0.335	0.523397	0.335	0.0291674	0.335	0.0296731	0.335	0.00752988	0.335	0.00754475
0.336	0.703698	0.336	0.746885	0.336	0.505196	0.336	0.524047	0.336	0.0293157	0.336	0.0298522	0.336	0.00753504	0.336	0.00754027
0.337	0.703802	0.337	0.747038	0.337	0.505859	0.337	0.524691	0.337	0.0294878	0.337	0.0300327	0.337	0.00754122	0.337	0.00753587
0.338	0.703916	0.338	0.74719	0.338	0.506489	0.338	0.525331	0.338	0.0296404	0.338	0.0302145	0.338	0.00754122	0.338	0.00753153
0.339	0.703968	0.339	0.747341	0.339	0.507124	0.339	0.525966	0.339	0.0297991	0.339	0.0303976	0.339	0.00754946	0.339	0.00752727
0.34	0.704073	0.34	0.747491	0.34	0.50777	0.34	0.526596	0.34	0.0299516	0.34	0.030582	0.34	0.00754328	0.34	0.00752308
0.341	0.704204	0.341	0.74764	0.341	0.508449	0.341	0.52722	0.341	0.0300979	0.341	0.0307677	0.341	0.00754122	0.341	0.00751896
0.342	0.704304	0.342	0.747788	0.342	0.509043	0.342	0.52784	0.342	0.0302721	0.342	0.0309548	0.342	0.0075371	0.342	0.00751492
0.343	0.704398	0.343	0.747935	0.343	0.509605	0.343	0.528455	0.343	0.0304349	0.343	0.0311433	0.343	0.00753813	0.343	0.00751094
0.344	0.704473	0.344	0.748081	0.344	0.510172	0.344	0.529065	0.344	0.0306101	0.344	0.031333	0.344	0.0075371	0.344	0.00750704
0.345	0.704547	0.345	0.748226	0.345	0.510715	0.345	0.529671	0.345	0.0307708	0.345	0.0315242	0.345	0.00753607	0.345	0.00750321
0.346	0.704591	0.346	0.74837	0.346	0.511336	0.346	0.530271	0.346	0.0309244	0.346	0.0317167	0.346	0.00752473	0.346	0.00749946
0.347	0.704663	0.347	0.748513	0.347	0.511902	0.347	0.530867	0.347	0.0311057	0.347	0.0319106	0.347	0.00752061	0.347	0.00749578
0.348	0.704774	0.348	0.748656	0.348	0.512454	0.348	0.531458	0.348	0.0312861	0.348	0.0321058	0.348	0.0075134	0.348	0.00749217
0.349	0.704865	0.349	0.748797	0.349	0.513022	0.349	0.532045	0.349	0.0314829	0.349	0.0323024	0.349	0.00750927	0.349	0.00748864
0.35	0.704929	0.35	0.748938	0.35	0.513743	0.35	0.532627	0.35	0.0316179	0.35	0.0325005	0.35	0.00750721	0.35	0.00748519
0.351	0.705016	0.351	0.749077	0.351	0.514336	0.351	0.533204	0.351	0.0318075	0.351	0.0326999	0.351	0.00749691	0.351	0.0074818
0.352	0.705122	0.352	0.749216	0.352	0.514887	0.352	0.533776	0.352	0.0320054	0.352	0.0329008	0.352	0.00749279	0.352	0.0074785
0.353	0.705236	0.353	0.749354	0.353	0.515553	0.353	0.534344	0.353	0.032195	0.353	0.033103	0.353	0.00749485	0.353	0.00747527
0.354	0.70528	0.354	0.749491	0.354	0.516084	0.354	0.534908	0.354	0.0323681	0.354	0.0333067	0.354	0.00748866	0.354	0.00747211
0.355	0.705324	0.355	0.749627	0.355	0.516701	0.355	0.535467	0.355	0.0325361	0.355	0.0335118	0.355	0.00748557	0.355	0.00746903
0.356	0.705399	0.356	0.749762	0.356	0.517298	0.356	0.536022	0.356	0.0326865	0.356	0.0337183	0.356	0.00748351	0.356	0.00746603
0.357	0.705512	0.357	0.749897	0.357	0.517844	0.357	0.536572	0.357	0.0328669	0.357	0.0339263	0.357	0.00747424	0.357	0.0074631
0.358	0.705676	0.358	0.75003	0.358	0.518424	0.358	0.537118	0.358	0.0330637	0.358	0.0341357	0.358	0.00747836	0.358	0.00746025
0.359	0.705764	0.359	0.750163	0.359	0.518976	0.359	0.537659	0.359	0.0332533	0.359	0.0343466	0.359	0.00747115	0.359	0.00745748
0.36	0.705795	0.36	0.750295	0.36	0.519478	0.36	0.538197	0.36	0.0334532	0.36	0.0345589	0.36	0.00746187	0.36	0.00745478
0.361	0.705812	0.361	0.750425	0.361	0.519977	0.361	0.538729	0.361	0.0336232	0.361	0.0347727	0.361	0.00745569	0.361	0.00745216
0.362	0.705924	0.362	0.750555	0.362	0.520511	0.362	0.539258	0.362	0.0337943	0.362	0.034988	0.362	0.00744951	0.362	0.00744962
0.363	0.706024	0.363	0.750685	0.363	0.520904	0.363	0.539782	0.363	0.0339798	0.363	0.0352048	0.363	0.00744641	0.363	0.00744716
0.364	0.706179	0.364	0.750813	0.364	0.521387	0.364	0.540303	0.364	0.0341921	0.364	0.035423	0.364	0.00744641	0.364	0.00744477
0.365	0.706273	0.365	0.750941	0.365	0.521902	0.365	0.540819	0.365	0.0343796	0.365	0.0356428	0.365	0.00745054	0.365	0.00744247
0.366	0.706343	0.366	0.751067	0.366	0.522456	0.366	0.541331	0.366	0.0345455	0.366	0.035864	0.366	0.00743817	0.366	0.00744024
0.367	0.706439	0.367	0.751193	0.367	0.522906	0.367	0.541838	0.367	0.0347465	0.367	0.0360868	0.367	0.00742993	0.367	0.00743809
0.368	0.706499	0.368	0.751319	0.368	0.523418	0.368	0.542342	0.368	0.0349196	0.368	0.0363111	0.368	0.00741653	0.368	0.00743602
0.369	0.706496	0.369	0.751443	0.369	0.523924	0.369	0.542842	0.369	0.0351319	0.369	0.0365369	0.369	0.00740829	0.369	0.00743403
0.37	0.706652	0.37	0.751566	0.37	0.524333	0.37	0.543337	0.37	0.0353473	0.37	0.0367642	0.37	0.00740725	0.37	0.00743211
0.371	0.706733	0.371	0.751689	0.371	0.524845	0.371	0.543829	0.371	0.0355575	0.371	0.0369931	0.371	0.0073918	0.371	0.00743028
0.372	0.706731	0.372	0.751811	0.372	0.525368	0.372	0.544316	0.372	0.0358079	0.372	0.0372235	0.372	0.00738252	0.372	0.00742853
0.373	0.706763	0.373	0.751932	0.373	0.525836	0.373	0.5448	0.373	0.0360068	0.373	0.0374554	0.373	0.00738768	0.373	0.00742686
0.374	0.706847	0.374	0.752053	0.374	0.526406	0.374	0.54528	0.374	0.0362284	0.374	0.0376889	0.374	0.00737531	0.374	0.00742526
0.375	0.70696	0.375	0.752172	0.375	0.526967	0.375	0.545756	0.375	0.0364283	0.375	0.037924	0.375	0.00736913	0.375	0.00742375
0.376	0.707032	0.376	0.752291	0.376	0.527473	0.376	0.546228	0.376	0.0366478	0.376	0.0381607	0.376	0.00736397	0.376	0.00742232
0.377	0.707053	0.377	0.752409	0.377	0.527925	0.377	0.546696	0.377	0.0368642	0.377	0.0383989	0.377	0.00736397	0.377	0.00742097
0.378	0.707101	0.378	0.752527	0.378	0.528459	0.378	0.54716	0.378	0.0370641	0.378	0.0386387	0.378	0.0073547	0.378	0.0074197
0.379	0.707167	0.379	0.752643	0.379	0.52887	0.379	0.547621	0.379	0.0372929	0.379	0.0388801	0.379	0.00734852	0.379	0.00741851
0.38	0.707159	0.38	0.752759	0.38	0.529276	0.38	0.548078	0.38	0.0375093	0.38	0.0391231	0.38	0.00734439	0.38	0.0074174
0.381	0.707194	0.381	0.752874	0.381	0.52973	0.381	0.548531	0.381	0.037735	0.381	0.0393676	0.381	0.00733821	0.381	0.00741638
0.382	0.707269	0.382	0.752989	0.382	0.530103	0.382	0.54898	0.382	0.0379782	0.382	0.0396138	0.382	0.00734027	0.382	0.00741543
0.383	0.707352	0.383	0.753102	0.383	0.53056	0.383	0.549426	0.383	0.0381667	0.383	0.0398617	0.383	0.00733821	0.383	0.00741457
0.384	0.707349	0.384	0.753215	0.384	0.531055	0.384	0.549868	0.384	0.03838	0.384	0.0401111	0.384	0.00734336	0.384	0.00741379
0.385	0.707473	0.385	0.753327	0.385	0.53153	0.385	0.550307	0.385	0.0386284	0.385	0.0403621	0.385	0.00732997	0.385	0.00741309
0.386	0.707627	0.386	0.753439	0.386	0.531959	0.386	0.550742	0.386	0.0388675	0.386	0.0406148	0.386	0.00732481	0.386	0.00741247
0.387	0.707762	0.387	0.75355	0.387	0.532368	0.387	0.551173	0.387	0.0390592	0.387	0.0408692	0.387	0.00732585	0.387	0.00741194
0.388	0.707773	0.388	0.75366	0.388	0.532797	0.388	0.551601	0.388	0.0392694	0.388	0.0411252	0.388	0.00732791	0.388	0.00741148
0.389	0.707862	0.389	0.753769	0.389	0.533225	0.389	0.552025	0.389	0.0394703	0.389	0.0413828	0.389	0.0073176	0.389	0.00741111
0.39	0.707935	0.39	0.753878	0.39	0.533667	0.39	0.552446	0.39	0.0397042	0.39	0.0416421	0.39	0.00732378	0.39	0.00741083
0.391	0.708082	0.391	0.753986	0.391	0.534124	0.391	0.552863	0.391	0.0399474	0.391	0.041903	0.391	0.007331	0.391	0.00741062
0.392	0.708123	0.392	0.754093	0.392	0.534613	0.392	0.553277	0.392	0.0401958	0.392	0.0421656	0.392	0.00733821	0.392	0.0074105
0.393	0.708162	0.393	0.7542	0.393	0.535043	0.393	0.553688	0.393	0.0404431	0.393	0.0424299	0.393	0.0073413	0.393	0.00741046
0.394	0.708169	0.394	0.754306	0.394	0.535438	0.394	0.554095	0.394	0.0406575	0.394	0.0426959	0.394	0.00734233	0.394	0.00741051
0.395	0.708216	0.395	0.754411	0.395	0.535879	0.395	0.554499	0.395	0.0408821	0.395	0.0429636	0.395	0.00733718	0.395	0.00741064
0.396	0.708205	0.396	0.754515	0.396	0.536232	0.396	0.554899	0.396	0.0411459	0.396	0.043233	0.396	0.00734336	0.396	0.00741085
0.397	0.70831	0.397	0.754619	0.397	0.536636	0.397	0.555296	0.397	0.0413634	0.397	0.043504	0.397	0.00734955	0.397	0.00741114
0.398	0.708374	0.398	0.754723	0.398	0.537017	0.398	0.55569	0.398	0.0415674	0.398	0.0437768	0.398	0.00734749	0.398	0.00741152
0.399	0.70843	0.399	0.754825	0.399	0.537463	0.399	0.556081	0.399	0.0418291	0.399	0.0440513	0.399	0.00733924	0.399	0.00741199
0.4	0.708469	0.4	0.754927	0.4	0.537885	0.4	0.556468	0.4	0.0420878	0.4	0.0443275	0.4	0.00734646	0.4	0.00741253
0.401	0.708502	0.401	0.755028	0.401	0.538326	0.401	0.556852	0.401	0.0423362	0.401	0.0446054	0.401	0.00735161	0.401	0.00741316
0.402	0.708528	0.402	0.755129	0.402	0.538607	0.402	0.557233	0.402	0.0425711	0.402	0.044885	0.402	0.0073547	0.402	0.00741388
0.403	0.708594	0.403	0.755229	0.403	0.538893	0.403	0.557611	0.403	0.0427937	0.403	0.0451664	0.403	0.00734336	0.403	0.00741468
0.404	0.708721	0.404	0.755328	0.404	0.539251	0.404	0.557985	0.404	0.0430008	0.404	0.0454495	0.404	0.00734336	0.404	0.00741556
0.405	0.70869	0.405	0.755427	0.405	0.539634	0.405	0.558357	0.405	0.0432492	0.405	0.0457344	0.405	0.0073413	0.405	0.00741653
0.406	0.708761	0.406	0.755525	0.406	0.539958	0.406	0.558725	0.406	0.0435027	0.406	0.046021	0.406	0.00733924	0.406	0.00741758
0.407	0.708792	0.407	0.755623	0.407	0.540277	0.407	0.55909	0.407	0.0438118	0.407	0.0463094	0.407	0.00733924	0.407	0.00741872
0.408	0.708855	0.408	0.75572	0.408	0.540662	0.408	0.559453	0.408	0.0440695	0.408	0.0465995	0.408	0.00733718	0.408	0.00741994
0.409	0.708849	0.409	0.755816	0.409	0.541037	0.409	0.559812	0.409	0.0443405	0.409	0.0468914	0.409	0.00733821	0.409	0.00742124
0.41	0.70893	0.41	0.755912	0.41	0.541363	0.41	0.560168	0.41	0.0445868	0.41	0.0471851	0.41	0.007331	0.41	0.00742263
0.411	0.708885	0.411	0.756007	0.411	0.541634	0.411	0.560521	0.411	0.0448331	0.411	0.0474805	0.411	0.00732894	0.411	0.00742411
0.412	0.708891	0.412	0.756101	0.412	0.541974	0.412	0.560871	0.412	0.0450876	0.412	0.0477777	0.412	0.00734336	0.412	0.00742567
0.413	0.709028	0.413	0.756195	0.413	0.542326	0.413	0.561218	0.413	0.0453401	0.413	0.0480767	0.413	0.00734439	0.413	0.00742732
0.414	0.709009	0.414	0.756289	0.414	0.54267	0.414	0.561563	0.414	0.0456183	0.414	0.0483775	0.414	0.0073413	0.414	0.00742905
0.415	0.709002	0.415	0.756381	0.415	0.543052	0.415	0.561904	0.415	0.0458883	0.415	0.0486801	0.415	0.00734542	0.415	0.00743086
0.416	0.709123	0.416	0.756473	0.416	0.543432	0.416	0.562243	0.416	0.0461366	0.416	0.0489845	0.416	0.00735058	0.416	0.00743276
0.417	0.70917	0.417	0.756565	0.417	0.543727	0.417	0.562578	0.417	0.0463984	0.417	0.0492907	0.417	0.00734955	0.417	0.00743475
0.418	0.709278	0.418	0.756656	0.418	0.544034	0.418	0.562911	0.418	0.0466725	0.418	0.0495987	0.418	0.00735985	0.418	0.00743682
0.419	0.709338	0.419	0.756746	0.419	0.544345	0.419	0.563241	0.419	0.0469507	0.419	0.0499086	0.419	0.0073681	0.419	0.00743897
0.42	0.709346	0.42	0.756836	0.42	0.544675	0.42	0.563568	0.42	0.0472094	0.42	0.0502202	0.42	0.00738046	0.42	0.00744121
0.421	0.709399	0.421	0.756925	0.421	0.545036	0.421	0.563893	0.421	0.0474856	0.421	0.0505337	0.421	0.00737943	0.421	0.00744354
0.422	0.709388	0.422	0.757014	0.422	0.545419	0.422	0.564214	0.422	0.0477277	0.422	0.050849	0.422	0.00738046	0.422	0.00744595
0.423	0.709417	0.423	0.757102	0.423	0.545696	0.423	0.564533	0.423	0.0479596	0.423	0.0511661	0.423	0.00738355	0.423	0.00744845
0.424	0.709398	0.424	0.75719	0.424	0.5461	0.424	0.564849	0.424	0.0482172	0.424	0.051485	0.424	0.00738974	0.424	0.00745103
0.425	0.709365	0.425	0.757277	0.425	0.546477	0.425	0.565163	0.425	0.0485233	0.425	0.0518058	0.425	0.00739283	0.425	0.0074537
0.426	0.709314	0.426	0.757364	0.426	0.546848	0.426	0.565474	0.426	0.0488118	0.426	0.0521285	0.426	0.00739283	0.426	0.00745646
0.427	0.709407	0.427	0.75745	0.427	0.547163	0.427	0.565782	0.427	0.04912	0.427	0.052453	0.427	0.00739901	0.427	0.00745929
0.428	0.709365	0.428	0.757535	0.428	0.547508	0.428	0.566087	0.428	0.0493879	0.428	0.0527793	0.428	0.00740107	0.428	0.00746222
0.429	0.709358	0.429	0.75762	0.429	0.547834	0.429	0.56639	0.429	0.0496527	0.429	0.0531075	0.429	0.00739798	0.429	0.00746523
0.43	0.70935	0.43	0.757704	0.43	0.54815	0.43	0.566691	0.43	0.0499619	0.43	0.0534376	0.43	0.00740313	0.43	0.00746833
0.431	0.709436	0.431	0.757788	0.431	0.548442	0.431	0.566988	0.431	0.050269	0.431	0.0537695	0.431	0.00739798	0.431	0.00747151
0.432	0.709451	0.432	0.757872	0.432	0.548798	0.432	0.567284	0.432	0.0505348	0.432	0.0541033	0.432	0.00739798	0.432	0.00747477
0.433	0.709486	0.433	0.757955	0.433	0.549186	0.433	0.567576	0.433	0.0508017	0.433	0.054439	0.433	0.00739695	0.433	0.00747813
0.434	0.709574	0.434	0.758037	0.434	0.549493	0.434	0.567866	0.434	0.0510655	0.434	0.0547765	0.434	0.00738458	0.434	0.00748156
0.435	0.709681	0.435	0.758119	0.435	0.549748	0.435	0.568154	0.435	0.0513561	0.435	0.0551159	0.435	0.00738252	0.435	0.00748509
0.436	0.709777	0.436	0.7582	0.436	0.550018	0.436	0.568439	0.436	0.0516261	0.436	0.0554572	0.436	0.00739386	0.436	0.0074887
0.437	0.709839	0.437	0.758281	0.437	0.550332	0.437	0.568722	0.437	0.0519167	0.437	0.0558004	0.437	0.00740416	0.437	0.00749239
0.438	0.709849	0.438	0.758361	0.438	0.550584	0.438	0.569002	0.438	0.0521919	0.438	0.0561454	0.438	0.00742786	0.438	0.00749617
0.439	0.70992	0.439	0.758441	0.439	0.550903	0.439	0.56928	0.439	0.0524866	0.439	0.0564924	0.439	0.0074289	0.439	0.00750004
0.44	0.709859	0.44	0.75852	0.44	0.551154	0.44	0.569555	0.44	0.0527916	0.44	0.0568412	0.44	0.00742786	0.44	0.00750399
0.441	0.709953	0.441	0.758599	0.441	0.551361	0.441	0.569828	0.441	0.0530864	0.441	0.0571919	0.441	0.00745054	0.441	0.00750803
0.442	0.70998	0.442	0.758678	0.442	0.551694	0.442	0.570098	0.442	0.0533625	0.442	0.0575445	0.442	0.00745157	0.442	0.00751215
0.443	0.710031	0.443	0.758756	0.443	0.551957	0.443	0.570367	0.443	0.0536655	0.443	0.0578991	0.443	0.00745466	0.443	0.00751636
0.444	0.710096	0.444	0.758833	0.444	0.552181	0.444	0.570632	0.444	0.0539623	0.444	0.0582555	0.444	0.00745672	0.444	0.00752065
0.445	0.710183	0.445	0.75891	0.445	0.552451	0.445	0.570896	0.445	0.0542539	0.445	0.0586138	0.445	0.00745466	0.445	0.00752503
0.446	0.710217	0.446	0.758986	0.446	0.552731	0.446	0.571157	0.446	0.054526	0.446	0.0589741	0.446	0.00745054	0.446	0.0075295
0.447	0.710289	0.447	0.759063	0.447	0.553018	0.447	0.571416	0.447	0.0548495	0.447	0.0593362	0.447	0.00744847	0.447	0.00753404
0.448	0.710316	0.448	0.759138	0.448	0.553264	0.448	0.571673	0.448	0.0551123	0.448	0.0597003	0.448	0.00745569	0.448	0.00753868
0.449	0.710318	0.449	0.759213	0.449	0.553586	0.449	0.571927	0.449	0.0553978	0.449	0.0600663	0.449	0.00746496	0.449	0.0075434
0.45	0.710273	0.45	0.759288	0.45	0.55383	0.45	0.572179	0.45	0.0556956	0.45	0.0604341	0.45	0.00747527	0.45	0.00754821
0.451	0.710282	0.451	0.759362	0.451	0.554121	0.451	0.572429	0.451	0.0559965	0.451	0.0608039	0.451	0.0074763	0.451	0.0075531
0.452	0.710307	0.452	0.759436	0.452	0.554369	0.452	0.572677	0.452	0.0563427	0.452	0.0611757	0.452	0.00746805	0.452	0.00755807
0.453	0.710322	0.453	0.759509	0.453	0.554738	0.453	0.572923	0.453	0.056623	0.453	0.0615493	0.453	0.0074763	0.453	0.00756314
0.454	0.710447	0.454	0.759582	0.454	0.555021	0.454	0.573166	0.454	0.0569322	0.454	0.0619249	0.454	0.00747115	0.454	0.00756828
0.455	0.710507	0.455	0.759654	0.455	0.555294	0.455	0.573407	0.455	0.0572681	0.455	0.0623023	0.455	0.00747527	0.455	0.00757351
0.456	0.710536	0.456	0.759726	0.456	0.555535	0.456	0.573646	0.456	0.0575845	0.456	0.0626817	0.456	0.00747527	0.456	0.00757883
0.457	0.710642	0.457	0.759798	0.457	0.555804	0.457	0.573883	0.457	0.057905	0.457	0.0630631	0.457	0.00747836	0.457	0.00758423
0.458	0.710779	0.458	0.759869	0.458	0.555922	0.458	0.574118	0.458	0.0582646	0.458	0.0634463	0.458	0.00749073	0.458	0.00758972
0.459	0.710876	0.459	0.75994	0.459	0.556236	0.459	0.574351	0.459	0.0585862	0.459	0.0638315	0.459	0.00749073	0.459	0.00759529
0.46	0.71093	0.46	0.76001	0.46	0.556512	0.46	0.574582	0.46	0.058918	0.46	0.0642186	0.46	0.00749794	0.46	0.00760095
0.461	0.710935	0.461	0.76008	0.461	0.556795	0.461	0.57481	0.461	0.0592323	0.461	0.0646077	0.461	0.00750103	0.461	0.00760669
0.462	0.710951	0.462	0.76015	0.462	0.556977	0.462	0.575037	0.462	0.0595734	0.462	0.0649986	0.462	0.00751031	0.462	0.00761251
0.463	0.71099	0.463	0.760219	0.463	0.557187	0.463	0.575261	0.463	0.0598949	0.463	0.0653915	0.463	0.00751855	0.463	0.00761843
0.464	0.710968	0.464	0.760287	0.464	0.55745	0.464	0.575484	0.464	0.0602009	0.464	0.0657863	0.464	0.00753092	0.464	0.00762442
0.465	0.710989	0.465	0.760356	0.465	0.557637	0.465	0.575705	0.465	0.0605359	0.465	0.0661831	0.465	0.00752885	0.465	0.0076305
0.466	0.71093	0.466	0.760423	0.466	0.557856	0.466	0.575923	0.466	0.0608945	0.466	0.0665818	0.466	0.00752473	0.466	0.00763666
0.467	0.710956	0.467	0.760491	0.467	0.55802	0.467	0.57614	0.467	0.0612407	0.467	0.0669824	0.467	0.00753195	0.467	0.00764291
0.468	0.711002	0.468	0.760558	0.468	0.558245	0.468	0.576354	0.468	0.0616076	0.468	0.0673849	0.468	0.00753813	0.468	0.00764925
0.469	0.711122	0.469	0.760625	0.469	0.55838	0.469	0.576567	0.469	0.0619198	0.469	0.0677894	0.469	0.00753916	0.469	0.00765566
0.47	0.711152	0.47	0.760691	0.47	0.558553	0.47	0.576778	0.47	0.0622609	0.47	0.0681958	0.47	0.00753916	0.47	0.00766216
0.471	0.711124	0.471	0.760757	0.471	0.55877	0.471	0.576987	0.471	0.0625948	0.471	0.0686041	0.471	0.0075474	0.471	0.00766875
0.472	0.711131	0.472	0.760822	0.472	0.558999	0.472	0.577194	0.472	0.0628998	0.472	0.0690143	0.472	0.0075608	0.472	0.00767542
0.473	0.711188	0.473	0.760887	0.473	0.559162	0.473	0.577399	0.473	0.0632801	0.473	0.0694265	0.473	0.00756492	0.473	0.00768217
0.474	0.711178	0.474	0.760952	0.474	0.559275	0.474	0.577602	0.474	0.0636366	0.474	0.0698406	0.474	0.00757007	0.474	0.00768901
0.475	0.711226	0.475	0.761016	0.475	0.55946	0.475	0.577804	0.475	0.063988	0.475	0.0702567	0.475	0.00757729	0.475	0.00769593
0.476	0.711169	0.476	0.76108	0.476	0.559655	0.476	0.578003	0.476	0.0643219	0.476	0.0706746	0.476	0.00758553	0.476	0.00770293
0.477	0.711239	0.477	0.761144	0.477	0.55981	0.477	0.578201	0.477	0.0646651	0.477	0.0710945	0.477	0.00759068	0.477	0.00771002
0.478	0.71133	0.478	0.761207	0.478	0.560037	0.478	0.578397	0.478	0.0650536	0.478	0.0715163	0.478	0.00760717	0.478	0.00771719
0.479	0.711307	0.479	0.76127	0.479	0.56023	0.479	0.578591	0.479	0.0653998	0.479	0.07194	0.479	0.00762366	0.479	0.00772445
0.48	0.711337	0.48	0.761333	0.48	0.560464	0.48	0.578784	0.48	0.0657533	0.48	0.0723656	0.48	0.00762572	0.48	0.00773179
0.481	0.711389	0.481	0.761395	0.481	0.560648	0.481	0.578974	0.481	0.0661356	0.481	0.0727932	0.481	0.00762778	0.481	0.00773921
0.482	0.711364	0.482	0.761457	0.482	0.560829	0.482	0.579163	0.482	0.0664716	0.482	0.0732226	0.482	0.00762572	0.482	0.00774671
0.483	0.71135	0.483	0.761518	0.483	0.560996	0.483	0.579351	0.483	0.0668261	0.483	0.073654	0.483	0.00763603	0.483	0.0077543
0.484	0.71146	0.484	0.761579	0.484	0.561195	0.484	0.579536	0.484	0.0672012	0.484	0.0740873	0.484	0.00764736	0.484	0.00776197
0.485	0.711501	0.485	0.76164	0.485	0.561323	0.485	0.57972	0.485	0.0675495	0.485	0.0745225	0.485	0.00765148	0.485	0.00776972
0.486	0.711495	0.486	0.761701	0.486	0.561521	0.486	0.579902	0.486	0.0678803	0.486	0.0749596	0.486	0.00765458	0.486	0.00777756
0.487	0.711442	0.487	0.761761	0.487	0.561642	0.487	0.580082	0.487	0.068244	0.487	0.0753986	0.487	0.00766076	0.487	0.00778548
0.488	0.711504	0.488	0.76182	0.488	0.561808	0.488	0.580261	0.488	0.0686016	0.488	0.0758394	0.488	0.00766488	0.488	0.00779348
0.489	0.711532	0.489	0.76188	0.489	0.562033	0.489	0.580438	0.489	0.0689324	0.489	0.0762822	0.489	0.00767622	0.489	0.00780156
0.49	0.711628	0.49	0.761939	0.49	0.562346	0.49	0.580613	0.49	0.0693364	0.49	0.0767269	0.49	0.00768652	0.49	0.00780973
0.491	0.711738	0.491	0.761998	0.491	0.562457	0.491	0.580787	0.491	0.0696919	0.491	0.0771735	0.491	0.00768961	0.491	0.00781797
0.492	0.711794	0.492	0.762056	0.492	0.562575	0.492	0.580959	0.492	0.0700484	0.492	0.077622	0.492	0.00769477	0.492	0.0078263
0.493	0.711821	0.493	0.762114	0.493	0.56271	0.493	0.58113	0.493	0.070405	0.493	0.0780723	0.493	0.00770816	0.493	0.00783472
0.494	0.711899	0.494	0.762172	0.494	0.562942	0.494	0.581299	0.494	0.0707368	0.494	0.0785246	0.494	0.00772053	0.494	0.00784321
0.495	0.711946	0.495	0.762229	0.495	0.563147	0.495	0.581466	0.495	0.0711099	0.495	0.0789787	0.495	0.00772156	0.495	0.00785179
0.496	0.711937	0.496	0.762287	0.496	0.563241	0.496	0.581632	0.496	0.0715272	0.496	0.0794347	0.496	0.00772568	0.496	0.00786044
0.497	0.712042	0.497	0.762343	0.497	0.56346	0.497	0.581796	0.497	0.0718704	0.497	0.0798925	0.497	0.00774526	0.497	0.00786918
0.498	0.711977	0.498	0.7624	0.498	0.563641	0.498	0.581959	0.498	0.0722413	0.498	0.0803523	0.498	0.00774835	0.498	0.007878
0.499	0.712041	0.499	0.762456	0.499	0.563743	0.499	0.58212	0.499	0.0726154	0.499	0.0808138	0.499	0.00776381	0.499	0.0078869
0.5	0.712119	0.5	0.762512	0.5	0.563887	0.5	0.58228	0.5	0.0730039	0.5	0.0812773	0.5	0.00778648	0.5	0.00789589
0.501	0.712048	0.501	0.762568	0.501	0.563994	0.501	0.582438	0.501	0.0733831	0.501	0.0817426	0.501	0.00779163	0.501	0.00790495
0.502	0.712115	0.502	0.762623	0.502	0.56413	0.502	0.582595	0.502	0.0737562	0.502	0.0822097	0.502	0.00778545	0.502	0.00791409
0.503	0.712159	0.503	0.762678	0.503	0.564305	0.503	0.58275	0.503	0.0741251	0.503	0.0826787	0.503	0.00778854	0.503	0.00792332
0.504	0.712199	0.504	0.762733	0.504	0.56443	0.504	0.582904	0.504	0.0745455	0.504	0.0831496	0.504	0.00779782	0.504	0.00793263
0.505	0.712183	0.505	0.762787	0.505	0.564621	0.505	0.583056	0.505	0.0749248	0.505	0.0836222	0.505	0.00780812	0.505	0.00794201
0.506	0.712248	0.506	0.762841	0.506	0.564783	0.506	0.583207	0.506	0.0752772	0.506	0.0840967	0.506	0.00780091	0.506	0.00795148
0.507	0.712267	0.507	0.762895	0.507	0.564924	0.507	0.583356	0.507	0.0756647	0.507	0.0845731	0.507	0.00781327	0.507	0.00796103
0.508	0.712278	0.508	0.762949	0.508	0.565053	0.508	0.583504	0.508	0.0760192	0.508	0.0850512	0.508	0.00781121	0.508	0.00797065
0.509	0.712297	0.509	0.763002	0.509	0.5652	0.509	0.583651	0.509	0.0764406	0.509	0.0855312	0.509	0.007804	0.509	0.00798036
0.51	0.712329	0.51	0.763055	0.51	0.565296	0.51	0.583796	0.51	0.076823	0.51	0.086013	0.51	0.00781533	0.51	0.00799015
0.511	0.71237	0.511	0.763107	0.511	0.565403	0.511	0.58394	0.511	0.0771908	0.511	0.0864965	0.511	0.00782667	0.511	0.00800002
0.512	0.712377	0.512	0.76316	0.512	0.565563	0.512	0.584082	0.512	0.0775886	0.512	0.0869819	0.512	0.00783182	0.512	0.00800996
0.513	0.712391	0.513	0.763212	0.513	0.565689	0.513	0.584223	0.513	0.0779843	0.513	0.0874691	0.513	0.0078411	0.513	0.00801999
0.514	0.712322	0.514	0.763264	0.514	0.565776	0.514	0.584363	0.514	0.0783399	0.514	0.087958	0.514	0.0078514	0.514	0.0080301
0.515	0.712346	0.515	0.763315	0.515	0.565843	0.515	0.584502	0.515	0.078749	0.515	0.0884487	0.515	0.0078514	0.515	0.00804028
0.516	0.712336	0.516	0.763367	0.516	0.565999	0.516	0.584639	0.516	0.0791467	0.516	0.0889412	0.516	0.00785965	0.516	0.00805055
0.517	0.712402	0.517	0.763418	0.517	0.566058	0.517	0.584774	0.517	0.0795651	0.517	0.0894355	0.517	0.00786171	0.517	0.00806089
0.518	0.712417	0.518	0.763469	0.518	0.566088	0.518	0.584909	0.518	0.0799784	0.518	0.0899315	0.518	0.0078751	0.518	0.00807131
0.519	0.712394	0.519	0.763519	0.519	0.566188	0.519	0.585042	0.519	0.0803792	0.519	0.0904293	0.519	0.00786686	0.519	0.00808182
0.52	0.712425	0.52	0.763569	0.52	0.566316	0.52	0.585174	0.52	0.0807832	0.52	0.0909289	0.52	0.00786789	0.52	0.0080924
0.521	0.712503	0.521	0.763619	0.521	0.56648	0.521	0.585305	0.521	0.0811985	0.521	0.0914301	0.521	0.0078751	0.521	0.00810305
0.522	0.712475	0.522	0.763669	0.522	0.566623	0.522	0.585434	0.522	0.0816076	0.522	0.0919331	0.522	0.00788644	0.522	0.00811379
0.523	0.712487	0.523	0.763719	0.523	0.566731	0.523	0.585562	0.523	0.0820136	0.523	0.0924379	0.523	0.00790911	0.523	0.00812461
0.524	0.712435	0.524	0.763768	0.524	0.566836	0.524	0.585689	0.524	0.082433	0.524	0.0929443	0.524	0.00792972	0.524	0.0081355
0.525	0.712424	0.525	0.763817	0.525	0.567047	0.525	0.585814	0.525	0.0828658	0.525	0.0934525	0.525	0.00794621	0.525	0.00814647
0.526	0.712487	0.526	0.763866	0.526	0.567121	0.526	0.585939	0.526	0.0833213	0.526	0.0939623	0.526	0.00795548	0.526	0.00815752
0.527	0.712513	0.527	0.763914	0.527	0.56725	0.527	0.586062	0.527	0.0836995	0.527	0.0944739	0.527	0.00797712	0.527	0.00816865
0.528	0.712606	0.528	0.763962	0.528	0.567461	0.528	0.586184	0.528	0.0840798	0.528	0.0949872	0.528	0.00799052	0.528	0.00817985
0.529	0.712623	0.529	0.76401	0.529	0.567622	0.529	0.586305	0.529	0.0845002	0.529	0.0955021	0.529	0.00800598	0.529	0.00819113
0.53	0.712604	0.53	0.764058	0.53	0.56781	0.53	0.586425	0.53	0.0849289	0.53	0.0960187	0.53	0.00802143	0.53	0.00820249
0.531	0.712685	0.531	0.764106	0.531	0.567879	0.531	0.586543	0.531	0.0853236	0.531	0.096537	0.531	0.00803071	0.531	0.00821393
0.532	0.712657	0.532	0.764153	0.532	0.568015	0.532	0.58666	0.532	0.0857317	0.532	0.0970569	0.532	0.00804514	0.532	0.00822544
0.533	0.712719	0.533	0.7642	0.533	0.568105	0.533	0.586776	0.533	0.0861779	0.533	0.0975785	0.533	0.00805029	0.533	0.00823703
0.534	0.712747	0.534	0.764247	0.534	0.568234	0.534	0.586891	0.534	0.0866169	0.534	0.0981017	0.534	0.00806059	0.534	0.0082487
0.535	0.712724	0.535	0.764293	0.535	0.568364	0.535	0.587005	0.535	0.0871043	0.535	0.0986265	0.535	0.00807708	0.535	0.00826045
0.536	0.712682	0.536	0.76434	0.536	0.568459	0.536	0.587118	0.536	0.0875052	0.536	0.099153	0.536	0.00809048	0.536	0.00827227
0.537	0.712695	0.537	0.764386	0.537	0.568556	0.537	0.58723	0.537	0.0879246	0.537	0.099681	0.537	0.00809666	0.537	0.00828416
0.538	0.712747	0.538	0.764432	0.538	0.568691	0.538	0.58734	0.538	0.0883378	0.538	0.100211	0.538	0.00809769	0.538	0.00829614
0.539	0.712852	0.539	0.764477	0.539	0.568824	0.539	0.58745	0.539	0.0887366	0.539	0.100742	0.539	0.00809769	0.539	0.00830818
0.54	0.712882	0.54	0.764523	0.54	0.568864	0.54	0.587558	0.54	0.0891921	0.54	0.101275	0.54	0.00810697	0.54	0.00832031
0.541	0.712905	0.541	0.764568	0.541	0.569014	0.541	0.587666	0.541	0.0896558	0.541	0.101809	0.541	0.00812139	0.541	0.00833251
0.542	0.712887	0.542	0.764613	0.542	0.569093	0.542	0.587772	0.542	0.0900536	0.542	0.102345	0.542	0.00812448	0.542	0.00834479
0.543	0.712888	0.543	0.764658	0.543	0.569184	0.543	0.587877	0.543	0.0905338	0.543	0.102883	0.543	0.00812861	0.543	0.00835714
0.544	0.712861	0.544	0.764703	0.544	0.569306	0.544	0.587981	0.544	0.0909749	0.544	0.103422	0.544	0.00813582	0.544	0.00836957
0.545	0.712898	0.545	0.764747	0.545	0.569473	0.545	0.588084	0.545	0.0913644	0.545	0.103963	0.545	0.00816055	0.545	0.00838207
0.546	0.712857	0.546	0.764791	0.546	0.569581	0.546	0.588186	0.546	0.0917931	0.546	0.104505	0.546	0.00817086	0.546	0.00839465
0.547	0.712901	0.547	0.764835	0.547	0.569659	0.547	0.588287	0.547	0.0922465	0.547	0.105048	0.547	0.00818013	0.547	0.0084073
0.548	0.712916	0.548	0.764879	0.548	0.569765	0.548	0.588388	0.548	0.0927061	0.548	0.105594	0.548	0.00817807	0.548	0.00842003
0.549	0.712977	0.549	0.764923	0.549	0.569788	0.549	0.588487	0.549	0.0931348	0.549	0.10614	0.549	0.00818735	0.549	0.00843283
0.55	0.71302	0.55	0.764966	0.55	0.569857	0.55	0.588585	0.55	0.0935418	0.55	0.106689	0.55	0.00818838	0.55	0.00844571
0.551	0.713041	0.551	0.765009	0.551	0.569958	0.551	0.588682	0.551	0.0939839	0.551	0.107238	0.551	0.0082162	0.551	0.00845866
0.552	0.713074	0.552	0.765052	0.552	0.570133	0.552	0.588778	0.552	0.0944301	0.552	0.107789	0.552	0.00822444	0.552	0.00847168
0.553	0.713077	0.553	0.765095	0.553	0.570343	0.553	0.588873	0.553	0.0948918	0.553	0.108342	0.553	0.00823372	0.553	0.00848478
0.554	0.713098	0.554	0.765137	0.554	0.570395	0.554	0.588967	0.554	0.0953535	0.554	0.108896	0.554	0.00825227	0.554	0.00849796
0.555	0.713138	0.555	0.76518	0.555	0.570526	0.555	0.589061	0.555	0.0958223	0.555	0.109452	0.555	0.00827803	0.555	0.00851121
0.556	0.713212	0.556	0.765222	0.556	0.57059	0.556	0.589153	0.556	0.0963324	0.556	0.110008	0.556	0.00829143	0.556	0.00852453
0.557	0.713215	0.557	0.765264	0.557	0.570653	0.557	0.589245	0.557	0.0968446	0.557	0.110567	0.557	0.00831204	0.557	0.00853792
0.558	0.713255	0.558	0.765306	0.558	0.570662	0.558	0.589335	0.558	0.0973197	0.558	0.111126	0.558	0.00832852	0.558	0.00855139
0.559	0.713324	0.559	0.765347	0.559	0.570697	0.559	0.589425	0.559	0.0977545	0.559	0.111688	0.559	0.00833471	0.559	0.00856494
0.56	0.713332	0.56	0.765389	0.56	0.570737	0.56	0.589513	0.56	0.0982378	0.56	0.11225	0.56	0.00835532	0.56	0.00857855
0.561	0.713393	0.561	0.76543	0.561	0.57088	0.561	0.589601	0.561	0.0987428	0.561	0.112814	0.561	0.0083749	0.561	0.00859224
0.562	0.713367	0.562	0.765471	0.562	0.570991	0.562	0.589688	0.562	0.0991921	0.562	0.113379	0.562	0.00837593	0.562	0.008606
0.563	0.713384	0.563	0.765512	0.563	0.571055	0.563	0.589774	0.563	0.0996507	0.563	0.113946	0.563	0.00838211	0.563	0.00861984
0.564	0.71335	0.564	0.765553	0.564	0.571184	0.564	0.589859	0.564	0.100146	0.564	0.114514	0.564	0.00840581	0.564	0.00863375
0.565	0.713382	0.565	0.765593	0.565	0.571351	0.565	0.589944	0.565	0.100603	0.565	0.115083	0.565	0.00842333	0.565	0.00864773
0.566	0.713406	0.566	0.765633	0.566	0.571468	0.566	0.590027	0.566	0.101059	0.566	0.115653	0.566	0.00843879	0.566	0.00866178
0.567	0.7134	0.567	0.765674	0.567	0.571497	0.567	0.59011	0.567	0.101562	0.567	0.116225	0.567	0.00844497	0.567	0.0086759
0.568	0.713526	0.568	0.765714	0.568	0.57162	0.568	0.590192	0.568	0.101993	0.568	0.116798	0.568	0.00845837	0.568	0.0086901
0.569	0.713516	0.569	0.765753	0.569	0.571732	0.569	0.590273	0.569	0.10243	0.569	0.117373	0.569	0.00847279	0.569	0.00870437
0.57	0.713469	0.57	0.765793	0.57	0.571809	0.57	0.590353	0.57	0.102861	0.57	0.117948	0.57	0.00846558	0.57	0.00871871
0.571	0.713535	0.571	0.765832	0.571	0.571925	0.571	0.590432	0.571	0.10333	0.571	0.118525	0.571	0.0084831	0.571	0.00873313
0.572	0.7136	0.572	0.765872	0.572	0.571948	0.572	0.590511	0.572	0.103785	0.572	0.119103	0.572	0.00851092	0.572	0.00874761
0.573	0.713593	0.573	0.765911	0.573	0.572009	0.573	0.590588	0.573	0.104252	0.573	0.119683	0.573	0.00851917	0.573	0.00876217
0.574	0.7137	0.574	0.76595	0.574	0.572091	0.574	0.590665	0.574	0.104749	0.574	0.120263	0.574	0.00854596	0.574	0.0087768
0.575	0.713726	0.575	0.765989	0.575	0.572106	0.575	0.590742	0.575	0.105216	0.575	0.120845	0.575	0.00855214	0.575	0.0087915
0.576	0.71373	0.576	0.766027	0.576	0.572094	0.576	0.590817	0.576	0.105703	0.576	0.121428	0.576	0.00855936	0.576	0.00880627
0.577	0.713778	0.577	0.766066	0.577	0.572204	0.577	0.590892	0.577	0.106219	0.577	0.122012	0.577	0.00857585	0.577	0.00882111
0.578	0.713812	0.578	0.766104	0.578	0.572272	0.578	0.590965	0.578	0.106666	0.578	0.122598	0.578	0.00859439	0.578	0.00883602
0.579	0.713823	0.579	0.766142	0.579	0.572332	0.579	0.591039	0.579	0.107132	0.579	0.123184	0.579	0.00861294	0.579	0.00885101
0.58	0.713857	0.58	0.76618	0.58	0.57238	0.58	0.591111	0.58	0.107611	0.58	0.123772	0.58	0.00861294	0.58	0.00886606
0.581	0.713964	0.581	0.766218	0.581	0.572493	0.581	0.591183	0.581	0.108088	0.581	0.12436	0.581	0.00863046	0.581	0.00888119
0.582	0.714011	0.582	0.766256	0.582	0.57257	0.582	0.591253	0.582	0.108605	0.582	0.12495	0.582	0.00865416	0.582	0.00889639
0.583	0.713955	0.583	0.766293	0.583	0.572637	0.583	0.591324	0.583	0.109059	0.583	0.125541	0.583	0.00866447	0.583	0.00891165
0.584	0.713857	0.584	0.766331	0.584	0.572709	0.584	0.591393	0.584	0.109557	0.584	0.126133	0.584	0.00866138	0.584	0.00892699
0.585	0.713788	0.585	0.766368	0.585	0.572725	0.585	0.591462	0.585	0.109972	0.585	0.126726	0.585	0.00867786	0.585	0.0089424
0.586	0.713898	0.586	0.766405	0.586	0.572851	0.586	0.59153	0.586	0.110463	0.586	0.12732	0.586	0.00868199	0.586	0.00895787
0.587	0.713863	0.587	0.766442	0.587	0.572967	0.587	0.591597	0.587	0.110988	0.587	0.127916	0.587	0.0087026	0.587	0.00897342
0.588	0.713873	0.588	0.766478	0.588	0.573037	0.588	0.591664	0.588	0.111523	0.588	0.128512	0.588	0.00871393	0.588	0.00898904
0.589	0.713923	0.589	0.766515	0.589	0.573038	0.589	0.59173	0.589	0.11202	0.589	0.129109	0.589	0.00871908	0.589	0.00900473
0.59	0.713889	0.59	0.766552	0.59	0.573048	0.59	0.591795	0.59	0.11256	0.59	0.129707	0.59	0.00873351	0.59	0.00902049
0.591	0.713903	0.591	0.766588	0.591	0.573077	0.591	0.59186	0.591	0.113014	0.591	0.130307	0.591	0.00874897	0.591	0.00903631
0.592	0.714017	0.592	0.766624	0.592	0.573062	0.592	0.591924	0.592	0.113486	0.592	0.130907	0.592	0.00875824	0.592	0.00905221
0.593	0.713953	0.593	0.76666	0.593	0.573127	0.593	0.591987	0.593	0.113996	0.593	0.131508	0.593	0.00876649	0.593	0.00906817
0.594	0.713911	0.594	0.766696	0.594	0.573199	0.594	0.59205	0.594	0.114507	0.594	0.13211	0.594	0.0087737	0.594	0.00908421
0.595	0.713921	0.595	0.766732	0.595	0.573269	0.595	0.592112	0.595	0.115031	0.595	0.132714	0.595	0.0087871	0.595	0.00910031
0.596	0.71391	0.596	0.766767	0.596	0.573405	0.596	0.592173	0.596	0.115539	0.596	0.133318	0.596	0.0087871	0.596	0.00911649
0.597	0.713997	0.597	0.766803	0.597	0.573482	0.597	0.592234	0.597	0.116063	0.597	0.133923	0.597	0.00878916	0.597	0.00913273
0.598	0.714067	0.598	0.766838	0.598	0.57351	0.598	0.592294	0.598	0.116577	0.598	0.134528	0.598	0.00880256	0.598	0.00914904
0.599	0.714095	0.599	0.766873	0.599	0.573583	0.599	0.592354	0.599	0.11713	0.599	0.135135	0.599	0.0088211	0.599	0.00916542
0.6	0.714014	0.6	0.766909	0.6	0.573626	0.6	0.592413	0.6	0.117632	0.6	0.135743	0.6	0.00883553	0.6	0.00918187
0.601	0.714034	0.601	0.766943	0.601	0.573646	0.601	0.592471	0.601	0.118095	0.601	0.136351	0.601	0.00885202	0.601	0.00919839
0.602	0.713998	0.602	0.766978	0.602	0.573646	0.602	0.592529	0.602	0.118572	0.602	0.136961	0.602	0.00885202	0.602	0.00921498
0.603	0.714024	0.603	0.767013	0.603	0.573656	0.603	0.592586	0.603	0.119101	0.603	0.137571	0.603	0.00886026	0.603	0.00923163
0.604	0.714024	0.604	0.767047	0.604	0.573622	0.604	0.592643	0.604	0.119616	0.604	0.138182	0.604	0.00886748	0.604	0.00924835
0.605	0.714059	0.605	0.767082	0.605	0.573765	0.605	0.592699	0.605	0.120093	0.605	0.138794	0.605	0.00886851	0.605	0.00926515
0.606	0.714111	0.606	0.767116	0.606	0.573789	0.606	0.592754	0.606	0.120585	0.606	0.139406	0.606	0.00887572	0.606	0.00928201
0.607	0.714194	0.607	0.76715	0.607	0.573842	0.607	0.592809	0.607	0.121103	0.607	0.140019	0.607	0.00888706	0.607	0.00929893
0.608	0.714211	0.608	0.767184	0.608	0.573999	0.608	0.592863	0.608	0.121617	0.608	0.140634	0.608	0.00890664	0.608	0.00931593
0.609	0.714145	0.609	0.767218	0.609	0.574067	0.609	0.592917	0.609	0.122119	0.609	0.141248	0.609	0.00892312	0.609	0.00933299
0.61	0.714186	0.61	0.767252	0.61	0.574115	0.61	0.59297	0.61	0.122632	0.61	0.141864	0.61	0.00892312	0.61	0.00935013
0.611	0.714168	0.611	0.767286	0.611	0.574236	0.611	0.593023	0.611	0.123122	0.611	0.14248	0.611	0.0089427	0.611	0.00936733
0.612	0.714196	0.612	0.767319	0.612	0.574257	0.612	0.593075	0.612	0.123607	0.612	0.143097	0.612	0.00896434	0.612	0.00938459
0.613	0.714175	0.613	0.767353	0.613	0.574395	0.613	0.593127	0.613	0.124116	0.613	0.143715	0.613	0.00897774	0.613	0.00940193
0.614	0.714225	0.614	0.767386	0.614	0.574452	0.614	0.593178	0.614	0.124609	0.614	0.144333	0.614	0.00899835	0.614	0.00941933
0.615	0.714343	0.615	0.767419	0.615	0.574451	0.615	0.593228	0.615	0.125099	0.615	0.144953	0.615	0.00901381	0.615	0.0094368
0.616	0.714422	0.616	0.767452	0.616	0.574515	0.616	0.593278	0.616	0.125632	0.616	0.145572	0.616	0.00901381	0.616	0.00945434
0.617	0.714411	0.617	0.767485	0.617	0.574589	0.617	0.593328	0.617	0.126156	0.617	0.146193	0.617	0.00901896	0.617	0.00947195
0.618	0.714474	0.618	0.767518	0.618	0.574575	0.618	0.593377	0.618	0.126694	0.618	0.146814	0.618	0.00904369	0.618	0.00948962
0.619	0.71455	0.619	0.767551	0.619	0.574689	0.619	0.593425	0.619	0.12726	0.619	0.147435	0.619	0.00905503	0.619	0.00950736
0.62	0.714514	0.62	0.767583	0.62	0.574721	0.62	0.593474	0.62	0.127791	0.62	0.148057	0.62	0.0090643	0.62	0.00952517
0.621	0.714507	0.621	0.767616	0.621	0.574724	0.621	0.593521	0.621	0.128277	0.621	0.14868	0.621	0.00908285	0.621	0.00954304
0.622	0.714448	0.622	0.767648	0.622	0.574728	0.622	0.593568	0.622	0.128763	0.622	0.149303	0.622	0.00909728	0.622	0.00956098
0.623	0.714566	0.623	0.76768	0.623	0.574765	0.623	0.593615	0.623	0.129272	0.623	0.149927	0.623	0.00910965	0.623	0.00957899
0.624	0.714636	0.624	0.767713	0.624	0.574879	0.624	0.593661	0.624	0.129806	0.624	0.150552	0.624	0.00911068	0.624	0.00959707
0.625	0.714647	0.625	0.767745	0.625	0.574833	0.625	0.593707	0.625	0.130342	0.625	0.151176	0.625	0.00913232	0.625	0.00961521
0.626	0.714676	0.626	0.767777	0.626	0.574923	0.626	0.593752	0.626	0.130897	0.626	0.151802	0.626	0.00915499	0.626	0.00963342
0.627	0.714666	0.627	0.767808	0.627	0.575005	0.627	0.593797	0.627	0.131422	0.627	0.152428	0.627	0.00917354	0.627	0.0096517
0.628	0.714626	0.628	0.76784	0.628	0.575031	0.628	0.593841	0.628	0.131975	0.628	0.153054	0.628	0.00919518	0.628	0.00967004
0.629	0.714603	0.629	0.767872	0.629	0.575102	0.629	0.593885	0.629	0.132526	0.629	0.153681	0.629	0.00920754	0.629	0.00968845
0.63	0.714595	0.63	0.767903	0.63	0.575148	0.63	0.593928	0.63	0.133044	0.63	0.154308	0.63	0.00922506	0.63	0.00970693
0.631	0.714605	0.631	0.767934	0.631	0.575182	0.631	0.593971	0.631	0.133595	0.631	0.154936	0.631	0.00924052	0.631	0.00972547
0.632	0.714617	0.632	0.767966	0.632	0.575212	0.632	0.594014	0.632	0.134118	0.632	0.155564	0.632	0.00926319	0.632	0.00974408
0.633	0.714592	0.633	0.767997	0.633	0.575327	0.633	0.594056	0.633	0.134678	0.633	0.156193	0.633	0.00928071	0.633	0.00976275
0.634	0.714586	0.634	0.768028	0.634	0.575374	0.634	0.594098	0.634	0.135181	0.634	0.156822	0.634	0.00930235	0.634	0.0097815
0.635	0.714543	0.635	0.768059	0.635	0.575404	0.635	0.594139	0.635	0.135732	0.635	0.157451	0.635	0.00932193	0.635	0.00980031
0.636	0.714618	0.636	0.76809	0.636	0.575506	0.636	0.59418	0.636	0.136231	0.636	0.158081	0.636	0.00932708	0.636	0.00981918
0.637	0.714677	0.637	0.768121	0.637	0.57561	0.637	0.594221	0.637	0.136745	0.637	0.158711	0.637	0.00934769	0.637	0.00983813
0.638	0.714748	0.638	0.768151	0.638	0.575577	0.638	0.594261	0.638	0.137304	0.638	0.159341	0.638	0.00936315	0.638	0.00985713
0.639	0.714746	0.639	0.768182	0.639	0.575545	0.639	0.594301	0.639	0.137848	0.639	0.159972	0.639	0.00937345	0.639	0.00987621
0.64	0.714742	0.64	0.768212	0.64	0.575598	0.64	0.59434	0.64	0.138442	0.64	0.160603	0.64	0.00938479	0.64	0.00989535
0.641	0.714783	0.641	0.768243	0.641	0.575707	0.641	0.594379	0.641	0.138978	0.641	0.161235	0.641	0.00940231	0.641	0.00991456
0.642	0.714796	0.642	0.768273	0.642	0.575772	0.642	0.594417	0.642	0.139474	0.642	0.161866	0.642	0.00942189	0.642	0.00993383
0.643	0.714778	0.643	0.768303	0.643	0.575792	0.643	0.594456	0.643	0.139984	0.643	0.162498	0.643	0.00943322	0.643	0.00995317
0.644	0.714778	0.644	0.768333	0.644	0.575817	0.644	0.594494	0.644	0.140499	0.644	0.16313	0.644	0.00946723	0.644	0.00997258
0.645	0.714866	0.645	0.768363	0.645	0.57579	0.645	0.594531	0.645	0.141032	0.645	0.163763	0.645	0.00949093	0.645	0.00999205
0.646	0.714905	0.646	0.768393	0.646	0.5759	0.646	0.594568	0.646	0.141583	0.646	0.164395	0.646	0.00950639	0.646	0.0100116
0.647	0.714903	0.647	0.768423	0.647	0.575968	0.647	0.594605	0.647	0.142138	0.647	0.165028	0.647	0.00952597	0.647	0.0100312
0.648	0.714936	0.648	0.768453	0.648	0.575865	0.648	0.594641	0.648	0.14268	0.648	0.165661	0.648	0.00954349	0.648	0.0100509
0.649	0.714905	0.649	0.768482	0.649	0.575949	0.649	0.594677	0.649	0.143227	0.649	0.166295	0.649	0.00955791	0.649	0.0100706
0.65	0.714931	0.65	0.768512	0.65	0.575973	0.65	0.594713	0.65	0.143799	0.65	0.166928	0.65	0.00957131	0.65	0.0100904
0.651	0.714953	0.651	0.768541	0.651	0.57602	0.651	0.594748	0.651	0.144299	0.651	0.167561	0.651	0.00958368	0.651	0.0101103
0.652	0.715002	0.652	0.76857	0.652	0.576042	0.652	0.594783	0.652	0.144841	0.652	0.168195	0.652	0.00960635	0.652	0.0101302
0.653	0.715018	0.653	0.7686	0.653	0.576081	0.653	0.594818	0.653	0.145392	0.653	0.168829	0.653	0.00962696	0.653	0.0101502
0.654	0.714938	0.654	0.768629	0.654	0.576099	0.654	0.594853	0.654	0.145987	0.654	0.169463	0.654	0.00964551	0.654	0.0101703
0.655	0.714985	0.655	0.768658	0.655	0.576115	0.655	0.594887	0.655	0.146527	0.655	0.170097	0.655	0.00965478	0.655	0.0101904
0.656	0.714967	0.656	0.768687	0.656	0.576122	0.656	0.59492	0.656	0.147027	0.656	0.170731	0.656	0.00967642	0.656	0.0102106
0.657	0.715072	0.657	0.768716	0.657	0.576209	0.657	0.594954	0.657	0.147545	0.657	0.171365	0.657	0.00968879	0.657	0.0102309
0.658	0.715163	0.658	0.768745	0.658	0.576142	0.658	0.594987	0.658	0.14806	0.658	0.172	0.658	0.00968776	0.658	0.0102512
0.659	0.715158	0.659	0.768773	0.659	0.576163	0.659	0.59502	0.659	0.148608	0.659	0.172634	0.659	0.00971764	0.659	0.0102716
0.66	0.715181	0.66	0.768802	0.66	0.57618	0.66	0.595052	0.66	0.149144	0.66	0.173268	0.66	0.0097331	0.66	0.0102921
0.661	0.715224	0.661	0.76883	0.661	0.576256	0.661	0.595085	0.661	0.149664	0.661	0.173903	0.661	0.00974031	0.661	0.0103126
0.662	0.715249	0.662	0.768859	0.662	0.576254	0.662	0.595116	0.662	0.150244	0.662	0.174537	0.662	0.00975474	0.662	0.0103332
0.663	0.71524	0.663	0.768887	0.663	0.576293	0.663	0.595148	0.663	0.150789	0.663	0.175172	0.663	0.00977844	0.663	0.0103539
0.664	0.715218	0.664	0.768916	0.664	0.576338	0.664	0.595179	0.664	0.151361	0.664	0.175806	0.664	0.00980111	0.664	0.0103746
0.665	0.715175	0.665	0.768944	0.665	0.576393	0.665	0.595211	0.665	0.1519	0.665	0.17644	0.665	0.00981554	0.665	0.0103954
0.666	0.715172	0.666	0.768972	0.666	0.576339	0.666	0.595241	0.666	0.152472	0.666	0.177075	0.666	0.00983409	0.666	0.0104163
0.667	0.715126	0.667	0.769	0.667	0.576326	0.667	0.595272	0.667	0.153006	0.667	0.177709	0.667	0.00984955	0.667	0.0104372
0.668	0.715169	0.668	0.769028	0.668	0.57637	0.668	0.595302	0.668	0.153576	0.668	0.178343	0.668	0.00985882	0.668	0.0104582
0.669	0.715206	0.669	0.769056	0.669	0.576324	0.669	0.595332	0.669	0.154119	0.669	0.178977	0.669	0.00987119	0.669	0.0104793
0.67	0.715252	0.67	0.769084	0.67	0.576344	0.67	0.595362	0.67	0.154704	0.67	0.179611	0.67	0.00988252	0.67	0.0105004
0.671	0.715243	0.671	0.769111	0.671	0.576266	0.671	0.595391	0.671	0.155232	0.671	0.180245	0.671	0.00990622	0.671	0.0105216
0.672	0.715265	0.672	0.769139	0.672	0.576187	0.672	0.59542	0.672	0.155731	0.672	0.180879	0.672	0.00991859	0.672	0.0105429
0.673	0.715248	0.673	0.769167	0.673	0.576259	0.673	0.595449	0.673	0.156294	0.673	0.181512	0.673	0.00993817	0.673	0.0105642
0.674	0.715218	0.674	0.769194	0.674	0.576283	0.674	0.595478	0.674	0.156881	0.674	0.182146	0.674	0.00995157	0.674	0.0105856
0.675	0.715264	0.675	0.769221	0.675	0.576325	0.675	0.595506	0.675	0.157398	0.675	0.182779	0.675	0.00997836	0.675	0.0106071
0.676	0.715305	0.676	0.769249	0.676	0.576322	0.676	0.595535	0.676	0.157929	0.676	0.183412	0.676	0.00999176	0.676	0.0106286
0.677	0.715307	0.677	0.769276	0.677	0.57624	0.677	0.595563	0.677	0.158513	0.677	0.184045	0.677	0.0100103	0.677	0.0106502
0.678	0.715348	0.678	0.769303	0.678	0.576198	0.678	0.59559	0.678	0.15902	0.678	0.184678	0.678	0.010034	0.678	0.0106718
0.679	0.715366	0.679	0.76933	0.679	0.576195	0.679	0.595618	0.679	0.159592	0.679	0.18531	0.679	0.0100392	0.679	0.0106936
0.68	0.715468	0.68	0.769357	0.68	0.576219	0.68	0.595645	0.68	0.160177	0.68	0.185943	0.68	0.0100515	0.68	0.0107154
0.681	0.715447	0.681	0.769384	0.681	0.57628	0.681	0.595672	0.681	0.160783	0.681	0.186575	0.681	0.0100608	0.681	0.0107372
0.682	0.715507	0.682	0.769411	0.682	0.576409	0.682	0.595699	0.682	0.161291	0.682	0.187207	0.682	0.0100814	0.682	0.0107592
0.683	0.715537	0.683	0.769438	0.683	0.576382	0.683	0.595726	0.683	0.161855	0.683	0.187838	0.683	0.010101	0.683	0.0107812
0.684	0.715494	0.684	0.769465	0.684	0.576434	0.684	0.595752	0.684	0.162427	0.684	0.18847	0.684	0.0101113	0.684	0.0108032
0.685	0.715503	0.685	0.769491	0.685	0.576498	0.685	0.595778	0.685	0.163003	0.685	0.1891	0.685	0.0101185	0.685	0.0108254
0.686	0.715589	0.686	0.769518	0.686	0.576488	0.686	0.595804	0.686	0.163493	0.686	0.189731	0.686	0.010134	0.686	0.0108476
0.687	0.715681	0.687	0.769544	0.687	0.576522	0.687	0.59583	0.687	0.164034	0.687	0.190362	0.687	0.0101525	0.687	0.0108698
0.688	0.715666	0.688	0.769571	0.688	0.57662	0.688	0.595855	0.688	0.164554	0.688	0.190992	0.688	0.0101731	0.688	0.0108922
0.689	0.715643	0.689	0.769597	0.689	0.576606	0.689	0.595881	0.689	0.165061	0.689	0.191621	0.689	0.0101876	0.689	0.0109146
0.69	0.715642	0.69	0.769624	0.69	0.576641	0.69	0.595906	0.69	0.165602	0.69	0.192251	0.69	0.0102092	0.69	0.010937
0.691	0.715649	0.691	0.76965	0.691	0.576744	0.691	0.595931	0.691	0.166143	0.691	0.19288	0.691	0.0102329	0.691	0.0109596
0.692	0.715732	0.692	0.769676	0.692	0.576748	0.692	0.595956	0.692	0.166641	0.692	0.193508	0.692	0.0102628	0.692	0.0109822
0.693	0.715736	0.693	0.769702	0.693	0.576749	0.693	0.59598	0.693	0.167167	0.693	0.194137	0.693	0.0102721	0.693	0.0110049
0.694	0.715789	0.694	0.769728	0.694	0.576799	0.694	0.596005	0.694	0.167703	0.694	0.194764	0.694	0.0102916	0.694	0.0110276
0.695	0.715877	0.695	0.769754	0.695	0.576884	0.695	0.596029	0.695	0.168213	0.695	0.195392	0.695	0.0103122	0.695	0.0110504
0.696	0.715948	0.696	0.76978	0.696	0.576964	0.696	0.596053	0.696	0.168779	0.696	0.196019	0.696	0.0103298	0.696	0.0110733
0.697	0.715941	0.697	0.769806	0.697	0.577011	0.697	0.596077	0.697	0.169334	0.697	0.196645	0.697	0.0103493	0.697	0.0110962
0.698	0.715947	0.698	0.769831	0.698	0.576989	0.698	0.5961	0.698	0.169884	0.698	0.197271	0.698	0.0103596	0.698	0.0111192
0.699	0.715921	0.699	0.769857	0.699	0.576933	0.699	0.596124	0.699	0.17041	0.699	0.197897	0.699	0.0103772	0.699	0.0111423
0.7	0.715969	0.7	0.769883	0.7	0.57695	0.7	0.596147	0.7	0.170935	0.7	0.198522	0.7	0.0103885	0.7	0.0111655
0.701	0.715949	0.701	0.769908	0.701	0.576973	0.701	0.59617	0.701	0.171455	0.701	0.199147	0.701	0.0104019	0.701	0.0111887
0.702	0.71601	0.702	0.769934	0.702	0.576985	0.702	0.596193	0.702	0.171984	0.702	0.199771	0.702	0.0104266	0.702	0.011212
0.703	0.716037	0.703	0.769959	0.703	0.577058	0.703	0.596216	0.703	0.172533	0.703	0.200395	0.703	0.01044	0.703	0.0112353
0.704	0.716068	0.704	0.769984	0.704	0.577152	0.704	0.596239	0.704	0.173077	0.704	0.201018	0.704	0.0104462	0.704	0.0112588
0.705	0.716131	0.705	0.77001	0.705	0.577178	0.705	0.596262	0.705	0.173585	0.705	0.201641	0.705	0.0104637	0.705	0.0112823
0.706	0.716143	0.706	0.770035	0.706	0.577168	0.706	0.596284	0.706	0.174121	0.706	0.202263	0.706	0.0104895	0.706	0.0113058
0.707	0.716133	0.707	0.77006	0.707	0.577157	0.707	0.596306	0.707	0.17459	0.707	0.202885	0.707	0.0105122	0.707	0.0113295
0.708	0.716148	0.708	0.770085	0.708	0.577159	0.708	0.596328	0.708	0.175063	0.708	0.203506	0.708	0.0105204	0.708	0.0113532
0.709	0.716238	0.709	0.77011	0.709	0.577127	0.709	0.59635	0.709	0.175594	0.709	0.204126	0.709	0.0105338	0.709	0.0113769
0.71	0.716156	0.71	0.770135	0.71	0.577082	0.71	0.596372	0.71	0.176109	0.71	0.204746	0.71	0.0105462	0.71	0.0114008
0.711	0.716207	0.711	0.77016	0.711	0.57712	0.711	0.596394	0.711	0.176635	0.711	0.205365	0.711	0.0105637	0.711	0.0114247
0.712	0.716188	0.712	0.770185	0.712	0.577235	0.712	0.596415	0.712	0.177225	0.712	0.205984	0.712	0.0105956	0.712	0.0114487
0.713	0.716202	0.713	0.770209	0.713	0.577245	0.713	0.596437	0.713	0.177793	0.713	0.206602	0.713	0.0106131	0.713	0.0114727
0.714	0.716168	0.714	0.770234	0.714	0.577287	0.714	0.596458	0.714	0.17834	0.714	0.20722	0.714	0.0106296	0.714	0.0114968
0.715	0.716223	0.715	0.770259	0.715	0.577307	0.715	0.596479	0.715	0.178893	0.715	0.207836	0.715	0.0106564	0.715	0.011521
0.716	0.716225	0.716	0.770283	0.716	0.577361	0.716	0.5965	0.716	0.179471	0.716	0.208453	0.716	0.0106739	0.716	0.0115453
0.717	0.716216	0.717	0.770308	0.717	0.577326	0.717	0.596521	0.717	0.180009	0.717	0.209068	0.717	0.0106925	0.717	0.0115696
0.718	0.71631	0.718	0.770332	0.718	0.577351	0.718	0.596542	0.718	0.180585	0.718	0.209683	0.718	0.0107049	0.718	0.011594
0.719	0.716225	0.719	0.770357	0.719	0.577371	0.719	0.596562	0.719	0.181159	0.719	0.210297	0.719	0.0107141	0.719	0.0116185
0.72	0.71626	0.72	0.770381	0.72	0.577369	0.72	0.596583	0.72	0.1817	0.72	0.210911	0.72	0.0107275	0.72	0.011643
0.721	0.716318	0.721	0.770405	0.721	0.577292	0.721	0.596603	0.721	0.182194	0.721	0.211523	0.721	0.0107574	0.721	0.0116676
0.722	0.716265	0.722	0.77043	0.722	0.577349	0.722	0.596623	0.722	0.182713	0.722	0.212136	0.722	0.0107749	0.722	0.0116923
0.723	0.716333	0.723	0.770454	0.723	0.577409	0.723	0.596644	0.723	0.18323	0.723	0.212747	0.723	0.0107904	0.723	0.0117171
0.724	0.716318	0.724	0.770478	0.724	0.577327	0.724	0.596664	0.724	0.183688	0.724	0.213358	0.724	0.0108038	0.724	0.0117419
0.725	0.716388	0.725	0.770502	0.725	0.577343	0.725	0.596684	0.725	0.184232	0.725	0.213967	0.725	0.0108234	0.725	0.0117668
0.726	0.716453	0.726	0.770526	0.726	0.577306	0.726	0.596704	0.726	0.184745	0.726	0.214577	0.726	0.0108316	0.726	0.0117918
0.727	0.716489	0.727	0.77055	0.727	0.577309	0.727	0.596723	0.727	0.185318	0.727	0.215185	0.727	0.0108636	0.727	0.0118168
0.728	0.716531	0.728	0.770574	0.728	0.577272	0.728	0.596743	0.728	0.185888	0.728	0.215793	0.728	0.0108728	0.728	0.0118419
0.729	0.716473	0.729	0.770597	0.729	0.577246	0.729	0.596762	0.729	0.186419	0.729	0.216399	0.729	0.0108976	0.729	0.0118671
0.73	0.716434	0.73	0.770621	0.73	0.577268	0.73	0.596782	0.73	0.186978	0.73	0.217005	0.73	0.0109285	0.73	0.0118924
0.731	0.716438	0.731	0.770645	0.731	0.577236	0.731	0.596801	0.731	0.187485	0.731	0.217611	0.731	0.0109584	0.731	0.0119177
0.732	0.716419	0.732	0.770668	0.732	0.577202	0.732	0.596821	0.732	0.188054	0.732	0.218215	0.732	0.0109707	0.732	0.0119431
0.733	0.7164	0.733	0.770692	0.733	0.577224	0.733	0.59684	0.733	0.188573	0.733	0.218819	0.733	0.0109749	0.733	0.0119686
0.734	0.716418	0.734	0.770715	0.734	0.577241	0.734	0.596859	0.734	0.189074	0.734	0.219422	0.734	0.0110058	0.734	0.0119942
0.735	0.716525	0.735	0.770739	0.735	0.577329	0.735	0.596878	0.735	0.189589	0.735	0.220024	0.735	0.0110192	0.735	0.0120198
0.736	0.71658	0.736	0.770762	0.736	0.577324	0.736	0.596897	0.736	0.190054	0.736	0.220625	0.736	0.0110367	0.736	0.0120455
0.737	0.716645	0.737	0.770786	0.737	0.5773	0.737	0.596916	0.737	0.190573	0.737	0.221225	0.737	0.0110624	0.737	0.0120713
0.738	0.716684	0.738	0.770809	0.738	0.577367	0.738	0.596934	0.738	0.191053	0.738	0.221824	0.738	0.011081	0.738	0.0120971
0.739	0.716679	0.739	0.770832	0.739	0.577425	0.739	0.596953	0.739	0.191552	0.739	0.222423	0.739	0.0110923	0.739	0.012123
0.74	0.716566	0.74	0.770855	0.74	0.577412	0.74	0.596972	0.74	0.192062	0.74	0.22302	0.74	0.0111202	0.74	0.012149
0.741	0.716649	0.741	0.770878	0.741	0.577367	0.741	0.59699	0.741	0.192558	0.741	0.223617	0.741	0.0111469	0.741	0.0121751
0.742	0.716682	0.742	0.770902	0.742	0.577452	0.742	0.597009	0.742	0.193046	0.742	0.224213	0.742	0.0111696	0.742	0.0122012
0.743	0.716723	0.743	0.770925	0.743	0.577521	0.743	0.597027	0.743	0.193546	0.743	0.224808	0.743	0.011182	0.743	0.0122274
0.744	0.716729	0.744	0.770947	0.744	0.577578	0.744	0.597045	0.744	0.1941	0.744	0.225402	0.744	0.0111995	0.744	0.0122537
0.745	0.716773	0.745	0.77097	0.745	0.577667	0.745	0.597063	0.745	0.194659	0.745	0.225995	0.745	0.011216	0.745	0.0122801
0.746	0.71673	0.746	0.770993	0.746	0.577673	0.746	0.597082	0.746	0.195163	0.746	0.226587	0.746	0.0112315	0.746	0.0123065
0.747	0.716716	0.747	0.771016	0.747	0.577626	0.747	0.5971	0.747	0.195728	0.747	0.227179	0.747	0.0112541	0.747	0.012333
0.748	0.71676	0.748	0.771039	0.748	0.57759	0.748	0.597118	0.748	0.196276	0.748	0.227769	0.748	0.0112799	0.748	0.0123596
0.749	0.716769	0.749	0.771061	0.749	0.577506	0.749	0.597136	0.749	0.196801	0.749	0.228358	0.749	0.011317	0.749	0.0123863
0.75	0.716797	0.75	0.771084	0.75	0.577459	0.75	0.597154	0.75	0.197358	0.75	0.228946	0.75	0.0113469	0.75	0.012413
0.751	0.71684	0.751	0.771107	0.751	0.57741	0.751	0.597171	0.751	0.197828	0.751	0.229534	0.751	0.011352	0.751	0.0124399
0.752	0.71693	0.752	0.771129	0.752	0.577405	0.752	0.597189	0.752	0.198383	0.752	0.23012	0.752	0.0113726	0.752	0.0124667
0.753	0.716941	0.753	0.771152	0.753	0.577425	0.753	0.597207	0.753	0.198932	0.753	0.230706	0.753	0.0113932	0.753	0.0124937
0.754	0.71693	0.754	0.771174	0.754	0.577438	0.754	0.597225	0.754	0.199459	0.754	0.23129	0.754	0.0114159	0.754	0.0125208
0.755	0.716906	0.755	0.771196	0.755	0.577446	0.755	0.597242	0.755	0.199986	0.755	0.231873	0.755	0.0114458	0.755	0.0125479
0.756	0.716936	0.756	0.771219	0.756	0.577391	0.756	0.59726	0.756	0.200503	0.756	0.232456	0.756	0.0114571	0.756	0.0125751
0.757	0.716926	0.757	0.771241	0.757	0.577377	0.757	0.597277	0.757	0.201021	0.757	0.233037	0.757	0.0114685	0.757	0.0126024
0.758	0.716889	0.758	0.771263	0.758	0.577445	0.758	0.597295	0.758	0.201541	0.758	0.233617	0.758	0.0114953	0.758	0.0126297
0.759	0.716895	0.759	0.771285	0.759	0.577455	0.759	0.597312	0.759	0.202121	0.759	0.234196	0.759	0.0115014	0.759	0.0126572
0.76	0.716941	0.76	0.771307	0.76	0.577586	0.76	0.59733	0.76	0.202639	0.76	0.234775	0.76	0.0115251	0.76	0.0126847
0.761	0.716977	0.761	0.771329	0.761	0.577672	0.761	0.597347	0.761	0.203138	0.761	0.235352	0.761	0.0115427	0.761	0.0127123
0.762	0.716919	0.762	0.771351	0.762	0.577705	0.762	0.597364	0.762	0.203686	0.762	0.235928	0.762	0.0115725	0.762	0.0127399
0.763	0.71695	0.763	0.771373	0.763	0.57763	0.763	0.597381	0.763	0.204217	0.763	0.236503	0.763	0.0115859	0.763	0.0127677
0.764	0.716997	0.764	0.771395	0.764	0.577682	0.764	0.597399	0.764	0.204755	0.764	0.237077	0.764	0.0116096	0.764	0.0127955
0.765	0.717048	0.765	0.771417	0.765	0.577767	0.765	0.597416	0.765	0.205296	0.765	0.23765	0.765	0.0116385	0.765	0.0128234
0.766	0.717043	0.766	0.771439	0.766	0.577809	0.766	0.597433	0.766	0.205816	0.766	0.238221	0.766	0.011655	0.766	0.0128514
0.767	0.716963	0.767	0.771461	0.767	0.577803	0.767	0.59745	0.767	0.206374	0.767	0.238792	0.767	0.0116766	0.767	0.0128795
0.768	0.717063	0.768	0.771482	0.768	0.577827	0.768	0.597467	0.768	0.206878	0.768	0.239361	0.768	0.0116962	0.768	0.0129076
0.769	0.717144	0.769	0.771504	0.769	0.57776	0.769	0.597484	0.769	0.207465	0.769	0.23993	0.769	0.0117075	0.769	0.0129358
0.77	0.717121	0.77	0.771526	0.77	0.577779	0.77	0.597501	0.77	0.207976	0.77	0.240497	0.77	0.0117312	0.77	0.0129641
0.771	0.717043	0.771	0.771547	0.771	0.577895	0.771	0.597518	0.771	0.208486	0.771	0.241063	0.771	0.0117498	0.771	0.0129925
0.772	0.717128	0.772	0.771569	0.772	0.577948	0.772	0.597535	0.772	0.209023	0.772	0.241628	0.772	0.0117611	0.772	0.013021
0.773	0.717184	0.773	0.77159	0.773	0.577983	0.773	0.597552	0.773	0.20946	0.773	0.242192	0.773	0.0117879	0.773	0.0130495
0.774	0.717167	0.774	0.771612	0.774	0.57805	0.774	0.597569	0.774	0.209961	0.774	0.242755	0.774	0.0118106	0.774	0.0130781
0.775	0.717214	0.775	0.771633	0.775	0.57812	0.775	0.597586	0.775	0.210479	0.775	0.243316	0.775	0.0118425	0.775	0.0131068
0.776	0.717238	0.776	0.771654	0.776	0.578076	0.776	0.597602	0.776	0.211014	0.776	0.243877	0.776	0.0118621	0.776	0.0131356
0.777	0.71727	0.777	0.771675	0.777	0.578113	0.777	0.597619	0.777	0.211495	0.777	0.244436	0.777	0.0118807	0.777	0.0131645
0.778	0.717244	0.778	0.771697	0.778	0.578173	0.778	0.597636	0.778	0.211993	0.778	0.244994	0.778	0.0119054	0.778	0.0131935
0.779	0.717238	0.779	0.771718	0.779	0.578124	0.779	0.597653	0.779	0.212456	0.779	0.245551	0.779	0.0119363	0.779	0.0132225
0.78	0.717248	0.78	0.771739	0.78	0.578134	0.78	0.59767	0.78	0.212973	0.78	0.246107	0.78	0.0119559	0.78	0.0132516
0.781	0.717257	0.781	0.77176	0.781	0.578128	0.781	0.597686	0.781	0.213512	0.781	0.246661	0.781	0.0119868	0.781	0.0132808
0.782	0.717252	0.782	0.771781	0.782	0.578206	0.782	0.597703	0.782	0.213952	0.782	0.247214	0.782	0.0120126	0.782	0.0133101
0.783	0.717276	0.783	0.771802	0.783	0.578251	0.783	0.59772	0.783	0.214434	0.783	0.247766	0.783	0.0120322	0.783	0.0133395
0.784	0.717305	0.784	0.771823	0.784	0.578254	0.784	0.597736	0.784	0.214998	0.784	0.248317	0.784	0.0120579	0.784	0.0133689
0.785	0.717383	0.785	0.771844	0.785	0.578275	0.785	0.597753	0.785	0.215514	0.785	0.248867	0.785	0.0120847	0.785	0.0133984
0.786	0.717335	0.786	0.771865	0.786	0.57822	0.786	0.597769	0.786	0.216043	0.786	0.249415	0.786	0.0121146	0.786	0.0134281
0.787	0.717356	0.787	0.771885	0.787	0.578243	0.787	0.597786	0.787	0.216542	0.787	0.249962	0.787	0.0121393	0.787	0.0134578
0.788	0.717327	0.788	0.771906	0.788	0.578204	0.788	0.597803	0.788	0.217048	0.788	0.250508	0.788	0.0121589	0.788	0.0134875
0.789	0.717299	0.789	0.771927	0.789	0.578171	0.789	0.597819	0.789	0.217555	0.789	0.251053	0.789	0.0121816	0.789	0.0135174
0.79	0.717343	0.79	0.771947	0.79	0.578253	0.79	0.597836	0.79	0.218089	0.79	0.251597	0.79	0.0121991	0.79	0.0135474
0.791	0.71733	0.791	0.771968	0.791	0.578264	0.791	0.597852	0.791	0.218616	0.791	0.252139	0.791	0.0122259	0.791	0.0135774
0.792	0.717309	0.792	0.771988	0.792	0.578266	0.792	0.597869	0.792	0.219123	0.792	0.25268	0.792	0.0122393	0.792	0.0136075
0.793	0.717234	0.793	0.772009	0.793	0.578283	0.793	0.597885	0.793	0.219623	0.793	0.253219	0.793	0.0122434	0.793	0.0136377
0.794	0.717262	0.794	0.772029	0.794	0.578249	0.794	0.597902	0.794	0.220115	0.794	0.253758	0.794	0.0122774	0.794	0.013668
0.795	0.717282	0.795	0.77205	0.795	0.57825	0.795	0.597919	0.795	0.220638	0.795	0.254295	0.795	0.0123021	0.795	0.0136984
0.796	0.717298	0.796	0.77207	0.796	0.578256	0.796	0.597935	0.796	0.221112	0.796	0.25483	0.796	0.0123197	0.796	0.0137289
0.797	0.717252	0.797	0.77209	0.797	0.578168	0.797	0.597952	0.797	0.221609	0.797	0.255365	0.797	0.0123413	0.797	0.0137594
0.798	0.717355	0.798	0.772111	0.798	0.578251	0.798	0.597968	0.798	0.222121	0.798	0.255898	0.798	0.012365	0.798	0.0137901
0.799	0.717422	0.799	0.772131	0.799	0.578254	0.799	0.597985	0.799	0.222647	0.799	0.25643	0.799	0.0124042	0.799	0.0138208
0.8	0.717485	0.8	0.772151	0.8	0.578256	0.8	0.598001	0.8	0.223184	0.8	0.256961	0.8	0.012434	0.8	0.0138516
0.801	0.717463	0.801	0.772171	0.801	0.578249	0.801	0.598018	0.801	0.223662	0.801	0.25749	0.801	0.0124454	0.801	0.0138826
0.802	0.717441	0.802	0.772191	0.802	0.57828	0.802	0.598034	0.802	0.224129	0.802	0.258018	0.802	0.0124701	0.802	0.0139135
0.803	0.717518	0.803	0.772211	0.803	0.578244	0.803	0.598051	0.803	0.224612	0.803	0.258545	0.803	0.0124969	0.803	0.0139446
0.804	0.717481	0.804	0.772231	0.804	0.578238	0.804	0.598067	0.804	0.225103	0.804	0.25907	0.804	0.0125031	0.804	0.0139758
0.805	0.717499	0.805	0.772251	0.805	0.578385	0.805	0.598084	0.805	0.225617	0.805	0.259594	0.805	0.0125237	0.805	0.0140071
0.806	0.717458	0.806	0.772271	0.806	0.578383	0.806	0.5981	0.806	0.226119	0.806	0.260117	0.806	0.0125556	0.806	0.0140384
0.807	0.717426	0.807	0.772291	0.807	0.578402	0.807	0.598117	0.807	0.226597	0.807	0.260638	0.807	0.0125742	0.807	0.0140699
0.808	0.717461	0.808	0.772311	0.808	0.578381	0.808	0.598133	0.808	0.227064	0.808	0.261158	0.808	0.0125969	0.808	0.0141014
0.809	0.717427	0.809	0.772331	0.809	0.578345	0.809	0.59815	0.809	0.227574	0.809	0.261677	0.809	0.0126134	0.809	0.014133
0.81	0.717391	0.81	0.77235	0.81	0.578315	0.81	0.598166	0.81	0.228083	0.81	0.262194	0.81	0.0126381	0.81	0.0141647
0.811	0.717373	0.811	0.77237	0.811	0.578295	0.811	0.598183	0.811	0.228541	0.811	0.26271	0.811	0.0126628	0.811	0.0141965
0.812	0.717399	0.812	0.77239	0.812	0.578282	0.812	0.598199	0.812	0.228987	0.812	0.263225	0.812	0.0126855	0.812	0.0142284
0.813	0.717421	0.813	0.772409	0.813	0.578296	0.813	0.598216	0.813	0.22947	0.813	0.263738	0.813	0.0127061	0.813	0.0142604
0.814	0.717427	0.814	0.772429	0.814	0.578334	0.814	0.598232	0.814	0.229979	0.814	0.26425	0.814	0.0127133	0.814	0.0142925
0.815	0.717523	0.815	0.772448	0.815	0.578326	0.815	0.598249	0.815	0.230487	0.815	0.26476	0.815	0.0127442	0.815	0.0143246
0.816	0.717456	0.816	0.772468	0.816	0.57834	0.816	0.598265	0.816	0.230889	0.816	0.265269	0.816	0.0127597	0.816	0.0143569
0.817	0.717503	0.817	0.772487	0.817	0.57835	0.817	0.598282	0.817	0.231363	0.817	0.265777	0.817	0.0127803	0.817	0.0143892
0.818	0.717434	0.818	0.772506	0.818	0.578422	0.818	0.598299	0.818	0.231838	0.818	0.266283	0.818	0.0128071	0.818	0.0144217
0.819	0.717457	0.819	0.772526	0.819	0.57838	0.819	0.598315	0.819	0.23234	0.819	0.266788	0.819	0.0128298	0.819	0.0144542
0.82	0.717434	0.82	0.772545	0.82	0.578484	0.82	0.598332	0.82	0.232772	0.82	0.267292	0.82	0.0128329	0.82	0.0144868
0.821	0.717373	0.821	0.772564	0.821	0.578521	0.821	0.598348	0.821	0.23328	0.821	0.267794	0.821	0.0128514	0.821	0.0145196
0.822	0.717287	0.822	0.772583	0.822	0.578517	0.822	0.598365	0.822	0.233743	0.822	0.268295	0.822	0.0128751	0.822	0.0145524
0.823	0.717298	0.823	0.772603	0.823	0.578454	0.823	0.598382	0.823	0.234215	0.823	0.268794	0.823	0.0128967	0.823	0.0145853
0.824	0.717368	0.824	0.772622	0.824	0.578492	0.824	0.598398	0.824	0.234682	0.824	0.269292	0.824	0.0129266	0.824	0.0146183
0.825	0.717376	0.825	0.772641	0.825	0.578548	0.825	0.598415	0.825	0.235087	0.825	0.269789	0.825	0.0129565	0.825	0.0146514
0.826	0.717374	0.826	0.77266	0.826	0.5786	0.826	0.598432	0.826	0.235559	0.826	0.270284	0.826	0.0129967	0.826	0.0146846
0.827	0.717466	0.827	0.772679	0.827	0.578569	0.827	0.598448	0.827	0.236007	0.827	0.270778	0.827	0.0130225	0.827	0.0147179
0.828	0.717571	0.828	0.772698	0.828	0.578537	0.828	0.598465	0.828	0.23641	0.828	0.27127	0.828	0.0130493	0.828	0.0147513
0.829	0.717566	0.829	0.772716	0.829	0.578608	0.829	0.598482	0.829	0.236811	0.829	0.271761	0.829	0.0130761	0.829	0.0147847
0.83	0.71758	0.83	0.772735	0.83	0.578487	0.83	0.598498	0.83	0.237338	0.83	0.27225	0.83	0.013107	0.83	0.0148183
0.831	0.717558	0.831	0.772754	0.831	0.578499	0.831	0.598515	0.831	0.237795	0.831	0.272738	0.831	0.0131451	0.831	0.014852
0.832	0.717487	0.832	0.772773	0.832	0.578489	0.832	0.598532	0.832	0.238242	0.832	0.273225	0.832	0.0131739	0.832	0.0148858
0.833	0.717494	0.833	0.772792	0.833	0.578538	0.833	0.598549	0.833	0.238693	0.833	0.27371	0.833	0.0131873	0.833	0.0149196
0.834	0.71755	0.834	0.77281	0.834	0.5785	0.834	0.598565	0.834	0.239179	0.834	0.274194	0.834	0.0132152	0.834	0.0149536
0.835	0.717532	0.835	0.772829	0.835	0.578526	0.835	0.598582	0.835	0.239637	0.835	0.274676	0.835	0.0132286	0.835	0.0149877
0.836	0.717607	0.836	0.772847	0.836	0.578408	0.836	0.598599	0.836	0.240133	0.836	0.275157	0.836	0.0132615	0.836	0.0150218
0.837	0.717638	0.837	0.772866	0.837	0.57843	0.837	0.598616	0.837	0.240574	0.837	0.275636	0.837	0.0133007	0.837	0.0150561
0.838	0.717671	0.838	0.772884	0.838	0.578454	0.838	0.598633	0.838	0.240962	0.838	0.276114	0.838	0.0133213	0.838	0.0150904
0.839	0.717684	0.839	0.772903	0.839	0.578443	0.839	0.59865	0.839	0.241454	0.839	0.276591	0.839	0.013346	0.839	0.0151249
0.84	0.717717	0.84	0.772921	0.84	0.578503	0.84	0.598666	0.84	0.241931	0.84	0.277066	0.84	0.0133708	0.84	0.0151594
0.841	0.717669	0.841	0.77294	0.841	0.578547	0.841	0.598683	0.841	0.242391	0.841	0.277539	0.841	0.0134007	0.841	0.0151941
0.842	0.717577	0.842	0.772958	0.842	0.578522	0.842	0.5987	0.842	0.242888	0.842	0.278011	0.842	0.0134305	0.842	0.0152289
0.843	0.717481	0.843	0.772976	0.843	0.578475	0.843	0.598717	0.843	0.243375	0.843	0.278482	0.843	0.0134408	0.843	0.0152637
0.844	0.717562	0.844	0.772995	0.844	0.578492	0.844	0.598734	0.844	0.243865	0.844	0.278951	0.844	0.0134718	0.844	0.0152987
0.845	0.717612	0.845	0.773013	0.845	0.578533	0.845	0.598751	0.845	0.244286	0.845	0.279419	0.845	0.0134903	0.845	0.0153337
0.846	0.7176	0.846	0.773031	0.846	0.578555	0.846	0.598768	0.846	0.244643	0.846	0.279885	0.846	0.013512	0.846	0.0153689
0.847	0.717601	0.847	0.773049	0.847	0.578593	0.847	0.598785	0.847	0.245027	0.847	0.28035	0.847	0.0135346	0.847	0.0154041
0.848	0.717714	0.848	0.773067	0.848	0.578535	0.848	0.598802	0.848	0.24546	0.848	0.280813	0.848	0.0135552	0.848	0.0154395
0.849	0.717699	0.849	0.773085	0.849	0.578578	0.849	0.598819	0.849	0.245987	0.849	0.281275	0.849	0.01358	0.849	0.0154749
0.85	0.717756	0.85	0.773103	0.85	0.578572	0.85	0.598837	0.85	0.246398	0.85	0.281735	0.85	0.0135831	0.85	0.0155105
0.851	0.717773	0.851	0.773121	0.851	0.578537	0.851	0.598854	0.851	0.246853	0.851	0.282194	0.851	0.0136243	0.851	0.0155462
0.852	0.71777	0.852	0.773139	0.852	0.578579	0.852	0.598871	0.852	0.247269	0.852	0.282651	0.852	0.0136397	0.852	0.0155819
0.853	0.71767	0.853	0.773157	0.853	0.578615	0.853	0.598888	0.853	0.247715	0.853	0.283107	0.853	0.0136573	0.853	0.0156178
0.854	0.717684	0.854	0.773175	0.854	0.578595	0.854	0.598905	0.854	0.248173	0.854	0.283562	0.854	0.0136789	0.854	0.0156538
0.855	0.717609	0.855	0.773193	0.855	0.578625	0.855	0.598922	0.855	0.248622	0.855	0.284015	0.855	0.0136954	0.855	0.0156899
0.856	0.717623	0.856	0.77321	0.856	0.578617	0.856	0.59894	0.856	0.249029	0.856	0.284466	0.856	0.0137139	0.856	0.015726
0.857	0.71768	0.857	0.773228	0.857	0.578575	0.857	0.598957	0.857	0.249492	0.857	0.284916	0.857	0.0137407	0.857	0.0157623
0.858	0.71771	0.858	0.773246	0.858	0.578548	0.858	0.598974	0.858	0.249955	0.858	0.285365	0.858	0.0137758	0.858	0.0157987
0.859	0.717721	0.859	0.773263	0.859	0.578624	0.859	0.598991	0.859	0.25039	0.859	0.285812	0.859	0.0137819	0.859	0.0158352
0.86	0.717743	0.86	0.773281	0.86	0.578512	0.86	0.599009	0.86	0.250823	0.86	0.286257	0.86	0.013816	0.86	0.0158718
0.861	0.717819	0.861	0.773299	0.861	0.578484	0.861	0.599026	0.861	0.25129	0.861	0.286701	0.861	0.0138551	0.861	0.0159085
0.862	0.717877	0.862	0.773316	0.862	0.578404	0.862	0.599044	0.862	0.251753	0.862	0.287143	0.862	0.013885	0.862	0.0159453
0.863	0.71787	0.863	0.773333	0.863	0.578427	0.863	0.599061	0.863	0.252222	0.863	0.287584	0.863	0.0139221	0.863	0.0159823
0.864	0.717937	0.864	0.773351	0.864	0.578435	0.864	0.599078	0.864	0.252629	0.864	0.288024	0.864	0.0139633	0.864	0.0160193
0.865	0.717848	0.865	0.773368	0.865	0.578447	0.865	0.599096	0.865	0.253116	0.865	0.288462	0.865	0.0139736	0.865	0.0160564
0.866	0.717859	0.866	0.773386	0.866	0.57841	0.866	0.599113	0.866	0.253483	0.866	0.288898	0.866	0.013988	0.866	0.0160936
0.867	0.717947	0.867	0.773403	0.867	0.578406	0.867	0.599131	0.867	0.253884	0.867	0.289333	0.867	0.0140128	0.867	0.016131
0.868	0.717985	0.868	0.77342	0.868	0.578397	0.868	0.599148	0.868	0.254323	0.868	0.289767	0.868	0.0140324	0.868	0.0161684
0.869	0.717925	0.869	0.773437	0.869	0.578304	0.869	0.599166	0.869	0.254708	0.869	0.290199	0.869	0.0140653	0.869	0.016206
0.87	0.717863	0.87	0.773455	0.87	0.578283	0.87	0.599183	0.87	0.255115	0.87	0.290629	0.87	0.0140787	0.87	0.0162437
0.871	0.717918	0.871	0.773472	0.871	0.578334	0.871	0.599201	0.871	0.255596	0.871	0.291058	0.871	0.0141076	0.871	0.0162815
0.872	0.717893	0.872	0.773489	0.872	0.578377	0.872	0.599219	0.872	0.256012	0.872	0.291486	0.872	0.0141323	0.872	0.0163193
0.873	0.717948	0.873	0.773506	0.873	0.578391	0.873	0.599236	0.873	0.256485	0.873	0.291911	0.873	0.0141735	0.873	0.0163573
0.874	0.717965	0.874	0.773523	0.874	0.578418	0.874	0.599254	0.874	0.256933	0.874	0.292336	0.874	0.0141941	0.874	0.0163954
0.875	0.717942	0.875	0.77354	0.875	0.578538	0.875	0.599272	0.875	0.257326	0.875	0.292759	0.875	0.0142137	0.875	0.0164337
0.876	0.717992	0.876	0.773557	0.876	0.578521	0.876	0.59929	0.876	0.257798	0.876	0.29318	0.876	0.0142426	0.876	0.016472
0.877	0.717984	0.877	0.773574	0.877	0.578531	0.877	0.599307	0.877	0.258231	0.877	0.2936	0.877	0.0142745	0.877	0.0165104
0.878	0.718092	0.878	0.773591	0.878	0.578526	0.878	0.599325	0.878	0.258634	0.878	0.294018	0.878	0.0143044	0.878	0.016549
0.879	0.718134	0.879	0.773608	0.879	0.57851	0.879	0.599343	0.879	0.259007	0.879	0.294435	0.879	0.0143333	0.879	0.0165876
0.88	0.718141	0.88	0.773624	0.88	0.578519	0.88	0.599361	0.88	0.25942	0.88	0.294851	0.88	0.0143549	0.88	0.0166264
0.881	0.718139	0.881	0.773641	0.881	0.578571	0.881	0.599379	0.881	0.259873	0.881	0.295264	0.881	0.0143827	0.881	0.0166653
0.882	0.718129	0.882	0.773658	0.882	0.578636	0.882	0.599396	0.882	0.260262	0.882	0.295677	0.882	0.0144064	0.882	0.0167043
0.883	0.71813	0.883	0.773675	0.883	0.578642	0.883	0.599414	0.883	0.260651	0.883	0.296088	0.883	0.0144435	0.883	0.0167434
0.884	0.718122	0.884	0.773691	0.884	0.578701	0.884	0.599432	0.884	0.261121	0.884	0.296497	0.884	0.0144703	0.884	0.0167826
0.885	0.718069	0.885	0.773708	0.885	0.57871	0.885	0.59945	0.885	0.261536	0.885	0.296905	0.885	0.0145054	0.885	0.0168219
0.886	0.718106	0.886	0.773724	0.886	0.578674	0.886	0.599468	0.886	0.261969	0.886	0.297311	0.886	0.0145373	0.886	0.0168614
0.887	0.718135	0.887	0.773741	0.887	0.578701	0.887	0.599486	0.887	0.262377	0.887	0.297716	0.887	0.0145548	0.887	0.0169009
0.888	0.718172	0.888	0.773757	0.888	0.578702	0.888	0.599504	0.888	0.262877	0.888	0.298119	0.888	0.0145796	0.888	0.0169406
0.889	0.718119	0.889	0.773774	0.889	0.57872	0.889	0.599522	0.889	0.263302	0.889	0.298521	0.889	0.0146239	0.889	0.0169804
0.89	0.718134	0.89	0.77379	0.89	0.578724	0.89	0.599541	0.89	0.263685	0.89	0.298921	0.89	0.0146321	0.89	0.0170203
0.891	0.718105	0.891	0.773807	0.891	0.578671	0.891	0.599559	0.891	0.264133	0.891	0.299319	0.891	0.0146764	0.891	0.0170603
0.892	0.718123	0.892	0.773823	0.892	0.57865	0.892	0.599577	0.892	0.264564	0.892	0.299717	0.892	0.014695	0.892	0.0171004
0.893	0.718211	0.893	0.773839	0.893	0.578636	0.893	0.599595	0.893	0.264993	0.893	0.300112	0.893	0.0147197	0.893	0.0171407
0.894	0.718228	0.894	0.773856	0.894	0.578623	0.894	0.599613	0.894	0.265348	0.894	0.300506	0.894	0.0147475	0.894	0.0171811
0.895	0.718253	0.895	0.773872	0.895	0.578652	0.895	0.599631	0.895	0.265758	0.895	0.300899	0.895	0.0147754	0.895	0.0172215
0.896	0.718189	0.896	0.773888	0.896	0.578651	0.896	0.59965	0.896	0.266105	0.896	0.30129	0.896	0.014798	0.896	0.0172621
0.897	0.718182	0.897	0.773904	0.897	0.578605	0.897	0.599668	0.897	0.26652	0.897	0.30168	0.897	0.01483	0.897	0.0173028
0.898	0.718211	0.898	0.77392	0.898	0.578655	0.898	0.599686	0.898	0.26694	0.898	0.302068	0.898	0.0148671	0.898	0.0173437
0.899	0.718255	0.899	0.773936	0.899	0.578557	0.899	0.599705	0.899	0.267338	0.899	0.302454	0.899	0.0149021	0.899	0.0173846
0.9	0.718192	0.9	0.773952	0.9	0.578544	0.9	0.599723	0.9	0.267733	0.9	0.302839	0.9	0.0149227	0.9	0.0174257
0.901	0.718208	0.901	0.773968	0.901	0.578657	0.901	0.599741	0.901	0.268182	0.901	0.303223	0.901	0.0149547	0.901	0.0174669
0.902	0.71819	0.902	0.773984	0.902	0.578684	0.902	0.59976	0.902	0.268591	0.902	0.303605	0.902	0.0149722	0.902	0.0175082
0.903	0.718188	0.903	0.774	0.903	0.578693	0.903	0.599778	0.903	0.268994	0.903	0.303985	0.903	0.015	0.903	0.0175496
0.904	0.718161	0.904	0.774016	0.904	0.578672	0.904	0.599797	0.904	0.269469	0.904	0.304364	0.904	0.0150227	0.904	0.0175911
0.905	0.718132	0.905	0.774032	0.905	0.578729	0.905	0.599815	0.905	0.269812	0.905	0.304742	0.905	0.0150773	0.905	0.0176328
0.906	0.718096	0.906	0.774048	0.906	0.578709	0.906	0.599834	0.906	0.270182	0.906	0.305118	0.906	0.0151123	0.906	0.0176746
0.907	0.718199	0.907	0.774063	0.907	0.578762	0.907	0.599852	0.907	0.270546	0.907	0.305492	0.907	0.0151546	0.907	0.0177164
0.908	0.718173	0.908	0.774079	0.908	0.57874	0.908	0.599871	0.908	0.270965	0.908	0.305865	0.908	0.0151793	0.908	0.0177585
0.909	0.718162	0.909	0.774095	0.909	0.578747	0.909	0.599889	0.909	0.2713	0.909	0.306237	0.909	0.0151989	0.909	0.0178006
0.91	0.718189	0.91	0.774111	0.91	0.578768	0.91	0.599908	0.91	0.271711	0.91	0.306607	0.91	0.0152143	0.91	0.0178429
0.911	0.718184	0.911	0.774126	0.911	0.578712	0.911	0.599927	0.911	0.272068	0.911	0.306975	0.911	0.0152442	0.911	0.0178852
0.912	0.718161	0.912	0.774142	0.912	0.578705	0.912	0.599945	0.912	0.272437	0.912	0.307342	0.912	0.0152514	0.912	0.0179277
0.913	0.718293	0.913	0.774157	0.913	0.578715	0.913	0.599964	0.913	0.272858	0.913	0.307708	0.913	0.0152865	0.913	0.0179703
0.914	0.718289	0.914	0.774173	0.914	0.578748	0.914	0.599983	0.914	0.273238	0.914	0.308071	0.914	0.0153184	0.914	0.0180131
0.915	0.718205	0.915	0.774188	0.915	0.578778	0.915	0.600001	0.915	0.273661	0.915	0.308434	0.915	0.0153452	0.915	0.018056
0.916	0.718264	0.916	0.774204	0.916	0.578813	0.916	0.60002	0.916	0.27402	0.916	0.308795	0.916	0.015371	0.916	0.0180989
0.917	0.718217	0.917	0.774219	0.917	0.578835	0.917	0.600039	0.917	0.274312	0.917	0.309154	0.917	0.0153957	0.917	0.018142
0.918	0.718155	0.918	0.774234	0.918	0.578821	0.918	0.600058	0.918	0.274677	0.918	0.309512	0.918	0.0154256	0.918	0.0181853
0.919	0.718214	0.919	0.77425	0.919	0.578848	0.919	0.600077	0.919	0.275101	0.919	0.309869	0.919	0.0154637	0.919	0.0182286
0.92	0.718264	0.92	0.774265	0.92	0.57887	0.92	0.600095	0.92	0.275534	0.92	0.310224	0.92	0.0154957	0.92	0.0182721
0.921	0.718257	0.921	0.77428	0.921	0.578919	0.921	0.600114	0.921	0.275878	0.921	0.310577	0.921	0.0155183	0.921	0.0183157
0.922	0.718177	0.922	0.774296	0.922	0.578918	0.922	0.600133	0.922	0.276222	0.922	0.310929	0.922	0.0155627	0.922	0.0183594
0.923	0.718181	0.923	0.774311	0.923	0.578996	0.923	0.600152	0.923	0.276626	0.923	0.311279	0.923	0.0155884	0.923	0.0184033
0.924	0.718262	0.924	0.774326	0.924	0.578892	0.924	0.600171	0.924	0.276997	0.924	0.311628	0.924	0.0156214	0.924	0.0184473
0.925	0.718335	0.925	0.774341	0.925	0.578867	0.925	0.60019	0.925	0.277333	0.925	0.311976	0.925	0.0156657	0.925	0.0184914
0.926	0.718288	0.926	0.774356	0.926	0.578885	0.926	0.600209	0.926	0.277709	0.926	0.312322	0.926	0.0156812	0.926	0.0185356
0.927	0.718306	0.927	0.774371	0.927	0.578973	0.927	0.600228	0.927	0.278083	0.927	0.312666	0.927	0.01571	0.927	0.01858
0.928	0.718359	0.928	0.774386	0.928	0.578958	0.928	0.600247	0.928	0.278438	0.928	0.313009	0.928	0.0157502	0.928	0.0186244
0.929	0.718398	0.929	0.774401	0.929	0.579001	0.929	0.600266	0.929	0.278836	0.929	0.313351	0.929	0.0157718	0.929	0.018669
0.93	0.71839	0.93	0.774416	0.93	0.579091	0.93	0.600285	0.93	0.279175	0.93	0.313691	0.93	0.0158059	0.93	0.0187138
0.931	0.71841	0.931	0.774431	0.931	0.579174	0.931	0.600304	0.931	0.279553	0.931	0.31403	0.931	0.0158316	0.931	0.0187586
0.932	0.718458	0.932	0.774446	0.932	0.579137	0.932	0.600323	0.932	0.279941	0.932	0.314367	0.932	0.0158636	0.932	0.0188036
0.933	0.718406	0.933	0.774461	0.933	0.579207	0.933	0.600343	0.933	0.28026	0.933	0.314702	0.933	0.0158924	0.933	0.0188487
0.934	0.71837	0.934	0.774475	0.934	0.579294	0.934	0.600362	0.934	0.280535	0.934	0.315036	0.934	0.0159481	0.934	0.018894
0.935	0.718323	0.935	0.77449	0.935	0.579279	0.935	0.600381	0.935	0.280932	0.935	0.315369	0.935	0.0159728	0.935	0.0189393
0.936	0.718408	0.936	0.774505	0.936	0.57937	0.936	0.6004	0.936	0.28133	0.936	0.3157	0.936	0.0160047	0.936	0.0189848
0.937	0.718367	0.937	0.77452	0.937	0.579398	0.937	0.600419	0.937	0.28175	0.937	0.31603	0.937	0.016047	0.937	0.0190305
0.938	0.718434	0.938	0.774534	0.938	0.579371	0.938	0.600439	0.938	0.282091	0.938	0.316358	0.938	0.0160717	0.938	0.0190762
0.939	0.718439	0.939	0.774549	0.939	0.579381	0.939	0.600458	0.939	0.282432	0.939	0.316685	0.939	0.0160965	0.939	0.0191221
0.94	0.718479	0.94	0.774563	0.94	0.579399	0.94	0.600477	0.94	0.282824	0.94	0.31701	0.94	0.0161202	0.94	0.0191681
0.941	0.718536	0.941	0.774578	0.941	0.579432	0.941	0.600497	0.941	0.28323	0.941	0.317334	0.941	0.0161439	0.941	0.0192142
0.942	0.718658	0.942	0.774592	0.942	0.579468	0.942	0.600516	0.942	0.283586	0.942	0.317657	0.942	0.0161768	0.942	0.0192605
0.943	0.718624	0.943	0.774607	0.943	0.579554	0.943	0.600535	0.943	0.283924	0.943	0.317978	0.943	0.0162139	0.943	0.0193069
0.944	0.718671	0.944	0.774621	0.944	0.57952	0.944	0.600555	0.944	0.284371	0.944	0.318297	0.944	0.0162459	0.944	0.0193534
0.945	0.718749	0.945	0.774636	0.945	0.579423	0.945	0.600574	0.945	0.284708	0.945	0.318615	0.945	0.0162696	0.945	0.0194001
0.946	0.718796	0.946	0.77465	0.946	0.579457	0.946	0.600593	0.946	0.285113	0.946	0.318932	0.946	0.0162984	0.946	0.0194469
0.947	0.718849	0.947	0.774665	0.947	0.579457	0.947	0.600613	0.947	0.285462	0.947	0.319247	0.947	0.01635	0.947	0.0194938
0.948	0.718875	0.948	0.774679	0.948	0.579475	0.948	0.600632	0.948	0.285792	0.948	0.319561	0.948	0.0163922	0.948	0.0195409
0.949	0.718926	0.949	0.774693	0.949	0.57948	0.949	0.600652	0.949	0.286135	0.949	0.319873	0.949	0.016419	0.949	0.0195881
0.95	0.718864	0.95	0.774707	0.95	0.579551	0.95	0.600671	0.95	0.286498	0.95	0.320184	0.95	0.0164582	0.95	0.0196354
0.951	0.718874	0.951	0.774722	0.951	0.579582	0.951	0.600691	0.951	0.28686	0.951	0.320493	0.951	0.0164767	0.951	0.0196829
0.952	0.718854	0.952	0.774736	0.952	0.579518	0.952	0.60071	0.952	0.287191	0.952	0.320801	0.952	0.0165117	0.952	0.0197304
0.953	0.718827	0.953	0.77475	0.953	0.579464	0.953	0.60073	0.953	0.287524	0.953	0.321107	0.953	0.0165324	0.953	0.0197782
0.954	0.71888	0.954	0.774764	0.954	0.579492	0.954	0.600749	0.954	0.28783	0.954	0.321412	0.954	0.0165633	0.954	0.019826
0.955	0.718892	0.955	0.774778	0.955	0.579571	0.955	0.600769	0.955	0.288177	0.955	0.321716	0.955	0.0166076	0.955	0.019874
0.956	0.71896	0.956	0.774792	0.956	0.579609	0.956	0.600789	0.956	0.288524	0.956	0.322018	0.956	0.0166467	0.956	0.0199221
0.957	0.718895	0.957	0.774806	0.957	0.579606	0.957	0.600808	0.957	0.288857	0.957	0.322319	0.957	0.0166859	0.957	0.0199704
0.958	0.718937	0.958	0.77482	0.958	0.579586	0.958	0.600828	0.958	0.289137	0.958	0.322618	0.958	0.016722	0.958	0.0200188
0.959	0.718863	0.959	0.774834	0.959	0.579531	0.959	0.600847	0.959	0.289453	0.959	0.322916	0.959	0.016756	0.959	0.0200673
0.96	0.718924	0.96	0.774848	0.96	0.579506	0.96	0.600867	0.96	0.289802	0.96	0.323213	0.96	0.0167962	0.96	0.0201159
0.961	0.718861	0.961	0.774862	0.961	0.579517	0.961	0.600887	0.961	0.290132	0.961	0.323508	0.961	0.0168219	0.961	0.0201647
0.962	0.718924	0.962	0.774876	0.962	0.57959	0.962	0.600906	0.962	0.290443	0.962	0.323801	0.962	0.0168477	0.962	0.0202137
0.963	0.718961	0.963	0.774889	0.963	0.579571	0.963	0.600926	0.963	0.290733	0.963	0.324094	0.963	0.0168848	0.963	0.0202627
0.964	0.719076	0.964	0.774903	0.964	0.579622	0.964	0.600946	0.964	0.291051	0.964	0.324384	0.964	0.0169116	0.964	0.0203119
0.965	0.719007	0.965	0.774917	0.965	0.579608	0.965	0.600966	0.965	0.29136	0.965	0.324674	0.965	0.0169446	0.965	0.0203612
0.966	0.71901	0.966	0.774931	0.966	0.579589	0.966	0.600985	0.966	0.291748	0.966	0.324962	0.966	0.0169868	0.966	0.0204107
0.967	0.719014	0.967	0.774944	0.967	0.579528	0.967	0.601005	0.967	0.292117	0.967	0.325248	0.967	0.0170023	0.967	0.0204603
0.968	0.718999	0.968	0.774958	0.968	0.579591	0.968	0.601025	0.968	0.29249	0.968	0.325534	0.968	0.0170229	0.968	0.0205101
0.969	0.718949	0.969	0.774971	0.969	0.579644	0.969	0.601045	0.969	0.292786	0.969	0.325817	0.969	0.0170528	0.969	0.02056
0.97	0.718979	0.97	0.774985	0.97	0.579722	0.97	0.601064	0.97	0.293083	0.97	0.3261	0.97	0.0170888	0.97	0.02061
0.971	0.718966	0.971	0.774999	0.971	0.57964	0.971	0.601084	0.971	0.293383	0.971	0.326381	0.971	0.0171208	0.971	0.0206601
0.972	0.719008	0.972	0.775012	0.972	0.579619	0.972	0.601104	0.972	0.29371	0.972	0.326661	0.972	0.0171713	0.972	0.0207104
0.973	0.719063	0.973	0.775026	0.973	0.579639	0.973	0.601124	0.973	0.294027	0.973	0.326939	0.973	0.0172084	0.973	0.0207609
0.974	0.718995	0.974	0.775039	0.974	0.57962	0.974	0.601144	0.974	0.294369	0.974	0.327216	0.974	0.017265	0.974	0.0208114
0.975	0.718911	0.975	0.775052	0.975	0.57965	0.975	0.601164	0.975	0.294707	0.975	0.327491	0.975	0.0173052	0.975	0.0208621
0.976	0.718911	0.976	0.775066	0.976	0.579608	0.976	0.601184	0.976	0.295061	0.976	0.327765	0.976	0.0173289	0.976	0.020913
0.977	0.718974	0.977	0.775079	0.977	0.579649	0.977	0.601203	0.977	0.295409	0.977	0.328038	0.977	0.0173753	0.977	0.020964
0.978	0.719028	0.978	0.775092	0.978	0.579627	0.978	0.601223	0.978	0.295749	0.978	0.328309	0.978	0.0174052	0.978	0.0210151
0.979	0.719004	0.979	0.775106	0.979	0.579651	0.979	0.601243	0.979	0.295991	0.979	0.328579	0.979	0.0174433	0.979	0.0210664
0.98	0.719006	0.98	0.775119	0.98	0.57967	0.98	0.601263	0.98	0.29636	0.98	0.328848	0.98	0.0174773	0.98	0.0211178
0.981	0.718988	0.981	0.775132	0.981	0.579594	0.981	0.601283	0.981	0.296653	0.981	0.329115	0.981	0.0175258	0.981	0.0211693
0.982	0.71895	0.982	0.775145	0.982	0.579639	0.982	0.601303	0.982	0.296962	0.982	0.329381	0.982	0.0175773	0.982	0.021221
0.983	0.718931	0.983	0.775158	0.983	0.579662	0.983	0.601323	0.983	0.297258	0.983	0.329645	0.983	0.017602	0.983	0.0212728
0.984	0.718969	0.984	0.775172	0.984	0.579639	0.984	0.601343	0.984	0.297603	0.984	0.329909	0.984	0.0176453	0.984	0.0213248
0.985	0.718905	0.985	0.775185	0.985	0.579704	0.985	0.601363	0.985	0.297854	0.985	0.33017	0.985	0.0176793	0.985	0.0213769
0.986	0.718982	0.986	0.775198	0.986	0.579711	0.986	0.601383	0.986	0.298145	0.986	0.330431	0.986	0.0177164	0.986	0.0214292
0.987	0.718991	0.987	0.775211	0.987	0.57968	0.987	0.601403	0.987	0.298443	0.987	0.33069	0.987	0.0177484	0.987	0.0214815
0.988	0.719013	0.988	0.775224	0.988	0.579701	0.988	0.601423	0.988	0.298735	0.988	0.330948	0.988	0.0177617	0.988	0.0215341
0.989	0.719005	0.989	0.775237	0.989	0.57969	0.989	0.601443	0.989	0.299027	0.989	0.331204	0.989	0.0178009	0.989	0.0215868
0.99	0.718975	0.99	0.77525	0.99	0.57973	0.99	0.601463	0.99	0.299279	0.99	0.331459	0.99	0.0178401	0.99	0.0216396
0.991	0.718998	0.991	0.775263	0.991	0.579696	0.991	0.601483	0.991	0.299586	0.991	0.331713	0.991	0.017871	0.991	0.0216925
0.992	0.718954	0.992	0.775275	0.992	0.579765	0.992	0.601503	0.992	0.299973	0.992	0.331965	0.992	0.017906	0.992	0.0217456
0.993	0.718963	0.993	0.775288	0.993	0.579725	0.993	0.601523	0.993	0.300254	0.993	0.332217	0.993	0.0179441	0.993	0.0217989
0.994	0.718992	0.994	0.775301	0.994	0.579774	0.994	0.601543	0.994	0.300564	0.994	0.332466	0.994	0.0179792	0.994	0.0218523
0.995	0.718977	0.995	0.775314	0.995	0.579827	0.995	0.601563	0.995	0.300831	0.995	0.332715	0.995	0.0179874	0.995	0.0219058
0.996	0.718969	0.996	0.775327	0.996	0.579901	0.996	0.601583	0.996	0.301153	0.996	0.332962	0.996	0.0180122	0.996	0.0219595
0.997	0.718991	0.997	0.775339	0.997	0.579768	0.997	0.601604	0.997	0.301451	0.997	0.333208	0.997	0.0180173	0.997	0.0220133
0.998	0.719052	0.998	0.775352	0.998	0.579692	0.998	0.601624	0.998	0.301756	0.998	0.333452	0.998	0.018075	0.998	0.0220672
0.999	0.719065	0.999	0.775365	0.999	0.579729	0.999	0.601644	0.999	0.302037	0.999	0.333695	0.999	0.0181028	0.999	0.0221214
1	0.719075	1	0.775377	1	0.579745	1	0.601664	1	0.302255	1	0.333937	1	0.0181327	1	0.0221756
1.001	0.719018	1.001	0.77539	1.001	0.579828	1.001	0.601684	1.001	0.302562	1.001	0.334178	1.001	0.0181729	1.001	0.02223
1.002	0.71907	1.002	0.775402	1.002	0.579849	1.002	0.601704	1.002	0.302829	1.002	0.334417	1.002	0.0182162	1.002	0.0222845
1.003	0.719109	1.003	0.775415	1.003	0.579839	1.003	0.601724	1.003	0.303118	1.003	0.334655	1.003	0.0182512	1.003	0.0223392
1.004	0.719146	1.004	0.775427	1.004	0.579884	1.004	0.601744	1.004	0.303333	1.004	0.334892	1.004	0.0182925	1.004	0.0223941
1.005	0.719151	1.005	0.77544	1.005	0.57989	1.005	0.601764	1.005	0.303566	1.005	0.335127	1.005	0.0183162	1.005	0.022449
1.006	0.719118	1.006	0.775452	1.006	0.579874	1.006	0.601785	1.006	0.303772	1.006	0.335361	1.006	0.018344	1.006	0.0225042
1.007	0.719185	1.007	0.775465	1.007	0.579769	1.007	0.601805	1.007	0.304015	1.007	0.335594	1.007	0.0183811	1.007	0.0225594
1.008	0.719133	1.008	0.775477	1.008	0.579772	1.008	0.601825	1.008	0.304264	1.008	0.335826	1.008	0.018411	1.008	0.0226148
1.009	0.7191	1.009	0.77549	1.009	0.579762	1.009	0.601845	1.009	0.304566	1.009	0.336056	1.009	0.0184604	1.009	0.0226704
1.01	0.719026	1.01	0.775502	1.01	0.57977	1.01	0.601865	1.01	0.304867	1.01	0.336285	1.01	0.0184841	1.01	0.0227261
1.011	0.719002	1.011	0.775514	1.011	0.579822	1.011	0.601885	1.011	0.30515	1.011	0.336513	1.011	0.0185243	1.011	0.0227819
1.012	0.719033	1.012	0.775526	1.012	0.57982	1.012	0.601905	1.012	0.305499	1.012	0.336739	1.012	0.0185387	1.012	0.0228379
1.013	0.719051	1.013	0.775539	1.013	0.579845	1.013	0.601926	1.013	0.305732	1.013	0.336965	1.013	0.01858	1.013	0.0228941
1.014	0.719124	1.014	0.775551	1.014	0.57984	1.014	0.601946	1.014	0.306017	1.014	0.337189	1.014	0.0186109	1.014	0.0229504
1.015	0.719148	1.015	0.775563	1.015	0.579826	1.015	0.601966	1.015	0.306269	1.015	0.337411	1.015	0.0186583	1.015	0.0230068
1.016	0.719145	1.016	0.775575	1.016	0.579895	1.016	0.601986	1.016	0.306547	1.016	0.337633	1.016	0.018715	1.016	0.0230634
1.017	0.719209	1.017	0.775587	1.017	0.579941	1.017	0.602006	1.017	0.306838	1.017	0.337853	1.017	0.0187459	1.017	0.0231201
1.018	0.719217	1.018	0.775599	1.018	0.579836	1.018	0.602026	1.018	0.307107	1.018	0.338072	1.018	0.0187809	1.018	0.023177
1.019	0.719314	1.019	0.775611	1.019	0.579787	1.019	0.602047	1.019	0.307288	1.019	0.33829	1.019	0.0188067	1.019	0.0232341
1.02	0.719376	1.02	0.775623	1.02	0.579773	1.02	0.602067	1.02	0.307522	1.02	0.338506	1.02	0.0188242	1.02	0.0232912
1.021	0.719346	1.021	0.775635	1.021	0.579822	1.021	0.602087	1.021	0.307746	1.021	0.338721	1.021	0.0188778	1.021	0.0233486
1.022	0.719317	1.022	0.775647	1.022	0.579818	1.022	0.602107	1.022	0.308058	1.022	0.338935	1.022	0.0189242	1.022	0.023406
1.023	0.719326	1.023	0.775659	1.023	0.579753	1.023	0.602127	1.023	0.308272	1.023	0.339148	1.023	0.0189664	1.023	0.0234637
1.024	0.719371	1.024	0.775671	1.024	0.579816	1.024	0.602147	1.024	0.308494	1.024	0.33936	1.024	0.0189901	1.024	0.0235214
1.025	0.719483	1.025	0.775683	1.025	0.579783	1.025	0.602168	1.025	0.308721	1.025	0.33957	1.025	0.0190282	1.025	0.0235794
1.026	0.719396	1.026	0.775695	1.026	0.579813	1.026	0.602188	1.026	0.308977	1.026	0.339779	1.026	0.0190633	1.026	0.0236374
1.027	0.719465	1.027	0.775707	1.027	0.579826	1.027	0.602208	1.027	0.309209	1.027	0.339987	1.027	0.0191158	1.027	0.0236957
1.028	0.719479	1.028	0.775719	1.028	0.57988	1.028	0.602228	1.028	0.309414	1.028	0.340194	1.028	0.0191704	1.028	0.023754
1.029	0.719523	1.029	0.77573	1.029	0.579803	1.029	0.602248	1.029	0.309693	1.029	0.340399	1.029	0.0192148	1.029	0.0238126
1.03	0.719488	1.03	0.775742	1.03	0.579895	1.03	0.602269	1.03	0.309891	1.03	0.340604	1.03	0.019258	1.03	0.0238712
1.031	0.719471	1.031	0.775754	1.031	0.579898	1.031	0.602289	1.031	0.310148	1.031	0.340807	1.031	0.0192951	1.031	0.0239301
1.032	0.719505	1.032	0.775766	1.032	0.579905	1.032	0.602309	1.032	0.310381	1.032	0.341009	1.032	0.0193219	1.032	0.023989
1.033	0.71945	1.033	0.775777	1.033	0.579991	1.033	0.602329	1.033	0.310601	1.033	0.341209	1.033	0.0193549	1.033	0.0240482
1.034	0.719455	1.034	0.775789	1.034	0.580054	1.034	0.602349	1.034	0.310903	1.034	0.341409	1.034	0.0193879	1.034	0.0241074
1.035	0.719466	1.035	0.775801	1.035	0.580078	1.035	0.602369	1.035	0.311151	1.035	0.341607	1.035	0.0194363	1.035	0.0241669
1.036	0.719477	1.036	0.775812	1.036	0.58014	1.036	0.60239	1.036	0.31138	1.036	0.341804	1.036	0.0194693	1.036	0.0242264
1.037	0.719474	1.037	0.775824	1.037	0.580191	1.037	0.60241	1.037	0.31158	1.037	0.342	1.037	0.0195095	1.037	0.0242862
1.038	0.719456	1.038	0.775835	1.038	0.580176	1.038	0.60243	1.038	0.31188	1.038	0.342195	1.038	0.0195548	1.038	0.0243461
1.039	0.719479	1.039	0.775847	1.039	0.580264	1.039	0.60245	1.039	0.31207	1.039	0.342389	1.039	0.0195754	1.039	0.0244061
1.04	0.719488	1.04	0.775858	1.04	0.580263	1.04	0.60247	1.04	0.312304	1.04	0.342581	1.04	0.0196002	1.04	0.0244663
1.041	0.719484	1.041	0.77587	1.041	0.580245	1.041	0.60249	1.041	0.312498	1.041	0.342773	1.041	0.0196527	1.041	0.0245266
1.042	0.719388	1.042	0.775881	1.042	0.580275	1.042	0.60251	1.042	0.312786	1.042	0.342963	1.042	0.0197042	1.042	0.0245871
1.043	0.719434	1.043	0.775892	1.043	0.580308	1.043	0.602531	1.043	0.313028	1.043	0.343152	1.043	0.0197331	1.043	0.0246477
1.044	0.719392	1.044	0.775904	1.044	0.580303	1.044	0.602551	1.044	0.313209	1.044	0.34334	1.044	0.0197537	1.044	0.0247085
1.045	0.719444	1.045	0.775915	1.045	0.580295	1.045	0.602571	1.045	0.313387	1.045	0.343526	1.045	0.0197877	1.045	0.0247695
1.046	0.719444	1.046	0.775927	1.046	0.580247	1.046	0.602591	1.046	0.313549	1.046	0.343712	1.046	0.0198197	1.046	0.0248306
1.047	0.719495	1.047	0.775938	1.047	0.580283	1.047	0.602611	1.047	0.313753	1.047	0.343896	1.047	0.0198506	1.047	0.0248918
1.048	0.719518	1.048	0.775949	1.048	0.580262	1.048	0.602631	1.048	0.313967	1.048	0.34408	1.048	0.0198939	1.048	0.0249532
1.049	0.719472	1.049	0.77596	1.049	0.580283	1.049	0.602651	1.049	0.314185	1.049	0.344262	1.049	0.0199237	1.049	0.0250148
1.05	0.719454	1.05	0.775972	1.05	0.58027	1.05	0.602671	1.05	0.314397	1.05	0.344443	1.05	0.019967	1.05	0.0250765
1.051	0.719452	1.051	0.775983	1.051	0.580331	1.051	0.602691	1.051	0.314555	1.051	0.344623	1.051	0.0200031	1.051	0.0251384
1.052	0.719421	1.052	0.775994	1.052	0.580296	1.052	0.602712	1.052	0.314805	1.052	0.344802	1.052	0.0200433	1.052	0.0252004
1.053	0.719295	1.053	0.776005	1.053	0.58028	1.053	0.602732	1.053	0.315079	1.053	0.344979	1.053	0.0200804	1.053	0.0252626
1.054	0.719268	1.054	0.776016	1.054	0.580339	1.054	0.602752	1.054	0.315347	1.054	0.345156	1.054	0.0201092	1.054	0.0253249
1.055	0.719272	1.055	0.776027	1.055	0.58031	1.055	0.602772	1.055	0.315552	1.055	0.345331	1.055	0.0201391	1.055	0.0253874
1.056	0.719334	1.056	0.776038	1.056	0.580348	1.056	0.602792	1.056	0.315831	1.056	0.345506	1.056	0.0202082	1.056	0.02545
1.057	0.71933	1.057	0.776049	1.057	0.58033	1.057	0.602812	1.057	0.316068	1.057	0.345679	1.057	0.0202545	1.057	0.0255128
1.058	0.719239	1.058	0.77606	1.058	0.580414	1.058	0.602832	1.058	0.31631	1.058	0.345851	1.058	0.0203153	1.058	0.0255757
1.059	0.719336	1.059	0.776071	1.059	0.580406	1.059	0.602852	1.059	0.316556	1.059	0.346022	1.059	0.0203566	1.059	0.0256388
1.06	0.719372	1.06	0.776082	1.06	0.580409	1.06	0.602872	1.06	0.316788	1.06	0.346192	1.06	0.0203957	1.06	0.0257021
1.061	0.719408	1.061	0.776093	1.061	0.580326	1.061	0.602892	1.061	0.317017	1.061	0.346361	1.061	0.0204369	1.061	0.0257655
1.062	0.719412	1.062	0.776104	1.062	0.580364	1.062	0.602912	1.062	0.317254	1.062	0.346529	1.062	0.0204761	1.062	0.0258291
1.063	0.71946	1.063	0.776115	1.063	0.580455	1.063	0.602932	1.063	0.317379	1.063	0.346696	1.063	0.0205132	1.063	0.0258928
1.064	0.719522	1.064	0.776126	1.064	0.580473	1.064	0.602952	1.064	0.317613	1.064	0.346861	1.064	0.0205575	1.064	0.0259566
1.065	0.719522	1.065	0.776137	1.065	0.580485	1.065	0.602972	1.065	0.317845	1.065	0.347026	1.065	0.0205998	1.065	0.0260207
1.066	0.719568	1.066	0.776147	1.066	0.580436	1.066	0.602992	1.066	0.318123	1.066	0.347189	1.066	0.0206204	1.066	0.0260849
1.067	0.719552	1.067	0.776158	1.067	0.580367	1.067	0.603012	1.067	0.318307	1.067	0.347352	1.067	0.0206575	1.067	0.0261492
1.068	0.719539	1.068	0.776169	1.068	0.580426	1.068	0.603032	1.068	0.318476	1.068	0.347513	1.068	0.0206956	1.068	0.0262137
1.069	0.719525	1.069	0.77618	1.069	0.580506	1.069	0.603052	1.069	0.318688	1.069	0.347673	1.069	0.0207492	1.069	0.0262783
1.07	0.719542	1.07	0.77619	1.07	0.580517	1.07	0.603072	1.07	0.318886	1.07	0.347833	1.07	0.0207986	1.07	0.0263432
1.071	0.719599	1.071	0.776201	1.071	0.580551	1.071	0.603092	1.071	0.31906	1.071	0.347991	1.071	0.020845	1.071	0.0264081
1.072	0.719526	1.072	0.776212	1.072	0.58064	1.072	0.603112	1.072	0.319196	1.072	0.348148	1.072	0.0209027	1.072	0.0264732
1.073	0.719491	1.073	0.776222	1.073	0.580714	1.073	0.603131	1.073	0.319351	1.073	0.348304	1.073	0.0209625	1.073	0.0265385
1.074	0.719508	1.074	0.776233	1.074	0.580762	1.074	0.603151	1.074	0.319524	1.074	0.348459	1.074	0.0210006	1.074	0.0266039
1.075	0.719478	1.075	0.776243	1.075	0.580775	1.075	0.603171	1.075	0.319758	1.075	0.348614	1.075	0.0210408	1.075	0.0266695
1.076	0.719482	1.076	0.776254	1.076	0.580721	1.076	0.603191	1.076	0.319854	1.076	0.348767	1.076	0.0210892	1.076	0.0267353
1.077	0.719492	1.077	0.776265	1.077	0.580751	1.077	0.603211	1.077	0.320039	1.077	0.348919	1.077	0.0211377	1.077	0.0268012
1.078	0.719426	1.078	0.776275	1.078	0.58078	1.078	0.603231	1.078	0.320217	1.078	0.34907	1.078	0.0211974	1.078	0.0268672
1.079	0.719447	1.079	0.776286	1.079	0.580733	1.079	0.603251	1.079	0.320435	1.079	0.34922	1.079	0.0212428	1.079	0.0269335
1.08	0.719526	1.08	0.776296	1.08	0.580682	1.08	0.60327	1.08	0.320641	1.08	0.349369	1.08	0.0212964	1.08	0.0269998
1.081	0.719553	1.081	0.776306	1.081	0.580698	1.081	0.60329	1.081	0.320847	1.081	0.349517	1.081	0.0213489	1.081	0.0270664
1.082	0.719455	1.082	0.776317	1.082	0.580613	1.082	0.60331	1.082	0.321036	1.082	0.349664	1.082	0.0213963	1.082	0.027133
1.083	0.719417	1.083	0.776327	1.083	0.580561	1.083	0.60333	1.083	0.321258	1.083	0.34981	1.083	0.021452	1.083	0.0271999
1.084	0.719416	1.084	0.776338	1.084	0.580526	1.084	0.60335	1.084	0.321433	1.084	0.349955	1.084	0.021485	1.084	0.0272669
1.085	0.719488	1.085	0.776348	1.085	0.580502	1.085	0.603369	1.085	0.321628	1.085	0.350099	1.085	0.0215262	1.085	0.0273341
1.086	0.719565	1.086	0.776358	1.086	0.580426	1.086	0.603389	1.086	0.32181	1.086	0.350242	1.086	0.0215725	1.086	0.0274014
1.087	0.719575	1.087	0.776369	1.087	0.580458	1.087	0.603409	1.087	0.321984	1.087	0.350384	1.087	0.0215952	1.087	0.0274689
1.088	0.7196	1.088	0.776379	1.088	0.580575	1.088	0.603429	1.088	0.322197	1.088	0.350525	1.088	0.0216292	1.088	0.0275365
1.089	0.7196	1.089	0.776389	1.089	0.580535	1.089	0.603448	1.089	0.322336	1.089	0.350665	1.089	0.0216653	1.089	0.0276043
1.09	0.719562	1.09	0.776399	1.09	0.580568	1.09	0.603468	1.09	0.322503	1.09	0.350804	1.09	0.0216911	1.09	0.0276722
1.091	0.719689	1.091	0.776409	1.091	0.580496	1.091	0.603488	1.091	0.322685	1.091	0.350942	1.091	0.021723	1.091	0.0277403
1.092	0.719709	1.092	0.77642	1.092	0.580511	1.092	0.603507	1.092	0.322902	1.092	0.351079	1.092	0.0217714	1.092	0.0278086
1.093	0.719689	1.093	0.77643	1.093	0.580611	1.093	0.603527	1.093	0.32311	1.093	0.351215	1.093	0.0218157	1.093	0.027877
1.094	0.719724	1.094	0.77644	1.094	0.58057	1.094	0.603547	1.094	0.323244	1.094	0.351351	1.094	0.0218693	1.094	0.0279456
1.095	0.71977	1.095	0.77645	1.095	0.580578	1.095	0.603566	1.095	0.323419	1.095	0.351485	1.095	0.0219044	1.095	0.0280144
1.096	0.719817	1.096	0.77646	1.096	0.580462	1.096	0.603586	1.096	0.323631	1.096	0.351618	1.096	0.0219631	1.096	0.0280833
1.097	0.71988	1.097	0.77647	1.097	0.580458	1.097	0.603605	1.097	0.323796	1.097	0.351751	1.097	0.0219981	1.097	0.0281523
1.098	0.719944	1.098	0.77648	1.098	0.580445	1.098	0.603625	1.098	0.323944	1.098	0.351882	1.098	0.0220435	1.098	0.0282215
1.099	0.719931	1.099	0.77649	1.099	0.580396	1.099	0.603644	1.099	0.324089	1.099	0.352013	1.099	0.0221012	1.099	0.0282909
1.1	0.719984	1.1	0.7765	1.1	0.580401	1.1	0.603664	1.1	0.324283	1.1	0.352142	1.1	0.0221589	1.1	0.0283604
1.101	0.71998	1.101	0.77651	1.101	0.580382	1.101	0.603683	1.101	0.32452	1.101	0.352271	1.101	0.0222022	1.101	0.0284301
1.102	0.719925	1.102	0.77652	1.102	0.580378	1.102	0.603703	1.102	0.324683	1.102	0.352399	1.102	0.0222568	1.102	0.0285
1.103	0.719969	1.103	0.77653	1.103	0.580421	1.103	0.603722	1.103	0.324877	1.103	0.352525	1.103	0.0223052	1.103	0.02857
1.104	0.719985	1.104	0.77654	1.104	0.580361	1.104	0.603742	1.104	0.325044	1.104	0.352651	1.104	0.0223516	1.104	0.0286402
1.105	0.720007	1.105	0.77655	1.105	0.580398	1.105	0.603761	1.105	0.325229	1.105	0.352776	1.105	0.0224	1.105	0.0287105
1.106	0.719994	1.106	0.77656	1.106	0.580383	1.106	0.603781	1.106	0.325382	1.106	0.3529	1.106	0.0224516	1.106	0.028781
1.107	0.720004	1.107	0.77657	1.107	0.580357	1.107	0.6038	1.107	0.325641	1.107	0.353023	1.107	0.0224959	1.107	0.0288516
1.108	0.720059	1.108	0.77658	1.108	0.58036	1.108	0.60382	1.108	0.325787	1.108	0.353146	1.108	0.0225175	1.108	0.0289225
1.109	0.7201	1.109	0.776589	1.109	0.580401	1.109	0.603839	1.109	0.325931	1.109	0.353267	1.109	0.0225464	1.109	0.0289934
1.11	0.720088	1.11	0.776599	1.11	0.580346	1.11	0.603858	1.11	0.326057	1.11	0.353388	1.11	0.0225958	1.11	0.0290646
1.111	0.720016	1.111	0.776609	1.111	0.580388	1.111	0.603878	1.111	0.326245	1.111	0.353507	1.111	0.02267	1.111	0.0291358
1.112	0.720019	1.112	0.776619	1.112	0.5805	1.112	0.603897	1.112	0.326364	1.112	0.353626	1.112	0.022704	1.112	0.0292073
1.113	0.720037	1.113	0.776628	1.113	0.5805	1.113	0.603916	1.113	0.3265	1.113	0.353744	1.113	0.0227411	1.113	0.0292789
1.114	0.720018	1.114	0.776638	1.114	0.580617	1.114	0.603936	1.114	0.326625	1.114	0.353861	1.114	0.0227988	1.114	0.0293507
1.115	0.720068	1.115	0.776648	1.115	0.58062	1.115	0.603955	1.115	0.326738	1.115	0.353977	1.115	0.0228596	1.115	0.0294226
1.116	0.72007	1.116	0.776657	1.116	0.580593	1.116	0.603974	1.116	0.32692	1.116	0.354092	1.116	0.0229184	1.116	0.0294947
1.117	0.719972	1.117	0.776667	1.117	0.580669	1.117	0.603993	1.117	0.327059	1.117	0.354206	1.117	0.0229771	1.117	0.0295669
1.118	0.720053	1.118	0.776677	1.118	0.580725	1.118	0.604013	1.118	0.32733	1.118	0.35432	1.118	0.0230431	1.118	0.0296393
1.119	0.720105	1.119	0.776686	1.119	0.580727	1.119	0.604032	1.119	0.327565	1.119	0.354432	1.119	0.023109	1.119	0.0297119
1.12	0.720139	1.12	0.776696	1.12	0.580753	1.12	0.604051	1.12	0.327696	1.12	0.354544	1.12	0.0231451	1.12	0.0297846
1.121	0.720176	1.121	0.776705	1.121	0.580787	1.121	0.60407	1.121	0.327864	1.121	0.354655	1.121	0.0231698	1.121	0.0298575
1.122	0.720161	1.122	0.776715	1.122	0.580715	1.122	0.604089	1.122	0.328066	1.122	0.354765	1.122	0.0232162	1.122	0.0299306
1.123	0.720181	1.123	0.776724	1.123	0.580734	1.123	0.604108	1.123	0.328212	1.123	0.354874	1.123	0.0232739	1.123	0.0300038
1.124	0.720166	1.124	0.776734	1.124	0.580799	1.124	0.604128	1.124	0.328348	1.124	0.354982	1.124	0.0233357	1.124	0.0300772
1.125	0.720161	1.125	0.776743	1.125	0.580825	1.125	0.604147	1.125	0.328518	1.125	0.35509	1.125	0.0233883	1.125	0.0301507
1.126	0.720156	1.126	0.776753	1.126	0.580847	1.126	0.604166	1.126	0.328664	1.126	0.355197	1.126	0.0234481	1.126	0.0302244
1.127	0.720207	1.127	0.776762	1.127	0.580851	1.127	0.604185	1.127	0.328775	1.127	0.355303	1.127	0.0234924	1.127	0.0302982
1.128	0.720162	1.128	0.776772	1.128	0.580888	1.128	0.604204	1.128	0.328882	1.128	0.355408	1.128	0.0235346	1.128	0.0303722
1.129	0.720199	1.129	0.776781	1.129	0.58088	1.129	0.604223	1.129	0.329074	1.129	0.355512	1.129	0.0235872	1.129	0.0304464
1.13	0.720188	1.13	0.77679	1.13	0.580999	1.13	0.604242	1.13	0.329245	1.13	0.355615	1.13	0.0236387	1.13	0.0305207
1.131	0.720196	1.131	0.7768	1.131	0.581013	1.131	0.604261	1.131	0.329422	1.131	0.355718	1.131	0.0236768	1.131	0.0305952
1.132	0.720111	1.132	0.776809	1.132	0.581031	1.132	0.60428	1.132	0.329481	1.132	0.35582	1.132	0.0237479	1.132	0.0306699
1.133	0.720005	1.133	0.776818	1.133	0.581097	1.133	0.604299	1.133	0.329605	1.133	0.355921	1.133	0.0237768	1.133	0.0307447
1.134	0.720064	1.134	0.776828	1.134	0.58114	1.134	0.604317	1.134	0.329718	1.134	0.356021	1.134	0.0238263	1.134	0.0308197
1.135	0.720058	1.135	0.776837	1.135	0.581193	1.135	0.604336	1.135	0.329873	1.135	0.35612	1.135	0.0238778	1.135	0.0308948
1.136	0.720096	1.136	0.776846	1.136	0.581246	1.136	0.604355	1.136	0.329966	1.136	0.356219	1.136	0.0239231	1.136	0.0309701
1.137	0.720091	1.137	0.776856	1.137	0.581318	1.137	0.604374	1.137	0.330044	1.137	0.356316	1.137	0.0239448	1.137	0.0310456
1.138	0.719994	1.138	0.776865	1.138	0.581384	1.138	0.604393	1.138	0.330202	1.138	0.356413	1.138	0.023986	1.138	0.0311212
1.139	0.719973	1.139	0.776874	1.139	0.581361	1.139	0.604412	1.139	0.330333	1.139	0.35651	1.139	0.0240519	1.139	0.031197
1.14	0.719936	1.14	0.776883	1.14	0.581311	1.14	0.60443	1.14	0.330528	1.14	0.356605	1.14	0.0240921	1.14	0.0312729
1.141	0.719868	1.141	0.776892	1.141	0.581332	1.141	0.604449	1.141	0.330668	1.141	0.3567	1.141	0.0241457	1.141	0.031349
1.142	0.719866	1.142	0.776902	1.142	0.581376	1.142	0.604468	1.142	0.330784	1.142	0.356794	1.142	0.0242055	1.142	0.0314253
1.143	0.719876	1.143	0.776911	1.143	0.581371	1.143	0.604487	1.143	0.330894	1.143	0.356887	1.143	0.0242632	1.143	0.0315017
1.144	0.719914	1.144	0.77692	1.144	0.581373	1.144	0.604505	1.144	0.330994	1.144	0.356979	1.144	0.0243085	1.144	0.0315783
1.145	0.719807	1.145	0.776929	1.145	0.581326	1.145	0.604524	1.145	0.331139	1.145	0.357071	1.145	0.0243631	1.145	0.031655
1.146	0.719866	1.146	0.776938	1.146	0.58138	1.146	0.604543	1.146	0.331268	1.146	0.357162	1.146	0.0244095	1.146	0.0317319
1.147	0.71988	1.147	0.776947	1.147	0.581442	1.147	0.604561	1.147	0.331366	1.147	0.357252	1.147	0.0244703	1.147	0.031809
1.148	0.719956	1.148	0.776956	1.148	0.581384	1.148	0.60458	1.148	0.331448	1.148	0.357341	1.148	0.024528	1.148	0.0318862
1.149	0.719925	1.149	0.776965	1.149	0.581262	1.149	0.604598	1.149	0.331544	1.149	0.35743	1.149	0.0245878	1.149	0.0319636
1.15	0.719846	1.15	0.776974	1.15	0.581318	1.15	0.604617	1.15	0.331613	1.15	0.357518	1.15	0.0246342	1.15	0.0320412
1.151	0.719808	1.151	0.776983	1.151	0.581258	1.151	0.604635	1.151	0.331778	1.151	0.357605	1.151	0.0246908	1.151	0.0321189
1.152	0.719808	1.152	0.776992	1.152	0.581345	1.152	0.604654	1.152	0.331954	1.152	0.357691	1.152	0.0247383	1.152	0.0321968
1.153	0.71985	1.153	0.777001	1.153	0.581338	1.153	0.604672	1.153	0.332154	1.153	0.357777	1.153	0.0247846	1.153	0.0322748
1.154	0.719927	1.154	0.77701	1.154	0.581472	1.154	0.604691	1.154	0.332262	1.154	0.357862	1.154	0.0248248	1.154	0.032353
1.155	0.719996	1.155	0.777019	1.155	0.581471	1.155	0.604709	1.155	0.332471	1.155	0.357946	1.155	0.0248784	1.155	0.0324314
1.156	0.720024	1.156	0.777028	1.156	0.581435	1.156	0.604728	1.156	0.332598	1.156	0.35803	1.156	0.0249392	1.156	0.0325099
1.157	0.720042	1.157	0.777037	1.157	0.581395	1.157	0.604746	1.157	0.332672	1.157	0.358113	1.157	0.0249845	1.157	0.0325886
1.158	0.720105	1.158	0.777045	1.158	0.581395	1.158	0.604764	1.158	0.332766	1.158	0.358195	1.158	0.0250556	1.158	0.0326674
1.159	0.720109	1.159	0.777054	1.159	0.581484	1.159	0.604783	1.159	0.332913	1.159	0.358276	1.159	0.0251134	1.159	0.0327464
1.16	0.720125	1.16	0.777063	1.16	0.58146	1.16	0.604801	1.16	0.333018	1.16	0.358357	1.16	0.0251525	1.16	0.0328256
1.161	0.720033	1.161	0.777072	1.161	0.581448	1.161	0.604819	1.161	0.333142	1.161	0.358437	1.161	0.0252473	1.161	0.0329049
1.162	0.720093	1.162	0.777081	1.162	0.581429	1.162	0.604838	1.162	0.333239	1.162	0.358516	1.162	0.0252875	1.162	0.0329844
1.163	0.720076	1.163	0.777089	1.163	0.581375	1.163	0.604856	1.163	0.333368	1.163	0.358595	1.163	0.0253421	1.163	0.033064
1.164	0.720111	1.164	0.777098	1.164	0.581412	1.164	0.604874	1.164	0.33352	1.164	0.358672	1.164	0.0253957	1.164	0.0331438
1.165	0.72001	1.165	0.777107	1.165	0.581424	1.165	0.604892	1.165	0.333642	1.165	0.35875	1.165	0.0254534	1.165	0.0332238
1.166	0.719963	1.166	0.777116	1.166	0.581489	1.166	0.60491	1.166	0.333891	1.166	0.358826	1.166	0.0255153	1.166	0.0333039
1.167	0.719951	1.167	0.777124	1.167	0.581496	1.167	0.604929	1.167	0.334014	1.167	0.358902	1.167	0.0255493	1.167	0.0333842
1.168	0.720067	1.168	0.777133	1.168	0.581505	1.168	0.604947	1.168	0.334148	1.168	0.358977	1.168	0.0255905	1.168	0.0334647
1.169	0.719985	1.169	0.777142	1.169	0.58152	1.169	0.604965	1.169	0.334293	1.169	0.359052	1.169	0.0256461	1.169	0.0335453
1.17	0.719912	1.17	0.77715	1.17	0.581524	1.17	0.604983	1.17	0.33442	1.17	0.359126	1.17	0.025708	1.17	0.0336261
1.171	0.719929	1.171	0.777159	1.171	0.581541	1.171	0.605001	1.171	0.334521	1.171	0.359199	1.171	0.0257615	1.171	0.033707
1.172	0.719938	1.172	0.777168	1.172	0.581538	1.172	0.605019	1.172	0.334607	1.172	0.359271	1.172	0.0257873	1.172	0.0337881
1.173	0.720023	1.173	0.777176	1.173	0.581395	1.173	0.605037	1.173	0.334706	1.173	0.359343	1.173	0.0258399	1.173	0.0338694
1.174	0.720082	1.174	0.777185	1.174	0.581384	1.174	0.605055	1.174	0.334734	1.174	0.359415	1.174	0.0258934	1.174	0.0339508
1.175	0.72013	1.175	0.777193	1.175	0.581449	1.175	0.605073	1.175	0.334901	1.175	0.359485	1.175	0.025912	1.175	0.0340324
1.176	0.720177	1.176	0.777202	1.176	0.581522	1.176	0.605091	1.176	0.335021	1.176	0.359555	1.176	0.0259512	1.176	0.0341141
1.177	0.720173	1.177	0.77721	1.177	0.581484	1.177	0.605109	1.177	0.335148	1.177	0.359624	1.177	0.0260295	1.177	0.034196
1.178	0.72018	1.178	0.777219	1.178	0.581526	1.178	0.605127	1.178	0.335272	1.178	0.359693	1.178	0.0260965	1.178	0.0342781
1.179	0.7202	1.179	0.777228	1.179	0.581539	1.179	0.605145	1.179	0.335373	1.179	0.359761	1.179	0.0261552	1.179	0.0343603
1.18	0.720201	1.18	0.777236	1.18	0.581533	1.18	0.605162	1.18	0.335501	1.18	0.359829	1.18	0.0262253	1.18	0.0344427
1.181	0.720213	1.181	0.777244	1.181	0.581511	1.181	0.60518	1.181	0.335574	1.181	0.359895	1.181	0.0262943	1.181	0.0345252
1.182	0.72017	1.182	0.777253	1.182	0.581415	1.182	0.605198	1.182	0.335675	1.182	0.359961	1.182	0.0263685	1.182	0.0346079
1.183	0.72018	1.183	0.777261	1.183	0.581489	1.183	0.605216	1.183	0.335839	1.183	0.360027	1.183	0.0264293	1.183	0.0346908
1.184	0.72015	1.184	0.77727	1.184	0.58153	1.184	0.605233	1.184	0.335999	1.184	0.360092	1.184	0.0264798	1.184	0.0347738
1.185	0.720141	1.185	0.777278	1.185	0.581551	1.185	0.605251	1.185	0.336092	1.185	0.360156	1.185	0.0265293	1.185	0.034857
1.186	0.720137	1.186	0.777287	1.186	0.581586	1.186	0.605269	1.186	0.336181	1.186	0.36022	1.186	0.0265736	1.186	0.0349404
1.187	0.720142	1.187	0.777295	1.187	0.581578	1.187	0.605286	1.187	0.336316	1.187	0.360283	1.187	0.0266292	1.187	0.0350239
1.188	0.720194	1.188	0.777303	1.188	0.581545	1.188	0.605304	1.188	0.336428	1.188	0.360345	1.188	0.0266632	1.188	0.0351076
1.189	0.720183	1.189	0.777312	1.189	0.581599	1.189	0.605322	1.189	0.336536	1.189	0.360407	1.189	0.0267312	1.189	0.0351914
1.19	0.720256	1.19	0.77732	1.19	0.581626	1.19	0.605339	1.19	0.336688	1.19	0.360469	1.19	0.0267694	1.19	0.0352754
1.191	0.72034	1.191	0.777328	1.191	0.581529	1.191	0.605357	1.191	0.33677	1.191	0.360529	1.191	0.0268415	1.191	0.0353596
1.192	0.72038	1.192	0.777337	1.192	0.581525	1.192	0.605374	1.192	0.336886	1.192	0.360589	1.192	0.0268745	1.192	0.0354439
1.193	0.72035	1.193	0.777345	1.193	0.581572	1.193	0.605392	1.193	0.336999	1.193	0.360649	1.193	0.0269384	1.193	0.0355284
1.194	0.720224	1.194	0.777353	1.194	0.581555	1.194	0.605409	1.194	0.337137	1.194	0.360708	1.194	0.0270043	1.194	0.035613
1.195	0.720185	1.195	0.777362	1.195	0.58148	1.195	0.605427	1.195	0.337335	1.195	0.360766	1.195	0.0270486	1.195	0.0356978
1.196	0.720213	1.196	0.77737	1.196	0.581499	1.196	0.605444	1.196	0.337451	1.196	0.360824	1.196	0.0271033	1.196	0.0357827
1.197	0.720275	1.197	0.777378	1.197	0.581555	1.197	0.605462	1.197	0.337513	1.197	0.360881	1.197	0.0271538	1.197	0.0358679
1.198	0.720326	1.198	0.777386	1.198	0.581632	1.198	0.605479	1.198	0.337549	1.198	0.360938	1.198	0.0272094	1.198	0.0359531
1.199	0.720416	1.199	0.777394	1.199	0.581591	1.199	0.605496	1.199	0.337704	1.199	0.360994	1.199	0.0272589	1.199	0.0360386
1.2	0.720414	1.2	0.777403	1.2	0.581562	1.2	0.605514	1.2	0.337728	1.2	0.36105	1.2	0.0273279	1.2	0.0361242
1.201	0.72042	1.201	0.777411	1.201	0.581499	1.201	0.605531	1.201	0.337824	1.201	0.361105	1.201	0.0273846	1.201	0.0362099
1.202	0.720441	1.202	0.777419	1.202	0.581439	1.202	0.605548	1.202	0.337894	1.202	0.361159	1.202	0.0274382	1.202	0.0362959
1.203	0.720391	1.203	0.777427	1.203	0.581466	1.203	0.605565	1.203	0.337923	1.203	0.361213	1.203	0.0274866	1.203	0.0363819
1.204	0.720459	1.204	0.777435	1.204	0.581502	1.204	0.605583	1.204	0.337951	1.204	0.361266	1.204	0.0275402	1.204	0.0364682
1.205	0.720501	1.205	0.777443	1.205	0.58151	1.205	0.6056	1.205	0.338067	1.205	0.361319	1.205	0.027566	1.205	0.0365546
1.206	0.720558	1.206	0.777452	1.206	0.581516	1.206	0.605617	1.206	0.338138	1.206	0.361371	1.206	0.0276257	1.206	0.0366412
1.207	0.720467	1.207	0.77746	1.207	0.581504	1.207	0.605634	1.207	0.338317	1.207	0.361423	1.207	0.0276669	1.207	0.0367279
1.208	0.720499	1.208	0.777468	1.208	0.58162	1.208	0.605651	1.208	0.338449	1.208	0.361474	1.208	0.0277257	1.208	0.0368148
1.209	0.720462	1.209	0.777476	1.209	0.581657	1.209	0.605668	1.209	0.338518	1.209	0.361525	1.209	0.0277597	1.209	0.0369018
1.21	0.72053	1.21	0.777484	1.21	0.581747	1.21	0.605685	1.21	0.338578	1.21	0.361575	1.21	0.027804	1.21	0.036989
1.211	0.720533	1.211	0.777492	1.211	0.581769	1.211	0.605702	1.211	0.338623	1.211	0.361624	1.211	0.02787	1.211	0.0370764
1.212	0.720509	1.212	0.7775	1.212	0.581783	1.212	0.605719	1.212	0.338719	1.212	0.361674	1.212	0.0279256	1.212	0.0371639
1.213	0.720505	1.213	0.777508	1.213	0.581814	1.213	0.605736	1.213	0.338835	1.213	0.361722	1.213	0.0280008	1.213	0.0372516
1.214	0.720408	1.214	0.777516	1.214	0.581772	1.214	0.605753	1.214	0.338965	1.214	0.36177	1.214	0.028075	1.214	0.0373394
1.215	0.720385	1.215	0.777524	1.215	0.581716	1.215	0.60577	1.215	0.339058	1.215	0.361818	1.215	0.0281399	1.215	0.0374274
1.216	0.720399	1.216	0.777532	1.216	0.581671	1.216	0.605787	1.216	0.339156	1.216	0.361865	1.216	0.0281997	1.216	0.0375156
1.217	0.720322	1.217	0.77754	1.217	0.581669	1.217	0.605804	1.217	0.339244	1.217	0.361911	1.217	0.0282554	1.217	0.0376039
1.218	0.720318	1.218	0.777548	1.218	0.581709	1.218	0.605821	1.218	0.339312	1.218	0.361957	1.218	0.0282976	1.218	0.0376923
1.219	0.720306	1.219	0.777556	1.219	0.581718	1.219	0.605838	1.219	0.339393	1.219	0.362003	1.219	0.0283584	1.219	0.037781
1.22	0.720199	1.22	0.777564	1.22	0.581751	1.22	0.605854	1.22	0.339475	1.22	0.362048	1.22	0.0284099	1.22	0.0378698
1.221	0.720251	1.221	0.777571	1.221	0.581752	1.221	0.605871	1.221	0.339596	1.221	0.362092	1.221	0.0284625	1.221	0.0379587
1.222	0.720272	1.222	0.777579	1.222	0.581804	1.222	0.605888	1.222	0.339651	1.222	0.362136	1.222	0.0285171	1.222	0.0380478
1.223	0.720272	1.223	0.777587	1.223	0.581686	1.223	0.605905	1.223	0.339726	1.223	0.36218	1.223	0.0285573	1.223	0.0381371
1.224	0.720407	1.224	0.777595	1.224	0.581674	1.224	0.605921	1.224	0.339815	1.224	0.362223	1.224	0.0286191	1.224	0.0382266
1.225	0.720395	1.225	0.777603	1.225	0.581696	1.225	0.605938	1.225	0.339828	1.225	0.362266	1.225	0.028682	1.225	0.0383161
1.226	0.720384	1.226	0.777611	1.226	0.581756	1.226	0.605954	1.226	0.339947	1.226	0.362308	1.226	0.0287315	1.226	0.0384059
1.227	0.720435	1.227	0.777619	1.227	0.5818	1.227	0.605971	1.227	0.340014	1.227	0.362349	1.227	0.0287933	1.227	0.0384958
1.228	0.720486	1.228	0.777626	1.228	0.581785	1.228	0.605988	1.228	0.340077	1.228	0.362391	1.228	0.028852	1.228	0.0385859
1.229	0.720546	1.229	0.777634	1.229	0.581743	1.229	0.606004	1.229	0.340149	1.229	0.362431	1.229	0.0289066	1.229	0.0386761
1.23	0.720509	1.23	0.777642	1.23	0.581631	1.23	0.606021	1.23	0.340219	1.23	0.362472	1.23	0.0289726	1.23	0.0387665
1.231	0.720511	1.231	0.77765	1.231	0.581611	1.231	0.606037	1.231	0.340314	1.231	0.362511	1.231	0.02902	1.231	0.038857
1.232	0.72052	1.232	0.777658	1.232	0.581581	1.232	0.606054	1.232	0.340382	1.232	0.362551	1.232	0.0291076	1.232	0.0389477
1.233	0.720575	1.233	0.777665	1.233	0.581508	1.233	0.60607	1.233	0.340414	1.233	0.36259	1.233	0.0291529	1.233	0.0390386
1.234	0.720541	1.234	0.777673	1.234	0.581473	1.234	0.606087	1.234	0.340536	1.234	0.362628	1.234	0.0292106	1.234	0.0391296
1.235	0.720605	1.235	0.777681	1.235	0.581447	1.235	0.606103	1.235	0.340613	1.235	0.362666	1.235	0.0292766	1.235	0.0392208
1.236	0.720546	1.236	0.777688	1.236	0.581396	1.236	0.606119	1.236	0.340719	1.236	0.362704	1.236	0.0292972	1.236	0.0393121
1.237	0.720525	1.237	0.777696	1.237	0.58145	1.237	0.606136	1.237	0.340802	1.237	0.362741	1.237	0.0293642	1.237	0.0394036
1.238	0.720587	1.238	0.777704	1.238	0.581476	1.238	0.606152	1.238	0.340808	1.238	0.362777	1.238	0.0294569	1.238	0.0394953
1.239	0.720613	1.239	0.777712	1.239	0.581395	1.239	0.606168	1.239	0.340852	1.239	0.362814	1.239	0.0295157	1.239	0.0395871
1.24	0.720596	1.24	0.777719	1.24	0.581321	1.24	0.606184	1.24	0.340886	1.24	0.362849	1.24	0.0295713	1.24	0.039679
1.241	0.720579	1.241	0.777727	1.241	0.581308	1.241	0.606201	1.241	0.340884	1.241	0.362885	1.241	0.0296259	1.241	0.0397711
1.242	0.720653	1.242	0.777734	1.242	0.581378	1.242	0.606217	1.242	0.340964	1.242	0.36292	1.242	0.0296919	1.242	0.0398634
1.243	0.720673	1.243	0.777742	1.243	0.581311	1.243	0.606233	1.243	0.341046	1.243	0.362954	1.243	0.0297599	1.243	0.0399559
1.244	0.720673	1.244	0.77775	1.244	0.581325	1.244	0.606249	1.244	0.341116	1.244	0.362988	1.244	0.0298155	1.244	0.0400485
1.245	0.720565	1.245	0.777757	1.245	0.58134	1.245	0.606265	1.245	0.341151	1.245	0.363022	1.245	0.0298568	1.245	0.0401412
1.246	0.720593	1.246	0.777765	1.246	0.581361	1.246	0.606281	1.246	0.341225	1.246	0.363055	1.246	0.0299134	1.246	0.0402341
1.247	0.720601	1.247	0.777773	1.247	0.58138	1.247	0.606297	1.247	0.341315	1.247	0.363088	1.247	0.0299526	1.247	0.0403272
1.248	0.720661	1.248	0.77778	1.248	0.581359	1.248	0.606314	1.248	0.341419	1.248	0.363121	1.248	0.0300082	1.248	0.0404204
1.249	0.720572	1.249	0.777788	1.249	0.581383	1.249	0.60633	1.249	0.341494	1.249	0.363153	1.249	0.0300721	1.249	0.0405138
1.25	0.720539	1.25	0.777795	1.25	0.581475	1.25	0.606346	1.25	0.341535	1.25	0.363184	1.25	0.0301432	1.25	0.0406073
1.251	0.720541	1.251	0.777803	1.251	0.581498	1.251	0.606361	1.251	0.341572	1.251	0.363216	1.251	0.0301855	1.251	0.040701
1.252	0.72052	1.252	0.77781	1.252	0.581573	1.252	0.606377	1.252	0.341652	1.252	0.363246	1.252	0.0302329	1.252	0.0407949
1.253	0.720538	1.253	0.777818	1.253	0.581598	1.253	0.606393	1.253	0.341714	1.253	0.363277	1.253	0.0302885	1.253	0.0408889
1.254	0.7205	1.254	0.777825	1.254	0.581657	1.254	0.606409	1.254	0.341804	1.254	0.363307	1.254	0.030337	1.254	0.040983
1.255	0.720474	1.255	0.777833	1.255	0.581722	1.255	0.606425	1.255	0.341836	1.255	0.363337	1.255	0.0303813	1.255	0.0410774
1.256	0.720471	1.256	0.77784	1.256	0.581761	1.256	0.606441	1.256	0.341877	1.256	0.363366	1.256	0.030439	1.256	0.0411718
1.257	0.720447	1.257	0.777848	1.257	0.581742	1.257	0.606457	1.257	0.34191	1.257	0.363395	1.257	0.0305029	1.257	0.0412665
1.258	0.720408	1.258	0.777855	1.258	0.581789	1.258	0.606472	1.258	0.342017	1.258	0.363423	1.258	0.030574	1.258	0.0413612
1.259	0.720369	1.259	0.777863	1.259	0.581787	1.259	0.606488	1.259	0.342065	1.259	0.363452	1.259	0.0306502	1.259	0.0414562
1.26	0.720301	1.26	0.77787	1.26	0.581792	1.26	0.606504	1.26	0.342161	1.26	0.363479	1.26	0.0306946	1.26	0.0415513
1.261	0.720356	1.261	0.777878	1.261	0.581818	1.261	0.60652	1.261	0.342261	1.261	0.363507	1.261	0.0307471	1.261	0.0416465
1.262	0.7203	1.262	0.777885	1.262	0.581848	1.262	0.606535	1.262	0.34235	1.262	0.363534	1.262	0.0307945	1.262	0.0417419
1.263	0.720351	1.263	0.777892	1.263	0.581883	1.263	0.606551	1.263	0.342433	1.263	0.363561	1.263	0.030846	1.263	0.0418375
1.264	0.720346	1.264	0.7779	1.264	0.581877	1.264	0.606567	1.264	0.342479	1.264	0.363587	1.264	0.0309336	1.264	0.0419332
1.265	0.720322	1.265	0.777907	1.265	0.581913	1.265	0.606582	1.265	0.342564	1.265	0.363613	1.265	0.0309903	1.265	0.0420291
1.266	0.72034	1.266	0.777914	1.266	0.58194	1.266	0.606598	1.266	0.342626	1.266	0.363638	1.266	0.0310284	1.266	0.0421251
1.267	0.720385	1.267	0.777922	1.267	0.581857	1.267	0.606613	1.267	0.342679	1.267	0.363664	1.267	0.0310923	1.267	0.0422213
1.268	0.720491	1.268	0.777929	1.268	0.581799	1.268	0.606629	1.268	0.342729	1.268	0.363689	1.268	0.0311583	1.268	0.0423177
1.269	0.720513	1.269	0.777937	1.269	0.581796	1.269	0.606644	1.269	0.342825	1.269	0.363713	1.269	0.0312129	1.269	0.0424142
1.27	0.720609	1.27	0.777944	1.27	0.581848	1.27	0.60666	1.27	0.342864	1.27	0.363737	1.27	0.0312892	1.27	0.0425108
1.271	0.720583	1.271	0.777951	1.271	0.58178	1.271	0.606675	1.271	0.342878	1.271	0.363761	1.271	0.0313427	1.271	0.0426076
1.272	0.720633	1.272	0.777959	1.272	0.581714	1.272	0.606691	1.272	0.342949	1.272	0.363785	1.272	0.0313891	1.272	0.0427046
1.273	0.720514	1.273	0.777966	1.273	0.581664	1.273	0.606706	1.273	0.343016	1.273	0.363808	1.273	0.0314551	1.273	0.0428017
1.274	0.720536	1.274	0.777973	1.274	0.581651	1.274	0.606721	1.274	0.343096	1.274	0.363831	1.274	0.0315004	1.274	0.0428989
1.275	0.720598	1.275	0.77798	1.275	0.581629	1.275	0.606737	1.275	0.343107	1.275	0.363853	1.275	0.031555	1.275	0.0429964
1.276	0.720571	1.276	0.777988	1.276	0.581625	1.276	0.606752	1.276	0.343149	1.276	0.363875	1.276	0.0316096	1.276	0.0430939
1.277	0.720489	1.277	0.777995	1.277	0.581499	1.277	0.606767	1.277	0.34318	1.277	0.363897	1.277	0.0316694	1.277	0.0431917
1.278	0.720485	1.278	0.778002	1.278	0.581468	1.278	0.606782	1.278	0.343251	1.278	0.363919	1.278	0.0317003	1.278	0.0432896
1.279	0.720496	1.279	0.778009	1.279	0.581502	1.279	0.606798	1.279	0.34329	1.279	0.36394	1.279	0.0317601	1.279	0.0433876
1.28	0.720528	1.28	0.778017	1.28	0.581532	1.28	0.606813	1.28	0.343323	1.28	0.363961	1.28	0.0318364	1.28	0.0434858
1.281	0.720528	1.281	0.778024	1.281	0.581529	1.281	0.606828	1.281	0.343308	1.281	0.363982	1.281	0.0318899	1.281	0.0435841
1.282	0.720491	1.282	0.778031	1.282	0.581555	1.282	0.606843	1.282	0.343341	1.282	0.364002	1.282	0.0319291	1.282	0.0436826
1.283	0.720459	1.283	0.778038	1.283	0.581508	1.283	0.606858	1.283	0.343455	1.283	0.364022	1.283	0.0319765	1.283	0.0437813
1.284	0.720459	1.284	0.778046	1.284	0.581433	1.284	0.606873	1.284	0.343539	1.284	0.364041	1.284	0.032027	1.284	0.0438801
1.285	0.720486	1.285	0.778053	1.285	0.581418	1.285	0.606888	1.285	0.343501	1.285	0.364061	1.285	0.0320899	1.285	0.043979
1.286	0.720483	1.286	0.77806	1.286	0.581396	1.286	0.606903	1.286	0.343496	1.286	0.36408	1.286	0.0321393	1.286	0.0440781
1.287	0.720486	1.287	0.778067	1.287	0.581439	1.287	0.606918	1.287	0.343607	1.287	0.364099	1.287	0.0322197	1.287	0.0441774
1.288	0.720496	1.288	0.778074	1.288	0.581354	1.288	0.606933	1.288	0.343673	1.288	0.364117	1.288	0.0322887	1.288	0.0442768
1.289	0.720445	1.289	0.778081	1.289	0.581374	1.289	0.606948	1.289	0.343669	1.289	0.364135	1.289	0.0323568	1.289	0.0443763
1.29	0.720512	1.29	0.778088	1.29	0.581505	1.29	0.606963	1.29	0.343653	1.29	0.364153	1.29	0.0324227	1.29	0.0444761
1.291	0.720505	1.291	0.778096	1.291	0.581533	1.291	0.606978	1.291	0.343682	1.291	0.364171	1.291	0.0324567	1.291	0.0445759
1.292	0.720588	1.292	0.778103	1.292	0.581601	1.292	0.606993	1.292	0.343752	1.292	0.364188	1.292	0.0325144	1.292	0.0446759
1.293	0.720652	1.293	0.77811	1.293	0.581562	1.293	0.607008	1.293	0.34383	1.293	0.364205	1.293	0.0325526	1.293	0.0447761
1.294	0.720654	1.294	0.778117	1.294	0.581609	1.294	0.607023	1.294	0.343814	1.294	0.364221	1.294	0.032602	1.294	0.0448764
1.295	0.720718	1.295	0.778124	1.295	0.581569	1.295	0.607038	1.295	0.34391	1.295	0.364238	1.295	0.0326608	1.295	0.0449769
1.296	0.720651	1.296	0.778131	1.296	0.581523	1.296	0.607052	1.296	0.343923	1.296	0.364254	1.296	0.0327216	1.296	0.0450775
1.297	0.720644	1.297	0.778138	1.297	0.581472	1.297	0.607067	1.297	0.343978	1.297	0.36427	1.297	0.0327824	1.297	0.0451783
1.298	0.720641	1.298	0.778145	1.298	0.581463	1.298	0.607082	1.298	0.344032	1.298	0.364285	1.298	0.0328432	1.298	0.0452792
1.299	0.720628	1.299	0.778152	1.299	0.581517	1.299	0.607097	1.299	0.344022	1.299	0.364301	1.299	0.0329132	1.299	0.0453803
1.3	0.720605	1.3	0.778159	1.3	0.581491	1.3	0.607111	1.3	0.344109	1.3	0.364316	1.3	0.0329864	1.3	0.0454815
1.301	0.720616	1.301	0.778166	1.301	0.581472	1.301	0.607126	1.301	0.344112	1.301	0.364331	1.301	0.0330606	1.301	0.0455829
1.302	0.72066	1.302	0.778173	1.302	0.581467	1.302	0.607141	1.302	0.344186	1.302	0.364345	1.302	0.0331307	1.302	0.0456844
1.303	0.720592	1.303	0.77818	1.303	0.581559	1.303	0.607155	1.303	0.344279	1.303	0.364359	1.303	0.0331863	1.303	0.0457861
1.304	0.720634	1.304	0.778187	1.304	0.581491	1.304	0.60717	1.304	0.344332	1.304	0.364373	1.304	0.0332492	1.304	0.0458879
1.305	0.72064	1.305	0.778194	1.305	0.58152	1.305	0.607184	1.305	0.344343	1.305	0.364387	1.305	0.0332997	1.305	0.0459899
1.306	0.720604	1.306	0.778201	1.306	0.581478	1.306	0.607199	1.306	0.344421	1.306	0.364401	1.306	0.0333605	1.306	0.046092
1.307	0.720664	1.307	0.778208	1.307	0.581511	1.307	0.607213	1.307	0.344487	1.307	0.364414	1.307	0.0334058	1.307	0.0461943
1.308	0.720704	1.308	0.778215	1.308	0.581517	1.308	0.607228	1.308	0.344527	1.308	0.364427	1.308	0.0334749	1.308	0.0462967
1.309	0.720678	1.309	0.778222	1.309	0.581673	1.309	0.607242	1.309	0.344537	1.309	0.364439	1.309	0.0335068	1.309	0.0463993
1.31	0.720643	1.31	0.778229	1.31	0.58177	1.31	0.607257	1.31	0.344501	1.31	0.364452	1.31	0.0335521	1.31	0.046502
1.311	0.720717	1.311	0.778236	1.311	0.5818	1.311	0.607271	1.311	0.34456	1.311	0.364464	1.311	0.0336212	1.311	0.0466049
1.312	0.720736	1.312	0.778243	1.312	0.581789	1.312	0.607285	1.312	0.344588	1.312	0.364476	1.312	0.0336552	1.312	0.0467079
1.313	0.720755	1.313	0.77825	1.313	0.581715	1.313	0.6073	1.313	0.344711	1.313	0.364488	1.313	0.0337315	1.313	0.0468111
1.314	0.720759	1.314	0.778257	1.314	0.581645	1.314	0.607314	1.314	0.344723	1.314	0.364499	1.314	0.0337892	1.314	0.0469144
1.315	0.720729	1.315	0.778264	1.315	0.581598	1.315	0.607328	1.315	0.344735	1.315	0.364511	1.315	0.0338685	1.315	0.0470179
1.316	0.720754	1.316	0.778271	1.316	0.581566	1.316	0.607343	1.316	0.34479	1.316	0.364522	1.316	0.0339365	1.316	0.0471215
1.317	0.720768	1.317	0.778278	1.317	0.581534	1.317	0.607357	1.317	0.344809	1.317	0.364533	1.317	0.0339839	1.317	0.0472252
1.318	0.720784	1.318	0.778285	1.318	0.581533	1.318	0.607371	1.318	0.344834	1.318	0.364543	1.318	0.0340375	1.318	0.0473291
1.319	0.720723	1.319	0.778292	1.319	0.581532	1.319	0.607385	1.319	0.344881	1.319	0.364554	1.319	0.0340901	1.319	0.0474332
1.32	0.720704	1.32	0.778298	1.32	0.58145	1.32	0.6074	1.32	0.344955	1.32	0.364564	1.32	0.0341581	1.32	0.0475374
1.321	0.720603	1.321	0.778305	1.321	0.581435	1.321	0.607414	1.321	0.344969	1.321	0.364574	1.321	0.034223	1.321	0.0476417
1.322	0.720627	1.322	0.778312	1.322	0.581428	1.322	0.607428	1.322	0.344982	1.322	0.364583	1.322	0.0342694	1.322	0.0477462
1.323	0.720636	1.323	0.778319	1.323	0.581533	1.323	0.607442	1.323	0.345031	1.323	0.364593	1.323	0.0343271	1.323	0.0478509
1.324	0.720632	1.324	0.778326	1.324	0.581465	1.324	0.607456	1.324	0.345048	1.324	0.364602	1.324	0.0343838	1.324	0.0479557
1.325	0.720614	1.325	0.778333	1.325	0.58148	1.325	0.60747	1.325	0.345097	1.325	0.364611	1.325	0.0344415	1.325	0.0480606
1.326	0.720588	1.326	0.77834	1.326	0.581561	1.326	0.607484	1.326	0.345047	1.326	0.36462	1.326	0.0344951	1.326	0.0481657
1.327	0.720583	1.327	0.778346	1.327	0.581595	1.327	0.607498	1.327	0.345088	1.327	0.364629	1.327	0.0345507	1.327	0.0482709
1.328	0.720538	1.328	0.778353	1.328	0.581624	1.328	0.607512	1.328	0.345119	1.328	0.364637	1.328	0.0346105	1.328	0.0483763
1.329	0.72047	1.329	0.77836	1.329	0.581664	1.329	0.607526	1.329	0.345138	1.329	0.364645	1.329	0.0346754	1.329	0.0484818
1.33	0.720537	1.33	0.778367	1.33	0.581665	1.33	0.60754	1.33	0.345139	1.33	0.364653	1.33	0.0347403	1.33	0.0485875
1.331	0.720554	1.331	0.778374	1.331	0.581675	1.331	0.607554	1.331	0.345164	1.331	0.364661	1.331	0.0348001	1.331	0.0486933
1.332	0.72051	1.332	0.77838	1.332	0.581644	1.332	0.607568	1.332	0.345226	1.332	0.364669	1.332	0.0348732	1.332	0.0487992
1.333	0.720554	1.333	0.778387	1.333	0.581679	1.333	0.607582	1.333	0.345233	1.333	0.364676	1.333	0.0349485	1.333	0.0489053
1.334	0.720652	1.334	0.778394	1.334	0.581596	1.334	0.607596	1.334	0.345319	1.334	0.364683	1.334	0.0350227	1.334	0.0490116
1.335	0.720651	1.335	0.778401	1.335	0.581561	1.335	0.60761	1.335	0.345407	1.335	0.36469	1.335	0.0350763	1.335	0.0491179
1.336	0.720665	1.336	0.778407	1.336	0.581494	1.336	0.607623	1.336	0.345484	1.336	0.364697	1.336	0.0351195	1.336	0.0492245
1.337	0.720687	1.337	0.778414	1.337	0.581468	1.337	0.607637	1.337	0.345496	1.337	0.364704	1.337	0.0351587	1.337	0.0493312
1.338	0.720632	1.338	0.778421	1.338	0.581454	1.338	0.607651	1.338	0.345529	1.338	0.36471	1.338	0.0351999	1.338	0.049438
1.339	0.720609	1.339	0.778428	1.339	0.581494	1.339	0.607665	1.339	0.345506	1.339	0.364717	1.339	0.0352535	1.339	0.0495449
1.34	0.720589	1.34	0.778434	1.34	0.58145	1.34	0.607678	1.34	0.345496	1.34	0.364723	1.34	0.0353442	1.34	0.049652
1.341	0.720635	1.341	0.778441	1.341	0.58149	1.341	0.607692	1.341	0.345481	1.341	0.364729	1.341	0.035406	1.341	0.0497593
1.342	0.720644	1.342	0.778448	1.342	0.581479	1.342	0.607706	1.342	0.345488	1.342	0.364734	1.342	0.0354596	1.342	0.0498667
1.343	0.72062	1.343	0.778455	1.343	0.581553	1.343	0.607719	1.343	0.34555	1.343	0.36474	1.343	0.0355122	1.343	0.0499742
1.344	0.720674	1.344	0.778461	1.344	0.581524	1.344	0.607733	1.344	0.345507	1.344	0.364745	1.344	0.0355699	1.344	0.0500819
1.345	0.720753	1.345	0.778468	1.345	0.581463	1.345	0.607746	1.345	0.345565	1.345	0.364751	1.345	0.0356399	1.345	0.0501897
1.346	0.720749	1.346	0.778475	1.346	0.581443	1.346	0.60776	1.346	0.345617	1.346	0.364756	1.346	0.0356904	1.346	0.0502977
1.347	0.720739	1.347	0.778481	1.347	0.581376	1.347	0.607774	1.347	0.345669	1.347	0.364761	1.347	0.0357265	1.347	0.0504058
1.348	0.720765	1.348	0.778488	1.348	0.581375	1.348	0.607787	1.348	0.345731	1.348	0.364765	1.348	0.0357811	1.348	0.050514
1.349	0.720764	1.349	0.778495	1.349	0.581435	1.349	0.607801	1.349	0.345753	1.349	0.36477	1.349	0.0358615	1.349	0.0506224
1.35	0.720705	1.35	0.778501	1.35	0.581444	1.35	0.607814	1.35	0.345797	1.35	0.364774	1.35	0.0358955	1.35	0.050731
1.351	0.720718	1.351	0.778508	1.351	0.581432	1.351	0.607828	1.351	0.345844	1.351	0.364778	1.351	0.0359728	1.351	0.0508396
1.352	0.720766	1.352	0.778515	1.352	0.581446	1.352	0.607841	1.352	0.3459	1.352	0.364783	1.352	0.0360429	1.352	0.0509484
1.353	0.720787	1.353	0.778521	1.353	0.581398	1.353	0.607854	1.353	0.345943	1.353	0.364786	1.353	0.0361294	1.353	0.0510574
1.354	0.720821	1.354	0.778528	1.354	0.581381	1.354	0.607868	1.354	0.345966	1.354	0.36479	1.354	0.0361933	1.354	0.0511665
1.355	0.720721	1.355	0.778534	1.355	0.581422	1.355	0.607881	1.355	0.34602	1.355	0.364794	1.355	0.0362562	1.355	0.0512757
1.356	0.720841	1.356	0.778541	1.356	0.581468	1.356	0.607894	1.356	0.346096	1.356	0.364797	1.356	0.0363438	1.356	0.0513851
1.357	0.720869	1.357	0.778548	1.357	0.581484	1.357	0.607908	1.357	0.346056	1.357	0.364801	1.357	0.0364046	1.357	0.0514946
1.358	0.720846	1.358	0.778554	1.358	0.581505	1.358	0.607921	1.358	0.34607	1.358	0.364804	1.358	0.0364757	1.358	0.0516043
1.359	0.720876	1.359	0.778561	1.359	0.581501	1.359	0.607934	1.359	0.346077	1.359	0.364807	1.359	0.0365303	1.359	0.051714
1.36	0.720919	1.36	0.778567	1.36	0.5816	1.36	0.607948	1.36	0.346086	1.36	0.36481	1.36	0.0366138	1.36	0.051824
1.361	0.720945	1.361	0.778574	1.361	0.58156	1.361	0.607961	1.361	0.346147	1.361	0.364812	1.361	0.0366787	1.361	0.051934
1.362	0.720903	1.362	0.778581	1.362	0.581555	1.362	0.607974	1.362	0.34617	1.362	0.364815	1.362	0.0367395	1.362	0.0520443
1.363	0.720914	1.363	0.778587	1.363	0.581509	1.363	0.607987	1.363	0.346241	1.363	0.364817	1.363	0.0368075	1.363	0.0521546
1.364	0.72096	1.364	0.778594	1.364	0.581508	1.364	0.608	1.364	0.346242	1.364	0.36482	1.364	0.0368631	1.364	0.0522651
1.365	0.720975	1.365	0.7786	1.365	0.581535	1.365	0.608014	1.365	0.346284	1.365	0.364822	1.365	0.036927	1.365	0.0523757
1.366	0.72101	1.366	0.778607	1.366	0.581566	1.366	0.608027	1.366	0.346313	1.366	0.364824	1.366	0.0370043	1.366	0.0524865
1.367	0.720978	1.367	0.778613	1.367	0.581592	1.367	0.60804	1.367	0.346343	1.367	0.364826	1.367	0.0370589	1.367	0.0525974
1.368	0.721036	1.368	0.77862	1.368	0.581604	1.368	0.608053	1.368	0.346388	1.368	0.364827	1.368	0.0371115	1.368	0.0527084
1.369	0.721057	1.369	0.778626	1.369	0.581591	1.369	0.608066	1.369	0.346404	1.369	0.364829	1.369	0.0372001	1.369	0.0528196
1.37	0.720975	1.37	0.778633	1.37	0.581601	1.37	0.608079	1.37	0.346405	1.37	0.364831	1.37	0.037264	1.37	0.0529309
1.371	0.720981	1.371	0.778639	1.371	0.581641	1.371	0.608092	1.371	0.346398	1.371	0.364832	1.371	0.0373289	1.371	0.0530423
1.372	0.72098	1.372	0.778646	1.372	0.581606	1.372	0.608105	1.372	0.346418	1.372	0.364833	1.372	0.037366	1.372	0.0531539
1.373	0.720918	1.373	0.778652	1.373	0.581704	1.373	0.608118	1.373	0.34644	1.373	0.364834	1.373	0.0374083	1.373	0.0532656
1.374	0.720911	1.374	0.778659	1.374	0.581608	1.374	0.608131	1.374	0.346428	1.374	0.364835	1.374	0.0374485	1.374	0.0533775
1.375	0.721007	1.375	0.778665	1.375	0.581679	1.375	0.608144	1.375	0.346462	1.375	0.364836	1.375	0.0375	1.375	0.0534895
1.376	0.720992	1.376	0.778672	1.376	0.581667	1.376	0.608157	1.376	0.346432	1.376	0.364837	1.376	0.0375608	1.376	0.0536016
1.377	0.720932	1.377	0.778678	1.377	0.581785	1.377	0.60817	1.377	0.346465	1.377	0.364838	1.377	0.0376195	1.377	0.0537139
1.378	0.720906	1.378	0.778685	1.378	0.581752	1.378	0.608182	1.378	0.346444	1.378	0.364838	1.378	0.0376608	1.378	0.0538263
1.379	0.720907	1.379	0.778691	1.379	0.581764	1.379	0.608195	1.379	0.346457	1.379	0.364838	1.379	0.0377401	1.379	0.0539388
1.38	0.720881	1.38	0.778698	1.38	0.581851	1.38	0.608208	1.38	0.346538	1.38	0.364839	1.38	0.0378019	1.38	0.0540515
1.381	0.720833	1.381	0.778704	1.381	0.581917	1.381	0.608221	1.381	0.346616	1.381	0.364839	1.381	0.0378483	1.381	0.0541643
1.382	0.720827	1.382	0.778711	1.382	0.581883	1.382	0.608234	1.382	0.346681	1.382	0.364839	1.382	0.0379256	1.382	0.0542772
1.383	0.720829	1.383	0.778717	1.383	0.581845	1.383	0.608246	1.383	0.34668	1.383	0.364839	1.383	0.0380039	1.383	0.0543903
1.384	0.720755	1.384	0.778724	1.384	0.581775	1.384	0.608259	1.384	0.346668	1.384	0.364839	1.384	0.0380709	1.384	0.0545035
1.385	0.720722	1.385	0.77873	1.385	0.581721	1.385	0.608272	1.385	0.346734	1.385	0.364839	1.385	0.0381564	1.385	0.0546168
1.386	0.72075	1.386	0.778736	1.386	0.58178	1.386	0.608285	1.386	0.34671	1.386	0.364838	1.386	0.0382255	1.386	0.0547303
1.387	0.720746	1.387	0.778743	1.387	0.581746	1.387	0.608297	1.387	0.346737	1.387	0.364838	1.387	0.0383089	1.387	0.0548439
1.388	0.720757	1.388	0.778749	1.388	0.581685	1.388	0.60831	1.388	0.34671	1.388	0.364837	1.388	0.0383862	1.388	0.0549576
1.389	0.720674	1.389	0.778756	1.389	0.581665	1.389	0.608323	1.389	0.346713	1.389	0.364837	1.389	0.0384378	1.389	0.0550715
1.39	0.720663	1.39	0.778762	1.39	0.581642	1.39	0.608335	1.39	0.346771	1.39	0.364836	1.39	0.038481	1.39	0.0551855
1.391	0.720677	1.391	0.778768	1.391	0.581698	1.391	0.608348	1.391	0.346869	1.391	0.364835	1.391	0.0385408	1.391	0.0552996
1.392	0.720682	1.392	0.778775	1.392	0.581724	1.392	0.60836	1.392	0.346911	1.392	0.364834	1.392	0.0385965	1.392	0.0554139
1.393	0.720781	1.393	0.778781	1.393	0.581713	1.393	0.608373	1.393	0.346924	1.393	0.364833	1.393	0.0386294	1.393	0.0555282
1.394	0.720818	1.394	0.778788	1.394	0.581778	1.394	0.608385	1.394	0.346933	1.394	0.364832	1.394	0.0386758	1.394	0.0556428
1.395	0.720802	1.395	0.778794	1.395	0.581697	1.395	0.608398	1.395	0.346916	1.395	0.364831	1.395	0.0387181	1.395	0.0557574
1.396	0.720772	1.396	0.7788	1.396	0.581627	1.396	0.60841	1.396	0.346924	1.396	0.36483	1.396	0.0387624	1.396	0.0558722
1.397	0.720817	1.397	0.778807	1.397	0.581674	1.397	0.608423	1.397	0.347008	1.397	0.364828	1.397	0.0388355	1.397	0.0559871
1.398	0.720792	1.398	0.778813	1.398	0.581673	1.398	0.608435	1.398	0.347014	1.398	0.364827	1.398	0.0389035	1.398	0.0561021
1.399	0.720747	1.399	0.778819	1.399	0.581621	1.399	0.608448	1.399	0.347007	1.399	0.364825	1.399	0.0389829	1.399	0.0562173
1.4	0.720786	1.4	0.778826	1.4	0.581717	1.4	0.60846	1.4	0.347055	1.4	0.364824	1.4	0.039019	1.4	0.0563326
1.401	0.720811	1.401	0.778832	1.401	0.581622	1.401	0.608473	1.401	0.347065	1.401	0.364822	1.401	0.0390829	1.401	0.056448
1.402	0.720772	1.402	0.778838	1.402	0.581594	1.402	0.608485	1.402	0.347048	1.402	0.36482	1.402	0.0391426	1.402	0.0565636
1.403	0.720837	1.403	0.778845	1.403	0.581608	1.403	0.608497	1.403	0.347027	1.403	0.364818	1.403	0.0392045	1.403	0.0566793
1.404	0.720842	1.404	0.778851	1.404	0.581543	1.404	0.60851	1.404	0.347022	1.404	0.364816	1.404	0.0392498	1.404	0.0567951
1.405	0.720904	1.405	0.778857	1.405	0.581464	1.405	0.608522	1.405	0.34709	1.405	0.364814	1.405	0.0393137	1.405	0.056911
1.406	0.720858	1.406	0.778864	1.406	0.581612	1.406	0.608534	1.406	0.347051	1.406	0.364812	1.406	0.0393498	1.406	0.0570271
1.407	0.720806	1.407	0.77887	1.407	0.581616	1.407	0.608547	1.407	0.347024	1.407	0.36481	1.407	0.0394301	1.407	0.0571433
1.408	0.720881	1.408	0.778876	1.408	0.581618	1.408	0.608559	1.408	0.347059	1.408	0.364808	1.408	0.0395043	1.408	0.0572596
1.409	0.720892	1.409	0.778883	1.409	0.58158	1.409	0.608571	1.409	0.347053	1.409	0.364805	1.409	0.0395322	1.409	0.0573761
1.41	0.720869	1.41	0.778889	1.41	0.581559	1.41	0.608583	1.41	0.34709	1.41	0.364803	1.41	0.0395754	1.41	0.0574926
1.411	0.720829	1.411	0.778895	1.411	0.581538	1.411	0.608595	1.411	0.347173	1.411	0.3648	1.411	0.0396331	1.411	0.0576093
1.412	0.720821	1.412	0.778901	1.412	0.581573	1.412	0.608608	1.412	0.347187	1.412	0.364798	1.412	0.0396775	1.412	0.0577262
1.413	0.720829	1.413	0.778908	1.413	0.581569	1.413	0.60862	1.413	0.347163	1.413	0.364795	1.413	0.0397403	1.413	0.0578431
1.414	0.720802	1.414	0.778914	1.414	0.581581	1.414	0.608632	1.414	0.347208	1.414	0.364793	1.414	0.0397939	1.414	0.0579602
1.415	0.720875	1.415	0.77892	1.415	0.581633	1.415	0.608644	1.415	0.347257	1.415	0.36479	1.415	0.0398547	1.415	0.0580774
1.416	0.720907	1.416	0.778926	1.416	0.581654	1.416	0.608656	1.416	0.347258	1.416	0.364787	1.416	0.0399258	1.416	0.0581947
1.417	0.720944	1.417	0.778933	1.417	0.581619	1.417	0.608668	1.417	0.347225	1.417	0.364784	1.417	0.0399856	1.417	0.0583122
1.418	0.720988	1.418	0.778939	1.418	0.58161	1.418	0.60868	1.418	0.347319	1.418	0.364781	1.418	0.0400361	1.418	0.0584297
1.419	0.720986	1.419	0.778945	1.419	0.581492	1.419	0.608692	1.419	0.347312	1.419	0.364778	1.419	0.0401164	1.419	0.0585474
1.42	0.720982	1.42	0.778951	1.42	0.58153	1.42	0.608704	1.42	0.347341	1.42	0.364775	1.42	0.040204	1.42	0.0586653
1.421	0.721006	1.421	0.778958	1.421	0.58158	1.421	0.608716	1.421	0.347402	1.421	0.364772	1.421	0.0402947	1.421	0.0587832
1.422	0.720992	1.422	0.778964	1.422	0.581572	1.422	0.608728	1.422	0.347463	1.422	0.364769	1.422	0.0403566	1.422	0.0589013
1.423	0.720946	1.423	0.77897	1.423	0.581568	1.423	0.60874	1.423	0.347502	1.423	0.364766	1.423	0.0404369	1.423	0.0590194
1.424	0.720889	1.424	0.778976	1.424	0.581542	1.424	0.608752	1.424	0.34747	1.424	0.364763	1.424	0.0405111	1.424	0.0591378
1.425	0.720852	1.425	0.778983	1.425	0.581594	1.425	0.608764	1.425	0.347488	1.425	0.364759	1.425	0.0405936	1.425	0.0592562
1.426	0.720891	1.426	0.778989	1.426	0.581675	1.426	0.608776	1.426	0.347568	1.426	0.364756	1.426	0.0406739	1.426	0.0593747
1.427	0.720917	1.427	0.778995	1.427	0.58166	1.427	0.608788	1.427	0.347537	1.427	0.364753	1.427	0.0407615	1.427	0.0594934
1.428	0.720951	1.428	0.779001	1.428	0.581655	1.428	0.6088	1.428	0.34755	1.428	0.364749	1.428	0.0408306	1.428	0.0596122
1.429	0.720889	1.429	0.779007	1.429	0.58159	1.429	0.608812	1.429	0.347605	1.429	0.364746	1.429	0.0409295	1.429	0.0597311
1.43	0.720839	1.43	0.779014	1.43	0.58168	1.43	0.608824	1.43	0.347624	1.43	0.364742	1.43	0.0410027	1.43	0.0598502
1.431	0.720865	1.431	0.77902	1.431	0.581643	1.431	0.608835	1.431	0.347655	1.431	0.364739	1.431	0.0410583	1.431	0.0599693
1.432	0.720844	1.432	0.779026	1.432	0.581612	1.432	0.608847	1.432	0.347642	1.432	0.364735	1.432	0.0411325	1.432	0.0600886
1.433	0.720873	1.433	0.779032	1.433	0.581681	1.433	0.608859	1.433	0.34775	1.433	0.364731	1.433	0.041215	1.433	0.060208
1.434	0.720768	1.434	0.779038	1.434	0.581731	1.434	0.608871	1.434	0.347769	1.434	0.364728	1.434	0.0412696	1.434	0.0603275
1.435	0.720819	1.435	0.779044	1.435	0.581726	1.435	0.608883	1.435	0.347833	1.435	0.364724	1.435	0.0413108	1.435	0.0604471
1.436	0.72081	1.436	0.779051	1.436	0.581703	1.436	0.608894	1.436	0.34781	1.436	0.36472	1.436	0.0413541	1.436	0.0605669
1.437	0.720755	1.437	0.779057	1.437	0.581675	1.437	0.608906	1.437	0.347818	1.437	0.364716	1.437	0.0414448	1.437	0.0606867
1.438	0.720764	1.438	0.779063	1.438	0.581673	1.438	0.608918	1.438	0.347802	1.438	0.364712	1.438	0.041486	1.438	0.0608067
1.439	0.720797	1.439	0.779069	1.439	0.581728	1.439	0.608929	1.439	0.34783	1.439	0.364708	1.439	0.0415262	1.439	0.0609268
1.44	0.720837	1.44	0.779075	1.44	0.581689	1.44	0.608941	1.44	0.34782	1.44	0.364704	1.44	0.041588	1.44	0.061047
1.441	0.720886	1.441	0.779081	1.441	0.5818	1.441	0.608953	1.441	0.347866	1.441	0.3647	1.441	0.0416591	1.441	0.0611674
1.442	0.720915	1.442	0.779087	1.442	0.581781	1.442	0.608964	1.442	0.34787	1.442	0.364696	1.442	0.0417333	1.442	0.0612878
1.443	0.720934	1.443	0.779093	1.443	0.581829	1.443	0.608976	1.443	0.347887	1.443	0.364692	1.443	0.0417848	1.443	0.0614084
1.444	0.720988	1.444	0.7791	1.444	0.581821	1.444	0.608988	1.444	0.34783	1.444	0.364688	1.444	0.0418621	1.444	0.0615291
1.445	0.721087	1.445	0.779106	1.445	0.581843	1.445	0.608999	1.445	0.347865	1.445	0.364684	1.445	0.0419384	1.445	0.0616498
1.446	0.721095	1.446	0.779112	1.446	0.5818	1.446	0.609011	1.446	0.34786	1.446	0.36468	1.446	0.0420012	1.446	0.0617708
1.447	0.721007	1.447	0.779118	1.447	0.581815	1.447	0.609022	1.447	0.347893	1.447	0.364676	1.447	0.042094	1.447	0.0618918
1.448	0.720998	1.448	0.779124	1.448	0.581895	1.448	0.609034	1.448	0.347885	1.448	0.364672	1.448	0.0421744	1.448	0.0620129
1.449	0.720962	1.449	0.77913	1.449	0.581933	1.449	0.609045	1.449	0.34785	1.449	0.364667	1.449	0.0422558	1.449	0.0621342
1.45	0.720995	1.45	0.779136	1.45	0.581952	1.45	0.609057	1.45	0.347867	1.45	0.364663	1.45	0.0423073	1.45	0.0622555
1.451	0.721071	1.451	0.779142	1.451	0.582091	1.451	0.609068	1.451	0.347859	1.451	0.364659	1.451	0.0423619	1.451	0.062377
1.452	0.720991	1.452	0.779148	1.452	0.58205	1.452	0.60908	1.452	0.347892	1.452	0.364655	1.452	0.0424268	1.452	0.0624986
1.453	0.72096	1.453	0.779154	1.453	0.582035	1.453	0.609091	1.453	0.34789	1.453	0.36465	1.453	0.0424938	1.453	0.0626203
1.454	0.720879	1.454	0.77916	1.454	0.58202	1.454	0.609103	1.454	0.347852	1.454	0.364646	1.454	0.0425639	1.454	0.0627421
1.455	0.720903	1.455	0.779167	1.455	0.582066	1.455	0.609114	1.455	0.347982	1.455	0.364641	1.455	0.0426298	1.455	0.062864
1.456	0.720865	1.456	0.779173	1.456	0.582116	1.456	0.609125	1.456	0.347987	1.456	0.364637	1.456	0.0427133	1.456	0.0629861
1.457	0.720897	1.457	0.779179	1.457	0.582146	1.457	0.609137	1.457	0.347948	1.457	0.364633	1.457	0.0427813	1.457	0.0631082
1.458	0.720887	1.458	0.779185	1.458	0.582151	1.458	0.609148	1.458	0.347933	1.458	0.364628	1.458	0.0428658	1.458	0.0632305
1.459	0.720887	1.459	0.779191	1.459	0.582219	1.459	0.60916	1.459	0.347882	1.459	0.364624	1.459	0.0429215	1.459	0.0633528
1.46	0.720793	1.46	0.779197	1.46	0.582201	1.46	0.609171	1.46	0.347927	1.46	0.364619	1.46	0.0429854	1.46	0.0634753
1.461	0.720734	1.461	0.779203	1.461	0.582248	1.461	0.609182	1.461	0.347868	1.461	0.364615	1.461	0.0430451	1.461	0.0635979
1.462	0.720744	1.462	0.779209	1.462	0.582185	1.462	0.609193	1.462	0.347884	1.462	0.36461	1.462	0.0431224	1.462	0.0637206
1.463	0.720672	1.463	0.779215	1.463	0.582201	1.463	0.609205	1.463	0.347899	1.463	0.364606	1.463	0.0431904	1.463	0.0638434
1.464	0.720735	1.464	0.779221	1.464	0.582138	1.464	0.609216	1.464	0.347883	1.464	0.364601	1.464	0.0432564	1.464	0.0639663
1.465	0.720755	1.465	0.779227	1.465	0.58216	1.465	0.609227	1.465	0.347866	1.465	0.364597	1.465	0.0433223	1.465	0.0640893
1.466	0.72071	1.466	0.779233	1.466	0.582117	1.466	0.609238	1.466	0.347832	1.466	0.364592	1.466	0.0433904	1.466	0.0642125
1.467	0.720678	1.467	0.779239	1.467	0.582083	1.467	0.60925	1.467	0.347868	1.467	0.364588	1.467	0.0434439	1.467	0.0643357
1.468	0.720613	1.468	0.779245	1.468	0.582176	1.468	0.609261	1.468	0.347887	1.468	0.364583	1.468	0.0435109	1.468	0.064459
1.469	0.720636	1.469	0.779251	1.469	0.582066	1.469	0.609272	1.469	0.347859	1.469	0.364578	1.469	0.0435872	1.469	0.0645825
1.47	0.72064	1.47	0.779257	1.47	0.582128	1.47	0.609283	1.47	0.347846	1.47	0.364574	1.47	0.0436531	1.47	0.064706
1.471	0.720697	1.471	0.779263	1.471	0.582113	1.471	0.609294	1.471	0.347916	1.471	0.364569	1.471	0.0437366	1.471	0.0648297
1.472	0.7207	1.472	0.779269	1.472	0.582137	1.472	0.609306	1.472	0.347911	1.472	0.364564	1.472	0.0438026	1.472	0.0649535
1.473	0.720696	1.473	0.779275	1.473	0.582138	1.473	0.609317	1.473	0.347931	1.473	0.36456	1.473	0.043886	1.473	0.0650773
1.474	0.720647	1.474	0.779281	1.474	0.58216	1.474	0.609328	1.474	0.347906	1.474	0.364555	1.474	0.0439489	1.474	0.0652013
1.475	0.720674	1.475	0.779287	1.475	0.582169	1.475	0.609339	1.475	0.347904	1.475	0.364551	1.475	0.0440293	1.475	0.0653254
1.476	0.720615	1.476	0.779293	1.476	0.582255	1.476	0.60935	1.476	0.347867	1.476	0.364546	1.476	0.0440932	1.476	0.0654496
1.477	0.720654	1.477	0.779299	1.477	0.582309	1.477	0.609361	1.477	0.347827	1.477	0.364541	1.477	0.044155	1.477	0.0655738
1.478	0.720683	1.478	0.779305	1.478	0.582341	1.478	0.609372	1.478	0.347778	1.478	0.364537	1.478	0.0442065	1.478	0.0656982
1.479	0.720686	1.479	0.779311	1.479	0.582239	1.479	0.609383	1.479	0.347738	1.479	0.364532	1.479	0.044258	1.479	0.0658227
1.48	0.7207	1.48	0.779317	1.48	0.58226	1.48	0.609394	1.48	0.347702	1.48	0.364527	1.48	0.044324	1.48	0.0659473
1.481	0.720762	1.481	0.779323	1.481	0.582304	1.481	0.609405	1.481	0.347699	1.481	0.364523	1.481	0.0443879	1.481	0.066072
1.482	0.720748	1.482	0.779329	1.482	0.582286	1.482	0.609416	1.482	0.34776	1.482	0.364518	1.482	0.04446	1.482	0.0661968
1.483	0.720685	1.483	0.779335	1.483	0.582297	1.483	0.609427	1.483	0.347766	1.483	0.364513	1.483	0.0445188	1.483	0.0663217
1.484	0.720675	1.484	0.77934	1.484	0.582322	1.484	0.609438	1.484	0.347767	1.484	0.364509	1.484	0.0446074	1.484	0.0664467
1.485	0.720699	1.485	0.779346	1.485	0.582342	1.485	0.609449	1.485	0.347754	1.485	0.364504	1.485	0.044697	1.485	0.0665718
1.486	0.72072	1.486	0.779352	1.486	0.582291	1.486	0.60946	1.486	0.347733	1.486	0.364499	1.486	0.0447589	1.486	0.066697
1.487	0.720717	1.487	0.779358	1.487	0.582283	1.487	0.609471	1.487	0.347717	1.487	0.364495	1.487	0.0448372	1.487	0.0668223
1.488	0.720697	1.488	0.779364	1.488	0.582343	1.488	0.609482	1.488	0.347737	1.488	0.36449	1.488	0.0449196	1.488	0.0669477
1.489	0.720757	1.489	0.77937	1.489	0.582335	1.489	0.609492	1.489	0.347762	1.489	0.364485	1.489	0.0449938	1.489	0.0670731
1.49	0.720703	1.49	0.779376	1.49	0.582352	1.49	0.609503	1.49	0.347789	1.49	0.364481	1.49	0.0450556	1.49	0.0671987
1.491	0.72069	1.491	0.779382	1.491	0.582318	1.491	0.609514	1.491	0.347779	1.491	0.364476	1.491	0.0451237	1.491	0.0673244
1.492	0.720677	1.492	0.779388	1.492	0.582303	1.492	0.609525	1.492	0.347828	1.492	0.364471	1.492	0.0451958	1.492	0.0674502
1.493	0.720633	1.493	0.779394	1.493	0.582326	1.493	0.609536	1.493	0.347782	1.493	0.364467	1.493	0.0452813	1.493	0.0675761
1.494	0.720656	1.494	0.7794	1.494	0.582324	1.494	0.609547	1.494	0.347785	1.494	0.364462	1.494	0.0453669	1.494	0.0677021
1.495	0.720657	1.495	0.779405	1.495	0.582284	1.495	0.609557	1.495	0.347785	1.495	0.364458	1.495	0.0454328	1.495	0.0678281
1.496	0.720709	1.496	0.779411	1.496	0.582265	1.496	0.609568	1.496	0.347739	1.496	0.364453	1.496	0.0455225	1.496	0.0679543
1.497	0.720703	1.497	0.779417	1.497	0.58223	1.497	0.609579	1.497	0.347799	1.497	0.364448	1.497	0.0455771	1.497	0.0680806
1.498	0.720735	1.498	0.779423	1.498	0.582339	1.498	0.60959	1.498	0.347796	1.498	0.364444	1.498	0.0456667	1.498	0.0682069
1.499	0.72078	1.499	0.779429	1.499	0.582417	1.499	0.6096	1.499	0.347782	1.499	0.364439	1.499	0.0457409	1.499	0.0683334
1.5	0.720712	1.5	0.779435	1.5	0.582426	1.5	0.609611	1.5	0.347867	1.5	0.364435	1.5	0.0458151	1.5	0.0684599
1.501	0.720691	1.501	0.779441	1.501	0.582454	1.501	0.609622	1.501	0.347898	1.501	0.36443	1.501	0.0459151	1.501	0.0685865
1.502	0.720759	1.502	0.779447	1.502	0.582495	1.502	0.609632	1.502	0.347949	1.502	0.364426	1.502	0.0459759	1.502	0.0687133
1.503	0.72075	1.503	0.779452	1.503	0.582592	1.503	0.609643	1.503	0.347986	1.503	0.364421	1.503	0.0460336	1.503	0.0688401
1.504	0.720838	1.504	0.779458	1.504	0.582615	1.504	0.609654	1.504	0.347997	1.504	0.364416	1.504	0.0460965	1.504	0.068967
1.505	0.720853	1.505	0.779464	1.505	0.582558	1.505	0.609664	1.505	0.347985	1.505	0.364412	1.505	0.0461624	1.505	0.069094
1.506	0.720892	1.506	0.77947	1.506	0.582467	1.506	0.609675	1.506	0.348041	1.506	0.364407	1.506	0.046215	1.506	0.0692211
1.507	0.72096	1.507	0.779476	1.507	0.582464	1.507	0.609686	1.507	0.348096	1.507	0.364403	1.507	0.046285	1.507	0.0693483
1.508	0.720973	1.508	0.779482	1.508	0.582469	1.508	0.609696	1.508	0.348101	1.508	0.364399	1.508	0.04635	1.508	0.0694756
1.509	0.72094	1.509	0.779488	1.509	0.582443	1.509	0.609707	1.509	0.348077	1.509	0.364394	1.509	0.0464458	1.509	0.0696029
1.51	0.720949	1.51	0.779493	1.51	0.582454	1.51	0.609717	1.51	0.348035	1.51	0.36439	1.51	0.0465365	1.51	0.0697304
1.511	0.72088	1.511	0.779499	1.511	0.582553	1.511	0.609728	1.511	0.347993	1.511	0.364385	1.511	0.0465932	1.511	0.0698579
1.512	0.72086	1.512	0.779505	1.512	0.582566	1.512	0.609738	1.512	0.348023	1.512	0.364381	1.512	0.0466581	1.512	0.0699856
1.513	0.72087	1.513	0.779511	1.513	0.582564	1.513	0.609749	1.513	0.348045	1.513	0.364376	1.513	0.0467271	1.513	0.0701133
1.514	0.720894	1.514	0.779517	1.514	0.582506	1.514	0.609759	1.514	0.347977	1.514	0.364372	1.514	0.046792	1.514	0.0702411
1.515	0.720877	1.515	0.779522	1.515	0.582494	1.515	0.60977	1.515	0.348009	1.515	0.364368	1.515	0.0468817	1.515	0.070369
1.516	0.720827	1.516	0.779528	1.516	0.582481	1.516	0.60978	1.516	0.34801	1.516	0.364363	1.516	0.0469621	1.516	0.070497
1.517	0.720934	1.517	0.779534	1.517	0.582458	1.517	0.609791	1.517	0.348105	1.517	0.364359	1.517	0.0470579	1.517	0.070625
1.518	0.72095	1.518	0.77954	1.518	0.582438	1.518	0.609801	1.518	0.348001	1.518	0.364355	1.518	0.0471187	1.518	0.0707532
1.519	0.720933	1.519	0.779546	1.519	0.582456	1.519	0.609812	1.519	0.348019	1.519	0.364351	1.519	0.0471795	1.519	0.0708814
1.52	0.720894	1.52	0.779551	1.52	0.582446	1.52	0.609822	1.52	0.347995	1.52	0.364346	1.52	0.0472661	1.52	0.0710097
1.521	0.720864	1.521	0.779557	1.521	0.58238	1.521	0.609833	1.521	0.347999	1.521	0.364342	1.521	0.0473444	1.521	0.0711382
1.522	0.720897	1.522	0.779563	1.522	0.5824	1.522	0.609843	1.522	0.347937	1.522	0.364338	1.522	0.0474382	1.522	0.0712666
1.523	0.720863	1.523	0.779569	1.523	0.582569	1.523	0.609853	1.523	0.347947	1.523	0.364334	1.523	0.0474907	1.523	0.0713952
1.524	0.720903	1.524	0.779575	1.524	0.582571	1.524	0.609864	1.524	0.347903	1.524	0.364329	1.524	0.0475618	1.524	0.0715239
1.525	0.720821	1.525	0.77958	1.525	0.582666	1.525	0.609874	1.525	0.347944	1.525	0.364325	1.525	0.0476505	1.525	0.0716526
1.526	0.72081	1.526	0.779586	1.526	0.582602	1.526	0.609884	1.526	0.347843	1.526	0.364321	1.526	0.0477195	1.526	0.0717814
1.527	0.720699	1.527	0.779592	1.527	0.58256	1.527	0.609895	1.527	0.347851	1.527	0.364317	1.527	0.0477731	1.527	0.0719103
1.528	0.720736	1.528	0.779598	1.528	0.582598	1.528	0.609905	1.528	0.34787	1.528	0.364313	1.528	0.0478298	1.528	0.0720393
1.529	0.720801	1.529	0.779603	1.529	0.582601	1.529	0.609915	1.529	0.347859	1.529	0.364309	1.529	0.0478926	1.529	0.0721684
1.53	0.720807	1.53	0.779609	1.53	0.582566	1.53	0.609926	1.53	0.347859	1.53	0.364305	1.53	0.0479524	1.53	0.0722975
1.531	0.720811	1.531	0.779615	1.531	0.582531	1.531	0.609936	1.531	0.347824	1.531	0.364301	1.531	0.0480472	1.531	0.0724268
1.532	0.720814	1.532	0.779621	1.532	0.582442	1.532	0.609946	1.532	0.347809	1.532	0.364297	1.532	0.0481162	1.532	0.0725561
1.533	0.720899	1.533	0.779626	1.533	0.582413	1.533	0.609956	1.533	0.347849	1.533	0.364293	1.533	0.0481904	1.533	0.0726855
1.534	0.72085	1.534	0.779632	1.534	0.582485	1.534	0.609967	1.534	0.347849	1.534	0.364289	1.534	0.0483028	1.534	0.0728149
1.535	0.72087	1.535	0.779638	1.535	0.582497	1.535	0.609977	1.535	0.347885	1.535	0.364285	1.535	0.0483893	1.535	0.0729445
1.536	0.720807	1.536	0.779644	1.536	0.582502	1.536	0.609987	1.536	0.347936	1.536	0.364281	1.536	0.048447	1.536	0.0730741
1.537	0.720834	1.537	0.779649	1.537	0.582492	1.537	0.609997	1.537	0.347986	1.537	0.364278	1.537	0.0485418	1.537	0.0732038
1.538	0.720826	1.538	0.779655	1.538	0.582543	1.538	0.610007	1.538	0.348027	1.538	0.364274	1.538	0.0486449	1.538	0.0733335
1.539	0.720779	1.539	0.779661	1.539	0.582547	1.539	0.610018	1.539	0.348078	1.539	0.36427	1.539	0.048717	1.539	0.0734634
1.54	0.72079	1.54	0.779666	1.54	0.582502	1.54	0.610028	1.54	0.348046	1.54	0.364266	1.54	0.0487912	1.54	0.0735933
1.541	0.720859	1.541	0.779672	1.541	0.582564	1.541	0.610038	1.541	0.347967	1.541	0.364262	1.541	0.0488572	1.541	0.0737233
1.542	0.720796	1.542	0.779678	1.542	0.582602	1.542	0.610048	1.542	0.348016	1.542	0.364259	1.542	0.0489128	1.542	0.0738534
1.543	0.720802	1.543	0.779684	1.543	0.582568	1.543	0.610058	1.543	0.347994	1.543	0.364255	1.543	0.0490107	1.543	0.0739835
1.544	0.720744	1.544	0.779689	1.544	0.582542	1.544	0.610068	1.544	0.347893	1.544	0.364251	1.544	0.0490901	1.544	0.0741137
1.545	0.720846	1.545	0.779695	1.545	0.582573	1.545	0.610078	1.545	0.347832	1.545	0.364248	1.545	0.0491859	1.545	0.074244
1.546	0.72081	1.546	0.779701	1.546	0.582434	1.546	0.610088	1.546	0.347864	1.546	0.364244	1.546	0.0492704	1.546	0.0743744
1.547	0.720869	1.547	0.779706	1.547	0.582423	1.547	0.610099	1.547	0.347856	1.547	0.364241	1.547	0.0493549	1.547	0.0745048
1.548	0.720863	1.548	0.779712	1.548	0.582493	1.548	0.610109	1.548	0.347906	1.548	0.364237	1.548	0.0494229	1.548	0.0746353
1.549	0.720745	1.549	0.779718	1.549	0.582452	1.549	0.610119	1.549	0.347964	1.549	0.364234	1.549	0.049493	1.549	0.0747659
1.55	0.720756	1.55	0.779723	1.55	0.582537	1.55	0.610129	1.55	0.347962	1.55	0.36423	1.55	0.0495816	1.55	0.0748965
1.551	0.720753	1.551	0.779729	1.551	0.582538	1.551	0.610139	1.551	0.347875	1.551	0.364227	1.551	0.0496713	1.551	0.0750273
1.552	0.720713	1.552	0.779735	1.552	0.58255	1.552	0.610149	1.552	0.347864	1.552	0.364223	1.552	0.0497506	1.552	0.075158
1.553	0.720673	1.553	0.77974	1.553	0.582484	1.553	0.610159	1.553	0.347827	1.553	0.36422	1.553	0.049831	1.553	0.0752889
1.554	0.72072	1.554	0.779746	1.554	0.58247	1.554	0.610169	1.554	0.34785	1.554	0.364217	1.554	0.0498959	1.554	0.0754198
1.555	0.7208	1.555	0.779752	1.555	0.58251	1.555	0.610179	1.555	0.347874	1.555	0.364213	1.555	0.049967	1.555	0.0755508
1.556	0.720778	1.556	0.779757	1.556	0.582529	1.556	0.610189	1.556	0.34793	1.556	0.36421	1.556	0.0500392	1.556	0.0756819
1.557	0.720865	1.557	0.779763	1.557	0.582518	1.557	0.610198	1.557	0.347903	1.557	0.364207	1.557	0.0501247	1.557	0.075813
1.558	0.720878	1.558	0.779769	1.558	0.582469	1.558	0.610208	1.558	0.347911	1.558	0.364204	1.558	0.0501742	1.558	0.0759442
1.559	0.720846	1.559	0.779774	1.559	0.582409	1.559	0.610218	1.559	0.347933	1.559	0.3642	1.559	0.050236	1.559	0.0760754
1.56	0.720877	1.56	0.77978	1.56	0.582376	1.56	0.610228	1.56	0.347968	1.56	0.364197	1.56	0.0503298	1.56	0.0762068
1.561	0.720862	1.561	0.779786	1.561	0.582428	1.561	0.610238	1.561	0.347963	1.561	0.364194	1.561	0.0504452	1.561	0.0763382
1.562	0.720874	1.562	0.779791	1.562	0.582377	1.562	0.610248	1.562	0.347912	1.562	0.364191	1.562	0.0504967	1.562	0.0764696
1.563	0.720836	1.563	0.779797	1.563	0.582425	1.563	0.610258	1.563	0.347961	1.563	0.364188	1.563	0.0505359	1.563	0.0766011
1.564	0.720838	1.564	0.779802	1.564	0.582453	1.564	0.610268	1.564	0.348029	1.564	0.364185	1.564	0.0506142	1.564	0.0767327
1.565	0.720755	1.565	0.779808	1.565	0.582495	1.565	0.610278	1.565	0.348012	1.565	0.364182	1.565	0.0506873	1.565	0.0768643
1.566	0.720754	1.566	0.779814	1.566	0.582514	1.566	0.610287	1.566	0.348052	1.566	0.364179	1.566	0.0507667	1.566	0.076996
1.567	0.720643	1.567	0.779819	1.567	0.582413	1.567	0.610297	1.567	0.348069	1.567	0.364176	1.567	0.0508388	1.567	0.0771278
1.568	0.720631	1.568	0.779825	1.568	0.582459	1.568	0.610307	1.568	0.348116	1.568	0.364174	1.568	0.0509357	1.568	0.0772596
1.569	0.720672	1.569	0.779831	1.569	0.582533	1.569	0.610317	1.569	0.348119	1.569	0.364171	1.569	0.0510233	1.569	0.0773915
1.57	0.720837	1.57	0.779836	1.57	0.582514	1.57	0.610327	1.57	0.348132	1.57	0.364168	1.57	0.0511232	1.57	0.0775235
1.571	0.72077	1.571	0.779842	1.571	0.582572	1.571	0.610336	1.571	0.348123	1.571	0.364165	1.571	0.0512304	1.571	0.0776555
1.572	0.72068	1.572	0.779847	1.572	0.582466	1.572	0.610346	1.572	0.348034	1.572	0.364162	1.572	0.0513026	1.572	0.0777875
1.573	0.720554	1.573	0.779853	1.573	0.58257	1.573	0.610356	1.573	0.348068	1.573	0.36416	1.573	0.0513891	1.573	0.0779197
1.574	0.720579	1.574	0.779859	1.574	0.582531	1.574	0.610366	1.574	0.348113	1.574	0.364157	1.574	0.0514674	1.574	0.0780518
1.575	0.720629	1.575	0.779864	1.575	0.582532	1.575	0.610375	1.575	0.348129	1.575	0.364155	1.575	0.0515612	1.575	0.0781841
1.576	0.720576	1.576	0.77987	1.576	0.582576	1.576	0.610385	1.576	0.348089	1.576	0.364152	1.576	0.0516395	1.576	0.0783164
1.577	0.720511	1.577	0.779875	1.577	0.582626	1.577	0.610395	1.577	0.348059	1.577	0.364149	1.577	0.0517385	1.577	0.0784487
1.578	0.720566	1.578	0.779881	1.578	0.582651	1.578	0.610404	1.578	0.348068	1.578	0.364147	1.578	0.051823	1.578	0.0785811
1.579	0.720578	1.579	0.779886	1.579	0.582617	1.579	0.610414	1.579	0.348109	1.579	0.364145	1.579	0.0519281	1.579	0.0787136
1.58	0.720529	1.58	0.779892	1.58	0.582631	1.58	0.610424	1.58	0.348129	1.58	0.364142	1.58	0.0520218	1.58	0.0788461
1.581	0.720467	1.581	0.779898	1.581	0.582633	1.581	0.610433	1.581	0.348127	1.581	0.36414	1.581	0.0521063	1.581	0.0789787
1.582	0.720475	1.582	0.779903	1.582	0.582633	1.582	0.610443	1.582	0.348103	1.582	0.364137	1.582	0.0521826	1.582	0.0791113
1.583	0.720443	1.583	0.779909	1.583	0.582608	1.583	0.610453	1.583	0.348162	1.583	0.364135	1.583	0.0522279	1.583	0.079244
1.584	0.720429	1.584	0.779914	1.584	0.582605	1.584	0.610462	1.584	0.348096	1.584	0.364133	1.584	0.0523001	1.584	0.0793767
1.585	0.720463	1.585	0.77992	1.585	0.582572	1.585	0.610472	1.585	0.348124	1.585	0.364131	1.585	0.0523846	1.585	0.0795095
1.586	0.720443	1.586	0.779925	1.586	0.582578	1.586	0.610481	1.586	0.348114	1.586	0.364128	1.586	0.0524866	1.586	0.0796424
1.587	0.720476	1.587	0.779931	1.587	0.582614	1.587	0.610491	1.587	0.348134	1.587	0.364126	1.587	0.0525392	1.587	0.0797752
1.588	0.720429	1.588	0.779936	1.588	0.582707	1.588	0.6105	1.588	0.348118	1.588	0.364124	1.588	0.0526216	1.588	0.0799082
1.589	0.720411	1.589	0.779942	1.589	0.582644	1.589	0.61051	1.589	0.348134	1.589	0.364122	1.589	0.0526968	1.589	0.0800412
1.59	0.720464	1.59	0.779947	1.59	0.58257	1.59	0.61052	1.59	0.348089	1.59	0.36412	1.59	0.0527659	1.59	0.0801742
1.591	0.72053	1.591	0.779953	1.591	0.582487	1.591	0.610529	1.591	0.348104	1.591	0.364118	1.591	0.052872	1.591	0.0803073
1.592	0.720579	1.592	0.779959	1.592	0.582525	1.592	0.610539	1.592	0.348113	1.592	0.364116	1.592	0.0529441	1.592	0.0804404
1.593	0.720615	1.593	0.779964	1.593	0.582527	1.593	0.610548	1.593	0.348117	1.593	0.364114	1.593	0.0530297	1.593	0.0805736
1.594	0.720638	1.594	0.77997	1.594	0.582565	1.594	0.610558	1.594	0.34811	1.594	0.364112	1.594	0.0530822	1.594	0.0807068
1.595	0.720694	1.595	0.779975	1.595	0.582687	1.595	0.610567	1.595	0.3481	1.595	0.36411	1.595	0.0531667	1.595	0.0808401
1.596	0.720712	1.596	0.779981	1.596	0.582731	1.596	0.610577	1.596	0.348107	1.596	0.364109	1.596	0.0532224	1.596	0.0809734
1.597	0.720688	1.597	0.779986	1.597	0.582713	1.597	0.610586	1.597	0.348073	1.597	0.364107	1.597	0.0533151	1.597	0.0811068
1.598	0.720636	1.598	0.779992	1.598	0.582734	1.598	0.610595	1.598	0.34812	1.598	0.364105	1.598	0.0533965	1.598	0.0812402
1.599	0.720645	1.599	0.779997	1.599	0.582718	1.599	0.610605	1.599	0.348185	1.599	0.364104	1.599	0.0534831	1.599	0.0813737
1.6	0.720604	1.6	0.780003	1.6	0.582639	1.6	0.610614	1.6	0.34816	1.6	0.364102	1.6	0.0535697	1.6	0.0815072
1.601	0.720596	1.601	0.780008	1.601	0.582691	1.601	0.610624	1.601	0.348216	1.601	0.3641	1.601	0.0536346	1.601	0.0816407
1.602	0.720628	1.602	0.780014	1.602	0.582828	1.602	0.610633	1.602	0.348191	1.602	0.364099	1.602	0.0536944	1.602	0.0817743
1.603	0.720608	1.603	0.780019	1.603	0.582831	1.603	0.610643	1.603	0.348177	1.603	0.364097	1.603	0.053785	1.603	0.0819079
1.604	0.720567	1.604	0.780025	1.604	0.582778	1.604	0.610652	1.604	0.348167	1.604	0.364096	1.604	0.0538871	1.604	0.0820416
1.605	0.720531	1.605	0.78003	1.605	0.582726	1.605	0.610661	1.605	0.348222	1.605	0.364094	1.605	0.0539582	1.605	0.0821753
1.606	0.720505	1.606	0.780036	1.606	0.582754	1.606	0.610671	1.606	0.348206	1.606	0.364093	1.606	0.0540117	1.606	0.0823091
1.607	0.720514	1.607	0.780041	1.607	0.582671	1.607	0.61068	1.607	0.348208	1.607	0.364092	1.607	0.0541189	1.607	0.0824429
1.608	0.720459	1.608	0.780046	1.608	0.582659	1.608	0.610689	1.608	0.348179	1.608	0.36409	1.608	0.0541859	1.608	0.0825767
1.609	0.720521	1.609	0.780052	1.609	0.582666	1.609	0.610699	1.609	0.348171	1.609	0.364089	1.609	0.0542611	1.609	0.0827106
1.61	0.720512	1.61	0.780057	1.61	0.582619	1.61	0.610708	1.61	0.348134	1.61	0.364088	1.61	0.054325	1.61	0.0828445
1.611	0.720465	1.611	0.780063	1.611	0.582702	1.611	0.610717	1.611	0.348136	1.611	0.364087	1.611	0.0543827	1.611	0.0829784
1.612	0.720436	1.612	0.780068	1.612	0.582782	1.612	0.610727	1.612	0.348166	1.612	0.364085	1.612	0.0544889	1.612	0.0831124
1.613	0.720531	1.613	0.780074	1.613	0.582805	1.613	0.610736	1.613	0.348222	1.613	0.364084	1.613	0.05456	1.613	0.0832464
1.614	0.720624	1.614	0.780079	1.614	0.582836	1.614	0.610745	1.614	0.348231	1.614	0.364083	1.614	0.054629	1.614	0.0833805
1.615	0.720609	1.615	0.780085	1.615	0.582745	1.615	0.610754	1.615	0.348137	1.615	0.364082	1.615	0.0546908	1.615	0.0835146
1.616	0.720593	1.616	0.78009	1.616	0.582766	1.616	0.610764	1.616	0.348189	1.616	0.364081	1.616	0.0547743	1.616	0.0836487
1.617	0.720556	1.617	0.780096	1.617	0.582809	1.617	0.610773	1.617	0.348217	1.617	0.36408	1.617	0.0548434	1.617	0.0837828
1.618	0.720595	1.618	0.780101	1.618	0.582836	1.618	0.610782	1.618	0.348182	1.618	0.364079	1.618	0.0549	1.618	0.083917
1.619	0.720653	1.619	0.780106	1.619	0.58282	1.619	0.610791	1.619	0.348176	1.619	0.364078	1.619	0.0549608	1.619	0.0840513
1.62	0.720564	1.62	0.780112	1.62	0.582867	1.62	0.6108	1.62	0.348269	1.62	0.364078	1.62	0.0550453	1.62	0.0841855
1.621	0.720469	1.621	0.780117	1.621	0.582859	1.621	0.61081	1.621	0.348289	1.621	0.364077	1.621	0.0550969	1.621	0.0843198
1.622	0.720575	1.622	0.780123	1.622	0.582917	1.622	0.610819	1.622	0.348299	1.622	0.364076	1.622	0.0551628	1.622	0.0844541
1.623	0.720599	1.623	0.780128	1.623	0.582858	1.623	0.610828	1.623	0.348345	1.623	0.364075	1.623	0.055237	1.623	0.0845885
1.624	0.720567	1.624	0.780133	1.624	0.582946	1.624	0.610837	1.624	0.348333	1.624	0.364075	1.624	0.0553174	1.624	0.0847229
1.625	0.720555	1.625	0.780139	1.625	0.582809	1.625	0.610846	1.625	0.348358	1.625	0.364074	1.625	0.0554163	1.625	0.0848573
1.626	0.720568	1.626	0.780144	1.626	0.582735	1.626	0.610855	1.626	0.348296	1.626	0.364074	1.626	0.0554957	1.626	0.0849917
1.627	0.720522	1.627	0.78015	1.627	0.582701	1.627	0.610864	1.627	0.348342	1.627	0.364073	1.627	0.0555822	1.627	0.0851262
1.628	0.720537	1.628	0.780155	1.628	0.582707	1.628	0.610874	1.628	0.348299	1.628	0.364073	1.628	0.0556678	1.628	0.0852607
1.629	0.720539	1.629	0.78016	1.629	0.582754	1.629	0.610883	1.629	0.348349	1.629	0.364072	1.629	0.0557337	1.629	0.0853952
1.63	0.720566	1.63	0.780166	1.63	0.582739	1.63	0.610892	1.63	0.348382	1.63	0.364072	1.63	0.055778	1.63	0.0855298
1.631	0.720597	1.631	0.780171	1.631	0.58282	1.631	0.610901	1.631	0.348352	1.631	0.364071	1.631	0.0558533	1.631	0.0856643
1.632	0.720551	1.632	0.780177	1.632	0.582749	1.632	0.61091	1.632	0.348379	1.632	0.364071	1.632	0.0559295	1.632	0.085799
1.633	0.720489	1.633	0.780182	1.633	0.582759	1.633	0.610919	1.633	0.348274	1.633	0.364071	1.633	0.0560192	1.633	0.0859336
1.634	0.720469	1.634	0.780187	1.634	0.582755	1.634	0.610928	1.634	0.348296	1.634	0.36407	1.634	0.0561129	1.634	0.0860682
1.635	0.720511	1.635	0.780193	1.635	0.582807	1.635	0.610937	1.635	0.348308	1.635	0.36407	1.635	0.0562222	1.635	0.0862029
1.636	0.720516	1.636	0.780198	1.636	0.582756	1.636	0.610946	1.636	0.348317	1.636	0.36407	1.636	0.056316	1.636	0.0863376
1.637	0.720527	1.637	0.780204	1.637	0.582811	1.637	0.610955	1.637	0.348303	1.637	0.36407	1.637	0.0563912	1.637	0.0864723
1.638	0.720642	1.638	0.780209	1.638	0.582765	1.638	0.610964	1.638	0.348274	1.638	0.36407	1.638	0.0564788	1.638	0.0866071
1.639	0.720602	1.639	0.780214	1.639	0.582789	1.639	0.610973	1.639	0.348282	1.639	0.36407	1.639	0.0565499	1.639	0.0867418
1.64	0.720618	1.64	0.78022	1.64	0.582791	1.64	0.610982	1.64	0.348288	1.64	0.36407	1.64	0.0566375	1.64	0.0868766
1.641	0.720588	1.641	0.780225	1.641	0.582698	1.641	0.610991	1.641	0.348288	1.641	0.36407	1.641	0.0567034	1.641	0.0870114
1.642	0.72059	1.642	0.78023	1.642	0.582621	1.642	0.611	1.642	0.348271	1.642	0.36407	1.642	0.0567735	1.642	0.0871463
1.643	0.720602	1.643	0.780236	1.643	0.582594	1.643	0.611009	1.643	0.348281	1.643	0.36407	1.643	0.0568477	1.643	0.0872811
1.644	0.720587	1.644	0.780241	1.644	0.582619	1.644	0.611018	1.644	0.348253	1.644	0.36407	1.644	0.0569054	1.644	0.087416
1.645	0.720619	1.645	0.780246	1.645	0.582654	1.645	0.611027	1.645	0.348259	1.645	0.36407	1.645	0.0569507	1.645	0.0875509
1.646	0.720605	1.646	0.780252	1.646	0.582535	1.646	0.611036	1.646	0.348322	1.646	0.36407	1.646	0.0570476	1.646	0.0876858
1.647	0.720653	1.647	0.780257	1.647	0.582546	1.647	0.611045	1.647	0.348281	1.647	0.364071	1.647	0.0571146	1.647	0.0878207
1.648	0.720632	1.648	0.780262	1.648	0.582591	1.648	0.611053	1.648	0.348327	1.648	0.364071	1.648	0.057196	1.648	0.0879556
1.649	0.720613	1.649	0.780268	1.649	0.582569	1.649	0.611062	1.649	0.34834	1.649	0.364071	1.649	0.0572723	1.649	0.0880906
1.65	0.720558	1.65	0.780273	1.65	0.58259	1.65	0.611071	1.65	0.348388	1.65	0.364072	1.65	0.0573392	1.65	0.0882255
1.651	0.720487	1.651	0.780278	1.651	0.582662	1.651	0.61108	1.651	0.348458	1.651	0.364072	1.651	0.0574227	1.651	0.0883605
1.652	0.72045	1.652	0.780284	1.652	0.582726	1.652	0.611089	1.652	0.348476	1.652	0.364073	1.652	0.0575124	1.652	0.0884955
1.653	0.720473	1.653	0.780289	1.653	0.582674	1.653	0.611098	1.653	0.348567	1.653	0.364073	1.653	0.0576041	1.653	0.0886305
1.654	0.720466	1.654	0.780294	1.654	0.582665	1.654	0.611107	1.654	0.34857	1.654	0.364074	1.654	0.0576793	1.654	0.0887655
1.655	0.720481	1.655	0.7803	1.655	0.582669	1.655	0.611115	1.655	0.348533	1.655	0.364074	1.655	0.0577731	1.655	0.0889005
1.656	0.72054	1.656	0.780305	1.656	0.58257	1.656	0.611124	1.656	0.348522	1.656	0.364075	1.656	0.05787	1.656	0.0890356
1.657	0.720583	1.657	0.78031	1.657	0.582465	1.657	0.611133	1.657	0.348477	1.657	0.364076	1.657	0.0579545	1.657	0.0891706
1.658	0.720605	1.658	0.780315	1.658	0.582445	1.658	0.611142	1.658	0.348437	1.658	0.364076	1.658	0.0579823	1.658	0.0893057
1.659	0.720612	1.659	0.780321	1.659	0.582451	1.659	0.611151	1.659	0.348393	1.659	0.364077	1.659	0.0580482	1.659	0.0894408
1.66	0.720586	1.66	0.780326	1.66	0.582515	1.66	0.611159	1.66	0.348389	1.66	0.364078	1.66	0.0581482	1.66	0.0895758
1.661	0.720619	1.661	0.780331	1.661	0.582488	1.661	0.611168	1.661	0.348442	1.661	0.364079	1.661	0.0582152	1.661	0.0897109
1.662	0.720648	1.662	0.780337	1.662	0.582497	1.662	0.611177	1.662	0.348393	1.662	0.36408	1.662	0.0582822	1.662	0.089846
1.663	0.720739	1.663	0.780342	1.663	0.582451	1.663	0.611186	1.663	0.348407	1.663	0.36408	1.663	0.058343	1.663	0.0899811
1.664	0.720736	1.664	0.780347	1.664	0.582442	1.664	0.611194	1.664	0.348363	1.664	0.364081	1.664	0.0584439	1.664	0.0901162
1.665	0.720779	1.665	0.780352	1.665	0.582503	1.665	0.611203	1.665	0.348378	1.665	0.364082	1.665	0.0585295	1.665	0.0902513
1.666	0.720775	1.666	0.780358	1.666	0.582532	1.666	0.611212	1.666	0.348337	1.666	0.364083	1.666	0.0585995	1.666	0.0903865
1.667	0.720772	1.667	0.780363	1.667	0.582476	1.667	0.61122	1.667	0.348382	1.667	0.364084	1.667	0.0586954	1.667	0.0905216
1.668	0.720716	1.668	0.780368	1.668	0.582479	1.668	0.611229	1.668	0.348375	1.668	0.364086	1.668	0.0587716	1.668	0.0906567
1.669	0.720616	1.669	0.780373	1.669	0.582495	1.669	0.611238	1.669	0.348394	1.669	0.364087	1.669	0.0588603	1.669	0.0907919
1.67	0.720663	1.67	0.780379	1.67	0.582441	1.67	0.611246	1.67	0.348432	1.67	0.364088	1.67	0.05892	1.67	0.090927
1.671	0.720701	1.671	0.780384	1.671	0.582418	1.671	0.611255	1.671	0.348451	1.671	0.364089	1.671	0.0589746	1.671	0.0910621
1.672	0.720656	1.672	0.780389	1.672	0.582392	1.672	0.611264	1.672	0.348454	1.672	0.36409	1.672	0.0590406	1.672	0.0911973
1.673	0.720629	1.673	0.780394	1.673	0.58231	1.673	0.611272	1.673	0.34843	1.673	0.364092	1.673	0.0590787	1.673	0.0913324
1.674	0.720621	1.674	0.7804	1.674	0.58243	1.674	0.611281	1.674	0.34845	1.674	0.364093	1.674	0.0591416	1.674	0.0914675
1.675	0.720542	1.675	0.780405	1.675	0.582402	1.675	0.611289	1.675	0.348451	1.675	0.364094	1.675	0.0592415	1.675	0.0916027
1.676	0.720516	1.676	0.78041	1.676	0.582411	1.676	0.611298	1.676	0.348476	1.676	0.364096	1.676	0.0593199	1.676	0.0917378
1.677	0.720542	1.677	0.780415	1.677	0.582417	1.677	0.611307	1.677	0.348394	1.677	0.364097	1.677	0.0593786	1.677	0.091873
1.678	0.720529	1.678	0.780421	1.678	0.582457	1.678	0.611315	1.678	0.348365	1.678	0.364099	1.678	0.0594404	1.678	0.0920081
1.679	0.720603	1.679	0.780426	1.679	0.582484	1.679	0.611324	1.679	0.348323	1.679	0.3641	1.679	0.0595188	1.679	0.0921432
1.68	0.72063	1.68	0.780431	1.68	0.58251	1.68	0.611332	1.68	0.348357	1.68	0.364102	1.68	0.059596	1.68	0.0922784
1.681	0.720599	1.681	0.780436	1.681	0.582563	1.681	0.611341	1.681	0.348377	1.681	0.364103	1.681	0.0596785	1.681	0.0924135
1.682	0.720618	1.682	0.780442	1.682	0.582486	1.682	0.611349	1.682	0.348359	1.682	0.364105	1.682	0.0597331	1.682	0.0925486
1.683	0.720683	1.683	0.780447	1.683	0.582516	1.683	0.611358	1.683	0.34841	1.683	0.364107	1.683	0.0597887	1.683	0.0926837
1.684	0.720736	1.684	0.780452	1.684	0.582661	1.684	0.611366	1.684	0.348373	1.684	0.364108	1.684	0.0598805	1.684	0.0928189
1.685	0.720741	1.685	0.780457	1.685	0.582692	1.685	0.611375	1.685	0.348367	1.685	0.36411	1.685	0.0599268	1.685	0.092954
1.686	0.720798	1.686	0.780462	1.686	0.58266	1.686	0.611383	1.686	0.348337	1.686	0.364112	1.686	0.0599928	1.686	0.0930891
1.687	0.720831	1.687	0.780468	1.687	0.582574	1.687	0.611392	1.687	0.348378	1.687	0.364114	1.687	0.0600577	1.687	0.0932242
1.688	0.720865	1.688	0.780473	1.688	0.582525	1.688	0.6114	1.688	0.348336	1.688	0.364115	1.688	0.060136	1.688	0.0933592
1.689	0.720913	1.689	0.780478	1.689	0.582601	1.689	0.611409	1.689	0.348316	1.689	0.364117	1.689	0.0602009	1.689	0.0934943
1.69	0.720874	1.69	0.780483	1.69	0.582509	1.69	0.611417	1.69	0.3482	1.69	0.364119	1.69	0.0602916	1.69	0.0936294
1.691	0.720945	1.691	0.780488	1.691	0.58262	1.691	0.611426	1.691	0.34824	1.691	0.364121	1.691	0.0603545	1.691	0.0937644
1.692	0.720904	1.692	0.780494	1.692	0.582621	1.692	0.611434	1.692	0.348275	1.692	0.364123	1.692	0.0604215	1.692	0.0938995
1.693	0.720867	1.693	0.780499	1.693	0.582629	1.693	0.611443	1.693	0.348258	1.693	0.364125	1.693	0.0604946	1.693	0.0940345
1.694	0.720878	1.694	0.780504	1.694	0.582623	1.694	0.611451	1.694	0.348316	1.694	0.364127	1.694	0.0605668	1.694	0.0941695
1.695	0.720981	1.695	0.780509	1.695	0.582633	1.695	0.611459	1.695	0.348347	1.695	0.364129	1.695	0.0606358	1.695	0.0943045
1.696	0.720992	1.696	0.780514	1.696	0.582658	1.696	0.611468	1.696	0.3483	1.696	0.364132	1.696	0.0606822	1.696	0.0944395
1.697	0.720989	1.697	0.780519	1.697	0.582655	1.697	0.611476	1.697	0.348297	1.697	0.364134	1.697	0.0607894	1.697	0.0945745
1.698	0.720972	1.698	0.780525	1.698	0.582683	1.698	0.611485	1.698	0.348335	1.698	0.364136	1.698	0.0608357	1.698	0.0947095
1.699	0.721063	1.699	0.78053	1.699	0.582608	1.699	0.611493	1.699	0.348312	1.699	0.364138	1.699	0.0609367	1.699	0.0948445
1.7	0.721085	1.7	0.780535	1.7	0.582654	1.7	0.611501	1.7	0.348366	1.7	0.36414	1.7	0.0610068	1.7	0.0949794
1.701	0.721125	1.701	0.78054	1.701	0.582605	1.701	0.61151	1.701	0.348337	1.701	0.364143	1.701	0.0610975	1.701	0.0951143
1.702	0.721118	1.702	0.780545	1.702	0.582643	1.702	0.611518	1.702	0.348375	1.702	0.364145	1.702	0.0611964	1.702	0.0952492
1.703	0.721165	1.703	0.78055	1.703	0.582693	1.703	0.611526	1.703	0.348422	1.703	0.364148	1.703	0.0612675	1.703	0.0953841
1.704	0.721187	1.704	0.780555	1.704	0.582721	1.704	0.611535	1.704	0.348362	1.704	0.36415	1.704	0.0613335	1.704	0.095519
1.705	0.721062	1.705	0.780561	1.705	0.582635	1.705	0.611543	1.705	0.348336	1.705	0.364152	1.705	0.0613912	1.705	0.0956539
1.706	0.721016	1.706	0.780566	1.706	0.58273	1.706	0.611551	1.706	0.348364	1.706	0.364155	1.706	0.0614623	1.706	0.0957887
1.707	0.72097	1.707	0.780571	1.707	0.582726	1.707	0.611559	1.707	0.348363	1.707	0.364157	1.707	0.0615241	1.707	0.0959235
1.708	0.720946	1.708	0.780576	1.708	0.582708	1.708	0.611568	1.708	0.348308	1.708	0.36416	1.708	0.0615674	1.708	0.0960583
1.709	0.720894	1.709	0.780581	1.709	0.58269	1.709	0.611576	1.709	0.348387	1.709	0.364163	1.709	0.0616272	1.709	0.0961931
1.71	0.720841	1.71	0.780586	1.71	0.58278	1.71	0.611584	1.71	0.348377	1.71	0.364165	1.71	0.0617312	1.71	0.0963278
1.711	0.720901	1.711	0.780591	1.711	0.582731	1.711	0.611592	1.711	0.348344	1.711	0.364168	1.711	0.0617807	1.711	0.0964626
1.712	0.720909	1.712	0.780596	1.712	0.582791	1.712	0.611601	1.712	0.348303	1.712	0.36417	1.712	0.0618394	1.712	0.0965973
1.713	0.720926	1.713	0.780602	1.713	0.582743	1.713	0.611609	1.713	0.348264	1.713	0.364173	1.713	0.0619425	1.713	0.096732
1.714	0.720967	1.714	0.780607	1.714	0.582712	1.714	0.611617	1.714	0.348239	1.714	0.364176	1.714	0.0620249	1.714	0.0968666
1.715	0.720938	1.715	0.780612	1.715	0.582774	1.715	0.611625	1.715	0.348181	1.715	0.364179	1.715	0.0620888	1.715	0.0970013
1.716	0.720926	1.716	0.780617	1.716	0.582834	1.716	0.611633	1.716	0.348206	1.716	0.364182	1.716	0.0621538	1.716	0.0971359
1.717	0.720933	1.717	0.780622	1.717	0.582902	1.717	0.611642	1.717	0.34825	1.717	0.364184	1.717	0.0622022	1.717	0.0972705
1.718	0.720946	1.718	0.780627	1.718	0.582841	1.718	0.61165	1.718	0.348299	1.718	0.364187	1.718	0.0622805	1.718	0.097405
1.719	0.720959	1.719	0.780632	1.719	0.582794	1.719	0.611658	1.719	0.34829	1.719	0.36419	1.719	0.0623475	1.719	0.0975395
1.72	0.720989	1.72	0.780637	1.72	0.582786	1.72	0.611666	1.72	0.348302	1.72	0.364193	1.72	0.0624464	1.72	0.0976741
1.721	0.720961	1.721	0.780642	1.721	0.582702	1.721	0.611674	1.721	0.348264	1.721	0.364196	1.721	0.0625381	1.721	0.0978085
1.722	0.721054	1.722	0.780647	1.722	0.582691	1.722	0.611682	1.722	0.34819	1.722	0.364199	1.722	0.0626268	1.722	0.097943
1.723	0.721014	1.723	0.780652	1.723	0.582748	1.723	0.61169	1.723	0.348262	1.723	0.364202	1.723	0.0626948	1.723	0.0980774
1.724	0.720999	1.724	0.780657	1.724	0.582819	1.724	0.611698	1.724	0.348243	1.724	0.364205	1.724	0.0627813	1.724	0.0982118
1.725	0.721023	1.725	0.780663	1.725	0.582896	1.725	0.611707	1.725	0.348258	1.725	0.364208	1.725	0.0628586	1.725	0.0983462
1.726	0.721092	1.726	0.780668	1.726	0.582849	1.726	0.611715	1.726	0.348256	1.726	0.364211	1.726	0.0629338	1.726	0.0984805
1.727	0.72108	1.727	0.780673	1.727	0.582928	1.727	0.611723	1.727	0.348252	1.727	0.364215	1.727	0.063006	1.727	0.0986148
1.728	0.721071	1.728	0.780678	1.728	0.582847	1.728	0.611731	1.728	0.348284	1.728	0.364218	1.728	0.0630812	1.728	0.098749
1.729	0.721097	1.729	0.780683	1.729	0.582838	1.729	0.611739	1.729	0.348307	1.729	0.364221	1.729	0.0631575	1.729	0.0988833
1.73	0.721124	1.73	0.780688	1.73	0.582831	1.73	0.611747	1.73	0.348248	1.73	0.364224	1.73	0.0632389	1.73	0.0990175
1.731	0.721228	1.731	0.780693	1.731	0.582815	1.731	0.611755	1.731	0.348207	1.731	0.364228	1.731	0.063276	1.731	0.0991516
1.732	0.721171	1.732	0.780698	1.732	0.582801	1.732	0.611763	1.732	0.348222	1.732	0.364231	1.732	0.0633697	1.732	0.0992858
1.733	0.721154	1.733	0.780703	1.733	0.582809	1.733	0.611771	1.733	0.348187	1.733	0.364234	1.733	0.0634718	1.733	0.0994199
1.734	0.721149	1.734	0.780708	1.734	0.582793	1.734	0.611779	1.734	0.348131	1.734	0.364238	1.734	0.0635408	1.734	0.0995539
1.735	0.721127	1.735	0.780713	1.735	0.582818	1.735	0.611787	1.735	0.348196	1.735	0.364241	1.735	0.0636315	1.735	0.0996879
1.736	0.721099	1.736	0.780718	1.736	0.582832	1.736	0.611795	1.736	0.348189	1.736	0.364244	1.736	0.0636933	1.736	0.0998219
1.737	0.721083	1.737	0.780723	1.737	0.582775	1.737	0.611803	1.737	0.348166	1.737	0.364248	1.737	0.0637871	1.737	0.0999559
1.738	0.721135	1.738	0.780728	1.738	0.582772	1.738	0.611811	1.738	0.348171	1.738	0.364251	1.738	0.0638232	1.738	0.10009
1.739	0.72117	1.739	0.780733	1.739	0.58276	1.739	0.611819	1.739	0.348138	1.739	0.364255	1.739	0.0638829	1.739	0.100224
1.74	0.721158	1.74	0.780738	1.74	0.582876	1.74	0.611827	1.74	0.348106	1.74	0.364258	1.74	0.0639829	1.74	0.100357
1.741	0.721115	1.741	0.780743	1.741	0.582878	1.741	0.611835	1.741	0.348188	1.741	0.364262	1.741	0.0640736	1.741	0.100491
1.742	0.72114	1.742	0.780748	1.742	0.582916	1.742	0.611842	1.742	0.348162	1.742	0.364266	1.742	0.064156	1.742	0.100625
1.743	0.721205	1.743	0.780753	1.743	0.583013	1.743	0.61185	1.743	0.348198	1.743	0.364269	1.743	0.0642436	1.743	0.100759
1.744	0.721289	1.744	0.780758	1.744	0.582958	1.744	0.611858	1.744	0.348214	1.744	0.364273	1.744	0.064324	1.744	0.100892
1.745	0.721253	1.745	0.780763	1.745	0.582964	1.745	0.611866	1.745	0.348271	1.745	0.364277	1.745	0.0644075	1.745	0.101026
1.746	0.721255	1.746	0.780768	1.746	0.582912	1.746	0.611874	1.746	0.348245	1.746	0.36428	1.746	0.0644899	1.746	0.10116
1.747	0.721223	1.747	0.780773	1.747	0.582868	1.747	0.611882	1.747	0.348222	1.747	0.364284	1.747	0.0645796	1.747	0.101293
1.748	0.721142	1.748	0.780778	1.748	0.582869	1.748	0.61189	1.748	0.34824	1.748	0.364288	1.748	0.0646455	1.748	0.101427
1.749	0.721138	1.749	0.780783	1.749	0.582857	1.749	0.611898	1.749	0.348201	1.749	0.364292	1.749	0.0647465	1.749	0.10156
1.75	0.721108	1.75	0.780788	1.75	0.582792	1.75	0.611905	1.75	0.348238	1.75	0.364295	1.75	0.064865	1.75	0.101693
1.751	0.721072	1.751	0.780793	1.751	0.582768	1.751	0.611913	1.751	0.348301	1.751	0.364299	1.751	0.0649289	1.751	0.101827
1.752	0.721011	1.752	0.780798	1.752	0.582679	1.752	0.611921	1.752	0.348306	1.752	0.364303	1.752	0.0650185	1.752	0.10196
1.753	0.721049	1.753	0.780803	1.753	0.582698	1.753	0.611929	1.753	0.348336	1.753	0.364307	1.753	0.0651051	1.753	0.102093
1.754	0.721031	1.754	0.780808	1.754	0.582684	1.754	0.611937	1.754	0.348332	1.754	0.364311	1.754	0.0651845	1.754	0.102227
1.755	0.721043	1.755	0.780813	1.755	0.582718	1.755	0.611944	1.755	0.34835	1.755	0.364315	1.755	0.0652473	1.755	0.10236
1.756	0.721077	1.756	0.780818	1.756	0.582739	1.756	0.611952	1.756	0.348362	1.756	0.364319	1.756	0.0653009	1.756	0.102493
1.757	0.721086	1.757	0.780823	1.757	0.582732	1.757	0.61196	1.757	0.348471	1.757	0.364323	1.757	0.0653803	1.757	0.102626
1.758	0.721163	1.758	0.780828	1.758	0.582672	1.758	0.611968	1.758	0.348554	1.758	0.364327	1.758	0.0654452	1.758	0.102759
1.759	0.721145	1.759	0.780833	1.759	0.582611	1.759	0.611976	1.759	0.348642	1.759	0.364331	1.759	0.06554	1.759	0.102892
1.76	0.721211	1.76	0.780838	1.76	0.582582	1.76	0.611983	1.76	0.348605	1.76	0.364335	1.76	0.0656204	1.76	0.103025
1.761	0.721221	1.761	0.780843	1.761	0.58257	1.761	0.611991	1.761	0.348589	1.761	0.364339	1.761	0.0656812	1.761	0.103158
1.762	0.721273	1.762	0.780848	1.762	0.582455	1.762	0.611999	1.762	0.348647	1.762	0.364343	1.762	0.0657688	1.762	0.10329
1.763	0.721253	1.763	0.780853	1.763	0.582501	1.763	0.612006	1.763	0.348628	1.763	0.364347	1.763	0.065843	1.763	0.103423
1.764	0.721179	1.764	0.780858	1.764	0.582511	1.764	0.612014	1.764	0.34867	1.764	0.364352	1.764	0.0659202	1.764	0.103556
1.765	0.721145	1.765	0.780863	1.765	0.582502	1.765	0.612022	1.765	0.348719	1.765	0.364356	1.765	0.0660047	1.765	0.103689
1.766	0.721136	1.766	0.780867	1.766	0.582459	1.766	0.612029	1.766	0.348745	1.766	0.36436	1.766	0.0660635	1.766	0.103821
1.767	0.721152	1.767	0.780872	1.767	0.582548	1.767	0.612037	1.767	0.348763	1.767	0.364364	1.767	0.0661243	1.767	0.103954
1.768	0.721129	1.768	0.780877	1.768	0.582535	1.768	0.612045	1.768	0.348764	1.768	0.364369	1.768	0.0662201	1.768	0.104086
1.769	0.721068	1.769	0.780882	1.769	0.58253	1.769	0.612052	1.769	0.348788	1.769	0.364373	1.769	0.0662892	1.769	0.104219
1.77	0.721088	1.77	0.780887	1.77	0.582544	1.77	0.61206	1.77	0.348752	1.77	0.364377	1.77	0.0663994	1.77	0.104351
1.771	0.721027	1.771	0.780892	1.771	0.582508	1.771	0.612068	1.771	0.348746	1.771	0.364382	1.771	0.0664726	1.771	0.104483
1.772	0.720985	1.772	0.780897	1.772	0.582524	1.772	0.612075	1.772	0.348783	1.772	0.364386	1.772	0.0665324	1.772	0.104615
1.773	0.721013	1.773	0.780902	1.773	0.582564	1.773	0.612083	1.773	0.348803	1.773	0.36439	1.773	0.0666169	1.773	0.104748
1.774	0.720973	1.774	0.780907	1.774	0.582428	1.774	0.61209	1.774	0.348838	1.774	0.364395	1.774	0.0667014	1.774	0.10488
1.775	0.720995	1.775	0.780912	1.775	0.582457	1.775	0.612098	1.775	0.348907	1.775	0.364399	1.775	0.0667735	1.775	0.105012
1.776	0.721019	1.776	0.780917	1.776	0.582537	1.776	0.612106	1.776	0.348891	1.776	0.364404	1.776	0.0668384	1.776	0.105144
1.777	0.720941	1.777	0.780922	1.777	0.582534	1.777	0.612113	1.777	0.34886	1.777	0.364408	1.777	0.0669456	1.777	0.105276
1.778	0.720975	1.778	0.780926	1.778	0.582463	1.778	0.612121	1.778	0.348904	1.778	0.364413	1.778	0.0670311	1.778	0.105408
1.779	0.720999	1.779	0.780931	1.779	0.582593	1.779	0.612128	1.779	0.348819	1.779	0.364417	1.779	0.0671146	1.779	0.10554
1.78	0.721066	1.78	0.780936	1.78	0.58258	1.78	0.612136	1.78	0.348796	1.78	0.364422	1.78	0.0671867	1.78	0.105671
1.781	0.721074	1.781	0.780941	1.781	0.582661	1.781	0.612143	1.781	0.348814	1.781	0.364426	1.781	0.0672671	1.781	0.105803
1.782	0.721111	1.782	0.780946	1.782	0.582707	1.782	0.612151	1.782	0.34876	1.782	0.364431	1.782	0.0673702	1.782	0.105935
1.783	0.721104	1.783	0.780951	1.783	0.582658	1.783	0.612158	1.783	0.348746	1.783	0.364435	1.783	0.067434	1.783	0.106066
1.784	0.72112	1.784	0.780956	1.784	0.582553	1.784	0.612166	1.784	0.348764	1.784	0.36444	1.784	0.0675206	1.784	0.106198
1.785	0.721062	1.785	0.780961	1.785	0.582627	1.785	0.612173	1.785	0.348782	1.785	0.364445	1.785	0.0676144	1.785	0.106329
1.786	0.720992	1.786	0.780965	1.786	0.582544	1.786	0.612181	1.786	0.348736	1.786	0.364449	1.786	0.0677051	1.786	0.10646
1.787	0.720994	1.787	0.78097	1.787	0.582433	1.787	0.612188	1.787	0.348705	1.787	0.364454	1.787	0.0677566	1.787	0.106592
1.788	0.721005	1.788	0.780975	1.788	0.582487	1.788	0.612196	1.788	0.348683	1.788	0.364459	1.788	0.0678514	1.788	0.106723
1.789	0.720991	1.789	0.78098	1.789	0.58249	1.789	0.612203	1.789	0.348676	1.789	0.364464	1.789	0.0679524	1.789	0.106854
1.79	0.720909	1.79	0.780985	1.79	0.582578	1.79	0.612211	1.79	0.348641	1.79	0.364468	1.79	0.0680493	1.79	0.106985
1.791	0.720881	1.791	0.78099	1.791	0.582519	1.791	0.612218	1.791	0.348691	1.791	0.364473	1.791	0.068107	1.791	0.107116
1.792	0.720892	1.792	0.780995	1.792	0.582498	1.792	0.612225	1.792	0.348702	1.792	0.364478	1.792	0.0682007	1.792	0.107247
1.793	0.720878	1.793	0.780999	1.793	0.582505	1.793	0.612233	1.793	0.348685	1.793	0.364483	1.793	0.0683089	1.793	0.107378
1.794	0.72091	1.794	0.781004	1.794	0.582493	1.794	0.61224	1.794	0.348601	1.794	0.364488	1.794	0.0683873	1.794	0.107509
1.795	0.720912	1.795	0.781009	1.795	0.582575	1.795	0.612248	1.795	0.348664	1.795	0.364492	1.795	0.0684656	1.795	0.10764
1.796	0.720905	1.796	0.781014	1.796	0.582623	1.796	0.612255	1.796	0.348722	1.796	0.364497	1.796	0.0685305	1.796	0.10777
1.797	0.720872	1.797	0.781019	1.797	0.582644	1.797	0.612262	1.797	0.34871	1.797	0.364502	1.797	0.068616	1.797	0.107901
1.798	0.720896	1.798	0.781023	1.798	0.582609	1.798	0.61227	1.798	0.348736	1.798	0.364507	1.798	0.0686985	1.798	0.108031
1.799	0.72094	1.799	0.781028	1.799	0.582688	1.799	0.612277	1.799	0.34871	1.799	0.364512	1.799	0.068783	1.799	0.108162
1.8	0.721016	1.8	0.781033	1.8	0.582651	1.8	0.612284	1.8	0.348711	1.8	0.364517	1.8	0.0688345	1.8	0.108292
1.801	0.721073	1.801	0.781038	1.801	0.582643	1.801	0.612292	1.801	0.348663	1.801	0.364522	1.801	0.0689097	1.801	0.108422
1.802	0.721085	1.802	0.781043	1.802	0.582621	1.802	0.612299	1.802	0.348646	1.802	0.364527	1.802	0.0690396	1.802	0.108553
1.803	0.721051	1.803	0.781048	1.803	0.582721	1.803	0.612306	1.803	0.34866	1.803	0.364532	1.803	0.0691437	1.803	0.108683
1.804	0.721151	1.804	0.781052	1.804	0.582748	1.804	0.612314	1.804	0.348637	1.804	0.364537	1.804	0.0692045	1.804	0.108813
1.805	0.721196	1.805	0.781057	1.805	0.582777	1.805	0.612321	1.805	0.34867	1.805	0.364542	1.805	0.0692797	1.805	0.108943
1.806	0.721182	1.806	0.781062	1.806	0.58279	1.806	0.612328	1.806	0.348629	1.806	0.364547	1.806	0.0693642	1.806	0.109073
1.807	0.721177	1.807	0.781067	1.807	0.582793	1.807	0.612335	1.807	0.348628	1.807	0.364552	1.807	0.0694456	1.807	0.109203
1.808	0.721284	1.808	0.781072	1.808	0.582735	1.808	0.612343	1.808	0.348643	1.808	0.364557	1.808	0.0695043	1.808	0.109332
1.809	0.721262	1.809	0.781076	1.809	0.582792	1.809	0.61235	1.809	0.348652	1.809	0.364562	1.809	0.0695538	1.809	0.109462
1.81	0.721275	1.81	0.781081	1.81	0.582818	1.81	0.612357	1.81	0.348605	1.81	0.364567	1.81	0.0696146	1.81	0.109592
1.811	0.721321	1.811	0.781086	1.811	0.582767	1.811	0.612364	1.811	0.348581	1.811	0.364572	1.811	0.0697022	1.811	0.109721
1.812	0.721308	1.812	0.781091	1.812	0.582734	1.812	0.612372	1.812	0.348599	1.812	0.364578	1.812	0.0698217	1.812	0.109851
1.813	0.721295	1.813	0.781095	1.813	0.582844	1.813	0.612379	1.813	0.348586	1.813	0.364583	1.813	0.0698908	1.813	0.10998
1.814	0.72129	1.814	0.7811	1.814	0.58278	1.814	0.612386	1.814	0.34852	1.814	0.364588	1.814	0.0699876	1.814	0.110109
1.815	0.721358	1.815	0.781105	1.815	0.582829	1.815	0.612393	1.815	0.348537	1.815	0.364593	1.815	0.0700423	1.815	0.110238
1.816	0.721357	1.816	0.78111	1.816	0.582777	1.816	0.6124	1.816	0.348514	1.816	0.364598	1.816	0.0701226	1.816	0.110367
1.817	0.721351	1.817	0.781115	1.817	0.582786	1.817	0.612408	1.817	0.348468	1.817	0.364603	1.817	0.0702205	1.817	0.110496
1.818	0.721367	1.818	0.781119	1.818	0.582776	1.818	0.612415	1.818	0.348434	1.818	0.364609	1.818	0.0703009	1.818	0.110625
1.819	0.72136	1.819	0.781124	1.819	0.582908	1.819	0.612422	1.819	0.348458	1.819	0.364614	1.819	0.0704101	1.819	0.110754
1.82	0.721298	1.82	0.781129	1.82	0.582772	1.82	0.612429	1.82	0.348495	1.82	0.364619	1.82	0.0705153	1.82	0.110883
1.821	0.721285	1.821	0.781134	1.821	0.582776	1.821	0.612436	1.821	0.348518	1.821	0.364624	1.821	0.0705956	1.821	0.111012
1.822	0.721243	1.822	0.781138	1.822	0.582839	1.822	0.612443	1.822	0.348563	1.822	0.36463	1.822	0.0706884	1.822	0.11114
1.823	0.721241	1.823	0.781143	1.823	0.582906	1.823	0.61245	1.823	0.348459	1.823	0.364635	1.823	0.0707894	1.823	0.111269
1.824	0.721222	1.824	0.781148	1.824	0.582932	1.824	0.612457	1.824	0.348449	1.824	0.36464	1.824	0.0708821	1.824	0.111397
1.825	0.721262	1.825	0.781152	1.825	0.582931	1.825	0.612464	1.825	0.348498	1.825	0.364646	1.825	0.0709573	1.825	0.111525
1.826	0.721366	1.826	0.781157	1.826	0.582935	1.826	0.612472	1.826	0.348455	1.826	0.364651	1.826	0.0710274	1.826	0.111654
1.827	0.721421	1.827	0.781162	1.827	0.582921	1.827	0.612479	1.827	0.348414	1.827	0.364656	1.827	0.0711037	1.827	0.111782
1.828	0.721406	1.828	0.781167	1.828	0.582836	1.828	0.612486	1.828	0.348476	1.828	0.364662	1.828	0.0711882	1.828	0.11191
1.829	0.72142	1.829	0.781171	1.829	0.582802	1.829	0.612493	1.829	0.34851	1.829	0.364667	1.829	0.0712593	1.829	0.112038
1.83	0.721429	1.83	0.781176	1.83	0.582777	1.83	0.6125	1.83	0.348498	1.83	0.364673	1.83	0.0713345	1.83	0.112166
1.831	0.721443	1.831	0.781181	1.831	0.582758	1.831	0.612507	1.831	0.348464	1.831	0.364678	1.831	0.0714345	1.831	0.112294
1.832	0.721423	1.832	0.781185	1.832	0.582852	1.832	0.612514	1.832	0.348472	1.832	0.364683	1.832	0.0715107	1.832	0.112421
1.833	0.721444	1.833	0.78119	1.833	0.582957	1.833	0.612521	1.833	0.348553	1.833	0.364689	1.833	0.0715921	1.833	0.112549
1.834	0.721414	1.834	0.781195	1.834	0.582947	1.834	0.612528	1.834	0.348649	1.834	0.364694	1.834	0.0716612	1.834	0.112676
1.835	0.721411	1.835	0.7812	1.835	0.583026	1.835	0.612535	1.835	0.348653	1.835	0.3647	1.835	0.0717426	1.835	0.112804
1.836	0.721445	1.836	0.781204	1.836	0.582978	1.836	0.612542	1.836	0.348586	1.836	0.364705	1.836	0.0718116	1.836	0.112931
1.837	0.721396	1.837	0.781209	1.837	0.582932	1.837	0.612549	1.837	0.348629	1.837	0.364711	1.837	0.0718425	1.837	0.113058
1.838	0.721444	1.838	0.781214	1.838	0.58296	1.838	0.612556	1.838	0.348685	1.838	0.364716	1.838	0.0719106	1.838	0.113185
1.839	0.721324	1.839	0.781218	1.839	0.583079	1.839	0.612563	1.839	0.348702	1.839	0.364722	1.839	0.0719878	1.839	0.113312
1.84	0.721321	1.84	0.781223	1.84	0.583035	1.84	0.61257	1.84	0.348763	1.84	0.364727	1.84	0.0720785	1.84	0.113439
1.841	0.721362	1.841	0.781228	1.841	0.583046	1.841	0.612576	1.841	0.348765	1.841	0.364733	1.841	0.0721795	1.841	0.113566
1.842	0.721355	1.842	0.781232	1.842	0.582989	1.842	0.612583	1.842	0.348717	1.842	0.364738	1.842	0.0722774	1.842	0.113693
1.843	0.721394	1.843	0.781237	1.843	0.583061	1.843	0.61259	1.843	0.348709	1.843	0.364744	1.843	0.0723444	1.843	0.113819
1.844	0.721426	1.844	0.781242	1.844	0.583012	1.844	0.612597	1.844	0.348681	1.844	0.364749	1.844	0.0724258	1.844	0.113946
1.845	0.721423	1.845	0.781246	1.845	0.583006	1.845	0.612604	1.845	0.348671	1.845	0.364755	1.845	0.072535	1.845	0.114072
1.846	0.721433	1.846	0.781251	1.846	0.583004	1.846	0.612611	1.846	0.348686	1.846	0.364761	1.846	0.0726288	1.846	0.114199
1.847	0.721309	1.847	0.781256	1.847	0.582954	1.847	0.612618	1.847	0.348725	1.847	0.364766	1.847	0.072704	1.847	0.114325
1.848	0.72128	1.848	0.78126	1.848	0.582925	1.848	0.612625	1.848	0.348773	1.848	0.364772	1.848	0.0727741	1.848	0.114451
1.849	0.721285	1.849	0.781265	1.849	0.582933	1.849	0.612631	1.849	0.348794	1.849	0.364777	1.849	0.0728308	1.849	0.114577
1.85	0.721314	1.85	0.78127	1.85	0.582967	1.85	0.612638	1.85	0.348789	1.85	0.364783	1.85	0.0729256	1.85	0.114703
1.851	0.721386	1.851	0.781274	1.851	0.583007	1.851	0.612645	1.851	0.348747	1.851	0.364789	1.851	0.0730008	1.851	0.114829
1.852	0.721396	1.852	0.781279	1.852	0.583005	1.852	0.612652	1.852	0.34867	1.852	0.364794	1.852	0.0730616	1.852	0.114955
1.853	0.721378	1.853	0.781284	1.853	0.583059	1.853	0.612659	1.853	0.348757	1.853	0.3648	1.853	0.073175	1.853	0.11508
1.854	0.72136	1.854	0.781288	1.854	0.583032	1.854	0.612666	1.854	0.348823	1.854	0.364806	1.854	0.0732337	1.854	0.115206
1.855	0.721345	1.855	0.781293	1.855	0.582985	1.855	0.612672	1.855	0.348876	1.855	0.364811	1.855	0.0732688	1.855	0.115331
1.856	0.721347	1.856	0.781298	1.856	0.582949	1.856	0.612679	1.856	0.348897	1.856	0.364817	1.856	0.0733275	1.856	0.115457
1.857	0.721276	1.857	0.781302	1.857	0.582887	1.857	0.612686	1.857	0.348925	1.857	0.364823	1.857	0.0733986	1.857	0.115582
1.858	0.721217	1.858	0.781307	1.858	0.582886	1.858	0.612693	1.858	0.34892	1.858	0.364828	1.858	0.0734408	1.858	0.115707
1.859	0.721155	1.859	0.781311	1.859	0.582863	1.859	0.612699	1.859	0.348888	1.859	0.364834	1.859	0.0735027	1.859	0.115832
1.86	0.721151	1.86	0.781316	1.86	0.582839	1.86	0.612706	1.86	0.348798	1.86	0.36484	1.86	0.0735769	1.86	0.115957
1.861	0.721137	1.861	0.781321	1.861	0.582825	1.861	0.612713	1.861	0.348808	1.861	0.364845	1.861	0.0736913	1.861	0.116082
1.862	0.721105	1.862	0.781325	1.862	0.582802	1.862	0.61272	1.862	0.348763	1.862	0.364851	1.862	0.0737861	1.862	0.116206
1.863	0.721124	1.863	0.78133	1.863	0.582808	1.863	0.612726	1.863	0.348793	1.863	0.364857	1.863	0.0738634	1.863	0.116331
1.864	0.721155	1.864	0.781334	1.864	0.582928	1.864	0.612733	1.864	0.348794	1.864	0.364863	1.864	0.0739458	1.864	0.116455
1.865	0.721035	1.865	0.781339	1.865	0.582932	1.865	0.61274	1.865	0.348825	1.865	0.364868	1.865	0.0740396	1.865	0.11658
1.866	0.721103	1.866	0.781344	1.866	0.582911	1.866	0.612746	1.866	0.348893	1.866	0.364874	1.866	0.0741323	1.866	0.116704
1.867	0.721091	1.867	0.781348	1.867	0.58297	1.867	0.612753	1.867	0.348913	1.867	0.36488	1.867	0.0741931	1.867	0.116828
1.868	0.721158	1.868	0.781353	1.868	0.583045	1.868	0.61276	1.868	0.348921	1.868	0.364886	1.868	0.0742302	1.868	0.116952
1.869	0.721183	1.869	0.781357	1.869	0.583106	1.869	0.612766	1.869	0.34888	1.869	0.364892	1.869	0.0743065	1.869	0.117076
1.87	0.721266	1.87	0.781362	1.87	0.583058	1.87	0.612773	1.87	0.348817	1.87	0.364897	1.87	0.0743889	1.87	0.1172
1.871	0.721303	1.871	0.781367	1.871	0.583137	1.871	0.61278	1.871	0.348786	1.871	0.364903	1.871	0.0744518	1.871	0.117323
1.872	0.721265	1.872	0.781371	1.872	0.583214	1.872	0.612786	1.872	0.348771	1.872	0.364909	1.872	0.0745229	1.872	0.117447
1.873	0.721185	1.873	0.781376	1.873	0.583258	1.873	0.612793	1.873	0.348706	1.873	0.364915	1.873	0.0745692	1.873	0.11757
1.874	0.721159	1.874	0.78138	1.874	0.583185	1.874	0.612799	1.874	0.348683	1.874	0.36492	1.874	0.0746568	1.874	0.117694
1.875	0.721187	1.875	0.781385	1.875	0.583179	1.875	0.612806	1.875	0.348792	1.875	0.364926	1.875	0.0747692	1.875	0.117817
1.876	0.721161	1.876	0.781389	1.876	0.583281	1.876	0.612813	1.876	0.34882	1.876	0.364932	1.876	0.0748495	1.876	0.11794
1.877	0.72115	1.877	0.781394	1.877	0.583235	1.877	0.612819	1.877	0.348823	1.877	0.364938	1.877	0.0749382	1.877	0.118063
1.878	0.721198	1.878	0.781398	1.878	0.583176	1.878	0.612826	1.878	0.348746	1.878	0.364944	1.878	0.0750453	1.878	0.118186
1.879	0.721225	1.879	0.781403	1.879	0.583215	1.879	0.612832	1.879	0.348681	1.879	0.36495	1.879	0.0751195	1.879	0.118309
1.88	0.72126	1.88	0.781408	1.88	0.583204	1.88	0.612839	1.88	0.348622	1.88	0.364955	1.88	0.0751958	1.88	0.118431
1.881	0.721263	1.881	0.781412	1.881	0.583197	1.881	0.612845	1.881	0.348608	1.881	0.364961	1.881	0.0752339	1.881	0.118554
1.882	0.721283	1.882	0.781417	1.882	0.583172	1.882	0.612852	1.882	0.348573	1.882	0.364967	1.882	0.0753009	1.882	0.118676
1.883	0.721241	1.883	0.781421	1.883	0.583135	1.883	0.612858	1.883	0.348568	1.883	0.364973	1.883	0.075371	1.883	0.118799
1.884	0.721275	1.884	0.781426	1.884	0.583167	1.884	0.612865	1.884	0.348539	1.884	0.364979	1.884	0.0754534	1.884	0.118921
1.885	0.721274	1.885	0.78143	1.885	0.58311	1.885	0.612871	1.885	0.348531	1.885	0.364985	1.885	0.0755286	1.885	0.119043
1.886	0.721306	1.886	0.781435	1.886	0.583192	1.886	0.612878	1.886	0.348469	1.886	0.364991	1.886	0.0756008	1.886	0.119165
1.887	0.721341	1.887	0.781439	1.887	0.583175	1.887	0.612884	1.887	0.348368	1.887	0.364996	1.887	0.0756626	1.887	0.119287
1.888	0.721432	1.888	0.781444	1.888	0.583136	1.888	0.612891	1.888	0.348331	1.888	0.365002	1.888	0.0757574	1.888	0.119409
1.889	0.721468	1.889	0.781448	1.889	0.583135	1.889	0.612897	1.889	0.348385	1.889	0.365008	1.889	0.0758151	1.889	0.11953
1.89	0.721419	1.89	0.781453	1.89	0.583131	1.89	0.612904	1.89	0.348363	1.89	0.365014	1.89	0.0758728	1.89	0.119652
1.891	0.721367	1.891	0.781457	1.891	0.58312	1.891	0.61291	1.891	0.34833	1.891	0.36502	1.891	0.075912	1.891	0.119773
1.892	0.721381	1.892	0.781462	1.892	0.583123	1.892	0.612916	1.892	0.34831	1.892	0.365026	1.892	0.0759883	1.892	0.119894
1.893	0.721295	1.893	0.781466	1.893	0.5832	1.893	0.612923	1.893	0.34834	1.893	0.365032	1.893	0.0760789	1.893	0.120015
1.894	0.72132	1.894	0.781471	1.894	0.583274	1.894	0.612929	1.894	0.348364	1.894	0.365038	1.894	0.0761387	1.894	0.120136
1.895	0.721296	1.895	0.781475	1.895	0.58325	1.895	0.612936	1.895	0.348427	1.895	0.365044	1.895	0.0761964	1.895	0.120257
1.896	0.721286	1.896	0.78148	1.896	0.583297	1.896	0.612942	1.896	0.348444	1.896	0.365049	1.896	0.0762582	1.896	0.120378
1.897	0.721281	1.897	0.781484	1.897	0.58334	1.897	0.612948	1.897	0.34837	1.897	0.365055	1.897	0.0763314	1.897	0.120498
1.898	0.721219	1.898	0.781489	1.898	0.583333	1.898	0.612955	1.898	0.348409	1.898	0.365061	1.898	0.0763757	1.898	0.120619
1.899	0.721165	1.899	0.781493	1.899	0.583347	1.899	0.612961	1.899	0.348425	1.899	0.365067	1.899	0.0764345	1.899	0.120739
1.9	0.721135	1.9	0.781498	1.9	0.583309	1.9	0.612967	1.9	0.348508	1.9	0.365073	1.9	0.0765025	1.9	0.12086
1.901	0.721179	1.901	0.781502	1.901	0.583311	1.901	0.612974	1.901	0.348551	1.901	0.365079	1.901	0.0766035	1.901	0.12098
1.902	0.721191	1.902	0.781507	1.902	0.583281	1.902	0.61298	1.902	0.348567	1.902	0.365085	1.902	0.0766643	1.902	0.1211
1.903	0.721167	1.903	0.781511	1.903	0.583267	1.903	0.612986	1.903	0.348625	1.903	0.365091	1.903	0.0766962	1.903	0.121219
1.904	0.72116	1.904	0.781516	1.904	0.583214	1.904	0.612993	1.904	0.34867	1.904	0.365097	1.904	0.0767653	1.904	0.121339
1.905	0.721213	1.905	0.78152	1.905	0.583187	1.905	0.612999	1.905	0.348651	1.905	0.365103	1.905	0.0768343	1.905	0.121459
1.906	0.721237	1.906	0.781525	1.906	0.583188	1.906	0.613005	1.906	0.348584	1.906	0.365109	1.906	0.0768941	1.906	0.121578
1.907	0.721211	1.907	0.781529	1.907	0.583217	1.907	0.613012	1.907	0.348558	1.907	0.365115	1.907	0.0770177	1.907	0.121698
1.908	0.721187	1.908	0.781534	1.908	0.583169	1.908	0.613018	1.908	0.348526	1.908	0.365121	1.908	0.0770754	1.908	0.121817
1.909	0.721207	1.909	0.781538	1.909	0.583156	1.909	0.613024	1.909	0.348583	1.909	0.365126	1.909	0.0771342	1.909	0.121936
1.91	0.721214	1.91	0.781542	1.91	0.583218	1.91	0.61303	1.91	0.348592	1.91	0.365132	1.91	0.0772176	1.91	0.122055
1.911	0.721288	1.911	0.781547	1.911	0.583289	1.911	0.613037	1.911	0.348651	1.911	0.365138	1.911	0.0772599	1.911	0.122174
1.912	0.721385	1.912	0.781551	1.912	0.583326	1.912	0.613043	1.912	0.348652	1.912	0.365144	1.912	0.0773506	1.912	0.122292
1.913	0.721362	1.913	0.781556	1.913	0.583371	1.913	0.613049	1.913	0.348615	1.913	0.36515	1.913	0.0774258	1.913	0.122411
1.914	0.721323	1.914	0.78156	1.914	0.583388	1.914	0.613055	1.914	0.348662	1.914	0.365156	1.914	0.077501	1.914	0.122529
1.915	0.721312	1.915	0.781565	1.915	0.583411	1.915	0.613061	1.915	0.348595	1.915	0.365162	1.915	0.0775824	1.915	0.122648
1.916	0.721347	1.916	0.781569	1.916	0.583383	1.916	0.613068	1.916	0.348668	1.916	0.365168	1.916	0.0776463	1.916	0.122766
1.917	0.721374	1.917	0.781574	1.917	0.583298	1.917	0.613074	1.917	0.348652	1.917	0.365174	1.917	0.0777329	1.917	0.122884
1.918	0.721317	1.918	0.781578	1.918	0.583346	1.918	0.61308	1.918	0.348675	1.918	0.36518	1.918	0.0777916	1.918	0.123002
1.919	0.721318	1.919	0.781582	1.919	0.583369	1.919	0.613086	1.919	0.348684	1.919	0.365186	1.919	0.0778576	1.919	0.12312
1.92	0.721374	1.92	0.781587	1.92	0.583349	1.92	0.613092	1.92	0.34871	1.92	0.365192	1.92	0.0779225	1.92	0.123237
1.921	0.721319	1.921	0.781591	1.921	0.58338	1.921	0.613098	1.921	0.348653	1.921	0.365198	1.921	0.0780122	1.921	0.123355
1.922	0.721321	1.922	0.781596	1.922	0.583456	1.922	0.613105	1.922	0.348586	1.922	0.365204	1.922	0.0781101	1.922	0.123472
1.923	0.721342	1.923	0.7816	1.923	0.58346	1.923	0.613111	1.923	0.348596	1.923	0.36521	1.923	0.0781812	1.923	0.123589
1.924	0.721379	1.924	0.781604	1.924	0.5835	1.924	0.613117	1.924	0.348556	1.924	0.365216	1.924	0.0782935	1.924	0.123707
1.925	0.721404	1.925	0.781609	1.925	0.58357	1.925	0.613123	1.925	0.348548	1.925	0.365221	1.925	0.0783481	1.925	0.123824
1.926	0.721286	1.926	0.781613	1.926	0.583573	1.926	0.613129	1.926	0.348508	1.926	0.365227	1.926	0.0784068	1.926	0.12394
1.927	0.721235	1.927	0.781618	1.927	0.583518	1.927	0.613135	1.927	0.348524	1.927	0.365233	1.927	0.0784697	1.927	0.124057
1.928	0.72128	1.928	0.781622	1.928	0.583575	1.928	0.613141	1.928	0.348485	1.928	0.365239	1.928	0.0785295	1.928	0.124174
1.929	0.721218	1.929	0.781626	1.929	0.583515	1.929	0.613147	1.929	0.348425	1.929	0.365245	1.929	0.0786212	1.929	0.12429
1.93	0.721271	1.93	0.781631	1.93	0.583464	1.93	0.613153	1.93	0.348468	1.93	0.365251	1.93	0.0786974	1.93	0.124406
1.931	0.721262	1.931	0.781635	1.931	0.583482	1.931	0.613159	1.931	0.348435	1.931	0.365257	1.931	0.0787613	1.931	0.124522
1.932	0.721319	1.932	0.78164	1.932	0.583417	1.932	0.613165	1.932	0.348524	1.932	0.365263	1.932	0.078816	1.932	0.124638
1.933	0.721416	1.933	0.781644	1.933	0.583408	1.933	0.613171	1.933	0.348444	1.933	0.365269	1.933	0.0788984	1.933	0.124754
1.934	0.72134	1.934	0.781648	1.934	0.583516	1.934	0.613177	1.934	0.348418	1.934	0.365275	1.934	0.0789592	1.934	0.12487
1.935	0.721318	1.935	0.781653	1.935	0.583512	1.935	0.613183	1.935	0.348456	1.935	0.365281	1.935	0.0790581	1.935	0.124986
1.936	0.721422	1.936	0.781657	1.936	0.583554	1.936	0.613189	1.936	0.348453	1.936	0.365287	1.936	0.0791478	1.936	0.125101
1.937	0.72146	1.937	0.781661	1.937	0.583636	1.937	0.613195	1.937	0.348456	1.937	0.365293	1.937	0.0792271	1.937	0.125216
1.938	0.721403	1.938	0.781666	1.938	0.583573	1.938	0.613201	1.938	0.348535	1.938	0.365299	1.938	0.0793013	1.938	0.125332
1.939	0.721388	1.939	0.78167	1.939	0.583546	1.939	0.613207	1.939	0.348511	1.939	0.365304	1.939	0.079391	1.939	0.125447
1.94	0.721357	1.94	0.781674	1.94	0.58351	1.94	0.613213	1.94	0.348588	1.94	0.36531	1.94	0.0794951	1.94	0.125562
1.941	0.721324	1.941	0.781679	1.941	0.583524	1.941	0.613219	1.941	0.348687	1.941	0.365316	1.941	0.0795785	1.941	0.125676
1.942	0.721316	1.942	0.781683	1.942	0.583516	1.942	0.613225	1.942	0.34873	1.942	0.365322	1.942	0.0796517	1.942	0.125791
1.943	0.721315	1.943	0.781687	1.943	0.583403	1.943	0.613231	1.943	0.348717	1.943	0.365328	1.943	0.0797424	1.943	0.125905
1.944	0.721278	1.944	0.781692	1.944	0.583363	1.944	0.613237	1.944	0.348802	1.944	0.365334	1.944	0.079831	1.944	0.12602
1.945	0.721206	1.945	0.781696	1.945	0.583352	1.945	0.613243	1.945	0.348808	1.945	0.36534	1.945	0.0799011	1.945	0.126134
1.946	0.721248	1.946	0.7817	1.946	0.58335	1.946	0.613249	1.946	0.348858	1.946	0.365346	1.946	0.0799608	1.946	0.126248
1.947	0.72126	1.947	0.781705	1.947	0.58328	1.947	0.613255	1.947	0.348845	1.947	0.365352	1.947	0.0800433	1.947	0.126362
1.948	0.721279	1.948	0.781709	1.948	0.583306	1.948	0.613261	1.948	0.348848	1.948	0.365358	1.948	0.0800948	1.948	0.126476
1.949	0.721243	1.949	0.781713	1.949	0.583239	1.949	0.613267	1.949	0.348863	1.949	0.365364	1.949	0.0801721	1.949	0.126589
1.95	0.721262	1.95	0.781718	1.95	0.583211	1.95	0.613272	1.95	0.348895	1.95	0.365369	1.95	0.080236	1.95	0.126703
1.951	0.721306	1.951	0.781722	1.951	0.58317	1.951	0.613278	1.951	0.348957	1.951	0.365375	1.951	0.0803493	1.951	0.126816
1.952	0.72132	1.952	0.781726	1.952	0.583196	1.952	0.613284	1.952	0.348941	1.952	0.365381	1.952	0.0804101	1.952	0.126929
1.953	0.721274	1.953	0.781731	1.953	0.583192	1.953	0.61329	1.953	0.348923	1.953	0.365387	1.953	0.0804915	1.953	0.127042
1.954	0.721196	1.954	0.781735	1.954	0.583169	1.954	0.613296	1.954	0.348959	1.954	0.365393	1.954	0.0805379	1.954	0.127155
1.955	0.721183	1.955	0.781739	1.955	0.583196	1.955	0.613302	1.955	0.34903	1.955	0.365399	1.955	0.0806276	1.955	0.127268
1.956	0.721145	1.956	0.781744	1.956	0.583198	1.956	0.613307	1.956	0.34907	1.956	0.365405	1.956	0.0807028	1.956	0.12738
1.957	0.721196	1.957	0.781748	1.957	0.583232	1.957	0.613313	1.957	0.349072	1.957	0.365411	1.957	0.0808069	1.957	0.127493
1.958	0.721189	1.958	0.781752	1.958	0.583213	1.958	0.613319	1.958	0.349162	1.958	0.365416	1.958	0.08088	1.958	0.127605
1.959	0.721202	1.959	0.781756	1.959	0.583243	1.959	0.613325	1.959	0.349227	1.959	0.365422	1.959	0.0809522	1.959	0.127717
1.96	0.721308	1.96	0.781761	1.96	0.583201	1.96	0.61333	1.96	0.349238	1.96	0.365428	1.96	0.0810491	1.96	0.127829
1.961	0.721318	1.961	0.781765	1.961	0.583245	1.961	0.613336	1.961	0.349239	1.961	0.365434	1.961	0.0811408	1.961	0.127941
1.962	0.721307	1.962	0.781769	1.962	0.583303	1.962	0.613342	1.962	0.349263	1.962	0.36544	1.962	0.081183	1.962	0.128053
1.963	0.721291	1.963	0.781773	1.963	0.583312	1.963	0.613348	1.963	0.349207	1.963	0.365446	1.963	0.0812593	1.963	0.128164
1.964	0.721345	1.964	0.781778	1.964	0.583306	1.964	0.613353	1.964	0.349225	1.964	0.365452	1.964	0.0813531	1.964	0.128276
1.965	0.721367	1.965	0.781782	1.965	0.583296	1.965	0.613359	1.965	0.349308	1.965	0.365457	1.965	0.0814767	1.965	0.128387
1.966	0.721388	1.966	0.781786	1.966	0.583277	1.966	0.613365	1.966	0.349269	1.966	0.365463	1.966	0.0815643	1.966	0.128498
1.967	0.721406	1.967	0.781791	1.967	0.583326	1.967	0.613371	1.967	0.349246	1.967	0.365469	1.967	0.0816488	1.967	0.128609
1.968	0.721341	1.968	0.781795	1.968	0.583411	1.968	0.613376	1.968	0.349232	1.968	0.365475	1.968	0.0817436	1.968	0.12872
1.969	0.721374	1.969	0.781799	1.969	0.583372	1.969	0.613382	1.969	0.349254	1.969	0.365481	1.969	0.0817869	1.969	0.12883
1.97	0.721344	1.97	0.781803	1.97	0.583382	1.97	0.613388	1.97	0.349229	1.97	0.365487	1.97	0.0818807	1.97	0.128941
1.971	0.721394	1.971	0.781808	1.971	0.58334	1.971	0.613393	1.971	0.34926	1.971	0.365492	1.971	0.0819693	1.971	0.129051
1.972	0.721386	1.972	0.781812	1.972	0.583357	1.972	0.613399	1.972	0.349294	1.972	0.365498	1.972	0.0820589	1.972	0.129161
1.973	0.721326	1.973	0.781816	1.973	0.583316	1.973	0.613405	1.973	0.34932	1.973	0.365504	1.973	0.0821414	1.973	0.129271
1.974	0.721437	1.974	0.78182	1.974	0.583285	1.974	0.61341	1.974	0.349352	1.974	0.36551	1.974	0.0822125	1.974	0.129381
1.975	0.721392	1.975	0.781824	1.975	0.583316	1.975	0.613416	1.975	0.349344	1.975	0.365516	1.975	0.0822774	1.975	0.129491
1.976	0.721352	1.976	0.781829	1.976	0.583277	1.976	0.613421	1.976	0.349346	1.976	0.365521	1.976	0.0823619	1.976	0.1296
1.977	0.721396	1.977	0.781833	1.977	0.583208	1.977	0.613427	1.977	0.349312	1.977	0.365527	1.977	0.082431	1.977	0.12971
1.978	0.721437	1.978	0.781837	1.978	0.583285	1.978	0.613433	1.978	0.349349	1.978	0.365533	1.978	0.0825268	1.978	0.129819
1.979	0.721516	1.979	0.781841	1.979	0.583271	1.979	0.613438	1.979	0.34939	1.979	0.365539	1.979	0.0826113	1.979	0.129928
1.98	0.721508	1.98	0.781846	1.98	0.583246	1.98	0.613444	1.98	0.349436	1.98	0.365544	1.98	0.0826329	1.98	0.130037
1.981	0.721451	1.981	0.78185	1.981	0.58325	1.981	0.613449	1.981	0.349377	1.981	0.36555	1.981	0.0826927	1.981	0.130146
1.982	0.721461	1.982	0.781854	1.982	0.583275	1.982	0.613455	1.982	0.349335	1.982	0.365556	1.982	0.0827556	1.982	0.130255
1.983	0.721389	1.983	0.781858	1.983	0.583271	1.983	0.613461	1.983	0.349355	1.983	0.365562	1.983	0.0827978	1.983	0.130363
1.984	0.721447	1.984	0.781862	1.984	0.583339	1.984	0.613466	1.984	0.3494	1.984	0.365567	1.984	0.0828916	1.984	0.130471
1.985	0.721324	1.985	0.781867	1.985	0.583327	1.985	0.613472	1.985	0.349356	1.985	0.365573	1.985	0.0829751	1.985	0.13058
1.986	0.721353	1.986	0.781871	1.986	0.583359	1.986	0.613477	1.986	0.349447	1.986	0.365579	1.986	0.083073	1.986	0.130688
1.987	0.721309	1.987	0.781875	1.987	0.583331	1.987	0.613483	1.987	0.349493	1.987	0.365585	1.987	0.0831873	1.987	0.130796
1.988	0.721274	1.988	0.781879	1.988	0.583147	1.988	0.613488	1.988	0.349469	1.988	0.36559	1.988	0.0832523	1.988	0.130903
1.989	0.721228	1.989	0.781883	1.989	0.583208	1.989	0.613494	1.989	0.349434	1.989	0.365596	1.989	0.0833172	1.989	0.131011
1.99	0.721149	1.99	0.781888	1.99	0.583293	1.99	0.613499	1.99	0.349406	1.99	0.365602	1.99	0.0833821	1.99	0.131118
1.991	0.721143	1.991	0.781892	1.991	0.583321	1.991	0.613505	1.991	0.349404	1.991	0.365607	1.991	0.0834481	1.991	0.131225
1.992	0.721136	1.992	0.781896	1.992	0.583335	1.992	0.61351	1.992	0.3494	1.992	0.365613	1.992	0.083515	1.992	0.131332
1.993	0.721153	1.993	0.7819	1.993	0.583407	1.993	0.613516	1.993	0.349424	1.993	0.365619	1.993	0.0835913	1.993	0.131439
1.994	0.721169	1.994	0.781904	1.994	0.583327	1.994	0.613521	1.994	0.349428	1.994	0.365625	1.994	0.0837057	1.994	0.131546
1.995	0.721213	1.995	0.781908	1.995	0.583341	1.995	0.613526	1.995	0.349384	1.995	0.36563	1.995	0.0837943	1.995	0.131653
1.996	0.721261	1.996	0.781913	1.996	0.583375	1.996	0.613532	1.996	0.34939	1.996	0.365636	1.996	0.0838726	1.996	0.131759
1.997	0.721275	1.997	0.781917	1.997	0.583415	1.997	0.613537	1.997	0.349415	1.997	0.365642	1.997	0.083988	1.997	0.131865
1.998	0.721236	1.998	0.781921	1.998	0.583487	1.998	0.613543	1.998	0.349463	1.998	0.365647	1.998	0.0840375	1.998	0.131972
1.999	0.721322	1.999	0.781925	1.999	0.583574	1.999	0.613548	1.999	0.349448	1.999	0.365653	1.999	0.0841179	1.999	0.132078
[truncated: 4,001 more rows]
