# Supplementary material for: Equivalence and its invalidation between non-Markovian and Markovian spreading dynamics on complex networks
Source: Nat Commun. 2019 Aug 23;10:3748. doi: 10.1038/s41467-019-11763-z (PMC6707263; doi:10.1038/s41467-019-11763-z)
Supplement: Supplementary file 3 — Source Data [file 41467_2019_11763_MOESM3_ESM.zip › data/Figure_3/Fig3_I_Random.dat]

0	0.01	0	0.01	0	0.01	0	0.01	0	0.01	0	0.01	0	0.01	0	0.01
1E-3	0.014371	1E-3	0.0130813	1E-3	0.010109	1E-3	0.0100989	1E-3	0.01	1E-3	0.0100001	1E-3	0.01	1E-3	0.00999996
0.002	0.016895	0.002	0.0153596	0.002	0.01024	0.002	0.0101987	0.002	0.009999	0.002	0.0100002	0.002	0.01	0.002	0.00999984
0.003	0.019165	0.003	0.0174911	0.003	0.010341	0.003	0.0102995	0.003	0.009999	0.003	0.0100005	0.003	0.009999	0.003	0.00999964
0.004	0.021386	0.004	0.0196271	0.004	0.010432	0.004	0.0104013	0.004	0.009999	0.004	0.0100009	0.004	0.009999	0.004	0.00999936
0.005	0.02365	0.005	0.0218269	0.005	0.010518	0.005	0.010504	0.005	0.010001	0.005	0.0100015	0.005	0.009999	0.005	0.009999
0.006	0.025954	0.006	0.0241234	0.006	0.010624	0.006	0.0106076	0.006	0.01	0.006	0.0100021	0.006	0.009999	0.006	0.00999856
0.007	0.028351	0.007	0.0265398	0.007	0.010732	0.007	0.0107123	0.007	0.010002	0.007	0.0100029	0.007	0.009998	0.007	0.00999804
0.008	0.030768	0.008	0.0290946	0.008	0.01086	0.008	0.0108179	0.008	0.010003	0.008	0.0100038	0.008	0.009997	0.008	0.00999744
0.009	0.033264	0.009	0.0318039	0.009	0.010974	0.009	0.0109246	0.009	0.010006	0.009	0.0100048	0.009	0.009996	0.009	0.00999676
0.01	0.035872	0.01	0.0346827	0.01	0.011075	0.01	0.0110322	0.01	0.010005	0.01	0.0100059	0.01	0.009996	0.01	0.009996
0.011	0.038652	0.011	0.0377453	0.011	0.011169	0.011	0.0111409	0.011	0.010005	0.011	0.0100071	0.011	0.009995	0.011	0.00999516
0.012	0.041709	0.012	0.0410057	0.012	0.011295	0.012	0.0112506	0.012	0.010009	0.012	0.0100085	0.012	0.009994	0.012	0.00999424
0.013	0.044857	0.013	0.0444778	0.013	0.011398	0.013	0.0113613	0.013	0.010009	0.013	0.01001	0.013	0.009993	0.013	0.00999325
0.014	0.048072	0.014	0.0481754	0.014	0.011518	0.014	0.0114731	0.014	0.010012	0.014	0.0100116	0.014	0.009993	0.014	0.00999217
0.015	0.051395	0.015	0.0521125	0.015	0.011636	0.015	0.011586	0.015	0.010015	0.015	0.0100133	0.015	0.009993	0.015	0.00999101
0.016	0.055125	0.016	0.0563027	0.016	0.011755	0.016	0.0116999	0.016	0.010017	0.016	0.0100151	0.016	0.009991	0.016	0.00998977
0.017	0.058852	0.017	0.06076	0.017	0.011858	0.017	0.0118149	0.017	0.010025	0.017	0.010017	0.017	0.009985	0.017	0.00998846
0.018	0.062811	0.018	0.0654979	0.018	0.011971	0.018	0.0119309	0.018	0.010028	0.018	0.0100191	0.018	0.009985	0.018	0.00998706
0.019	0.066817	0.019	0.0705299	0.019	0.012098	0.019	0.0120481	0.019	0.01003	0.019	0.0100213	0.019	0.009984	0.019	0.00998558
0.02	0.071065	0.02	0.0758693	0.02	0.012223	0.02	0.0121663	0.02	0.010034	0.02	0.0100236	0.02	0.009983	0.02	0.00998403
0.021	0.075696	0.021	0.0815286	0.021	0.012318	0.021	0.0122857	0.021	0.010034	0.021	0.010026	0.021	0.009978	0.021	0.0099824
0.022	0.080493	0.022	0.0875202	0.022	0.012448	0.022	0.0124062	0.022	0.010036	0.022	0.0100285	0.022	0.009976	0.022	0.00998068
0.023	0.085489	0.023	0.0938554	0.023	0.012554	0.023	0.0125279	0.023	0.010037	0.023	0.0100312	0.023	0.009975	0.023	0.00997889
0.024	0.090867	0.024	0.100545	0.024	0.012658	0.024	0.0126507	0.024	0.010037	0.024	0.010034	0.024	0.009973	0.024	0.00997702
0.025	0.096326	0.025	0.107598	0.025	0.012769	0.025	0.0127746	0.025	0.010037	0.025	0.0100369	0.025	0.009971	0.025	0.00997507
0.026	0.101879	0.026	0.115023	0.026	0.012879	0.026	0.0128997	0.026	0.010038	0.026	0.0100399	0.026	0.00997	0.026	0.00997304
0.027	0.107738	0.027	0.122827	0.027	0.013008	0.027	0.013026	0.027	0.010043	0.027	0.010043	0.027	0.009969	0.027	0.00997094
0.028	0.113936	0.028	0.131015	0.028	0.01314	0.028	0.0131535	0.028	0.010046	0.028	0.0100462	0.028	0.009967	0.028	0.00996875
0.029	0.120368	0.029	0.139591	0.029	0.013279	0.029	0.0132822	0.029	0.010051	0.029	0.0100496	0.029	0.009967	0.029	0.00996649
0.03	0.127006	0.03	0.148554	0.03	0.013371	0.03	0.0134121	0.03	0.010053	0.03	0.0100531	0.03	0.009964	0.03	0.00996415
0.031	0.134011	0.031	0.157906	0.031	0.013498	0.031	0.0135432	0.031	0.01006	0.031	0.0100567	0.031	0.009962	0.031	0.00996173
0.032	0.141145	0.032	0.167643	0.032	0.013597	0.032	0.0136755	0.032	0.010065	0.032	0.0100604	0.032	0.009958	0.032	0.00995923
0.033	0.148283	0.033	0.177759	0.033	0.013726	0.033	0.0138091	0.033	0.010067	0.033	0.0100642	0.033	0.009956	0.033	0.00995666
0.034	0.155857	0.034	0.188246	0.034	0.013865	0.034	0.0139439	0.034	0.01007	0.034	0.0100682	0.034	0.009954	0.034	0.009954
0.035	0.163736	0.035	0.199094	0.035	0.013996	0.035	0.01408	0.035	0.010069	0.035	0.0100722	0.035	0.009952	0.035	0.00995127
0.036	0.171852	0.036	0.21029	0.036	0.014141	0.036	0.0142174	0.036	0.010073	0.036	0.0100764	0.036	0.009948	0.036	0.00994847
0.037	0.180058	0.037	0.221818	0.037	0.014261	0.037	0.0143561	0.037	0.010085	0.037	0.0100807	0.037	0.009946	0.037	0.00994558
0.038	0.188754	0.038	0.233659	0.038	0.014407	0.038	0.0144961	0.038	0.010089	0.038	0.0100852	0.038	0.009941	0.038	0.00994262
0.039	0.197576	0.039	0.245795	0.039	0.014548	0.039	0.0146374	0.039	0.010091	0.039	0.0100897	0.039	0.009934	0.039	0.00993958
0.04	0.206618	0.04	0.258201	0.04	0.014691	0.04	0.01478	0.04	0.010096	0.04	0.0100943	0.04	0.00993	0.04	0.00993646
0.041	0.215836	0.041	0.270853	0.041	0.014817	0.041	0.0149239	0.041	0.010107	0.041	0.0100991	0.041	0.009925	0.041	0.00993327
0.042	0.225459	0.042	0.283726	0.042	0.014951	0.042	0.0150692	0.042	0.010116	0.042	0.010104	0.042	0.009922	0.042	0.00993
0.043	0.235285	0.043	0.296791	0.043	0.015095	0.043	0.0152159	0.043	0.010124	0.043	0.010109	0.043	0.009917	0.043	0.00992666
0.044	0.24516	0.044	0.31002	0.044	0.015239	0.044	0.0153639	0.044	0.010127	0.044	0.0101141	0.044	0.009914	0.044	0.00992324
0.045	0.255414	0.045	0.323382	0.045	0.015368	0.045	0.0155134	0.045	0.010129	0.045	0.0101194	0.045	0.009909	0.045	0.00991974
0.046	0.265431	0.046	0.336849	0.046	0.015511	0.046	0.0156642	0.046	0.01013	0.046	0.0101248	0.046	0.009903	0.046	0.00991617
0.047	0.275929	0.047	0.350389	0.047	0.015676	0.047	0.0158164	0.047	0.010131	0.047	0.0101302	0.047	0.009902	0.047	0.00991252
0.048	0.286497	0.048	0.363972	0.048	0.015847	0.048	0.0159701	0.048	0.010131	0.048	0.0101358	0.048	0.009898	0.048	0.00990879
0.049	0.297067	0.049	0.377569	0.049	0.016026	0.049	0.0161252	0.049	0.010143	0.049	0.0101415	0.049	0.009893	0.049	0.009905
0.05	0.307579	0.05	0.39115	0.05	0.016202	0.05	0.0162817	0.05	0.010155	0.05	0.0101474	0.05	0.009887	0.05	0.00990112
0.051	0.31843	0.051	0.404688	0.051	0.016325	0.051	0.0164397	0.051	0.010165	0.051	0.0101533	0.051	0.009885	0.051	0.00989717
0.052	0.329157	0.052	0.418156	0.052	0.016469	0.052	0.0165992	0.052	0.010176	0.052	0.0101594	0.052	0.009883	0.052	0.00989315
0.053	0.340054	0.053	0.431529	0.053	0.016633	0.053	0.0167602	0.053	0.010185	0.053	0.0101656	0.053	0.00988	0.053	0.00988906
0.054	0.351017	0.054	0.444784	0.054	0.016783	0.054	0.0169226	0.054	0.010189	0.054	0.0101719	0.054	0.009874	0.054	0.00988488
0.055	0.362004	0.055	0.457897	0.055	0.016924	0.055	0.0170866	0.055	0.010192	0.055	0.0101783	0.055	0.009869	0.055	0.00988064
0.056	0.373062	0.056	0.470849	0.056	0.017064	0.056	0.0172521	0.056	0.010204	0.056	0.0101848	0.056	0.009864	0.056	0.00987632
0.057	0.384103	0.057	0.483623	0.057	0.017199	0.057	0.0174192	0.057	0.010203	0.057	0.0101915	0.057	0.009864	0.057	0.00987193
0.058	0.395392	0.058	0.496201	0.058	0.01733	0.058	0.0175878	0.058	0.010205	0.058	0.0101983	0.058	0.009858	0.058	0.00986746
0.059	0.406414	0.059	0.508569	0.059	0.017462	0.059	0.017758	0.059	0.010206	0.059	0.0102052	0.059	0.009853	0.059	0.00986293
0.06	0.417479	0.06	0.520715	0.06	0.017602	0.06	0.0179298	0.06	0.010213	0.06	0.0102122	0.06	0.009849	0.06	0.00985832
0.061	0.42806	0.061	0.532628	0.061	0.017776	0.061	0.0181031	0.061	0.010211	0.061	0.0102193	0.061	0.009845	0.061	0.00985363
0.062	0.438898	0.062	0.544299	0.062	0.01792	0.062	0.0182781	0.062	0.010219	0.062	0.0102265	0.062	0.009836	0.062	0.00984888
0.063	0.449477	0.063	0.55572	0.063	0.01807	0.063	0.0184547	0.063	0.010229	0.063	0.0102339	0.063	0.009831	0.063	0.00984405
0.064	0.459987	0.064	0.566886	0.064	0.018224	0.064	0.018633	0.064	0.01024	0.064	0.0102414	0.064	0.009825	0.064	0.00983915
0.065	0.470404	0.065	0.577792	0.065	0.018379	0.065	0.0188129	0.065	0.010244	0.065	0.010249	0.065	0.009822	0.065	0.00983418
0.066	0.480541	0.066	0.588436	0.066	0.018544	0.066	0.0189945	0.066	0.010245	0.066	0.0102567	0.066	0.009817	0.066	0.00982914
0.067	0.490858	0.067	0.598816	0.067	0.018689	0.067	0.0191777	0.067	0.010245	0.067	0.0102645	0.067	0.009813	0.067	0.00982403
0.068	0.50113	0.068	0.60893	0.068	0.018866	0.068	0.0193627	0.068	0.010245	0.068	0.0102724	0.068	0.009809	0.068	0.00981885
0.069	0.51132	0.069	0.61878	0.069	0.019029	0.069	0.0195494	0.069	0.010253	0.069	0.0102805	0.069	0.009797	0.069	0.00981359
0.07	0.521133	0.07	0.628367	0.07	0.019199	0.07	0.0197378	0.07	0.010271	0.07	0.0102887	0.07	0.00979	0.07	0.00980827
0.071	0.530978	0.071	0.637692	0.071	0.019378	0.071	0.019928	0.071	0.010276	0.071	0.010297	0.071	0.009788	0.071	0.00980288
0.072	0.540875	0.072	0.646759	0.072	0.01954	0.072	0.0201199	0.072	0.010288	0.072	0.0103054	0.072	0.009784	0.072	0.00979742
0.073	0.550498	0.073	0.655571	0.073	0.019685	0.073	0.0203136	0.073	0.010299	0.073	0.0103139	0.073	0.00978	0.073	0.00979189
0.074	0.560103	0.074	0.664132	0.074	0.019822	0.074	0.0205091	0.074	0.010303	0.074	0.0103226	0.074	0.009774	0.074	0.00978629
0.075	0.569542	0.075	0.672445	0.075	0.019999	0.075	0.0207064	0.075	0.010307	0.075	0.0103313	0.075	0.009768	0.075	0.00978062
0.076	0.578689	0.076	0.680517	0.076	0.020172	0.076	0.0209055	0.076	0.010323	0.076	0.0103402	0.076	0.009765	0.076	0.00977488
0.077	0.587484	0.077	0.688352	0.077	0.020341	0.077	0.0211065	0.077	0.010331	0.077	0.0103492	0.077	0.009757	0.077	0.00976908
0.078	0.596239	0.078	0.695955	0.078	0.020527	0.078	0.0213093	0.078	0.010341	0.078	0.0103583	0.078	0.009748	0.078	0.0097632
0.079	0.604936	0.079	0.703332	0.079	0.020687	0.079	0.021514	0.079	0.010347	0.079	0.0103675	0.079	0.009743	0.079	0.00975726
0.08	0.613296	0.08	0.710488	0.08	0.02086	0.08	0.0217206	0.08	0.010357	0.08	0.0103769	0.08	0.009739	0.08	0.00975126
0.081	0.621493	0.081	0.717429	0.081	0.021039	0.081	0.0219291	0.081	0.010364	0.081	0.0103863	0.081	0.009734	0.081	0.00974518
0.082	0.629806	0.082	0.72416	0.082	0.021204	0.082	0.0221395	0.082	0.010377	0.082	0.0103959	0.082	0.00973	0.082	0.00973904
0.083	0.63783	0.083	0.730689	0.083	0.021416	0.083	0.0223519	0.083	0.010387	0.083	0.0104056	0.083	0.009724	0.083	0.00973284
0.084	0.645455	0.084	0.73702	0.084	0.021568	0.084	0.0225662	0.084	0.01039	0.084	0.0104154	0.084	0.009722	0.084	0.00972656
0.085	0.653022	0.085	0.743159	0.085	0.021759	0.085	0.0227825	0.085	0.010411	0.085	0.0104254	0.085	0.009719	0.085	0.00972023
0.086	0.660476	0.086	0.749111	0.086	0.021928	0.086	0.0230008	0.086	0.010416	0.086	0.0104354	0.086	0.009714	0.086	0.00971382
0.087	0.667588	0.087	0.754884	0.087	0.022133	0.087	0.0232211	0.087	0.010425	0.087	0.0104456	0.087	0.009711	0.087	0.00970736
0.088	0.674667	0.088	0.760481	0.088	0.022313	0.088	0.0234434	0.088	0.010441	0.088	0.0104559	0.088	0.009701	0.088	0.00970082
0.089	0.681584	0.089	0.765909	0.089	0.022526	0.089	0.0236678	0.089	0.01046	0.089	0.0104663	0.089	0.009699	0.089	0.00969423
0.09	0.688315	0.09	0.771173	0.09	0.0227	0.09	0.0238942	0.09	0.010479	0.09	0.0104768	0.09	0.00969	0.09	0.00968757
0.091	0.695038	0.091	0.776278	0.091	0.022925	0.091	0.0241227	0.091	0.010486	0.091	0.0104874	0.091	0.009679	0.091	0.00968085
0.092	0.701396	0.092	0.78123	0.092	0.023137	0.092	0.0243533	0.092	0.010508	0.092	0.0104981	0.092	0.009671	0.092	0.00967406
0.093	0.707622	0.093	0.786033	0.093	0.023301	0.093	0.024586	0.093	0.010509	0.093	0.010509	0.093	0.009668	0.093	0.00966721
0.094	0.713874	0.094	0.790692	0.094	0.023479	0.094	0.0248208	0.094	0.010524	0.094	0.01052	0.094	0.009662	0.094	0.0096603
0.095	0.7198	0.095	0.795212	0.095	0.023655	0.095	0.0250578	0.095	0.010526	0.095	0.0105311	0.095	0.009657	0.095	0.00965333
0.096	0.725599	0.096	0.799597	0.096	0.023858	0.096	0.025297	0.096	0.010547	0.096	0.0105423	0.096	0.009648	0.096	0.0096463
0.097	0.731341	0.097	0.803853	0.097	0.024076	0.097	0.0255384	0.097	0.010551	0.097	0.0105536	0.097	0.009645	0.097	0.0096392
0.098	0.736853	0.098	0.807983	0.098	0.024264	0.098	0.0257819	0.098	0.010557	0.098	0.0105651	0.098	0.009638	0.098	0.00963204
0.099	0.742273	0.099	0.811991	0.099	0.024463	0.099	0.0260277	0.099	0.010576	0.099	0.0105766	0.099	0.00963	0.099	0.00962483
0.1	0.747569	0.1	0.815882	0.1	0.024682	0.1	0.0262757	0.1	0.010583	0.1	0.0105883	0.1	0.009621	0.1	0.00961755
0.101	0.752749	0.101	0.81966	0.101	0.024892	0.101	0.026526	0.101	0.010597	0.101	0.0106001	0.101	0.009615	0.101	0.00961022
0.102	0.757791	0.102	0.823327	0.102	0.025131	0.102	0.0267786	0.102	0.010598	0.102	0.010612	0.102	0.009606	0.102	0.00960282
0.103	0.76266	0.103	0.826889	0.103	0.025357	0.103	0.0270335	0.103	0.010609	0.103	0.010624	0.103	0.0096	0.103	0.00959537
0.104	0.76737	0.104	0.830348	0.104	0.025591	0.104	0.0272907	0.104	0.010627	0.104	0.0106362	0.104	0.009594	0.104	0.00958785
0.105	0.772003	0.105	0.833708	0.105	0.025806	0.105	0.0275503	0.105	0.010627	0.105	0.0106484	0.105	0.009587	0.105	0.00958028
0.106	0.776392	0.106	0.836973	0.106	0.02602	0.106	0.0278122	0.106	0.010647	0.106	0.0106608	0.106	0.009577	0.106	0.00957265
0.107	0.780826	0.107	0.840145	0.107	0.026206	0.107	0.0280765	0.107	0.010652	0.107	0.0106733	0.107	0.00957	0.107	0.00956497
0.108	0.785135	0.108	0.843227	0.108	0.026389	0.108	0.0283432	0.108	0.010665	0.108	0.0106859	0.108	0.009561	0.108	0.00955722
0.109	0.789307	0.109	0.846223	0.109	0.026592	0.109	0.0286123	0.109	0.010679	0.109	0.0106986	0.109	0.009553	0.109	0.00954942
0.11	0.793461	0.11	0.849135	0.11	0.026838	0.11	0.0288839	0.11	0.01069	0.11	0.0107115	0.11	0.009543	0.11	0.00954157
0.111	0.797533	0.111	0.851966	0.111	0.027056	0.111	0.0291579	0.111	0.010698	0.111	0.0107244	0.111	0.009536	0.111	0.00953366
0.112	0.801356	0.112	0.854718	0.112	0.0273	0.112	0.0294344	0.112	0.010708	0.112	0.0107375	0.112	0.009525	0.112	0.00952569
0.113	0.805049	0.113	0.857395	0.113	0.027569	0.113	0.0297135	0.113	0.010715	0.113	0.0107507	0.113	0.009518	0.113	0.00951767
0.114	0.808756	0.114	0.859999	0.114	0.027797	0.114	0.029995	0.114	0.010727	0.114	0.010764	0.114	0.009514	0.114	0.00950959
0.115	0.812248	0.115	0.862532	0.115	0.028034	0.115	0.0302791	0.115	0.01073	0.115	0.0107774	0.115	0.009502	0.115	0.00950146
0.116	0.815854	0.116	0.864996	0.116	0.028255	0.116	0.0305658	0.116	0.010738	0.116	0.0107909	0.116	0.009488	0.116	0.00949328
0.117	0.819209	0.117	0.867394	0.117	0.028466	0.117	0.030855	0.117	0.010745	0.117	0.0108046	0.117	0.009474	0.117	0.00948504
0.118	0.822563	0.118	0.869727	0.118	0.028721	0.118	0.0311469	0.118	0.010756	0.118	0.0108183	0.118	0.009468	0.118	0.00947676
0.119	0.825917	0.119	0.871998	0.119	0.028949	0.119	0.0314414	0.119	0.01076	0.119	0.0108322	0.119	0.009457	0.119	0.00946841
0.12	0.829028	0.12	0.874209	0.12	0.029191	0.12	0.0317386	0.12	0.010775	0.12	0.0108462	0.12	0.00945	0.12	0.00946002
0.121	0.832016	0.121	0.876362	0.121	0.029411	0.121	0.0320384	0.121	0.01079	0.121	0.0108603	0.121	0.009441	0.121	0.00945158
0.122	0.835032	0.122	0.878457	0.122	0.029662	0.122	0.0323409	0.122	0.010799	0.122	0.0108745	0.122	0.009433	0.122	0.00944308
0.123	0.837986	0.123	0.880498	0.123	0.029907	0.123	0.0326462	0.123	0.010826	0.123	0.0108889	0.123	0.009424	0.123	0.00943453
0.124	0.840923	0.124	0.882486	0.124	0.03017	0.124	0.0329542	0.124	0.010836	0.124	0.0109033	0.124	0.009417	0.124	0.00942594
0.125	0.843767	0.125	0.884423	0.125	0.030431	0.125	0.033265	0.125	0.010851	0.125	0.0109179	0.125	0.009405	0.125	0.00941729
0.126	0.846537	0.126	0.886309	0.126	0.030691	0.126	0.0335785	0.126	0.010868	0.126	0.0109326	0.126	0.009394	0.126	0.0094086
0.127	0.849227	0.127	0.888148	0.127	0.030929	0.127	0.0338949	0.127	0.010887	0.127	0.0109474	0.127	0.00939	0.127	0.00939985
0.128	0.851835	0.128	0.889939	0.128	0.03119	0.128	0.0342141	0.128	0.010894	0.128	0.0109623	0.128	0.009379	0.128	0.00939106
0.129	0.854306	0.129	0.891685	0.129	0.031475	0.129	0.0345362	0.129	0.010905	0.129	0.0109773	0.129	0.00937	0.129	0.00938222
0.13	0.856873	0.13	0.893387	0.13	0.031795	0.13	0.0348612	0.13	0.010901	0.13	0.0109925	0.13	0.009359	0.13	0.00937333
0.131	0.859292	0.131	0.895046	0.131	0.032054	0.131	0.035189	0.131	0.010915	0.131	0.0110077	0.131	0.009344	0.131	0.0093644
0.132	0.861602	0.132	0.896663	0.132	0.032329	0.132	0.0355198	0.132	0.010935	0.132	0.0110231	0.132	0.009332	0.132	0.00935541
0.133	0.863864	0.133	0.89824	0.133	0.032566	0.133	0.0358535	0.133	0.010945	0.133	0.0110386	0.133	0.009323	0.133	0.00934639
0.134	0.86615	0.134	0.899778	0.134	0.03282	0.134	0.0361903	0.134	0.010972	0.134	0.0110542	0.134	0.00932	0.134	0.00933732
0.135	0.868408	0.135	0.901278	0.135	0.033072	0.135	0.03653	0.135	0.010989	0.135	0.0110699	0.135	0.009313	0.135	0.0093282
0.136	0.8706	0.136	0.902741	0.136	0.033317	0.136	0.0368727	0.136	0.01101	0.136	0.0110857	0.136	0.009305	0.136	0.00931904
0.137	0.872684	0.137	0.904169	0.137	0.03357	0.137	0.0372185	0.137	0.011034	0.137	0.0111017	0.137	0.009301	0.137	0.00930983
0.138	0.874801	0.138	0.905561	0.138	0.033832	0.138	0.0375674	0.138	0.011038	0.138	0.0111178	0.138	0.009293	0.138	0.00930058
0.139	0.876821	0.139	0.90692	0.139	0.034059	0.139	0.0379194	0.139	0.011048	0.139	0.0111339	0.139	0.009281	0.139	0.00929129
0.14	0.878792	0.14	0.908246	0.14	0.034375	0.14	0.0382744	0.14	0.011065	0.14	0.0111502	0.14	0.009275	0.14	0.00928195
0.141	0.880699	0.141	0.90954	0.141	0.034641	0.141	0.0386327	0.141	0.011081	0.141	0.0111666	0.141	0.009263	0.141	0.00927257
0.142	0.88244	0.142	0.910803	0.142	0.034934	0.142	0.0389941	0.142	0.011094	0.142	0.0111832	0.142	0.009255	0.142	0.00926315
0.143	0.884276	0.143	0.912036	0.143	0.035218	0.143	0.0393587	0.143	0.01111	0.143	0.0111998	0.143	0.009248	0.143	0.00925369
0.144	0.886048	0.144	0.91324	0.144	0.035522	0.144	0.0397266	0.144	0.01113	0.144	0.0112166	0.144	0.009243	0.144	0.00924419
0.145	0.887861	0.145	0.914415	0.145	0.035796	0.145	0.0400976	0.145	0.011142	0.145	0.0112334	0.145	0.009232	0.145	0.00923465
0.146	0.889572	0.146	0.915562	0.146	0.03607	0.146	0.040472	0.146	0.011156	0.146	0.0112504	0.146	0.009221	0.146	0.00922506
0.147	0.891218	0.147	0.916683	0.147	0.036357	0.147	0.0408497	0.147	0.011163	0.147	0.0112675	0.147	0.009212	0.147	0.00921544
0.148	0.892714	0.148	0.917777	0.148	0.036618	0.148	0.0412307	0.148	0.011184	0.148	0.0112847	0.148	0.009205	0.148	0.00920578
0.149	0.894345	0.149	0.918845	0.149	0.036897	0.149	0.041615	0.149	0.011206	0.149	0.011302	0.149	0.009197	0.149	0.00919608
0.15	0.89592	0.15	0.919889	0.15	0.0372	0.15	0.0420027	0.15	0.011209	0.15	0.0113195	0.15	0.009186	0.15	0.00918635
0.151	0.89745	0.151	0.920909	0.151	0.037498	0.151	0.0423938	0.151	0.011209	0.151	0.011337	0.151	0.009177	0.151	0.00917657
0.152	0.898975	0.152	0.921905	0.152	0.037829	0.152	0.0427884	0.152	0.011228	0.152	0.0113547	0.152	0.009171	0.152	0.00916676
0.153	0.900391	0.153	0.922878	0.153	0.038127	0.153	0.0431864	0.153	0.011262	0.153	0.0113725	0.153	0.00916	0.153	0.00915692
0.154	0.901725	0.154	0.923829	0.154	0.03843	0.154	0.0435879	0.154	0.011282	0.154	0.0113904	0.154	0.009144	0.154	0.00914703
0.155	0.9032	0.155	0.924758	0.155	0.038732	0.155	0.0439929	0.155	0.011305	0.155	0.0114084	0.155	0.00913	0.155	0.00913712
0.156	0.904544	0.156	0.925666	0.156	0.039025	0.156	0.0444015	0.156	0.011321	0.156	0.0114265	0.156	0.009124	0.156	0.00912716
0.157	0.90583	0.157	0.926553	0.157	0.03931	0.157	0.0448136	0.157	0.011344	0.157	0.0114448	0.157	0.009111	0.157	0.00911718
0.158	0.907113	0.158	0.92742	0.158	0.03964	0.158	0.0452293	0.158	0.011363	0.158	0.0114631	0.158	0.009104	0.158	0.00910716
0.159	0.908311	0.159	0.928268	0.159	0.03998	0.159	0.0456487	0.159	0.011371	0.159	0.0114816	0.159	0.009097	0.159	0.0090971
0.16	0.909512	0.16	0.929096	0.16	0.040316	0.16	0.0460717	0.16	0.011389	0.16	0.0115002	0.16	0.009081	0.16	0.00908701
0.161	0.910694	0.161	0.929906	0.161	0.040604	0.161	0.0464983	0.161	0.011405	0.161	0.0115189	0.161	0.009071	0.161	0.0090769
0.162	0.91177	0.162	0.930698	0.162	0.040922	0.162	0.0469287	0.162	0.011426	0.162	0.0115377	0.162	0.00906	0.162	0.00906674
0.163	0.912947	0.163	0.931472	0.163	0.04122	0.163	0.0473628	0.163	0.011445	0.163	0.0115566	0.163	0.009058	0.163	0.00905656
0.164	0.914071	0.164	0.932228	0.164	0.041557	0.164	0.0478006	0.164	0.011452	0.164	0.0115756	0.164	0.009047	0.164	0.00904635
0.165	0.915101	0.165	0.932968	0.165	0.041883	0.165	0.0482423	0.165	0.011472	0.165	0.0115948	0.165	0.009029	0.165	0.00903611
0.166	0.916131	0.166	0.933692	0.166	0.042194	0.166	0.0486877	0.166	0.011489	0.166	0.0116141	0.166	0.009024	0.166	0.00902583
0.167	0.917152	0.167	0.934399	0.167	0.042526	0.167	0.0491371	0.167	0.011517	0.167	0.0116334	0.167	0.009017	0.167	0.00901553
0.168	0.918211	0.168	0.935091	0.168	0.042876	0.168	0.0495902	0.168	0.011539	0.168	0.0116529	0.168	0.009006	0.168	0.0090052
0.169	0.919215	0.169	0.935767	0.169	0.043195	0.169	0.0500473	0.169	0.011555	0.169	0.0116725	0.169	0.008994	0.169	0.00899484
0.17	0.920224	0.17	0.936429	0.17	0.043575	0.17	0.0505083	0.17	0.011573	0.17	0.0116923	0.17	0.008986	0.17	0.00898446
0.171	0.921125	0.171	0.937076	0.171	0.043911	0.171	0.0509733	0.171	0.011593	0.171	0.0117121	0.171	0.00898	0.171	0.00897404
0.172	0.921955	0.172	0.937709	0.172	0.04424	0.172	0.0514423	0.172	0.011604	0.172	0.011732	0.172	0.008971	0.172	0.0089636
0.173	0.922833	0.173	0.938328	0.173	0.044575	0.173	0.0519153	0.173	0.011614	0.173	0.0117521	0.173	0.008955	0.173	0.00895313
0.174	0.92378	0.174	0.938933	0.174	0.044885	0.174	0.0523923	0.174	0.01164	0.174	0.0117723	0.174	0.008941	0.174	0.00894264
0.175	0.92463	0.175	0.939526	0.175	0.045232	0.175	0.0528734	0.175	0.011662	0.175	0.0117926	0.175	0.008925	0.175	0.00893213
0.176	0.925541	0.176	0.940105	0.176	0.045598	0.176	0.0533586	0.176	0.011692	0.176	0.011813	0.176	0.008911	0.176	0.00892158
0.177	0.926342	0.177	0.940672	0.177	0.045976	0.177	0.053848	0.177	0.011699	0.177	0.0118335	0.177	0.008903	0.177	0.00891102
0.178	0.927241	0.178	0.941226	0.178	0.046333	0.178	0.0543415	0.178	0.011716	0.178	0.0118541	0.178	0.008883	0.178	0.00890043
0.179	0.928052	0.179	0.941769	0.179	0.046665	0.179	0.0548392	0.179	0.011739	0.179	0.0118748	0.179	0.008866	0.179	0.00888982
0.18	0.928881	0.18	0.942299	0.18	0.047045	0.18	0.0553412	0.18	0.011743	0.18	0.0118957	0.18	0.008853	0.18	0.00887919
0.181	0.929695	0.181	0.942818	0.181	0.04743	0.181	0.0558474	0.181	0.011768	0.181	0.0119167	0.181	0.008848	0.181	0.00886853
0.182	0.930357	0.182	0.943326	0.182	0.047809	0.182	0.0563579	0.182	0.011793	0.182	0.0119377	0.182	0.008844	0.182	0.00885785
0.183	0.931029	0.183	0.943823	0.183	0.048163	0.183	0.0568727	0.183	0.011817	0.183	0.0119589	0.183	0.008838	0.183	0.00884715
0.184	0.931769	0.184	0.944309	0.184	0.048524	0.184	0.0573919	0.184	0.01184	0.184	0.0119802	0.184	0.008823	0.184	0.00883644
0.185	0.932547	0.185	0.944785	0.185	0.048874	0.185	0.0579154	0.185	0.011857	0.185	0.0120017	0.185	0.00881	0.185	0.0088257
0.186	0.933221	0.186	0.94525	0.186	0.049261	0.186	0.0584434	0.186	0.011881	0.186	0.0120232	0.186	0.008797	0.186	0.00881494
0.187	0.933833	0.187	0.945706	0.187	0.049681	0.187	0.0589757	0.187	0.011895	0.187	0.0120448	0.187	0.008788	0.187	0.00880416
0.188	0.934458	0.188	0.946151	0.188	0.050081	0.188	0.0595126	0.188	0.011915	0.188	0.0120666	0.188	0.008768	0.188	0.00879337
0.189	0.935024	0.189	0.946587	0.189	0.050472	0.189	0.060054	0.189	0.011947	0.189	0.0120885	0.189	0.008755	0.189	0.00878256
0.19	0.935706	0.19	0.947014	0.19	0.050857	0.19	0.0605999	0.19	0.01197	0.19	0.0121105	0.19	0.008743	0.19	0.00877173
0.191	0.936358	0.191	0.947431	0.191	0.051247	0.191	0.0611503	0.191	0.011996	0.191	0.0121326	0.191	0.008732	0.191	0.00876089
0.192	0.936947	0.192	0.947839	0.192	0.051618	0.192	0.0617054	0.192	0.012027	0.192	0.0121548	0.192	0.008721	0.192	0.00875002
0.193	0.937526	0.193	0.948239	0.193	0.052035	0.193	0.0622651	0.193	0.012067	0.193	0.0121771	0.193	0.008711	0.193	0.00873915
0.194	0.93805	0.194	0.94863	0.194	0.052386	0.194	0.0628294	0.194	0.012087	0.194	0.0121995	0.194	0.008709	0.194	0.00872826
0.195	0.938639	0.195	0.949012	0.195	0.052797	0.195	0.0633984	0.195	0.012097	0.195	0.0122221	0.195	0.008699	0.195	0.00871735
0.196	0.939212	0.196	0.949386	0.196	0.053187	0.196	0.0639722	0.196	0.012117	0.196	0.0122447	0.196	0.008691	0.196	0.00870643
0.197	0.939791	0.197	0.949752	0.197	0.053594	0.197	0.0645507	0.197	0.012132	0.197	0.0122675	0.197	0.008675	0.197	0.0086955
0.198	0.940351	0.198	0.950111	0.198	0.054004	0.198	0.065134	0.198	0.012151	0.198	0.0122904	0.198	0.008666	0.198	0.00868455
0.199	0.940908	0.199	0.950461	0.199	0.054489	0.199	0.0657221	0.199	0.012164	0.199	0.0123134	0.199	0.00865	0.199	0.00867359
0.2	0.941322	0.2	0.950804	0.2	0.054925	0.2	0.066315	0.2	0.012193	0.2	0.0123365	0.2	0.008634	0.2	0.00866262
0.201	0.941769	0.201	0.951139	0.201	0.05534	0.201	0.0669128	0.201	0.012217	0.201	0.0123597	0.201	0.008621	0.201	0.00865164
0.202	0.942269	0.202	0.951467	0.202	0.055787	0.202	0.0675156	0.202	0.012241	0.202	0.0123831	0.202	0.008601	0.202	0.00864065
0.203	0.942715	0.203	0.951789	0.203	0.056232	0.203	0.0681233	0.203	0.012257	0.203	0.0124065	0.203	0.008596	0.203	0.00862965
0.204	0.94319	0.204	0.952103	0.204	0.056675	0.204	0.0687359	0.204	0.012276	0.204	0.0124301	0.204	0.00858	0.204	0.00861864
0.205	0.943677	0.205	0.95241	0.205	0.057143	0.205	0.0693536	0.205	0.012292	0.205	0.0124538	0.205	0.008564	0.205	0.00860762
0.206	0.944102	0.206	0.95271	0.206	0.05758	0.206	0.0699763	0.206	0.012305	0.206	0.0124776	0.206	0.008551	0.206	0.00859659
0.207	0.94458	0.207	0.953004	0.207	0.058037	0.207	0.0706041	0.207	0.012328	0.207	0.0125015	0.207	0.008537	0.207	0.00858555
0.208	0.945068	0.208	0.953292	0.208	0.058452	0.208	0.071237	0.208	0.012346	0.208	0.0125255	0.208	0.008536	0.208	0.00857451
0.209	0.945549	0.209	0.953573	0.209	0.058896	0.209	0.071875	0.209	0.012361	0.209	0.0125496	0.209	0.008526	0.209	0.00856345
0.21	0.945994	0.21	0.953848	0.21	0.059336	0.21	0.0725182	0.21	0.012389	0.21	0.0125738	0.21	0.008513	0.21	0.0085524
0.211	0.946366	0.211	0.954117	0.211	0.059778	0.211	0.0731666	0.211	0.012403	0.211	0.0125982	0.211	0.008499	0.211	0.00854133
0.212	0.946726	0.212	0.95438	0.212	0.060213	0.212	0.0738202	0.212	0.012427	0.212	0.0126227	0.212	0.008488	0.212	0.00853026
0.213	0.947097	0.213	0.954638	0.213	0.060655	0.213	0.0744791	0.213	0.012448	0.213	0.0126472	0.213	0.008476	0.213	0.00851919
0.214	0.94751	0.214	0.954889	0.214	0.061105	0.214	0.0751433	0.214	0.012468	0.214	0.0126719	0.214	0.008468	0.214	0.00850811
0.215	0.947872	0.215	0.955135	0.215	0.061581	0.215	0.0758129	0.215	0.012492	0.215	0.0126967	0.215	0.008457	0.215	0.00849703
0.216	0.948213	0.216	0.955376	0.216	0.062017	0.216	0.0764877	0.216	0.012505	0.216	0.0127216	0.216	0.008451	0.216	0.00848594
0.217	0.948559	0.217	0.955611	0.217	0.06249	0.217	0.077168	0.217	0.012529	0.217	0.0127467	0.217	0.008438	0.217	0.00847486
0.218	0.948877	0.218	0.955841	0.218	0.062941	0.218	0.0778538	0.218	0.012544	0.218	0.0127718	0.218	0.00843	0.218	0.00846377
0.219	0.949165	0.219	0.956066	0.219	0.063472	0.219	0.0785449	0.219	0.012574	0.219	0.012797	0.219	0.008417	0.219	0.00845267
0.22	0.949536	0.22	0.956285	0.22	0.063902	0.22	0.0792416	0.22	0.012591	0.22	0.0128224	0.22	0.008408	0.22	0.00844158
0.221	0.949871	0.221	0.9565	0.221	0.064353	0.221	0.0799438	0.221	0.012611	0.221	0.0128479	0.221	0.008398	0.221	0.00843049
0.222	0.950195	0.222	0.95671	0.222	0.064831	0.222	0.0806515	0.222	0.012645	0.222	0.0128735	0.222	0.008381	0.222	0.0084194
0.223	0.950479	0.223	0.956915	0.223	0.06532	0.223	0.0813649	0.223	0.012664	0.223	0.0128992	0.223	0.008367	0.223	0.0084083
0.224	0.950806	0.224	0.957115	0.224	0.065805	0.224	0.0820839	0.224	0.012687	0.224	0.012925	0.224	0.008356	0.224	0.00839721
0.225	0.951188	0.225	0.957311	0.225	0.066297	0.225	0.0828085	0.225	0.012703	0.225	0.0129509	0.225	0.008344	0.225	0.00838612
0.226	0.951453	0.226	0.957502	0.226	0.066813	0.226	0.0835388	0.226	0.012712	0.226	0.0129769	0.226	0.008335	0.226	0.00837503
0.227	0.951755	0.227	0.957689	0.227	0.067341	0.227	0.0842748	0.227	0.012718	0.227	0.0130031	0.227	0.008323	0.227	0.00836395
0.228	0.952036	0.228	0.957872	0.228	0.067789	0.228	0.0850166	0.228	0.012744	0.228	0.0130293	0.228	0.008323	0.228	0.00835286
0.229	0.952345	0.229	0.95805	0.229	0.068271	0.229	0.0857642	0.229	0.012767	0.229	0.0130557	0.229	0.008319	0.229	0.00834179
0.23	0.952635	0.23	0.958224	0.23	0.068747	0.23	0.0865176	0.23	0.012792	0.23	0.0130822	0.23	0.008309	0.23	0.00833071
0.231	0.9529	0.231	0.958394	0.231	0.06927	0.231	0.0872768	0.231	0.012808	0.231	0.0131088	0.231	0.008293	0.231	0.00831964
0.232	0.953071	0.232	0.95856	0.232	0.069746	0.232	0.0880419	0.232	0.012823	0.232	0.0131355	0.232	0.008281	0.232	0.00830858
0.233	0.953398	0.233	0.958722	0.233	0.070288	0.233	0.0888129	0.233	0.012838	0.233	0.0131623	0.233	0.00827	0.233	0.00829752
0.234	0.953695	0.234	0.95888	0.234	0.070785	0.234	0.0895899	0.234	0.012846	0.234	0.0131892	0.234	0.008258	0.234	0.00828646
0.235	0.953962	0.235	0.959035	0.235	0.071294	0.235	0.0903728	0.235	0.012861	0.235	0.0132163	0.235	0.008253	0.235	0.00827542
0.236	0.954193	0.236	0.959185	0.236	0.071779	0.236	0.0911618	0.236	0.012888	0.236	0.0132434	0.236	0.00825	0.236	0.00826438
0.237	0.954345	0.237	0.959332	0.237	0.072281	0.237	0.0919568	0.237	0.012924	0.237	0.0132707	0.237	0.008239	0.237	0.00825335
0.238	0.954642	0.238	0.959475	0.238	0.072838	0.238	0.0927579	0.238	0.01296	0.238	0.0132981	0.238	0.00823	0.238	0.00824232
0.239	0.954884	0.239	0.959615	0.239	0.07338	0.239	0.093565	0.239	0.012981	0.239	0.0133255	0.239	0.008211	0.239	0.00823131
0.24	0.955046	0.24	0.959752	0.24	0.07393	0.24	0.0943784	0.24	0.013005	0.24	0.0133531	0.24	0.008201	0.24	0.0082203
0.241	0.955259	0.241	0.959885	0.241	0.074447	0.241	0.0951978	0.241	0.013027	0.241	0.0133809	0.241	0.008196	0.241	0.00820931
0.242	0.955452	0.242	0.960014	0.242	0.075013	0.242	0.0960235	0.242	0.013046	0.242	0.0134087	0.242	0.008181	0.242	0.00819832
0.243	0.955723	0.243	0.960141	0.243	0.075592	0.243	0.0968554	0.243	0.01307	0.243	0.0134366	0.243	0.008174	0.243	0.00818735
0.244	0.955939	0.244	0.960264	0.244	0.076153	0.244	0.0976936	0.244	0.013088	0.244	0.0134647	0.244	0.008165	0.244	0.00817639
0.245	0.956081	0.245	0.960384	0.245	0.076736	0.245	0.098538	0.245	0.013103	0.245	0.0134928	0.245	0.008153	0.245	0.00816544
0.246	0.956252	0.246	0.960501	0.246	0.077292	0.246	0.0993888	0.246	0.013131	0.246	0.0135211	0.246	0.008146	0.246	0.0081545
0.247	0.9564	0.247	0.960615	0.247	0.077844	0.247	0.100246	0.247	0.013148	0.247	0.0135495	0.247	0.008136	0.247	0.00814357
0.248	0.956596	0.248	0.960726	0.248	0.078482	0.248	0.101109	0.248	0.013188	0.248	0.013578	0.248	0.008134	0.248	0.00813266
0.249	0.956833	0.249	0.960833	0.249	0.079094	0.249	0.101979	0.249	0.013207	0.249	0.0136066	0.249	0.008117	0.249	0.00812176
0.25	0.956989	0.25	0.960938	0.25	0.079672	0.25	0.102856	0.25	0.01324	0.25	0.0136353	0.25	0.008104	0.25	0.00811087
0.251	0.957062	0.251	0.961041	0.251	0.080202	0.251	0.103738	0.251	0.013263	0.251	0.0136641	0.251	0.00809	0.251	0.0081
0.252	0.957261	0.252	0.96114	0.252	0.080811	0.252	0.104628	0.252	0.013285	0.252	0.0136931	0.252	0.008085	0.252	0.00808915
0.253	0.957361	0.253	0.961237	0.253	0.081471	0.253	0.105524	0.253	0.013315	0.253	0.0137221	0.253	0.008066	0.253	0.00807831
0.254	0.957441	0.254	0.961331	0.254	0.082058	0.254	0.106426	0.254	0.013337	0.254	0.0137513	0.254	0.008047	0.254	0.00806749
0.255	0.957587	0.255	0.961422	0.255	0.082664	0.255	0.107335	0.255	0.013365	0.255	0.0137806	0.255	0.00804	0.255	0.00805668
0.256	0.957708	0.256	0.961511	0.256	0.083247	0.256	0.108251	0.256	0.013385	0.256	0.01381	0.256	0.008033	0.256	0.00804589
0.257	0.957835	0.257	0.961597	0.257	0.083822	0.257	0.109173	0.257	0.013403	0.257	0.0138395	0.257	0.00802	0.257	0.00803512
0.258	0.958028	0.258	0.961681	0.258	0.084424	0.258	0.110102	0.258	0.013432	0.258	0.0138691	0.258	0.008003	0.258	0.00802437
0.259	0.958168	0.259	0.961762	0.259	0.084994	0.259	0.111038	0.259	0.013444	0.259	0.0138988	0.259	0.007991	0.259	0.00801363
0.26	0.958287	0.26	0.961841	0.26	0.085648	0.26	0.11198	0.26	0.013471	0.26	0.0139286	0.26	0.007977	0.26	0.00800292
0.261	0.958452	0.261	0.961918	0.261	0.086309	0.261	0.112929	0.261	0.013482	0.261	0.0139586	0.261	0.007971	0.261	0.00799222
0.262	0.958671	0.262	0.961992	0.262	0.086865	0.262	0.113885	0.262	0.013518	0.262	0.0139886	0.262	0.007967	0.262	0.00798155
0.263	0.958863	0.263	0.962064	0.263	0.087506	0.263	0.114848	0.263	0.013537	0.263	0.0140188	0.263	0.007955	0.263	0.00797089
0.264	0.958994	0.264	0.962134	0.264	0.08817	0.264	0.115817	0.264	0.01357	0.264	0.0140491	0.264	0.007933	0.264	0.00796026
0.265	0.95915	0.265	0.962201	0.265	0.088813	0.265	0.116794	0.265	0.013608	0.265	0.0140795	0.265	0.007925	0.265	0.00794965
0.266	0.959207	0.266	0.962267	0.266	0.089466	0.266	0.117777	0.266	0.013632	0.266	0.01411	0.266	0.007916	0.266	0.00793906
0.267	0.959283	0.267	0.96233	0.267	0.090152	0.267	0.118767	0.267	0.013652	0.267	0.0141406	0.267	0.007906	0.267	0.00792849
0.268	0.959347	0.268	0.962391	0.268	0.090789	0.268	0.119765	0.268	0.013692	0.268	0.0141713	0.268	0.007888	0.268	0.00791794
0.269	0.959432	0.269	0.96245	0.269	0.091497	0.269	0.120769	0.269	0.013711	0.269	0.0142022	0.269	0.007882	0.269	0.00790742
0.27	0.959577	0.27	0.962507	0.27	0.092141	0.27	0.12178	0.27	0.013725	0.27	0.0142331	0.27	0.007872	0.27	0.00789692
0.271	0.959632	0.271	0.962563	0.271	0.09275	0.271	0.122798	0.271	0.013736	0.271	0.0142642	0.271	0.007854	0.271	0.00788645
0.272	0.959707	0.272	0.962616	0.272	0.093394	0.272	0.123824	0.272	0.013775	0.272	0.0142954	0.272	0.007841	0.272	0.007876
0.273	0.959855	0.273	0.962667	0.273	0.094064	0.273	0.124856	0.273	0.01381	0.273	0.0143267	0.273	0.007834	0.273	0.00786558
0.274	0.959918	0.274	0.962717	0.274	0.094724	0.274	0.125895	0.274	0.013834	0.274	0.0143581	0.274	0.00782	0.274	0.00785518
0.275	0.960004	0.275	0.962764	0.275	0.095459	0.275	0.126942	0.275	0.013869	0.275	0.0143896	0.275	0.007811	0.275	0.00784481
0.276	0.960167	0.276	0.96281	0.276	0.096147	0.276	0.127995	0.276	0.013898	0.276	0.0144212	0.276	0.007802	0.276	0.00783446
0.277	0.960251	0.277	0.962854	0.277	0.096793	0.277	0.129056	0.277	0.013935	0.277	0.0144529	0.277	0.007785	0.277	0.00782414
0.278	0.960357	0.278	0.962896	0.278	0.097495	0.278	0.130124	0.278	0.013957	0.278	0.0144848	0.278	0.007781	0.278	0.00781385
0.279	0.960472	0.279	0.962937	0.279	0.098182	0.279	0.1312	0.279	0.01399	0.279	0.0145167	0.279	0.007777	0.279	0.00780359
0.28	0.960502	0.28	0.962976	0.28	0.098836	0.28	0.132282	0.28	0.014021	0.28	0.0145488	0.28	0.007765	0.28	0.00779335
0.281	0.960568	0.281	0.963013	0.281	0.099506	0.281	0.133372	0.281	0.014042	0.281	0.014581	0.281	0.007748	0.281	0.00778315
0.282	0.960679	0.282	0.963048	0.282	0.100227	0.282	0.134469	0.282	0.014073	0.282	0.0146133	0.282	0.007732	0.282	0.00777297
0.283	0.960783	0.283	0.963082	0.283	0.100973	0.283	0.135573	0.283	0.014119	0.283	0.0146457	0.283	0.007723	0.283	0.00776282
0.284	0.960838	0.284	0.963115	0.284	0.101677	0.284	0.136685	0.284	0.014145	0.284	0.0146782	0.284	0.007721	0.284	0.0077527
0.285	0.960889	0.285	0.963146	0.285	0.102381	0.285	0.137804	0.285	0.014174	0.285	0.0147108	0.285	0.007711	0.285	0.00774262
0.286	0.960983	0.286	0.963175	0.286	0.103113	0.286	0.13893	0.286	0.014202	0.286	0.0147436	0.286	0.0077	0.286	0.00773256
0.287	0.961109	0.287	0.963203	0.287	0.103856	0.287	0.140064	0.287	0.014229	0.287	0.0147764	0.287	0.007687	0.287	0.00772253
0.288	0.961168	0.288	0.963229	0.288	0.104602	0.288	0.141205	0.288	0.014251	0.288	0.0148094	0.288	0.007666	0.288	0.00771254
0.289	0.961171	0.289	0.963254	0.289	0.105377	0.289	0.142353	0.289	0.014286	0.289	0.0148425	0.289	0.00766	0.289	0.00770258
0.29	0.961242	0.29	0.963278	0.29	0.106119	0.29	0.143509	0.29	0.014311	0.29	0.0148757	0.29	0.007644	0.29	0.00769265
0.291	0.961301	0.291	0.9633	0.291	0.106894	0.291	0.144672	0.291	0.014333	0.291	0.014909	0.291	0.007628	0.291	0.00768275
0.292	0.961406	0.292	0.963321	0.292	0.107662	0.292	0.145843	0.292	0.014368	0.292	0.0149424	0.292	0.007632	0.292	0.00767289
0.293	0.961398	0.293	0.963341	0.293	0.108437	0.293	0.147021	0.293	0.014386	0.293	0.0149759	0.293	0.00762	0.293	0.00766306
0.294	0.96144	0.294	0.963359	0.294	0.109226	0.294	0.148207	0.294	0.014404	0.294	0.0150095	0.294	0.007614	0.294	0.00765327
0.295	0.961428	0.295	0.963376	0.295	0.109906	0.295	0.1494	0.295	0.014432	0.295	0.0150433	0.295	0.007605	0.295	0.00764351
0.296	0.961471	0.296	0.963392	0.296	0.110689	0.296	0.150601	0.296	0.01447	0.296	0.0150772	0.296	0.00759	0.296	0.00763378
0.297	0.961587	0.297	0.963406	0.297	0.111422	0.297	0.15181	0.297	0.014488	0.297	0.0151111	0.297	0.007582	0.297	0.00762409
0.298	0.961613	0.298	0.963419	0.298	0.112217	0.298	0.153025	0.298	0.014497	0.298	0.0151452	0.298	0.007571	0.298	0.00761444
0.299	0.96159	0.299	0.963431	0.299	0.11304	0.299	0.154249	0.299	0.014546	0.299	0.0151794	0.299	0.007559	0.299	0.00760482
0.3	0.961688	0.3	0.963442	0.3	0.113803	0.3	0.15548	0.3	0.014568	0.3	0.0152137	0.3	0.007554	0.3	0.00759524
0.301	0.961728	0.301	0.963452	0.301	0.114585	0.301	0.156718	0.301	0.014587	0.301	0.0152481	0.301	0.007543	0.301	0.00758569
0.302	0.961762	0.302	0.96346	0.302	0.115343	0.302	0.157965	0.302	0.014603	0.302	0.0152827	0.302	0.007536	0.302	0.00757618
0.303	0.961843	0.303	0.963468	0.303	0.116123	0.303	0.159218	0.303	0.01464	0.303	0.0153173	0.303	0.007538	0.303	0.00756671
0.304	0.961793	0.304	0.963474	0.304	0.116984	0.304	0.16048	0.304	0.014675	0.304	0.0153521	0.304	0.007517	0.304	0.00755728
0.305	0.961728	0.305	0.96348	0.305	0.117745	0.305	0.161749	0.305	0.014696	0.305	0.015387	0.305	0.007505	0.305	0.00754789
0.306	0.961845	0.306	0.963484	0.306	0.118508	0.306	0.163026	0.306	0.014729	0.306	0.015422	0.306	0.007487	0.306	0.00753853
0.307	0.961885	0.307	0.963487	0.307	0.119254	0.307	0.16431	0.307	0.014765	0.307	0.0154571	0.307	0.007487	0.307	0.00752922
0.308	0.961923	0.308	0.96349	0.308	0.120075	0.308	0.165602	0.308	0.01479	0.308	0.0154923	0.308	0.007483	0.308	0.00751994
0.309	0.961889	0.309	0.963491	0.309	0.120844	0.309	0.166901	0.309	0.014826	0.309	0.0155276	0.309	0.00748	0.309	0.00751071
0.31	0.961985	0.31	0.963491	0.31	0.121685	0.31	0.168209	0.31	0.014858	0.31	0.015563	0.31	0.00747	0.31	0.00750151
0.311	0.962033	0.311	0.96349	0.311	0.122498	0.311	0.169524	0.311	0.014898	0.311	0.0155986	0.311	0.007459	0.311	0.00749235
0.312	0.96203	0.312	0.963489	0.312	0.123326	0.312	0.170846	0.312	0.014929	0.312	0.0156342	0.312	0.007453	0.312	0.00748324
0.313	0.962072	0.313	0.963486	0.313	0.124182	0.313	0.172176	0.313	0.014945	0.313	0.01567	0.313	0.007449	0.313	0.00747417
0.314	0.96201	0.314	0.963483	0.314	0.125023	0.314	0.173514	0.314	0.014972	0.314	0.0157059	0.314	0.007432	0.314	0.00746513
0.315	0.962018	0.315	0.963479	0.315	0.125868	0.315	0.17486	0.315	0.014974	0.315	0.0157419	0.315	0.00742	0.315	0.00745614
0.316	0.961993	0.316	0.963473	0.316	0.126709	0.316	0.176213	0.316	0.015018	0.316	0.015778	0.316	0.007405	0.316	0.0074472
0.317	0.962038	0.317	0.963467	0.317	0.127557	0.317	0.177574	0.317	0.015042	0.317	0.0158142	0.317	0.007392	0.317	0.00743829
0.318	0.962022	0.318	0.963461	0.318	0.128442	0.318	0.178943	0.318	0.015069	0.318	0.0158506	0.318	0.007386	0.318	0.00742943
0.319	0.962016	0.319	0.963453	0.319	0.129326	0.319	0.180319	0.319	0.01511	0.319	0.015887	0.319	0.007374	0.319	0.00742061
0.32	0.961961	0.32	0.963444	0.32	0.130217	0.32	0.181703	0.32	0.015139	0.32	0.0159236	0.32	0.007358	0.32	0.00741184
0.321	0.962006	0.321	0.963435	0.321	0.131057	0.321	0.183095	0.321	0.015191	0.321	0.0159603	0.321	0.007348	0.321	0.00740311
0.322	0.961974	0.322	0.963425	0.322	0.132001	0.322	0.184494	0.322	0.015233	0.322	0.015997	0.322	0.007337	0.322	0.00739442
0.323	0.962031	0.323	0.963414	0.323	0.132882	0.323	0.185902	0.323	0.015275	0.323	0.0160339	0.323	0.00733	0.323	0.00738578
0.324	0.96204	0.324	0.963403	0.324	0.133715	0.324	0.187316	0.324	0.015311	0.324	0.016071	0.324	0.007327	0.324	0.00737718
0.325	0.961984	0.325	0.96339	0.325	0.134621	0.325	0.188739	0.325	0.015333	0.325	0.0161081	0.325	0.007311	0.325	0.00736863
0.326	0.962057	0.326	0.963378	0.326	0.135509	0.326	0.190169	0.326	0.01537	0.326	0.0161453	0.326	0.007303	0.326	0.00736012
0.327	0.962119	0.327	0.963364	0.327	0.136416	0.327	0.191607	0.327	0.015392	0.327	0.0161827	0.327	0.007298	0.327	0.00735166
0.328	0.962105	0.328	0.96335	0.328	0.137352	0.328	0.193052	0.328	0.015411	0.328	0.0162202	0.328	0.007287	0.328	0.00734325
0.329	0.962089	0.329	0.963334	0.329	0.138267	0.329	0.194505	0.329	0.01545	0.329	0.0162577	0.329	0.00728	0.329	0.00733488
0.33	0.962066	0.33	0.963319	0.33	0.139174	0.33	0.195966	0.33	0.015483	0.33	0.0162954	0.33	0.007277	0.33	0.00732656
0.331	0.962143	0.331	0.963302	0.331	0.140083	0.331	0.197434	0.331	0.015515	0.331	0.0163333	0.331	0.007264	0.331	0.00731829
0.332	0.962075	0.332	0.963286	0.332	0.141034	0.332	0.19891	0.332	0.015547	0.332	0.0163712	0.332	0.007256	0.332	0.00731006
0.333	0.962033	0.333	0.963268	0.333	0.141916	0.333	0.200393	0.333	0.015576	0.333	0.0164092	0.333	0.007255	0.333	0.00730188
0.334	0.962034	0.334	0.96325	0.334	0.142876	0.334	0.201884	0.334	0.015617	0.334	0.0164474	0.334	0.007255	0.334	0.00729375
0.335	0.96202	0.335	0.963231	0.335	0.143875	0.335	0.203383	0.335	0.015638	0.335	0.0164856	0.335	0.00725	0.335	0.00728567
0.336	0.961936	0.336	0.963212	0.336	0.144826	0.336	0.204889	0.336	0.015685	0.336	0.016524	0.336	0.007232	0.336	0.00727764
0.337	0.961979	0.337	0.963192	0.337	0.14579	0.337	0.206403	0.337	0.015724	0.337	0.0165625	0.337	0.007226	0.337	0.00726965
0.338	0.961894	0.338	0.963171	0.338	0.146712	0.338	0.207924	0.338	0.015765	0.338	0.0166011	0.338	0.007213	0.338	0.00726172
0.339	0.961839	0.339	0.96315	0.339	0.147682	0.339	0.209453	0.339	0.015796	0.339	0.0166398	0.339	0.007211	0.339	0.00725383
0.34	0.961799	0.34	0.963129	0.34	0.148673	0.34	0.210989	0.34	0.015816	0.34	0.0166787	0.34	0.007211	0.34	0.00724599
0.341	0.961825	0.341	0.963107	0.341	0.149662	0.341	0.212533	0.341	0.015857	0.341	0.0167176	0.341	0.007206	0.341	0.00723821
0.342	0.96182	0.342	0.963084	0.342	0.150626	0.342	0.214084	0.342	0.015907	0.342	0.0167567	0.342	0.007203	0.342	0.00723047
0.343	0.961769	0.343	0.963061	0.343	0.151635	0.343	0.215643	0.343	0.01593	0.343	0.0167959	0.343	0.007205	0.343	0.00722278
0.344	0.961676	0.344	0.963037	0.344	0.152594	0.344	0.217209	0.344	0.015968	0.344	0.0168352	0.344	0.007201	0.344	0.00721515
0.345	0.96171	0.345	0.963013	0.345	0.153633	0.345	0.218783	0.345	0.016002	0.345	0.0168746	0.345	0.007199	0.345	0.00720756
0.346	0.961718	0.346	0.962989	0.346	0.154638	0.346	0.220364	0.346	0.016052	0.346	0.0169141	0.346	0.007194	0.346	0.00720003
0.347	0.961736	0.347	0.962964	0.347	0.155616	0.347	0.221952	0.347	0.016082	0.347	0.0169537	0.347	0.007178	0.347	0.00719255
0.348	0.961753	0.348	0.962939	0.348	0.156571	0.348	0.223547	0.348	0.016114	0.348	0.0169935	0.348	0.007167	0.348	0.00718512
0.349	0.961757	0.349	0.962913	0.349	0.157573	0.349	0.22515	0.349	0.016144	0.349	0.0170333	0.349	0.007154	0.349	0.00717774
0.35	0.961793	0.35	0.962887	0.35	0.158554	0.35	0.22676	0.35	0.016182	0.35	0.0170733	0.35	0.007156	0.35	0.00717041
0.351	0.961798	0.351	0.96286	0.351	0.159647	0.351	0.228378	0.351	0.016224	0.351	0.0171134	0.351	0.007129	0.351	0.00716314
0.352	0.961748	0.352	0.962833	0.352	0.160655	0.352	0.230002	0.352	0.016247	0.352	0.0171536	0.352	0.007118	0.352	0.00715592
0.353	0.961674	0.353	0.962805	0.353	0.161653	0.353	0.231634	0.353	0.016271	0.353	0.0171939	0.353	0.007122	0.353	0.00714875
0.354	0.961596	0.354	0.962777	0.354	0.162735	0.354	0.233273	0.354	0.016302	0.354	0.0172344	0.354	0.007119	0.354	0.00714163
0.355	0.961657	0.355	0.962749	0.355	0.163789	0.355	0.234919	0.355	0.016337	0.355	0.0172749	0.355	0.007114	0.355	0.00713457
0.356	0.961584	0.356	0.962721	0.356	0.16482	0.356	0.236572	0.356	0.01638	0.356	0.0173156	0.356	0.007099	0.356	0.00712756
0.357	0.96154	0.357	0.962692	0.357	0.165894	0.357	0.238232	0.357	0.016389	0.357	0.0173564	0.357	0.007093	0.357	0.0071206
0.358	0.961515	0.358	0.962662	0.358	0.166956	0.358	0.2399	0.358	0.016427	0.358	0.0173973	0.358	0.007094	0.358	0.0071137
0.359	0.96149	0.359	0.962633	0.359	0.168051	0.359	0.241574	0.359	0.016448	0.359	0.0174383	0.359	0.007078	0.359	0.00710686
0.36	0.961463	0.36	0.962603	0.36	0.169174	0.36	0.243255	0.36	0.016493	0.36	0.0174794	0.36	0.007073	0.36	0.00710006
0.361	0.961436	0.361	0.962573	0.361	0.17028	0.361	0.244943	0.361	0.016525	0.361	0.0175207	0.361	0.007055	0.361	0.00709332
0.362	0.961384	0.362	0.962542	0.362	0.17138	0.362	0.246638	0.362	0.016571	0.362	0.0175621	0.362	0.007042	0.362	0.00708664
0.363	0.961312	0.363	0.962511	0.363	0.172456	0.363	0.24834	0.363	0.016586	0.363	0.0176035	0.363	0.007036	0.363	0.00708001
0.364	0.961335	0.364	0.96248	0.364	0.17358	0.364	0.250049	0.364	0.016603	0.364	0.0176451	0.364	0.007026	0.364	0.00707344
0.365	0.961248	0.365	0.962448	0.365	0.174652	0.365	0.251764	0.365	0.016631	0.365	0.0176868	0.365	0.007014	0.365	0.00706692
0.366	0.961309	0.366	0.962417	0.366	0.175776	0.366	0.253487	0.366	0.016647	0.366	0.0177287	0.366	0.006998	0.366	0.00706046
0.367	0.961229	0.367	0.962385	0.367	0.176907	0.367	0.255216	0.367	0.016683	0.367	0.0177706	0.367	0.006988	0.367	0.00705405
0.368	0.961238	0.368	0.962352	0.368	0.178065	0.368	0.256951	0.368	0.016726	0.368	0.0178127	0.368	0.006988	0.368	0.0070477
0.369	0.961191	0.369	0.96232	0.369	0.179186	0.369	0.258693	0.369	0.016753	0.369	0.0178549	0.369	0.006995	0.369	0.0070414
0.37	0.961116	0.37	0.962287	0.37	0.180271	0.37	0.260442	0.37	0.016781	0.37	0.0178972	0.37	0.006987	0.37	0.00703516
0.371	0.961126	0.371	0.962254	0.371	0.181439	0.371	0.262197	0.371	0.016802	0.371	0.0179396	0.371	0.006975	0.371	0.00702898
0.372	0.960999	0.372	0.962221	0.372	0.182635	0.372	0.263959	0.372	0.016817	0.372	0.0179821	0.372	0.006964	0.372	0.00702285
0.373	0.96097	0.373	0.962187	0.373	0.183805	0.373	0.265727	0.373	0.016847	0.373	0.0180247	0.373	0.006959	0.373	0.00701678
0.374	0.96092	0.374	0.962153	0.374	0.184879	0.374	0.267501	0.374	0.016881	0.374	0.0180675	0.374	0.006954	0.374	0.00701077
0.375	0.960929	0.375	0.962119	0.375	0.185951	0.375	0.269282	0.375	0.016921	0.375	0.0181104	0.375	0.006949	0.375	0.00700481
0.376	0.960861	0.376	0.962085	0.376	0.187153	0.376	0.271069	0.376	0.016956	0.376	0.0181534	0.376	0.006938	0.376	0.00699891
0.377	0.96082	0.377	0.962051	0.377	0.188285	0.377	0.272862	0.377	0.016987	0.377	0.0181965	0.377	0.006928	0.377	0.00699307
0.378	0.960758	0.378	0.962016	0.378	0.189447	0.378	0.274661	0.378	0.017022	0.378	0.0182397	0.378	0.006922	0.378	0.00698729
0.379	0.960706	0.379	0.961982	0.379	0.190622	0.379	0.276466	0.379	0.017038	0.379	0.0182831	0.379	0.006919	0.379	0.00698156
0.38	0.960704	0.38	0.961947	0.38	0.191828	0.38	0.278278	0.38	0.017059	0.38	0.0183265	0.38	0.006915	0.38	0.00697589
0.381	0.960611	0.381	0.961912	0.381	0.193027	0.381	0.280095	0.381	0.017096	0.381	0.0183701	0.381	0.006899	0.381	0.00697028
0.382	0.960577	0.382	0.961876	0.382	0.194259	0.382	0.281919	0.382	0.017146	0.382	0.0184138	0.382	0.006894	0.382	0.00696473
0.383	0.960617	0.383	0.961841	0.383	0.195427	0.383	0.283748	0.383	0.017186	0.383	0.0184576	0.383	0.006886	0.383	0.00695923
0.384	0.960609	0.384	0.961806	0.384	0.19663	0.384	0.285583	0.384	0.017219	0.384	0.0185016	0.384	0.006878	0.384	0.00695379
0.385	0.960459	0.385	0.96177	0.385	0.197821	0.385	0.287424	0.385	0.017264	0.385	0.0185456	0.385	0.006873	0.385	0.00694841
0.386	0.96055	0.386	0.961734	0.386	0.199068	0.386	0.28927	0.386	0.017317	0.386	0.0185898	0.386	0.00686	0.386	0.00694309
0.387	0.960509	0.387	0.961698	0.387	0.200373	0.387	0.291122	0.387	0.01735	0.387	0.0186341	0.387	0.006849	0.387	0.00693783
0.388	0.960484	0.388	0.961662	0.388	0.201604	0.388	0.29298	0.388	0.017386	0.388	0.0186785	0.388	0.006841	0.388	0.00693263
0.389	0.960446	0.389	0.961626	0.389	0.202797	0.389	0.294843	0.389	0.017434	0.389	0.018723	0.389	0.006836	0.389	0.00692748
0.39	0.960404	0.39	0.961589	0.39	0.204048	0.39	0.296711	0.39	0.017463	0.39	0.0187677	0.39	0.006824	0.39	0.0069224
0.391	0.960463	0.391	0.961553	0.391	0.205352	0.391	0.298585	0.391	0.017517	0.391	0.0188124	0.391	0.006815	0.391	0.00691737
0.392	0.960398	0.392	0.961516	0.392	0.206626	0.392	0.300465	0.392	0.017544	0.392	0.0188573	0.392	0.006814	0.392	0.0069124
0.393	0.960394	0.393	0.96148	0.393	0.20788	0.393	0.302349	0.393	0.017575	0.393	0.0189023	0.393	0.00681	0.393	0.00690749
0.394	0.96035	0.394	0.961443	0.394	0.209228	0.394	0.304239	0.394	0.0176	0.394	0.0189474	0.394	0.006809	0.394	0.00690264
0.395	0.960324	0.395	0.961406	0.395	0.210502	0.395	0.306134	0.395	0.017648	0.395	0.0189927	0.395	0.006804	0.395	0.00689785
0.396	0.96034	0.396	0.961369	0.396	0.211707	0.396	0.308034	0.396	0.017681	0.396	0.019038	0.396	0.0068	0.396	0.00689312
0.397	0.960313	0.397	0.961332	0.397	0.212912	0.397	0.309938	0.397	0.017702	0.397	0.0190835	0.397	0.006788	0.397	0.00688845
0.398	0.960291	0.398	0.961295	0.398	0.214189	0.398	0.311848	0.398	0.017732	0.398	0.0191291	0.398	0.006783	0.398	0.00688384
0.399	0.96026	0.399	0.961258	0.399	0.215492	0.399	0.313763	0.399	0.017777	0.399	0.0191748	0.399	0.006768	0.399	0.00687928
0.4	0.96017	0.4	0.96122	0.4	0.216785	0.4	0.315682	0.4	0.017821	0.4	0.0192207	0.4	0.006765	0.4	0.00687479
0.401	0.960105	0.401	0.961183	0.401	0.218095	0.401	0.317606	0.401	0.017848	0.401	0.0192666	0.401	0.006769	0.401	0.00687036
0.402	0.960078	0.402	0.961146	0.402	0.21935	0.402	0.319534	0.402	0.017893	0.402	0.0193127	0.402	0.006771	0.402	0.00686598
0.403	0.959983	0.403	0.961108	0.403	0.220603	0.403	0.321467	0.403	0.017925	0.403	0.0193589	0.403	0.006762	0.403	0.00686167
0.404	0.959953	0.404	0.961071	0.404	0.22198	0.404	0.323405	0.404	0.01797	0.404	0.0194052	0.404	0.006761	0.404	0.00685742
0.405	0.959935	0.405	0.961033	0.405	0.223356	0.405	0.325347	0.405	0.018027	0.405	0.0194517	0.405	0.006741	0.405	0.00685322
0.406	0.959902	0.406	0.960996	0.406	0.224706	0.406	0.327293	0.406	0.018029	0.406	0.0194982	0.406	0.006732	0.406	0.00684909
0.407	0.959893	0.407	0.960958	0.407	0.226041	0.407	0.329243	0.407	0.018076	0.407	0.0195449	0.407	0.00672	0.407	0.00684502
0.408	0.959851	0.408	0.960921	0.408	0.227326	0.408	0.331198	0.408	0.018105	0.408	0.0195917	0.408	0.006713	0.408	0.006841
0.409	0.959867	0.409	0.960883	0.409	0.22868	0.409	0.333156	0.409	0.018149	0.409	0.0196386	0.409	0.006712	0.409	0.00683705
0.41	0.959867	0.41	0.960845	0.41	0.230005	0.41	0.335119	0.41	0.018188	0.41	0.0196857	0.41	0.006712	0.41	0.00683316
0.411	0.95984	0.411	0.960808	0.411	0.231346	0.411	0.337085	0.411	0.018224	0.411	0.0197328	0.411	0.006716	0.411	0.00682932
0.412	0.959857	0.412	0.96077	0.412	0.232639	0.412	0.339055	0.412	0.018264	0.412	0.0197801	0.412	0.006711	0.412	0.00682555
0.413	0.959821	0.413	0.960732	0.413	0.234013	0.413	0.341029	0.413	0.018304	0.413	0.0198275	0.413	0.006715	0.413	0.00682184
0.414	0.959737	0.414	0.960695	0.414	0.235355	0.414	0.343007	0.414	0.018327	0.414	0.019875	0.414	0.006716	0.414	0.00681819
0.415	0.959692	0.415	0.960657	0.415	0.236554	0.415	0.344988	0.415	0.018363	0.415	0.0199227	0.415	0.00671	0.415	0.00681459
0.416	0.959624	0.416	0.960619	0.416	0.23789	0.416	0.346973	0.416	0.018389	0.416	0.0199705	0.416	0.006698	0.416	0.00681106
0.417	0.959553	0.417	0.960581	0.417	0.239227	0.417	0.348961	0.417	0.018425	0.417	0.0200184	0.417	0.006691	0.417	0.00680759
0.418	0.959528	0.418	0.960544	0.418	0.240666	0.418	0.350952	0.418	0.018454	0.418	0.0200664	0.418	0.006699	0.418	0.00680418
0.419	0.959427	0.419	0.960506	0.419	0.241984	0.419	0.352946	0.419	0.018468	0.419	0.0201145	0.419	0.00669	0.419	0.00680083
0.42	0.959456	0.42	0.960468	0.42	0.243432	0.42	0.354944	0.42	0.018505	0.42	0.0201628	0.42	0.006693	0.42	0.00679754
0.421	0.959368	0.421	0.960431	0.421	0.244819	0.421	0.356945	0.421	0.018525	0.421	0.0202112	0.421	0.006694	0.421	0.00679431
0.422	0.959375	0.422	0.960393	0.422	0.246197	0.422	0.358948	0.422	0.018564	0.422	0.0202597	0.422	0.006698	0.422	0.00679114
0.423	0.959338	0.423	0.960356	0.423	0.247622	0.423	0.360955	0.423	0.018599	0.423	0.0203083	0.423	0.00669	0.423	0.00678803
0.424	0.95933	0.424	0.960318	0.424	0.249092	0.424	0.362964	0.424	0.018634	0.424	0.0203571	0.424	0.006695	0.424	0.00678498
0.425	0.959298	0.425	0.960281	0.425	0.250529	0.425	0.364976	0.425	0.018681	0.425	0.0204059	0.425	0.006693	0.425	0.006782
0.426	0.959258	0.426	0.960243	0.426	0.251955	0.426	0.366991	0.426	0.018725	0.426	0.0204549	0.426	0.006686	0.426	0.00677907
0.427	0.959178	0.427	0.960206	0.427	0.253323	0.427	0.369008	0.427	0.018765	0.427	0.0205041	0.427	0.006686	0.427	0.0067762
0.428	0.959162	0.428	0.960168	0.428	0.254732	0.428	0.371027	0.428	0.018789	0.428	0.0205533	0.428	0.006688	0.428	0.00677339
0.429	0.959178	0.429	0.960131	0.429	0.25621	0.429	0.373049	0.429	0.01882	0.429	0.0206027	0.429	0.00668	0.429	0.00677064
0.43	0.959138	0.43	0.960094	0.43	0.257626	0.43	0.375073	0.43	0.018857	0.43	0.0206522	0.43	0.006676	0.43	0.00676796
0.431	0.959102	0.431	0.960056	0.431	0.259135	0.431	0.377099	0.431	0.018876	0.431	0.0207018	0.431	0.006675	0.431	0.00676533
0.432	0.959112	0.432	0.960019	0.432	0.260556	0.432	0.379127	0.432	0.018921	0.432	0.0207516	0.432	0.006687	0.432	0.00676276
0.433	0.959067	0.433	0.959982	0.433	0.261982	0.433	0.381157	0.433	0.018967	0.433	0.0208014	0.433	0.006696	0.433	0.00676026
0.434	0.959067	0.434	0.959945	0.434	0.26347	0.434	0.383189	0.434	0.018996	0.434	0.0208514	0.434	0.00669	0.434	0.00675781
0.435	0.959042	0.435	0.959908	0.435	0.264805	0.435	0.385223	0.435	0.019025	0.435	0.0209015	0.435	0.006695	0.435	0.00675542
0.436	0.95904	0.436	0.959871	0.436	0.266291	0.436	0.387258	0.436	0.019051	0.436	0.0209518	0.436	0.006687	0.436	0.0067531
0.437	0.959027	0.437	0.959834	0.437	0.267771	0.437	0.389295	0.437	0.019087	0.437	0.0210022	0.437	0.006682	0.437	0.00675083
0.438	0.959055	0.438	0.959797	0.438	0.269241	0.438	0.391333	0.438	0.019127	0.438	0.0210527	0.438	0.00668	0.438	0.00674862
0.439	0.958913	0.439	0.959761	0.439	0.270668	0.439	0.393373	0.439	0.019147	0.439	0.0211033	0.439	0.006678	0.439	0.00674648
0.44	0.958873	0.44	0.959724	0.44	0.272242	0.44	0.395414	0.44	0.019168	0.44	0.021154	0.44	0.006668	0.44	0.00674439
0.441	0.958826	0.441	0.959687	0.441	0.273749	0.441	0.397456	0.441	0.019216	0.441	0.0212049	0.441	0.006656	0.441	0.00674236
0.442	0.958789	0.442	0.959651	0.442	0.275202	0.442	0.399499	0.442	0.01923	0.442	0.0212559	0.442	0.006652	0.442	0.0067404
0.443	0.958838	0.443	0.959615	0.443	0.276673	0.443	0.401543	0.443	0.019261	0.443	0.021307	0.443	0.006644	0.443	0.00673849
0.444	0.958836	0.444	0.959578	0.444	0.278197	0.444	0.403589	0.444	0.019302	0.444	0.0213583	0.444	0.006635	0.444	0.00673664
0.445	0.958734	0.445	0.959542	0.445	0.2797	0.445	0.405634	0.445	0.019347	0.445	0.0214096	0.445	0.006634	0.445	0.00673485
0.446	0.958688	0.446	0.959506	0.446	0.281205	0.446	0.407681	0.446	0.019381	0.446	0.0214611	0.446	0.006624	0.446	0.00673312
0.447	0.958578	0.447	0.95947	0.447	0.28275	0.447	0.409728	0.447	0.019433	0.447	0.0215128	0.447	0.006615	0.447	0.00673145
0.448	0.958498	0.448	0.959434	0.448	0.284183	0.448	0.411776	0.448	0.019468	0.448	0.0215645	0.448	0.006614	0.448	0.00672984
0.449	0.958456	0.449	0.959398	0.449	0.285719	0.449	0.413824	0.449	0.019521	0.449	0.0216164	0.449	0.006617	0.449	0.00672829
0.45	0.958521	0.45	0.959362	0.45	0.287246	0.45	0.415872	0.45	0.019573	0.45	0.0216684	0.45	0.006612	0.45	0.00672679
0.451	0.958456	0.451	0.959327	0.451	0.288722	0.451	0.417921	0.451	0.019619	0.451	0.0217206	0.451	0.006606	0.451	0.00672536
0.452	0.958302	0.452	0.959291	0.452	0.290321	0.452	0.41997	0.452	0.019661	0.452	0.0217728	0.452	0.006608	0.452	0.00672398
0.453	0.958209	0.453	0.959256	0.453	0.29186	0.453	0.422018	0.453	0.019699	0.453	0.0218252	0.453	0.006607	0.453	0.00672267
0.454	0.958135	0.454	0.959221	0.454	0.293377	0.454	0.424067	0.454	0.019733	0.454	0.0218778	0.454	0.006602	0.454	0.00672141
0.455	0.958152	0.455	0.959185	0.455	0.294826	0.455	0.426115	0.455	0.019776	0.455	0.0219304	0.455	0.006594	0.455	0.00672021
0.456	0.958122	0.456	0.95915	0.456	0.296337	0.456	0.428163	0.456	0.019812	0.456	0.0219832	0.456	0.006595	0.456	0.00671907
0.457	0.958125	0.457	0.959115	0.457	0.297915	0.457	0.430211	0.457	0.019856	0.457	0.0220361	0.457	0.006602	0.457	0.00671799
0.458	0.958026	0.458	0.959081	0.458	0.299505	0.458	0.432258	0.458	0.019908	0.458	0.0220892	0.458	0.006604	0.458	0.00671696
0.459	0.957988	0.459	0.959046	0.459	0.300999	0.459	0.434305	0.459	0.019948	0.459	0.0221423	0.459	0.006612	0.459	0.006716
0.46	0.957997	0.46	0.959011	0.46	0.302582	0.46	0.43635	0.46	0.019986	0.46	0.0221956	0.46	0.006607	0.46	0.00671509
0.461	0.957994	0.461	0.958977	0.461	0.304174	0.461	0.438395	0.461	0.020011	0.461	0.0222491	0.461	0.006613	0.461	0.00671424
0.462	0.957873	0.462	0.958943	0.462	0.30577	0.462	0.44044	0.462	0.020041	0.462	0.0223026	0.462	0.006612	0.462	0.00671345
0.463	0.95778	0.463	0.958908	0.463	0.307345	0.463	0.442483	0.463	0.020091	0.463	0.0223563	0.463	0.006615	0.463	0.00671271
0.464	0.957732	0.464	0.958874	0.464	0.308934	0.464	0.444525	0.464	0.020138	0.464	0.0224101	0.464	0.006617	0.464	0.00671203
0.465	0.957664	0.465	0.95884	0.465	0.310483	0.465	0.446566	0.465	0.020186	0.465	0.0224641	0.465	0.006614	0.465	0.00671141
0.466	0.95764	0.466	0.958806	0.466	0.312133	0.466	0.448606	0.466	0.020226	0.466	0.0225181	0.466	0.006611	0.466	0.00671085
0.467	0.95753	0.467	0.958773	0.467	0.313806	0.467	0.450644	0.467	0.020265	0.467	0.0225724	0.467	0.006623	0.467	0.00671035
0.468	0.957481	0.468	0.958739	0.468	0.315331	0.468	0.452681	0.468	0.020297	0.468	0.0226267	0.468	0.006619	0.468	0.0067099
0.469	0.957491	0.469	0.958706	0.469	0.316975	0.469	0.454716	0.469	0.020331	0.469	0.0226812	0.469	0.006615	0.469	0.00670951
0.47	0.957449	0.47	0.958672	0.47	0.318658	0.47	0.45675	0.47	0.020377	0.47	0.0227358	0.47	0.006611	0.47	0.00670917
0.471	0.957555	0.471	0.958639	0.471	0.320211	0.471	0.458781	0.471	0.020411	0.471	0.0227905	0.471	0.006612	0.471	0.00670889
0.472	0.957523	0.472	0.958606	0.472	0.321818	0.472	0.460811	0.472	0.020462	0.472	0.0228454	0.472	0.006606	0.472	0.00670867
0.473	0.95754	0.473	0.958573	0.473	0.323522	0.473	0.462839	0.473	0.020502	0.473	0.0229004	0.473	0.006604	0.473	0.00670851
0.474	0.957426	0.474	0.958541	0.474	0.325043	0.474	0.464865	0.474	0.020527	0.474	0.0229555	0.474	0.00661	0.474	0.0067084
0.475	0.957378	0.475	0.958508	0.475	0.326641	0.475	0.466889	0.475	0.020546	0.475	0.0230108	0.475	0.00662	0.475	0.00670834
0.476	0.957388	0.476	0.958476	0.476	0.328189	0.476	0.468911	0.476	0.020584	0.476	0.0230662	0.476	0.006611	0.476	0.00670835
0.477	0.95725	0.477	0.958443	0.477	0.329713	0.477	0.47093	0.477	0.020612	0.477	0.0231217	0.477	0.006611	0.477	0.00670841
0.478	0.957166	0.478	0.958411	0.478	0.331449	0.478	0.472947	0.478	0.020657	0.478	0.0231773	0.478	0.006608	0.478	0.00670852
0.479	0.957192	0.479	0.958379	0.479	0.333117	0.479	0.474961	0.479	0.020723	0.479	0.0232331	0.479	0.006608	0.479	0.00670869
0.48	0.957127	0.48	0.958347	0.48	0.334819	0.48	0.476973	0.48	0.020768	0.48	0.0232891	0.48	0.006608	0.48	0.00670891
0.481	0.957219	0.481	0.958316	0.481	0.336446	0.481	0.478982	0.481	0.020791	0.481	0.0233451	0.481	0.006607	0.481	0.00670919
0.482	0.957124	0.482	0.958284	0.482	0.33814	0.482	0.480988	0.482	0.020838	0.482	0.0234013	0.482	0.006606	0.482	0.00670953
0.483	0.957206	0.483	0.958253	0.483	0.339784	0.483	0.482991	0.483	0.020867	0.483	0.0234577	0.483	0.006606	0.483	0.00670992
0.484	0.957126	0.484	0.958221	0.484	0.341497	0.484	0.484991	0.484	0.020918	0.484	0.0235141	0.484	0.006599	0.484	0.00671036
0.485	0.957067	0.485	0.95819	0.485	0.343172	0.485	0.486988	0.485	0.020951	0.485	0.0235707	0.485	0.006593	0.485	0.00671086
0.486	0.957099	0.486	0.958159	0.486	0.344814	0.486	0.488982	0.486	0.020994	0.486	0.0236274	0.486	0.006598	0.486	0.00671141
0.487	0.957031	0.487	0.958129	0.487	0.346427	0.487	0.490973	0.487	0.021025	0.487	0.0236843	0.487	0.006596	0.487	0.00671202
0.488	0.95704	0.488	0.958098	0.488	0.348072	0.488	0.49296	0.488	0.02106	0.488	0.0237413	0.488	0.006598	0.488	0.00671268
0.489	0.956971	0.489	0.958068	0.489	0.349768	0.489	0.494944	0.489	0.021111	0.489	0.0237984	0.489	0.006599	0.489	0.00671339
0.49	0.956921	0.49	0.958037	0.49	0.351271	0.49	0.496924	0.49	0.021154	0.49	0.0238557	0.49	0.006593	0.49	0.00671416
0.491	0.956873	0.491	0.958007	0.491	0.352962	0.491	0.498901	0.491	0.021187	0.491	0.0239131	0.491	0.006594	0.491	0.00671498
0.492	0.956809	0.492	0.957977	0.492	0.354597	0.492	0.500874	0.492	0.021212	0.492	0.0239707	0.492	0.006584	0.492	0.00671585
0.493	0.956802	0.493	0.957947	0.493	0.356183	0.493	0.502843	0.493	0.021238	0.493	0.0240284	0.493	0.006581	0.493	0.00671678
0.494	0.956747	0.494	0.957918	0.494	0.357806	0.494	0.504809	0.494	0.021278	0.494	0.0240862	0.494	0.006584	0.494	0.00671775
0.495	0.956676	0.495	0.957888	0.495	0.359473	0.495	0.50677	0.495	0.021289	0.495	0.0241441	0.495	0.006594	0.495	0.00671879
0.496	0.956695	0.496	0.957859	0.496	0.361169	0.496	0.508728	0.496	0.021333	0.496	0.0242022	0.496	0.006598	0.496	0.00671987
0.497	0.956613	0.497	0.95783	0.497	0.362864	0.497	0.510681	0.497	0.021374	0.497	0.0242604	0.497	0.006602	0.497	0.006721
0.498	0.956591	0.498	0.957801	0.498	0.364547	0.498	0.51263	0.498	0.021421	0.498	0.0243188	0.498	0.006603	0.498	0.00672219
0.499	0.956518	0.499	0.957772	0.499	0.366215	0.499	0.514574	0.499	0.021467	0.499	0.0243773	0.499	0.006606	0.499	0.00672343
0.5	0.956565	0.5	0.957743	0.5	0.367859	0.5	0.516515	0.5	0.021502	0.5	0.024436	0.5	0.0066	0.5	0.00672472
0.501	0.956508	0.501	0.957715	0.501	0.369486	0.501	0.51845	0.501	0.021544	0.501	0.0244947	0.501	0.006602	0.501	0.00672606
0.502	0.956465	0.502	0.957687	0.502	0.371162	0.502	0.520382	0.502	0.021577	0.502	0.0245537	0.502	0.006598	0.502	0.00672746
0.503	0.956408	0.503	0.957658	0.503	0.372853	0.503	0.522308	0.503	0.021642	0.503	0.0246127	0.503	0.006607	0.503	0.0067289
0.504	0.956477	0.504	0.957631	0.504	0.374519	0.504	0.52423	0.504	0.021685	0.504	0.0246719	0.504	0.006607	0.504	0.00673039
0.505	0.956465	0.505	0.957603	0.505	0.376192	0.505	0.526147	0.505	0.021728	0.505	0.0247312	0.505	0.006629	0.505	0.00673194
0.506	0.956448	0.506	0.957575	0.506	0.377852	0.506	0.52806	0.506	0.021784	0.506	0.0247907	0.506	0.006623	0.506	0.00673353
0.507	0.956426	0.507	0.957548	0.507	0.37957	0.507	0.529967	0.507	0.021823	0.507	0.0248503	0.507	0.006625	0.507	0.00673518
0.508	0.956355	0.508	0.95752	0.508	0.3812	0.508	0.531869	0.508	0.021821	0.508	0.0249101	0.508	0.00662	0.508	0.00673687
0.509	0.956305	0.509	0.957493	0.509	0.382912	0.509	0.533767	0.509	0.021869	0.509	0.02497	0.509	0.006625	0.509	0.00673862
0.51	0.956198	0.51	0.957466	0.51	0.384643	0.51	0.535659	0.51	0.0219	0.51	0.02503	0.51	0.006607	0.51	0.00674041
0.511	0.956193	0.511	0.957439	0.511	0.386344	0.511	0.537545	0.511	0.021938	0.511	0.0250902	0.511	0.00661	0.511	0.00674225
0.512	0.956103	0.512	0.957413	0.512	0.388062	0.512	0.539427	0.512	0.021971	0.512	0.0251505	0.512	0.006617	0.512	0.00674414
0.513	0.956159	0.513	0.957386	0.513	0.389727	0.513	0.541303	0.513	0.022013	0.513	0.0252109	0.513	0.006604	0.513	0.00674608
0.514	0.956163	0.514	0.95736	0.514	0.391426	0.514	0.543174	0.514	0.022057	0.514	0.0252715	0.514	0.006595	0.514	0.00674807
0.515	0.956116	0.515	0.957334	0.515	0.393175	0.515	0.545039	0.515	0.022085	0.515	0.0253323	0.515	0.006602	0.515	0.00675011
0.516	0.956061	0.516	0.957308	0.516	0.394876	0.516	0.546898	0.516	0.022103	0.516	0.0253932	0.516	0.006598	0.516	0.00675219
0.517	0.95608	0.517	0.957282	0.517	0.396549	0.517	0.548752	0.517	0.022158	0.517	0.0254542	0.517	0.006599	0.517	0.00675432
0.518	0.956073	0.518	0.957257	0.518	0.398304	0.518	0.5506	0.518	0.022204	0.518	0.0255153	0.518	0.006606	0.518	0.0067565
0.519	0.956003	0.519	0.957232	0.519	0.39996	0.519	0.552442	0.519	0.022234	0.519	0.0255766	0.519	0.006615	0.519	0.00675873
0.52	0.956009	0.52	0.957206	0.52	0.401549	0.52	0.554279	0.52	0.022288	0.52	0.0256381	0.52	0.006614	0.52	0.006761
0.521	0.955978	0.521	0.957181	0.521	0.403289	0.521	0.556109	0.521	0.022335	0.521	0.0256997	0.521	0.006615	0.521	0.00676332
0.522	0.955897	0.522	0.957156	0.522	0.404974	0.522	0.557933	0.522	0.022395	0.522	0.0257614	0.522	0.006629	0.522	0.00676569
0.523	0.955817	0.523	0.957132	0.523	0.40665	0.523	0.559752	0.523	0.02244	0.523	0.0258233	0.523	0.006622	0.523	0.0067681
0.524	0.955781	0.524	0.957107	0.524	0.408306	0.524	0.561564	0.524	0.022487	0.524	0.0258853	0.524	0.006625	0.524	0.00677056
0.525	0.95575	0.525	0.957083	0.525	0.409984	0.525	0.56337	0.525	0.022552	0.525	0.0259475	0.525	0.006623	0.525	0.00677307
0.526	0.955705	0.526	0.957059	0.526	0.41167	0.526	0.56517	0.526	0.02259	0.526	0.0260098	0.526	0.006631	0.526	0.00677562
0.527	0.955733	0.527	0.957035	0.527	0.413328	0.527	0.566963	0.527	0.022641	0.527	0.0260722	0.527	0.006637	0.527	0.00677821
0.528	0.955745	0.528	0.957011	0.528	0.414945	0.528	0.56875	0.528	0.022704	0.528	0.0261348	0.528	0.006639	0.528	0.00678085
0.529	0.955708	0.529	0.956987	0.529	0.416717	0.529	0.570531	0.529	0.022741	0.529	0.0261976	0.529	0.006653	0.529	0.00678353
0.53	0.955759	0.53	0.956964	0.53	0.418496	0.53	0.572305	0.53	0.022771	0.53	0.0262605	0.53	0.006659	0.53	0.00678626
0.531	0.955775	0.531	0.956941	0.531	0.420222	0.531	0.574073	0.531	0.02281	0.531	0.0263235	0.531	0.00666	0.531	0.00678904
0.532	0.955737	0.532	0.956918	0.532	0.421969	0.532	0.575834	0.532	0.02286	0.532	0.0263867	0.532	0.006668	0.532	0.00679185
0.533	0.955638	0.533	0.956895	0.533	0.423628	0.533	0.577588	0.533	0.022913	0.533	0.02645	0.533	0.006669	0.533	0.00679471
0.534	0.955632	0.534	0.956872	0.534	0.425334	0.534	0.579336	0.534	0.022948	0.534	0.0265135	0.534	0.006672	0.534	0.00679762
0.535	0.955574	0.535	0.956849	0.535	0.427007	0.535	0.581076	0.535	0.023005	0.535	0.0265771	0.535	0.006679	0.535	0.00680057
0.536	0.955563	0.536	0.956827	0.536	0.428692	0.536	0.58281	0.536	0.023045	0.536	0.0266409	0.536	0.00668	0.536	0.00680356
0.537	0.955598	0.537	0.956805	0.537	0.43043	0.537	0.584538	0.537	0.023084	0.537	0.0267048	0.537	0.006687	0.537	0.00680659
0.538	0.955497	0.538	0.956783	0.538	0.4321	0.538	0.586258	0.538	0.02313	0.538	0.0267688	0.538	0.006697	0.538	0.00680966
0.539	0.955548	0.539	0.956761	0.539	0.433761	0.539	0.587971	0.539	0.023169	0.539	0.0268331	0.539	0.006683	0.539	0.00681278
0.54	0.955523	0.54	0.956739	0.54	0.435388	0.54	0.589677	0.54	0.023224	0.54	0.0268974	0.54	0.006683	0.54	0.00681594
0.541	0.955506	0.541	0.956718	0.541	0.437112	0.541	0.591376	0.541	0.023256	0.541	0.0269619	0.541	0.00668	0.541	0.00681914
0.542	0.955498	0.542	0.956697	0.542	0.438818	0.542	0.593068	0.542	0.023311	0.542	0.0270266	0.542	0.006674	0.542	0.00682238
0.543	0.955458	0.543	0.956675	0.543	0.440454	0.543	0.594753	0.543	0.023348	0.543	0.0270914	0.543	0.00668	0.543	0.00682566
0.544	0.955392	0.544	0.956654	0.544	0.442148	0.544	0.596431	0.544	0.023406	0.544	0.0271563	0.544	0.006669	0.544	0.00682899
0.545	0.955404	0.545	0.956634	0.545	0.4438	0.545	0.598101	0.545	0.023466	0.545	0.0272214	0.545	0.00668	0.545	0.00683235
0.546	0.955401	0.546	0.956613	0.546	0.445546	0.546	0.599764	0.546	0.023515	0.546	0.0272867	0.546	0.006683	0.546	0.00683576
0.547	0.955373	0.547	0.956593	0.547	0.447264	0.547	0.60142	0.547	0.023563	0.547	0.0273521	0.547	0.006684	0.547	0.0068392
0.548	0.955355	0.548	0.956572	0.548	0.44886	0.548	0.603069	0.548	0.023606	0.548	0.0274176	0.548	0.00668	0.548	0.00684268
0.549	0.955301	0.549	0.956552	0.549	0.450556	0.549	0.60471	0.549	0.02365	0.549	0.0274833	0.549	0.00668	0.549	0.00684621
0.55	0.955267	0.55	0.956532	0.55	0.452318	0.55	0.606343	0.55	0.023712	0.55	0.0275492	0.55	0.006689	0.55	0.00684977
0.551	0.955326	0.551	0.956513	0.551	0.45402	0.551	0.607969	0.551	0.023763	0.551	0.0276152	0.551	0.006699	0.551	0.00685337
0.552	0.955308	0.552	0.956493	0.552	0.455788	0.552	0.609588	0.552	0.023808	0.552	0.0276813	0.552	0.006702	0.552	0.00685701
0.553	0.955347	0.553	0.956474	0.553	0.457443	0.553	0.611199	0.553	0.023844	0.553	0.0277476	0.553	0.006695	0.553	0.00686068
0.554	0.955299	0.554	0.956454	0.554	0.459052	0.554	0.612802	0.554	0.023885	0.554	0.0278141	0.554	0.006697	0.554	0.0068644
0.555	0.955223	0.555	0.956435	0.555	0.460825	0.555	0.614398	0.555	0.023918	0.555	0.0278807	0.555	0.006706	0.555	0.00686815
0.556	0.955225	0.556	0.956417	0.556	0.46248	0.556	0.615986	0.556	0.023964	0.556	0.0279475	0.556	0.006708	0.556	0.00687194
0.557	0.955147	0.557	0.956398	0.557	0.464127	0.557	0.617566	0.557	0.024013	0.557	0.0280144	0.557	0.006711	0.557	0.00687577
0.558	0.955138	0.558	0.956379	0.558	0.465756	0.558	0.619139	0.558	0.024063	0.558	0.0280814	0.558	0.006716	0.558	0.00687963
0.559	0.955147	0.559	0.956361	0.559	0.467421	0.559	0.620704	0.559	0.024081	0.559	0.0281487	0.559	0.006718	0.559	0.00688353
0.56	0.955116	0.56	0.956343	0.56	0.469143	0.56	0.622261	0.56	0.024112	0.56	0.028216	0.56	0.006728	0.56	0.00688747
0.561	0.955154	0.561	0.956325	0.561	0.470854	0.561	0.62381	0.561	0.024161	0.561	0.0282836	0.561	0.006725	0.561	0.00689144
0.562	0.955191	0.562	0.956307	0.562	0.47254	0.562	0.625352	0.562	0.024185	0.562	0.0283512	0.562	0.006726	0.562	0.00689545
0.563	0.955199	0.563	0.956289	0.563	0.474209	0.563	0.626885	0.563	0.024237	0.563	0.0284191	0.563	0.00673	0.563	0.00689949
0.564	0.955275	0.564	0.956272	0.564	0.475969	0.564	0.628411	0.564	0.024268	0.564	0.0284871	0.564	0.006732	0.564	0.00690357
0.565	0.955241	0.565	0.956254	0.565	0.477635	0.565	0.629929	0.565	0.024311	0.565	0.0285552	0.565	0.006743	0.565	0.00690769
0.566	0.95532	0.566	0.956237	0.566	0.479284	0.566	0.631439	0.566	0.024351	0.566	0.0286235	0.566	0.006748	0.566	0.00691183
0.567	0.955187	0.567	0.95622	0.567	0.480976	0.567	0.63294	0.567	0.024393	0.567	0.028692	0.567	0.006751	0.567	0.00691602
0.568	0.955102	0.568	0.956204	0.568	0.482742	0.568	0.634434	0.568	0.02443	0.568	0.0287606	0.568	0.006749	0.568	0.00692023
0.569	0.955036	0.569	0.956187	0.569	0.484413	0.569	0.63592	0.569	0.024487	0.569	0.0288294	0.569	0.006744	0.569	0.00692448
0.57	0.954989	0.57	0.95617	0.57	0.486048	0.57	0.637398	0.57	0.024548	0.57	0.0288983	0.57	0.00674	0.57	0.00692876
0.571	0.954942	0.571	0.956154	0.571	0.487708	0.571	0.638868	0.571	0.024603	0.571	0.0289674	0.571	0.006738	0.571	0.00693308
0.572	0.954892	0.572	0.956138	0.572	0.48931	0.572	0.640329	0.572	0.024647	0.572	0.0290366	0.572	0.006736	0.572	0.00693743
0.573	0.95479	0.573	0.956122	0.573	0.491029	0.573	0.641783	0.573	0.024687	0.573	0.029106	0.573	0.006729	0.573	0.00694181
0.574	0.954808	0.574	0.956106	0.574	0.492722	0.574	0.643228	0.574	0.024729	0.574	0.0291756	0.574	0.006723	0.574	0.00694622
0.575	0.954889	0.575	0.956091	0.575	0.494336	0.575	0.644666	0.575	0.02479	0.575	0.0292453	0.575	0.006728	0.575	0.00695067
0.576	0.954764	0.576	0.956075	0.576	0.495938	0.576	0.646095	0.576	0.024839	0.576	0.0293151	0.576	0.006733	0.576	0.00695514
0.577	0.954822	0.577	0.95606	0.577	0.497554	0.577	0.647516	0.577	0.02488	0.577	0.0293852	0.577	0.006729	0.577	0.00695965
0.578	0.954757	0.578	0.956045	0.578	0.499284	0.578	0.648929	0.578	0.024922	0.578	0.0294554	0.578	0.006729	0.578	0.00696419
0.579	0.95482	0.579	0.95603	0.579	0.500888	0.579	0.650333	0.579	0.024973	0.579	0.0295257	0.579	0.006743	0.579	0.00696876
0.58	0.954823	0.58	0.956015	0.58	0.502549	0.58	0.65173	0.58	0.02503	0.58	0.0295962	0.58	0.006755	0.58	0.00697336
0.581	0.954813	0.581	0.956	0.581	0.504173	0.581	0.653118	0.581	0.025075	0.581	0.0296669	0.581	0.00675	0.581	0.00697799
0.582	0.954853	0.582	0.955986	0.582	0.505772	0.582	0.654498	0.582	0.025117	0.582	0.0297377	0.582	0.00675	0.582	0.00698265
0.583	0.954731	0.583	0.955971	0.583	0.507385	0.583	0.65587	0.583	0.025147	0.583	0.0298087	0.583	0.006756	0.583	0.00698733
0.584	0.954705	0.584	0.955957	0.584	0.509054	0.584	0.657234	0.584	0.025207	0.584	0.0298798	0.584	0.00676	0.584	0.00699205
0.585	0.954611	0.585	0.955943	0.585	0.510592	0.585	0.658589	0.585	0.025248	0.585	0.0299512	0.585	0.006751	0.585	0.0069968
0.586	0.954686	0.586	0.955929	0.586	0.512239	0.586	0.659936	0.586	0.025313	0.586	0.0300226	0.586	0.006756	0.586	0.00700157
0.587	0.954681	0.587	0.955916	0.587	0.513833	0.587	0.661275	0.587	0.02536	0.587	0.0300943	0.587	0.006787	0.587	0.00700638
0.588	0.954689	0.588	0.955902	0.588	0.515391	0.588	0.662606	0.588	0.025392	0.588	0.030166	0.588	0.006788	0.588	0.00701121
0.589	0.954584	0.589	0.955889	0.589	0.516972	0.589	0.663928	0.589	0.025415	0.589	0.030238	0.589	0.00678	0.589	0.00701607
0.59	0.95456	0.59	0.955876	0.59	0.518534	0.59	0.665243	0.59	0.025464	0.59	0.0303101	0.59	0.006785	0.59	0.00702095
0.591	0.954559	0.591	0.955863	0.591	0.520071	0.591	0.666548	0.591	0.025511	0.591	0.0303824	0.591	0.006788	0.591	0.00702587
0.592	0.954679	0.592	0.95585	0.592	0.521649	0.592	0.667846	0.592	0.025569	0.592	0.0304549	0.592	0.00678	0.592	0.00703081
0.593	0.954637	0.593	0.955837	0.593	0.523172	0.593	0.669135	0.593	0.025614	0.593	0.0305275	0.593	0.006782	0.593	0.00703577
0.594	0.954654	0.594	0.955824	0.594	0.524785	0.594	0.670416	0.594	0.025682	0.594	0.0306002	0.594	0.00679	0.594	0.00704077
0.595	0.954687	0.595	0.955812	0.595	0.526393	0.595	0.671689	0.595	0.02573	0.595	0.0306732	0.595	0.006801	0.595	0.00704579
0.596	0.954653	0.596	0.9558	0.596	0.528022	0.596	0.672954	0.596	0.025754	0.596	0.0307463	0.596	0.006808	0.596	0.00705083
0.597	0.954674	0.597	0.955788	0.597	0.529667	0.597	0.67421	0.597	0.02579	0.597	0.0308195	0.597	0.006811	0.597	0.0070559
0.598	0.954671	0.598	0.955776	0.598	0.531235	0.598	0.675458	0.598	0.025846	0.598	0.030893	0.598	0.006802	0.598	0.00706099
0.599	0.954674	0.599	0.955764	0.599	0.532889	0.599	0.676697	0.599	0.025882	0.599	0.0309666	0.599	0.006803	0.599	0.00706611
0.6	0.95467	0.6	0.955752	0.6	0.534557	0.6	0.677929	0.6	0.025934	0.6	0.0310403	0.6	0.006805	0.6	0.00707125
0.601	0.954705	0.601	0.955741	0.601	0.536196	0.601	0.679152	0.601	0.025983	0.601	0.0311143	0.601	0.006817	0.601	0.00707642
0.602	0.954674	0.602	0.955729	0.602	0.537788	0.602	0.680367	0.602	0.026057	0.602	0.0311884	0.602	0.006817	0.602	0.00708161
0.603	0.954698	0.603	0.955718	0.603	0.53938	0.603	0.681573	0.603	0.02611	0.603	0.0312626	0.603	0.006831	0.603	0.00708683
0.604	0.954654	0.604	0.955707	0.604	0.54102	0.604	0.682772	0.604	0.026159	0.604	0.0313371	0.604	0.006838	0.604	0.00709207
0.605	0.954705	0.605	0.955696	0.605	0.542616	0.605	0.683962	0.605	0.026209	0.605	0.0314116	0.605	0.006846	0.605	0.00709733
0.606	0.954682	0.606	0.955685	0.606	0.544146	0.606	0.685144	0.606	0.026288	0.606	0.0314864	0.606	0.006851	0.606	0.00710261
0.607	0.95461	0.607	0.955675	0.607	0.545677	0.607	0.686318	0.607	0.026324	0.607	0.0315613	0.607	0.006848	0.607	0.00710791
0.608	0.954577	0.608	0.955664	0.608	0.547209	0.608	0.687483	0.608	0.026379	0.608	0.0316364	0.608	0.006846	0.608	0.00711324
0.609	0.954617	0.609	0.955654	0.609	0.548746	0.609	0.68864	0.609	0.026432	0.609	0.0317117	0.609	0.006845	0.609	0.00711859
0.61	0.954537	0.61	0.955644	0.61	0.550379	0.61	0.689789	0.61	0.026457	0.61	0.0317872	0.61	0.006831	0.61	0.00712396
0.611	0.954524	0.611	0.955634	0.611	0.551973	0.611	0.69093	0.611	0.026501	0.611	0.0318628	0.611	0.00683	0.611	0.00712935
0.612	0.954478	0.612	0.955624	0.612	0.553427	0.612	0.692063	0.612	0.02654	0.612	0.0319385	0.612	0.006838	0.612	0.00713476
0.613	0.954479	0.613	0.955614	0.613	0.554992	0.613	0.693187	0.613	0.026581	0.613	0.0320145	0.613	0.006854	0.613	0.0071402
0.614	0.954481	0.614	0.955604	0.614	0.556635	0.614	0.694304	0.614	0.026634	0.614	0.0320906	0.614	0.006859	0.614	0.00714565
0.615	0.95446	0.615	0.955595	0.615	0.558077	0.615	0.695412	0.615	0.026684	0.615	0.0321669	0.615	0.006868	0.615	0.00715112
0.616	0.95447	0.616	0.955586	0.616	0.559573	0.616	0.696512	0.616	0.026739	0.616	0.0322434	0.616	0.006874	0.616	0.00715661
0.617	0.954481	0.617	0.955576	0.617	0.561027	0.617	0.697604	0.617	0.026781	0.617	0.03232	0.617	0.006879	0.617	0.00716213
0.618	0.95437	0.618	0.955567	0.618	0.562518	0.618	0.698688	0.618	0.026838	0.618	0.0323968	0.618	0.006873	0.618	0.00716766
0.619	0.9544	0.619	0.955559	0.619	0.564039	0.619	0.699764	0.619	0.026874	0.619	0.0324738	0.619	0.006869	0.619	0.00717321
0.62	0.954432	0.62	0.95555	0.62	0.565445	0.62	0.700832	0.62	0.026921	0.62	0.0325509	0.62	0.006867	0.62	0.00717877
0.621	0.954347	0.621	0.955541	0.621	0.566987	0.621	0.701891	0.621	0.026971	0.621	0.0326282	0.621	0.006856	0.621	0.00718436
0.622	0.954415	0.622	0.955533	0.622	0.56853	0.622	0.702943	0.622	0.027016	0.622	0.0327057	0.622	0.006857	0.622	0.00718996
0.623	0.95432	0.623	0.955524	0.623	0.569987	0.623	0.703987	0.623	0.027064	0.623	0.0327834	0.623	0.006869	0.623	0.00719558
0.624	0.95439	0.624	0.955516	0.624	0.571464	0.624	0.705022	0.624	0.02711	0.624	0.0328612	0.624	0.00687	0.624	0.00720122
0.625	0.954453	0.625	0.955508	0.625	0.5729	0.625	0.70605	0.625	0.027172	0.625	0.0329393	0.625	0.006871	0.625	0.00720688
0.626	0.954563	0.626	0.9555	0.626	0.574417	0.626	0.70707	0.626	0.027211	0.626	0.0330174	0.626	0.006862	0.626	0.00721255
0.627	0.954538	0.627	0.955492	0.627	0.575831	0.627	0.708081	0.627	0.027261	0.627	0.0330958	0.627	0.006863	0.627	0.00721824
0.628	0.954495	0.628	0.955484	0.628	0.577247	0.628	0.709085	0.628	0.027281	0.628	0.0331744	0.628	0.006858	0.628	0.00722394
0.629	0.9545	0.629	0.955477	0.629	0.57874	0.629	0.710081	0.629	0.027317	0.629	0.0332531	0.629	0.006863	0.629	0.00722966
0.63	0.954528	0.63	0.95547	0.63	0.580154	0.63	0.711069	0.63	0.027374	0.63	0.033332	0.63	0.006872	0.63	0.0072354
0.631	0.954508	0.631	0.955462	0.631	0.581652	0.631	0.712049	0.631	0.027443	0.631	0.033411	0.631	0.006884	0.631	0.00724115
0.632	0.954474	0.632	0.955455	0.632	0.583194	0.632	0.713021	0.632	0.02751	0.632	0.0334903	0.632	0.006887	0.632	0.00724691
0.633	0.954479	0.633	0.955448	0.633	0.584608	0.633	0.713986	0.633	0.027569	0.633	0.0335697	0.633	0.006883	0.633	0.00725269
0.634	0.954485	0.634	0.955441	0.634	0.585995	0.634	0.714942	0.634	0.027622	0.634	0.0336493	0.634	0.006882	0.634	0.00725849
0.635	0.954575	0.635	0.955434	0.635	0.587357	0.635	0.715891	0.635	0.027654	0.635	0.0337291	0.635	0.006885	0.635	0.0072643
0.636	0.954541	0.636	0.955428	0.636	0.58874	0.636	0.716832	0.636	0.02771	0.636	0.033809	0.636	0.006889	0.636	0.00727012
0.637	0.954548	0.637	0.955421	0.637	0.590252	0.637	0.717766	0.637	0.027752	0.637	0.0338891	0.637	0.006899	0.637	0.00727596
0.638	0.954553	0.638	0.955415	0.638	0.591642	0.638	0.718691	0.638	0.02781	0.638	0.0339695	0.638	0.006905	0.638	0.00728181
0.639	0.954544	0.639	0.955408	0.639	0.59301	0.639	0.719609	0.639	0.02785	0.639	0.0340499	0.639	0.006914	0.639	0.00728767
0.64	0.954543	0.64	0.955402	0.64	0.594436	0.64	0.72052	0.64	0.027889	0.64	0.0341306	0.64	0.006914	0.64	0.00729354
0.641	0.954464	0.641	0.955396	0.641	0.595897	0.641	0.721422	0.641	0.027943	0.641	0.0342115	0.641	0.006921	0.641	0.00729943
0.642	0.954447	0.642	0.95539	0.642	0.597342	0.642	0.722317	0.642	0.028	0.642	0.0342925	0.642	0.006919	0.642	0.00730533
0.643	0.954529	0.643	0.955385	0.643	0.598671	0.643	0.723205	0.643	0.028055	0.643	0.0343737	0.643	0.00693	0.643	0.00731124
0.644	0.954512	0.644	0.955379	0.644	0.59997	0.644	0.724085	0.644	0.028095	0.644	0.0344551	0.644	0.006951	0.644	0.00731716
0.645	0.954528	0.645	0.955373	0.645	0.601379	0.645	0.724957	0.645	0.028147	0.645	0.0345366	0.645	0.006952	0.645	0.0073231
0.646	0.95454	0.646	0.955368	0.646	0.602824	0.646	0.725822	0.646	0.028201	0.646	0.0346184	0.646	0.006956	0.646	0.00732904
0.647	0.954541	0.647	0.955362	0.647	0.604241	0.647	0.726679	0.647	0.028249	0.647	0.0347003	0.647	0.006967	0.647	0.007335
0.648	0.954537	0.648	0.955357	0.648	0.605505	0.648	0.727529	0.648	0.028303	0.648	0.0347824	0.648	0.00697	0.648	0.00734096
0.649	0.954436	0.649	0.955352	0.649	0.606892	0.649	0.728371	0.649	0.028345	0.649	0.0348647	0.649	0.006976	0.649	0.00734694
0.65	0.954492	0.65	0.955347	0.65	0.608276	0.65	0.729206	0.65	0.02839	0.65	0.0349472	0.65	0.006972	0.65	0.00735292
0.651	0.954574	0.651	0.955342	0.651	0.609614	0.651	0.730034	0.651	0.028439	0.651	0.0350299	0.651	0.006984	0.651	0.00735892
0.652	0.954557	0.652	0.955338	0.652	0.61096	0.652	0.730854	0.652	0.028474	0.652	0.0351127	0.652	0.006993	0.652	0.00736492
0.653	0.954504	0.653	0.955333	0.653	0.612376	0.653	0.731667	0.653	0.028517	0.653	0.0351958	0.653	0.006994	0.653	0.00737094
0.654	0.954502	0.654	0.955328	0.654	0.613665	0.654	0.732473	0.654	0.028583	0.654	0.035279	0.654	0.006993	0.654	0.00737696
0.655	0.954551	0.655	0.955324	0.655	0.615002	0.655	0.733271	0.655	0.028656	0.655	0.0353624	0.655	0.006997	0.655	0.00738299
0.656	0.954457	0.656	0.95532	0.656	0.61624	0.656	0.734062	0.656	0.028714	0.656	0.035446	0.656	0.007007	0.656	0.00738903
0.657	0.954454	0.657	0.955316	0.657	0.617479	0.657	0.734846	0.657	0.028769	0.657	0.0355297	0.657	0.007006	0.657	0.00739508
0.658	0.954319	0.658	0.955311	0.658	0.618828	0.658	0.735623	0.658	0.028821	0.658	0.0356137	0.658	0.006996	0.658	0.00740113
0.659	0.954279	0.659	0.955307	0.659	0.620024	0.659	0.736393	0.659	0.028861	0.659	0.0356978	0.659	0.006995	0.659	0.00740719
0.66	0.954179	0.66	0.955304	0.66	0.621297	0.66	0.737155	0.66	0.028912	0.66	0.0357822	0.66	0.007	0.66	0.00741326
0.661	0.954183	0.661	0.9553	0.661	0.622611	0.661	0.737911	0.661	0.028964	0.661	0.0358667	0.661	0.006993	0.661	0.00741934
0.662	0.954245	0.662	0.955296	0.662	0.623877	0.662	0.738659	0.662	0.029013	0.662	0.0359514	0.662	0.006998	0.662	0.00742542
0.663	0.954293	0.663	0.955293	0.663	0.625197	0.663	0.7394	0.663	0.029079	0.663	0.0360363	0.663	0.006987	0.663	0.00743151
0.664	0.95443	0.664	0.955289	0.664	0.626434	0.664	0.740135	0.664	0.029126	0.664	0.0361213	0.664	0.006986	0.664	0.00743761
0.665	0.954451	0.665	0.955286	0.665	0.627669	0.665	0.740862	0.665	0.02916	0.665	0.0362066	0.665	0.006987	0.665	0.00744371
0.666	0.954387	0.666	0.955283	0.666	0.628927	0.666	0.741583	0.666	0.029203	0.666	0.036292	0.666	0.006989	0.666	0.00744982
0.667	0.954404	0.667	0.955279	0.667	0.630157	0.667	0.742296	0.667	0.029256	0.667	0.0363777	0.667	0.006991	0.667	0.00745593
0.668	0.954396	0.668	0.955276	0.668	0.63145	0.668	0.743003	0.668	0.029296	0.668	0.0364635	0.668	0.007002	0.668	0.00746205
0.669	0.954238	0.669	0.955273	0.669	0.632651	0.669	0.743703	0.669	0.029346	0.669	0.0365495	0.669	0.007007	0.669	0.00746817
0.67	0.954206	0.67	0.955271	0.67	0.633936	0.67	0.744396	0.67	0.02941	0.67	0.0366358	0.67	0.007013	0.67	0.00747429
0.671	0.954268	0.671	0.955268	0.671	0.635124	0.671	0.745082	0.671	0.029458	0.671	0.0367222	0.671	0.007015	0.671	0.00748043
0.672	0.954309	0.672	0.955265	0.672	0.636376	0.672	0.745761	0.672	0.029503	0.672	0.0368087	0.672	0.007015	0.672	0.00748656
0.673	0.954254	0.673	0.955263	0.673	0.637577	0.673	0.746434	0.673	0.029551	0.673	0.0368955	0.673	0.007011	0.673	0.0074927
0.674	0.954282	0.674	0.95526	0.674	0.638726	0.674	0.7471	0.674	0.029603	0.674	0.0369825	0.674	0.007013	0.674	0.00749884
0.675	0.954282	0.675	0.955258	0.675	0.639892	0.675	0.74776	0.675	0.029648	0.675	0.0370697	0.675	0.007017	0.675	0.00750499
0.676	0.954251	0.676	0.955256	0.676	0.641221	0.676	0.748413	0.676	0.029703	0.676	0.037157	0.676	0.00701	0.676	0.00751114
0.677	0.954263	0.677	0.955253	0.677	0.642359	0.677	0.749059	0.677	0.029759	0.677	0.0372446	0.677	0.007021	0.677	0.00751729
0.678	0.954267	0.678	0.955251	0.678	0.643434	0.678	0.749699	0.678	0.029802	0.678	0.0373323	0.678	0.007033	0.678	0.00752345
0.679	0.954227	0.679	0.955249	0.679	0.6447	0.679	0.750332	0.679	0.029842	0.679	0.0374203	0.679	0.007027	0.679	0.0075296
0.68	0.954146	0.68	0.955247	0.68	0.645863	0.68	0.750959	0.68	0.029892	0.68	0.0375084	0.68	0.007029	0.68	0.00753576
0.681	0.954092	0.681	0.955246	0.681	0.647052	0.681	0.751579	0.681	0.029947	0.681	0.0375967	0.681	0.007028	0.681	0.00754192
0.682	0.954114	0.682	0.955244	0.682	0.648273	0.682	0.752193	0.682	0.030004	0.682	0.0376852	0.682	0.007033	0.682	0.00754809
0.683	0.954034	0.683	0.955242	0.683	0.649527	0.683	0.7528	0.683	0.030035	0.683	0.037774	0.683	0.007033	0.683	0.00755425
0.684	0.954064	0.684	0.955241	0.684	0.65066	0.684	0.753401	0.684	0.03008	0.684	0.0378629	0.684	0.007026	0.684	0.00756042
0.685	0.954014	0.685	0.955239	0.685	0.651789	0.685	0.753996	0.685	0.030134	0.685	0.037952	0.685	0.007031	0.685	0.00756658
0.686	0.954031	0.686	0.955238	0.686	0.652914	0.686	0.754585	0.686	0.030166	0.686	0.0380413	0.686	0.007031	0.686	0.00757275
0.687	0.954051	0.687	0.955237	0.687	0.654021	0.687	0.755167	0.687	0.030235	0.687	0.0381308	0.687	0.00703	0.687	0.00757892
0.688	0.954078	0.688	0.955235	0.688	0.655146	0.688	0.755743	0.688	0.030309	0.688	0.0382205	0.688	0.007031	0.688	0.00758509
0.689	0.954093	0.689	0.955234	0.689	0.656198	0.689	0.756313	0.689	0.030363	0.689	0.0383103	0.689	0.007026	0.689	0.00759125
0.69	0.954049	0.69	0.955233	0.69	0.657346	0.69	0.756877	0.69	0.030429	0.69	0.0384004	0.69	0.007034	0.69	0.00759742
0.691	0.954003	0.691	0.955232	0.691	0.658417	0.691	0.757434	0.691	0.030473	0.691	0.0384907	0.691	0.007037	0.691	0.00760359
0.692	0.954013	0.692	0.955232	0.692	0.659642	0.692	0.757986	0.692	0.030532	0.692	0.0385812	0.692	0.007039	0.692	0.00760976
0.693	0.954047	0.693	0.955231	0.693	0.660717	0.693	0.758531	0.693	0.030572	0.693	0.0386719	0.693	0.007035	0.693	0.00761592
0.694	0.954013	0.694	0.95523	0.694	0.66183	0.694	0.759071	0.694	0.030646	0.694	0.0387628	0.694	0.007036	0.694	0.00762209
0.695	0.953987	0.695	0.955229	0.695	0.662915	0.695	0.759605	0.695	0.030695	0.695	0.0388539	0.695	0.007037	0.695	0.00762825
0.696	0.953962	0.696	0.955229	0.696	0.663935	0.696	0.760132	0.696	0.030747	0.696	0.0389451	0.696	0.007039	0.696	0.00763441
0.697	0.953956	0.697	0.955228	0.697	0.664967	0.697	0.760654	0.697	0.030806	0.697	0.0390366	0.697	0.007033	0.697	0.00764057
0.698	0.953946	0.698	0.955228	0.698	0.665964	0.698	0.76117	0.698	0.03085	0.698	0.0391283	0.698	0.00703	0.698	0.00764673
0.699	0.953963	0.699	0.955228	0.699	0.667061	0.699	0.76168	0.699	0.030924	0.699	0.0392202	0.699	0.007027	0.699	0.00765288
0.7	0.954025	0.7	0.955227	0.7	0.668107	0.7	0.762184	0.7	0.030966	0.7	0.0393123	0.7	0.00703	0.7	0.00765904
0.701	0.953951	0.701	0.955227	0.701	0.6692	0.701	0.762682	0.701	0.031022	0.701	0.0394045	0.701	0.007014	0.701	0.00766519
0.702	0.953898	0.702	0.955227	0.702	0.670133	0.702	0.763175	0.702	0.031071	0.702	0.039497	0.702	0.007009	0.702	0.00767134
0.703	0.95382	0.703	0.955227	0.703	0.671176	0.703	0.763662	0.703	0.031126	0.703	0.0395897	0.703	0.007008	0.703	0.00767748
0.704	0.953894	0.704	0.955227	0.704	0.672219	0.704	0.764144	0.704	0.031181	0.704	0.0396826	0.704	0.007015	0.704	0.00768362
0.705	0.95391	0.705	0.955227	0.705	0.673291	0.705	0.764619	0.705	0.031235	0.705	0.0397757	0.705	0.007015	0.705	0.00768976
0.706	0.953963	0.706	0.955228	0.706	0.674317	0.706	0.765089	0.706	0.031295	0.706	0.039869	0.706	0.007022	0.706	0.0076959
0.707	0.953965	0.707	0.955228	0.707	0.675314	0.707	0.765554	0.707	0.03134	0.707	0.0399625	0.707	0.007032	0.707	0.00770203
0.708	0.953976	0.708	0.955228	0.708	0.676316	0.708	0.766013	0.708	0.031399	0.708	0.0400562	0.708	0.007037	0.708	0.00770815
0.709	0.953905	0.709	0.955229	0.709	0.677332	0.709	0.766467	0.709	0.031453	0.709	0.0401501	0.709	0.007037	0.709	0.00771428
0.71	0.953843	0.71	0.955229	0.71	0.678333	0.71	0.766915	0.71	0.031524	0.71	0.0402442	0.71	0.007037	0.71	0.00772039
0.711	0.953861	0.711	0.95523	0.711	0.679402	0.711	0.767357	0.711	0.031569	0.711	0.0403386	0.711	0.00704	0.711	0.00772651
0.712	0.95384	0.712	0.95523	0.712	0.680417	0.712	0.767795	0.712	0.031645	0.712	0.0404331	0.712	0.007049	0.712	0.00773262
0.713	0.953766	0.713	0.955231	0.713	0.681361	0.713	0.768227	0.713	0.031717	0.713	0.0405278	0.713	0.007049	0.713	0.00773872
0.714	0.953773	0.714	0.955232	0.714	0.682386	0.714	0.768653	0.714	0.031784	0.714	0.0406228	0.714	0.007046	0.714	0.00774482
0.715	0.953775	0.715	0.955233	0.715	0.683315	0.715	0.769075	0.715	0.031855	0.715	0.0407179	0.715	0.007043	0.715	0.00775091
0.716	0.953872	0.716	0.955233	0.716	0.684286	0.716	0.769491	0.716	0.031894	0.716	0.0408133	0.716	0.007043	0.716	0.007757
0.717	0.953801	0.717	0.955234	0.717	0.685215	0.717	0.769902	0.717	0.031932	0.717	0.0409088	0.717	0.007041	0.717	0.00776308
0.718	0.953798	0.718	0.955235	0.718	0.68624	0.718	0.770307	0.718	0.031987	0.718	0.0410046	0.718	0.007044	0.718	0.00776915
0.719	0.953767	0.719	0.955236	0.719	0.687217	0.719	0.770708	0.719	0.03203	0.719	0.0411006	0.719	0.007042	0.719	0.00777522
0.72	0.953711	0.72	0.955238	0.72	0.688142	0.72	0.771103	0.72	0.032084	0.72	0.0411968	0.72	0.007042	0.72	0.00778129
0.721	0.953786	0.721	0.955239	0.721	0.689011	0.721	0.771494	0.721	0.032143	0.721	0.0412932	0.721	0.007038	0.721	0.00778734
0.722	0.953896	0.722	0.95524	0.722	0.689942	0.722	0.771879	0.722	0.032193	0.722	0.0413898	0.722	0.007043	0.722	0.00779339
0.723	0.95395	0.723	0.955241	0.723	0.690935	0.723	0.772259	0.723	0.03225	0.723	0.0414866	0.723	0.007046	0.723	0.00779944
0.724	0.953989	0.724	0.955243	0.724	0.6919	0.724	0.772635	0.724	0.032326	0.724	0.0415836	0.724	0.007043	0.724	0.00780547
0.725	0.954061	0.725	0.955244	0.725	0.69277	0.725	0.773005	0.725	0.032353	0.725	0.0416809	0.725	0.007047	0.725	0.0078115
0.726	0.954026	0.726	0.955245	0.726	0.693692	0.726	0.773371	0.726	0.032391	0.726	0.0417783	0.726	0.007041	0.726	0.00781752
0.727	0.953975	0.727	0.955247	0.727	0.694536	0.727	0.773731	0.727	0.032435	0.727	0.041876	0.727	0.007039	0.727	0.00782353
0.728	0.954007	0.728	0.955249	0.728	0.695406	0.728	0.774087	0.728	0.032491	0.728	0.0419738	0.728	0.007045	0.728	0.00782954
0.729	0.953954	0.729	0.95525	0.729	0.696347	0.729	0.774438	0.729	0.032562	0.729	0.0420719	0.729	0.007037	0.729	0.00783554
0.73	0.954018	0.73	0.955252	0.73	0.697222	0.73	0.774784	0.73	0.032619	0.73	0.0421702	0.73	0.007026	0.73	0.00784153
0.731	0.954014	0.731	0.955254	0.731	0.697974	0.731	0.775126	0.731	0.032682	0.731	0.0422687	0.731	0.00703	0.731	0.00784751
0.732	0.954098	0.732	0.955255	0.732	0.698719	0.732	0.775463	0.732	0.032735	0.732	0.0423675	0.732	0.007039	0.732	0.00785348
0.733	0.954118	0.733	0.955257	0.733	0.699637	0.733	0.775795	0.733	0.032798	0.733	0.0424664	0.733	0.007039	0.733	0.00785944
0.734	0.954069	0.734	0.955259	0.734	0.700489	0.734	0.776122	0.734	0.032876	0.734	0.0425655	0.734	0.007047	0.734	0.0078654
0.735	0.954001	0.735	0.955261	0.735	0.701381	0.735	0.776445	0.735	0.032918	0.735	0.0426649	0.735	0.007059	0.735	0.00787134
0.736	0.954012	0.736	0.955263	0.736	0.702273	0.736	0.776763	0.736	0.032968	0.736	0.0427645	0.736	0.00707	0.736	0.00787728
0.737	0.954102	0.737	0.955265	0.737	0.703151	0.737	0.777077	0.737	0.033033	0.737	0.0428643	0.737	0.007074	0.737	0.00788321
0.738	0.954051	0.738	0.955267	0.738	0.703994	0.738	0.777386	0.738	0.033108	0.738	0.0429643	0.738	0.007075	0.738	0.00788913
0.739	0.954051	0.739	0.955269	0.739	0.704751	0.739	0.777691	0.739	0.033172	0.739	0.0430645	0.739	0.007078	0.739	0.00789504
0.74	0.953947	0.74	0.955272	0.74	0.705686	0.74	0.777991	0.74	0.033226	0.74	0.043165	0.74	0.007081	0.74	0.00790094
0.741	0.954015	0.741	0.955274	0.741	0.706422	0.741	0.778287	0.741	0.033296	0.741	0.0432657	0.741	0.007086	0.741	0.00790683
0.742	0.954031	0.742	0.955276	0.742	0.707196	0.742	0.778579	0.742	0.033353	0.742	0.0433665	0.742	0.007086	0.742	0.00791271
0.743	0.953894	0.743	0.955278	0.743	0.708014	0.743	0.778866	0.743	0.033406	0.743	0.0434676	0.743	0.007092	0.743	0.00791857
0.744	0.953963	0.744	0.955281	0.744	0.708774	0.744	0.779149	0.744	0.033487	0.744	0.043569	0.744	0.007088	0.744	0.00792443
0.745	0.95397	0.745	0.955283	0.745	0.709559	0.745	0.779427	0.745	0.033549	0.745	0.0436705	0.745	0.007094	0.745	0.00793028
0.746	0.953917	0.746	0.955286	0.746	0.710392	0.746	0.779702	0.746	0.033598	0.746	0.0437722	0.746	0.007096	0.746	0.00793612
0.747	0.953893	0.747	0.955288	0.747	0.711186	0.747	0.779972	0.747	0.03366	0.747	0.0438742	0.747	0.0071	0.747	0.00794195
0.748	0.953964	0.748	0.955291	0.748	0.711901	0.748	0.780238	0.748	0.033727	0.748	0.0439764	0.748	0.0071	0.748	0.00794776
0.749	0.954007	0.749	0.955293	0.749	0.712615	0.749	0.7805	0.749	0.03379	0.749	0.0440788	0.749	0.007105	0.749	0.00795357
0.75	0.954017	0.75	0.955296	0.75	0.713397	0.75	0.780758	0.75	0.03385	0.75	0.0441815	0.75	0.007105	0.75	0.00795936
0.751	0.954091	0.751	0.955299	0.751	0.714106	0.751	0.781011	0.751	0.033898	0.751	0.0442843	0.751	0.007106	0.751	0.00796515
0.752	0.953999	0.752	0.955301	0.752	0.714855	0.752	0.781261	0.752	0.033936	0.752	0.0443874	0.752	0.007104	0.752	0.00797092
0.753	0.953998	0.753	0.955304	0.753	0.715537	0.753	0.781506	0.753	0.033994	0.753	0.0444907	0.753	0.007101	0.753	0.00797668
0.754	0.953998	0.754	0.955307	0.754	0.716261	0.754	0.781748	0.754	0.034075	0.754	0.0445942	0.754	0.007099	0.754	0.00798243
0.755	0.95393	0.755	0.95531	0.755	0.716945	0.755	0.781986	0.755	0.034149	0.755	0.044698	0.755	0.007103	0.755	0.00798816
0.756	0.954004	0.756	0.955313	0.756	0.71779	0.756	0.782219	0.756	0.034178	0.756	0.0448019	0.756	0.007095	0.756	0.00799389
0.757	0.953968	0.757	0.955316	0.757	0.71846	0.757	0.782449	0.757	0.034231	0.757	0.0449061	0.757	0.007104	0.757	0.0079996
0.758	0.953883	0.758	0.955318	0.758	0.719208	0.758	0.782675	0.758	0.034283	0.758	0.0450105	0.758	0.007107	0.758	0.0080053
0.759	0.953888	0.759	0.955321	0.759	0.719887	0.759	0.782897	0.759	0.034332	0.759	0.0451152	0.759	0.007106	0.759	0.00801099
0.76	0.953896	0.76	0.955324	0.76	0.720615	0.76	0.783115	0.76	0.034405	0.76	0.04522	0.76	0.007102	0.76	0.00801666
0.761	0.953939	0.761	0.955327	0.761	0.721304	0.761	0.78333	0.761	0.034468	0.761	0.0453251	0.761	0.007108	0.761	0.00802233
0.762	0.953954	0.762	0.955331	0.762	0.721983	0.762	0.783541	0.762	0.034516	0.762	0.0454304	0.762	0.007114	0.762	0.00802798
0.763	0.953899	0.763	0.955334	0.763	0.722764	0.763	0.783748	0.763	0.034572	0.763	0.045536	0.763	0.007119	0.763	0.00803361
0.764	0.95393	0.764	0.955337	0.764	0.723484	0.764	0.783951	0.764	0.03462	0.764	0.0456417	0.764	0.007123	0.764	0.00803924
0.765	0.953903	0.765	0.95534	0.765	0.724182	0.765	0.784151	0.765	0.034677	0.765	0.0457477	0.765	0.007127	0.765	0.00804485
0.766	0.953892	0.766	0.955343	0.766	0.724794	0.766	0.784347	0.766	0.034724	0.766	0.045854	0.766	0.007123	0.766	0.00805045
0.767	0.953953	0.767	0.955346	0.767	0.725438	0.767	0.784539	0.767	0.034799	0.767	0.0459604	0.767	0.007119	0.767	0.00805604
0.768	0.953976	0.768	0.95535	0.768	0.726039	0.768	0.784728	0.768	0.034847	0.768	0.0460671	0.768	0.007109	0.768	0.00806161
0.769	0.953994	0.769	0.955353	0.769	0.72666	0.769	0.784914	0.769	0.034908	0.769	0.046174	0.769	0.007103	0.769	0.00806717
0.77	0.953943	0.77	0.955356	0.77	0.72726	0.77	0.785096	0.77	0.034954	0.77	0.0462811	0.77	0.007101	0.77	0.00807271
0.771	0.953924	0.771	0.95536	0.771	0.72786	0.771	0.785274	0.771	0.035005	0.771	0.0463885	0.771	0.007098	0.771	0.00807824
0.772	0.953982	0.772	0.955363	0.772	0.72857	0.772	0.785449	0.772	0.035097	0.772	0.0464961	0.772	0.007094	0.772	0.00808376
0.773	0.953964	0.773	0.955366	0.773	0.729217	0.773	0.785621	0.773	0.035133	0.773	0.0466039	0.773	0.0071	0.773	0.00808927
0.774	0.954017	0.774	0.95537	0.774	0.729885	0.774	0.785789	0.774	0.035221	0.774	0.0467119	0.774	0.007111	0.774	0.00809476
0.775	0.953972	0.775	0.955373	0.775	0.730538	0.775	0.785954	0.775	0.035289	0.775	0.0468202	0.775	0.007107	0.775	0.00810023
0.776	0.953967	0.776	0.955377	0.776	0.731103	0.776	0.786115	0.776	0.035349	0.776	0.0469287	0.776	0.007105	0.776	0.0081057
0.777	0.953965	0.777	0.95538	0.777	0.731748	0.777	0.786274	0.777	0.035411	0.777	0.0470375	0.777	0.007106	0.777	0.00811114
0.778	0.953977	0.778	0.955384	0.778	0.732392	0.778	0.786428	0.778	0.035475	0.778	0.0471464	0.778	0.007113	0.778	0.00811658
0.779	0.953963	0.779	0.955387	0.779	0.733034	0.779	0.78658	0.779	0.035552	0.779	0.0472556	0.779	0.007117	0.779	0.008122
0.78	0.953971	0.78	0.955391	0.78	0.7336	0.78	0.786729	0.78	0.035617	0.78	0.0473651	0.78	0.007122	0.78	0.0081274
0.781	0.953953	0.781	0.955394	0.781	0.73423	0.781	0.786874	0.781	0.035683	0.781	0.0474748	0.781	0.007127	0.781	0.00813279
0.782	0.953962	0.782	0.955398	0.782	0.734782	0.782	0.787016	0.782	0.035757	0.782	0.0475847	0.782	0.007125	0.782	0.00813817
0.783	0.953904	0.783	0.955402	0.783	0.735278	0.783	0.787155	0.783	0.035829	0.783	0.0476948	0.783	0.007124	0.783	0.00814353
0.784	0.953951	0.784	0.955405	0.784	0.73584	0.784	0.787291	0.784	0.035877	0.784	0.0478052	0.784	0.007127	0.784	0.00814887
0.785	0.953915	0.785	0.955409	0.785	0.736413	0.785	0.787424	0.785	0.035934	0.785	0.0479158	0.785	0.007122	0.785	0.00815421
0.786	0.953872	0.786	0.955413	0.786	0.736916	0.786	0.787554	0.786	0.035991	0.786	0.0480266	0.786	0.007119	0.786	0.00815952
0.787	0.953919	0.787	0.955416	0.787	0.737449	0.787	0.787681	0.787	0.036047	0.787	0.0481377	0.787	0.007122	0.787	0.00816482
0.788	0.953935	0.788	0.95542	0.788	0.737896	0.788	0.787804	0.788	0.036092	0.788	0.048249	0.788	0.007114	0.788	0.00817011
0.789	0.953893	0.789	0.955424	0.789	0.73852	0.789	0.787925	0.789	0.036143	0.789	0.0483606	0.789	0.007111	0.789	0.00817538
0.79	0.953833	0.79	0.955428	0.79	0.739031	0.79	0.788043	0.79	0.036207	0.79	0.0484724	0.79	0.00711	0.79	0.00818064
0.791	0.953808	0.791	0.955431	0.791	0.73951	0.791	0.788158	0.791	0.036256	0.791	0.0485844	0.791	0.007116	0.791	0.00818588
0.792	0.953811	0.792	0.955435	0.792	0.739979	0.792	0.78827	0.792	0.036301	0.792	0.0486966	0.792	0.007106	0.792	0.0081911
0.793	0.953758	0.793	0.955439	0.793	0.740498	0.793	0.78838	0.793	0.036367	0.793	0.0488091	0.793	0.007107	0.793	0.00819631
0.794	0.953911	0.794	0.955443	0.794	0.74104	0.794	0.788486	0.794	0.036428	0.794	0.0489219	0.794	0.007112	0.794	0.00820151
0.795	0.953933	0.795	0.955447	0.795	0.74152	0.795	0.78859	0.795	0.03648	0.795	0.0490349	0.795	0.00711	0.795	0.00820669
0.796	0.95393	0.796	0.955451	0.796	0.742011	0.796	0.78869	0.796	0.036527	0.796	0.0491481	0.796	0.007109	0.796	0.00821185
0.797	0.953903	0.797	0.955455	0.797	0.742438	0.797	0.788789	0.797	0.036607	0.797	0.0492615	0.797	0.007105	0.797	0.008217
0.798	0.953925	0.798	0.955459	0.798	0.742922	0.798	0.788884	0.798	0.03667	0.798	0.0493752	0.798	0.007112	0.798	0.00822213
0.799	0.954049	0.799	0.955462	0.799	0.743416	0.799	0.788977	0.799	0.036736	0.799	0.0494892	0.799	0.007111	0.799	0.00822725
0.8	0.953974	0.8	0.955466	0.8	0.743918	0.8	0.789067	0.8	0.036807	0.8	0.0496033	0.8	0.007108	0.8	0.00823235
0.801	0.953983	0.801	0.95547	0.801	0.744452	0.801	0.789154	0.801	0.036861	0.801	0.0497177	0.801	0.007104	0.801	0.00823743
0.802	0.953947	0.802	0.955474	0.802	0.744906	0.802	0.789239	0.802	0.036925	0.802	0.0498324	0.802	0.007108	0.802	0.0082425
0.803	0.953953	0.803	0.955478	0.803	0.745336	0.803	0.789321	0.803	0.036996	0.803	0.0499473	0.803	0.007118	0.803	0.00824755
0.804	0.953997	0.804	0.955482	0.804	0.745846	0.804	0.7894	0.804	0.037057	0.804	0.0500624	0.804	0.007118	0.804	0.00825259
0.805	0.954003	0.805	0.955486	0.805	0.746313	0.805	0.789477	0.805	0.037093	0.805	0.0501778	0.805	0.007128	0.805	0.00825761
0.806	0.954044	0.806	0.95549	0.806	0.746838	0.806	0.789552	0.806	0.037163	0.806	0.0502935	0.806	0.007127	0.806	0.00826261
0.807	0.954071	0.807	0.955494	0.807	0.747495	0.807	0.789624	0.807	0.037221	0.807	0.0504093	0.807	0.007131	0.807	0.0082676
0.808	0.954039	0.808	0.955498	0.808	0.747961	0.808	0.789693	0.808	0.037288	0.808	0.0505254	0.808	0.007133	0.808	0.00827257
0.809	0.953994	0.809	0.955502	0.809	0.748436	0.809	0.78976	0.809	0.037359	0.809	0.0506418	0.809	0.007139	0.809	0.00827753
0.81	0.954021	0.81	0.955506	0.81	0.748942	0.81	0.789825	0.81	0.037416	0.81	0.0507584	0.81	0.007145	0.81	0.00828247
0.811	0.953935	0.811	0.95551	0.811	0.749359	0.811	0.789887	0.811	0.037445	0.811	0.0508752	0.811	0.007146	0.811	0.00828739
0.812	0.953952	0.812	0.955514	0.812	0.749801	0.812	0.789947	0.812	0.037487	0.812	0.0509923	0.812	0.007147	0.812	0.00829229
0.813	0.953928	0.813	0.955518	0.813	0.750193	0.813	0.790005	0.813	0.037549	0.813	0.0511097	0.813	0.007148	0.813	0.00829718
0.814	0.953919	0.814	0.955523	0.814	0.75067	0.814	0.79006	0.814	0.037608	0.814	0.0512273	0.814	0.007142	0.814	0.00830206
0.815	0.953989	0.815	0.955527	0.815	0.751139	0.815	0.790113	0.815	0.037673	0.815	0.0513451	0.815	0.007141	0.815	0.00830691
0.816	0.953976	0.816	0.955531	0.816	0.751544	0.816	0.790163	0.816	0.037733	0.816	0.0514632	0.816	0.00714	0.816	0.00831176
0.817	0.954017	0.817	0.955535	0.817	0.751956	0.817	0.790212	0.817	0.037804	0.817	0.0515815	0.817	0.007144	0.817	0.00831658
0.818	0.954011	0.818	0.955539	0.818	0.752361	0.818	0.790258	0.818	0.037884	0.818	0.0517001	0.818	0.007146	0.818	0.00832139
0.819	0.954002	0.819	0.955543	0.819	0.752746	0.819	0.790302	0.819	0.03794	0.819	0.0518189	0.819	0.007148	0.819	0.00832618
0.82	0.954037	0.82	0.955547	0.82	0.753209	0.82	0.790343	0.82	0.03803	0.82	0.051938	0.82	0.007155	0.82	0.00833095
0.821	0.954095	0.821	0.955551	0.821	0.753606	0.821	0.790383	0.821	0.0381	0.821	0.0520573	0.821	0.007143	0.821	0.00833571
0.822	0.954098	0.822	0.955555	0.822	0.754019	0.822	0.79042	0.822	0.038168	0.822	0.0521769	0.822	0.007147	0.822	0.00834045
0.823	0.954051	0.823	0.955559	0.823	0.754385	0.823	0.790456	0.823	0.038239	0.823	0.0522967	0.823	0.00715	0.823	0.00834517
0.824	0.953928	0.824	0.955564	0.824	0.75477	0.824	0.790489	0.824	0.038309	0.824	0.0524168	0.824	0.007147	0.824	0.00834988
0.825	0.953986	0.825	0.955568	0.825	0.755061	0.825	0.79052	0.825	0.038379	0.825	0.0525371	0.825	0.007147	0.825	0.00835457
0.826	0.954022	0.826	0.955572	0.826	0.755466	0.826	0.790549	0.826	0.038448	0.826	0.0526576	0.826	0.007146	0.826	0.00835924
0.827	0.954084	0.827	0.955576	0.827	0.755854	0.827	0.790576	0.827	0.038514	0.827	0.0527785	0.827	0.007142	0.827	0.0083639
0.828	0.954109	0.828	0.95558	0.828	0.756288	0.828	0.790601	0.828	0.038585	0.828	0.0528995	0.828	0.007145	0.828	0.00836854
0.829	0.954081	0.829	0.955584	0.829	0.756674	0.829	0.790624	0.829	0.038648	0.829	0.0530209	0.829	0.007151	0.829	0.00837316
0.83	0.954103	0.83	0.955588	0.83	0.757061	0.83	0.790645	0.83	0.038715	0.83	0.0531425	0.83	0.007154	0.83	0.00837777
0.831	0.95415	0.831	0.955593	0.831	0.757443	0.831	0.790664	0.831	0.038782	0.831	0.0532643	0.831	0.007154	0.831	0.00838236
0.832	0.954163	0.832	0.955597	0.832	0.757859	0.832	0.790681	0.832	0.038856	0.832	0.0533864	0.832	0.007166	0.832	0.00838693
0.833	0.954232	0.833	0.955601	0.833	0.758243	0.833	0.790697	0.833	0.038895	0.833	0.0535087	0.833	0.007172	0.833	0.00839149
0.834	0.954242	0.834	0.955605	0.834	0.75861	0.834	0.79071	0.834	0.038957	0.834	0.0536313	0.834	0.007177	0.834	0.00839603
0.835	0.954259	0.835	0.955609	0.835	0.759009	0.835	0.790721	0.835	0.039037	0.835	0.0537542	0.835	0.00717	0.835	0.00840055
0.836	0.954069	0.836	0.955613	0.836	0.759391	0.836	0.790731	0.836	0.039094	0.836	0.0538773	0.836	0.007173	0.836	0.00840506
0.837	0.954117	0.837	0.955617	0.837	0.759793	0.837	0.790739	0.837	0.039171	0.837	0.0540006	0.837	0.007165	0.837	0.00840955
0.838	0.954184	0.838	0.955622	0.838	0.760135	0.838	0.790745	0.838	0.039236	0.838	0.0541242	0.838	0.007159	0.838	0.00841402
0.839	0.954269	0.839	0.955626	0.839	0.760462	0.839	0.790749	0.839	0.039282	0.839	0.0542481	0.839	0.007153	0.839	0.00841847
0.84	0.954286	0.84	0.95563	0.84	0.760765	0.84	0.790752	0.84	0.039352	0.84	0.0543722	0.84	0.007146	0.84	0.00842291
0.841	0.954284	0.841	0.955634	0.841	0.761182	0.841	0.790753	0.841	0.03945	0.841	0.0544966	0.841	0.007147	0.841	0.00842733
0.842	0.954247	0.842	0.955638	0.842	0.761457	0.842	0.790752	0.842	0.039507	0.842	0.0546213	0.842	0.007148	0.842	0.00843174
0.843	0.954291	0.843	0.955642	0.843	0.761868	0.843	0.790749	0.843	0.039582	0.843	0.0547462	0.843	0.007148	0.843	0.00843613
0.844	0.954234	0.844	0.955646	0.844	0.762157	0.844	0.790745	0.844	0.039631	0.844	0.0548713	0.844	0.007132	0.844	0.0084405
0.845	0.954259	0.845	0.95565	0.845	0.762463	0.845	0.790739	0.845	0.039657	0.845	0.0549968	0.845	0.007134	0.845	0.00844485
0.846	0.954201	0.846	0.955655	0.846	0.762746	0.846	0.790731	0.846	0.039723	0.846	0.0551224	0.846	0.007128	0.846	0.00844919
0.847	0.95423	0.847	0.955659	0.847	0.763111	0.847	0.790722	0.847	0.03979	0.847	0.0552484	0.847	0.007125	0.847	0.00845351
0.848	0.954276	0.848	0.955663	0.848	0.763408	0.848	0.790712	0.848	0.039884	0.848	0.0553746	0.848	0.007121	0.848	0.00845781
0.849	0.954317	0.849	0.955667	0.849	0.76365	0.849	0.790699	0.849	0.039972	0.849	0.055501	0.849	0.007114	0.849	0.0084621
0.85	0.954368	0.85	0.955671	0.85	0.764039	0.85	0.790685	0.85	0.040052	0.85	0.0556277	0.85	0.007113	0.85	0.00846637
0.851	0.954383	0.851	0.955675	0.851	0.764331	0.851	0.79067	0.851	0.040111	0.851	0.0557547	0.851	0.007119	0.851	0.00847062
0.852	0.954348	0.852	0.955679	0.852	0.7646	0.852	0.790653	0.852	0.040187	0.852	0.055882	0.852	0.007122	0.852	0.00847486
0.853	0.954276	0.853	0.955683	0.853	0.764869	0.853	0.790634	0.853	0.040237	0.853	0.0560095	0.853	0.007126	0.853	0.00847908
0.854	0.95421	0.854	0.955687	0.854	0.765142	0.854	0.790614	0.854	0.040297	0.854	0.0561372	0.854	0.007127	0.854	0.00848328
0.855	0.954189	0.855	0.955691	0.855	0.765353	0.855	0.790593	0.855	0.040393	0.855	0.0562653	0.855	0.00712	0.855	0.00848747
0.856	0.954251	0.856	0.955695	0.856	0.765689	0.856	0.79057	0.856	0.040445	0.856	0.0563936	0.856	0.007114	0.856	0.00849164
0.857	0.954301	0.857	0.955699	0.857	0.765912	0.857	0.790546	0.857	0.040509	0.857	0.0565221	0.857	0.007122	0.857	0.00849579
0.858	0.954209	0.858	0.955704	0.858	0.766276	0.858	0.79052	0.858	0.040568	0.858	0.0566509	0.858	0.007121	0.858	0.00849993
0.859	0.95421	0.859	0.955708	0.859	0.766572	0.859	0.790493	0.859	0.040645	0.859	0.05678	0.859	0.007115	0.859	0.00850405
0.86	0.954155	0.86	0.955712	0.86	0.766816	0.86	0.790464	0.86	0.040693	0.86	0.0569094	0.86	0.007122	0.86	0.00850815
0.861	0.954137	0.861	0.955716	0.861	0.767013	0.861	0.790434	0.861	0.040761	0.861	0.057039	0.861	0.007123	0.861	0.00851224
0.862	0.954042	0.862	0.95572	0.862	0.76725	0.862	0.790403	0.862	0.040824	0.862	0.0571689	0.862	0.007128	0.862	0.00851631
0.863	0.954033	0.863	0.955724	0.863	0.767509	0.863	0.790371	0.863	0.040904	0.863	0.057299	0.863	0.007128	0.863	0.00852037
0.864	0.954164	0.864	0.955728	0.864	0.767792	0.864	0.790337	0.864	0.040964	0.864	0.0574294	0.864	0.007123	0.864	0.00852441
0.865	0.954166	0.865	0.955732	0.865	0.768051	0.865	0.790302	0.865	0.041017	0.865	0.0575601	0.865	0.007118	0.865	0.00852843
0.866	0.95416	0.866	0.955736	0.866	0.768202	0.866	0.790265	0.866	0.041079	0.866	0.057691	0.866	0.007112	0.866	0.00853243
0.867	0.954303	0.867	0.95574	0.867	0.768459	0.867	0.790228	0.867	0.041159	0.867	0.0578222	0.867	0.007122	0.867	0.00853642
0.868	0.954278	0.868	0.955744	0.868	0.768743	0.868	0.790189	0.868	0.041215	0.868	0.0579537	0.868	0.00712	0.868	0.00854039
0.869	0.954182	0.869	0.955747	0.869	0.768949	0.869	0.790148	0.869	0.041274	0.869	0.0580855	0.869	0.007124	0.869	0.00854435
0.87	0.954205	0.87	0.955751	0.87	0.769193	0.87	0.790107	0.87	0.04137	0.87	0.0582175	0.87	0.00712	0.87	0.00854829
0.871	0.954213	0.871	0.955755	0.871	0.769335	0.871	0.790065	0.871	0.041446	0.871	0.0583498	0.871	0.007123	0.871	0.00855222
0.872	0.954169	0.872	0.955759	0.872	0.769575	0.872	0.790021	0.872	0.041506	0.872	0.0584823	0.872	0.007115	0.872	0.00855612
0.873	0.954153	0.873	0.955763	0.873	0.769792	0.873	0.789976	0.873	0.041583	0.873	0.0586151	0.873	0.007123	0.873	0.00856002
0.874	0.954059	0.874	0.955767	0.874	0.77	0.874	0.78993	0.874	0.041626	0.874	0.0587482	0.874	0.007117	0.874	0.00856389
0.875	0.954118	0.875	0.955771	0.875	0.770248	0.875	0.789883	0.875	0.041691	0.875	0.0588816	0.875	0.007127	0.875	0.00856775
0.876	0.953965	0.876	0.955775	0.876	0.770409	0.876	0.789835	0.876	0.041765	0.876	0.0590152	0.876	0.007137	0.876	0.0085716
0.877	0.954009	0.877	0.955779	0.877	0.770565	0.877	0.789786	0.877	0.041864	0.877	0.0591491	0.877	0.00714	0.877	0.00857542
0.878	0.954149	0.878	0.955783	0.878	0.77075	0.878	0.789735	0.878	0.04191	0.878	0.0592833	0.878	0.007144	0.878	0.00857924
0.879	0.954112	0.879	0.955786	0.879	0.770873	0.879	0.789684	0.879	0.041987	0.879	0.0594178	0.879	0.007141	0.879	0.00858303
0.88	0.954054	0.88	0.95579	0.88	0.771169	0.88	0.789631	0.88	0.042054	0.88	0.0595525	0.88	0.007148	0.88	0.00858681
0.881	0.954029	0.881	0.955794	0.881	0.77147	0.881	0.789578	0.881	0.042143	0.881	0.0596875	0.881	0.007145	0.881	0.00859058
0.882	0.953963	0.882	0.955798	0.882	0.771605	0.882	0.789523	0.882	0.042216	0.882	0.0598228	0.882	0.00715	0.882	0.00859433
0.883	0.954015	0.883	0.955802	0.883	0.771797	0.883	0.789468	0.883	0.042295	0.883	0.0599583	0.883	0.007146	0.883	0.00859806
0.884	0.954039	0.884	0.955805	0.884	0.772085	0.884	0.789411	0.884	0.042359	0.884	0.0600941	0.884	0.007148	0.884	0.00860178
0.885	0.954047	0.885	0.955809	0.885	0.772242	0.885	0.789354	0.885	0.042449	0.885	0.0602302	0.885	0.007142	0.885	0.00860548
0.886	0.954066	0.886	0.955813	0.886	0.772429	0.886	0.789295	0.886	0.042508	0.886	0.0603666	0.886	0.007137	0.886	0.00860917
0.887	0.954091	0.887	0.955817	0.887	0.772558	0.887	0.789236	0.887	0.042561	0.887	0.0605032	0.887	0.007132	0.887	0.00861284
0.888	0.954108	0.888	0.95582	0.888	0.772829	0.888	0.789176	0.888	0.042642	0.888	0.0606402	0.888	0.00713	0.888	0.0086165
0.889	0.954089	0.889	0.955824	0.889	0.773083	0.889	0.789114	0.889	0.042712	0.889	0.0607774	0.889	0.00713	0.889	0.00862014
0.89	0.954012	0.89	0.955828	0.89	0.773188	0.89	0.789052	0.89	0.042785	0.89	0.0609148	0.89	0.007132	0.89	0.00862377
0.891	0.953945	0.891	0.955831	0.891	0.773287	0.891	0.788989	0.891	0.042855	0.891	0.0610526	0.891	0.007136	0.891	0.00862738
0.892	0.953986	0.892	0.955835	0.892	0.773471	0.892	0.788925	0.892	0.042929	0.892	0.0611906	0.892	0.007136	0.892	0.00863097
0.893	0.95406	0.893	0.955839	0.893	0.773666	0.893	0.788861	0.893	0.043007	0.893	0.0613289	0.893	0.007129	0.893	0.00863455
0.894	0.954026	0.894	0.955842	0.894	0.773924	0.894	0.788795	0.894	0.04308	0.894	0.0614675	0.894	0.007126	0.894	0.00863812
0.895	0.954043	0.895	0.955846	0.895	0.774075	0.895	0.788729	0.895	0.043149	0.895	0.0616064	0.895	0.00713	0.895	0.00864167
0.896	0.954079	0.896	0.95585	0.896	0.774155	0.896	0.788662	0.896	0.043217	0.896	0.0617455	0.896	0.007125	0.896	0.00864521
0.897	0.954093	0.897	0.955853	0.897	0.774348	0.897	0.788594	0.897	0.043284	0.897	0.0618849	0.897	0.007127	0.897	0.00864873
0.898	0.954153	0.898	0.955857	0.898	0.774445	0.898	0.788525	0.898	0.043357	0.898	0.0620246	0.898	0.007125	0.898	0.00865223
0.899	0.95416	0.899	0.95586	0.899	0.774558	0.899	0.788455	0.899	0.043418	0.899	0.0621646	0.899	0.00712	0.899	0.00865573
0.9	0.954135	0.9	0.955864	0.9	0.774633	0.9	0.788385	0.9	0.043492	0.9	0.0623048	0.9	0.007122	0.9	0.0086592
0.901	0.954123	0.901	0.955867	0.901	0.774781	0.901	0.788314	0.901	0.043553	0.901	0.0624454	0.901	0.007118	0.901	0.00866267
0.902	0.954084	0.902	0.955871	0.902	0.774969	0.902	0.788242	0.902	0.043647	0.902	0.0625862	0.902	0.007122	0.902	0.00866611
0.903	0.95405	0.903	0.955874	0.903	0.77516	0.903	0.78817	0.903	0.043741	0.903	0.0627273	0.903	0.007114	0.903	0.00866955
0.904	0.954113	0.904	0.955878	0.904	0.775323	0.904	0.788096	0.904	0.043837	0.904	0.0628687	0.904	0.007118	0.904	0.00867297
0.905	0.95413	0.905	0.955881	0.905	0.775576	0.905	0.788023	0.905	0.043943	0.905	0.0630104	0.905	0.007116	0.905	0.00867637
0.906	0.954118	0.906	0.955885	0.906	0.775621	0.906	0.787948	0.906	0.044027	0.906	0.0631523	0.906	0.00712	0.906	0.00867976
0.907	0.954141	0.907	0.955888	0.907	0.775685	0.907	0.787873	0.907	0.044077	0.907	0.0632945	0.907	0.007117	0.907	0.00868314
0.908	0.954195	0.908	0.955892	0.908	0.775744	0.908	0.787797	0.908	0.0442	0.908	0.0634371	0.908	0.007105	0.908	0.0086865
0.909	0.95416	0.909	0.955895	0.909	0.775857	0.909	0.78772	0.909	0.044252	0.909	0.0635799	0.909	0.0071	0.909	0.00868985
0.91	0.954107	0.91	0.955898	0.91	0.775936	0.91	0.787643	0.91	0.044305	0.91	0.0637229	0.91	0.007095	0.91	0.00869319
0.911	0.954185	0.911	0.955902	0.911	0.775929	0.911	0.787565	0.911	0.044359	0.911	0.0638663	0.911	0.007095	0.911	0.00869651
0.912	0.954248	0.912	0.955905	0.912	0.776	0.912	0.787487	0.912	0.04442	0.912	0.06401	0.912	0.007091	0.912	0.00869982
0.913	0.954264	0.913	0.955909	0.913	0.776142	0.913	0.787408	0.913	0.04448	0.913	0.0641539	0.913	0.007091	0.913	0.00870311
0.914	0.95427	0.914	0.955912	0.914	0.776319	0.914	0.787328	0.914	0.044559	0.914	0.0642981	0.914	0.007086	0.914	0.00870639
0.915	0.954186	0.915	0.955915	0.915	0.77651	0.915	0.787248	0.915	0.044651	0.915	0.0644426	0.915	0.007087	0.915	0.00870966
0.916	0.954131	0.916	0.955918	0.916	0.776636	0.916	0.787168	0.916	0.044742	0.916	0.0645874	0.916	0.007085	0.916	0.00871291
0.917	0.954171	0.917	0.955922	0.917	0.776753	0.917	0.787086	0.917	0.044835	0.917	0.0647325	0.917	0.007083	0.917	0.00871615
0.918	0.954364	0.918	0.955925	0.918	0.776871	0.918	0.787005	0.918	0.044882	0.918	0.0648779	0.918	0.007072	0.918	0.00871938
0.919	0.954335	0.919	0.955928	0.919	0.777037	0.919	0.786922	0.919	0.044973	0.919	0.0650235	0.919	0.007068	0.919	0.00872259
0.92	0.954341	0.92	0.955931	0.92	0.77713	0.92	0.786839	0.92	0.04507	0.92	0.0651695	0.92	0.00707	0.92	0.00872579
0.921	0.954276	0.921	0.955935	0.921	0.777155	0.921	0.786756	0.921	0.045138	0.921	0.0653157	0.921	0.007075	0.921	0.00872898
0.922	0.954367	0.922	0.955938	0.922	0.777196	0.922	0.786672	0.922	0.045214	0.922	0.0654623	0.922	0.007068	0.922	0.00873216
0.923	0.954411	0.923	0.955941	0.923	0.777358	0.923	0.786588	0.923	0.045284	0.923	0.0656091	0.923	0.007073	0.923	0.00873532
0.924	0.954415	0.924	0.955944	0.924	0.777438	0.924	0.786503	0.924	0.04538	0.924	0.0657562	0.924	0.007071	0.924	0.00873847
0.925	0.95439	0.925	0.955947	0.925	0.777662	0.925	0.786418	0.925	0.045456	0.925	0.0659036	0.925	0.00707	0.925	0.0087416
0.926	0.954443	0.926	0.95595	0.926	0.777767	0.926	0.786332	0.926	0.045556	0.926	0.0660512	0.926	0.007071	0.926	0.00874473
0.927	0.954295	0.927	0.955953	0.927	0.777876	0.927	0.786246	0.927	0.045611	0.927	0.0661992	0.927	0.007079	0.927	0.00874784
0.928	0.954344	0.928	0.955956	0.928	0.777893	0.928	0.78616	0.928	0.045693	0.928	0.0663475	0.928	0.007084	0.928	0.00875094
0.929	0.954316	0.929	0.955959	0.929	0.777982	0.929	0.786073	0.929	0.045762	0.929	0.066496	0.929	0.007084	0.929	0.00875403
0.93	0.95427	0.93	0.955963	0.93	0.778126	0.93	0.785986	0.93	0.045838	0.93	0.0666449	0.93	0.007081	0.93	0.0087571
0.931	0.954239	0.931	0.955966	0.931	0.778183	0.931	0.785898	0.931	0.045943	0.931	0.066794	0.931	0.007076	0.931	0.00876016
0.932	0.95422	0.932	0.955969	0.932	0.778198	0.932	0.78581	0.932	0.04601	0.932	0.0669435	0.932	0.007064	0.932	0.00876321
0.933	0.954128	0.933	0.955971	0.933	0.778273	0.933	0.785721	0.933	0.046123	0.933	0.0670932	0.933	0.007053	0.933	0.00876625
0.934	0.954097	0.934	0.955974	0.934	0.778249	0.934	0.785632	0.934	0.046183	0.934	0.0672432	0.934	0.007048	0.934	0.00876928
0.935	0.954203	0.935	0.955977	0.935	0.778346	0.935	0.785543	0.935	0.046264	0.935	0.0673935	0.935	0.007045	0.935	0.00877229
0.936	0.954232	0.936	0.95598	0.936	0.77843	0.936	0.785454	0.936	0.046358	0.936	0.0675441	0.936	0.007053	0.936	0.00877529
0.937	0.954223	0.937	0.955983	0.937	0.778534	0.937	0.785364	0.937	0.046447	0.937	0.067695	0.937	0.007048	0.937	0.00877828
0.938	0.954311	0.938	0.955986	0.938	0.7786	0.938	0.785274	0.938	0.046524	0.938	0.0678462	0.938	0.007042	0.938	0.00878126
0.939	0.95434	0.939	0.955989	0.939	0.778639	0.939	0.785183	0.939	0.046593	0.939	0.0679977	0.939	0.007045	0.939	0.00878423
0.94	0.954316	0.94	0.955992	0.94	0.778702	0.94	0.785092	0.94	0.046682	0.94	0.0681495	0.94	0.007036	0.94	0.00878719
0.941	0.954282	0.941	0.955995	0.941	0.77886	0.941	0.785001	0.941	0.046773	0.941	0.0683016	0.941	0.007036	0.941	0.00879013
0.942	0.954392	0.942	0.955997	0.942	0.778856	0.942	0.78491	0.942	0.046871	0.942	0.068454	0.942	0.007033	0.942	0.00879307
0.943	0.954481	0.943	0.956	0.943	0.778955	0.943	0.784818	0.943	0.046952	0.943	0.0686066	0.943	0.007027	0.943	0.00879599
0.944	0.954615	0.944	0.956003	0.944	0.779056	0.944	0.784726	0.944	0.047029	0.944	0.0687596	0.944	0.007024	0.944	0.0087989
0.945	0.954616	0.945	0.956006	0.945	0.779166	0.945	0.784634	0.945	0.047111	0.945	0.0689129	0.945	0.007022	0.945	0.0088018
0.946	0.954551	0.946	0.956008	0.946	0.779251	0.946	0.784541	0.946	0.047203	0.946	0.0690665	0.946	0.007022	0.946	0.00880469
0.947	0.95445	0.947	0.956011	0.947	0.779304	0.947	0.784449	0.947	0.047271	0.947	0.0692203	0.947	0.007024	0.947	0.00880757
0.948	0.954473	0.948	0.956014	0.948	0.779362	0.948	0.784356	0.948	0.047367	0.948	0.0693745	0.948	0.007018	0.948	0.00881044
0.949	0.954551	0.949	0.956017	0.949	0.779403	0.949	0.784263	0.949	0.047445	0.949	0.0695289	0.949	0.007016	0.949	0.0088133
0.95	0.954489	0.95	0.956019	0.95	0.779481	0.95	0.784169	0.95	0.047531	0.95	0.0696837	0.95	0.007014	0.95	0.00881615
0.951	0.954495	0.951	0.956022	0.951	0.779399	0.951	0.784076	0.951	0.047594	0.951	0.0698388	0.951	0.007005	0.951	0.00881898
0.952	0.954516	0.952	0.956024	0.952	0.779377	0.952	0.783982	0.952	0.047679	0.952	0.0699941	0.952	0.007004	0.952	0.00882181
0.953	0.954414	0.953	0.956027	0.953	0.779391	0.953	0.783888	0.953	0.047768	0.953	0.0701498	0.953	0.006993	0.953	0.00882463
0.954	0.954506	0.954	0.95603	0.954	0.779471	0.954	0.783794	0.954	0.047837	0.954	0.0703058	0.954	0.006992	0.954	0.00882744
0.955	0.9545	0.955	0.956032	0.955	0.779463	0.955	0.7837	0.955	0.047934	0.955	0.070462	0.955	0.006991	0.955	0.00883023
0.956	0.954524	0.956	0.956035	0.956	0.779535	0.956	0.783605	0.956	0.04802	0.956	0.0706186	0.956	0.006993	0.956	0.00883302
0.957	0.954493	0.957	0.956037	0.957	0.779553	0.957	0.783511	0.957	0.048096	0.957	0.0707754	0.957	0.006991	0.957	0.0088358
0.958	0.954459	0.958	0.95604	0.958	0.779576	0.958	0.783416	0.958	0.048171	0.958	0.0709326	0.958	0.006994	0.958	0.00883857
0.959	0.954424	0.959	0.956042	0.959	0.779632	0.959	0.783321	0.959	0.048227	0.959	0.0710901	0.959	0.006991	0.959	0.00884133
0.96	0.954321	0.96	0.956045	0.96	0.779679	0.96	0.783226	0.96	0.048298	0.96	0.0712479	0.96	0.006989	0.96	0.00884407
0.961	0.954453	0.961	0.956047	0.961	0.779742	0.961	0.783131	0.961	0.048382	0.961	0.0714059	0.961	0.00699	0.961	0.00884681
0.962	0.954395	0.962	0.956049	0.962	0.779831	0.962	0.783035	0.962	0.048482	0.962	0.0715643	0.962	0.006987	0.962	0.00884954
0.963	0.95448	0.963	0.956052	0.963	0.779825	0.963	0.78294	0.963	0.048567	0.963	0.071723	0.963	0.006977	0.963	0.00885226
0.964	0.954483	0.964	0.956054	0.964	0.779823	0.964	0.782845	0.964	0.048637	0.964	0.071882	0.964	0.006978	0.964	0.00885498
0.965	0.954502	0.965	0.956057	0.965	0.779807	0.965	0.782749	0.965	0.048725	0.965	0.0720413	0.965	0.006968	0.965	0.00885768
0.966	0.954619	0.966	0.956059	0.966	0.779705	0.966	0.782653	0.966	0.048823	0.966	0.0722009	0.966	0.006965	0.966	0.00886037
0.967	0.954594	0.967	0.956061	0.967	0.779594	0.967	0.782558	0.967	0.048871	0.967	0.0723608	0.967	0.006962	0.967	0.00886306
0.968	0.954656	0.968	0.956064	0.968	0.779717	0.968	0.782462	0.968	0.048965	0.968	0.072521	0.968	0.006961	0.968	0.00886574
0.969	0.954703	0.969	0.956066	0.969	0.779649	0.969	0.782366	0.969	0.049053	0.969	0.0726815	0.969	0.006956	0.969	0.0088684
0.97	0.954629	0.97	0.956068	0.97	0.779613	0.97	0.78227	0.97	0.049125	0.97	0.0728423	0.97	0.006948	0.97	0.00887106
0.971	0.954646	0.971	0.95607	0.971	0.779618	0.971	0.782174	0.971	0.049228	0.971	0.0730034	0.971	0.006942	0.971	0.00887372
0.972	0.954665	0.972	0.956073	0.972	0.779639	0.972	0.782078	0.972	0.049315	0.972	0.0731649	0.972	0.006932	0.972	0.00887636
0.973	0.95475	0.973	0.956075	0.973	0.779679	0.973	0.781982	0.973	0.049405	0.973	0.0733266	0.973	0.006935	0.973	0.00887899
0.974	0.95485	0.974	0.956077	0.974	0.779691	0.974	0.781886	0.974	0.049469	0.974	0.0734887	0.974	0.006936	0.974	0.00888162
0.975	0.954783	0.975	0.956079	0.975	0.779677	0.975	0.78179	0.975	0.049547	0.975	0.073651	0.975	0.006934	0.975	0.00888424
0.976	0.954839	0.976	0.956081	0.976	0.77964	0.976	0.781694	0.976	0.049615	0.976	0.0738137	0.976	0.006932	0.976	0.00888685
0.977	0.954901	0.977	0.956083	0.977	0.779703	0.977	0.781598	0.977	0.049697	0.977	0.0739766	0.977	0.006934	0.977	0.00888945
0.978	0.954837	0.978	0.956086	0.978	0.779703	0.978	0.781501	0.978	0.049805	0.978	0.0741399	0.978	0.006928	0.978	0.00889205
0.979	0.954804	0.979	0.956088	0.979	0.779667	0.979	0.781405	0.979	0.049886	0.979	0.0743035	0.979	0.006928	0.979	0.00889464
0.98	0.954824	0.98	0.95609	0.98	0.779745	0.98	0.781309	0.98	0.049984	0.98	0.0744674	0.98	0.006926	0.98	0.00889722
0.981	0.954815	0.981	0.956092	0.981	0.779783	0.981	0.781213	0.981	0.05006	0.981	0.0746316	0.981	0.006908	0.981	0.00889979
0.982	0.954928	0.982	0.956094	0.982	0.779911	0.982	0.781117	0.982	0.050111	0.982	0.0747961	0.982	0.006903	0.982	0.00890236
0.983	0.954995	0.983	0.956096	0.983	0.779984	0.983	0.781021	0.983	0.0502	0.983	0.074961	0.983	0.006896	0.983	0.00890492
0.984	0.955028	0.984	0.956098	0.984	0.780003	0.984	0.780925	0.984	0.050277	0.984	0.0751261	0.984	0.006897	0.984	0.00890747
0.985	0.954966	0.985	0.9561	0.985	0.780103	0.985	0.780829	0.985	0.050351	0.985	0.0752916	0.985	0.006907	0.985	0.00891001
0.986	0.955002	0.986	0.956102	0.986	0.780057	0.986	0.780733	0.986	0.050461	0.986	0.0754573	0.986	0.006905	0.986	0.00891255
0.987	0.955043	0.987	0.956104	0.987	0.780051	0.987	0.780637	0.987	0.050556	0.987	0.0756234	0.987	0.006894	0.987	0.00891508
0.988	0.955036	0.988	0.956106	0.988	0.780024	0.988	0.780542	0.988	0.050624	0.988	0.0757898	0.988	0.006896	0.988	0.00891761
0.989	0.955046	0.989	0.956107	0.989	0.780042	0.989	0.780446	0.989	0.050712	0.989	0.0759565	0.989	0.006897	0.989	0.00892012
0.99	0.955019	0.99	0.956109	0.99	0.780051	0.99	0.78035	0.99	0.050823	0.99	0.0761235	0.99	0.006899	0.99	0.00892264
0.991	0.954945	0.991	0.956111	0.991	0.779971	0.991	0.780255	0.991	0.050913	0.991	0.0762908	0.991	0.00691	0.991	0.00892514
0.992	0.95496	0.992	0.956113	0.992	0.779992	0.992	0.780159	0.992	0.050998	0.992	0.0764585	0.992	0.006909	0.992	0.00892764
0.993	0.955032	0.993	0.956115	0.993	0.780027	0.993	0.780064	0.993	0.051102	0.993	0.0766264	0.993	0.006901	0.993	0.00893013
0.994	0.955035	0.994	0.956117	0.994	0.77994	0.994	0.779969	0.994	0.05118	0.994	0.0767947	0.994	0.006901	0.994	0.00893262
0.995	0.955034	0.995	0.956118	0.995	0.779871	0.995	0.779873	0.995	0.051256	0.995	0.0769633	0.995	0.006888	0.995	0.0089351
0.996	0.955095	0.996	0.95612	0.996	0.779914	0.996	0.779778	0.996	0.051346	0.996	0.0771322	0.996	0.006892	0.996	0.00893758
0.997	0.95506	0.997	0.956122	0.997	0.779957	0.997	0.779683	0.997	0.051425	0.997	0.0773014	0.997	0.006896	0.997	0.00894005
0.998	0.954939	0.998	0.956124	0.998	0.779822	0.998	0.779589	0.998	0.051499	0.998	0.0774709	0.998	0.0069	0.998	0.00894251
0.999	0.954946	0.999	0.956125	0.999	0.779757	0.999	0.779494	0.999	0.05157	0.999	0.0776408	0.999	0.0069	0.999	0.00894497
1	0.954895	1	0.956127	1	0.779708	1	0.779399	1	0.051654	1	0.0778109	1	0.006895	1	0.00894742
1.001	0.955045	1.001	0.956129	1.001	0.779719	1.001	0.779305	1.001	0.051738	1.001	0.0779814	1.001	0.006895	1.001	0.00894987
1.002	0.955074	1.002	0.95613	1.002	0.779777	1.002	0.77921	1.002	0.051847	1.002	0.0781522	1.002	0.006887	1.002	0.00895231
1.003	0.955012	1.003	0.956132	1.003	0.779752	1.003	0.779116	1.003	0.05193	1.003	0.0783233	1.003	0.006879	1.003	0.00895475
1.004	0.955072	1.004	0.956134	1.004	0.779719	1.004	0.779022	1.004	0.052029	1.004	0.0784948	1.004	0.006882	1.004	0.00895718
1.005	0.955093	1.005	0.956135	1.005	0.779674	1.005	0.778928	1.005	0.052112	1.005	0.0786665	1.005	0.006877	1.005	0.00895961
1.006	0.95503	1.006	0.956137	1.006	0.779713	1.006	0.778835	1.006	0.05221	1.006	0.0788386	1.006	0.006872	1.006	0.00896203
1.007	0.955067	1.007	0.956138	1.007	0.779695	1.007	0.778741	1.007	0.0523	1.007	0.079011	1.007	0.006876	1.007	0.00896445
1.008	0.955097	1.008	0.95614	1.008	0.779665	1.008	0.778648	1.008	0.052388	1.008	0.0791837	1.008	0.006875	1.008	0.00896686
1.009	0.955085	1.009	0.956141	1.009	0.779654	1.009	0.778554	1.009	0.052503	1.009	0.0793567	1.009	0.006876	1.009	0.00896927
1.01	0.955126	1.01	0.956143	1.01	0.779516	1.01	0.778461	1.01	0.052584	1.01	0.07953	1.01	0.006869	1.01	0.00897168
1.011	0.955076	1.011	0.956144	1.011	0.779497	1.011	0.778369	1.011	0.052675	1.011	0.0797037	1.011	0.006869	1.011	0.00897408
1.012	0.955094	1.012	0.956146	1.012	0.779503	1.012	0.778276	1.012	0.052781	1.012	0.0798777	1.012	0.006869	1.012	0.00897647
1.013	0.95512	1.013	0.956147	1.013	0.779539	1.013	0.778183	1.013	0.052846	1.013	0.080052	1.013	0.006848	1.013	0.00897886
1.014	0.955152	1.014	0.956149	1.014	0.779379	1.014	0.778091	1.014	0.052927	1.014	0.0802266	1.014	0.00685	1.014	0.00898125
1.015	0.955159	1.015	0.95615	1.015	0.779365	1.015	0.777999	1.015	0.052984	1.015	0.0804015	1.015	0.006844	1.015	0.00898364
1.016	0.955125	1.016	0.956152	1.016	0.779308	1.016	0.777907	1.016	0.053052	1.016	0.0805768	1.016	0.006843	1.016	0.00898602
1.017	0.955071	1.017	0.956153	1.017	0.779216	1.017	0.777815	1.017	0.053138	1.017	0.0807524	1.017	0.006852	1.017	0.00898839
1.018	0.955088	1.018	0.956154	1.018	0.779125	1.018	0.777724	1.018	0.053236	1.018	0.0809283	1.018	0.00684	1.018	0.00899076
1.019	0.955031	1.019	0.956156	1.019	0.779002	1.019	0.777633	1.019	0.05333	1.019	0.0811045	1.019	0.006837	1.019	0.00899313
1.02	0.95494	1.02	0.956157	1.02	0.778932	1.02	0.777542	1.02	0.053393	1.02	0.0812811	1.02	0.006831	1.02	0.0089955
1.021	0.95498	1.021	0.956158	1.021	0.77889	1.021	0.777451	1.021	0.053484	1.021	0.081458	1.021	0.006833	1.021	0.00899786
1.022	0.954918	1.022	0.95616	1.022	0.778974	1.022	0.77736	1.022	0.053566	1.022	0.0816352	1.022	0.006824	1.022	0.00900022
1.023	0.954905	1.023	0.956161	1.023	0.778903	1.023	0.77727	1.023	0.053655	1.023	0.0818127	1.023	0.00681	1.023	0.00900258
1.024	0.954943	1.024	0.956162	1.024	0.77883	1.024	0.77718	1.024	0.053735	1.024	0.0819905	1.024	0.006798	1.024	0.00900493
1.025	0.95498	1.025	0.956163	1.025	0.778798	1.025	0.77709	1.025	0.053806	1.025	0.0821687	1.025	0.006801	1.025	0.00900728
1.026	0.954991	1.026	0.956165	1.026	0.778704	1.026	0.777	1.026	0.053904	1.026	0.0823472	1.026	0.0068	1.026	0.00900963
1.027	0.954997	1.027	0.956166	1.027	0.778568	1.027	0.776911	1.027	0.054	1.027	0.082526	1.027	0.006788	1.027	0.00901198
1.028	0.954971	1.028	0.956167	1.028	0.778457	1.028	0.776822	1.028	0.054068	1.028	0.0827051	1.028	0.006782	1.028	0.00901432
1.029	0.954947	1.029	0.956168	1.029	0.778563	1.029	0.776733	1.029	0.054146	1.029	0.0828846	1.029	0.006776	1.029	0.00901666
1.03	0.954952	1.03	0.956169	1.03	0.778593	1.03	0.776644	1.03	0.054228	1.03	0.0830644	1.03	0.006776	1.03	0.00901899
1.031	0.95498	1.031	0.956171	1.031	0.778421	1.031	0.776556	1.031	0.054351	1.031	0.0832445	1.031	0.006773	1.031	0.00902133
1.032	0.95498	1.032	0.956172	1.032	0.778397	1.032	0.776468	1.032	0.054458	1.032	0.083425	1.032	0.006766	1.032	0.00902366
1.033	0.955057	1.033	0.956173	1.033	0.778424	1.033	0.77638	1.033	0.054541	1.033	0.0836057	1.033	0.006757	1.033	0.00902599
1.034	0.954991	1.034	0.956174	1.034	0.778387	1.034	0.776292	1.034	0.05464	1.034	0.0837868	1.034	0.006748	1.034	0.00902832
1.035	0.955029	1.035	0.956175	1.035	0.778277	1.035	0.776205	1.035	0.054735	1.035	0.0839683	1.035	0.006753	1.035	0.00903065
1.036	0.955039	1.036	0.956176	1.036	0.778193	1.036	0.776118	1.036	0.05483	1.036	0.08415	1.036	0.006742	1.036	0.00903297
1.037	0.955041	1.037	0.956177	1.037	0.778179	1.037	0.776031	1.037	0.05492	1.037	0.0843321	1.037	0.006741	1.037	0.0090353
1.038	0.955144	1.038	0.956178	1.038	0.778085	1.038	0.775945	1.038	0.055028	1.038	0.0845145	1.038	0.00674	1.038	0.00903762
1.039	0.955052	1.039	0.956179	1.039	0.778038	1.039	0.775858	1.039	0.055096	1.039	0.0846972	1.039	0.006736	1.039	0.00903994
1.04	0.955095	1.04	0.95618	1.04	0.777952	1.04	0.775772	1.04	0.055193	1.04	0.0848803	1.04	0.006726	1.04	0.00904226
1.041	0.955107	1.041	0.956181	1.041	0.777916	1.041	0.775687	1.041	0.0553	1.041	0.0850637	1.041	0.006723	1.041	0.00904458
1.042	0.955199	1.042	0.956182	1.042	0.777895	1.042	0.775602	1.042	0.055367	1.042	0.0852474	1.042	0.006727	1.042	0.00904689
1.043	0.95517	1.043	0.956183	1.043	0.77787	1.043	0.775517	1.043	0.055464	1.043	0.0854315	1.043	0.006725	1.043	0.00904921
1.044	0.955209	1.044	0.956184	1.044	0.777791	1.044	0.775432	1.044	0.055565	1.044	0.0856158	1.044	0.00672	1.044	0.00905152
1.045	0.955136	1.045	0.956185	1.045	0.777729	1.045	0.775347	1.045	0.055618	1.045	0.0858005	1.045	0.006721	1.045	0.00905383
1.046	0.955129	1.046	0.956186	1.046	0.777725	1.046	0.775263	1.046	0.055727	1.046	0.0859856	1.046	0.006721	1.046	0.00905615
1.047	0.955105	1.047	0.956187	1.047	0.777657	1.047	0.775179	1.047	0.055819	1.047	0.086171	1.047	0.00672	1.047	0.00905846
1.048	0.955122	1.048	0.956188	1.048	0.777523	1.048	0.775096	1.048	0.055916	1.048	0.0863566	1.048	0.006717	1.048	0.00906077
1.049	0.955166	1.049	0.956188	1.049	0.777453	1.049	0.775013	1.049	0.056025	1.049	0.0865427	1.049	0.006714	1.049	0.00906308
1.05	0.955207	1.05	0.956189	1.05	0.777305	1.05	0.77493	1.05	0.056117	1.05	0.086729	1.05	0.006705	1.05	0.00906539
1.051	0.955258	1.051	0.95619	1.051	0.777253	1.051	0.774847	1.051	0.056211	1.051	0.0869157	1.051	0.006703	1.051	0.0090677
1.052	0.955319	1.052	0.956191	1.052	0.777225	1.052	0.774765	1.052	0.056318	1.052	0.0871027	1.052	0.006703	1.052	0.00907
1.053	0.955284	1.053	0.956192	1.053	0.777214	1.053	0.774683	1.053	0.056412	1.053	0.0872901	1.053	0.006704	1.053	0.00907231
1.054	0.955273	1.054	0.956192	1.054	0.777287	1.054	0.774602	1.054	0.056511	1.054	0.0874778	1.054	0.006709	1.054	0.00907462
1.055	0.955319	1.055	0.956193	1.055	0.777131	1.055	0.77452	1.055	0.056601	1.055	0.0876658	1.055	0.006715	1.055	0.00907693
1.056	0.955279	1.056	0.956194	1.056	0.777036	1.056	0.774439	1.056	0.056703	1.056	0.0878542	1.056	0.006719	1.056	0.00907924
1.057	0.955176	1.057	0.956195	1.057	0.777019	1.057	0.774359	1.057	0.056791	1.057	0.0880428	1.057	0.006703	1.057	0.00908154
1.058	0.95521	1.058	0.956195	1.058	0.77706	1.058	0.774279	1.058	0.056883	1.058	0.0882319	1.058	0.006692	1.058	0.00908385
1.059	0.955316	1.059	0.956196	1.059	0.777044	1.059	0.774199	1.059	0.056977	1.059	0.0884212	1.059	0.00668	1.059	0.00908616
1.06	0.955302	1.06	0.956197	1.06	0.777068	1.06	0.774119	1.06	0.057074	1.06	0.0886109	1.06	0.006672	1.06	0.00908847
1.061	0.955258	1.061	0.956197	1.061	0.77701	1.061	0.77404	1.061	0.057189	1.061	0.0888009	1.061	0.006664	1.061	0.00909078
1.062	0.955289	1.062	0.956198	1.062	0.776871	1.062	0.773961	1.062	0.057277	1.062	0.0889913	1.062	0.006661	1.062	0.00909309
1.063	0.955237	1.063	0.956199	1.063	0.776848	1.063	0.773882	1.063	0.057379	1.063	0.0891819	1.063	0.006665	1.063	0.0090954
1.064	0.955212	1.064	0.956199	1.064	0.776746	1.064	0.773804	1.064	0.057477	1.064	0.089373	1.064	0.006662	1.064	0.00909771
1.065	0.955289	1.065	0.9562	1.065	0.776555	1.065	0.773726	1.065	0.057575	1.065	0.0895643	1.065	0.006659	1.065	0.00910002
1.066	0.955291	1.066	0.956201	1.066	0.776463	1.066	0.773649	1.066	0.057665	1.066	0.089756	1.066	0.006662	1.066	0.00910234
1.067	0.955234	1.067	0.956201	1.067	0.776361	1.067	0.773572	1.067	0.057767	1.067	0.089948	1.067	0.00666	1.067	0.00910465
1.068	0.955095	1.068	0.956202	1.068	0.776288	1.068	0.773495	1.068	0.057865	1.068	0.0901404	1.068	0.006656	1.068	0.00910697
1.069	0.95508	1.069	0.956202	1.069	0.776358	1.069	0.773419	1.069	0.057963	1.069	0.0903331	1.069	0.006656	1.069	0.00910928
1.07	0.955179	1.07	0.956203	1.07	0.776251	1.07	0.773342	1.07	0.058057	1.07	0.0905261	1.07	0.006667	1.07	0.0091116
1.071	0.955214	1.071	0.956204	1.071	0.776145	1.071	0.773267	1.071	0.058148	1.071	0.0907195	1.071	0.006664	1.071	0.00911392
1.072	0.9552	1.072	0.956204	1.072	0.776058	1.072	0.773191	1.072	0.058237	1.072	0.0909132	1.072	0.006655	1.072	0.00911624
1.073	0.955258	1.073	0.956205	1.073	0.775914	1.073	0.773116	1.073	0.05833	1.073	0.0911072	1.073	0.006657	1.073	0.00911856
1.074	0.955238	1.074	0.956205	1.074	0.775962	1.074	0.773042	1.074	0.058416	1.074	0.0913016	1.074	0.006659	1.074	0.00912088
1.075	0.955171	1.075	0.956206	1.075	0.775962	1.075	0.772967	1.075	0.058498	1.075	0.0914963	1.075	0.006657	1.075	0.00912321
1.076	0.955175	1.076	0.956206	1.076	0.775965	1.076	0.772894	1.076	0.058578	1.076	0.0916914	1.076	0.00665	1.076	0.00912554
1.077	0.955094	1.077	0.956207	1.077	0.775859	1.077	0.77282	1.077	0.058693	1.077	0.0918867	1.077	0.006655	1.077	0.00912786
1.078	0.955115	1.078	0.956207	1.078	0.775778	1.078	0.772747	1.078	0.058775	1.078	0.0920825	1.078	0.006648	1.078	0.00913019
1.079	0.9551	1.079	0.956207	1.079	0.775786	1.079	0.772674	1.079	0.058889	1.079	0.0922785	1.079	0.006648	1.079	0.00913253
1.08	0.955047	1.08	0.956208	1.08	0.775689	1.08	0.772602	1.08	0.058988	1.08	0.0924749	1.08	0.006646	1.08	0.00913486
1.081	0.955081	1.081	0.956208	1.081	0.775684	1.081	0.77253	1.081	0.059097	1.081	0.0926717	1.081	0.006642	1.081	0.0091372
1.082	0.955139	1.082	0.956209	1.082	0.77558	1.082	0.772458	1.082	0.059202	1.082	0.0928688	1.082	0.006631	1.082	0.00913954
1.083	0.955087	1.083	0.956209	1.083	0.775475	1.083	0.772387	1.083	0.059311	1.083	0.0930662	1.083	0.006633	1.083	0.00914188
1.084	0.955146	1.084	0.956209	1.084	0.775399	1.084	0.772316	1.084	0.059389	1.084	0.0932639	1.084	0.006632	1.084	0.00914422
1.085	0.955132	1.085	0.95621	1.085	0.775237	1.085	0.772245	1.085	0.059462	1.085	0.093462	1.085	0.00662	1.085	0.00914656
1.086	0.955098	1.086	0.95621	1.086	0.775239	1.086	0.772175	1.086	0.059559	1.086	0.0936605	1.086	0.006622	1.086	0.00914891
1.087	0.955121	1.087	0.95621	1.087	0.775239	1.087	0.772105	1.087	0.059666	1.087	0.0938592	1.087	0.006621	1.087	0.00915126
1.088	0.955155	1.088	0.956211	1.088	0.77512	1.088	0.772036	1.088	0.059745	1.088	0.0940583	1.088	0.006619	1.088	0.00915362
1.089	0.955183	1.089	0.956211	1.089	0.775003	1.089	0.771967	1.089	0.059841	1.089	0.0942578	1.089	0.006613	1.089	0.00915597
1.09	0.955169	1.09	0.956211	1.09	0.77494	1.09	0.771898	1.09	0.059943	1.09	0.0944576	1.09	0.006624	1.09	0.00915833
1.091	0.955171	1.091	0.956212	1.091	0.774824	1.091	0.77183	1.091	0.060046	1.091	0.0946577	1.091	0.006623	1.091	0.00916069
1.092	0.955084	1.092	0.956212	1.092	0.774782	1.092	0.771762	1.092	0.060143	1.092	0.0948582	1.092	0.006627	1.092	0.00916306
1.093	0.95507	1.093	0.956212	1.093	0.774707	1.093	0.771694	1.093	0.060245	1.093	0.095059	1.093	0.006629	1.093	0.00916542
1.094	0.95501	1.094	0.956213	1.094	0.774649	1.094	0.771627	1.094	0.060361	1.094	0.0952602	1.094	0.006622	1.094	0.0091678
1.095	0.954993	1.095	0.956213	1.095	0.774659	1.095	0.771561	1.095	0.06047	1.095	0.0954617	1.095	0.00663	1.095	0.00917017
1.096	0.954977	1.096	0.956213	1.096	0.77461	1.096	0.771494	1.096	0.060569	1.096	0.0956635	1.096	0.006615	1.096	0.00917255
1.097	0.955026	1.097	0.956213	1.097	0.77449	1.097	0.771428	1.097	0.060699	1.097	0.0958657	1.097	0.006616	1.097	0.00917493
1.098	0.955114	1.098	0.956213	1.098	0.774473	1.098	0.771363	1.098	0.060803	1.098	0.0960682	1.098	0.006602	1.098	0.00917731
1.099	0.955062	1.099	0.956214	1.099	0.774403	1.099	0.771298	1.099	0.060884	1.099	0.0962711	1.099	0.006599	1.099	0.0091797
1.1	0.954984	1.1	0.956214	1.1	0.774285	1.1	0.771233	1.1	0.060996	1.1	0.0964743	1.1	0.006594	1.1	0.00918209
1.101	0.95496	1.101	0.956214	1.101	0.774255	1.101	0.771169	1.101	0.06107	1.101	0.0966779	1.101	0.006602	1.101	0.00918448
1.102	0.954879	1.102	0.956214	1.102	0.77413	1.102	0.771105	1.102	0.061175	1.102	0.0968817	1.102	0.006601	1.102	0.00918688
1.103	0.954938	1.103	0.956214	1.103	0.774157	1.103	0.771041	1.103	0.061298	1.103	0.097086	1.103	0.0066	1.103	0.00918928
1.104	0.954963	1.104	0.956215	1.104	0.774106	1.104	0.770978	1.104	0.061394	1.104	0.0972906	1.104	0.006592	1.104	0.00919169
1.105	0.954994	1.105	0.956215	1.105	0.774013	1.105	0.770915	1.105	0.061517	1.105	0.0974955	1.105	0.006587	1.105	0.0091941
1.106	0.955064	1.106	0.956215	1.106	0.773958	1.106	0.770853	1.106	0.061607	1.106	0.0977008	1.106	0.006579	1.106	0.00919651
1.107	0.955033	1.107	0.956215	1.107	0.773878	1.107	0.770791	1.107	0.061728	1.107	0.0979064	1.107	0.006574	1.107	0.00919893
1.108	0.955076	1.108	0.956215	1.108	0.77378	1.108	0.770729	1.108	0.061846	1.108	0.0981123	1.108	0.006569	1.108	0.00920135
1.109	0.955031	1.109	0.956215	1.109	0.773659	1.109	0.770668	1.109	0.061945	1.109	0.0983186	1.109	0.006571	1.109	0.00920377
1.11	0.955045	1.11	0.956215	1.11	0.773548	1.11	0.770607	1.11	0.062072	1.11	0.0985253	1.11	0.006572	1.11	0.0092062
1.111	0.954928	1.111	0.956215	1.111	0.773385	1.111	0.770547	1.111	0.062163	1.111	0.0987322	1.111	0.006568	1.111	0.00920863
1.112	0.955019	1.112	0.956215	1.112	0.773275	1.112	0.770487	1.112	0.062276	1.112	0.0989396	1.112	0.006558	1.112	0.00921107
1.113	0.955008	1.113	0.956216	1.113	0.773215	1.113	0.770427	1.113	0.062407	1.113	0.0991472	1.113	0.006553	1.113	0.00921351
1.114	0.955039	1.114	0.956216	1.114	0.773108	1.114	0.770368	1.114	0.062522	1.114	0.0993553	1.114	0.006542	1.114	0.00921596
1.115	0.955162	1.115	0.956216	1.115	0.773029	1.115	0.770309	1.115	0.062614	1.115	0.0995636	1.115	0.006534	1.115	0.00921841
1.116	0.955188	1.116	0.956216	1.116	0.772863	1.116	0.77025	1.116	0.062742	1.116	0.0997723	1.116	0.006528	1.116	0.00922087
1.117	0.955142	1.117	0.956216	1.117	0.772897	1.117	0.770192	1.117	0.06284	1.117	0.0999814	1.117	0.006526	1.117	0.00922333
1.118	0.955101	1.118	0.956216	1.118	0.772761	1.118	0.770135	1.118	0.062949	1.118	0.100191	1.118	0.00652	1.118	0.00922579
1.119	0.955004	1.119	0.956216	1.119	0.77267	1.119	0.770077	1.119	0.063099	1.119	0.100401	1.119	0.006518	1.119	0.00922826
1.12	0.955024	1.12	0.956216	1.12	0.772597	1.12	0.770021	1.12	0.063224	1.12	0.100611	1.12	0.006518	1.12	0.00923073
1.121	0.955025	1.121	0.956216	1.121	0.772531	1.121	0.769964	1.121	0.06333	1.121	0.100821	1.121	0.006513	1.121	0.00923321
1.122	0.955019	1.122	0.956216	1.122	0.772554	1.122	0.769908	1.122	0.063421	1.122	0.101032	1.122	0.006513	1.122	0.0092357
1.123	0.955043	1.123	0.956216	1.123	0.772455	1.123	0.769852	1.123	0.063525	1.123	0.101243	1.123	0.006519	1.123	0.00923819
1.124	0.954989	1.124	0.956216	1.124	0.772334	1.124	0.769797	1.124	0.063604	1.124	0.101454	1.124	0.006511	1.124	0.00924068
1.125	0.955015	1.125	0.956216	1.125	0.772271	1.125	0.769742	1.125	0.06368	1.125	0.101666	1.125	0.006513	1.125	0.00924318
1.126	0.955094	1.126	0.956216	1.126	0.77219	1.126	0.769688	1.126	0.063794	1.126	0.101878	1.126	0.006506	1.126	0.00924568
1.127	0.955118	1.127	0.956216	1.127	0.772103	1.127	0.769634	1.127	0.063894	1.127	0.102091	1.127	0.006499	1.127	0.00924819
1.128	0.955122	1.128	0.956215	1.128	0.77202	1.128	0.76958	1.128	0.064003	1.128	0.102304	1.128	0.006507	1.128	0.00925071
1.129	0.955061	1.129	0.956215	1.129	0.772017	1.129	0.769527	1.129	0.064094	1.129	0.102517	1.129	0.006509	1.129	0.00925323
1.13	0.955112	1.13	0.956215	1.13	0.771988	1.13	0.769474	1.13	0.064189	1.13	0.102731	1.13	0.006509	1.13	0.00925575
1.131	0.955047	1.131	0.956215	1.131	0.771908	1.131	0.769422	1.131	0.064296	1.131	0.102944	1.131	0.006501	1.131	0.00925828
1.132	0.955031	1.132	0.956215	1.132	0.771865	1.132	0.76937	1.132	0.064402	1.132	0.103159	1.132	0.006499	1.132	0.00926082
1.133	0.955002	1.133	0.956215	1.133	0.771853	1.133	0.769318	1.133	0.064528	1.133	0.103373	1.133	0.006495	1.133	0.00926336
1.134	0.955089	1.134	0.956215	1.134	0.7718	1.134	0.769267	1.134	0.064642	1.134	0.103588	1.134	0.006484	1.134	0.0092659
1.135	0.955125	1.135	0.956215	1.135	0.771685	1.135	0.769216	1.135	0.064751	1.135	0.103804	1.135	0.006491	1.135	0.00926846
1.136	0.955118	1.136	0.956215	1.136	0.771806	1.136	0.769165	1.136	0.064866	1.136	0.104019	1.136	0.006493	1.136	0.00927101
1.137	0.955218	1.137	0.956215	1.137	0.771689	1.137	0.769115	1.137	0.064958	1.137	0.104235	1.137	0.006492	1.137	0.00927358
1.138	0.955274	1.138	0.956214	1.138	0.771594	1.138	0.769065	1.138	0.065077	1.138	0.104451	1.138	0.006491	1.138	0.00927615
1.139	0.955233	1.139	0.956214	1.139	0.771564	1.139	0.769016	1.139	0.065159	1.139	0.104668	1.139	0.0065	1.139	0.00927872
1.14	0.9551	1.14	0.956214	1.14	0.771512	1.14	0.768967	1.14	0.065265	1.14	0.104885	1.14	0.006502	1.14	0.0092813
1.141	0.955103	1.141	0.956214	1.141	0.771488	1.141	0.768919	1.141	0.065398	1.141	0.105103	1.141	0.006497	1.141	0.00928389
1.142	0.955164	1.142	0.956214	1.142	0.771432	1.142	0.768871	1.142	0.065475	1.142	0.10532	1.142	0.006504	1.142	0.00928648
1.143	0.95509	1.143	0.956214	1.143	0.77144	1.143	0.768823	1.143	0.065556	1.143	0.105538	1.143	0.006502	1.143	0.00928908
1.144	0.955152	1.144	0.956213	1.144	0.771343	1.144	0.768776	1.144	0.065659	1.144	0.105757	1.144	0.006497	1.144	0.00929168
1.145	0.955162	1.145	0.956213	1.145	0.771186	1.145	0.768729	1.145	0.065743	1.145	0.105976	1.145	0.006503	1.145	0.00929429
1.146	0.955139	1.146	0.956213	1.146	0.771212	1.146	0.768682	1.146	0.06585	1.146	0.106195	1.146	0.006502	1.146	0.00929691
1.147	0.955169	1.147	0.956213	1.147	0.771114	1.147	0.768636	1.147	0.065954	1.147	0.106414	1.147	0.006506	1.147	0.00929953
1.148	0.955093	1.148	0.956213	1.148	0.771059	1.148	0.76859	1.148	0.066075	1.148	0.106634	1.148	0.006494	1.148	0.00930216
1.149	0.955053	1.149	0.956212	1.149	0.771025	1.149	0.768545	1.149	0.066174	1.149	0.106854	1.149	0.00649	1.149	0.00930479
1.15	0.954922	1.15	0.956212	1.15	0.771022	1.15	0.7685	1.15	0.066285	1.15	0.107075	1.15	0.006486	1.15	0.00930744
1.151	0.954967	1.151	0.956212	1.151	0.770973	1.151	0.768455	1.151	0.06642	1.151	0.107296	1.151	0.006478	1.151	0.00931008
1.152	0.954903	1.152	0.956212	1.152	0.770927	1.152	0.768411	1.152	0.066562	1.152	0.107517	1.152	0.00648	1.152	0.00931274
1.153	0.954968	1.153	0.956212	1.153	0.770844	1.153	0.768367	1.153	0.066669	1.153	0.107738	1.153	0.00648	1.153	0.0093154
1.154	0.954911	1.154	0.956211	1.154	0.770744	1.154	0.768324	1.154	0.06677	1.154	0.10796	1.154	0.006478	1.154	0.00931806
1.155	0.95493	1.155	0.956211	1.155	0.770712	1.155	0.768281	1.155	0.066876	1.155	0.108182	1.155	0.006479	1.155	0.00932073
1.156	0.954947	1.156	0.956211	1.156	0.770685	1.156	0.768238	1.156	0.067001	1.156	0.108405	1.156	0.006475	1.156	0.00932341
1.157	0.95484	1.157	0.956211	1.157	0.770701	1.157	0.768196	1.157	0.06712	1.157	0.108628	1.157	0.00647	1.157	0.0093261
1.158	0.954828	1.158	0.95621	1.158	0.770673	1.158	0.768154	1.158	0.067248	1.158	0.108851	1.158	0.006464	1.158	0.00932879
1.159	0.954857	1.159	0.95621	1.159	0.770635	1.159	0.768112	1.159	0.067414	1.159	0.109075	1.159	0.006461	1.159	0.00933149
1.16	0.954923	1.16	0.95621	1.16	0.770555	1.16	0.768071	1.16	0.067529	1.16	0.109299	1.16	0.006466	1.16	0.0093342
1.161	0.954957	1.161	0.956209	1.161	0.770435	1.161	0.768031	1.161	0.067638	1.161	0.109523	1.161	0.006457	1.161	0.00933691
1.162	0.954952	1.162	0.956209	1.162	0.770271	1.162	0.76799	1.162	0.067724	1.162	0.109748	1.162	0.006453	1.162	0.00933963
1.163	0.954889	1.163	0.956209	1.163	0.770246	1.163	0.76795	1.163	0.067823	1.163	0.109973	1.163	0.006446	1.163	0.00934235
1.164	0.954929	1.164	0.956209	1.164	0.770173	1.164	0.767911	1.164	0.067942	1.164	0.110199	1.164	0.006441	1.164	0.00934508
1.165	0.954948	1.165	0.956208	1.165	0.770153	1.165	0.767871	1.165	0.068046	1.165	0.110424	1.165	0.006438	1.165	0.00934782
1.166	0.954982	1.166	0.956208	1.166	0.770102	1.166	0.767833	1.166	0.068126	1.166	0.11065	1.166	0.006433	1.166	0.00935057
1.167	0.955017	1.167	0.956208	1.167	0.770149	1.167	0.767794	1.167	0.068239	1.167	0.110877	1.167	0.006429	1.167	0.00935332
1.168	0.954972	1.168	0.956207	1.168	0.770028	1.168	0.767756	1.168	0.068324	1.168	0.111104	1.168	0.006424	1.168	0.00935608
1.169	0.95492	1.169	0.956207	1.169	0.76991	1.169	0.767718	1.169	0.06844	1.169	0.111331	1.169	0.006424	1.169	0.00935885
1.17	0.954922	1.17	0.956207	1.17	0.769923	1.17	0.767681	1.17	0.068565	1.17	0.111558	1.17	0.006415	1.17	0.00936162
1.171	0.954988	1.171	0.956206	1.171	0.769838	1.171	0.767644	1.171	0.068675	1.171	0.111786	1.171	0.006423	1.171	0.0093644
1.172	0.954873	1.172	0.956206	1.172	0.769735	1.172	0.767607	1.172	0.068768	1.172	0.112014	1.172	0.006427	1.172	0.00936719
1.173	0.954876	1.173	0.956206	1.173	0.769677	1.173	0.767571	1.173	0.068875	1.173	0.112243	1.173	0.006422	1.173	0.00936998
1.174	0.954896	1.174	0.956205	1.174	0.769617	1.174	0.767535	1.174	0.06898	1.174	0.112472	1.174	0.00642	1.174	0.00937278
1.175	0.954906	1.175	0.956205	1.175	0.769535	1.175	0.7675	1.175	0.069088	1.175	0.112701	1.175	0.006421	1.175	0.00937559
1.176	0.955033	1.176	0.956205	1.176	0.769433	1.176	0.767465	1.176	0.069231	1.176	0.112931	1.176	0.006428	1.176	0.00937841
1.177	0.955016	1.177	0.956204	1.177	0.769332	1.177	0.76743	1.177	0.069311	1.177	0.113161	1.177	0.006419	1.177	0.00938123
1.178	0.955069	1.178	0.956204	1.178	0.769259	1.178	0.767396	1.178	0.069406	1.178	0.113391	1.178	0.00641	1.178	0.00938406
1.179	0.954924	1.179	0.956204	1.179	0.769249	1.179	0.767362	1.179	0.069523	1.179	0.113622	1.179	0.006404	1.179	0.0093869
1.18	0.954852	1.18	0.956203	1.18	0.769184	1.18	0.767328	1.18	0.069647	1.18	0.113853	1.18	0.006412	1.18	0.00938974
1.181	0.954945	1.181	0.956203	1.181	0.769132	1.181	0.767295	1.181	0.069754	1.181	0.114084	1.181	0.006405	1.181	0.00939259
1.182	0.954844	1.182	0.956202	1.182	0.768994	1.182	0.767262	1.182	0.069883	1.182	0.114316	1.182	0.006405	1.182	0.00939545
1.183	0.954884	1.183	0.956202	1.183	0.769027	1.183	0.767229	1.183	0.069993	1.183	0.114548	1.183	0.006402	1.183	0.00939831
1.184	0.954835	1.184	0.956202	1.184	0.768978	1.184	0.767197	1.184	0.070085	1.184	0.11478	1.184	0.006405	1.184	0.00940119
1.185	0.954882	1.185	0.956201	1.185	0.768943	1.185	0.767165	1.185	0.070204	1.185	0.115013	1.185	0.006404	1.185	0.00940407
1.186	0.954865	1.186	0.956201	1.186	0.768902	1.186	0.767134	1.186	0.070324	1.186	0.115246	1.186	0.006409	1.186	0.00940695
1.187	0.954907	1.187	0.9562	1.187	0.768908	1.187	0.767102	1.187	0.070467	1.187	0.11548	1.187	0.006403	1.187	0.00940985
1.188	0.954877	1.188	0.9562	1.188	0.768949	1.188	0.767072	1.188	0.070584	1.188	0.115714	1.188	0.006405	1.188	0.00941275
1.189	0.954726	1.189	0.9562	1.189	0.768898	1.189	0.767041	1.189	0.070758	1.189	0.115948	1.189	0.006412	1.189	0.00941566
1.19	0.954743	1.19	0.956199	1.19	0.768965	1.19	0.767011	1.19	0.07088	1.19	0.116182	1.19	0.006394	1.19	0.00941858
1.191	0.954652	1.191	0.956199	1.191	0.769054	1.191	0.766981	1.191	0.07099	1.191	0.116417	1.191	0.006394	1.191	0.0094215
1.192	0.954706	1.192	0.956198	1.192	0.768894	1.192	0.766952	1.192	0.071133	1.192	0.116652	1.192	0.006399	1.192	0.00942443
1.193	0.954739	1.193	0.956198	1.193	0.768898	1.193	0.766923	1.193	0.071213	1.193	0.116888	1.193	0.006392	1.193	0.00942737
1.194	0.954791	1.194	0.956198	1.194	0.768818	1.194	0.766894	1.194	0.07132	1.194	0.117124	1.194	0.00639	1.194	0.00943032
1.195	0.954772	1.195	0.956197	1.195	0.76876	1.195	0.766866	1.195	0.071445	1.195	0.11736	1.195	0.006382	1.195	0.00943327
1.196	0.954713	1.196	0.956197	1.196	0.768748	1.196	0.766838	1.196	0.071551	1.196	0.117597	1.196	0.006375	1.196	0.00943624
1.197	0.954693	1.197	0.956196	1.197	0.768719	1.197	0.76681	1.197	0.071682	1.197	0.117834	1.197	0.006374	1.197	0.00943921
1.198	0.954662	1.198	0.956196	1.198	0.768661	1.198	0.766783	1.198	0.071784	1.198	0.118071	1.198	0.006378	1.198	0.00944218
1.199	0.954762	1.199	0.956196	1.199	0.768571	1.199	0.766756	1.199	0.071874	1.199	0.118309	1.199	0.006381	1.199	0.00944517
1.2	0.95477	1.2	0.956195	1.2	0.768462	1.2	0.766729	1.2	0.072013	1.2	0.118547	1.2	0.006386	1.2	0.00944816
1.201	0.954807	1.201	0.956195	1.201	0.768431	1.201	0.766703	1.201	0.072127	1.201	0.118785	1.201	0.00639	1.201	0.00945116
1.202	0.954741	1.202	0.956194	1.202	0.768361	1.202	0.766677	1.202	0.07222	1.202	0.119024	1.202	0.006392	1.202	0.00945417
1.203	0.954722	1.203	0.956194	1.203	0.768332	1.203	0.766652	1.203	0.072355	1.203	0.119263	1.203	0.006391	1.203	0.00945718
1.204	0.95472	1.204	0.956193	1.204	0.768242	1.204	0.766626	1.204	0.072451	1.204	0.119502	1.204	0.0064	1.204	0.0094602
1.205	0.954685	1.205	0.956193	1.205	0.76823	1.205	0.766601	1.205	0.072562	1.205	0.119742	1.205	0.006394	1.205	0.00946323
1.206	0.954591	1.206	0.956192	1.206	0.768184	1.206	0.766577	1.206	0.072715	1.206	0.119982	1.206	0.006393	1.206	0.00946627
1.207	0.954519	1.207	0.956192	1.207	0.768162	1.207	0.766553	1.207	0.072856	1.207	0.120223	1.207	0.006385	1.207	0.00946931
1.208	0.954525	1.208	0.956192	1.208	0.768193	1.208	0.766529	1.208	0.072937	1.208	0.120464	1.208	0.006383	1.208	0.00947237
1.209	0.954508	1.209	0.956191	1.209	0.76808	1.209	0.766505	1.209	0.07304	1.209	0.120705	1.209	0.006379	1.209	0.00947543
1.21	0.95459	1.21	0.956191	1.21	0.768	1.21	0.766482	1.21	0.07317	1.21	0.120946	1.21	0.006372	1.21	0.00947849
1.211	0.954587	1.211	0.95619	1.211	0.768012	1.211	0.766459	1.211	0.07331	1.211	0.121188	1.211	0.006358	1.211	0.00948157
1.212	0.954645	1.212	0.95619	1.212	0.767962	1.212	0.766436	1.212	0.07344	1.212	0.121431	1.212	0.006368	1.212	0.00948465
1.213	0.954651	1.213	0.956189	1.213	0.767896	1.213	0.766414	1.213	0.073548	1.213	0.121673	1.213	0.006362	1.213	0.00948774
1.214	0.954591	1.214	0.956189	1.214	0.7679	1.214	0.766392	1.214	0.073642	1.214	0.121916	1.214	0.006365	1.214	0.00949084
1.215	0.95462	1.215	0.956188	1.215	0.76781	1.215	0.76637	1.215	0.07375	1.215	0.122159	1.215	0.006362	1.215	0.00949395
1.216	0.954739	1.216	0.956188	1.216	0.76777	1.216	0.766349	1.216	0.073832	1.216	0.122403	1.216	0.006366	1.216	0.00949706
1.217	0.954775	1.217	0.956187	1.217	0.76766	1.217	0.766327	1.217	0.073937	1.217	0.122647	1.217	0.006364	1.217	0.00950019
1.218	0.954917	1.218	0.956187	1.218	0.76762	1.218	0.766307	1.218	0.074029	1.218	0.122891	1.218	0.006363	1.218	0.00950331
1.219	0.95491	1.219	0.956187	1.219	0.76753	1.219	0.766286	1.219	0.074138	1.219	0.123136	1.219	0.006367	1.219	0.00950645
1.22	0.954982	1.22	0.956186	1.22	0.767402	1.22	0.766266	1.22	0.074253	1.22	0.123381	1.22	0.006372	1.22	0.0095096
1.221	0.954894	1.221	0.956186	1.221	0.767425	1.221	0.766246	1.221	0.074374	1.221	0.123626	1.221	0.006368	1.221	0.00951275
1.222	0.954827	1.222	0.956185	1.222	0.767534	1.222	0.766227	1.222	0.074484	1.222	0.123872	1.222	0.006364	1.222	0.00951591
1.223	0.954826	1.223	0.956185	1.223	0.767473	1.223	0.766208	1.223	0.074582	1.223	0.124118	1.223	0.00636	1.223	0.00951908
1.224	0.954766	1.224	0.956184	1.224	0.767365	1.224	0.766189	1.224	0.074682	1.224	0.124365	1.224	0.006347	1.224	0.00952225
1.225	0.954625	1.225	0.956184	1.225	0.767296	1.225	0.76617	1.225	0.074818	1.225	0.124611	1.225	0.006341	1.225	0.00952544
1.226	0.954771	1.226	0.956183	1.226	0.767159	1.226	0.766152	1.226	0.074958	1.226	0.124859	1.226	0.006338	1.226	0.00952863
1.227	0.954824	1.227	0.956183	1.227	0.767014	1.227	0.766134	1.227	0.075072	1.227	0.125106	1.227	0.006333	1.227	0.00953183
1.228	0.954758	1.228	0.956182	1.228	0.766921	1.228	0.766116	1.228	0.075199	1.228	0.125354	1.228	0.006329	1.228	0.00953503
1.229	0.954808	1.229	0.956182	1.229	0.766863	1.229	0.766099	1.229	0.075318	1.229	0.125602	1.229	0.006339	1.229	0.00953825
1.23	0.954733	1.23	0.956181	1.23	0.766906	1.23	0.766082	1.23	0.075441	1.23	0.125851	1.23	0.006343	1.23	0.00954147
1.231	0.954667	1.231	0.956181	1.231	0.766858	1.231	0.766065	1.231	0.075554	1.231	0.126099	1.231	0.006341	1.231	0.0095447
1.232	0.954671	1.232	0.95618	1.232	0.76678	1.232	0.766048	1.232	0.075682	1.232	0.126349	1.232	0.006342	1.232	0.00954794
1.233	0.954606	1.233	0.95618	1.233	0.766776	1.233	0.766032	1.233	0.075787	1.233	0.126598	1.233	0.006336	1.233	0.00955118
1.234	0.954602	1.234	0.956179	1.234	0.76666	1.234	0.766016	1.234	0.075945	1.234	0.126848	1.234	0.006334	1.234	0.00955443
1.235	0.954707	1.235	0.956179	1.235	0.766676	1.235	0.766001	1.235	0.076049	1.235	0.127098	1.235	0.006341	1.235	0.00955769
1.236	0.954705	1.236	0.956178	1.236	0.766604	1.236	0.765985	1.236	0.076189	1.236	0.127349	1.236	0.006338	1.236	0.00956096
1.237	0.954776	1.237	0.956178	1.237	0.766537	1.237	0.76597	1.237	0.076329	1.237	0.1276	1.237	0.006334	1.237	0.00956424
1.238	0.95471	1.238	0.956177	1.238	0.76654	1.238	0.765955	1.238	0.076421	1.238	0.127851	1.238	0.00633	1.238	0.00956752
1.239	0.954736	1.239	0.956177	1.239	0.766563	1.239	0.765941	1.239	0.076546	1.239	0.128103	1.239	0.00634	1.239	0.00957081
1.24	0.954682	1.24	0.956177	1.24	0.76643	1.24	0.765927	1.24	0.076698	1.24	0.128355	1.24	0.006344	1.24	0.00957411
1.241	0.954675	1.241	0.956176	1.241	0.766403	1.241	0.765913	1.241	0.076824	1.241	0.128607	1.241	0.006342	1.241	0.00957742
1.242	0.954599	1.242	0.956176	1.242	0.766272	1.242	0.765899	1.242	0.076978	1.242	0.12886	1.242	0.006339	1.242	0.00958073
1.243	0.954568	1.243	0.956175	1.243	0.766169	1.243	0.765886	1.243	0.077131	1.243	0.129113	1.243	0.006334	1.243	0.00958405
1.244	0.954493	1.244	0.956175	1.244	0.766147	1.244	0.765873	1.244	0.077227	1.244	0.129366	1.244	0.006333	1.244	0.00958738
1.245	0.95463	1.245	0.956174	1.245	0.765988	1.245	0.76586	1.245	0.077348	1.245	0.12962	1.245	0.006326	1.245	0.00959072
1.246	0.954635	1.246	0.956174	1.246	0.765991	1.246	0.765847	1.246	0.077481	1.246	0.129874	1.246	0.006334	1.246	0.00959407
1.247	0.954584	1.247	0.956173	1.247	0.76606	1.247	0.765835	1.247	0.077609	1.247	0.130129	1.247	0.006332	1.247	0.00959742
1.248	0.954632	1.248	0.956173	1.248	0.765906	1.248	0.765823	1.248	0.077711	1.248	0.130383	1.248	0.006337	1.248	0.00960078
1.249	0.954641	1.249	0.956172	1.249	0.765916	1.249	0.765811	1.249	0.077822	1.249	0.130638	1.249	0.00634	1.249	0.00960415
1.25	0.954664	1.25	0.956172	1.25	0.765953	1.25	0.7658	1.25	0.077966	1.25	0.130894	1.25	0.006337	1.25	0.00960752
1.251	0.954657	1.251	0.956171	1.251	0.766068	1.251	0.765788	1.251	0.078115	1.251	0.13115	1.251	0.006337	1.251	0.00961091
1.252	0.954613	1.252	0.956171	1.252	0.766057	1.252	0.765777	1.252	0.078257	1.252	0.131406	1.252	0.00633	1.252	0.0096143
1.253	0.954715	1.253	0.95617	1.253	0.766026	1.253	0.765767	1.253	0.078391	1.253	0.131662	1.253	0.006327	1.253	0.00961769
1.254	0.954612	1.254	0.95617	1.254	0.765933	1.254	0.765756	1.254	0.078536	1.254	0.131919	1.254	0.006321	1.254	0.0096211
1.255	0.954613	1.255	0.956169	1.255	0.765933	1.255	0.765746	1.255	0.078705	1.255	0.132176	1.255	0.006316	1.255	0.00962451
1.256	0.954696	1.256	0.956169	1.256	0.765955	1.256	0.765736	1.256	0.078848	1.256	0.132434	1.256	0.006314	1.256	0.00962793
1.257	0.954625	1.257	0.956168	1.257	0.76593	1.257	0.765726	1.257	0.078996	1.257	0.132692	1.257	0.006312	1.257	0.00963136
1.258	0.954608	1.258	0.956168	1.258	0.765808	1.258	0.765717	1.258	0.07913	1.258	0.13295	1.258	0.006308	1.258	0.0096348
1.259	0.954661	1.259	0.956167	1.259	0.765798	1.259	0.765708	1.259	0.079276	1.259	0.133208	1.259	0.006312	1.259	0.00963824
1.26	0.95462	1.26	0.956167	1.26	0.765763	1.26	0.765699	1.26	0.079391	1.26	0.133467	1.26	0.006316	1.26	0.00964169
1.261	0.954608	1.261	0.956166	1.261	0.765734	1.261	0.76569	1.261	0.07953	1.261	0.133727	1.261	0.006313	1.261	0.00964515
1.262	0.954686	1.262	0.956166	1.262	0.765704	1.262	0.765682	1.262	0.079641	1.262	0.133986	1.262	0.006321	1.262	0.00964861
1.263	0.954674	1.263	0.956165	1.263	0.765645	1.263	0.765674	1.263	0.079764	1.263	0.134246	1.263	0.006326	1.263	0.00965209
1.264	0.954668	1.264	0.956165	1.264	0.76566	1.264	0.765666	1.264	0.079875	1.264	0.134506	1.264	0.006325	1.264	0.00965557
1.265	0.954733	1.265	0.956164	1.265	0.765631	1.265	0.765658	1.265	0.080023	1.265	0.134767	1.265	0.006322	1.265	0.00965906
1.266	0.954685	1.266	0.956164	1.266	0.765561	1.266	0.76565	1.266	0.080143	1.266	0.135028	1.266	0.006321	1.266	0.00966255
1.267	0.954687	1.267	0.956164	1.267	0.765597	1.267	0.765643	1.267	0.0803	1.267	0.135289	1.267	0.006317	1.267	0.00966605
1.268	0.954662	1.268	0.956163	1.268	0.765594	1.268	0.765636	1.268	0.080427	1.268	0.135551	1.268	0.006323	1.268	0.00966956
1.269	0.954641	1.269	0.956163	1.269	0.76554	1.269	0.765629	1.269	0.080514	1.269	0.135813	1.269	0.006332	1.269	0.00967308
1.27	0.954587	1.27	0.956162	1.27	0.765494	1.27	0.765623	1.27	0.080617	1.27	0.136075	1.27	0.006318	1.27	0.00967661
1.271	0.954612	1.271	0.956162	1.271	0.765473	1.271	0.765616	1.271	0.080763	1.271	0.136338	1.271	0.006316	1.271	0.00968014
1.272	0.95469	1.272	0.956161	1.272	0.765418	1.272	0.76561	1.272	0.080861	1.272	0.136601	1.272	0.00632	1.272	0.00968368
1.273	0.954663	1.273	0.956161	1.273	0.765309	1.273	0.765605	1.273	0.080956	1.273	0.136864	1.273	0.006317	1.273	0.00968722
1.274	0.954619	1.274	0.95616	1.274	0.765358	1.274	0.765599	1.274	0.081073	1.274	0.137128	1.274	0.00632	1.274	0.00969078
1.275	0.954579	1.275	0.95616	1.275	0.76534	1.275	0.765593	1.275	0.081183	1.275	0.137392	1.275	0.006323	1.275	0.00969434
1.276	0.954643	1.276	0.956159	1.276	0.765225	1.276	0.765588	1.276	0.081282	1.276	0.137656	1.276	0.006317	1.276	0.00969791
1.277	0.95464	1.277	0.956159	1.277	0.765233	1.277	0.765583	1.277	0.081427	1.277	0.137921	1.277	0.006314	1.277	0.00970148
1.278	0.954658	1.278	0.956158	1.278	0.765192	1.278	0.765579	1.278	0.081574	1.278	0.138186	1.278	0.006311	1.278	0.00970506
1.279	0.95467	1.279	0.956158	1.279	0.765133	1.279	0.765574	1.279	0.08172	1.279	0.138451	1.279	0.006319	1.279	0.00970865
1.28	0.954676	1.28	0.956157	1.28	0.765112	1.28	0.76557	1.28	0.081824	1.28	0.138717	1.28	0.006313	1.28	0.00971225
1.281	0.954678	1.281	0.956157	1.281	0.765075	1.281	0.765566	1.281	0.081904	1.281	0.138983	1.281	0.006306	1.281	0.00971586
1.282	0.954738	1.282	0.956157	1.282	0.765081	1.282	0.765562	1.282	0.082018	1.282	0.139249	1.282	0.006311	1.282	0.00971947
1.283	0.954675	1.283	0.956156	1.283	0.764997	1.283	0.765558	1.283	0.082212	1.283	0.139516	1.283	0.006309	1.283	0.00972308
1.284	0.954498	1.284	0.956156	1.284	0.764984	1.284	0.765555	1.284	0.082336	1.284	0.139783	1.284	0.006305	1.284	0.00972671
1.285	0.954436	1.285	0.956155	1.285	0.764931	1.285	0.765551	1.285	0.082441	1.285	0.140051	1.285	0.0063	1.285	0.00973034
1.286	0.954434	1.286	0.956155	1.286	0.764852	1.286	0.765548	1.286	0.082604	1.286	0.140318	1.286	0.006304	1.286	0.00973398
1.287	0.954488	1.287	0.956154	1.287	0.764807	1.287	0.765545	1.287	0.082718	1.287	0.140586	1.287	0.006305	1.287	0.00973763
1.288	0.954588	1.288	0.956154	1.288	0.764808	1.288	0.765543	1.288	0.082846	1.288	0.140855	1.288	0.006306	1.288	0.00974128
1.289	0.954563	1.289	0.956153	1.289	0.764782	1.289	0.76554	1.289	0.082984	1.289	0.141123	1.289	0.006305	1.289	0.00974494
1.29	0.95455	1.29	0.956153	1.29	0.764712	1.29	0.765538	1.29	0.083108	1.29	0.141393	1.29	0.006301	1.29	0.00974861
1.291	0.954553	1.291	0.956152	1.291	0.76476	1.291	0.765536	1.291	0.083232	1.291	0.141662	1.291	0.006302	1.291	0.00975228
1.292	0.954626	1.292	0.956152	1.292	0.764674	1.292	0.765534	1.292	0.083366	1.292	0.141932	1.292	0.006295	1.292	0.00975596
1.293	0.954558	1.293	0.956152	1.293	0.764612	1.293	0.765532	1.293	0.083561	1.293	0.142202	1.293	0.006293	1.293	0.00975965
1.294	0.954505	1.294	0.956151	1.294	0.764493	1.294	0.765531	1.294	0.083705	1.294	0.142472	1.294	0.006294	1.294	0.00976335
1.295	0.954486	1.295	0.956151	1.295	0.764413	1.295	0.76553	1.295	0.083818	1.295	0.142743	1.295	0.006291	1.295	0.00976705
1.296	0.954413	1.296	0.95615	1.296	0.7644	1.296	0.765529	1.296	0.083956	1.296	0.143014	1.296	0.006282	1.296	0.00977076
1.297	0.954436	1.297	0.95615	1.297	0.764323	1.297	0.765528	1.297	0.084089	1.297	0.143285	1.297	0.006276	1.297	0.00977447
1.298	0.95446	1.298	0.956149	1.298	0.764301	1.298	0.765527	1.298	0.084234	1.298	0.143557	1.298	0.00629	1.298	0.00977819
1.299	0.954376	1.299	0.956149	1.299	0.764324	1.299	0.765526	1.299	0.084356	1.299	0.143829	1.299	0.006293	1.299	0.00978192
1.3	0.954336	1.3	0.956148	1.3	0.764351	1.3	0.765526	1.3	0.084517	1.3	0.144102	1.3	0.006285	1.3	0.00978566
1.301	0.954372	1.301	0.956148	1.301	0.764292	1.301	0.765526	1.301	0.084645	1.301	0.144374	1.301	0.006285	1.301	0.0097894
1.302	0.954414	1.302	0.956148	1.302	0.764316	1.302	0.765526	1.302	0.084786	1.302	0.144647	1.302	0.006288	1.302	0.00979315
1.303	0.954479	1.303	0.956147	1.303	0.764259	1.303	0.765526	1.303	0.084897	1.303	0.144921	1.303	0.006293	1.303	0.0097969
1.304	0.954449	1.304	0.956147	1.304	0.764189	1.304	0.765526	1.304	0.085054	1.304	0.145195	1.304	0.006291	1.304	0.00980066
1.305	0.954485	1.305	0.956146	1.305	0.76417	1.305	0.765527	1.305	0.085166	1.305	0.145469	1.305	0.006288	1.305	0.00980443
1.306	0.954517	1.306	0.956146	1.306	0.764102	1.306	0.765528	1.306	0.085309	1.306	0.145743	1.306	0.006294	1.306	0.0098082
1.307	0.954561	1.307	0.956145	1.307	0.76412	1.307	0.765529	1.307	0.085476	1.307	0.146018	1.307	0.006288	1.307	0.00981199
1.308	0.954444	1.308	0.956145	1.308	0.764096	1.308	0.76553	1.308	0.085604	1.308	0.146293	1.308	0.006291	1.308	0.00981577
1.309	0.954467	1.309	0.956145	1.309	0.764056	1.309	0.765531	1.309	0.085724	1.309	0.146568	1.309	0.006304	1.309	0.00981957
1.31	0.954463	1.31	0.956144	1.31	0.764021	1.31	0.765532	1.31	0.085871	1.31	0.146844	1.31	0.0063	1.31	0.00982337
1.311	0.954465	1.311	0.956144	1.311	0.76401	1.311	0.765534	1.311	0.085976	1.311	0.14712	1.311	0.0063	1.311	0.00982717
1.312	0.954476	1.312	0.956143	1.312	0.763844	1.312	0.765535	1.312	0.08614	1.312	0.147396	1.312	0.006294	1.312	0.00983099
1.313	0.9545	1.313	0.956143	1.313	0.763834	1.313	0.765537	1.313	0.086313	1.313	0.147673	1.313	0.006297	1.313	0.00983481
1.314	0.954557	1.314	0.956143	1.314	0.763846	1.314	0.765539	1.314	0.086434	1.314	0.14795	1.314	0.006298	1.314	0.00983863
1.315	0.95453	1.315	0.956142	1.315	0.763796	1.315	0.765542	1.315	0.086581	1.315	0.148227	1.315	0.006289	1.315	0.00984246
1.316	0.954575	1.316	0.956142	1.316	0.76376	1.316	0.765544	1.316	0.086705	1.316	0.148505	1.316	0.006293	1.316	0.0098463
1.317	0.954557	1.317	0.956141	1.317	0.763738	1.317	0.765546	1.317	0.086863	1.317	0.148783	1.317	0.006294	1.317	0.00985015
1.318	0.95459	1.318	0.956141	1.318	0.763656	1.318	0.765549	1.318	0.087043	1.318	0.149061	1.318	0.006293	1.318	0.009854
1.319	0.954531	1.319	0.956141	1.319	0.763683	1.319	0.765552	1.319	0.087141	1.319	0.14934	1.319	0.006295	1.319	0.00985785
1.32	0.954474	1.32	0.95614	1.32	0.76364	1.32	0.765555	1.32	0.08729	1.32	0.149619	1.32	0.006294	1.32	0.00986172
1.321	0.954526	1.321	0.95614	1.321	0.763651	1.321	0.765558	1.321	0.087447	1.321	0.149898	1.321	0.006291	1.321	0.00986559
1.322	0.954551	1.322	0.956139	1.322	0.763659	1.322	0.765561	1.322	0.087607	1.322	0.150178	1.322	0.006291	1.322	0.00986946
1.323	0.95455	1.323	0.956139	1.323	0.763666	1.323	0.765565	1.323	0.087735	1.323	0.150458	1.323	0.006287	1.323	0.00987334
1.324	0.954434	1.324	0.956139	1.324	0.763693	1.324	0.765568	1.324	0.087869	1.324	0.150738	1.324	0.006285	1.324	0.00987723
1.325	0.954473	1.325	0.956138	1.325	0.763693	1.325	0.765572	1.325	0.088008	1.325	0.151019	1.325	0.006277	1.325	0.00988112
1.326	0.954503	1.326	0.956138	1.326	0.763642	1.326	0.765576	1.326	0.088132	1.326	0.1513	1.326	0.006269	1.326	0.00988502
1.327	0.954539	1.327	0.956137	1.327	0.763605	1.327	0.76558	1.327	0.088284	1.327	0.151581	1.327	0.00626	1.327	0.00988893
1.328	0.954541	1.328	0.956137	1.328	0.763593	1.328	0.765584	1.328	0.088411	1.328	0.151862	1.328	0.00625	1.328	0.00989284
1.329	0.954517	1.329	0.956137	1.329	0.763562	1.329	0.765588	1.329	0.088552	1.329	0.152144	1.329	0.006252	1.329	0.00989675
1.33	0.954611	1.33	0.956136	1.33	0.76347	1.33	0.765593	1.33	0.088694	1.33	0.152426	1.33	0.006252	1.33	0.00990068
1.331	0.954565	1.331	0.956136	1.331	0.763465	1.331	0.765597	1.331	0.088798	1.331	0.152709	1.331	0.006256	1.331	0.0099046
1.332	0.954586	1.332	0.956136	1.332	0.763375	1.332	0.765602	1.332	0.088936	1.332	0.152992	1.332	0.006253	1.332	0.00990854
1.333	0.954589	1.333	0.956135	1.333	0.763489	1.333	0.765607	1.333	0.089063	1.333	0.153275	1.333	0.006244	1.333	0.00991248
1.334	0.954586	1.334	0.956135	1.334	0.763364	1.334	0.765611	1.334	0.089189	1.334	0.153558	1.334	0.006243	1.334	0.00991642
1.335	0.954591	1.335	0.956134	1.335	0.763361	1.335	0.765617	1.335	0.089342	1.335	0.153842	1.335	0.006251	1.335	0.00992037
1.336	0.954593	1.336	0.956134	1.336	0.763337	1.336	0.765622	1.336	0.089494	1.336	0.154126	1.336	0.006248	1.336	0.00992433
1.337	0.95455	1.337	0.956134	1.337	0.763303	1.337	0.765627	1.337	0.089644	1.337	0.154411	1.337	0.00624	1.337	0.00992829
1.338	0.954578	1.338	0.956133	1.338	0.763379	1.338	0.765632	1.338	0.089781	1.338	0.154695	1.338	0.006241	1.338	0.00993226
1.339	0.954564	1.339	0.956133	1.339	0.763274	1.339	0.765638	1.339	0.089913	1.339	0.15498	1.339	0.006243	1.339	0.00993624
1.34	0.954555	1.34	0.956133	1.34	0.763286	1.34	0.765644	1.34	0.090042	1.34	0.155266	1.34	0.006234	1.34	0.00994021
1.341	0.954638	1.341	0.956132	1.341	0.763299	1.341	0.765649	1.341	0.090176	1.341	0.155551	1.341	0.00624	1.341	0.0099442
1.342	0.954525	1.342	0.956132	1.342	0.763302	1.342	0.765655	1.342	0.090354	1.342	0.155837	1.342	0.006237	1.342	0.00994819
1.343	0.954447	1.343	0.956132	1.343	0.763229	1.343	0.765661	1.343	0.090485	1.343	0.156124	1.343	0.006232	1.343	0.00995218
1.344	0.954489	1.344	0.956131	1.344	0.763153	1.344	0.765668	1.344	0.090636	1.344	0.15641	1.344	0.006233	1.344	0.00995618
1.345	0.954473	1.345	0.956131	1.345	0.763208	1.345	0.765674	1.345	0.090815	1.345	0.156697	1.345	0.006231	1.345	0.00996019
1.346	0.954455	1.346	0.956131	1.346	0.763222	1.346	0.76568	1.346	0.090995	1.346	0.156985	1.346	0.006234	1.346	0.0099642
1.347	0.954459	1.347	0.95613	1.347	0.763189	1.347	0.765687	1.347	0.09115	1.347	0.157272	1.347	0.006237	1.347	0.00996822
1.348	0.954429	1.348	0.95613	1.348	0.763087	1.348	0.765693	1.348	0.091313	1.348	0.15756	1.348	0.006237	1.348	0.00997224
1.349	0.954441	1.349	0.95613	1.349	0.763074	1.349	0.7657	1.349	0.091455	1.349	0.157848	1.349	0.006236	1.349	0.00997627
1.35	0.954436	1.35	0.956129	1.35	0.763141	1.35	0.765707	1.35	0.091623	1.35	0.158137	1.35	0.006241	1.35	0.0099803
1.351	0.954531	1.351	0.956129	1.351	0.763175	1.351	0.765714	1.351	0.091756	1.351	0.158425	1.351	0.006242	1.351	0.00998434
1.352	0.954576	1.352	0.956129	1.352	0.763145	1.352	0.765721	1.352	0.091911	1.352	0.158715	1.352	0.006238	1.352	0.00998838
1.353	0.95449	1.353	0.956128	1.353	0.763262	1.353	0.765728	1.353	0.092036	1.353	0.159004	1.353	0.006235	1.353	0.00999243
1.354	0.954498	1.354	0.956128	1.354	0.763281	1.354	0.765735	1.354	0.092169	1.354	0.159294	1.354	0.006229	1.354	0.00999648
1.355	0.954453	1.355	0.956128	1.355	0.763238	1.355	0.765742	1.355	0.092294	1.355	0.159584	1.355	0.006222	1.355	0.0100005
1.356	0.954506	1.356	0.956127	1.356	0.763259	1.356	0.76575	1.356	0.092424	1.356	0.159874	1.356	0.006225	1.356	0.0100046
1.357	0.954486	1.357	0.956127	1.357	0.763261	1.357	0.765757	1.357	0.092552	1.357	0.160165	1.357	0.006222	1.357	0.0100087
1.358	0.954441	1.358	0.956127	1.358	0.76311	1.358	0.765765	1.358	0.092667	1.358	0.160456	1.358	0.006229	1.358	0.0100127
1.359	0.954529	1.359	0.956126	1.359	0.763056	1.359	0.765773	1.359	0.092794	1.359	0.160747	1.359	0.006231	1.359	0.0100168
1.36	0.954546	1.36	0.956126	1.36	0.763151	1.36	0.76578	1.36	0.092955	1.36	0.161038	1.36	0.006228	1.36	0.0100209
1.361	0.954542	1.361	0.956126	1.361	0.762982	1.361	0.765788	1.361	0.093087	1.361	0.16133	1.361	0.006217	1.361	0.010025
1.362	0.954491	1.362	0.956126	1.362	0.762866	1.362	0.765796	1.362	0.093255	1.362	0.161622	1.362	0.006219	1.362	0.0100291
1.363	0.954469	1.363	0.956125	1.363	0.762862	1.363	0.765804	1.363	0.093389	1.363	0.161915	1.363	0.006212	1.363	0.0100332
1.364	0.954441	1.364	0.956125	1.364	0.762841	1.364	0.765812	1.364	0.093564	1.364	0.162208	1.364	0.006213	1.364	0.0100373
1.365	0.954489	1.365	0.956125	1.365	0.762732	1.365	0.765821	1.365	0.093732	1.365	0.162501	1.365	0.0062	1.365	0.0100414
1.366	0.954569	1.366	0.956124	1.366	0.76279	1.366	0.765829	1.366	0.093885	1.366	0.162794	1.366	0.006204	1.366	0.0100455
1.367	0.95459	1.367	0.956124	1.367	0.76273	1.367	0.765837	1.367	0.094045	1.367	0.163088	1.367	0.006203	1.367	0.0100496
1.368	0.954633	1.368	0.956124	1.368	0.762759	1.368	0.765846	1.368	0.094205	1.368	0.163382	1.368	0.006197	1.368	0.0100537
1.369	0.954724	1.369	0.956123	1.369	0.762745	1.369	0.765855	1.369	0.094339	1.369	0.163676	1.369	0.006204	1.369	0.0100578
1.37	0.954613	1.37	0.956123	1.37	0.762747	1.37	0.765863	1.37	0.094519	1.37	0.16397	1.37	0.006207	1.37	0.010062
1.371	0.954615	1.371	0.956123	1.371	0.762715	1.371	0.765872	1.371	0.094688	1.371	0.164265	1.371	0.006206	1.371	0.0100661
1.372	0.954658	1.372	0.956123	1.372	0.762703	1.372	0.765881	1.372	0.094863	1.372	0.16456	1.372	0.006209	1.372	0.0100702
1.373	0.954611	1.373	0.956122	1.373	0.762731	1.373	0.76589	1.373	0.095002	1.373	0.164856	1.373	0.006207	1.373	0.0100744
1.374	0.954481	1.374	0.956122	1.374	0.762855	1.374	0.765899	1.374	0.095161	1.374	0.165152	1.374	0.006206	1.374	0.0100785
1.375	0.954558	1.375	0.956122	1.375	0.762876	1.375	0.765908	1.375	0.095262	1.375	0.165448	1.375	0.006208	1.375	0.0100827
1.376	0.954608	1.376	0.956122	1.376	0.762802	1.376	0.765917	1.376	0.095396	1.376	0.165744	1.376	0.006207	1.376	0.0100868
1.377	0.954658	1.377	0.956121	1.377	0.762774	1.377	0.765926	1.377	0.095539	1.377	0.166041	1.377	0.006212	1.377	0.010091
1.378	0.954637	1.378	0.956121	1.378	0.762725	1.378	0.765935	1.378	0.095675	1.378	0.166338	1.378	0.006216	1.378	0.0100952
1.379	0.954581	1.379	0.956121	1.379	0.762719	1.379	0.765944	1.379	0.095823	1.379	0.166635	1.379	0.006212	1.379	0.0100993
1.38	0.954618	1.38	0.95612	1.38	0.762719	1.38	0.765954	1.38	0.095975	1.38	0.166932	1.38	0.006211	1.38	0.0101035
1.381	0.954526	1.381	0.95612	1.381	0.762753	1.381	0.765963	1.381	0.096147	1.381	0.16723	1.381	0.006215	1.381	0.0101077
1.382	0.954575	1.382	0.95612	1.382	0.762804	1.382	0.765973	1.382	0.096291	1.382	0.167528	1.382	0.006215	1.382	0.0101119
1.383	0.954639	1.383	0.95612	1.383	0.762733	1.383	0.765982	1.383	0.096433	1.383	0.167827	1.383	0.006208	1.383	0.010116
1.384	0.954658	1.384	0.956119	1.384	0.762702	1.384	0.765992	1.384	0.096585	1.384	0.168125	1.384	0.006209	1.384	0.0101202
1.385	0.954674	1.385	0.956119	1.385	0.762635	1.385	0.766002	1.385	0.096746	1.385	0.168424	1.385	0.006219	1.385	0.0101244
1.386	0.954648	1.386	0.956119	1.386	0.762635	1.386	0.766011	1.386	0.096868	1.386	0.168723	1.386	0.006224	1.386	0.0101286
1.387	0.954569	1.387	0.956119	1.387	0.762534	1.387	0.766021	1.387	0.097	1.387	0.169023	1.387	0.00622	1.387	0.0101328
1.388	0.95465	1.388	0.956118	1.388	0.762612	1.388	0.766031	1.388	0.097166	1.388	0.169323	1.388	0.006219	1.388	0.010137
1.389	0.954678	1.389	0.956118	1.389	0.76261	1.389	0.766041	1.389	0.097346	1.389	0.169623	1.389	0.006221	1.389	0.0101412
1.39	0.954787	1.39	0.956118	1.39	0.762566	1.39	0.766051	1.39	0.097532	1.39	0.169923	1.39	0.006221	1.39	0.0101454
1.391	0.954654	1.391	0.956118	1.391	0.762562	1.391	0.766061	1.391	0.097706	1.391	0.170224	1.391	0.006228	1.391	0.0101496
1.392	0.954642	1.392	0.956118	1.392	0.762557	1.392	0.766071	1.392	0.097839	1.392	0.170525	1.392	0.00623	1.392	0.0101539
1.393	0.954605	1.393	0.956117	1.393	0.762453	1.393	0.766081	1.393	0.097963	1.393	0.170826	1.393	0.006233	1.393	0.0101581
1.394	0.954592	1.394	0.956117	1.394	0.762463	1.394	0.766092	1.394	0.098097	1.394	0.171128	1.394	0.006232	1.394	0.0101623
1.395	0.954653	1.395	0.956117	1.395	0.762516	1.395	0.766102	1.395	0.098238	1.395	0.17143	1.395	0.006245	1.395	0.0101665
1.396	0.954739	1.396	0.956117	1.396	0.762528	1.396	0.766112	1.396	0.098354	1.396	0.171732	1.396	0.006258	1.396	0.0101708
1.397	0.954861	1.397	0.956116	1.397	0.76259	1.397	0.766122	1.397	0.098552	1.397	0.172034	1.397	0.006265	1.397	0.010175
1.398	0.95481	1.398	0.956116	1.398	0.762631	1.398	0.766133	1.398	0.098663	1.398	0.172337	1.398	0.006269	1.398	0.0101793
1.399	0.954834	1.399	0.956116	1.399	0.762673	1.399	0.766143	1.399	0.098836	1.399	0.17264	1.399	0.006272	1.399	0.0101835
1.4	0.954908	1.4	0.956116	1.4	0.762717	1.4	0.766154	1.4	0.099034	1.4	0.172943	1.4	0.006265	1.4	0.0101877
1.401	0.954915	1.401	0.956116	1.401	0.762702	1.401	0.766164	1.401	0.099161	1.401	0.173246	1.401	0.006264	1.401	0.010192
1.402	0.954895	1.402	0.956115	1.402	0.762703	1.402	0.766175	1.402	0.099346	1.402	0.17355	1.402	0.006263	1.402	0.0101962
1.403	0.954791	1.403	0.956115	1.403	0.762734	1.403	0.766185	1.403	0.099502	1.403	0.173854	1.403	0.006264	1.403	0.0102005
1.404	0.954779	1.404	0.956115	1.404	0.762681	1.404	0.766196	1.404	0.099661	1.404	0.174158	1.404	0.006267	1.404	0.0102048
1.405	0.954778	1.405	0.956115	1.405	0.762771	1.405	0.766207	1.405	0.099833	1.405	0.174463	1.405	0.006267	1.405	0.010209
1.406	0.954841	1.406	0.956115	1.406	0.762806	1.406	0.766218	1.406	0.099943	1.406	0.174768	1.406	0.006271	1.406	0.0102133
1.407	0.954901	1.407	0.956114	1.407	0.762729	1.407	0.766228	1.407	0.100154	1.407	0.175073	1.407	0.006268	1.407	0.0102176
1.408	0.954907	1.408	0.956114	1.408	0.762762	1.408	0.766239	1.408	0.10028	1.408	0.175378	1.408	0.006265	1.408	0.0102218
1.409	0.954927	1.409	0.956114	1.409	0.762653	1.409	0.76625	1.409	0.100389	1.409	0.175684	1.409	0.006272	1.409	0.0102261
1.41	0.954933	1.41	0.956114	1.41	0.762794	1.41	0.766261	1.41	0.100574	1.41	0.17599	1.41	0.006271	1.41	0.0102304
1.411	0.954859	1.411	0.956114	1.411	0.762774	1.411	0.766272	1.411	0.100718	1.411	0.176296	1.411	0.006269	1.411	0.0102347
1.412	0.95486	1.412	0.956113	1.412	0.762748	1.412	0.766283	1.412	0.100872	1.412	0.176603	1.412	0.006262	1.412	0.010239
1.413	0.954811	1.413	0.956113	1.413	0.762782	1.413	0.766294	1.413	0.101031	1.413	0.176909	1.413	0.006252	1.413	0.0102433
1.414	0.954839	1.414	0.956113	1.414	0.762811	1.414	0.766305	1.414	0.101203	1.414	0.177216	1.414	0.006246	1.414	0.0102475
1.415	0.954842	1.415	0.956113	1.415	0.762786	1.415	0.766316	1.415	0.101371	1.415	0.177524	1.415	0.006245	1.415	0.0102518
1.416	0.954917	1.416	0.956113	1.416	0.762693	1.416	0.766327	1.416	0.101498	1.416	0.177831	1.416	0.006247	1.416	0.0102561
1.417	0.954894	1.417	0.956113	1.417	0.762703	1.417	0.766338	1.417	0.101665	1.417	0.178139	1.417	0.00625	1.417	0.0102604
1.418	0.954804	1.418	0.956112	1.418	0.762717	1.418	0.766349	1.418	0.101814	1.418	0.178447	1.418	0.006252	1.418	0.0102647
1.419	0.954717	1.419	0.956112	1.419	0.762661	1.419	0.76636	1.419	0.101962	1.419	0.178756	1.419	0.00625	1.419	0.0102691
1.42	0.954687	1.42	0.956112	1.42	0.762605	1.42	0.766371	1.42	0.10209	1.42	0.179064	1.42	0.00625	1.42	0.0102734
1.421	0.954684	1.421	0.956112	1.421	0.76268	1.421	0.766382	1.421	0.102246	1.421	0.179373	1.421	0.006246	1.421	0.0102777
1.422	0.954735	1.422	0.956112	1.422	0.762629	1.422	0.766393	1.422	0.102461	1.422	0.179682	1.422	0.006247	1.422	0.010282
1.423	0.954615	1.423	0.956112	1.423	0.762613	1.423	0.766405	1.423	0.102606	1.423	0.179991	1.423	0.006242	1.423	0.0102863
1.424	0.954747	1.424	0.956111	1.424	0.762597	1.424	0.766416	1.424	0.102769	1.424	0.180301	1.424	0.00625	1.424	0.0102906
1.425	0.954824	1.425	0.956111	1.425	0.762579	1.425	0.766427	1.425	0.102932	1.425	0.180611	1.425	0.006252	1.425	0.0102949
1.426	0.954743	1.426	0.956111	1.426	0.762581	1.426	0.766438	1.426	0.103107	1.426	0.180921	1.426	0.006258	1.426	0.0102993
1.427	0.954756	1.427	0.956111	1.427	0.762635	1.427	0.76645	1.427	0.103278	1.427	0.181232	1.427	0.00626	1.427	0.0103036
1.428	0.954831	1.428	0.956111	1.428	0.762645	1.428	0.766461	1.428	0.103466	1.428	0.181542	1.428	0.006255	1.428	0.0103079
1.429	0.9548	1.429	0.956111	1.429	0.762646	1.429	0.766472	1.429	0.103604	1.429	0.181853	1.429	0.006261	1.429	0.0103123
1.43	0.954887	1.43	0.95611	1.43	0.762644	1.43	0.766484	1.43	0.103733	1.43	0.182164	1.43	0.006262	1.43	0.0103166
1.431	0.954878	1.431	0.95611	1.431	0.76259	1.431	0.766495	1.431	0.103863	1.431	0.182476	1.431	0.006254	1.431	0.0103209
1.432	0.955011	1.432	0.95611	1.432	0.762692	1.432	0.766506	1.432	0.104029	1.432	0.182788	1.432	0.006253	1.432	0.0103253
1.433	0.954953	1.433	0.95611	1.433	0.762872	1.433	0.766518	1.433	0.104206	1.433	0.183099	1.433	0.006253	1.433	0.0103296
1.434	0.955021	1.434	0.95611	1.434	0.762957	1.434	0.766529	1.434	0.104339	1.434	0.183412	1.434	0.006259	1.434	0.010334
1.435	0.955008	1.435	0.95611	1.435	0.7629	1.435	0.76654	1.435	0.104516	1.435	0.183724	1.435	0.006251	1.435	0.0103383
1.436	0.955099	1.436	0.95611	1.436	0.76292	1.436	0.766552	1.436	0.10468	1.436	0.184037	1.436	0.006246	1.436	0.0103427
1.437	0.955093	1.437	0.956109	1.437	0.762911	1.437	0.766563	1.437	0.104861	1.437	0.18435	1.437	0.006245	1.437	0.010347
1.438	0.955132	1.438	0.956109	1.438	0.762925	1.438	0.766575	1.438	0.105029	1.438	0.184663	1.438	0.006241	1.438	0.0103514
1.439	0.9551	1.439	0.956109	1.439	0.762969	1.439	0.766586	1.439	0.105204	1.439	0.184976	1.439	0.00625	1.439	0.0103557
1.44	0.955057	1.44	0.956109	1.44	0.76305	1.44	0.766597	1.44	0.105361	1.44	0.18529	1.44	0.006248	1.44	0.0103601
1.441	0.954932	1.441	0.956109	1.441	0.763017	1.441	0.766609	1.441	0.105513	1.441	0.185604	1.441	0.00624	1.441	0.0103644
1.442	0.954946	1.442	0.956109	1.442	0.763076	1.442	0.76662	1.442	0.105699	1.442	0.185918	1.442	0.00624	1.442	0.0103688
1.443	0.954926	1.443	0.956109	1.443	0.763055	1.443	0.766632	1.443	0.105863	1.443	0.186233	1.443	0.006244	1.443	0.0103732
1.444	0.954959	1.444	0.956109	1.444	0.762995	1.444	0.766643	1.444	0.106009	1.444	0.186547	1.444	0.006245	1.444	0.0103775
1.445	0.955017	1.445	0.956108	1.445	0.762979	1.445	0.766655	1.445	0.106132	1.445	0.186862	1.445	0.006244	1.445	0.0103819
1.446	0.954954	1.446	0.956108	1.446	0.762978	1.446	0.766666	1.446	0.106266	1.446	0.187177	1.446	0.006246	1.446	0.0103863
1.447	0.955009	1.447	0.956108	1.447	0.762994	1.447	0.766678	1.447	0.106418	1.447	0.187493	1.447	0.006246	1.447	0.0103906
1.448	0.954944	1.448	0.956108	1.448	0.762992	1.448	0.766689	1.448	0.10656	1.448	0.187808	1.448	0.006243	1.448	0.010395
1.449	0.954907	1.449	0.956108	1.449	0.762988	1.449	0.7667	1.449	0.106701	1.449	0.188124	1.449	0.006245	1.449	0.0103994
1.45	0.954897	1.45	0.956108	1.45	0.762941	1.45	0.766712	1.45	0.106875	1.45	0.18844	1.45	0.00624	1.45	0.0104038
1.451	0.954832	1.451	0.956108	1.451	0.762885	1.451	0.766723	1.451	0.107034	1.451	0.188756	1.451	0.006241	1.451	0.0104082
1.452	0.954837	1.452	0.956108	1.452	0.762866	1.452	0.766735	1.452	0.107179	1.452	0.189073	1.452	0.006248	1.452	0.0104125
1.453	0.954809	1.453	0.956108	1.453	0.762818	1.453	0.766746	1.453	0.107357	1.453	0.18939	1.453	0.006246	1.453	0.0104169
1.454	0.954876	1.454	0.956108	1.454	0.762675	1.454	0.766758	1.454	0.107541	1.454	0.189707	1.454	0.00625	1.454	0.0104213
1.455	0.954934	1.455	0.956107	1.455	0.762691	1.455	0.766769	1.455	0.107716	1.455	0.190024	1.455	0.00625	1.455	0.0104257
1.456	0.955019	1.456	0.956107	1.456	0.762728	1.456	0.76678	1.456	0.10786	1.456	0.190341	1.456	0.006251	1.456	0.0104301
1.457	0.955006	1.457	0.956107	1.457	0.76278	1.457	0.766792	1.457	0.107994	1.457	0.190659	1.457	0.006253	1.457	0.0104345
1.458	0.954977	1.458	0.956107	1.458	0.762764	1.458	0.766803	1.458	0.108191	1.458	0.190977	1.458	0.006255	1.458	0.0104389
1.459	0.95494	1.459	0.956107	1.459	0.762742	1.459	0.766815	1.459	0.10836	1.459	0.191295	1.459	0.006258	1.459	0.0104433
1.46	0.954859	1.46	0.956107	1.46	0.76275	1.46	0.766826	1.46	0.108512	1.46	0.191614	1.46	0.006257	1.46	0.0104476
1.461	0.954822	1.461	0.956107	1.461	0.762822	1.461	0.766837	1.461	0.108622	1.461	0.191932	1.461	0.006251	1.461	0.010452
1.462	0.954912	1.462	0.956107	1.462	0.762833	1.462	0.766849	1.462	0.10876	1.462	0.192251	1.462	0.00625	1.462	0.0104564
1.463	0.954957	1.463	0.956107	1.463	0.762838	1.463	0.76686	1.463	0.108927	1.463	0.19257	1.463	0.006251	1.463	0.0104608
1.464	0.954979	1.464	0.956107	1.464	0.762923	1.464	0.766872	1.464	0.109104	1.464	0.192889	1.464	0.006253	1.464	0.0104652
1.465	0.954955	1.465	0.956107	1.465	0.762942	1.465	0.766883	1.465	0.109246	1.465	0.193209	1.465	0.006254	1.465	0.0104696
1.466	0.954939	1.466	0.956106	1.466	0.762949	1.466	0.766894	1.466	0.109342	1.466	0.193529	1.466	0.006245	1.466	0.010474
1.467	0.954922	1.467	0.956106	1.467	0.762948	1.467	0.766905	1.467	0.109469	1.467	0.193849	1.467	0.006247	1.467	0.0104785
1.468	0.954891	1.468	0.956106	1.468	0.762842	1.468	0.766917	1.468	0.109653	1.468	0.194169	1.468	0.006248	1.468	0.0104829
1.469	0.954846	1.469	0.956106	1.469	0.762878	1.469	0.766928	1.469	0.109788	1.469	0.194489	1.469	0.006247	1.469	0.0104873
1.47	0.954914	1.47	0.956106	1.47	0.762932	1.47	0.766939	1.47	0.109937	1.47	0.19481	1.47	0.006245	1.47	0.0104917
1.471	0.954862	1.471	0.956106	1.471	0.762926	1.471	0.766951	1.471	0.110098	1.471	0.195131	1.471	0.006234	1.471	0.0104961
1.472	0.954788	1.472	0.956106	1.472	0.762898	1.472	0.766962	1.472	0.11032	1.472	0.195452	1.472	0.00623	1.472	0.0105005
1.473	0.954786	1.473	0.956106	1.473	0.76288	1.473	0.766973	1.473	0.110479	1.473	0.195773	1.473	0.006225	1.473	0.0105049
1.474	0.954748	1.474	0.956106	1.474	0.762832	1.474	0.766984	1.474	0.110675	1.474	0.196094	1.474	0.006233	1.474	0.0105093
1.475	0.954788	1.475	0.956106	1.475	0.762812	1.475	0.766995	1.475	0.110844	1.475	0.196416	1.475	0.00623	1.475	0.0105137
1.476	0.954701	1.476	0.956106	1.476	0.7628	1.476	0.767006	1.476	0.110971	1.476	0.196738	1.476	0.006227	1.476	0.0105182
1.477	0.954653	1.477	0.956106	1.477	0.762785	1.477	0.767018	1.477	0.111112	1.477	0.19706	1.477	0.006221	1.477	0.0105226
1.478	0.954619	1.478	0.956106	1.478	0.762714	1.478	0.767029	1.478	0.111297	1.478	0.197382	1.478	0.006221	1.478	0.010527
1.479	0.954746	1.479	0.956106	1.479	0.762752	1.479	0.76704	1.479	0.111488	1.479	0.197705	1.479	0.006217	1.479	0.0105314
1.48	0.954788	1.48	0.956106	1.48	0.762791	1.48	0.767051	1.48	0.11168	1.48	0.198028	1.48	0.006209	1.48	0.0105358
1.481	0.9548	1.481	0.956106	1.481	0.7627	1.481	0.767062	1.481	0.111807	1.481	0.19835	1.481	0.006212	1.481	0.0105403
1.482	0.954717	1.482	0.956105	1.482	0.762777	1.482	0.767073	1.482	0.112008	1.482	0.198674	1.482	0.006216	1.482	0.0105447
1.483	0.954701	1.483	0.956105	1.483	0.762776	1.483	0.767084	1.483	0.112152	1.483	0.198997	1.483	0.006218	1.483	0.0105491
1.484	0.9547	1.484	0.956105	1.484	0.762854	1.484	0.767095	1.484	0.112301	1.484	0.19932	1.484	0.006214	1.484	0.0105535
1.485	0.954649	1.485	0.956105	1.485	0.762827	1.485	0.767106	1.485	0.112478	1.485	0.199644	1.485	0.006216	1.485	0.0105579
1.486	0.954694	1.486	0.956105	1.486	0.76282	1.486	0.767117	1.486	0.112663	1.486	0.199968	1.486	0.006216	1.486	0.0105624
1.487	0.954681	1.487	0.956105	1.487	0.76286	1.487	0.767128	1.487	0.112824	1.487	0.200292	1.487	0.00621	1.487	0.0105668
1.488	0.954688	1.488	0.956105	1.488	0.762854	1.488	0.767139	1.488	0.113001	1.488	0.200616	1.488	0.006207	1.488	0.0105712
1.489	0.954717	1.489	0.956105	1.489	0.762802	1.489	0.767149	1.489	0.113193	1.489	0.200941	1.489	0.00621	1.489	0.0105757
1.49	0.954747	1.49	0.956105	1.49	0.762739	1.49	0.76716	1.49	0.113364	1.49	0.201266	1.49	0.006201	1.49	0.0105801
1.491	0.954758	1.491	0.956105	1.491	0.762795	1.491	0.767171	1.491	0.113508	1.491	0.201591	1.491	0.006203	1.491	0.0105845
1.492	0.954876	1.492	0.956105	1.492	0.762722	1.492	0.767182	1.492	0.113709	1.492	0.201916	1.492	0.006207	1.492	0.0105889
1.493	0.954804	1.493	0.956105	1.493	0.762665	1.493	0.767193	1.493	0.113899	1.493	0.202241	1.493	0.006209	1.493	0.0105934
1.494	0.954882	1.494	0.956105	1.494	0.762675	1.494	0.767203	1.494	0.114104	1.494	0.202566	1.494	0.006201	1.494	0.0105978
1.495	0.95482	1.495	0.956105	1.495	0.762722	1.495	0.767214	1.495	0.114241	1.495	0.202892	1.495	0.006204	1.495	0.0106022
1.496	0.954848	1.496	0.956105	1.496	0.762801	1.496	0.767225	1.496	0.114422	1.496	0.203218	1.496	0.006194	1.496	0.0106067
1.497	0.954876	1.497	0.956105	1.497	0.762731	1.497	0.767235	1.497	0.114602	1.497	0.203544	1.497	0.006194	1.497	0.0106111
1.498	0.954926	1.498	0.956105	1.498	0.762777	1.498	0.767246	1.498	0.114802	1.498	0.20387	1.498	0.006193	1.498	0.0106156
1.499	0.954906	1.499	0.956105	1.499	0.76279	1.499	0.767257	1.499	0.114968	1.499	0.204197	1.499	0.006188	1.499	0.01062
1.5	0.954998	1.5	0.956105	1.5	0.762788	1.5	0.767267	1.5	0.115144	1.5	0.204523	1.5	0.006185	1.5	0.0106244
1.501	0.95498	1.501	0.956105	1.501	0.762809	1.501	0.767278	1.501	0.115321	1.501	0.20485	1.501	0.006186	1.501	0.0106289
1.502	0.955017	1.502	0.956105	1.502	0.762732	1.502	0.767288	1.502	0.115441	1.502	0.205177	1.502	0.006184	1.502	0.0106333
1.503	0.954955	1.503	0.956105	1.503	0.762739	1.503	0.767298	1.503	0.115604	1.503	0.205504	1.503	0.006184	1.503	0.0106377
1.504	0.954896	1.504	0.956105	1.504	0.762662	1.504	0.767309	1.504	0.115796	1.504	0.205832	1.504	0.006187	1.504	0.0106422
1.505	0.954783	1.505	0.956105	1.505	0.762671	1.505	0.767319	1.505	0.115947	1.505	0.206159	1.505	0.006197	1.505	0.0106466
1.506	0.954824	1.506	0.956105	1.506	0.762659	1.506	0.76733	1.506	0.116064	1.506	0.206487	1.506	0.006194	1.506	0.0106511
1.507	0.954707	1.507	0.956105	1.507	0.762637	1.507	0.76734	1.507	0.116236	1.507	0.206815	1.507	0.006186	1.507	0.0106555
1.508	0.954633	1.508	0.956105	1.508	0.762604	1.508	0.76735	1.508	0.11642	1.508	0.207143	1.508	0.00618	1.508	0.0106599
1.509	0.954596	1.509	0.956105	1.509	0.762626	1.509	0.76736	1.509	0.116616	1.509	0.207471	1.509	0.00618	1.509	0.0106644
1.51	0.954635	1.51	0.956105	1.51	0.762591	1.51	0.767371	1.51	0.116763	1.51	0.207799	1.51	0.006184	1.51	0.0106688
1.511	0.954577	1.511	0.956105	1.511	0.762557	1.511	0.767381	1.511	0.116887	1.511	0.208128	1.511	0.006193	1.511	0.0106733
1.512	0.954593	1.512	0.956105	1.512	0.762533	1.512	0.767391	1.512	0.117067	1.512	0.208457	1.512	0.006197	1.512	0.0106777
1.513	0.954615	1.513	0.956105	1.513	0.762591	1.513	0.767401	1.513	0.117264	1.513	0.208785	1.513	0.006188	1.513	0.0106821
1.514	0.954623	1.514	0.956105	1.514	0.762508	1.514	0.767411	1.514	0.11742	1.514	0.209114	1.514	0.006196	1.514	0.0106866
1.515	0.954576	1.515	0.956105	1.515	0.762534	1.515	0.767421	1.515	0.117616	1.515	0.209444	1.515	0.006196	1.515	0.010691
1.516	0.954478	1.516	0.956105	1.516	0.762566	1.516	0.767431	1.516	0.117822	1.516	0.209773	1.516	0.0062	1.516	0.0106955
1.517	0.954526	1.517	0.956105	1.517	0.762605	1.517	0.767441	1.517	0.118006	1.517	0.210103	1.517	0.006197	1.517	0.0106999
1.518	0.954545	1.518	0.956105	1.518	0.762474	1.518	0.767451	1.518	0.118124	1.518	0.210432	1.518	0.006191	1.518	0.0107044
1.519	0.954617	1.519	0.956105	1.519	0.762425	1.519	0.767461	1.519	0.1183	1.519	0.210762	1.519	0.006197	1.519	0.0107088
1.52	0.954687	1.52	0.956105	1.52	0.762391	1.52	0.767471	1.52	0.118501	1.52	0.211092	1.52	0.006201	1.52	0.0107132
1.521	0.954681	1.521	0.956105	1.521	0.762399	1.521	0.767481	1.521	0.118655	1.521	0.211422	1.521	0.006198	1.521	0.0107177
1.522	0.954685	1.522	0.956105	1.522	0.762476	1.522	0.76749	1.522	0.118872	1.522	0.211753	1.522	0.00619	1.522	0.0107221
1.523	0.954722	1.523	0.956105	1.523	0.762453	1.523	0.7675	1.523	0.119074	1.523	0.212083	1.523	0.006188	1.523	0.0107266
1.524	0.954776	1.524	0.956105	1.524	0.762502	1.524	0.76751	1.524	0.119219	1.524	0.212414	1.524	0.006183	1.524	0.010731
1.525	0.954745	1.525	0.956105	1.525	0.762503	1.525	0.767519	1.525	0.119355	1.525	0.212745	1.525	0.006183	1.525	0.0107355
1.526	0.954853	1.526	0.956105	1.526	0.762589	1.526	0.767529	1.526	0.11954	1.526	0.213076	1.526	0.006184	1.526	0.0107399
1.527	0.954815	1.527	0.956105	1.527	0.762586	1.527	0.767538	1.527	0.11973	1.527	0.213407	1.527	0.006184	1.527	0.0107444
1.528	0.954772	1.528	0.956105	1.528	0.762542	1.528	0.767548	1.528	0.119887	1.528	0.213738	1.528	0.00618	1.528	0.0107488
1.529	0.954768	1.529	0.956105	1.529	0.762598	1.529	0.767557	1.529	0.120028	1.529	0.21407	1.529	0.006174	1.529	0.0107532
1.53	0.954767	1.53	0.956105	1.53	0.762703	1.53	0.767567	1.53	0.120226	1.53	0.214401	1.53	0.006171	1.53	0.0107577
1.531	0.954742	1.531	0.956105	1.531	0.76267	1.531	0.767576	1.531	0.12039	1.531	0.214733	1.531	0.006167	1.531	0.0107621
1.532	0.954703	1.532	0.956105	1.532	0.76265	1.532	0.767586	1.532	0.120588	1.532	0.215065	1.532	0.006165	1.532	0.0107666
1.533	0.954691	1.533	0.956105	1.533	0.76265	1.533	0.767595	1.533	0.120759	1.533	0.215397	1.533	0.00616	1.533	0.010771
1.534	0.954745	1.534	0.956105	1.534	0.762587	1.534	0.767604	1.534	0.120933	1.534	0.215729	1.534	0.006163	1.534	0.0107755
1.535	0.954684	1.535	0.956105	1.535	0.762653	1.535	0.767613	1.535	0.121135	1.535	0.216061	1.535	0.006158	1.535	0.0107799
1.536	0.954652	1.536	0.956105	1.536	0.762671	1.536	0.767623	1.536	0.121303	1.536	0.216394	1.536	0.00616	1.536	0.0107844
1.537	0.954577	1.537	0.956105	1.537	0.762657	1.537	0.767632	1.537	0.121543	1.537	0.216726	1.537	0.006167	1.537	0.0107888
1.538	0.9546	1.538	0.956105	1.538	0.762727	1.538	0.767641	1.538	0.121673	1.538	0.217059	1.538	0.00617	1.538	0.0107932
1.539	0.954608	1.539	0.956105	1.539	0.762717	1.539	0.76765	1.539	0.121831	1.539	0.217392	1.539	0.006178	1.539	0.0107977
1.54	0.954677	1.54	0.956105	1.54	0.762718	1.54	0.767659	1.54	0.122003	1.54	0.217725	1.54	0.006167	1.54	0.0108021
1.541	0.954657	1.541	0.956105	1.541	0.762727	1.541	0.767668	1.541	0.122199	1.541	0.218058	1.541	0.006169	1.541	0.0108066
1.542	0.954715	1.542	0.956105	1.542	0.762712	1.542	0.767677	1.542	0.12244	1.542	0.218391	1.542	0.006169	1.542	0.010811
1.543	0.954782	1.543	0.956105	1.543	0.762751	1.543	0.767686	1.543	0.122584	1.543	0.218725	1.543	0.006164	1.543	0.0108155
1.544	0.954875	1.544	0.956105	1.544	0.762618	1.544	0.767695	1.544	0.122792	1.544	0.219058	1.544	0.006165	1.544	0.0108199
1.545	0.954782	1.545	0.956105	1.545	0.762649	1.545	0.767703	1.545	0.122965	1.545	0.219392	1.545	0.006161	1.545	0.0108244
1.546	0.954781	1.546	0.956105	1.546	0.762648	1.546	0.767712	1.546	0.123146	1.546	0.219726	1.546	0.00615	1.546	0.0108288
1.547	0.95479	1.547	0.956105	1.547	0.762735	1.547	0.767721	1.547	0.12331	1.547	0.22006	1.547	0.006154	1.547	0.0108332
1.548	0.954808	1.548	0.956105	1.548	0.7628	1.548	0.767729	1.548	0.123455	1.548	0.220394	1.548	0.006155	1.548	0.0108377
1.549	0.954779	1.549	0.956105	1.549	0.762738	1.549	0.767738	1.549	0.123628	1.549	0.220728	1.549	0.006156	1.549	0.0108421
1.55	0.95474	1.55	0.956105	1.55	0.762742	1.55	0.767747	1.55	0.123789	1.55	0.221062	1.55	0.006154	1.55	0.0108466
1.551	0.954737	1.551	0.956105	1.551	0.762815	1.551	0.767755	1.551	0.123955	1.551	0.221397	1.551	0.006159	1.551	0.010851
1.552	0.954796	1.552	0.956105	1.552	0.762832	1.552	0.767764	1.552	0.124171	1.552	0.221731	1.552	0.006155	1.552	0.0108555
1.553	0.954784	1.553	0.956105	1.553	0.762789	1.553	0.767772	1.553	0.124291	1.553	0.222066	1.553	0.006148	1.553	0.0108599
1.554	0.954764	1.554	0.956105	1.554	0.762821	1.554	0.76778	1.554	0.124458	1.554	0.222401	1.554	0.006152	1.554	0.0108643
1.555	0.954826	1.555	0.956105	1.555	0.762777	1.555	0.767789	1.555	0.124644	1.555	0.222735	1.555	0.006151	1.555	0.0108688
1.556	0.954819	1.556	0.956105	1.556	0.762761	1.556	0.767797	1.556	0.12483	1.556	0.22307	1.556	0.006155	1.556	0.0108732
1.557	0.954869	1.557	0.956105	1.557	0.762678	1.557	0.767805	1.557	0.125008	1.557	0.223406	1.557	0.006156	1.557	0.0108777
1.558	0.954897	1.558	0.956105	1.558	0.762721	1.558	0.767813	1.558	0.125171	1.558	0.223741	1.558	0.006155	1.558	0.0108821
1.559	0.954924	1.559	0.956105	1.559	0.762752	1.559	0.767822	1.559	0.12541	1.559	0.224076	1.559	0.006152	1.559	0.0108865
1.56	0.954933	1.56	0.956105	1.56	0.762866	1.56	0.76783	1.56	0.12558	1.56	0.224412	1.56	0.006151	1.56	0.010891
1.561	0.954925	1.561	0.956105	1.561	0.762806	1.561	0.767838	1.561	0.125698	1.561	0.224747	1.561	0.006152	1.561	0.0108954
1.562	0.954988	1.562	0.956105	1.562	0.762711	1.562	0.767846	1.562	0.125889	1.562	0.225083	1.562	0.006153	1.562	0.0108999
1.563	0.955021	1.563	0.956105	1.563	0.762666	1.563	0.767854	1.563	0.12605	1.563	0.225419	1.563	0.006147	1.563	0.0109043
1.564	0.955024	1.564	0.956105	1.564	0.762645	1.564	0.767862	1.564	0.126241	1.564	0.225754	1.564	0.006145	1.564	0.0109087
1.565	0.955081	1.565	0.956105	1.565	0.7626	1.565	0.767869	1.565	0.126452	1.565	0.22609	1.565	0.00615	1.565	0.0109132
1.566	0.955129	1.566	0.956105	1.566	0.762578	1.566	0.767877	1.566	0.126595	1.566	0.226426	1.566	0.006149	1.566	0.0109176
1.567	0.955025	1.567	0.956106	1.567	0.762521	1.567	0.767885	1.567	0.1268	1.567	0.226763	1.567	0.006144	1.567	0.010922
1.568	0.954954	1.568	0.956106	1.568	0.762661	1.568	0.767893	1.568	0.12696	1.568	0.227099	1.568	0.006146	1.568	0.0109265
1.569	0.954952	1.569	0.956106	1.569	0.762713	1.569	0.7679	1.569	0.127198	1.569	0.227435	1.569	0.006142	1.569	0.0109309
1.57	0.954899	1.57	0.956106	1.57	0.762766	1.57	0.767908	1.57	0.127395	1.57	0.227772	1.57	0.006128	1.57	0.0109354
1.571	0.95499	1.571	0.956106	1.571	0.762703	1.571	0.767916	1.571	0.127614	1.571	0.228108	1.571	0.006125	1.571	0.0109398
1.572	0.954955	1.572	0.956106	1.572	0.762609	1.572	0.767923	1.572	0.127779	1.572	0.228445	1.572	0.006127	1.572	0.0109442
1.573	0.954922	1.573	0.956106	1.573	0.762716	1.573	0.767931	1.573	0.12795	1.573	0.228782	1.573	0.006129	1.573	0.0109487
1.574	0.954942	1.574	0.956106	1.574	0.762735	1.574	0.767938	1.574	0.128139	1.574	0.229118	1.574	0.006135	1.574	0.0109531
1.575	0.95503	1.575	0.956106	1.575	0.762813	1.575	0.767945	1.575	0.128306	1.575	0.229455	1.575	0.006134	1.575	0.0109575
1.576	0.955041	1.576	0.956106	1.576	0.762908	1.576	0.767953	1.576	0.128495	1.576	0.229792	1.576	0.006137	1.576	0.010962
1.577	0.954929	1.577	0.956106	1.577	0.762942	1.577	0.76796	1.577	0.12868	1.577	0.230129	1.577	0.006134	1.577	0.0109664
1.578	0.954907	1.578	0.956106	1.578	0.763087	1.578	0.767967	1.578	0.1288	1.578	0.230467	1.578	0.006138	1.578	0.0109708
1.579	0.954863	1.579	0.956106	1.579	0.763067	1.579	0.767974	1.579	0.128978	1.579	0.230804	1.579	0.006138	1.579	0.0109752
1.58	0.954854	1.58	0.956106	1.58	0.763119	1.58	0.767982	1.58	0.129169	1.58	0.231141	1.58	0.006137	1.58	0.0109797
1.581	0.954831	1.581	0.956106	1.581	0.763046	1.581	0.767989	1.581	0.129328	1.581	0.231479	1.581	0.006137	1.581	0.0109841
1.582	0.954805	1.582	0.956106	1.582	0.762996	1.582	0.767996	1.582	0.129512	1.582	0.231816	1.582	0.006139	1.582	0.0109885
1.583	0.954707	1.583	0.956106	1.583	0.763093	1.583	0.768003	1.583	0.129721	1.583	0.232154	1.583	0.006139	1.583	0.010993
1.584	0.954797	1.584	0.956106	1.584	0.763098	1.584	0.76801	1.584	0.129872	1.584	0.232491	1.584	0.006132	1.584	0.0109974
1.585	0.954776	1.585	0.956106	1.585	0.763119	1.585	0.768016	1.585	0.130057	1.585	0.232829	1.585	0.006126	1.585	0.0110018
1.586	0.954789	1.586	0.956106	1.586	0.763104	1.586	0.768023	1.586	0.130278	1.586	0.233167	1.586	0.006129	1.586	0.0110063
1.587	0.954863	1.587	0.956106	1.587	0.763044	1.587	0.76803	1.587	0.13045	1.587	0.233505	1.587	0.006125	1.587	0.0110107
1.588	0.954814	1.588	0.956106	1.588	0.762974	1.588	0.768037	1.588	0.130618	1.588	0.233843	1.588	0.006125	1.588	0.0110151
1.589	0.954814	1.589	0.956107	1.589	0.763013	1.589	0.768044	1.589	0.130747	1.589	0.234181	1.589	0.006123	1.589	0.0110195
1.59	0.95483	1.59	0.956107	1.59	0.762972	1.59	0.76805	1.59	0.130976	1.59	0.234519	1.59	0.006124	1.59	0.011024
1.591	0.954835	1.591	0.956107	1.591	0.763041	1.591	0.768057	1.591	0.131195	1.591	0.234857	1.591	0.006125	1.591	0.0110284
1.592	0.95486	1.592	0.956107	1.592	0.763036	1.592	0.768063	1.592	0.13135	1.592	0.235195	1.592	0.006126	1.592	0.0110328
1.593	0.954852	1.593	0.956107	1.593	0.763062	1.593	0.76807	1.593	0.13153	1.593	0.235534	1.593	0.006129	1.593	0.0110372
1.594	0.95478	1.594	0.956107	1.594	0.76307	1.594	0.768076	1.594	0.131699	1.594	0.235872	1.594	0.006131	1.594	0.0110417
1.595	0.954809	1.595	0.956107	1.595	0.763084	1.595	0.768083	1.595	0.1319	1.595	0.23621	1.595	0.006135	1.595	0.0110461
1.596	0.954747	1.596	0.956107	1.596	0.76305	1.596	0.768089	1.596	0.132067	1.596	0.236549	1.596	0.006139	1.596	0.0110505
1.597	0.954637	1.597	0.956107	1.597	0.763115	1.597	0.768095	1.597	0.132261	1.597	0.236887	1.597	0.006133	1.597	0.0110549
1.598	0.954669	1.598	0.956107	1.598	0.763108	1.598	0.768102	1.598	0.132468	1.598	0.237226	1.598	0.006125	1.598	0.0110593
1.599	0.954682	1.599	0.956107	1.599	0.763049	1.599	0.768108	1.599	0.132642	1.599	0.237565	1.599	0.006113	1.599	0.0110638
1.6	0.954756	1.6	0.956107	1.6	0.763066	1.6	0.768114	1.6	0.132869	1.6	0.237903	1.6	0.006115	1.6	0.0110682
1.601	0.954686	1.601	0.956107	1.601	0.763136	1.601	0.76812	1.601	0.133074	1.601	0.238242	1.601	0.006112	1.601	0.0110726
1.602	0.954686	1.602	0.956107	1.602	0.763121	1.602	0.768126	1.602	0.133294	1.602	0.238581	1.602	0.006118	1.602	0.011077
1.603	0.954753	1.603	0.956107	1.603	0.763073	1.603	0.768132	1.603	0.13349	1.603	0.23892	1.603	0.006112	1.603	0.0110814
1.604	0.954848	1.604	0.956107	1.604	0.763071	1.604	0.768138	1.604	0.133671	1.604	0.239259	1.604	0.006115	1.604	0.0110859
1.605	0.954786	1.605	0.956107	1.605	0.763074	1.605	0.768144	1.605	0.133879	1.605	0.239597	1.605	0.006119	1.605	0.0110903
1.606	0.954681	1.606	0.956107	1.606	0.763017	1.606	0.76815	1.606	0.134067	1.606	0.239936	1.606	0.006108	1.606	0.0110947
1.607	0.954753	1.607	0.956107	1.607	0.763002	1.607	0.768156	1.607	0.134227	1.607	0.240275	1.607	0.006104	1.607	0.0110991
1.608	0.954749	1.608	0.956108	1.608	0.763003	1.608	0.768161	1.608	0.134424	1.608	0.240615	1.608	0.006102	1.608	0.0111035
1.609	0.954746	1.609	0.956108	1.609	0.763018	1.609	0.768167	1.609	0.134591	1.609	0.240954	1.609	0.006103	1.609	0.0111079
1.61	0.954762	1.61	0.956108	1.61	0.763016	1.61	0.768173	1.61	0.134782	1.61	0.241293	1.61	0.006102	1.61	0.0111123
1.611	0.954806	1.611	0.956108	1.611	0.762967	1.611	0.768178	1.611	0.134995	1.611	0.241632	1.611	0.0061	1.611	0.0111168
1.612	0.954834	1.612	0.956108	1.612	0.762964	1.612	0.768184	1.612	0.135187	1.612	0.241971	1.612	0.006104	1.612	0.0111212
1.613	0.954852	1.613	0.956108	1.613	0.762986	1.613	0.76819	1.613	0.135338	1.613	0.24231	1.613	0.006092	1.613	0.0111256
1.614	0.954852	1.614	0.956108	1.614	0.763018	1.614	0.768195	1.614	0.135552	1.614	0.24265	1.614	0.006084	1.614	0.01113
1.615	0.954872	1.615	0.956108	1.615	0.763003	1.615	0.7682	1.615	0.135737	1.615	0.242989	1.615	0.006092	1.615	0.0111344
1.616	0.954879	1.616	0.956108	1.616	0.763022	1.616	0.768206	1.616	0.135916	1.616	0.243328	1.616	0.00609	1.616	0.0111388
1.617	0.954857	1.617	0.956108	1.617	0.763061	1.617	0.768211	1.617	0.136126	1.617	0.243668	1.617	0.006084	1.617	0.0111432
1.618	0.954829	1.618	0.956108	1.618	0.763051	1.618	0.768216	1.618	0.136329	1.618	0.244007	1.618	0.006088	1.618	0.0111476
1.619	0.954897	1.619	0.956108	1.619	0.763053	1.619	0.768222	1.619	0.136535	1.619	0.244347	1.619	0.006093	1.619	0.011152
1.62	0.954957	1.62	0.956108	1.62	0.763076	1.62	0.768227	1.62	0.136705	1.62	0.244686	1.62	0.00608	1.62	0.0111564
1.621	0.954983	1.621	0.956108	1.621	0.76304	1.621	0.768232	1.621	0.136914	1.621	0.245025	1.621	0.006083	1.621	0.0111608
1.622	0.954913	1.622	0.956108	1.622	0.763051	1.622	0.768237	1.622	0.137051	1.622	0.245365	1.622	0.006077	1.622	0.0111653
1.623	0.954811	1.623	0.956108	1.623	0.763001	1.623	0.768242	1.623	0.13728	1.623	0.245704	1.623	0.006088	1.623	0.0111697
1.624	0.954882	1.624	0.956108	1.624	0.763	1.624	0.768247	1.624	0.137472	1.624	0.246044	1.624	0.006081	1.624	0.0111741
1.625	0.954819	1.625	0.956108	1.625	0.762992	1.625	0.768252	1.625	0.137649	1.625	0.246384	1.625	0.006078	1.625	0.0111785
1.626	0.954884	1.626	0.956109	1.626	0.762912	1.626	0.768257	1.626	0.137863	1.626	0.246723	1.626	0.006082	1.626	0.0111829
1.627	0.954895	1.627	0.956109	1.627	0.762878	1.627	0.768262	1.627	0.138022	1.627	0.247063	1.627	0.006081	1.627	0.0111873
1.628	0.954912	1.628	0.956109	1.628	0.762908	1.628	0.768267	1.628	0.138248	1.628	0.247402	1.628	0.006089	1.628	0.0111917
1.629	0.954885	1.629	0.956109	1.629	0.762962	1.629	0.768271	1.629	0.138401	1.629	0.247742	1.629	0.006081	1.629	0.0111961
1.63	0.954856	1.63	0.956109	1.63	0.762841	1.63	0.768276	1.63	0.138602	1.63	0.248081	1.63	0.006086	1.63	0.0112005
1.631	0.954821	1.631	0.956109	1.631	0.762764	1.631	0.768281	1.631	0.138761	1.631	0.248421	1.631	0.006097	1.631	0.0112049
1.632	0.954822	1.632	0.956109	1.632	0.762736	1.632	0.768285	1.632	0.138971	1.632	0.248761	1.632	0.006097	1.632	0.0112093
1.633	0.954815	1.633	0.956109	1.633	0.762795	1.633	0.76829	1.633	0.139136	1.633	0.2491	1.633	0.006105	1.633	0.0112137
1.634	0.954752	1.634	0.956109	1.634	0.762774	1.634	0.768294	1.634	0.139346	1.634	0.24944	1.634	0.006103	1.634	0.0112181
1.635	0.954759	1.635	0.956109	1.635	0.762736	1.635	0.768299	1.635	0.139552	1.635	0.24978	1.635	0.006104	1.635	0.0112225
1.636	0.954692	1.636	0.956109	1.636	0.762853	1.636	0.768303	1.636	0.139738	1.636	0.250119	1.636	0.006092	1.636	0.0112269
1.637	0.954785	1.637	0.956109	1.637	0.762789	1.637	0.768308	1.637	0.139983	1.637	0.250459	1.637	0.006094	1.637	0.0112313
1.638	0.954733	1.638	0.956109	1.638	0.762769	1.638	0.768312	1.638	0.14015	1.638	0.250798	1.638	0.006088	1.638	0.0112357
1.639	0.954733	1.639	0.956109	1.639	0.762721	1.639	0.768316	1.639	0.140382	1.639	0.251138	1.639	0.006088	1.639	0.0112401
1.64	0.954697	1.64	0.956109	1.64	0.762788	1.64	0.768321	1.64	0.140577	1.64	0.251478	1.64	0.006093	1.64	0.0112445
1.641	0.954698	1.641	0.956109	1.641	0.762808	1.641	0.768325	1.641	0.140705	1.641	0.251817	1.641	0.006083	1.641	0.0112489
1.642	0.954783	1.642	0.95611	1.642	0.762799	1.642	0.768329	1.642	0.140878	1.642	0.252157	1.642	0.006084	1.642	0.0112532
1.643	0.95468	1.643	0.95611	1.643	0.762791	1.643	0.768333	1.643	0.141086	1.643	0.252496	1.643	0.006087	1.643	0.0112576
1.644	0.954675	1.644	0.95611	1.644	0.762857	1.644	0.768337	1.644	0.141268	1.644	0.252836	1.644	0.006089	1.644	0.011262
1.645	0.954698	1.645	0.95611	1.645	0.762936	1.645	0.768341	1.645	0.141427	1.645	0.253175	1.645	0.006079	1.645	0.0112664
1.646	0.954713	1.646	0.95611	1.646	0.762986	1.646	0.768345	1.646	0.14164	1.646	0.253515	1.646	0.006085	1.646	0.0112708
1.647	0.954758	1.647	0.95611	1.647	0.762951	1.647	0.768349	1.647	0.141852	1.647	0.253855	1.647	0.006084	1.647	0.0112752
1.648	0.954718	1.648	0.95611	1.648	0.763026	1.648	0.768353	1.648	0.142086	1.648	0.254194	1.648	0.006083	1.648	0.0112796
1.649	0.954677	1.649	0.95611	1.649	0.762996	1.649	0.768357	1.649	0.142243	1.649	0.254533	1.649	0.006083	1.649	0.011284
1.65	0.954696	1.65	0.95611	1.65	0.763034	1.65	0.768361	1.65	0.142484	1.65	0.254873	1.65	0.006084	1.65	0.0112884
1.651	0.954737	1.651	0.95611	1.651	0.763109	1.651	0.768364	1.651	0.142664	1.651	0.255212	1.651	0.006096	1.651	0.0112928
1.652	0.954586	1.652	0.95611	1.652	0.762968	1.652	0.768368	1.652	0.142815	1.652	0.255552	1.652	0.006093	1.652	0.0112972
1.653	0.954583	1.653	0.95611	1.653	0.763005	1.653	0.768372	1.653	0.142978	1.653	0.255891	1.653	0.006091	1.653	0.0113015
1.654	0.954528	1.654	0.95611	1.654	0.763021	1.654	0.768375	1.654	0.14312	1.654	0.25623	1.654	0.006086	1.654	0.0113059
1.655	0.954543	1.655	0.95611	1.655	0.763125	1.655	0.768379	1.655	0.143322	1.655	0.25657	1.655	0.006084	1.655	0.0113103
1.656	0.95457	1.656	0.95611	1.656	0.763049	1.656	0.768383	1.656	0.143504	1.656	0.256909	1.656	0.006084	1.656	0.0113147
1.657	0.954459	1.657	0.95611	1.657	0.76307	1.657	0.768386	1.657	0.143682	1.657	0.257248	1.657	0.006086	1.657	0.0113191
1.658	0.954581	1.658	0.95611	1.658	0.762999	1.658	0.768389	1.658	0.143872	1.658	0.257588	1.658	0.006087	1.658	0.0113235
1.659	0.954532	1.659	0.956111	1.659	0.762955	1.659	0.768393	1.659	0.144115	1.659	0.257927	1.659	0.006076	1.659	0.0113279
1.66	0.954509	1.66	0.956111	1.66	0.762913	1.66	0.768396	1.66	0.144311	1.66	0.258266	1.66	0.006079	1.66	0.0113322
1.661	0.954552	1.661	0.956111	1.661	0.76287	1.661	0.7684	1.661	0.14449	1.661	0.258605	1.661	0.006076	1.661	0.0113366
1.662	0.954491	1.662	0.956111	1.662	0.762888	1.662	0.768403	1.662	0.144745	1.662	0.258944	1.662	0.006081	1.662	0.011341
1.663	0.954415	1.663	0.956111	1.663	0.76277	1.663	0.768406	1.663	0.144895	1.663	0.259283	1.663	0.006081	1.663	0.0113454
1.664	0.954451	1.664	0.956111	1.664	0.762746	1.664	0.768409	1.664	0.145059	1.664	0.259622	1.664	0.006078	1.664	0.0113498
1.665	0.954428	1.665	0.956111	1.665	0.762745	1.665	0.768412	1.665	0.145194	1.665	0.259961	1.665	0.006071	1.665	0.0113542
1.666	0.954399	1.666	0.956111	1.666	0.762791	1.666	0.768415	1.666	0.145378	1.666	0.2603	1.666	0.006074	1.666	0.0113585
1.667	0.954374	1.667	0.956111	1.667	0.762835	1.667	0.768419	1.667	0.145509	1.667	0.260639	1.667	0.006079	1.667	0.0113629
1.668	0.954336	1.668	0.956111	1.668	0.762887	1.668	0.768422	1.668	0.145683	1.668	0.260977	1.668	0.006081	1.668	0.0113673
1.669	0.954347	1.669	0.956111	1.669	0.762954	1.669	0.768425	1.669	0.145863	1.669	0.261316	1.669	0.006082	1.669	0.0113717
1.67	0.954437	1.67	0.956111	1.67	0.762937	1.67	0.768428	1.67	0.146061	1.67	0.261655	1.67	0.006085	1.67	0.0113761
1.671	0.954436	1.671	0.956111	1.671	0.762967	1.671	0.76843	1.671	0.146289	1.671	0.261993	1.671	0.006075	1.671	0.0113804
1.672	0.954304	1.672	0.956111	1.672	0.762931	1.672	0.768433	1.672	0.14649	1.672	0.262332	1.672	0.006078	1.672	0.0113848
1.673	0.954356	1.673	0.956111	1.673	0.762899	1.673	0.768436	1.673	0.146705	1.673	0.262671	1.673	0.006071	1.673	0.0113892
1.674	0.954358	1.674	0.956111	1.674	0.762863	1.674	0.768439	1.674	0.146903	1.674	0.263009	1.674	0.006071	1.674	0.0113936
1.675	0.954333	1.675	0.956111	1.675	0.763048	1.675	0.768442	1.675	0.147102	1.675	0.263347	1.675	0.006075	1.675	0.011398
1.676	0.954347	1.676	0.956112	1.676	0.76304	1.676	0.768444	1.676	0.147339	1.676	0.263686	1.676	0.006081	1.676	0.0114023
1.677	0.954373	1.677	0.956112	1.677	0.763123	1.677	0.768447	1.677	0.147538	1.677	0.264024	1.677	0.006073	1.677	0.0114067
1.678	0.954456	1.678	0.956112	1.678	0.763086	1.678	0.76845	1.678	0.147737	1.678	0.264362	1.678	0.006079	1.678	0.0114111
1.679	0.954516	1.679	0.956112	1.679	0.763114	1.679	0.768452	1.679	0.147949	1.679	0.2647	1.679	0.006082	1.679	0.0114155
1.68	0.954485	1.68	0.956112	1.68	0.763191	1.68	0.768455	1.68	0.148157	1.68	0.265038	1.68	0.006083	1.68	0.0114198
1.681	0.954476	1.681	0.956112	1.681	0.763195	1.681	0.768457	1.681	0.148381	1.681	0.265376	1.681	0.006071	1.681	0.0114242
1.682	0.954418	1.682	0.956112	1.682	0.763169	1.682	0.76846	1.682	0.148598	1.682	0.265714	1.682	0.006078	1.682	0.0114286
1.683	0.954379	1.683	0.956112	1.683	0.763152	1.683	0.768462	1.683	0.148819	1.683	0.266052	1.683	0.006078	1.683	0.011433
1.684	0.954364	1.684	0.956112	1.684	0.763123	1.684	0.768464	1.684	0.149039	1.684	0.26639	1.684	0.006068	1.684	0.0114373
1.685	0.954371	1.685	0.956112	1.685	0.763067	1.685	0.768467	1.685	0.149222	1.685	0.266728	1.685	0.006071	1.685	0.0114417
1.686	0.954315	1.686	0.956112	1.686	0.763004	1.686	0.768469	1.686	0.14938	1.686	0.267065	1.686	0.006069	1.686	0.0114461
1.687	0.954338	1.687	0.956112	1.687	0.762982	1.687	0.768471	1.687	0.149567	1.687	0.267403	1.687	0.006061	1.687	0.0114505
1.688	0.954442	1.688	0.956112	1.688	0.762983	1.688	0.768474	1.688	0.149753	1.688	0.26774	1.688	0.006061	1.688	0.0114548
1.689	0.954375	1.689	0.956112	1.689	0.762959	1.689	0.768476	1.689	0.149934	1.689	0.268077	1.689	0.006062	1.689	0.0114592
1.69	0.95438	1.69	0.956112	1.69	0.762933	1.69	0.768478	1.69	0.150142	1.69	0.268415	1.69	0.006059	1.69	0.0114636
1.691	0.95442	1.691	0.956112	1.691	0.762843	1.691	0.76848	1.691	0.150329	1.691	0.268752	1.691	0.006061	1.691	0.011468
1.692	0.954444	1.692	0.956112	1.692	0.762892	1.692	0.768482	1.692	0.150543	1.692	0.269089	1.692	0.00606	1.692	0.0114723
1.693	0.954515	1.693	0.956112	1.693	0.762864	1.693	0.768484	1.693	0.150712	1.693	0.269426	1.693	0.006058	1.693	0.0114767
1.694	0.954513	1.694	0.956113	1.694	0.762831	1.694	0.768486	1.694	0.150924	1.694	0.269763	1.694	0.006052	1.694	0.0114811
1.695	0.954526	1.695	0.956113	1.695	0.762809	1.695	0.768488	1.695	0.151164	1.695	0.2701	1.695	0.006046	1.695	0.0114855
1.696	0.95451	1.696	0.956113	1.696	0.762799	1.696	0.76849	1.696	0.151383	1.696	0.270436	1.696	0.006044	1.696	0.0114898
1.697	0.954521	1.697	0.956113	1.697	0.762774	1.697	0.768492	1.697	0.151555	1.697	0.270773	1.697	0.006038	1.697	0.0114942
1.698	0.954537	1.698	0.956113	1.698	0.762735	1.698	0.768494	1.698	0.151753	1.698	0.27111	1.698	0.006039	1.698	0.0114986
1.699	0.954525	1.699	0.956113	1.699	0.762723	1.699	0.768496	1.699	0.151959	1.699	0.271446	1.699	0.006034	1.699	0.0115029
1.7	0.954571	1.7	0.956113	1.7	0.762746	1.7	0.768497	1.7	0.152174	1.7	0.271782	1.7	0.006034	1.7	0.0115073
1.701	0.954526	1.701	0.956113	1.701	0.762715	1.701	0.768499	1.701	0.152398	1.701	0.272119	1.701	0.006032	1.701	0.0115117
1.702	0.954505	1.702	0.956113	1.702	0.762698	1.702	0.768501	1.702	0.152593	1.702	0.272455	1.702	0.006026	1.702	0.011516
1.703	0.954443	1.703	0.956113	1.703	0.762568	1.703	0.768503	1.703	0.15278	1.703	0.272791	1.703	0.006019	1.703	0.0115204
1.704	0.954415	1.704	0.956113	1.704	0.762646	1.704	0.768504	1.704	0.152991	1.704	0.273127	1.704	0.006021	1.704	0.0115248
1.705	0.954546	1.705	0.956113	1.705	0.762688	1.705	0.768506	1.705	0.1532	1.705	0.273462	1.705	0.006017	1.705	0.0115292
1.706	0.954565	1.706	0.956113	1.706	0.762725	1.706	0.768507	1.706	0.15344	1.706	0.273798	1.706	0.006021	1.706	0.0115335
1.707	0.954588	1.707	0.956113	1.707	0.762848	1.707	0.768509	1.707	0.153631	1.707	0.274134	1.707	0.006018	1.707	0.0115379
1.708	0.9546	1.708	0.956113	1.708	0.762883	1.708	0.76851	1.708	0.153806	1.708	0.274469	1.708	0.006018	1.708	0.0115423
1.709	0.954669	1.709	0.956113	1.709	0.762854	1.709	0.768512	1.709	0.154024	1.709	0.274804	1.709	0.006014	1.709	0.0115466
1.71	0.954704	1.71	0.956113	1.71	0.7629	1.71	0.768513	1.71	0.154223	1.71	0.27514	1.71	0.006007	1.71	0.011551
1.711	0.954644	1.711	0.956113	1.711	0.762987	1.711	0.768515	1.711	0.154448	1.711	0.275475	1.711	0.006009	1.711	0.0115554
1.712	0.954633	1.712	0.956113	1.712	0.763032	1.712	0.768516	1.712	0.154607	1.712	0.27581	1.712	0.006015	1.712	0.0115597
1.713	0.95471	1.713	0.956114	1.713	0.763055	1.713	0.768517	1.713	0.154825	1.713	0.276145	1.713	0.006022	1.713	0.0115641
1.714	0.954663	1.714	0.956114	1.714	0.763079	1.714	0.768519	1.714	0.155025	1.714	0.276479	1.714	0.006025	1.714	0.0115685
1.715	0.954646	1.715	0.956114	1.715	0.763042	1.715	0.76852	1.715	0.155219	1.715	0.276814	1.715	0.006027	1.715	0.0115729
1.716	0.95469	1.716	0.956114	1.716	0.763008	1.716	0.768521	1.716	0.155411	1.716	0.277148	1.716	0.006028	1.716	0.0115772
1.717	0.954686	1.717	0.956114	1.717	0.762949	1.717	0.768523	1.717	0.155611	1.717	0.277483	1.717	0.006023	1.717	0.0115816
1.718	0.954604	1.718	0.956114	1.718	0.762963	1.718	0.768524	1.718	0.155833	1.718	0.277817	1.718	0.006024	1.718	0.011586
1.719	0.954581	1.719	0.956114	1.719	0.763024	1.719	0.768525	1.719	0.156047	1.719	0.278151	1.719	0.006022	1.719	0.0115903
1.72	0.954543	1.72	0.956114	1.72	0.762962	1.72	0.768526	1.72	0.156232	1.72	0.278485	1.72	0.006014	1.72	0.0115947
1.721	0.954536	1.721	0.956114	1.721	0.762827	1.721	0.768527	1.721	0.156485	1.721	0.278819	1.721	0.006009	1.721	0.0115991
1.722	0.954434	1.722	0.956114	1.722	0.762904	1.722	0.768528	1.722	0.156658	1.722	0.279153	1.722	0.006004	1.722	0.0116034
1.723	0.954474	1.723	0.956114	1.723	0.762845	1.723	0.768529	1.723	0.156838	1.723	0.279486	1.723	0.006002	1.723	0.0116078
1.724	0.954432	1.724	0.956114	1.724	0.762914	1.724	0.76853	1.724	0.157027	1.724	0.27982	1.724	0.006001	1.724	0.0116122
1.725	0.954463	1.725	0.956114	1.725	0.762986	1.725	0.768531	1.725	0.157242	1.725	0.280153	1.725	0.005995	1.725	0.0116165
1.726	0.954448	1.726	0.956114	1.726	0.762969	1.726	0.768532	1.726	0.157426	1.726	0.280486	1.726	0.005994	1.726	0.0116209
1.727	0.954457	1.727	0.956114	1.727	0.762958	1.727	0.768533	1.727	0.157652	1.727	0.280819	1.727	0.005991	1.727	0.0116253
1.728	0.954476	1.728	0.956114	1.728	0.763025	1.728	0.768534	1.728	0.157876	1.728	0.281152	1.728	0.005996	1.728	0.0116297
1.729	0.954471	1.729	0.956114	1.729	0.762964	1.729	0.768535	1.729	0.158134	1.729	0.281484	1.729	0.006001	1.729	0.011634
1.73	0.954479	1.73	0.956114	1.73	0.762949	1.73	0.768535	1.73	0.158345	1.73	0.281817	1.73	0.005992	1.73	0.0116384
1.731	0.954417	1.731	0.956114	1.731	0.762963	1.731	0.768536	1.731	0.1586	1.731	0.282149	1.731	0.005986	1.731	0.0116428
1.732	0.954402	1.732	0.956114	1.732	0.763064	1.732	0.768537	1.732	0.158742	1.732	0.282482	1.732	0.005985	1.732	0.0116471
1.733	0.954391	1.733	0.956115	1.733	0.763054	1.733	0.768538	1.733	0.158957	1.733	0.282814	1.733	0.005978	1.733	0.0116515
1.734	0.954491	1.734	0.956115	1.734	0.763025	1.734	0.768538	1.734	0.159182	1.734	0.283146	1.734	0.005974	1.734	0.0116559
1.735	0.95449	1.735	0.956115	1.735	0.763057	1.735	0.768539	1.735	0.15944	1.735	0.283477	1.735	0.00596	1.735	0.0116602
1.736	0.954476	1.736	0.956115	1.736	0.763136	1.736	0.76854	1.736	0.159611	1.736	0.283809	1.736	0.005962	1.736	0.0116646
1.737	0.954493	1.737	0.956115	1.737	0.76316	1.737	0.76854	1.737	0.159823	1.737	0.28414	1.737	0.005965	1.737	0.011669
1.738	0.954572	1.738	0.956115	1.738	0.763257	1.738	0.768541	1.738	0.160028	1.738	0.284472	1.738	0.005963	1.738	0.0116734
1.739	0.954509	1.739	0.956115	1.739	0.763213	1.739	0.768541	1.739	0.160268	1.739	0.284803	1.739	0.005966	1.739	0.0116777
1.74	0.954607	1.74	0.956115	1.74	0.763143	1.74	0.768542	1.74	0.160447	1.74	0.285134	1.74	0.00597	1.74	0.0116821
1.741	0.954604	1.741	0.956115	1.741	0.763076	1.741	0.768542	1.741	0.160618	1.741	0.285464	1.741	0.005968	1.741	0.0116865
1.742	0.954546	1.742	0.956115	1.742	0.762978	1.742	0.768543	1.742	0.160826	1.742	0.285795	1.742	0.00597	1.742	0.0116908
1.743	0.954475	1.743	0.956115	1.743	0.763012	1.743	0.768543	1.743	0.160973	1.743	0.286126	1.743	0.005965	1.743	0.0116952
1.744	0.954389	1.744	0.956115	1.744	0.762947	1.744	0.768544	1.744	0.16122	1.744	0.286456	1.744	0.005968	1.744	0.0116996
1.745	0.954498	1.745	0.956115	1.745	0.762865	1.745	0.768544	1.745	0.161475	1.745	0.286786	1.745	0.005967	1.745	0.011704
1.746	0.95447	1.746	0.956115	1.746	0.762962	1.746	0.768545	1.746	0.161626	1.746	0.287116	1.746	0.005967	1.746	0.0117083
1.747	0.954481	1.747	0.956115	1.747	0.762769	1.747	0.768545	1.747	0.161838	1.747	0.287446	1.747	0.005969	1.747	0.0117127
1.748	0.954548	1.748	0.956115	1.748	0.76285	1.748	0.768545	1.748	0.162098	1.748	0.287775	1.748	0.005973	1.748	0.0117171
1.749	0.954631	1.749	0.956115	1.749	0.762864	1.749	0.768545	1.749	0.16234	1.749	0.288105	1.749	0.005969	1.749	0.0117215
1.75	0.954612	1.75	0.956115	1.75	0.762899	1.75	0.768546	1.75	0.162535	1.75	0.288434	1.75	0.005965	1.75	0.0117258
1.751	0.954623	1.751	0.956115	1.751	0.762895	1.751	0.768546	1.751	0.162774	1.751	0.288763	1.751	0.005953	1.751	0.0117302
1.752	0.954507	1.752	0.956115	1.752	0.762894	1.752	0.768546	1.752	0.162966	1.752	0.289092	1.752	0.005951	1.752	0.0117346
1.753	0.954604	1.753	0.956115	1.753	0.762876	1.753	0.768546	1.753	0.16316	1.753	0.28942	1.753	0.005951	1.753	0.011739
1.754	0.954662	1.754	0.956115	1.754	0.762916	1.754	0.768547	1.754	0.16337	1.754	0.289749	1.754	0.005953	1.754	0.0117433
1.755	0.954661	1.755	0.956115	1.755	0.762952	1.755	0.768547	1.755	0.163526	1.755	0.290077	1.755	0.005949	1.755	0.0117477
1.756	0.954636	1.756	0.956115	1.756	0.762929	1.756	0.768547	1.756	0.163767	1.756	0.290405	1.756	0.005949	1.756	0.0117521
1.757	0.954643	1.757	0.956116	1.757	0.76291	1.757	0.768547	1.757	0.164016	1.757	0.290733	1.757	0.005945	1.757	0.0117565
1.758	0.954604	1.758	0.956116	1.758	0.762954	1.758	0.768547	1.758	0.164191	1.758	0.291061	1.758	0.005945	1.758	0.0117608
1.759	0.954664	1.759	0.956116	1.759	0.762916	1.759	0.768547	1.759	0.16443	1.759	0.291388	1.759	0.005941	1.759	0.0117652
1.76	0.954678	1.76	0.956116	1.76	0.762901	1.76	0.768547	1.76	0.164597	1.76	0.291715	1.76	0.005935	1.76	0.0117696
1.761	0.954736	1.761	0.956116	1.761	0.762879	1.761	0.768547	1.761	0.164756	1.761	0.292043	1.761	0.005934	1.761	0.011774
1.762	0.954737	1.762	0.956116	1.762	0.76277	1.762	0.768547	1.762	0.164944	1.762	0.292369	1.762	0.005942	1.762	0.0117784
1.763	0.954687	1.763	0.956116	1.763	0.762849	1.763	0.768547	1.763	0.165144	1.763	0.292696	1.763	0.005943	1.763	0.0117827
1.764	0.954685	1.764	0.956116	1.764	0.762779	1.764	0.768547	1.764	0.165342	1.764	0.293023	1.764	0.005943	1.764	0.0117871
1.765	0.954612	1.765	0.956116	1.765	0.762862	1.765	0.768547	1.765	0.16555	1.765	0.293349	1.765	0.005944	1.765	0.0117915
1.766	0.954648	1.766	0.956116	1.766	0.762865	1.766	0.768547	1.766	0.16579	1.766	0.293675	1.766	0.005947	1.766	0.0117959
1.767	0.954656	1.767	0.956116	1.767	0.762966	1.767	0.768547	1.767	0.165994	1.767	0.294001	1.767	0.005951	1.767	0.0118003
1.768	0.954572	1.768	0.956116	1.768	0.762971	1.768	0.768546	1.768	0.166245	1.768	0.294327	1.768	0.005951	1.768	0.0118046
1.769	0.954542	1.769	0.956116	1.769	0.763034	1.769	0.768546	1.769	0.166492	1.769	0.294652	1.769	0.005943	1.769	0.011809
1.77	0.954481	1.77	0.956116	1.77	0.763061	1.77	0.768546	1.77	0.16669	1.77	0.294977	1.77	0.005949	1.77	0.0118134
1.771	0.954564	1.771	0.956116	1.771	0.763128	1.771	0.768546	1.771	0.166917	1.771	0.295302	1.771	0.005948	1.771	0.0118178
1.772	0.954537	1.772	0.956116	1.772	0.763135	1.772	0.768546	1.772	0.167095	1.772	0.295627	1.772	0.005947	1.772	0.0118222
1.773	0.954584	1.773	0.956116	1.773	0.763223	1.773	0.768545	1.773	0.167327	1.773	0.295952	1.773	0.005948	1.773	0.0118266
1.774	0.95457	1.774	0.956116	1.774	0.763255	1.774	0.768545	1.774	0.167517	1.774	0.296276	1.774	0.005943	1.774	0.011831
1.775	0.954544	1.775	0.956116	1.775	0.76332	1.775	0.768545	1.775	0.167753	1.775	0.2966	1.775	0.005939	1.775	0.0118353
1.776	0.95456	1.776	0.956116	1.776	0.763344	1.776	0.768544	1.776	0.167997	1.776	0.296924	1.776	0.005939	1.776	0.0118397
1.777	0.954622	1.777	0.956116	1.777	0.763339	1.777	0.768544	1.777	0.168181	1.777	0.297248	1.777	0.005935	1.777	0.0118441
1.778	0.954619	1.778	0.956116	1.778	0.763274	1.778	0.768544	1.778	0.168317	1.778	0.297571	1.778	0.005934	1.778	0.0118485
1.779	0.95469	1.779	0.956116	1.779	0.763238	1.779	0.768543	1.779	0.168519	1.779	0.297895	1.779	0.005939	1.779	0.0118529
1.78	0.954696	1.78	0.956116	1.78	0.76322	1.78	0.768543	1.78	0.168697	1.78	0.298218	1.78	0.005939	1.78	0.0118573
1.781	0.954672	1.781	0.956116	1.781	0.763141	1.781	0.768542	1.781	0.16888	1.781	0.29854	1.781	0.005936	1.781	0.0118617
1.782	0.954753	1.782	0.956116	1.782	0.763201	1.782	0.768542	1.782	0.169115	1.782	0.298863	1.782	0.005929	1.782	0.0118661
1.783	0.954793	1.783	0.956116	1.783	0.763132	1.783	0.768542	1.783	0.169345	1.783	0.299185	1.783	0.005932	1.783	0.0118705
1.784	0.954829	1.784	0.956116	1.784	0.763244	1.784	0.768541	1.784	0.169567	1.784	0.299507	1.784	0.005933	1.784	0.0118749
1.785	0.954739	1.785	0.956116	1.785	0.763297	1.785	0.768541	1.785	0.169737	1.785	0.299829	1.785	0.005917	1.785	0.0118793
1.786	0.954848	1.786	0.956117	1.786	0.763298	1.786	0.76854	1.786	0.169935	1.786	0.300151	1.786	0.00592	1.786	0.0118837
1.787	0.954861	1.787	0.956117	1.787	0.76329	1.787	0.76854	1.787	0.170168	1.787	0.300472	1.787	0.005918	1.787	0.011888
1.788	0.954748	1.788	0.956117	1.788	0.763291	1.788	0.768539	1.788	0.170403	1.788	0.300794	1.788	0.005919	1.788	0.0118924
1.789	0.954721	1.789	0.956117	1.789	0.763209	1.789	0.768538	1.789	0.170596	1.789	0.301114	1.789	0.005915	1.789	0.0118968
1.79	0.954742	1.79	0.956117	1.79	0.763166	1.79	0.768538	1.79	0.170836	1.79	0.301435	1.79	0.005912	1.79	0.0119012
1.791	0.954703	1.791	0.956117	1.791	0.763227	1.791	0.768537	1.791	0.171037	1.791	0.301755	1.791	0.005904	1.791	0.0119056
1.792	0.954665	1.792	0.956117	1.792	0.763193	1.792	0.768537	1.792	0.171262	1.792	0.302076	1.792	0.005905	1.792	0.01191
1.793	0.954675	1.793	0.956117	1.793	0.763219	1.793	0.768536	1.793	0.171436	1.793	0.302396	1.793	0.005909	1.793	0.0119144
1.794	0.954701	1.794	0.956117	1.794	0.76328	1.794	0.768535	1.794	0.171634	1.794	0.302715	1.794	0.005904	1.794	0.0119188
1.795	0.954739	1.795	0.956117	1.795	0.763333	1.795	0.768535	1.795	0.171896	1.795	0.303035	1.795	0.0059	1.795	0.0119232
1.796	0.954732	1.796	0.956117	1.796	0.763386	1.796	0.768534	1.796	0.172151	1.796	0.303354	1.796	0.005897	1.796	0.0119276
1.797	0.954742	1.797	0.956117	1.797	0.763357	1.797	0.768533	1.797	0.172361	1.797	0.303673	1.797	0.005897	1.797	0.0119321
1.798	0.954745	1.798	0.956117	1.798	0.763429	1.798	0.768533	1.798	0.172576	1.798	0.303991	1.798	0.005898	1.798	0.0119365
1.799	0.95474	1.799	0.956117	1.799	0.763405	1.799	0.768532	1.799	0.172775	1.799	0.30431	1.799	0.005897	1.799	0.0119409
1.8	0.9547	1.8	0.956117	1.8	0.763416	1.8	0.768531	1.8	0.173021	1.8	0.304628	1.8	0.005902	1.8	0.0119453
1.801	0.954671	1.801	0.956117	1.801	0.763351	1.801	0.76853	1.801	0.173217	1.801	0.304946	1.801	0.005906	1.801	0.0119497
1.802	0.954603	1.802	0.956117	1.802	0.763376	1.802	0.76853	1.802	0.173432	1.802	0.305263	1.802	0.005908	1.802	0.0119541
1.803	0.954653	1.803	0.956117	1.803	0.763392	1.803	0.768529	1.803	0.173645	1.803	0.305581	1.803	0.005893	1.803	0.0119585
1.804	0.954685	1.804	0.956117	1.804	0.763455	1.804	0.768528	1.804	0.173854	1.804	0.305898	1.804	0.005887	1.804	0.0119629
1.805	0.954636	1.805	0.956117	1.805	0.763436	1.805	0.768527	1.805	0.174047	1.805	0.306215	1.805	0.005875	1.805	0.0119673
1.806	0.954693	1.806	0.956117	1.806	0.763494	1.806	0.768526	1.806	0.174252	1.806	0.306531	1.806	0.005888	1.806	0.0119717
1.807	0.95475	1.807	0.956117	1.807	0.763462	1.807	0.768525	1.807	0.174531	1.807	0.306848	1.807	0.005881	1.807	0.0119761
1.808	0.954729	1.808	0.956117	1.808	0.763479	1.808	0.768525	1.808	0.174722	1.808	0.307164	1.808	0.005885	1.808	0.0119806
1.809	0.95477	1.809	0.956117	1.809	0.76349	1.809	0.768524	1.809	0.174955	1.809	0.307479	1.809	0.005865	1.809	0.011985
1.81	0.954731	1.81	0.956117	1.81	0.763473	1.81	0.768523	1.81	0.175132	1.81	0.307795	1.81	0.005865	1.81	0.0119894
1.811	0.954719	1.811	0.956117	1.811	0.763502	1.811	0.768522	1.811	0.175233	1.811	0.30811	1.811	0.005862	1.811	0.0119938
1.812	0.954707	1.812	0.956117	1.812	0.763498	1.812	0.768521	1.812	0.175449	1.812	0.308425	1.812	0.005857	1.812	0.0119982
1.813	0.954843	1.813	0.956117	1.813	0.763544	1.813	0.76852	1.813	0.175624	1.813	0.308739	1.813	0.005846	1.813	0.0120027
1.814	0.954793	1.814	0.956117	1.814	0.763486	1.814	0.768519	1.814	0.175867	1.814	0.309054	1.814	0.005836	1.814	0.0120071
1.815	0.954867	1.815	0.956117	1.815	0.763505	1.815	0.768518	1.815	0.176093	1.815	0.309368	1.815	0.005837	1.815	0.0120115
1.816	0.954947	1.816	0.956117	1.816	0.763509	1.816	0.768517	1.816	0.176317	1.816	0.309682	1.816	0.005839	1.816	0.0120159
1.817	0.955003	1.817	0.956117	1.817	0.763499	1.817	0.768516	1.817	0.176534	1.817	0.309995	1.817	0.005836	1.817	0.0120203
1.818	0.955005	1.818	0.956117	1.818	0.763494	1.818	0.768515	1.818	0.176803	1.818	0.310308	1.818	0.005825	1.818	0.0120248
1.819	0.955015	1.819	0.956117	1.819	0.763442	1.819	0.768514	1.819	0.177015	1.819	0.310621	1.819	0.005826	1.819	0.0120292
1.82	0.955019	1.82	0.956117	1.82	0.763537	1.82	0.768513	1.82	0.177228	1.82	0.310934	1.82	0.005823	1.82	0.0120336
1.821	0.95507	1.821	0.956117	1.821	0.763507	1.821	0.768512	1.821	0.177426	1.821	0.311246	1.821	0.005819	1.821	0.0120381
1.822	0.954998	1.822	0.956117	1.822	0.763512	1.822	0.768511	1.822	0.177598	1.822	0.311558	1.822	0.005825	1.822	0.0120425
1.823	0.954925	1.823	0.956117	1.823	0.763525	1.823	0.76851	1.823	0.177749	1.823	0.31187	1.823	0.005828	1.823	0.0120469
1.824	0.954838	1.824	0.956117	1.824	0.763665	1.824	0.768509	1.824	0.177955	1.824	0.312182	1.824	0.005832	1.824	0.0120514
1.825	0.954914	1.825	0.956117	1.825	0.763668	1.825	0.768508	1.825	0.178175	1.825	0.312493	1.825	0.005835	1.825	0.0120558
1.826	0.954887	1.826	0.956117	1.826	0.763699	1.826	0.768507	1.826	0.178398	1.826	0.312804	1.826	0.005833	1.826	0.0120602
1.827	0.954937	1.827	0.956118	1.827	0.763735	1.827	0.768506	1.827	0.178618	1.827	0.313114	1.827	0.005838	1.827	0.0120647
1.828	0.954922	1.828	0.956118	1.828	0.763653	1.828	0.768505	1.828	0.17881	1.828	0.313425	1.828	0.005834	1.828	0.0120691
1.829	0.954839	1.829	0.956118	1.829	0.763515	1.829	0.768504	1.829	0.179054	1.829	0.313735	1.829	0.00583	1.829	0.0120735
1.83	0.954836	1.83	0.956118	1.83	0.763508	1.83	0.768503	1.83	0.179239	1.83	0.314044	1.83	0.005827	1.83	0.012078
1.831	0.954864	1.831	0.956118	1.831	0.763448	1.831	0.768501	1.831	0.179423	1.831	0.314354	1.831	0.00583	1.831	0.0120824
1.832	0.954887	1.832	0.956118	1.832	0.763475	1.832	0.7685	1.832	0.179591	1.832	0.314663	1.832	0.00583	1.832	0.0120869
1.833	0.954906	1.833	0.956118	1.833	0.7635	1.833	0.768499	1.833	0.179793	1.833	0.314972	1.833	0.005827	1.833	0.0120913
1.834	0.954896	1.834	0.956118	1.834	0.763477	1.834	0.768498	1.834	0.180027	1.834	0.31528	1.834	0.00583	1.834	0.0120958
1.835	0.954865	1.835	0.956118	1.835	0.763525	1.835	0.768497	1.835	0.180217	1.835	0.315588	1.835	0.005826	1.835	0.0121002
1.836	0.954928	1.836	0.956118	1.836	0.763537	1.836	0.768496	1.836	0.180425	1.836	0.315896	1.836	0.005823	1.836	0.0121047
1.837	0.954892	1.837	0.956118	1.837	0.763546	1.837	0.768494	1.837	0.180625	1.837	0.316203	1.837	0.005816	1.837	0.0121091
1.838	0.954808	1.838	0.956118	1.838	0.763478	1.838	0.768493	1.838	0.180842	1.838	0.316511	1.838	0.005811	1.838	0.0121136
1.839	0.954787	1.839	0.956118	1.839	0.763558	1.839	0.768492	1.839	0.181047	1.839	0.316818	1.839	0.005812	1.839	0.012118
1.84	0.954734	1.84	0.956118	1.84	0.763696	1.84	0.768491	1.84	0.181265	1.84	0.317124	1.84	0.005815	1.84	0.0121225
1.841	0.954791	1.841	0.956118	1.841	0.763616	1.841	0.76849	1.841	0.181467	1.841	0.31743	1.841	0.00581	1.841	0.0121269
1.842	0.954816	1.842	0.956118	1.842	0.763573	1.842	0.768488	1.842	0.181688	1.842	0.317736	1.842	0.005805	1.842	0.0121314
1.843	0.954782	1.843	0.956118	1.843	0.763563	1.843	0.768487	1.843	0.181945	1.843	0.318042	1.843	0.005805	1.843	0.0121358
1.844	0.954763	1.844	0.956118	1.844	0.763522	1.844	0.768486	1.844	0.18219	1.844	0.318347	1.844	0.005811	1.844	0.0121403
1.845	0.954741	1.845	0.956118	1.845	0.763518	1.845	0.768485	1.845	0.182407	1.845	0.318652	1.845	0.005813	1.845	0.0121447
1.846	0.954715	1.846	0.956118	1.846	0.763642	1.846	0.768483	1.846	0.182624	1.846	0.318957	1.846	0.005815	1.846	0.0121492
1.847	0.954718	1.847	0.956118	1.847	0.763682	1.847	0.768482	1.847	0.182822	1.847	0.319261	1.847	0.005822	1.847	0.0121537
1.848	0.954756	1.848	0.956118	1.848	0.763727	1.848	0.768481	1.848	0.183028	1.848	0.319565	1.848	0.005814	1.848	0.0121581
1.849	0.954847	1.849	0.956118	1.849	0.76373	1.849	0.76848	1.849	0.183269	1.849	0.319869	1.849	0.005811	1.849	0.0121626
1.85	0.954912	1.85	0.956118	1.85	0.763796	1.85	0.768478	1.85	0.183461	1.85	0.320172	1.85	0.00581	1.85	0.0121671
1.851	0.954857	1.851	0.956118	1.851	0.763886	1.851	0.768477	1.851	0.183743	1.851	0.320475	1.851	0.005811	1.851	0.0121715
1.852	0.954908	1.852	0.956118	1.852	0.763781	1.852	0.768476	1.852	0.183967	1.852	0.320778	1.852	0.005807	1.852	0.012176
1.853	0.954909	1.853	0.956118	1.853	0.76379	1.853	0.768474	1.853	0.184158	1.853	0.32108	1.853	0.005806	1.853	0.0121805
1.854	0.954921	1.854	0.956118	1.854	0.763811	1.854	0.768473	1.854	0.184356	1.854	0.321382	1.854	0.005805	1.854	0.012185
1.855	0.954898	1.855	0.956118	1.855	0.76379	1.855	0.768472	1.855	0.18457	1.855	0.321684	1.855	0.005803	1.855	0.0121894
1.856	0.954863	1.856	0.956118	1.856	0.763819	1.856	0.76847	1.856	0.184763	1.856	0.321985	1.856	0.005802	1.856	0.0121939
1.857	0.954919	1.857	0.956118	1.857	0.763899	1.857	0.768469	1.857	0.185016	1.857	0.322286	1.857	0.005796	1.857	0.0121984
1.858	0.954859	1.858	0.956118	1.858	0.763897	1.858	0.768468	1.858	0.185265	1.858	0.322587	1.858	0.00579	1.858	0.0122029
1.859	0.954848	1.859	0.956118	1.859	0.763875	1.859	0.768466	1.859	0.185456	1.859	0.322887	1.859	0.005789	1.859	0.0122074
1.86	0.954983	1.86	0.956118	1.86	0.763818	1.86	0.768465	1.86	0.185607	1.86	0.323187	1.86	0.005785	1.86	0.0122118
1.861	0.955051	1.861	0.956118	1.861	0.763853	1.861	0.768464	1.861	0.185822	1.861	0.323487	1.861	0.00578	1.861	0.0122163
1.862	0.955103	1.862	0.956118	1.862	0.763886	1.862	0.768462	1.862	0.186028	1.862	0.323786	1.862	0.005776	1.862	0.0122208
1.863	0.954991	1.863	0.956118	1.863	0.763865	1.863	0.768461	1.863	0.186207	1.863	0.324085	1.863	0.00578	1.863	0.0122253
1.864	0.954934	1.864	0.956118	1.864	0.763908	1.864	0.76846	1.864	0.186402	1.864	0.324383	1.864	0.005778	1.864	0.0122298
1.865	0.954901	1.865	0.956118	1.865	0.763981	1.865	0.768458	1.865	0.186618	1.865	0.324682	1.865	0.005784	1.865	0.0122343
1.866	0.954953	1.866	0.956118	1.866	0.76398	1.866	0.768457	1.866	0.186849	1.866	0.32498	1.866	0.005782	1.866	0.0122388
1.867	0.955018	1.867	0.956118	1.867	0.763964	1.867	0.768456	1.867	0.187039	1.867	0.325277	1.867	0.00577	1.867	0.0122433
1.868	0.955068	1.868	0.956118	1.868	0.764017	1.868	0.768454	1.868	0.187236	1.868	0.325574	1.868	0.005762	1.868	0.0122478
1.869	0.954991	1.869	0.956118	1.869	0.764053	1.869	0.768453	1.869	0.187428	1.869	0.325871	1.869	0.005764	1.869	0.0122523
1.87	0.955004	1.87	0.956118	1.87	0.764152	1.87	0.768451	1.87	0.18766	1.87	0.326167	1.87	0.005767	1.87	0.0122568
1.871	0.955088	1.871	0.956118	1.871	0.764188	1.871	0.76845	1.871	0.187909	1.871	0.326464	1.871	0.005768	1.871	0.0122613
1.872	0.955051	1.872	0.956118	1.872	0.764169	1.872	0.768449	1.872	0.1881	1.872	0.326759	1.872	0.005765	1.872	0.0122658
1.873	0.955075	1.873	0.956118	1.873	0.764035	1.873	0.768447	1.873	0.188377	1.873	0.327055	1.873	0.005765	1.873	0.0122703
1.874	0.955107	1.874	0.956118	1.874	0.76399	1.874	0.768446	1.874	0.188558	1.874	0.32735	1.874	0.005768	1.874	0.0122748
1.875	0.955198	1.875	0.956118	1.875	0.763987	1.875	0.768444	1.875	0.18879	1.875	0.327644	1.875	0.005775	1.875	0.0122793
1.876	0.95517	1.876	0.956118	1.876	0.764024	1.876	0.768443	1.876	0.189021	1.876	0.327939	1.876	0.005773	1.876	0.0122838
1.877	0.955157	1.877	0.956118	1.877	0.764044	1.877	0.768442	1.877	0.189277	1.877	0.328233	1.877	0.005774	1.877	0.0122883
1.878	0.9552	1.878	0.956118	1.878	0.764042	1.878	0.76844	1.878	0.189515	1.878	0.328526	1.878	0.005768	1.878	0.0122928
1.879	0.955198	1.879	0.956118	1.879	0.763975	1.879	0.768439	1.879	0.189691	1.879	0.328819	1.879	0.005765	1.879	0.0122973
1.88	0.955115	1.88	0.956118	1.88	0.763974	1.88	0.768437	1.88	0.189875	1.88	0.329112	1.88	0.005763	1.88	0.0123019
1.881	0.955058	1.881	0.956118	1.881	0.763995	1.881	0.768436	1.881	0.190067	1.881	0.329404	1.881	0.005757	1.881	0.0123064
1.882	0.9551	1.882	0.956118	1.882	0.763973	1.882	0.768434	1.882	0.19025	1.882	0.329697	1.882	0.005753	1.882	0.0123109
1.883	0.954948	1.883	0.956118	1.883	0.763936	1.883	0.768433	1.883	0.190497	1.883	0.329988	1.883	0.005755	1.883	0.0123154
1.884	0.955005	1.884	0.956118	1.884	0.763955	1.884	0.768432	1.884	0.190715	1.884	0.33028	1.884	0.005757	1.884	0.0123199
1.885	0.954923	1.885	0.956118	1.885	0.763943	1.885	0.76843	1.885	0.190949	1.885	0.330571	1.885	0.005761	1.885	0.0123245
1.886	0.954863	1.886	0.956118	1.886	0.763976	1.886	0.768429	1.886	0.191126	1.886	0.330861	1.886	0.005764	1.886	0.012329
1.887	0.954938	1.887	0.956118	1.887	0.763937	1.887	0.768427	1.887	0.191363	1.887	0.331151	1.887	0.005764	1.887	0.0123335
1.888	0.954931	1.888	0.956118	1.888	0.763922	1.888	0.768426	1.888	0.191564	1.888	0.331441	1.888	0.005759	1.888	0.0123381
1.889	0.954908	1.889	0.956118	1.889	0.763854	1.889	0.768424	1.889	0.191737	1.889	0.331731	1.889	0.005756	1.889	0.0123426
1.89	0.954901	1.89	0.956118	1.89	0.763898	1.89	0.768423	1.89	0.191949	1.89	0.33202	1.89	0.005762	1.89	0.0123471
1.891	0.95501	1.891	0.956118	1.891	0.763917	1.891	0.768421	1.891	0.192172	1.891	0.332308	1.891	0.00575	1.891	0.0123517
1.892	0.955044	1.892	0.956118	1.892	0.763981	1.892	0.76842	1.892	0.192409	1.892	0.332597	1.892	0.005758	1.892	0.0123562
1.893	0.955043	1.893	0.956118	1.893	0.763937	1.893	0.768418	1.893	0.192645	1.893	0.332884	1.893	0.005758	1.893	0.0123607
1.894	0.955073	1.894	0.956118	1.894	0.763883	1.894	0.768417	1.894	0.192862	1.894	0.333172	1.894	0.005762	1.894	0.0123653
1.895	0.955151	1.895	0.956118	1.895	0.76389	1.895	0.768416	1.895	0.193049	1.895	0.333459	1.895	0.005748	1.895	0.0123698
1.896	0.955253	1.896	0.956118	1.896	0.763868	1.896	0.768414	1.896	0.193268	1.896	0.333746	1.896	0.005735	1.896	0.0123744
1.897	0.955303	1.897	0.956118	1.897	0.76389	1.897	0.768413	1.897	0.193435	1.897	0.334032	1.897	0.005736	1.897	0.0123789
1.898	0.955423	1.898	0.956118	1.898	0.763854	1.898	0.768411	1.898	0.193659	1.898	0.334318	1.898	0.005733	1.898	0.0123835
1.899	0.955388	1.899	0.956118	1.899	0.763862	1.899	0.76841	1.899	0.193902	1.899	0.334604	1.899	0.005733	1.899	0.012388
1.9	0.955409	1.9	0.956118	1.9	0.763941	1.9	0.768408	1.9	0.194089	1.9	0.334889	1.9	0.005733	1.9	0.0123926
1.901	0.955416	1.901	0.956118	1.901	0.763957	1.901	0.768407	1.901	0.194311	1.901	0.335174	1.901	0.005728	1.901	0.0123971
1.902	0.955351	1.902	0.956118	1.902	0.764065	1.902	0.768405	1.902	0.194538	1.902	0.335458	1.902	0.005725	1.902	0.0124017
1.903	0.955282	1.903	0.956118	1.903	0.763937	1.903	0.768404	1.903	0.194756	1.903	0.335742	1.903	0.005722	1.903	0.0124063
1.904	0.955238	1.904	0.956118	1.904	0.763906	1.904	0.768402	1.904	0.194978	1.904	0.336026	1.904	0.005713	1.904	0.0124108
1.905	0.955258	1.905	0.956118	1.905	0.76389	1.905	0.768401	1.905	0.19525	1.905	0.336309	1.905	0.005716	1.905	0.0124154
1.906	0.955249	1.906	0.956118	1.906	0.763914	1.906	0.7684	1.906	0.19548	1.906	0.336592	1.906	0.005705	1.906	0.01242
1.907	0.955148	1.907	0.956118	1.907	0.76386	1.907	0.768398	1.907	0.195666	1.907	0.336874	1.907	0.005708	1.907	0.0124245
1.908	0.955236	1.908	0.956118	1.908	0.763945	1.908	0.768397	1.908	0.195825	1.908	0.337156	1.908	0.005711	1.908	0.0124291
1.909	0.955291	1.909	0.956118	1.909	0.763884	1.909	0.768395	1.909	0.196021	1.909	0.337438	1.909	0.005719	1.909	0.0124337
1.91	0.95523	1.91	0.956118	1.91	0.763874	1.91	0.768394	1.91	0.19624	1.91	0.337719	1.91	0.005722	1.91	0.0124382
1.911	0.955182	1.911	0.956118	1.911	0.763781	1.911	0.768392	1.911	0.196493	1.911	0.338	1.911	0.005719	1.911	0.0124428
1.912	0.955083	1.912	0.956118	1.912	0.763843	1.912	0.768391	1.912	0.196772	1.912	0.33828	1.912	0.005714	1.912	0.0124474
1.913	0.95505	1.913	0.956118	1.913	0.763873	1.913	0.768389	1.913	0.196946	1.913	0.33856	1.913	0.005719	1.913	0.012452
1.914	0.955067	1.914	0.956118	1.914	0.763818	1.914	0.768388	1.914	0.19716	1.914	0.338839	1.914	0.005723	1.914	0.0124565
1.915	0.955066	1.915	0.956118	1.915	0.763866	1.915	0.768386	1.915	0.197384	1.915	0.339119	1.915	0.005719	1.915	0.0124611
1.916	0.955044	1.916	0.956118	1.916	0.763864	1.916	0.768385	1.916	0.197601	1.916	0.339397	1.916	0.005722	1.916	0.0124657
1.917	0.955053	1.917	0.956118	1.917	0.763925	1.917	0.768384	1.917	0.197776	1.917	0.339676	1.917	0.005716	1.917	0.0124703
1.918	0.955143	1.918	0.956118	1.918	0.763917	1.918	0.768382	1.918	0.197991	1.918	0.339953	1.918	0.005716	1.918	0.0124749
1.919	0.955155	1.919	0.956118	1.919	0.763978	1.919	0.768381	1.919	0.198225	1.919	0.340231	1.919	0.005706	1.919	0.0124795
1.92	0.955061	1.92	0.956118	1.92	0.763969	1.92	0.768379	1.92	0.198433	1.92	0.340508	1.92	0.005708	1.92	0.0124841
1.921	0.95509	1.921	0.956118	1.921	0.763896	1.921	0.768378	1.921	0.198695	1.921	0.340785	1.921	0.005703	1.921	0.0124887
1.922	0.955165	1.922	0.956118	1.922	0.763949	1.922	0.768376	1.922	0.198976	1.922	0.341061	1.922	0.005703	1.922	0.0124933
1.923	0.955196	1.923	0.956118	1.923	0.763902	1.923	0.768375	1.923	0.199184	1.923	0.341337	1.923	0.005705	1.923	0.0124979
1.924	0.955238	1.924	0.956118	1.924	0.763974	1.924	0.768373	1.924	0.199395	1.924	0.341612	1.924	0.005702	1.924	0.0125025
1.925	0.955178	1.925	0.956118	1.925	0.764026	1.925	0.768372	1.925	0.199597	1.925	0.341887	1.925	0.005702	1.925	0.0125071
1.926	0.955101	1.926	0.956118	1.926	0.76404	1.926	0.76837	1.926	0.199795	1.926	0.342162	1.926	0.005702	1.926	0.0125117
1.927	0.955147	1.927	0.956118	1.927	0.764141	1.927	0.768369	1.927	0.199953	1.927	0.342436	1.927	0.005714	1.927	0.0125163
1.928	0.955157	1.928	0.956118	1.928	0.76415	1.928	0.768368	1.928	0.200164	1.928	0.34271	1.928	0.005707	1.928	0.0125209
1.929	0.955015	1.929	0.956118	1.929	0.764182	1.929	0.768366	1.929	0.200398	1.929	0.342983	1.929	0.005709	1.929	0.0125255
1.93	0.955044	1.93	0.956118	1.93	0.764145	1.93	0.768365	1.93	0.20057	1.93	0.343256	1.93	0.005715	1.93	0.0125301
1.931	0.95503	1.931	0.956118	1.931	0.76407	1.931	0.768363	1.931	0.200845	1.931	0.343528	1.931	0.005717	1.931	0.0125347
1.932	0.954992	1.932	0.956118	1.932	0.764049	1.932	0.768362	1.932	0.201008	1.932	0.3438	1.932	0.005714	1.932	0.0125394
1.933	0.954944	1.933	0.956118	1.933	0.764113	1.933	0.76836	1.933	0.201273	1.933	0.344072	1.933	0.005719	1.933	0.012544
1.934	0.954961	1.934	0.956118	1.934	0.764105	1.934	0.768359	1.934	0.201493	1.934	0.344343	1.934	0.005723	1.934	0.0125486
1.935	0.95495	1.935	0.956118	1.935	0.764094	1.935	0.768358	1.935	0.201759	1.935	0.344614	1.935	0.005722	1.935	0.0125532
1.936	0.954959	1.936	0.956118	1.936	0.764128	1.936	0.768356	1.936	0.202003	1.936	0.344884	1.936	0.005726	1.936	0.0125579
1.937	0.95489	1.937	0.956118	1.937	0.764142	1.937	0.768355	1.937	0.202143	1.937	0.345154	1.937	0.005727	1.937	0.0125625
1.938	0.954895	1.938	0.956118	1.938	0.764223	1.938	0.768353	1.938	0.2024	1.938	0.345423	1.938	0.005728	1.938	0.0125671
1.939	0.954826	1.939	0.956118	1.939	0.76415	1.939	0.768352	1.939	0.202558	1.939	0.345692	1.939	0.005739	1.939	0.0125717
1.94	0.954825	1.94	0.956118	1.94	0.764096	1.94	0.768351	1.94	0.20276	1.94	0.345961	1.94	0.005735	1.94	0.0125764
1.941	0.95488	1.941	0.956118	1.941	0.764115	1.941	0.768349	1.941	0.202971	1.941	0.346229	1.941	0.005737	1.941	0.012581
1.942	0.954906	1.942	0.956118	1.942	0.763955	1.942	0.768348	1.942	0.203187	1.942	0.346497	1.942	0.005736	1.942	0.0125857
1.943	0.954849	1.943	0.956118	1.943	0.764009	1.943	0.768346	1.943	0.203409	1.943	0.346764	1.943	0.00574	1.943	0.0125903
1.944	0.954794	1.944	0.956118	1.944	0.763985	1.944	0.768345	1.944	0.203686	1.944	0.347031	1.944	0.005754	1.944	0.0125949
1.945	0.954859	1.945	0.956118	1.945	0.76402	1.945	0.768344	1.945	0.203886	1.945	0.347297	1.945	0.005749	1.945	0.0125996
1.946	0.95489	1.946	0.956118	1.946	0.764058	1.946	0.768342	1.946	0.2041	1.946	0.347563	1.946	0.005744	1.946	0.0126042
1.947	0.9549	1.947	0.956118	1.947	0.764043	1.947	0.768341	1.947	0.204345	1.947	0.347829	1.947	0.005741	1.947	0.0126089
1.948	0.95486	1.948	0.956118	1.948	0.764189	1.948	0.768339	1.948	0.204544	1.948	0.348094	1.948	0.005739	1.948	0.0126135
1.949	0.954805	1.949	0.956118	1.949	0.764217	1.949	0.768338	1.949	0.204785	1.949	0.348358	1.949	0.005737	1.949	0.0126182
1.95	0.954829	1.95	0.956118	1.95	0.764213	1.95	0.768337	1.95	0.204997	1.95	0.348622	1.95	0.005735	1.95	0.0126229
1.951	0.954813	1.951	0.956118	1.951	0.764244	1.951	0.768335	1.951	0.205257	1.951	0.348886	1.951	0.005726	1.951	0.0126275
1.952	0.95472	1.952	0.956118	1.952	0.764174	1.952	0.768334	1.952	0.205488	1.952	0.349149	1.952	0.005729	1.952	0.0126322
1.953	0.954742	1.953	0.956118	1.953	0.7643	1.953	0.768333	1.953	0.205734	1.953	0.349412	1.953	0.005732	1.953	0.0126368
1.954	0.954755	1.954	0.956118	1.954	0.764386	1.954	0.768331	1.954	0.205965	1.954	0.349675	1.954	0.005729	1.954	0.0126415
1.955	0.954733	1.955	0.956118	1.955	0.764423	1.955	0.76833	1.955	0.206222	1.955	0.349937	1.955	0.005727	1.955	0.0126462
1.956	0.954716	1.956	0.956118	1.956	0.764487	1.956	0.768329	1.956	0.206503	1.956	0.350198	1.956	0.005732	1.956	0.0126509
1.957	0.954661	1.957	0.956118	1.957	0.764396	1.957	0.768327	1.957	0.206738	1.957	0.350459	1.957	0.00573	1.957	0.0126555
1.958	0.954697	1.958	0.956118	1.958	0.764356	1.958	0.768326	1.958	0.206965	1.958	0.35072	1.958	0.005731	1.958	0.0126602
1.959	0.954743	1.959	0.956118	1.959	0.764458	1.959	0.768325	1.959	0.207158	1.959	0.35098	1.959	0.005729	1.959	0.0126649
1.96	0.954772	1.96	0.956118	1.96	0.764432	1.96	0.768323	1.96	0.207411	1.96	0.351239	1.96	0.005726	1.96	0.0126696
1.961	0.954775	1.961	0.956118	1.961	0.764438	1.961	0.768322	1.961	0.20762	1.961	0.351499	1.961	0.005727	1.961	0.0126742
1.962	0.954835	1.962	0.956118	1.962	0.764369	1.962	0.768321	1.962	0.20788	1.962	0.351757	1.962	0.005732	1.962	0.0126789
1.963	0.954847	1.963	0.956118	1.963	0.764402	1.963	0.768319	1.963	0.208105	1.963	0.352016	1.963	0.005724	1.963	0.0126836
1.964	0.954854	1.964	0.956118	1.964	0.764472	1.964	0.768318	1.964	0.208318	1.964	0.352274	1.964	0.005725	1.964	0.0126883
1.965	0.954777	1.965	0.956118	1.965	0.764433	1.965	0.768317	1.965	0.208583	1.965	0.352531	1.965	0.005724	1.965	0.012693
1.966	0.95486	1.966	0.956118	1.966	0.764498	1.966	0.768315	1.966	0.208824	1.966	0.352788	1.966	0.005719	1.966	0.0126977
1.967	0.954851	1.967	0.956118	1.967	0.764427	1.967	0.768314	1.967	0.209005	1.967	0.353044	1.967	0.005718	1.967	0.0127024
1.968	0.954935	1.968	0.956118	1.968	0.764345	1.968	0.768313	1.968	0.209286	1.968	0.3533	1.968	0.005718	1.968	0.0127071
1.969	0.954958	1.969	0.956118	1.969	0.764236	1.969	0.768311	1.969	0.209496	1.969	0.353556	1.969	0.005716	1.969	0.0127118
1.97	0.955001	1.97	0.956118	1.97	0.764219	1.97	0.76831	1.97	0.209686	1.97	0.353811	1.97	0.005705	1.97	0.0127165
1.971	0.954933	1.971	0.956118	1.971	0.764184	1.971	0.768309	1.971	0.209938	1.971	0.354066	1.971	0.005702	1.971	0.0127212
1.972	0.954969	1.972	0.956118	1.972	0.764271	1.972	0.768308	1.972	0.210147	1.972	0.35432	1.972	0.005707	1.972	0.0127259
1.973	0.954839	1.973	0.956118	1.973	0.764154	1.973	0.768306	1.973	0.210377	1.973	0.354574	1.973	0.005702	1.973	0.0127306
1.974	0.954741	1.974	0.956118	1.974	0.764169	1.974	0.768305	1.974	0.210657	1.974	0.354827	1.974	0.005704	1.974	0.0127353
1.975	0.954788	1.975	0.956118	1.975	0.764171	1.975	0.768304	1.975	0.210897	1.975	0.35508	1.975	0.005695	1.975	0.01274
1.976	0.954853	1.976	0.956118	1.976	0.764243	1.976	0.768302	1.976	0.211061	1.976	0.355332	1.976	0.005694	1.976	0.0127447
1.977	0.954899	1.977	0.956118	1.977	0.764411	1.977	0.768301	1.977	0.211273	1.977	0.355584	1.977	0.005694	1.977	0.0127495
1.978	0.954837	1.978	0.956118	1.978	0.764399	1.978	0.7683	1.978	0.2115	1.978	0.355835	1.978	0.005701	1.978	0.0127542
1.979	0.954832	1.979	0.956118	1.979	0.764474	1.979	0.768299	1.979	0.211751	1.979	0.356086	1.979	0.005699	1.979	0.0127589
1.98	0.954874	1.98	0.956118	1.98	0.764452	1.98	0.768297	1.98	0.211909	1.98	0.356337	1.98	0.005712	1.98	0.0127636
1.981	0.954908	1.981	0.956118	1.981	0.764381	1.981	0.768296	1.981	0.212138	1.981	0.356587	1.981	0.005713	1.981	0.0127683
1.982	0.954911	1.982	0.956118	1.982	0.764391	1.982	0.768295	1.982	0.212336	1.982	0.356836	1.982	0.005713	1.982	0.0127731
1.983	0.954852	1.983	0.956118	1.983	0.764456	1.983	0.768294	1.983	0.212519	1.983	0.357085	1.983	0.005713	1.983	0.0127778
1.984	0.954882	1.984	0.956118	1.984	0.764518	1.984	0.768293	1.984	0.212776	1.984	0.357334	1.984	0.005712	1.984	0.0127825
1.985	0.954867	1.985	0.956118	1.985	0.764569	1.985	0.768291	1.985	0.212999	1.985	0.357582	1.985	0.005719	1.985	0.0127873
1.986	0.954794	1.986	0.956118	1.986	0.764538	1.986	0.76829	1.986	0.213246	1.986	0.35783	1.986	0.005722	1.986	0.012792
1.987	0.954691	1.987	0.956118	1.987	0.764512	1.987	0.768289	1.987	0.213447	1.987	0.358077	1.987	0.005727	1.987	0.0127968
1.988	0.954702	1.988	0.956118	1.988	0.76456	1.988	0.768288	1.988	0.213604	1.988	0.358323	1.988	0.005723	1.988	0.0128015
1.989	0.954743	1.989	0.956118	1.989	0.764469	1.989	0.768286	1.989	0.213805	1.989	0.35857	1.989	0.005712	1.989	0.0128062
1.99	0.954813	1.99	0.956118	1.99	0.764394	1.99	0.768285	1.99	0.214111	1.99	0.358815	1.99	0.005715	1.99	0.012811
1.991	0.954839	1.991	0.956118	1.991	0.76439	1.991	0.768284	1.991	0.214277	1.991	0.359061	1.991	0.00572	1.991	0.0128157
1.992	0.954843	1.992	0.956118	1.992	0.764357	1.992	0.768283	1.992	0.214481	1.992	0.359305	1.992	0.005716	1.992	0.0128205
1.993	0.954948	1.993	0.956118	1.993	0.764385	1.993	0.768282	1.993	0.214741	1.993	0.35955	1.993	0.005714	1.993	0.0128253
1.994	0.955002	1.994	0.956118	1.994	0.764327	1.994	0.768281	1.994	0.214919	1.994	0.359793	1.994	0.005712	1.994	0.01283
1.995	0.955101	1.995	0.956118	1.995	0.764351	1.995	0.768279	1.995	0.215161	1.995	0.360037	1.995	0.005718	1.995	0.0128348
1.996	0.955044	1.996	0.956118	1.996	0.764322	1.996	0.768278	1.996	0.215362	1.996	0.36028	1.996	0.00572	1.996	0.0128395
1.997	0.955115	1.997	0.956118	1.997	0.764383	1.997	0.768277	1.997	0.215628	1.997	0.360522	1.997	0.005719	1.997	0.0128443
1.998	0.954985	1.998	0.956118	1.998	0.764393	1.998	0.768276	1.998	0.215856	1.998	0.360764	1.998	0.005724	1.998	0.0128491
1.999	0.955007	1.999	0.956118	1.999	0.764314	1.999	0.768275	1.999	0.216065	1.999	0.361005	1.999	0.005722	1.999	0.0128538
[truncated: 4,001 more rows]
