# Supplementary material for: Equivalence and its invalidation between non-Markovian and Markovian spreading dynamics on complex networks
Source: Nat Commun. 2019 Aug 23;10:3748. doi: 10.1038/s41467-019-11763-z (PMC6707263; doi:10.1038/s41467-019-11763-z)
Supplement: Supplementary file 3 — Source Data [file 41467_2019_11763_MOESM3_ESM.zip › data/Figure_3/Fig3_I_Scale-free.dat]

0	0.01	0	0.01	0	0.01	0	0.01	0	0.01	0	0.01	0	0.01	0	0.01
1E-3	0.018958	1E-3	0.0130776	1E-3	0.010107	1E-3	0.0100988	1E-3	0.01	1E-3	0.0100001	1E-3	0.01	1E-3	0.00999996
0.002	0.027629	0.002	0.0167517	0.002	0.010219	0.002	0.0101999	0.002	0.01	0.002	0.0100002	0.002	0.01	0.002	0.00999984
0.003	0.038585	0.003	0.0213207	0.003	0.010329	0.003	0.0103035	0.003	0.009999	0.003	0.0100005	0.003	0.01	0.003	0.00999964
0.004	0.051489	0.004	0.0271803	0.004	0.010419	0.004	0.0104096	0.004	0.01	0.004	0.0100009	0.004	0.01	0.004	0.00999936
0.005	0.066202	0.005	0.0346151	0.005	0.010516	0.005	0.0105183	0.005	0.010001	0.005	0.0100015	0.005	0.01	0.005	0.009999
0.006	0.082095	0.006	0.0438454	0.006	0.010628	0.006	0.0106295	0.006	0.010004	0.006	0.0100021	0.006	0.009998	0.006	0.00999856
0.007	0.09872	0.007	0.0549645	0.007	0.010726	0.007	0.0107434	0.007	0.010006	0.007	0.0100029	0.007	0.009997	0.007	0.00999804
0.008	0.115817	0.008	0.0679132	0.008	0.010862	0.008	0.0108599	0.008	0.010011	0.008	0.0100038	0.008	0.009996	0.008	0.00999744
0.009	0.133687	0.009	0.0824962	0.009	0.010974	0.009	0.0109793	0.009	0.010009	0.009	0.0100048	0.009	0.009996	0.009	0.00999676
0.01	0.151594	0.01	0.0984373	0.01	0.011099	0.01	0.0111014	0.01	0.010007	0.01	0.0100059	0.01	0.009995	0.01	0.009996
0.011	0.169797	0.011	0.115437	0.011	0.011227	0.011	0.0112265	0.011	0.010009	0.011	0.0100071	0.011	0.009993	0.011	0.00999516
0.012	0.188129	0.012	0.13321	0.012	0.011369	0.012	0.0113545	0.012	0.010012	0.012	0.0100085	0.012	0.009992	0.012	0.00999424
0.013	0.206105	0.013	0.1515	0.013	0.011504	0.013	0.0114855	0.013	0.010011	0.013	0.01001	0.013	0.009991	0.013	0.00999325
0.014	0.223398	0.014	0.170087	0.014	0.011617	0.014	0.0116196	0.014	0.010016	0.014	0.0100115	0.014	0.00999	0.014	0.00999217
0.015	0.240584	0.015	0.188787	0.015	0.011754	0.015	0.0117568	0.015	0.010019	0.015	0.0100133	0.015	0.00999	0.015	0.00999101
0.016	0.257223	0.016	0.207454	0.016	0.011901	0.016	0.0118972	0.016	0.010021	0.016	0.0100151	0.016	0.009987	0.016	0.00998977
0.017	0.273569	0.017	0.225971	0.017	0.011997	0.017	0.0120409	0.017	0.010026	0.017	0.010017	0.017	0.009985	0.017	0.00998846
0.018	0.289616	0.018	0.244247	0.018	0.012122	0.018	0.0121879	0.018	0.010027	0.018	0.0100191	0.018	0.009984	0.018	0.00998706
0.019	0.305354	0.019	0.262214	0.019	0.01226	0.019	0.0123383	0.019	0.010031	0.019	0.0100213	0.019	0.009982	0.019	0.00998558
0.02	0.320558	0.02	0.27982	0.02	0.01242	0.02	0.0124922	0.02	0.010034	0.02	0.0100236	0.02	0.00998	0.02	0.00998403
0.021	0.335347	0.021	0.297027	0.021	0.012585	0.021	0.0126497	0.021	0.010037	0.021	0.010026	0.021	0.009975	0.021	0.0099824
0.022	0.349591	0.022	0.313808	0.022	0.012705	0.022	0.0128108	0.022	0.010037	0.022	0.0100285	0.022	0.009975	0.022	0.00998068
0.023	0.3634	0.023	0.330145	0.023	0.012873	0.023	0.0129756	0.023	0.01004	0.023	0.0100312	0.023	0.009973	0.023	0.00997889
0.024	0.377189	0.024	0.346027	0.024	0.013071	0.024	0.0131442	0.024	0.010044	0.024	0.010034	0.024	0.009973	0.024	0.00997702
0.025	0.390186	0.025	0.36145	0.025	0.013208	0.025	0.0133167	0.025	0.010046	0.025	0.0100369	0.025	0.009972	0.025	0.00997507
0.026	0.402764	0.026	0.376412	0.026	0.013372	0.026	0.013493	0.026	0.010048	0.026	0.0100399	0.026	0.00997	0.026	0.00997304
0.027	0.415073	0.027	0.390916	0.027	0.013534	0.027	0.0136735	0.027	0.01005	0.027	0.010043	0.027	0.009967	0.027	0.00997094
0.028	0.427183	0.028	0.404969	0.028	0.013707	0.028	0.013858	0.028	0.010055	0.028	0.0100463	0.028	0.009965	0.028	0.00996875
0.029	0.438735	0.029	0.418578	0.029	0.013913	0.029	0.0140467	0.029	0.010059	0.029	0.0100497	0.029	0.009963	0.029	0.00996649
0.03	0.450067	0.03	0.431753	0.03	0.014114	0.03	0.0142396	0.03	0.010056	0.03	0.0100532	0.03	0.009961	0.03	0.00996415
0.031	0.461064	0.031	0.444505	0.031	0.014288	0.031	0.014437	0.031	0.010059	0.031	0.0100568	0.031	0.009958	0.031	0.00996173
0.032	0.471613	0.032	0.456845	0.032	0.014446	0.032	0.0146387	0.032	0.010066	0.032	0.0100605	0.032	0.009957	0.032	0.00995923
0.033	0.481809	0.033	0.468787	0.033	0.014611	0.033	0.0148451	0.033	0.01007	0.033	0.0100644	0.033	0.009954	0.033	0.00995666
0.034	0.491925	0.034	0.480341	0.034	0.014789	0.034	0.015056	0.034	0.010083	0.034	0.0100683	0.034	0.009954	0.034	0.009954
0.035	0.501632	0.035	0.491522	0.035	0.01497	0.035	0.0152717	0.035	0.010084	0.035	0.0100724	0.035	0.00995	0.035	0.00995127
0.036	0.511087	0.036	0.502342	0.036	0.015181	0.036	0.0154921	0.036	0.010083	0.036	0.0100766	0.036	0.009945	0.036	0.00994846
0.037	0.520355	0.037	0.512814	0.037	0.015406	0.037	0.0157175	0.037	0.010097	0.037	0.010081	0.037	0.009944	0.037	0.00994558
0.038	0.529258	0.038	0.522951	0.038	0.015651	0.038	0.0159479	0.038	0.010102	0.038	0.0100854	0.038	0.009941	0.038	0.00994262
0.039	0.537847	0.039	0.532764	0.039	0.015826	0.039	0.0161834	0.039	0.010101	0.039	0.01009	0.039	0.009938	0.039	0.00993958
0.04	0.546243	0.04	0.542266	0.04	0.016068	0.04	0.0164241	0.04	0.010108	0.04	0.0100947	0.04	0.009937	0.04	0.00993646
0.041	0.554318	0.041	0.551469	0.041	0.016313	0.041	0.0166701	0.041	0.010117	0.041	0.0100996	0.041	0.00993	0.041	0.00993327
0.042	0.562156	0.042	0.560383	0.042	0.016565	0.042	0.0169215	0.042	0.010121	0.042	0.0101045	0.042	0.009929	0.042	0.00993
0.043	0.569808	0.043	0.569021	0.043	0.01679	0.043	0.0171784	0.043	0.010127	0.043	0.0101096	0.043	0.009923	0.043	0.00992666
0.044	0.577276	0.044	0.577392	0.044	0.017031	0.044	0.0174409	0.044	0.010121	0.044	0.0101148	0.044	0.009922	0.044	0.00992324
0.045	0.584556	0.045	0.585507	0.045	0.017267	0.045	0.0177091	0.045	0.010121	0.045	0.0101201	0.045	0.009914	0.045	0.00991974
0.046	0.591746	0.046	0.593376	0.046	0.017508	0.046	0.0179832	0.046	0.010121	0.046	0.0101255	0.046	0.009913	0.046	0.00991617
0.047	0.598776	0.047	0.601008	0.047	0.017787	0.047	0.0182631	0.047	0.010126	0.047	0.0101311	0.047	0.009908	0.047	0.00991252
0.048	0.605627	0.048	0.608412	0.048	0.018094	0.048	0.0185491	0.048	0.010125	0.048	0.0101368	0.048	0.009902	0.048	0.00990879
0.049	0.612103	0.049	0.615597	0.049	0.018391	0.049	0.0188413	0.049	0.010128	0.049	0.0101426	0.049	0.009896	0.049	0.009905
0.05	0.618368	0.05	0.622571	0.05	0.018632	0.05	0.0191397	0.05	0.010133	0.05	0.0101485	0.05	0.009894	0.05	0.00990112
0.051	0.62453	0.051	0.629343	0.051	0.018932	0.051	0.0194445	0.051	0.010141	0.051	0.0101546	0.051	0.00989	0.051	0.00989717
0.052	0.630504	0.052	0.63592	0.052	0.019214	0.052	0.0197558	0.052	0.010151	0.052	0.0101607	0.052	0.009882	0.052	0.00989315
0.053	0.63648	0.053	0.642308	0.053	0.019514	0.053	0.0200737	0.053	0.010166	0.053	0.010167	0.053	0.009873	0.053	0.00988905
0.054	0.642279	0.054	0.648516	0.054	0.019773	0.054	0.0203983	0.054	0.010173	0.054	0.0101735	0.054	0.009866	0.054	0.00988488
0.055	0.647836	0.055	0.65455	0.055	0.020072	0.055	0.0207297	0.055	0.010171	0.055	0.01018	0.055	0.009864	0.055	0.00988064
0.056	0.653382	0.056	0.660416	0.056	0.020382	0.056	0.0210681	0.056	0.010184	0.056	0.0101867	0.056	0.00986	0.056	0.00987632
0.057	0.658683	0.057	0.666121	0.057	0.020701	0.057	0.0214135	0.057	0.010187	0.057	0.0101935	0.057	0.009857	0.057	0.00987193
0.058	0.663986	0.058	0.671671	0.058	0.021051	0.058	0.0217661	0.058	0.010193	0.058	0.0102005	0.058	0.009852	0.058	0.00986746
0.059	0.669002	0.059	0.67707	0.059	0.021348	0.059	0.0221261	0.059	0.010205	0.059	0.0102075	0.059	0.009847	0.059	0.00986293
0.06	0.673888	0.06	0.682324	0.06	0.021722	0.06	0.0224934	0.06	0.010208	0.06	0.0102147	0.06	0.009845	0.06	0.00985831
0.061	0.678619	0.061	0.687439	0.061	0.022051	0.061	0.0228683	0.061	0.010214	0.061	0.010222	0.061	0.009837	0.061	0.00985363
0.062	0.68334	0.062	0.69242	0.062	0.022434	0.062	0.0232509	0.062	0.010217	0.062	0.0102295	0.062	0.009833	0.062	0.00984888
0.063	0.68792	0.063	0.697271	0.063	0.022731	0.063	0.0236413	0.063	0.010226	0.063	0.010237	0.063	0.009829	0.063	0.00984405
0.064	0.6923	0.064	0.701996	0.064	0.023074	0.064	0.0240396	0.064	0.010223	0.064	0.0102447	0.064	0.009823	0.064	0.00983915
0.065	0.696545	0.065	0.7066	0.065	0.023414	0.065	0.024446	0.065	0.010221	0.065	0.0102525	0.065	0.009818	0.065	0.00983418
0.066	0.700942	0.066	0.711088	0.066	0.023772	0.066	0.0248605	0.066	0.010228	0.066	0.0102605	0.066	0.009813	0.066	0.00982914
0.067	0.705155	0.067	0.715462	0.067	0.024154	0.067	0.0252833	0.067	0.010232	0.067	0.0102686	0.067	0.009811	0.067	0.00982403
0.068	0.709231	0.068	0.719727	0.068	0.024508	0.068	0.0257145	0.068	0.010234	0.068	0.0102768	0.068	0.009805	0.068	0.00981884
0.069	0.713233	0.069	0.723887	0.069	0.024889	0.069	0.0261542	0.069	0.010244	0.069	0.0102851	0.069	0.0098	0.069	0.00981359
0.07	0.716964	0.07	0.727945	0.07	0.025293	0.07	0.0266026	0.07	0.010259	0.07	0.0102936	0.07	0.009792	0.07	0.00980827
0.071	0.720746	0.071	0.731904	0.071	0.025708	0.071	0.0270598	0.071	0.010271	0.071	0.0103022	0.071	0.009786	0.071	0.00980288
0.072	0.724369	0.072	0.735768	0.072	0.026123	0.072	0.0275259	0.072	0.01028	0.072	0.0103109	0.072	0.009773	0.072	0.00979741
0.073	0.728023	0.073	0.739539	0.073	0.026532	0.073	0.0280011	0.073	0.010283	0.073	0.0103198	0.073	0.009772	0.073	0.00979188
0.074	0.731599	0.074	0.74322	0.074	0.026928	0.074	0.0284854	0.074	0.010289	0.074	0.0103288	0.074	0.009768	0.074	0.00978628
0.075	0.734969	0.075	0.746815	0.075	0.027355	0.075	0.028979	0.075	0.010294	0.075	0.0103379	0.075	0.009758	0.075	0.00978061
0.076	0.738385	0.076	0.750327	0.076	0.027774	0.076	0.029482	0.076	0.0103	0.076	0.0103472	0.076	0.009753	0.076	0.00977488
0.077	0.741701	0.077	0.753756	0.077	0.028226	0.077	0.0299945	0.077	0.010311	0.077	0.0103566	0.077	0.009744	0.077	0.00976907
0.078	0.744935	0.078	0.757107	0.078	0.028703	0.078	0.0305167	0.078	0.010317	0.078	0.0103661	0.078	0.00974	0.078	0.0097632
0.079	0.748272	0.079	0.760382	0.079	0.029142	0.079	0.0310487	0.079	0.010335	0.079	0.0103758	0.079	0.009732	0.079	0.00975726
0.08	0.75147	0.08	0.763583	0.08	0.029605	0.08	0.0315906	0.08	0.01034	0.08	0.0103856	0.08	0.009728	0.08	0.00975125
0.081	0.754604	0.081	0.766711	0.081	0.030098	0.081	0.0321425	0.081	0.010357	0.081	0.0103955	0.081	0.00972	0.081	0.00974518
0.082	0.757709	0.082	0.76977	0.082	0.030622	0.082	0.0327046	0.082	0.010372	0.082	0.0104056	0.082	0.009716	0.082	0.00973904
0.083	0.76057	0.083	0.772762	0.083	0.031112	0.083	0.0332769	0.083	0.010377	0.083	0.0104158	0.083	0.009713	0.083	0.00973283
0.084	0.763484	0.084	0.775687	0.084	0.031622	0.084	0.0338596	0.084	0.010382	0.084	0.0104261	0.084	0.009709	0.084	0.00972656
0.085	0.766324	0.085	0.778549	0.085	0.032131	0.085	0.0344528	0.085	0.010398	0.085	0.0104366	0.085	0.009707	0.085	0.00972022
0.086	0.769071	0.086	0.781349	0.086	0.032689	0.086	0.0350567	0.086	0.010401	0.086	0.0104472	0.086	0.009701	0.086	0.00971382
0.087	0.771797	0.087	0.784089	0.087	0.033255	0.087	0.0356712	0.087	0.010412	0.087	0.0104579	0.087	0.009697	0.087	0.00970735
0.088	0.774522	0.088	0.78677	0.088	0.033846	0.088	0.0362967	0.088	0.010436	0.088	0.0104688	0.088	0.009686	0.088	0.00970082
0.089	0.777165	0.089	0.789395	0.089	0.034378	0.089	0.036933	0.089	0.010448	0.089	0.0104798	0.089	0.009682	0.089	0.00969422
0.09	0.779691	0.09	0.791964	0.09	0.034965	0.09	0.0375805	0.09	0.010477	0.09	0.010491	0.09	0.009673	0.09	0.00968756
0.091	0.782242	0.091	0.79448	0.091	0.035548	0.091	0.0382391	0.091	0.010485	0.091	0.0105023	0.091	0.009669	0.091	0.00968084
0.092	0.784724	0.092	0.796943	0.092	0.036063	0.092	0.038909	0.092	0.010522	0.092	0.0105137	0.092	0.009661	0.092	0.00967405
0.093	0.787217	0.093	0.799356	0.093	0.036631	0.093	0.0395904	0.093	0.010531	0.093	0.0105253	0.093	0.009652	0.093	0.0096672
0.094	0.789668	0.094	0.801719	0.094	0.037229	0.094	0.0402832	0.094	0.010547	0.094	0.010537	0.094	0.009642	0.094	0.00966029
0.095	0.791991	0.095	0.804034	0.095	0.037865	0.095	0.0409876	0.095	0.010554	0.095	0.0105488	0.095	0.009639	0.095	0.00965332
0.096	0.794278	0.096	0.806302	0.096	0.038478	0.096	0.0417037	0.096	0.010574	0.096	0.0105608	0.096	0.009633	0.096	0.00964629
0.097	0.796479	0.097	0.808525	0.097	0.039084	0.097	0.0424317	0.097	0.010582	0.097	0.010573	0.097	0.009626	0.097	0.00963919
0.098	0.798597	0.098	0.810703	0.098	0.039696	0.098	0.0431715	0.098	0.0106	0.098	0.0105853	0.098	0.009621	0.098	0.00963203
0.099	0.800736	0.099	0.812838	0.099	0.040378	0.099	0.0439234	0.099	0.010619	0.099	0.0105977	0.099	0.009615	0.099	0.00962482
0.1	0.802753	0.1	0.81493	0.1	0.04106	0.1	0.0446873	0.1	0.010626	0.1	0.0106103	0.1	0.009611	0.1	0.00961754
0.101	0.804751	0.101	0.816982	0.101	0.041674	0.101	0.0454634	0.101	0.01063	0.101	0.010623	0.101	0.009605	0.101	0.0096102
0.102	0.806803	0.102	0.818994	0.102	0.042336	0.102	0.0462518	0.102	0.010638	0.102	0.0106358	0.102	0.009597	0.102	0.00960281
0.103	0.808894	0.103	0.820966	0.103	0.043037	0.103	0.0470526	0.103	0.010639	0.103	0.0106488	0.103	0.009592	0.103	0.00959535
0.104	0.810852	0.104	0.822901	0.104	0.043703	0.104	0.0478657	0.104	0.010644	0.104	0.010662	0.104	0.009584	0.104	0.00958784
0.105	0.812821	0.105	0.824798	0.105	0.044382	0.105	0.0486914	0.105	0.010662	0.105	0.0106753	0.105	0.009578	0.105	0.00958027
0.106	0.814669	0.106	0.82666	0.106	0.0451	0.106	0.0495297	0.106	0.01068	0.106	0.0106887	0.106	0.009572	0.106	0.00957264
0.107	0.81655	0.107	0.828486	0.107	0.045769	0.107	0.0503807	0.107	0.010693	0.107	0.0107023	0.107	0.009568	0.107	0.00956495
0.108	0.818339	0.108	0.830277	0.108	0.046511	0.108	0.0512445	0.108	0.010711	0.108	0.010716	0.108	0.009559	0.108	0.00955721
0.109	0.82012	0.109	0.832035	0.109	0.047189	0.109	0.052121	0.109	0.010726	0.109	0.0107299	0.109	0.009556	0.109	0.00954941
0.11	0.821854	0.11	0.83376	0.11	0.047887	0.11	0.0530105	0.11	0.010742	0.11	0.0107439	0.11	0.009547	0.11	0.00954155
0.111	0.823645	0.111	0.835453	0.111	0.048678	0.111	0.0539128	0.111	0.010751	0.111	0.0107581	0.111	0.009536	0.111	0.00953364
0.112	0.825349	0.112	0.837115	0.112	0.049409	0.112	0.0548283	0.112	0.010769	0.112	0.0107725	0.112	0.009527	0.112	0.00952567
0.113	0.827011	0.113	0.838746	0.113	0.050156	0.113	0.0557567	0.113	0.010785	0.113	0.0107869	0.113	0.009516	0.113	0.00951765
0.114	0.828634	0.114	0.840347	0.114	0.050938	0.114	0.0566984	0.114	0.010792	0.114	0.0108016	0.114	0.009506	0.114	0.00950958
0.115	0.83025	0.115	0.841919	0.115	0.051763	0.115	0.0576532	0.115	0.010808	0.115	0.0108164	0.115	0.009493	0.115	0.00950144
0.116	0.831952	0.116	0.843463	0.116	0.052565	0.116	0.0586212	0.116	0.010837	0.116	0.0108313	0.116	0.009478	0.116	0.00949326
0.117	0.83353	0.117	0.844978	0.117	0.053359	0.117	0.0596026	0.117	0.010855	0.117	0.0108464	0.117	0.009473	0.117	0.00948502
0.118	0.835129	0.118	0.846467	0.118	0.054098	0.118	0.0605973	0.118	0.010861	0.118	0.0108616	0.118	0.009456	0.118	0.00947673
0.119	0.836706	0.119	0.847929	0.119	0.054966	0.119	0.0616053	0.119	0.010873	0.119	0.010877	0.119	0.009448	0.119	0.00946839
0.12	0.838351	0.12	0.849364	0.12	0.055825	0.12	0.0626268	0.12	0.010897	0.12	0.0108926	0.12	0.009441	0.12	0.00946
0.121	0.839766	0.121	0.850775	0.121	0.056731	0.121	0.0636617	0.121	0.010901	0.121	0.0109083	0.121	0.009437	0.121	0.00945155
0.122	0.841256	0.122	0.85216	0.122	0.057614	0.122	0.0647101	0.122	0.010918	0.122	0.0109241	0.122	0.009433	0.122	0.00944305
0.123	0.842674	0.123	0.853521	0.123	0.058515	0.123	0.0657721	0.123	0.010936	0.123	0.0109402	0.123	0.009426	0.123	0.00943451
0.124	0.844042	0.124	0.854858	0.124	0.059402	0.124	0.0668476	0.124	0.010947	0.124	0.0109563	0.124	0.009415	0.124	0.00942591
0.125	0.845465	0.125	0.856172	0.125	0.06025	0.125	0.0679366	0.125	0.010961	0.125	0.0109727	0.125	0.009403	0.125	0.00941726
0.126	0.846728	0.126	0.857463	0.126	0.061125	0.126	0.0690393	0.126	0.010982	0.126	0.0109892	0.126	0.009392	0.126	0.00940857
0.127	0.848051	0.127	0.858732	0.127	0.062066	0.127	0.0701555	0.127	0.010993	0.127	0.0110058	0.127	0.009386	0.127	0.00939982
0.128	0.849402	0.128	0.859979	0.128	0.06299	0.128	0.0712854	0.128	0.011007	0.128	0.0110226	0.128	0.009369	0.128	0.00939103
0.129	0.850734	0.129	0.861204	0.129	0.063921	0.129	0.072429	0.129	0.011044	0.129	0.0110396	0.129	0.009361	0.129	0.00938219
0.13	0.852028	0.13	0.862409	0.13	0.064924	0.13	0.0735861	0.13	0.01105	0.13	0.0110567	0.13	0.009353	0.13	0.0093733
0.131	0.853304	0.131	0.863593	0.131	0.065915	0.131	0.074757	0.131	0.01105	0.131	0.011074	0.131	0.009351	0.131	0.00936436
0.132	0.854568	0.132	0.864757	0.132	0.066844	0.132	0.0759415	0.132	0.011063	0.132	0.0110915	0.132	0.009345	0.132	0.00935538
0.133	0.85572	0.133	0.865901	0.133	0.067874	0.133	0.0771397	0.133	0.011067	0.133	0.0111091	0.133	0.009338	0.133	0.00934635
0.134	0.856899	0.134	0.867026	0.134	0.06894	0.134	0.0783515	0.134	0.011094	0.134	0.0111269	0.134	0.009331	0.134	0.00933728
0.135	0.858112	0.135	0.868132	0.135	0.069924	0.135	0.079577	0.135	0.011101	0.135	0.0111449	0.135	0.009315	0.135	0.00932816
0.136	0.859332	0.136	0.869219	0.136	0.070929	0.136	0.0808162	0.136	0.011128	0.136	0.011163	0.136	0.009293	0.136	0.009319
0.137	0.860499	0.137	0.870288	0.137	0.072034	0.137	0.082069	0.137	0.011159	0.137	0.0111813	0.137	0.009288	0.137	0.00930979
0.138	0.861612	0.138	0.87134	0.138	0.073047	0.138	0.0833354	0.138	0.011175	0.138	0.0111997	0.138	0.009277	0.138	0.00930054
0.139	0.862699	0.139	0.872374	0.139	0.074087	0.139	0.0846155	0.139	0.01118	0.139	0.0112183	0.139	0.009266	0.139	0.00929125
0.14	0.863768	0.14	0.873391	0.14	0.075204	0.14	0.0859091	0.14	0.011202	0.14	0.0112371	0.14	0.009257	0.14	0.00928191
0.141	0.864893	0.141	0.874391	0.141	0.076321	0.141	0.0872164	0.141	0.011225	0.141	0.0112561	0.141	0.009247	0.141	0.00927253
0.142	0.865999	0.142	0.875374	0.142	0.077344	0.142	0.0885371	0.142	0.011243	0.142	0.0112752	0.142	0.009242	0.142	0.00926311
0.143	0.867036	0.143	0.876342	0.143	0.078485	0.143	0.0898714	0.143	0.011267	0.143	0.0112945	0.143	0.009232	0.143	0.00925365
0.144	0.868055	0.144	0.877294	0.144	0.079583	0.144	0.0912192	0.144	0.01129	0.144	0.011314	0.144	0.009225	0.144	0.00924414
0.145	0.86904	0.145	0.87823	0.145	0.080766	0.145	0.0925805	0.145	0.011297	0.145	0.0113336	0.145	0.009217	0.145	0.0092346
0.146	0.870045	0.146	0.87915	0.146	0.081919	0.146	0.0939551	0.146	0.011304	0.146	0.0113534	0.146	0.009203	0.146	0.00922502
0.147	0.871039	0.147	0.880056	0.147	0.083083	0.147	0.0953432	0.147	0.011323	0.147	0.0113734	0.147	0.009199	0.147	0.00921539
0.148	0.871997	0.148	0.880948	0.148	0.084275	0.148	0.0967446	0.148	0.01135	0.148	0.0113936	0.148	0.009188	0.148	0.00920573
0.149	0.872851	0.149	0.881824	0.149	0.085506	0.149	0.0981593	0.149	0.011367	0.149	0.0114139	0.149	0.009186	0.149	0.00919603
0.15	0.873819	0.15	0.882687	0.15	0.086721	0.15	0.0995873	0.15	0.011384	0.15	0.0114344	0.15	0.009176	0.15	0.00918629
0.151	0.874659	0.151	0.883536	0.151	0.087903	0.151	0.101029	0.151	0.011403	0.151	0.0114551	0.151	0.009171	0.151	0.00917652
0.152	0.875592	0.152	0.884371	0.152	0.089172	0.152	0.102483	0.152	0.011437	0.152	0.011476	0.152	0.009163	0.152	0.00916671
0.153	0.876482	0.153	0.885193	0.153	0.09034	0.153	0.10395	0.153	0.011458	0.153	0.011497	0.153	0.009152	0.153	0.00915686
0.154	0.877342	0.154	0.886002	0.154	0.091518	0.154	0.105431	0.154	0.011484	0.154	0.0115182	0.154	0.009142	0.154	0.00914698
0.155	0.878147	0.155	0.886797	0.155	0.092692	0.155	0.106924	0.155	0.011509	0.155	0.0115396	0.155	0.009134	0.155	0.00913706
0.156	0.878982	0.156	0.887581	0.156	0.093864	0.156	0.108431	0.156	0.011519	0.156	0.0115612	0.156	0.009124	0.156	0.0091271
0.157	0.879787	0.157	0.888351	0.157	0.095101	0.157	0.10995	0.157	0.011542	0.157	0.011583	0.157	0.009113	0.157	0.00911711
0.158	0.880652	0.158	0.88911	0.158	0.096334	0.158	0.111482	0.158	0.011555	0.158	0.0116049	0.158	0.009105	0.158	0.00910709
0.159	0.881484	0.159	0.889856	0.159	0.097672	0.159	0.113027	0.159	0.011562	0.159	0.0116271	0.159	0.009086	0.159	0.00909704
0.16	0.882304	0.16	0.890591	0.16	0.098855	0.16	0.114585	0.16	0.011579	0.16	0.0116494	0.16	0.009077	0.16	0.00908695
0.161	0.882993	0.161	0.891314	0.161	0.10016	0.161	0.116155	0.161	0.011594	0.161	0.0116719	0.161	0.009065	0.161	0.00907683
0.162	0.883794	0.162	0.892025	0.162	0.10141	0.162	0.117738	0.162	0.011633	0.162	0.0116946	0.162	0.00905	0.162	0.00906668
0.163	0.884614	0.163	0.892726	0.163	0.102731	0.163	0.119333	0.163	0.011649	0.163	0.0117174	0.163	0.009043	0.163	0.00905649
0.164	0.885366	0.164	0.893415	0.164	0.104106	0.164	0.12094	0.164	0.011667	0.164	0.0117405	0.164	0.009034	0.164	0.00904628
0.165	0.886081	0.165	0.894094	0.165	0.105427	0.165	0.12256	0.165	0.011682	0.165	0.0117637	0.165	0.009026	0.165	0.00903603
0.166	0.886725	0.166	0.894762	0.166	0.106712	0.166	0.124192	0.166	0.011701	0.166	0.0117872	0.166	0.009023	0.166	0.00902576
0.167	0.887547	0.167	0.89542	0.167	0.108081	0.167	0.125836	0.167	0.011724	0.167	0.0118108	0.167	0.009014	0.167	0.00901545
0.168	0.888225	0.168	0.896067	0.168	0.109533	0.168	0.127493	0.168	0.011738	0.168	0.0118346	0.168	0.008997	0.168	0.00900512
0.169	0.888861	0.169	0.896704	0.169	0.110981	0.169	0.129161	0.169	0.011761	0.169	0.0118586	0.169	0.008974	0.169	0.00899476
0.17	0.8895	0.17	0.897331	0.17	0.112381	0.17	0.130841	0.17	0.011779	0.17	0.0118828	0.17	0.008962	0.17	0.00898437
0.171	0.890105	0.171	0.897949	0.171	0.113817	0.171	0.132533	0.171	0.011828	0.171	0.0119072	0.171	0.008954	0.171	0.00897396
0.172	0.890759	0.172	0.898556	0.172	0.115308	0.172	0.134236	0.172	0.011839	0.172	0.0119318	0.172	0.008949	0.172	0.00896352
0.173	0.891404	0.173	0.899155	0.173	0.116727	0.173	0.135951	0.173	0.011843	0.173	0.0119566	0.173	0.008939	0.173	0.00895305
0.174	0.892057	0.174	0.899744	0.174	0.118136	0.174	0.137678	0.174	0.011865	0.174	0.0119816	0.174	0.008931	0.174	0.00894255
0.175	0.892731	0.175	0.900324	0.175	0.119537	0.175	0.139416	0.175	0.011894	0.175	0.0120068	0.175	0.008921	0.175	0.00893204
0.176	0.893288	0.176	0.900895	0.176	0.120949	0.176	0.141165	0.176	0.011927	0.176	0.0120321	0.176	0.008911	0.176	0.00892149
0.177	0.893887	0.177	0.901457	0.177	0.122588	0.177	0.142925	0.177	0.011954	0.177	0.0120577	0.177	0.008906	0.177	0.00891093
0.178	0.894513	0.178	0.90201	0.178	0.124097	0.178	0.144697	0.178	0.011969	0.178	0.0120835	0.178	0.00889	0.178	0.00890034
0.179	0.895053	0.179	0.902555	0.179	0.125607	0.179	0.146479	0.179	0.01199	0.179	0.0121095	0.179	0.008881	0.179	0.00888972
0.18	0.895642	0.18	0.903092	0.18	0.127111	0.18	0.148273	0.18	0.01201	0.18	0.0121357	0.18	0.008868	0.18	0.00887909
0.181	0.896304	0.181	0.90362	0.181	0.128639	0.181	0.150077	0.181	0.01203	0.181	0.012162	0.181	0.008858	0.181	0.00886843
0.182	0.8969	0.182	0.90414	0.182	0.130258	0.182	0.151892	0.182	0.012062	0.182	0.0121886	0.182	0.008854	0.182	0.00885775
0.183	0.89749	0.183	0.904651	0.183	0.131821	0.183	0.153717	0.183	0.012081	0.183	0.0122154	0.183	0.008841	0.183	0.00884705
0.184	0.898002	0.184	0.905155	0.184	0.133396	0.184	0.155553	0.184	0.012103	0.184	0.0122424	0.184	0.008837	0.184	0.00883633
0.185	0.898591	0.185	0.905652	0.185	0.134978	0.185	0.157399	0.185	0.012119	0.185	0.0122696	0.185	0.00883	0.185	0.00882559
0.186	0.899031	0.186	0.90614	0.186	0.136536	0.186	0.159255	0.186	0.012145	0.186	0.012297	0.186	0.008816	0.186	0.00881483
0.187	0.899474	0.187	0.906621	0.187	0.13813	0.187	0.161121	0.187	0.012164	0.187	0.0123246	0.187	0.008805	0.187	0.00880405
0.188	0.899995	0.188	0.907095	0.188	0.139686	0.188	0.162998	0.188	0.012197	0.188	0.0123525	0.188	0.008794	0.188	0.00879326
0.189	0.900574	0.189	0.907561	0.189	0.141264	0.189	0.164884	0.189	0.012229	0.189	0.0123805	0.189	0.008787	0.189	0.00878244
0.19	0.901067	0.19	0.90802	0.19	0.142893	0.19	0.16678	0.19	0.012272	0.19	0.0124088	0.19	0.008777	0.19	0.00877161
0.191	0.901578	0.191	0.908472	0.191	0.144453	0.191	0.168685	0.191	0.01229	0.191	0.0124372	0.191	0.008759	0.191	0.00876077
0.192	0.902071	0.192	0.908917	0.192	0.145982	0.192	0.1706	0.192	0.01232	0.192	0.0124659	0.192	0.00874	0.192	0.0087499
0.193	0.902587	0.193	0.909355	0.193	0.147706	0.193	0.172525	0.193	0.012372	0.193	0.0124948	0.193	0.008736	0.193	0.00873903
0.194	0.903036	0.194	0.909786	0.194	0.14937	0.194	0.174458	0.194	0.012403	0.194	0.0125239	0.194	0.008721	0.194	0.00872813
0.195	0.903561	0.195	0.91021	0.195	0.150993	0.195	0.176401	0.195	0.012436	0.195	0.0125532	0.195	0.008699	0.195	0.00871722
0.196	0.904022	0.196	0.910628	0.196	0.152636	0.196	0.178353	0.196	0.012478	0.196	0.0125828	0.196	0.008689	0.196	0.0087063
0.197	0.904523	0.197	0.91104	0.197	0.154293	0.197	0.180313	0.197	0.012503	0.197	0.0126125	0.197	0.008678	0.197	0.00869537
0.198	0.904954	0.198	0.911445	0.198	0.155972	0.198	0.182283	0.198	0.012527	0.198	0.0126425	0.198	0.008664	0.198	0.00868442
0.199	0.905462	0.199	0.911844	0.199	0.157668	0.199	0.18426	0.199	0.012537	0.199	0.0126727	0.199	0.008651	0.199	0.00867346
0.2	0.905977	0.2	0.912237	0.2	0.15935	0.2	0.186247	0.2	0.012569	0.2	0.0127031	0.2	0.008645	0.2	0.00866249
0.201	0.906386	0.201	0.912623	0.201	0.161087	0.201	0.188241	0.201	0.012596	0.201	0.0127338	0.201	0.008638	0.201	0.0086515
0.202	0.906757	0.202	0.913004	0.202	0.162766	0.202	0.190244	0.202	0.012629	0.202	0.0127646	0.202	0.008617	0.202	0.00864051
0.203	0.907165	0.203	0.913378	0.203	0.164621	0.203	0.192255	0.203	0.012655	0.203	0.0127957	0.203	0.008612	0.203	0.00862951
0.204	0.907601	0.204	0.913747	0.204	0.166298	0.204	0.194274	0.204	0.012677	0.204	0.0128271	0.204	0.008603	0.204	0.00861849
0.205	0.907957	0.205	0.91411	0.205	0.168065	0.205	0.196301	0.205	0.012712	0.205	0.0128586	0.205	0.008596	0.205	0.00860747
0.206	0.908319	0.206	0.914467	0.206	0.169788	0.206	0.198335	0.206	0.012734	0.206	0.0128904	0.206	0.008591	0.206	0.00859644
0.207	0.908626	0.207	0.914819	0.207	0.171634	0.207	0.200377	0.207	0.012764	0.207	0.0129224	0.207	0.00858	0.207	0.0085854
0.208	0.908964	0.208	0.915165	0.208	0.173294	0.208	0.202426	0.208	0.012784	0.208	0.0129546	0.208	0.008571	0.208	0.00857435
0.209	0.909329	0.209	0.915506	0.209	0.175133	0.209	0.204483	0.209	0.012805	0.209	0.0129871	0.209	0.00856	0.209	0.0085633
0.21	0.909747	0.21	0.915842	0.21	0.176883	0.21	0.206547	0.21	0.012851	0.21	0.0130198	0.21	0.008551	0.21	0.00855224
0.211	0.910042	0.211	0.916172	0.211	0.178665	0.211	0.208617	0.211	0.012881	0.211	0.0130527	0.211	0.008545	0.211	0.00854118
0.212	0.910442	0.212	0.916497	0.212	0.180437	0.212	0.210695	0.212	0.012902	0.212	0.0130859	0.212	0.008534	0.212	0.00853011
0.213	0.910772	0.213	0.916817	0.213	0.182157	0.213	0.212779	0.213	0.012921	0.213	0.0131193	0.213	0.00852	0.213	0.00851903
0.214	0.91123	0.214	0.917132	0.214	0.184019	0.214	0.21487	0.214	0.012944	0.214	0.0131529	0.214	0.008508	0.214	0.00850795
0.215	0.911615	0.215	0.917441	0.215	0.18588	0.215	0.216967	0.215	0.012978	0.215	0.0131868	0.215	0.008501	0.215	0.00849687
0.216	0.911985	0.216	0.917746	0.216	0.187587	0.216	0.219071	0.216	0.012994	0.216	0.0132209	0.216	0.008494	0.216	0.00848578
0.217	0.912361	0.217	0.918046	0.217	0.189346	0.217	0.221181	0.217	0.013021	0.217	0.0132553	0.217	0.008483	0.217	0.00847469
0.218	0.912701	0.218	0.918342	0.218	0.191108	0.218	0.223296	0.218	0.013062	0.218	0.0132899	0.218	0.008467	0.218	0.0084636
0.219	0.91302	0.219	0.918632	0.219	0.192939	0.219	0.225418	0.219	0.013091	0.219	0.0133247	0.219	0.008455	0.219	0.00845251
0.22	0.913324	0.22	0.918918	0.22	0.194819	0.22	0.227545	0.22	0.013144	0.22	0.0133598	0.22	0.008445	0.22	0.00844141
0.221	0.913661	0.221	0.9192	0.221	0.196709	0.221	0.229678	0.221	0.013173	0.221	0.0133951	0.221	0.008437	0.221	0.00843032
0.222	0.913928	0.222	0.919476	0.222	0.19853	0.222	0.231817	0.222	0.01321	0.222	0.0134307	0.222	0.008422	0.222	0.00841922
0.223	0.914271	0.223	0.919749	0.223	0.200336	0.223	0.23396	0.223	0.013245	0.223	0.0134665	0.223	0.008413	0.223	0.00840813
0.224	0.914543	0.224	0.920017	0.224	0.202175	0.224	0.236109	0.224	0.013282	0.224	0.0135026	0.224	0.008404	0.224	0.00839704
0.225	0.914764	0.225	0.920281	0.225	0.204166	0.225	0.238263	0.225	0.013317	0.225	0.0135389	0.225	0.008389	0.225	0.00838594
0.226	0.915119	0.226	0.92054	0.226	0.205964	0.226	0.240422	0.226	0.013348	0.226	0.0135755	0.226	0.008377	0.226	0.00837485
0.227	0.915397	0.227	0.920795	0.227	0.207895	0.227	0.242586	0.227	0.013376	0.227	0.0136123	0.227	0.008364	0.227	0.00836377
0.228	0.915646	0.228	0.921046	0.228	0.209832	0.228	0.244754	0.228	0.013412	0.228	0.0136494	0.228	0.008354	0.228	0.00835268
0.229	0.915883	0.229	0.921293	0.229	0.211726	0.229	0.246927	0.229	0.013456	0.229	0.0136867	0.229	0.008352	0.229	0.0083416
0.23	0.9162	0.23	0.921536	0.23	0.2136	0.23	0.249104	0.23	0.013491	0.23	0.0137243	0.23	0.008336	0.23	0.00833053
0.231	0.916459	0.231	0.921775	0.231	0.215515	0.231	0.251285	0.231	0.013523	0.231	0.0137621	0.231	0.008313	0.231	0.00831946
0.232	0.916738	0.232	0.92201	0.232	0.217566	0.232	0.25347	0.232	0.013552	0.232	0.0138003	0.232	0.008296	0.232	0.00830839
0.233	0.917018	0.233	0.922241	0.233	0.21943	0.233	0.255659	0.233	0.0136	0.233	0.0138386	0.233	0.00828	0.233	0.00829733
0.234	0.917259	0.234	0.922468	0.234	0.221436	0.234	0.257852	0.234	0.013647	0.234	0.0138772	0.234	0.008273	0.234	0.00828628
0.235	0.917555	0.235	0.922692	0.235	0.223375	0.235	0.260049	0.235	0.013672	0.235	0.0139161	0.235	0.008272	0.235	0.00827523
0.236	0.917771	0.236	0.922912	0.236	0.225364	0.236	0.262249	0.236	0.013703	0.236	0.0139553	0.236	0.008257	0.236	0.00826419
0.237	0.918113	0.237	0.923128	0.237	0.227258	0.237	0.264453	0.237	0.013751	0.237	0.0139947	0.237	0.008245	0.237	0.00825316
0.238	0.918375	0.238	0.92334	0.238	0.22916	0.238	0.266659	0.238	0.01379	0.238	0.0140343	0.238	0.008234	0.238	0.00824213
0.239	0.918641	0.239	0.923549	0.239	0.2311	0.239	0.268869	0.239	0.013837	0.239	0.0140743	0.239	0.008228	0.239	0.00823112
0.24	0.918874	0.24	0.923755	0.24	0.233123	0.24	0.271082	0.24	0.013878	0.24	0.0141145	0.24	0.00822	0.24	0.00822011
0.241	0.919115	0.241	0.923957	0.241	0.235162	0.241	0.273297	0.241	0.013925	0.241	0.014155	0.241	0.008203	0.241	0.00820912
0.242	0.919317	0.242	0.924155	0.242	0.237086	0.242	0.275515	0.242	0.013961	0.242	0.0141957	0.242	0.008188	0.242	0.00819813
0.243	0.919533	0.243	0.92435	0.243	0.239101	0.243	0.277736	0.243	0.014004	0.243	0.0142367	0.243	0.008177	0.243	0.00818716
0.244	0.919702	0.244	0.924542	0.244	0.241046	0.244	0.279959	0.244	0.01406	0.244	0.014278	0.244	0.008167	0.244	0.0081762
0.245	0.919979	0.245	0.92473	0.245	0.243074	0.245	0.282184	0.245	0.014108	0.245	0.0143196	0.245	0.008159	0.245	0.00816525
0.246	0.920258	0.246	0.924916	0.246	0.24503	0.246	0.284412	0.246	0.014144	0.246	0.0143614	0.246	0.008155	0.246	0.00815431
0.247	0.920322	0.247	0.925098	0.247	0.246903	0.247	0.286641	0.247	0.014166	0.247	0.0144036	0.247	0.008134	0.247	0.00814338
0.248	0.920493	0.248	0.925276	0.248	0.248954	0.248	0.288872	0.248	0.014204	0.248	0.014446	0.248	0.008122	0.248	0.00813247
0.249	0.920709	0.249	0.925452	0.249	0.250996	0.249	0.291105	0.249	0.01424	0.249	0.0144886	0.249	0.008109	0.249	0.00812157
0.25	0.920998	0.25	0.925625	0.25	0.253035	0.25	0.29334	0.25	0.014292	0.25	0.0145316	0.25	0.008098	0.25	0.00811069
0.251	0.921259	0.251	0.925794	0.251	0.25501	0.251	0.295575	0.251	0.014342	0.251	0.0145748	0.251	0.008084	0.251	0.00809982
0.252	0.921442	0.252	0.925961	0.252	0.257015	0.252	0.297813	0.252	0.014383	0.252	0.0146184	0.252	0.008082	0.252	0.00808896
0.253	0.92165	0.253	0.926124	0.253	0.259017	0.253	0.300051	0.253	0.014419	0.253	0.0146622	0.253	0.008061	0.253	0.00807813
0.254	0.921855	0.254	0.926285	0.254	0.261109	0.254	0.302291	0.254	0.014462	0.254	0.0147063	0.254	0.008044	0.254	0.0080673
0.255	0.922029	0.255	0.926443	0.255	0.263261	0.255	0.304531	0.255	0.0145	0.255	0.0147506	0.255	0.008033	0.255	0.0080565
0.256	0.922246	0.256	0.926598	0.256	0.265304	0.256	0.306772	0.256	0.014545	0.256	0.0147953	0.256	0.008029	0.256	0.00804571
0.257	0.922486	0.257	0.92675	0.257	0.267412	0.257	0.309014	0.257	0.014587	0.257	0.0148403	0.257	0.008012	0.257	0.00803494
0.258	0.922682	0.258	0.926899	0.258	0.269486	0.258	0.311256	0.258	0.014633	0.258	0.0148855	0.258	0.008005	0.258	0.00802419
0.259	0.922799	0.259	0.927046	0.259	0.271479	0.259	0.313499	0.259	0.014666	0.259	0.0149311	0.259	0.007987	0.259	0.00801346
0.26	0.923026	0.26	0.92719	0.26	0.273489	0.26	0.315742	0.26	0.014714	0.26	0.0149769	0.26	0.00798	0.26	0.00800275
0.261	0.923176	0.261	0.927331	0.261	0.275672	0.261	0.317985	0.261	0.014756	0.261	0.015023	0.261	0.007968	0.261	0.00799205
0.262	0.923382	0.262	0.92747	0.262	0.277772	0.262	0.320228	0.262	0.014801	0.262	0.0150694	0.262	0.007957	0.262	0.00798138
0.263	0.923527	0.263	0.927606	0.263	0.279816	0.263	0.322471	0.263	0.014853	0.263	0.0151162	0.263	0.007947	0.263	0.00797073
0.264	0.923679	0.264	0.927739	0.264	0.281947	0.264	0.324714	0.264	0.014886	0.264	0.0151632	0.264	0.007933	0.264	0.0079601
0.265	0.9239	0.265	0.92787	0.265	0.284098	0.265	0.326956	0.265	0.014924	0.265	0.0152105	0.265	0.007913	0.265	0.00794949
0.266	0.924009	0.266	0.927998	0.266	0.28605	0.266	0.329198	0.266	0.014973	0.266	0.0152582	0.266	0.007904	0.266	0.0079389
0.267	0.924197	0.267	0.928124	0.267	0.288205	0.267	0.331439	0.267	0.015004	0.267	0.0153061	0.267	0.007901	0.267	0.00792833
0.268	0.924334	0.268	0.928248	0.268	0.290316	0.268	0.333679	0.268	0.015059	0.268	0.0153543	0.268	0.007879	0.268	0.00791779
0.269	0.924568	0.269	0.928369	0.269	0.292347	0.269	0.335919	0.269	0.015102	0.269	0.0154029	0.269	0.007873	0.269	0.00790728
0.27	0.924642	0.27	0.928488	0.27	0.294417	0.27	0.338158	0.27	0.015147	0.27	0.0154517	0.27	0.007859	0.27	0.00789678
0.271	0.924808	0.271	0.928604	0.271	0.296399	0.271	0.340395	0.271	0.015202	0.271	0.0155009	0.271	0.007844	0.271	0.00788631
0.272	0.924905	0.272	0.928718	0.272	0.298471	0.272	0.342632	0.272	0.015253	0.272	0.0155503	0.272	0.007828	0.272	0.00787587
0.273	0.925059	0.273	0.92883	0.273	0.300561	0.273	0.344866	0.273	0.015295	0.273	0.0156001	0.273	0.007814	0.273	0.00786545
0.274	0.925217	0.274	0.928939	0.274	0.302549	0.274	0.3471	0.274	0.015321	0.274	0.0156502	0.274	0.0078	0.274	0.00785505
0.275	0.925375	0.275	0.929047	0.275	0.304534	0.275	0.349332	0.275	0.015362	0.275	0.0157006	0.275	0.007791	0.275	0.00784469
0.276	0.925529	0.276	0.929152	0.276	0.306673	0.276	0.351562	0.276	0.015411	0.276	0.0157514	0.276	0.007781	0.276	0.00783435
0.277	0.925601	0.277	0.929255	0.277	0.308734	0.277	0.353791	0.277	0.01547	0.277	0.0158024	0.277	0.007776	0.277	0.00782403
0.278	0.925783	0.278	0.929356	0.278	0.3108	0.278	0.356017	0.278	0.015501	0.278	0.0158538	0.278	0.007773	0.278	0.00781375
0.279	0.925848	0.279	0.929455	0.279	0.312895	0.279	0.358242	0.279	0.015587	0.279	0.0159054	0.279	0.007768	0.279	0.00780349
0.28	0.925875	0.28	0.929551	0.28	0.315019	0.28	0.360464	0.28	0.015639	0.28	0.0159574	0.28	0.007763	0.28	0.00779326
0.281	0.92598	0.281	0.929646	0.281	0.317058	0.281	0.362684	0.281	0.015684	0.281	0.0160098	0.281	0.007747	0.281	0.00778306
0.282	0.926166	0.282	0.929739	0.282	0.319192	0.282	0.364902	0.282	0.015724	0.282	0.0160624	0.282	0.00773	0.282	0.00777289
0.283	0.926324	0.283	0.929829	0.283	0.321146	0.283	0.367117	0.283	0.015776	0.283	0.0161154	0.283	0.007724	0.283	0.00776275
0.284	0.926451	0.284	0.929918	0.284	0.323177	0.284	0.36933	0.284	0.015808	0.284	0.0161687	0.284	0.007711	0.284	0.00775264
0.285	0.926569	0.285	0.930005	0.285	0.325325	0.285	0.37154	0.285	0.01586	0.285	0.0162224	0.285	0.007701	0.285	0.00774256
0.286	0.926565	0.286	0.930089	0.286	0.327341	0.286	0.373747	0.286	0.015903	0.286	0.0162763	0.286	0.007692	0.286	0.00773251
0.287	0.926675	0.287	0.930172	0.287	0.329452	0.287	0.375952	0.287	0.015951	0.287	0.0163306	0.287	0.007688	0.287	0.0077225
0.288	0.926681	0.288	0.930253	0.288	0.331517	0.288	0.378153	0.288	0.016002	0.288	0.0163853	0.288	0.007676	0.288	0.00771251
0.289	0.926771	0.289	0.930332	0.289	0.333735	0.289	0.380351	0.289	0.016063	0.289	0.0164402	0.289	0.007663	0.289	0.00770256
0.29	0.926761	0.29	0.93041	0.29	0.33588	0.29	0.382546	0.29	0.016117	0.29	0.0164955	0.29	0.007659	0.29	0.00769264
0.291	0.926864	0.291	0.930485	0.291	0.33797	0.291	0.384738	0.291	0.016165	0.291	0.0165512	0.291	0.00765	0.291	0.00768275
0.292	0.926959	0.292	0.930559	0.292	0.340057	0.292	0.386927	0.292	0.016219	0.292	0.0166072	0.292	0.007658	0.292	0.0076729
0.293	0.927037	0.293	0.930631	0.293	0.342151	0.293	0.389111	0.293	0.016253	0.293	0.0166635	0.293	0.007645	0.293	0.00766308
0.294	0.927071	0.294	0.930701	0.294	0.344317	0.294	0.391293	0.294	0.0163	0.294	0.0167201	0.294	0.007639	0.294	0.0076533
0.295	0.927065	0.295	0.93077	0.295	0.346403	0.295	0.39347	0.295	0.01635	0.295	0.0167772	0.295	0.007635	0.295	0.00764355
0.296	0.927131	0.296	0.930837	0.296	0.348445	0.296	0.395644	0.296	0.016408	0.296	0.0168345	0.296	0.007624	0.296	0.00763384
0.297	0.92735	0.297	0.930902	0.297	0.350483	0.297	0.397814	0.297	0.016437	0.297	0.0168922	0.297	0.007606	0.297	0.00762416
0.298	0.927459	0.298	0.930966	0.298	0.352457	0.298	0.39998	0.298	0.016485	0.298	0.0169503	0.298	0.007606	0.298	0.00761452
0.299	0.927526	0.299	0.931028	0.299	0.354463	0.299	0.402142	0.299	0.01656	0.299	0.0170087	0.299	0.007601	0.299	0.00760491
0.3	0.9276	0.3	0.931088	0.3	0.356388	0.3	0.4043	0.3	0.016602	0.3	0.0170674	0.3	0.007592	0.3	0.00759534
0.301	0.927636	0.301	0.931147	0.301	0.358529	0.301	0.406453	0.301	0.01667	0.301	0.0171265	0.301	0.007581	0.301	0.00758581
0.302	0.927702	0.302	0.931204	0.302	0.360752	0.302	0.408602	0.302	0.016717	0.302	0.017186	0.302	0.007569	0.302	0.00757632
0.303	0.92776	0.303	0.93126	0.303	0.362798	0.303	0.410747	0.303	0.016768	0.303	0.0172458	0.303	0.007566	0.303	0.00756686
0.304	0.927874	0.304	0.931314	0.304	0.364699	0.304	0.412887	0.304	0.016831	0.304	0.017306	0.304	0.007545	0.304	0.00755745
0.305	0.927931	0.305	0.931367	0.305	0.366743	0.305	0.415023	0.305	0.016859	0.305	0.0173665	0.305	0.007526	0.305	0.00754807
0.306	0.927956	0.306	0.931418	0.306	0.368798	0.306	0.417154	0.306	0.016901	0.306	0.0174274	0.306	0.007514	0.306	0.00753873
0.307	0.928026	0.307	0.931468	0.307	0.370829	0.307	0.41928	0.307	0.01697	0.307	0.0174887	0.307	0.007502	0.307	0.00752943
0.308	0.928088	0.308	0.931517	0.308	0.372842	0.308	0.421401	0.308	0.017028	0.308	0.0175503	0.308	0.007487	0.308	0.00752017
0.309	0.92825	0.309	0.931564	0.309	0.374908	0.309	0.423517	0.309	0.017077	0.309	0.0176123	0.309	0.00748	0.309	0.00751096
0.31	0.928264	0.31	0.931609	0.31	0.377026	0.31	0.425629	0.31	0.017139	0.31	0.0176747	0.31	0.007472	0.31	0.00750178
0.311	0.928261	0.311	0.931653	0.311	0.379068	0.311	0.427735	0.311	0.017188	0.311	0.0177374	0.311	0.007466	0.311	0.00749264
0.312	0.928456	0.312	0.931696	0.312	0.381165	0.312	0.429836	0.312	0.017246	0.312	0.0178005	0.312	0.007443	0.312	0.00748355
0.313	0.928561	0.313	0.931738	0.313	0.383187	0.313	0.431932	0.313	0.017308	0.313	0.017864	0.313	0.007441	0.313	0.00747449
0.314	0.928519	0.314	0.931778	0.314	0.385243	0.314	0.434023	0.314	0.017399	0.314	0.0179278	0.314	0.007425	0.314	0.00746548
0.315	0.928427	0.315	0.931817	0.315	0.38739	0.315	0.436108	0.315	0.01746	0.315	0.017992	0.315	0.007415	0.315	0.00745651
0.316	0.928437	0.316	0.931855	0.316	0.389485	0.316	0.438187	0.316	0.01754	0.316	0.0180566	0.316	0.007406	0.316	0.00744759
0.317	0.928511	0.317	0.931891	0.317	0.391438	0.317	0.440262	0.317	0.017589	0.317	0.0181216	0.317	0.007403	0.317	0.00743871
0.318	0.928585	0.318	0.931926	0.318	0.393383	0.318	0.44233	0.318	0.017646	0.318	0.018187	0.318	0.007393	0.318	0.00742987
0.319	0.928575	0.319	0.93196	0.319	0.395533	0.319	0.444393	0.319	0.017718	0.319	0.0182527	0.319	0.007383	0.319	0.00742107
0.32	0.928554	0.32	0.931993	0.32	0.397371	0.32	0.44645	0.32	0.017781	0.32	0.0183188	0.32	0.007372	0.32	0.00741232
0.321	0.928592	0.321	0.932024	0.321	0.399448	0.321	0.448501	0.321	0.017861	0.321	0.0183853	0.321	0.007355	0.321	0.00740362
0.322	0.928615	0.322	0.932055	0.322	0.401385	0.322	0.450547	0.322	0.017909	0.322	0.0184522	0.322	0.007351	0.322	0.00739496
0.323	0.928646	0.323	0.932084	0.323	0.403464	0.323	0.452586	0.323	0.017957	0.323	0.0185195	0.323	0.007341	0.323	0.00738634
0.324	0.928817	0.324	0.932112	0.324	0.405451	0.324	0.45462	0.324	0.018011	0.324	0.0185872	0.324	0.007335	0.324	0.00737777
0.325	0.928862	0.325	0.932139	0.325	0.407414	0.325	0.456647	0.325	0.01806	0.325	0.0186553	0.325	0.007329	0.325	0.00736925
0.326	0.928921	0.326	0.932164	0.326	0.40928	0.326	0.458668	0.326	0.018117	0.326	0.0187237	0.326	0.007321	0.326	0.00736077
0.327	0.928887	0.327	0.932189	0.327	0.411288	0.327	0.460683	0.327	0.018173	0.327	0.0187926	0.327	0.007305	0.327	0.00735234
0.328	0.929002	0.328	0.932212	0.328	0.413192	0.328	0.462692	0.328	0.018238	0.328	0.0188618	0.328	0.007297	0.328	0.00734396
0.329	0.929031	0.329	0.932235	0.329	0.415136	0.329	0.464695	0.329	0.018306	0.329	0.0189315	0.329	0.007288	0.329	0.00733562
0.33	0.929005	0.33	0.932256	0.33	0.41712	0.33	0.466691	0.33	0.018362	0.33	0.0190015	0.33	0.00729	0.33	0.00732733
0.331	0.929012	0.331	0.932277	0.331	0.419105	0.331	0.46868	0.331	0.018438	0.331	0.019072	0.331	0.007279	0.331	0.00731909
0.332	0.92901	0.332	0.932296	0.332	0.420975	0.332	0.470664	0.332	0.018498	0.332	0.0191428	0.332	0.007259	0.332	0.0073109
0.333	0.929117	0.333	0.932315	0.333	0.422996	0.333	0.47264	0.333	0.018561	0.333	0.0192141	0.333	0.007248	0.333	0.00730275
0.334	0.929102	0.334	0.932332	0.334	0.425001	0.334	0.47461	0.334	0.018619	0.334	0.0192858	0.334	0.007228	0.334	0.00729466
0.335	0.929106	0.335	0.932348	0.335	0.42697	0.335	0.476573	0.335	0.018684	0.335	0.0193578	0.335	0.007219	0.335	0.00728661
0.336	0.929169	0.336	0.932364	0.336	0.428801	0.336	0.47853	0.336	0.018761	0.336	0.0194303	0.336	0.007207	0.336	0.00727861
0.337	0.929152	0.337	0.932378	0.337	0.430699	0.337	0.48048	0.337	0.018835	0.337	0.0195032	0.337	0.007205	0.337	0.00727067
0.338	0.929119	0.338	0.932392	0.338	0.432538	0.338	0.482423	0.338	0.0189	0.338	0.0195765	0.338	0.007195	0.338	0.00726277
0.339	0.929131	0.339	0.932404	0.339	0.43449	0.339	0.484359	0.339	0.018974	0.339	0.0196502	0.339	0.007193	0.339	0.00725492
0.34	0.929185	0.34	0.932416	0.34	0.436456	0.34	0.486289	0.34	0.019034	0.34	0.0197244	0.34	0.007182	0.34	0.00724713
0.341	0.929213	0.341	0.932427	0.341	0.438378	0.341	0.488211	0.341	0.019107	0.341	0.0197989	0.341	0.007173	0.341	0.00723938
0.342	0.929313	0.342	0.932437	0.342	0.440231	0.342	0.490126	0.342	0.019175	0.342	0.0198739	0.342	0.007179	0.342	0.00723169
0.343	0.929378	0.343	0.932446	0.343	0.442198	0.343	0.492034	0.343	0.019233	0.343	0.0199493	0.343	0.007175	0.343	0.00722404
0.344	0.929404	0.344	0.932454	0.344	0.444014	0.344	0.493936	0.344	0.019304	0.344	0.0200252	0.344	0.007161	0.344	0.00721645
0.345	0.929431	0.345	0.932461	0.345	0.445914	0.345	0.49583	0.345	0.019362	0.345	0.0201014	0.345	0.007155	0.345	0.00720891
0.346	0.929488	0.346	0.932468	0.346	0.447695	0.346	0.497717	0.346	0.019457	0.346	0.0201781	0.346	0.007143	0.346	0.00720143
0.347	0.929491	0.347	0.932474	0.347	0.449729	0.347	0.499596	0.347	0.019543	0.347	0.0202552	0.347	0.007146	0.347	0.00719399
0.348	0.929507	0.348	0.932478	0.348	0.451545	0.348	0.501469	0.348	0.019607	0.348	0.0203327	0.348	0.007138	0.348	0.00718661
0.349	0.929484	0.349	0.932483	0.349	0.453533	0.349	0.503334	0.349	0.019699	0.349	0.0204107	0.349	0.007138	0.349	0.00717928
0.35	0.929471	0.35	0.932486	0.35	0.455455	0.35	0.505192	0.35	0.019756	0.35	0.0204891	0.35	0.00713	0.35	0.00717201
0.351	0.929544	0.351	0.932488	0.351	0.457308	0.351	0.507042	0.351	0.019842	0.351	0.020568	0.351	0.007132	0.351	0.00716479
0.352	0.929518	0.352	0.93249	0.352	0.459205	0.352	0.508885	0.352	0.019901	0.352	0.0206472	0.352	0.007121	0.352	0.00715762
0.353	0.929445	0.353	0.932491	0.353	0.461097	0.353	0.510721	0.353	0.019977	0.353	0.020727	0.353	0.00712	0.353	0.0071505
0.354	0.929378	0.354	0.932492	0.354	0.463091	0.354	0.512549	0.354	0.02005	0.354	0.0208071	0.354	0.007109	0.354	0.00714344
0.355	0.929363	0.355	0.932491	0.355	0.464955	0.355	0.514369	0.355	0.020112	0.355	0.0208877	0.355	0.007108	0.355	0.00713644
0.356	0.929415	0.356	0.93249	0.356	0.466694	0.356	0.516182	0.356	0.020192	0.356	0.0209688	0.356	0.0071	0.356	0.00712949
0.357	0.929455	0.357	0.932488	0.357	0.46851	0.357	0.517988	0.357	0.020239	0.357	0.0210503	0.357	0.007088	0.357	0.00712259
0.358	0.929347	0.358	0.932486	0.358	0.470302	0.358	0.519786	0.358	0.020332	0.358	0.0211322	0.358	0.007089	0.358	0.00711575
0.359	0.929282	0.359	0.932482	0.359	0.472103	0.359	0.521576	0.359	0.020407	0.359	0.0212146	0.359	0.007088	0.359	0.00710897
0.36	0.929296	0.36	0.932478	0.36	0.474043	0.36	0.523359	0.36	0.020484	0.36	0.0212974	0.36	0.007079	0.36	0.00710224
0.361	0.929226	0.361	0.932474	0.361	0.475774	0.361	0.525134	0.361	0.020541	0.361	0.0213807	0.361	0.00707	0.361	0.00709556
0.362	0.929255	0.362	0.932469	0.362	0.477634	0.362	0.526901	0.362	0.02061	0.362	0.0214645	0.362	0.007069	0.362	0.00708894
0.363	0.929226	0.363	0.932463	0.363	0.479475	0.363	0.52866	0.363	0.020697	0.363	0.0215487	0.363	0.007063	0.363	0.00708238
0.364	0.929209	0.364	0.932457	0.364	0.481338	0.364	0.530412	0.364	0.020766	0.364	0.0216334	0.364	0.007058	0.364	0.00707588
0.365	0.929234	0.365	0.932449	0.365	0.483081	0.365	0.532156	0.365	0.02082	0.365	0.0217185	0.365	0.007054	0.365	0.00706943
0.366	0.929299	0.366	0.932442	0.366	0.484753	0.366	0.533892	0.366	0.020862	0.366	0.0218041	0.366	0.007049	0.366	0.00706304
0.367	0.929233	0.367	0.932434	0.367	0.486384	0.367	0.53562	0.367	0.02093	0.367	0.0218901	0.367	0.00703	0.367	0.00705671
0.368	0.929335	0.368	0.932425	0.368	0.48807	0.368	0.53734	0.368	0.021001	0.368	0.0219767	0.368	0.007028	0.368	0.00705043
0.369	0.929386	0.369	0.932415	0.369	0.48984	0.369	0.539053	0.369	0.021082	0.369	0.0220637	0.369	0.007017	0.369	0.00704421
0.37	0.929377	0.37	0.932405	0.37	0.491676	0.37	0.540757	0.37	0.021139	0.37	0.0221511	0.37	0.007009	0.37	0.00703805
0.371	0.929252	0.371	0.932395	0.371	0.493435	0.371	0.542454	0.371	0.021214	0.371	0.0222391	0.371	0.007012	0.371	0.00703195
0.372	0.92917	0.372	0.932384	0.372	0.495259	0.372	0.544143	0.372	0.021258	0.372	0.0223275	0.372	0.006998	0.372	0.0070259
0.373	0.929067	0.373	0.932372	0.373	0.496912	0.373	0.545823	0.373	0.021331	0.373	0.0224163	0.373	0.007004	0.373	0.00701991
0.374	0.929106	0.374	0.93236	0.374	0.49865	0.374	0.547496	0.374	0.021412	0.374	0.0225057	0.374	0.006992	0.374	0.00701398
0.375	0.929209	0.375	0.932347	0.375	0.500513	0.375	0.549161	0.375	0.021486	0.375	0.0225955	0.375	0.006989	0.375	0.00700811
0.376	0.929163	0.376	0.932334	0.376	0.502244	0.376	0.550818	0.376	0.02156	0.376	0.0226858	0.376	0.006979	0.376	0.0070023
0.377	0.929105	0.377	0.93232	0.377	0.503895	0.377	0.552466	0.377	0.021631	0.377	0.0227766	0.377	0.006963	0.377	0.00699655
0.378	0.929067	0.378	0.932306	0.378	0.505657	0.378	0.554107	0.378	0.02172	0.378	0.0228679	0.378	0.006949	0.378	0.00699086
0.379	0.929087	0.379	0.932291	0.379	0.507359	0.379	0.55574	0.379	0.021813	0.379	0.0229597	0.379	0.006951	0.379	0.00698522
0.38	0.929074	0.38	0.932276	0.38	0.509071	0.38	0.557364	0.38	0.021891	0.38	0.0230519	0.38	0.006939	0.38	0.00697965
0.381	0.929119	0.381	0.932261	0.381	0.51081	0.381	0.558981	0.381	0.021965	0.381	0.0231447	0.381	0.006929	0.381	0.00697414
0.382	0.929105	0.382	0.932245	0.382	0.512417	0.382	0.560589	0.382	0.022057	0.382	0.0232379	0.382	0.006921	0.382	0.00696868
0.383	0.929094	0.383	0.932228	0.383	0.514181	0.383	0.562189	0.383	0.022134	0.383	0.0233317	0.383	0.006915	0.383	0.00696329
0.384	0.929029	0.384	0.932211	0.384	0.515676	0.384	0.563782	0.384	0.022222	0.384	0.0234259	0.384	0.006909	0.384	0.00695795
0.385	0.929046	0.385	0.932194	0.385	0.517272	0.385	0.565366	0.385	0.022301	0.385	0.0235206	0.385	0.006908	0.385	0.00695268
0.386	0.929109	0.386	0.932176	0.386	0.518854	0.386	0.566942	0.386	0.022364	0.386	0.0236158	0.386	0.006911	0.386	0.00694746
0.387	0.92907	0.387	0.932158	0.387	0.520469	0.387	0.568509	0.387	0.022424	0.387	0.0237115	0.387	0.006911	0.387	0.00694231
0.388	0.929069	0.388	0.932139	0.388	0.522191	0.388	0.570069	0.388	0.022528	0.388	0.0238078	0.388	0.006905	0.388	0.00693722
0.389	0.929022	0.389	0.93212	0.389	0.523751	0.389	0.571621	0.389	0.022614	0.389	0.0239045	0.389	0.0069	0.389	0.00693218
0.39	0.929018	0.39	0.932101	0.39	0.525321	0.39	0.573164	0.39	0.022678	0.39	0.0240017	0.39	0.006891	0.39	0.00692721
0.391	0.929026	0.391	0.932081	0.391	0.526943	0.391	0.574699	0.391	0.022769	0.391	0.0240995	0.391	0.006886	0.391	0.0069223
0.392	0.929038	0.392	0.932061	0.392	0.528614	0.392	0.576226	0.392	0.022843	0.392	0.0241977	0.392	0.006883	0.392	0.00691745
0.393	0.928954	0.393	0.93204	0.393	0.53021	0.393	0.577745	0.393	0.02292	0.393	0.0242965	0.393	0.006878	0.393	0.00691267
0.394	0.928864	0.394	0.93202	0.394	0.531668	0.394	0.579256	0.394	0.023022	0.394	0.0243958	0.394	0.006872	0.394	0.00690794
0.395	0.928813	0.395	0.931998	0.395	0.533186	0.395	0.580758	0.395	0.023121	0.395	0.0244955	0.395	0.006869	0.395	0.00690328
0.396	0.92877	0.396	0.931977	0.396	0.534723	0.396	0.582253	0.396	0.023225	0.396	0.0245959	0.396	0.006864	0.396	0.00689867
0.397	0.928696	0.397	0.931955	0.397	0.536392	0.397	0.583739	0.397	0.023315	0.397	0.0246967	0.397	0.006849	0.397	0.00689413
0.398	0.928638	0.398	0.931933	0.398	0.538091	0.398	0.585217	0.398	0.023423	0.398	0.024798	0.398	0.006844	0.398	0.00688965
0.399	0.928607	0.399	0.93191	0.399	0.539811	0.399	0.586687	0.399	0.023519	0.399	0.0248999	0.399	0.006837	0.399	0.00688524
0.4	0.92859	0.4	0.931887	0.4	0.541389	0.4	0.588149	0.4	0.023615	0.4	0.0250023	0.4	0.006832	0.4	0.00688088
0.401	0.928518	0.401	0.931864	0.401	0.543	0.401	0.589602	0.401	0.023688	0.401	0.0251052	0.401	0.006829	0.401	0.00687659
0.402	0.928478	0.402	0.93184	0.402	0.544495	0.402	0.591047	0.402	0.023769	0.402	0.0252087	0.402	0.006836	0.402	0.00687236
0.403	0.928461	0.403	0.931817	0.403	0.546031	0.403	0.592484	0.403	0.023846	0.403	0.0253127	0.403	0.006824	0.403	0.00686819
0.404	0.928423	0.404	0.931793	0.404	0.547693	0.404	0.593913	0.404	0.023934	0.404	0.0254172	0.404	0.006828	0.404	0.00686408
0.405	0.928439	0.405	0.931768	0.405	0.549275	0.405	0.595334	0.405	0.024011	0.405	0.0255222	0.405	0.006819	0.405	0.00686004
0.406	0.928357	0.406	0.931744	0.406	0.550751	0.406	0.596747	0.406	0.024116	0.406	0.0256278	0.406	0.006821	0.406	0.00685606
0.407	0.928387	0.407	0.931719	0.407	0.55239	0.407	0.598152	0.407	0.024208	0.407	0.0257339	0.407	0.006815	0.407	0.00685214
0.408	0.928388	0.408	0.931694	0.408	0.553798	0.408	0.599548	0.408	0.024299	0.408	0.0258406	0.408	0.006817	0.408	0.00684829
0.409	0.928402	0.409	0.931668	0.409	0.555268	0.409	0.600936	0.409	0.024387	0.409	0.0259478	0.409	0.006814	0.409	0.0068445
0.41	0.928354	0.41	0.931642	0.41	0.556656	0.41	0.602316	0.41	0.024481	0.41	0.0260556	0.41	0.006805	0.41	0.00684077
0.411	0.928443	0.411	0.931617	0.411	0.558147	0.411	0.603688	0.411	0.024594	0.411	0.0261638	0.411	0.006798	0.411	0.0068371
0.412	0.928378	0.412	0.93159	0.412	0.55968	0.412	0.605052	0.412	0.024683	0.412	0.0262727	0.412	0.006795	0.412	0.0068335
0.413	0.928294	0.413	0.931564	0.413	0.561129	0.413	0.606408	0.413	0.024768	0.413	0.0263821	0.413	0.006805	0.413	0.00682996
0.414	0.928272	0.414	0.931537	0.414	0.56258	0.414	0.607755	0.414	0.024834	0.414	0.026492	0.414	0.00679	0.414	0.00682648
0.415	0.928357	0.415	0.931511	0.415	0.563896	0.415	0.609095	0.415	0.024919	0.415	0.0266025	0.415	0.006779	0.415	0.00682307
0.416	0.928279	0.416	0.931484	0.416	0.565384	0.416	0.610426	0.416	0.025023	0.416	0.0267136	0.416	0.006778	0.416	0.00681972
0.417	0.928339	0.417	0.931456	0.417	0.566735	0.417	0.611749	0.417	0.025108	0.417	0.0268252	0.417	0.006771	0.417	0.00681643
0.418	0.928386	0.418	0.931429	0.418	0.568174	0.418	0.613065	0.418	0.025217	0.418	0.0269373	0.418	0.006773	0.418	0.00681321
0.419	0.928354	0.419	0.931401	0.419	0.569674	0.419	0.614372	0.419	0.025309	0.419	0.02705	0.419	0.006768	0.419	0.00681005
0.42	0.928316	0.42	0.931373	0.42	0.571081	0.42	0.615671	0.42	0.025395	0.42	0.0271633	0.42	0.006769	0.42	0.00680695
0.421	0.928287	0.421	0.931345	0.421	0.57245	0.421	0.616962	0.421	0.025472	0.421	0.0272772	0.421	0.006762	0.421	0.00680392
0.422	0.928262	0.422	0.931317	0.422	0.573761	0.422	0.618245	0.422	0.025538	0.422	0.0273916	0.422	0.006761	0.422	0.00680095
0.423	0.928252	0.423	0.931289	0.423	0.575146	0.423	0.61952	0.423	0.025615	0.423	0.0275066	0.423	0.00676	0.423	0.00679804
0.424	0.928183	0.424	0.93126	0.424	0.576541	0.424	0.620787	0.424	0.02569	0.424	0.0276221	0.424	0.00677	0.424	0.0067952
0.425	0.928219	0.425	0.931231	0.425	0.577768	0.425	0.622046	0.425	0.025776	0.425	0.0277383	0.425	0.006769	0.425	0.00679242
0.426	0.928186	0.426	0.931203	0.426	0.5792	0.426	0.623297	0.426	0.025869	0.426	0.027855	0.426	0.006768	0.426	0.00678971
0.427	0.928131	0.427	0.931174	0.427	0.580736	0.427	0.624541	0.427	0.02599	0.427	0.0279722	0.427	0.006773	0.427	0.00678706
0.428	0.928101	0.428	0.931144	0.428	0.582083	0.428	0.625776	0.428	0.026082	0.428	0.0280901	0.428	0.006771	0.428	0.00678447
0.429	0.928028	0.429	0.931115	0.429	0.583404	0.429	0.627003	0.429	0.02619	0.429	0.0282085	0.429	0.006763	0.429	0.00678195
0.43	0.92798	0.43	0.931086	0.43	0.584868	0.43	0.628222	0.43	0.026278	0.43	0.0283275	0.43	0.006754	0.43	0.00677949
0.431	0.927959	0.431	0.931056	0.431	0.58619	0.431	0.629434	0.431	0.026366	0.431	0.0284471	0.431	0.006739	0.431	0.00677709
0.432	0.927927	0.432	0.931026	0.432	0.587603	0.432	0.630637	0.432	0.026444	0.432	0.0285673	0.432	0.006738	0.432	0.00677476
0.433	0.927898	0.433	0.930997	0.433	0.588832	0.433	0.631833	0.433	0.026558	0.433	0.0286881	0.433	0.006745	0.433	0.00677249
0.434	0.927787	0.434	0.930967	0.434	0.590161	0.434	0.633021	0.434	0.026669	0.434	0.0288094	0.434	0.006738	0.434	0.00677029
0.435	0.927669	0.435	0.930937	0.435	0.591556	0.435	0.6342	0.435	0.026785	0.435	0.0289314	0.435	0.006759	0.435	0.00676815
0.436	0.927561	0.436	0.930906	0.436	0.592788	0.436	0.635373	0.436	0.026864	0.436	0.0290539	0.436	0.006756	0.436	0.00676607
0.437	0.927507	0.437	0.930876	0.437	0.594073	0.437	0.636537	0.437	0.026973	0.437	0.0291771	0.437	0.006753	0.437	0.00676406
0.438	0.927511	0.438	0.930846	0.438	0.595404	0.438	0.637693	0.438	0.027076	0.438	0.0293008	0.438	0.006757	0.438	0.00676211
0.439	0.927428	0.439	0.930815	0.439	0.596611	0.439	0.638842	0.439	0.027181	0.439	0.0294251	0.439	0.006762	0.439	0.00676022
0.44	0.927413	0.44	0.930785	0.44	0.597772	0.44	0.639983	0.44	0.027282	0.44	0.02955	0.44	0.006756	0.44	0.0067584
0.441	0.927323	0.441	0.930754	0.441	0.599089	0.441	0.641116	0.441	0.027394	0.441	0.0296756	0.441	0.006767	0.441	0.00675665
0.442	0.927274	0.442	0.930723	0.442	0.600297	0.442	0.642242	0.442	0.027515	0.442	0.0298017	0.442	0.006771	0.442	0.00675495
0.443	0.927282	0.443	0.930692	0.443	0.601556	0.443	0.64336	0.443	0.02761	0.443	0.0299284	0.443	0.006773	0.443	0.00675332
0.444	0.927295	0.444	0.930662	0.444	0.602756	0.444	0.64447	0.444	0.027729	0.444	0.0300558	0.444	0.006762	0.444	0.00675176
0.445	0.927224	0.445	0.930631	0.445	0.603932	0.445	0.645572	0.445	0.027851	0.445	0.0301838	0.445	0.006763	0.445	0.00675025
0.446	0.927179	0.446	0.9306	0.446	0.605114	0.446	0.646667	0.446	0.027964	0.446	0.0303123	0.446	0.006763	0.446	0.00674882
0.447	0.92713	0.447	0.930569	0.447	0.606441	0.447	0.647755	0.447	0.028059	0.447	0.0304415	0.447	0.006759	0.447	0.00674744
0.448	0.927176	0.448	0.930537	0.448	0.607727	0.448	0.648834	0.448	0.028193	0.448	0.0305713	0.448	0.006758	0.448	0.00674613
0.449	0.9271	0.449	0.930506	0.449	0.608987	0.449	0.649906	0.449	0.028302	0.449	0.0307017	0.449	0.006758	0.449	0.00674488
0.45	0.927055	0.45	0.930475	0.45	0.610098	0.45	0.650971	0.45	0.0284	0.45	0.0308327	0.45	0.00676	0.45	0.0067437
0.451	0.927016	0.451	0.930444	0.451	0.611243	0.451	0.652028	0.451	0.028508	0.451	0.0309644	0.451	0.00676	0.451	0.00674258
0.452	0.927005	0.452	0.930412	0.452	0.612484	0.452	0.653077	0.452	0.028602	0.452	0.0310967	0.452	0.006759	0.452	0.00674152
0.453	0.926854	0.453	0.930381	0.453	0.613759	0.453	0.654119	0.453	0.028691	0.453	0.0312296	0.453	0.006751	0.453	0.00674053
0.454	0.926928	0.454	0.93035	0.454	0.61501	0.454	0.655154	0.454	0.028818	0.454	0.0313631	0.454	0.006741	0.454	0.0067396
0.455	0.9268	0.455	0.930318	0.455	0.616096	0.455	0.656181	0.455	0.028956	0.455	0.0314973	0.455	0.006743	0.455	0.00673873
0.456	0.926824	0.456	0.930287	0.456	0.617236	0.456	0.657201	0.456	0.029044	0.456	0.0316321	0.456	0.00674	0.456	0.00673793
0.457	0.92675	0.457	0.930255	0.457	0.618377	0.457	0.658213	0.457	0.029144	0.457	0.0317675	0.457	0.006741	0.457	0.00673719
0.458	0.926752	0.458	0.930224	0.458	0.619595	0.458	0.659218	0.458	0.029234	0.458	0.0319035	0.458	0.006736	0.458	0.00673651
0.459	0.926719	0.459	0.930192	0.459	0.620644	0.459	0.660215	0.459	0.029334	0.459	0.0320402	0.459	0.006742	0.459	0.00673589
0.46	0.926588	0.46	0.930161	0.46	0.621785	0.46	0.661205	0.46	0.029486	0.46	0.0321775	0.46	0.006739	0.46	0.00673534
0.461	0.926583	0.461	0.930129	0.461	0.622895	0.461	0.662188	0.461	0.029598	0.461	0.0323155	0.461	0.006742	0.461	0.00673486
0.462	0.926416	0.462	0.930098	0.462	0.624057	0.462	0.663164	0.462	0.029696	0.462	0.0324541	0.462	0.006739	0.462	0.00673443
0.463	0.9264	0.463	0.930066	0.463	0.625176	0.463	0.664132	0.463	0.02983	0.463	0.0325934	0.463	0.006743	0.463	0.00673407
0.464	0.926395	0.464	0.930035	0.464	0.626215	0.464	0.665093	0.464	0.029934	0.464	0.0327333	0.464	0.006747	0.464	0.00673377
0.465	0.92629	0.465	0.930003	0.465	0.627336	0.465	0.666047	0.465	0.03007	0.465	0.0328738	0.465	0.006757	0.465	0.00673353
0.466	0.926272	0.466	0.929972	0.466	0.628378	0.466	0.666994	0.466	0.030195	0.466	0.033015	0.466	0.00677	0.466	0.00673336
0.467	0.926282	0.467	0.92994	0.467	0.629539	0.467	0.667934	0.467	0.030303	0.467	0.0331568	0.467	0.006764	0.467	0.00673325
0.468	0.926353	0.468	0.929909	0.468	0.630601	0.468	0.668866	0.468	0.030406	0.468	0.0332993	0.468	0.006771	0.468	0.0067332
0.469	0.926421	0.469	0.929877	0.469	0.631807	0.469	0.669791	0.469	0.030545	0.469	0.0334425	0.469	0.006773	0.469	0.00673321
0.47	0.926329	0.47	0.929846	0.47	0.632925	0.47	0.67071	0.47	0.030659	0.47	0.0335863	0.47	0.006779	0.47	0.00673329
0.471	0.926293	0.471	0.929814	0.471	0.634018	0.471	0.671621	0.471	0.030795	0.471	0.0337307	0.471	0.006781	0.471	0.00673343
0.472	0.926204	0.472	0.929783	0.472	0.635174	0.472	0.672525	0.472	0.030942	0.472	0.0338759	0.472	0.006779	0.472	0.00673363
0.473	0.926194	0.473	0.929751	0.473	0.636187	0.473	0.673422	0.473	0.031061	0.473	0.0340217	0.473	0.006779	0.473	0.00673389
0.474	0.926222	0.474	0.92972	0.474	0.637235	0.474	0.674312	0.474	0.03118	0.474	0.0341681	0.474	0.006776	0.474	0.00673422
0.475	0.926246	0.475	0.929689	0.475	0.638225	0.475	0.675196	0.475	0.031279	0.475	0.0343152	0.475	0.006781	0.475	0.00673461
0.476	0.926217	0.476	0.929657	0.476	0.639307	0.476	0.676072	0.476	0.031421	0.476	0.034463	0.476	0.006773	0.476	0.00673505
0.477	0.926123	0.477	0.929626	0.477	0.640273	0.477	0.676941	0.477	0.031578	0.477	0.0346115	0.477	0.006776	0.477	0.00673556
0.478	0.92613	0.478	0.929595	0.478	0.641264	0.478	0.677804	0.478	0.03172	0.478	0.0347606	0.478	0.006787	0.478	0.00673614
0.479	0.926164	0.479	0.929564	0.479	0.642335	0.479	0.678659	0.479	0.03183	0.479	0.0349104	0.479	0.006792	0.479	0.00673677
0.48	0.926088	0.48	0.929533	0.48	0.643301	0.48	0.679508	0.48	0.031939	0.48	0.0350608	0.48	0.006794	0.48	0.00673747
0.481	0.925925	0.481	0.929502	0.481	0.644272	0.481	0.68035	0.481	0.032031	0.481	0.035212	0.481	0.006791	0.481	0.00673822
0.482	0.925914	0.482	0.929471	0.482	0.645275	0.482	0.681185	0.482	0.032151	0.482	0.0353638	0.482	0.006791	0.482	0.00673904
0.483	0.925944	0.483	0.92944	0.483	0.646296	0.483	0.682014	0.483	0.03227	0.483	0.0355163	0.483	0.00679	0.483	0.00673992
0.484	0.925993	0.484	0.929409	0.484	0.647161	0.484	0.682836	0.484	0.032386	0.484	0.0356695	0.484	0.006787	0.484	0.00674086
0.485	0.926004	0.485	0.929378	0.485	0.648154	0.485	0.683651	0.485	0.032496	0.485	0.0358234	0.485	0.006778	0.485	0.00674186
0.486	0.925962	0.486	0.929347	0.486	0.649117	0.486	0.684459	0.486	0.032621	0.486	0.0359779	0.486	0.00678	0.486	0.00674292
0.487	0.925901	0.487	0.929317	0.487	0.650193	0.487	0.685261	0.487	0.032757	0.487	0.0361332	0.487	0.006786	0.487	0.00674405
0.488	0.925956	0.488	0.929286	0.488	0.65102	0.488	0.686056	0.488	0.032895	0.488	0.0362891	0.488	0.006781	0.488	0.00674523
0.489	0.925823	0.489	0.929255	0.489	0.651876	0.489	0.686845	0.489	0.033004	0.489	0.0364457	0.489	0.006773	0.489	0.00674647
0.49	0.925862	0.49	0.929225	0.49	0.652736	0.49	0.687627	0.49	0.033131	0.49	0.036603	0.49	0.006771	0.49	0.00674778
0.491	0.925888	0.491	0.929194	0.491	0.653625	0.491	0.688403	0.491	0.033281	0.491	0.036761	0.491	0.006766	0.491	0.00674914
0.492	0.925763	0.492	0.929164	0.492	0.654558	0.492	0.689172	0.492	0.033385	0.492	0.0369197	0.492	0.006763	0.492	0.00675057
0.493	0.925849	0.493	0.929134	0.493	0.655517	0.493	0.689934	0.493	0.033527	0.493	0.0370791	0.493	0.006771	0.493	0.00675205
0.494	0.925782	0.494	0.929104	0.494	0.656465	0.494	0.69069	0.494	0.033667	0.494	0.0372392	0.494	0.006772	0.494	0.00675359
0.495	0.925713	0.495	0.929073	0.495	0.657392	0.495	0.69144	0.495	0.033766	0.495	0.0374	0.495	0.006767	0.495	0.0067552
0.496	0.925799	0.496	0.929043	0.496	0.65847	0.496	0.692183	0.496	0.033876	0.496	0.0375615	0.496	0.006766	0.496	0.00675686
0.497	0.925738	0.497	0.929014	0.497	0.659409	0.497	0.69292	0.497	0.034015	0.497	0.0377238	0.497	0.00676	0.497	0.00675858
0.498	0.925707	0.498	0.928984	0.498	0.660219	0.498	0.693651	0.498	0.034145	0.498	0.0378867	0.498	0.00676	0.498	0.00676037
0.499	0.925692	0.499	0.928954	0.499	0.661184	0.499	0.694376	0.499	0.034266	0.499	0.0380503	0.499	0.006758	0.499	0.00676221
0.5	0.925695	0.5	0.928924	0.5	0.662064	0.5	0.695094	0.5	0.034395	0.5	0.0382146	0.5	0.006764	0.5	0.00676411
0.501	0.925594	0.501	0.928895	0.501	0.662873	0.501	0.695806	0.501	0.034544	0.501	0.0383797	0.501	0.006759	0.501	0.00676607
0.502	0.925558	0.502	0.928865	0.502	0.663653	0.502	0.696511	0.502	0.034664	0.502	0.0385455	0.502	0.006766	0.502	0.00676809
0.503	0.925493	0.503	0.928836	0.503	0.66441	0.503	0.697211	0.503	0.034788	0.503	0.0387119	0.503	0.006771	0.503	0.00677016
0.504	0.925434	0.504	0.928806	0.504	0.665198	0.504	0.697904	0.504	0.034933	0.504	0.0388791	0.504	0.006765	0.504	0.0067723
0.505	0.925355	0.505	0.928777	0.505	0.666029	0.505	0.698591	0.505	0.035074	0.505	0.039047	0.505	0.006774	0.505	0.00677449
0.506	0.925359	0.506	0.928748	0.506	0.66687	0.506	0.699272	0.506	0.035206	0.506	0.0392157	0.506	0.006773	0.506	0.00677675
0.507	0.925188	0.507	0.928719	0.507	0.667712	0.507	0.699947	0.507	0.035334	0.507	0.039385	0.507	0.006762	0.507	0.00677906
0.508	0.925238	0.508	0.92869	0.508	0.668563	0.508	0.700616	0.508	0.035452	0.508	0.0395551	0.508	0.006766	0.508	0.00678143
0.509	0.92519	0.509	0.928662	0.509	0.669365	0.509	0.701279	0.509	0.035606	0.509	0.0397259	0.509	0.006767	0.509	0.00678385
0.51	0.925131	0.51	0.928633	0.51	0.670154	0.51	0.701936	0.51	0.035742	0.51	0.0398974	0.51	0.006755	0.51	0.00678634
0.511	0.925116	0.511	0.928604	0.511	0.67096	0.511	0.702587	0.511	0.035883	0.511	0.0400697	0.511	0.006752	0.511	0.00678888
0.512	0.924997	0.512	0.928576	0.512	0.671694	0.512	0.703233	0.512	0.036017	0.512	0.0402427	0.512	0.006754	0.512	0.00679148
0.513	0.925024	0.513	0.928548	0.513	0.672504	0.513	0.703872	0.513	0.036166	0.513	0.0404164	0.513	0.006752	0.513	0.00679413
0.514	0.925058	0.514	0.928519	0.514	0.673294	0.514	0.704505	0.514	0.036298	0.514	0.0405909	0.514	0.006749	0.514	0.00679684
0.515	0.925173	0.515	0.928491	0.515	0.67406	0.515	0.705133	0.515	0.03642	0.515	0.0407661	0.515	0.006757	0.515	0.00679961
0.516	0.925177	0.516	0.928463	0.516	0.674941	0.516	0.705755	0.516	0.036568	0.516	0.040942	0.516	0.006769	0.516	0.00680244
0.517	0.925167	0.517	0.928436	0.517	0.675758	0.517	0.70637	0.517	0.036687	0.517	0.0411187	0.517	0.006781	0.517	0.00680532
0.518	0.925149	0.518	0.928408	0.518	0.676643	0.518	0.706981	0.518	0.036846	0.518	0.0412961	0.518	0.006789	0.518	0.00680826
0.519	0.925118	0.519	0.92838	0.519	0.677361	0.519	0.707585	0.519	0.036992	0.519	0.0414742	0.519	0.006788	0.519	0.00681126
0.52	0.925077	0.52	0.928353	0.52	0.678122	0.52	0.708184	0.52	0.037132	0.52	0.0416531	0.52	0.006795	0.52	0.00681431
0.521	0.925076	0.521	0.928325	0.521	0.67886	0.521	0.708777	0.521	0.037279	0.521	0.0418328	0.521	0.00681	0.521	0.00681742
0.522	0.92505	0.522	0.928298	0.522	0.679508	0.522	0.709365	0.522	0.037424	0.522	0.0420132	0.522	0.00681	0.522	0.00682058
0.523	0.924961	0.523	0.928271	0.523	0.680173	0.523	0.709946	0.523	0.037576	0.523	0.0421943	0.523	0.006797	0.523	0.0068238
0.524	0.924976	0.524	0.928244	0.524	0.680908	0.524	0.710523	0.524	0.037719	0.524	0.0423762	0.524	0.006803	0.524	0.00682708
0.525	0.924955	0.525	0.928217	0.525	0.681635	0.525	0.711094	0.525	0.037851	0.525	0.0425588	0.525	0.006801	0.525	0.0068304
0.526	0.924929	0.526	0.92819	0.526	0.682332	0.526	0.711659	0.526	0.038004	0.526	0.0427422	0.526	0.006794	0.526	0.00683379
0.527	0.924855	0.527	0.928164	0.527	0.683079	0.527	0.712219	0.527	0.038154	0.527	0.0429264	0.527	0.006795	0.527	0.00683723
0.528	0.924819	0.528	0.928137	0.528	0.683791	0.528	0.712773	0.528	0.038311	0.528	0.0431113	0.528	0.006803	0.528	0.00684072
0.529	0.924781	0.529	0.928111	0.529	0.684517	0.529	0.713322	0.529	0.038458	0.529	0.043297	0.529	0.006809	0.529	0.00684427
0.53	0.924834	0.53	0.928085	0.53	0.685197	0.53	0.713865	0.53	0.03858	0.53	0.0434834	0.53	0.006807	0.53	0.00684788
0.531	0.924842	0.531	0.928059	0.531	0.685856	0.531	0.714403	0.531	0.038737	0.531	0.0436706	0.531	0.006799	0.531	0.00685153
0.532	0.924854	0.532	0.928033	0.532	0.686535	0.532	0.714936	0.532	0.038885	0.532	0.0438585	0.532	0.006796	0.532	0.00685525
0.533	0.924832	0.533	0.928007	0.533	0.68715	0.533	0.715464	0.533	0.039004	0.533	0.0440472	0.533	0.006803	0.533	0.00685901
0.534	0.924732	0.534	0.927982	0.534	0.687858	0.534	0.715986	0.534	0.039154	0.534	0.0442367	0.534	0.006816	0.534	0.00686283
0.535	0.924654	0.535	0.927956	0.535	0.688569	0.535	0.716503	0.535	0.039341	0.535	0.044427	0.535	0.006811	0.535	0.0068667
0.536	0.924635	0.536	0.927931	0.536	0.689198	0.536	0.717014	0.536	0.039508	0.536	0.044618	0.536	0.006814	0.536	0.00687063
0.537	0.924666	0.537	0.927905	0.537	0.689902	0.537	0.717521	0.537	0.039677	0.537	0.0448098	0.537	0.006827	0.537	0.00687461
0.538	0.924613	0.538	0.92788	0.538	0.690571	0.538	0.718022	0.538	0.039811	0.538	0.0450023	0.538	0.006822	0.538	0.00687864
0.539	0.924548	0.539	0.927855	0.539	0.691148	0.539	0.718518	0.539	0.03999	0.539	0.0451957	0.539	0.006823	0.539	0.00688273
0.54	0.924605	0.54	0.927831	0.54	0.691871	0.54	0.719009	0.54	0.040128	0.54	0.0453898	0.54	0.006816	0.54	0.00688687
0.541	0.92466	0.541	0.927806	0.541	0.692601	0.541	0.719495	0.541	0.04029	0.541	0.0455846	0.541	0.006817	0.541	0.00689106
0.542	0.924608	0.542	0.927782	0.542	0.693167	0.542	0.719976	0.542	0.04042	0.542	0.0457803	0.542	0.006811	0.542	0.0068953
0.543	0.924686	0.543	0.927757	0.543	0.693709	0.543	0.720452	0.543	0.040562	0.543	0.0459768	0.543	0.006813	0.543	0.00689959
0.544	0.924616	0.544	0.927733	0.544	0.694391	0.544	0.720923	0.544	0.040718	0.544	0.046174	0.544	0.006806	0.544	0.00690394
0.545	0.924551	0.545	0.927709	0.545	0.694939	0.545	0.721389	0.545	0.040875	0.545	0.046372	0.545	0.006808	0.545	0.00690834
0.546	0.924646	0.546	0.927685	0.546	0.695668	0.546	0.72185	0.546	0.041023	0.546	0.0465708	0.546	0.006811	0.546	0.00691279
0.547	0.924534	0.547	0.927661	0.547	0.696155	0.547	0.722306	0.547	0.041179	0.547	0.0467704	0.547	0.006814	0.547	0.00691729
0.548	0.924456	0.548	0.927638	0.548	0.696624	0.548	0.722757	0.548	0.041333	0.548	0.0469707	0.548	0.006821	0.548	0.00692184
0.549	0.924448	0.549	0.927614	0.549	0.697193	0.549	0.723204	0.549	0.041499	0.549	0.0471719	0.549	0.006828	0.549	0.00692645
0.55	0.924476	0.55	0.927591	0.55	0.697749	0.55	0.723645	0.55	0.041671	0.55	0.0473738	0.55	0.006839	0.55	0.0069311
0.551	0.924455	0.551	0.927568	0.551	0.698353	0.551	0.724082	0.551	0.041834	0.551	0.0475765	0.551	0.006838	0.551	0.0069358
0.552	0.924412	0.552	0.927545	0.552	0.698921	0.552	0.724514	0.552	0.042017	0.552	0.0477801	0.552	0.006843	0.552	0.00694056
0.553	0.924406	0.553	0.927522	0.553	0.699476	0.553	0.724941	0.553	0.042166	0.553	0.0479844	0.553	0.006834	0.553	0.00694537
0.554	0.924366	0.554	0.927499	0.554	0.700019	0.554	0.725364	0.554	0.042348	0.554	0.0481895	0.554	0.006843	0.554	0.00695022
0.555	0.924351	0.555	0.927477	0.555	0.700592	0.555	0.725782	0.555	0.042511	0.555	0.0483954	0.555	0.00684	0.555	0.00695513
0.556	0.92437	0.556	0.927454	0.556	0.701168	0.556	0.726195	0.556	0.042701	0.556	0.0486021	0.556	0.006844	0.556	0.00696008
0.557	0.924366	0.557	0.927432	0.557	0.701738	0.557	0.726603	0.557	0.042879	0.557	0.0488096	0.557	0.006844	0.557	0.00696509
0.558	0.924297	0.558	0.92741	0.558	0.702385	0.558	0.727007	0.558	0.043047	0.558	0.0490179	0.558	0.006847	0.558	0.00697014
0.559	0.924303	0.559	0.927388	0.559	0.702937	0.559	0.727407	0.559	0.043209	0.559	0.0492271	0.559	0.006853	0.559	0.00697524
0.56	0.92424	0.56	0.927366	0.56	0.703407	0.56	0.727801	0.56	0.043363	0.56	0.049437	0.56	0.006866	0.56	0.00698039
0.561	0.924202	0.561	0.927345	0.561	0.70397	0.561	0.728192	0.561	0.043553	0.561	0.0496477	0.561	0.006859	0.561	0.00698559
0.562	0.924174	0.562	0.927323	0.562	0.704542	0.562	0.728578	0.562	0.043715	0.562	0.0498592	0.562	0.006859	0.562	0.00699084
0.563	0.924154	0.563	0.927302	0.563	0.705001	0.563	0.728959	0.563	0.043911	0.563	0.0500716	0.563	0.006861	0.563	0.00699614
0.564	0.924175	0.564	0.927281	0.564	0.705508	0.564	0.729336	0.564	0.04406	0.564	0.0502847	0.564	0.006862	0.564	0.00700149
0.565	0.924113	0.565	0.92726	0.565	0.706117	0.565	0.729708	0.565	0.044227	0.565	0.0504986	0.565	0.006872	0.565	0.00700688
0.566	0.923997	0.566	0.927239	0.566	0.706697	0.566	0.730077	0.566	0.044401	0.566	0.0507134	0.566	0.00688	0.566	0.00701232
0.567	0.92393	0.567	0.927218	0.567	0.707153	0.567	0.73044	0.567	0.044562	0.567	0.050929	0.567	0.006884	0.567	0.00701781
0.568	0.923921	0.568	0.927198	0.568	0.707639	0.568	0.7308	0.568	0.044755	0.568	0.0511454	0.568	0.006897	0.568	0.00702335
0.569	0.92379	0.569	0.927177	0.569	0.708123	0.569	0.731155	0.569	0.044957	0.569	0.0513626	0.569	0.006894	0.569	0.00702893
0.57	0.923837	0.57	0.927157	0.57	0.708651	0.57	0.731506	0.57	0.045112	0.57	0.0515806	0.57	0.006896	0.57	0.00703456
0.571	0.923682	0.571	0.927137	0.571	0.709014	0.571	0.731852	0.571	0.045291	0.571	0.0517994	0.571	0.006895	0.571	0.00704024
0.572	0.923675	0.572	0.927117	0.572	0.709478	0.572	0.732195	0.572	0.045459	0.572	0.0520191	0.572	0.006894	0.572	0.00704596
0.573	0.923707	0.573	0.927097	0.573	0.709887	0.573	0.732533	0.573	0.045636	0.573	0.0522396	0.573	0.006904	0.573	0.00705173
0.574	0.923657	0.574	0.927078	0.574	0.71039	0.574	0.732867	0.574	0.045821	0.574	0.0524609	0.574	0.006904	0.574	0.00705755
0.575	0.923744	0.575	0.927058	0.575	0.710876	0.575	0.733197	0.575	0.045996	0.575	0.052683	0.575	0.006911	0.575	0.00706341
0.576	0.923713	0.576	0.927039	0.576	0.711259	0.576	0.733523	0.576	0.046152	0.576	0.0529059	0.576	0.006907	0.576	0.00706932
0.577	0.923701	0.577	0.92702	0.577	0.711548	0.577	0.733845	0.577	0.0463	0.577	0.0531297	0.577	0.006926	0.577	0.00707527
0.578	0.923716	0.578	0.927001	0.578	0.712002	0.578	0.734163	0.578	0.046474	0.578	0.0533543	0.578	0.006929	0.578	0.00708127
0.579	0.923534	0.579	0.926982	0.579	0.712507	0.579	0.734476	0.579	0.046645	0.579	0.0535797	0.579	0.006943	0.579	0.00708731
0.58	0.923581	0.58	0.926964	0.58	0.712951	0.58	0.734786	0.58	0.046825	0.58	0.053806	0.58	0.006943	0.58	0.0070934
0.581	0.923602	0.581	0.926945	0.581	0.713396	0.581	0.735092	0.581	0.047027	0.581	0.054033	0.581	0.00694	0.581	0.00709954
0.582	0.923547	0.582	0.926927	0.582	0.713746	0.582	0.735393	0.582	0.047225	0.582	0.054261	0.582	0.006944	0.582	0.00710572
0.583	0.92359	0.583	0.926909	0.583	0.714145	0.583	0.735691	0.583	0.047431	0.583	0.0544897	0.583	0.006943	0.583	0.00711194
0.584	0.923566	0.584	0.926891	0.584	0.714484	0.584	0.735985	0.584	0.04759	0.584	0.0547193	0.584	0.006961	0.584	0.00711821
0.585	0.923638	0.585	0.926873	0.585	0.714844	0.585	0.736275	0.585	0.047818	0.585	0.0549497	0.585	0.00697	0.585	0.00712452
0.586	0.923655	0.586	0.926855	0.586	0.715329	0.586	0.736562	0.586	0.047994	0.586	0.0551809	0.586	0.006981	0.586	0.00713087
0.587	0.923576	0.587	0.926838	0.587	0.715663	0.587	0.736844	0.587	0.048184	0.587	0.055413	0.587	0.006983	0.587	0.00713727
0.588	0.923671	0.588	0.926821	0.588	0.716024	0.588	0.737123	0.588	0.048359	0.588	0.0556459	0.588	0.006983	0.588	0.00714371
0.589	0.923627	0.589	0.926803	0.589	0.716393	0.589	0.737397	0.589	0.048536	0.589	0.0558797	0.589	0.006986	0.589	0.0071502
0.59	0.923547	0.59	0.926786	0.59	0.716874	0.59	0.737669	0.59	0.04874	0.59	0.0561142	0.59	0.006993	0.59	0.00715673
0.591	0.923522	0.591	0.92677	0.591	0.717278	0.591	0.737936	0.591	0.048918	0.591	0.0563497	0.591	0.006992	0.591	0.0071633
0.592	0.923527	0.592	0.926753	0.592	0.717624	0.592	0.7382	0.592	0.049086	0.592	0.0565859	0.592	0.00698	0.592	0.00716992
0.593	0.923592	0.593	0.926736	0.593	0.718002	0.593	0.73846	0.593	0.049297	0.593	0.0568231	0.593	0.006978	0.593	0.00717657
0.594	0.923622	0.594	0.92672	0.594	0.718421	0.594	0.738716	0.594	0.049479	0.594	0.057061	0.594	0.006989	0.594	0.00718327
0.595	0.923577	0.595	0.926704	0.595	0.718901	0.595	0.738969	0.595	0.049644	0.595	0.0572998	0.595	0.006985	0.595	0.00719001
0.596	0.923639	0.596	0.926688	0.596	0.719195	0.596	0.739218	0.596	0.049826	0.596	0.0575394	0.596	0.006987	0.596	0.0071968
0.597	0.923573	0.597	0.926672	0.597	0.719645	0.597	0.739464	0.597	0.050021	0.597	0.0577799	0.597	0.006984	0.597	0.00720362
0.598	0.92357	0.598	0.926656	0.598	0.719985	0.598	0.739706	0.598	0.050235	0.598	0.0580213	0.598	0.006991	0.598	0.00721049
0.599	0.923544	0.599	0.92664	0.599	0.720323	0.599	0.739945	0.599	0.050397	0.599	0.0582635	0.599	0.006987	0.599	0.0072174
0.6	0.923628	0.6	0.926625	0.6	0.720699	0.6	0.74018	0.6	0.050608	0.6	0.0585065	0.6	0.006986	0.6	0.00722435
0.601	0.923596	0.601	0.92661	0.601	0.721011	0.601	0.740412	0.601	0.050797	0.601	0.0587504	0.601	0.007005	0.601	0.00723134
0.602	0.923632	0.602	0.926595	0.602	0.721373	0.602	0.74064	0.602	0.050994	0.602	0.0589951	0.602	0.007016	0.602	0.00723837
0.603	0.923622	0.603	0.92658	0.603	0.721677	0.603	0.740865	0.603	0.051198	0.603	0.0592407	0.603	0.007028	0.603	0.00724544
0.604	0.923618	0.604	0.926565	0.604	0.72197	0.604	0.741086	0.604	0.051399	0.604	0.0594871	0.604	0.007033	0.604	0.00725255
0.605	0.923628	0.605	0.92655	0.605	0.722219	0.605	0.741304	0.605	0.051592	0.605	0.0597344	0.605	0.007043	0.605	0.0072597
0.606	0.923783	0.606	0.926536	0.606	0.72257	0.606	0.741519	0.606	0.051798	0.606	0.0599825	0.606	0.007051	0.606	0.00726689
0.607	0.923695	0.607	0.926521	0.607	0.722955	0.607	0.74173	0.607	0.052011	0.607	0.0602315	0.607	0.007052	0.607	0.00727413
0.608	0.923618	0.608	0.926507	0.608	0.723198	0.608	0.741938	0.608	0.052218	0.608	0.0604814	0.608	0.007052	0.608	0.0072814
0.609	0.923583	0.609	0.926493	0.609	0.723566	0.609	0.742143	0.609	0.052447	0.609	0.0607321	0.609	0.007061	0.609	0.00728871
0.61	0.923583	0.61	0.926479	0.61	0.723857	0.61	0.742345	0.61	0.052645	0.61	0.0609836	0.61	0.00706	0.61	0.00729606
0.611	0.923653	0.611	0.926466	0.611	0.724118	0.611	0.742543	0.611	0.052857	0.611	0.061236	0.611	0.007065	0.611	0.00730345
0.612	0.923725	0.612	0.926452	0.612	0.724317	0.612	0.742739	0.612	0.053073	0.612	0.0614893	0.612	0.007076	0.612	0.00731088
0.613	0.923681	0.613	0.926439	0.613	0.724565	0.613	0.742931	0.613	0.053295	0.613	0.0617435	0.613	0.007084	0.613	0.00731835
0.614	0.923648	0.614	0.926425	0.614	0.724817	0.614	0.74312	0.614	0.053515	0.614	0.0619985	0.614	0.007086	0.614	0.00732585
0.615	0.923617	0.615	0.926412	0.615	0.725108	0.615	0.743305	0.615	0.053711	0.615	0.0622543	0.615	0.007084	0.615	0.0073334
0.616	0.923554	0.616	0.926399	0.616	0.725407	0.616	0.743488	0.616	0.053904	0.616	0.062511	0.616	0.007093	0.616	0.00734098
0.617	0.92352	0.617	0.926387	0.617	0.725688	0.617	0.743668	0.617	0.054084	0.617	0.0627686	0.617	0.007087	0.617	0.0073486
0.618	0.923583	0.618	0.926374	0.618	0.725908	0.618	0.743844	0.618	0.054298	0.618	0.063027	0.618	0.007088	0.618	0.00735626
0.619	0.923578	0.619	0.926361	0.619	0.726214	0.619	0.744018	0.619	0.054499	0.619	0.0632863	0.619	0.007096	0.619	0.00736395
0.62	0.92358	0.62	0.926349	0.62	0.726536	0.62	0.744188	0.62	0.054698	0.62	0.0635465	0.62	0.007103	0.62	0.00737169
0.621	0.92355	0.621	0.926337	0.621	0.726828	0.621	0.744356	0.621	0.054919	0.621	0.0638075	0.621	0.007106	0.621	0.00737946
0.622	0.923591	0.622	0.926325	0.622	0.7271	0.622	0.74452	0.622	0.05514	0.622	0.0640694	0.622	0.007123	0.622	0.00738726
0.623	0.923593	0.623	0.926313	0.623	0.727331	0.623	0.744682	0.623	0.05536	0.623	0.0643322	0.623	0.007131	0.623	0.00739511
0.624	0.923583	0.624	0.926301	0.624	0.727557	0.624	0.744841	0.624	0.055592	0.624	0.0645958	0.624	0.007138	0.624	0.00740299
0.625	0.923412	0.625	0.92629	0.625	0.72779	0.625	0.744997	0.625	0.055793	0.625	0.0648603	0.625	0.007146	0.625	0.00741091
0.626	0.923407	0.626	0.926278	0.626	0.728073	0.626	0.74515	0.626	0.056006	0.626	0.0651257	0.626	0.007157	0.626	0.00741886
0.627	0.923412	0.627	0.926267	0.627	0.728306	0.627	0.7453	0.627	0.056191	0.627	0.0653919	0.627	0.00716	0.627	0.00742685
0.628	0.923417	0.628	0.926256	0.628	0.728545	0.628	0.745447	0.628	0.056425	0.628	0.065659	0.628	0.007163	0.628	0.00743488
0.629	0.923306	0.629	0.926245	0.629	0.72887	0.629	0.745592	0.629	0.05665	0.629	0.065927	0.629	0.007169	0.629	0.00744294
0.63	0.923341	0.63	0.926234	0.63	0.729052	0.63	0.745733	0.63	0.056901	0.63	0.0661958	0.63	0.007175	0.63	0.00745104
0.631	0.92338	0.631	0.926223	0.631	0.729273	0.631	0.745872	0.631	0.057093	0.631	0.0664655	0.631	0.007187	0.631	0.00745917
0.632	0.923322	0.632	0.926213	0.632	0.729511	0.632	0.746009	0.632	0.05731	0.632	0.0667361	0.632	0.007192	0.632	0.00746734
0.633	0.923216	0.633	0.926202	0.633	0.729713	0.633	0.746142	0.633	0.057507	0.633	0.0670076	0.633	0.007197	0.633	0.00747554
0.634	0.923186	0.634	0.926192	0.634	0.730082	0.634	0.746273	0.634	0.057724	0.634	0.0672799	0.634	0.007209	0.634	0.00748378
0.635	0.923156	0.635	0.926182	0.635	0.730481	0.635	0.746401	0.635	0.057896	0.635	0.0675531	0.635	0.007228	0.635	0.00749206
0.636	0.923119	0.636	0.926172	0.636	0.730671	0.636	0.746527	0.636	0.058119	0.636	0.0678271	0.636	0.007227	0.636	0.00750037
0.637	0.923063	0.637	0.926162	0.637	0.730897	0.637	0.74665	0.637	0.058328	0.637	0.0681021	0.637	0.007239	0.637	0.00750871
0.638	0.923017	0.638	0.926153	0.638	0.731101	0.638	0.74677	0.638	0.058533	0.638	0.0683779	0.638	0.007248	0.638	0.00751709
0.639	0.923059	0.639	0.926143	0.639	0.73133	0.639	0.746888	0.639	0.058759	0.639	0.0686546	0.639	0.007252	0.639	0.0075255
0.64	0.923089	0.64	0.926134	0.64	0.731567	0.64	0.747003	0.64	0.058972	0.64	0.0689321	0.64	0.007254	0.64	0.00753394
0.641	0.923105	0.641	0.926124	0.641	0.731766	0.641	0.747115	0.641	0.059194	0.641	0.0692105	0.641	0.007253	0.641	0.00754242
0.642	0.923066	0.642	0.926115	0.642	0.73216	0.642	0.747225	0.642	0.059419	0.642	0.0694899	0.642	0.007275	0.642	0.00755094
0.643	0.923118	0.643	0.926106	0.643	0.732468	0.643	0.747333	0.643	0.059658	0.643	0.06977	0.643	0.007292	0.643	0.00755948
0.644	0.923042	0.644	0.926097	0.644	0.732649	0.644	0.747438	0.644	0.059877	0.644	0.0700511	0.644	0.007303	0.644	0.00756806
0.645	0.92302	0.645	0.926089	0.645	0.732683	0.645	0.747541	0.645	0.060088	0.645	0.070333	0.645	0.007294	0.645	0.00757668
0.646	0.923104	0.646	0.92608	0.646	0.733071	0.646	0.747641	0.646	0.060267	0.646	0.0706158	0.646	0.007288	0.646	0.00758532
0.647	0.923147	0.647	0.926072	0.647	0.733281	0.647	0.747739	0.647	0.060509	0.647	0.0708995	0.647	0.007291	0.647	0.007594
0.648	0.923201	0.648	0.926063	0.648	0.733379	0.648	0.747834	0.648	0.060743	0.648	0.0711841	0.648	0.007299	0.648	0.00760271
0.649	0.923254	0.649	0.926055	0.649	0.733603	0.649	0.747927	0.649	0.060968	0.649	0.0714695	0.649	0.007309	0.649	0.00761146
0.65	0.923137	0.65	0.926047	0.65	0.733823	0.65	0.748018	0.65	0.06116	0.65	0.0717558	0.65	0.007315	0.65	0.00762023
0.651	0.923092	0.651	0.926039	0.651	0.733941	0.651	0.748106	0.651	0.061401	0.651	0.072043	0.651	0.007321	0.651	0.00762904
0.652	0.923145	0.652	0.926032	0.652	0.734155	0.652	0.748192	0.652	0.061633	0.652	0.0723311	0.652	0.007325	0.652	0.00763788
0.653	0.923081	0.653	0.926024	0.653	0.734253	0.653	0.748276	0.653	0.061882	0.653	0.07262	0.653	0.007349	0.653	0.00764676
0.654	0.923044	0.654	0.926016	0.654	0.734441	0.654	0.748358	0.654	0.062118	0.654	0.0729098	0.654	0.007363	0.654	0.00765566
0.655	0.923013	0.655	0.926009	0.655	0.734624	0.655	0.748437	0.655	0.062351	0.655	0.0732005	0.655	0.007371	0.655	0.0076646
0.656	0.923055	0.656	0.926002	0.656	0.734784	0.656	0.748514	0.656	0.062557	0.656	0.0734921	0.656	0.007375	0.656	0.00767357
0.657	0.923035	0.657	0.925995	0.657	0.735032	0.657	0.748589	0.657	0.062755	0.657	0.0737846	0.657	0.007387	0.657	0.00768257
0.658	0.923068	0.658	0.925988	0.658	0.735137	0.658	0.748661	0.658	0.062995	0.658	0.0740779	0.658	0.007386	0.658	0.0076916
0.659	0.92302	0.659	0.925981	0.659	0.735346	0.659	0.748732	0.659	0.063188	0.659	0.0743721	0.659	0.007392	0.659	0.00770066
0.66	0.922887	0.66	0.925974	0.66	0.735557	0.66	0.7488	0.66	0.063408	0.66	0.0746672	0.66	0.007396	0.66	0.00770975
0.661	0.922863	0.661	0.925968	0.661	0.735719	0.661	0.748866	0.661	0.063671	0.661	0.0749632	0.661	0.007406	0.661	0.00771887
0.662	0.9228	0.662	0.925961	0.662	0.735798	0.662	0.74893	0.662	0.063905	0.662	0.07526	0.662	0.007414	0.662	0.00772803
0.663	0.922857	0.663	0.925955	0.663	0.735921	0.663	0.748992	0.663	0.064131	0.663	0.0755577	0.663	0.007414	0.663	0.00773721
0.664	0.92286	0.664	0.925949	0.664	0.736066	0.664	0.749052	0.664	0.064385	0.664	0.0758563	0.664	0.007421	0.664	0.00774643
0.665	0.922935	0.665	0.925943	0.665	0.736141	0.665	0.74911	0.665	0.064618	0.665	0.0761558	0.665	0.007428	0.665	0.00775567
0.666	0.923024	0.666	0.925937	0.666	0.736403	0.666	0.749165	0.666	0.06481	0.666	0.0764562	0.666	0.007434	0.666	0.00776495
0.667	0.923052	0.667	0.925931	0.667	0.736517	0.667	0.749219	0.667	0.065025	0.667	0.0767574	0.667	0.007433	0.667	0.00777425
0.668	0.922963	0.668	0.925925	0.668	0.736735	0.668	0.749271	0.668	0.065246	0.668	0.0770595	0.668	0.007428	0.668	0.00778359
0.669	0.922929	0.669	0.92592	0.669	0.73704	0.669	0.749321	0.669	0.0655	0.669	0.0773625	0.669	0.007436	0.669	0.00779295
0.67	0.922905	0.67	0.925914	0.67	0.737219	0.67	0.749368	0.67	0.065785	0.67	0.0776664	0.67	0.007452	0.67	0.00780235
0.671	0.922878	0.671	0.925909	0.671	0.737339	0.671	0.749414	0.671	0.066012	0.671	0.0779711	0.671	0.007466	0.671	0.00781177
0.672	0.922886	0.672	0.925904	0.672	0.737464	0.672	0.749458	0.672	0.066228	0.672	0.0782767	0.672	0.007459	0.672	0.00782122
0.673	0.922857	0.673	0.925899	0.673	0.737666	0.673	0.7495	0.673	0.066449	0.673	0.0785832	0.673	0.007461	0.673	0.00783071
0.674	0.922825	0.674	0.925894	0.674	0.737761	0.674	0.74954	0.674	0.066713	0.674	0.0788906	0.674	0.007468	0.674	0.00784022
0.675	0.922864	0.675	0.925889	0.675	0.73784	0.675	0.749579	0.675	0.066935	0.675	0.0791989	0.675	0.007469	0.675	0.00784976
0.676	0.922835	0.676	0.925884	0.676	0.73789	0.676	0.749615	0.676	0.067185	0.676	0.079508	0.676	0.007477	0.676	0.00785932
0.677	0.92288	0.677	0.92588	0.677	0.738019	0.677	0.749649	0.677	0.067404	0.677	0.079818	0.677	0.007493	0.677	0.00786892
0.678	0.922869	0.678	0.925875	0.678	0.738236	0.678	0.749682	0.678	0.067676	0.678	0.0801289	0.678	0.007507	0.678	0.00787855
0.679	0.9228	0.679	0.925871	0.679	0.73829	0.679	0.749713	0.679	0.067878	0.679	0.0804407	0.679	0.007523	0.679	0.0078882
0.68	0.922767	0.68	0.925866	0.68	0.738361	0.68	0.749742	0.68	0.068166	0.68	0.0807533	0.68	0.007528	0.68	0.00789788
0.681	0.922824	0.681	0.925862	0.681	0.738438	0.681	0.74977	0.681	0.068419	0.681	0.0810668	0.681	0.007544	0.681	0.00790759
0.682	0.922745	0.682	0.925858	0.682	0.738554	0.682	0.749795	0.682	0.068658	0.682	0.0813812	0.682	0.007547	0.682	0.00791733
0.683	0.922733	0.683	0.925854	0.683	0.738588	0.683	0.749819	0.683	0.068899	0.683	0.0816965	0.683	0.007551	0.683	0.0079271
0.684	0.922692	0.684	0.925851	0.684	0.738688	0.684	0.749841	0.684	0.06915	0.684	0.0820126	0.684	0.007568	0.684	0.00793689
0.685	0.922802	0.685	0.925847	0.685	0.738766	0.685	0.749862	0.685	0.069446	0.685	0.0823296	0.685	0.00757	0.685	0.00794672
0.686	0.922748	0.686	0.925843	0.686	0.738746	0.686	0.749881	0.686	0.069716	0.686	0.0826475	0.686	0.007567	0.686	0.00795657
0.687	0.922731	0.687	0.92584	0.687	0.738845	0.687	0.749898	0.687	0.069947	0.687	0.0829663	0.687	0.007563	0.687	0.00796644
0.688	0.92279	0.688	0.925836	0.688	0.739034	0.688	0.749913	0.688	0.070211	0.688	0.0832859	0.688	0.007566	0.688	0.00797635
0.689	0.922819	0.689	0.925833	0.689	0.739126	0.689	0.749927	0.689	0.070503	0.689	0.0836064	0.689	0.007571	0.689	0.00798628
0.69	0.922832	0.69	0.92583	0.69	0.739293	0.69	0.749939	0.69	0.070711	0.69	0.0839278	0.69	0.007577	0.69	0.00799624
0.691	0.922824	0.691	0.925827	0.691	0.739397	0.691	0.74995	0.691	0.070997	0.691	0.0842501	0.691	0.007572	0.691	0.00800622
0.692	0.922829	0.692	0.925824	0.692	0.739612	0.692	0.749959	0.692	0.071225	0.692	0.0845732	0.692	0.007566	0.692	0.00801624
0.693	0.922774	0.693	0.925821	0.693	0.739585	0.693	0.749967	0.693	0.071466	0.693	0.0848972	0.693	0.00757	0.693	0.00802628
0.694	0.922753	0.694	0.925818	0.694	0.739615	0.694	0.749972	0.694	0.071738	0.694	0.085222	0.694	0.007574	0.694	0.00803634
0.695	0.922744	0.695	0.925816	0.695	0.739679	0.695	0.749977	0.695	0.071992	0.695	0.0855478	0.695	0.007572	0.695	0.00804644
0.696	0.922617	0.696	0.925813	0.696	0.739773	0.696	0.74998	0.696	0.072232	0.696	0.0858744	0.696	0.007576	0.696	0.00805656
0.697	0.922628	0.697	0.925811	0.697	0.739818	0.697	0.749981	0.697	0.072479	0.697	0.0862019	0.697	0.007574	0.697	0.0080667
0.698	0.922748	0.698	0.925809	0.698	0.740026	0.698	0.749981	0.698	0.072709	0.698	0.0865302	0.698	0.007581	0.698	0.00807687
0.699	0.922732	0.699	0.925806	0.699	0.740089	0.699	0.74998	0.699	0.072977	0.699	0.0868594	0.699	0.007586	0.699	0.00808707
0.7	0.922792	0.7	0.925804	0.7	0.740178	0.7	0.749977	0.7	0.073224	0.7	0.0871895	0.7	0.007594	0.7	0.0080973
0.701	0.922766	0.701	0.925802	0.701	0.740195	0.701	0.749972	0.701	0.073484	0.701	0.0875205	0.701	0.007604	0.701	0.00810755
0.702	0.922725	0.702	0.9258	0.702	0.740272	0.702	0.749966	0.702	0.07375	0.702	0.0878523	0.702	0.00761	0.702	0.00811782
0.703	0.922762	0.703	0.925799	0.703	0.74031	0.703	0.749959	0.703	0.074043	0.703	0.088185	0.703	0.007611	0.703	0.00812813
0.704	0.922832	0.704	0.925797	0.704	0.740292	0.704	0.74995	0.704	0.074324	0.704	0.0885185	0.704	0.007613	0.704	0.00813845
0.705	0.922787	0.705	0.925795	0.705	0.740292	0.705	0.74994	0.705	0.074586	0.705	0.0888529	0.705	0.007612	0.705	0.00814881
0.706	0.922794	0.706	0.925794	0.706	0.740269	0.706	0.749929	0.706	0.074843	0.706	0.0891882	0.706	0.007616	0.706	0.00815919
0.707	0.922853	0.707	0.925792	0.707	0.740297	0.707	0.749916	0.707	0.07514	0.707	0.0895243	0.707	0.007618	0.707	0.00816959
0.708	0.922821	0.708	0.925791	0.708	0.740288	0.708	0.749902	0.708	0.075387	0.708	0.0898613	0.708	0.007619	0.708	0.00818002
0.709	0.922676	0.709	0.92579	0.709	0.740452	0.709	0.749887	0.709	0.075675	0.709	0.0901992	0.709	0.007628	0.709	0.00819048
0.71	0.922649	0.71	0.925788	0.71	0.740496	0.71	0.74987	0.71	0.07595	0.71	0.0905379	0.71	0.007641	0.71	0.00820096
0.711	0.922728	0.711	0.925787	0.711	0.740613	0.711	0.749852	0.711	0.076199	0.711	0.0908775	0.711	0.007652	0.711	0.00821146
0.712	0.922745	0.712	0.925786	0.712	0.740596	0.712	0.749833	0.712	0.076413	0.712	0.0912179	0.712	0.007652	0.712	0.008222
0.713	0.922653	0.713	0.925786	0.713	0.740612	0.713	0.749813	0.713	0.076672	0.713	0.0915592	0.713	0.007655	0.713	0.00823255
0.714	0.922627	0.714	0.925785	0.714	0.74059	0.714	0.749791	0.714	0.076945	0.714	0.0919014	0.714	0.007657	0.714	0.00824313
0.715	0.922617	0.715	0.925784	0.715	0.740658	0.715	0.749768	0.715	0.077227	0.715	0.0922444	0.715	0.007667	0.715	0.00825374
0.716	0.922637	0.716	0.925783	0.716	0.740701	0.716	0.749744	0.716	0.077531	0.716	0.0925882	0.716	0.007669	0.716	0.00826437
0.717	0.922666	0.717	0.925783	0.717	0.740731	0.717	0.749719	0.717	0.077822	0.717	0.092933	0.717	0.007676	0.717	0.00827503
0.718	0.922636	0.718	0.925782	0.718	0.740881	0.718	0.749692	0.718	0.078101	0.718	0.0932785	0.718	0.007693	0.718	0.00828571
0.719	0.922586	0.719	0.925782	0.719	0.740975	0.719	0.749665	0.719	0.078366	0.719	0.093625	0.719	0.007696	0.719	0.00829641
0.72	0.922605	0.72	0.925782	0.72	0.741106	0.72	0.749636	0.72	0.07865	0.72	0.0939723	0.72	0.007704	0.72	0.00830714
0.721	0.922634	0.721	0.925782	0.721	0.741126	0.721	0.749606	0.721	0.078938	0.721	0.0943204	0.721	0.007716	0.721	0.00831789
0.722	0.922615	0.722	0.925781	0.722	0.741093	0.722	0.749575	0.722	0.0792	0.722	0.0946694	0.722	0.007719	0.722	0.00832867
0.723	0.922649	0.723	0.925781	0.723	0.741143	0.723	0.749543	0.723	0.079462	0.723	0.0950192	0.723	0.007728	0.723	0.00833947
0.724	0.922616	0.724	0.925782	0.724	0.741136	0.724	0.749509	0.724	0.079722	0.724	0.0953699	0.724	0.007729	0.724	0.0083503
0.725	0.922578	0.725	0.925782	0.725	0.741151	0.725	0.749475	0.725	0.080002	0.725	0.0957214	0.725	0.007739	0.725	0.00836115
0.726	0.922592	0.726	0.925782	0.726	0.741182	0.726	0.749439	0.726	0.080249	0.726	0.0960738	0.726	0.007743	0.726	0.00837203
0.727	0.922555	0.727	0.925782	0.727	0.741313	0.727	0.749403	0.727	0.08053	0.727	0.096427	0.727	0.007756	0.727	0.00838293
0.728	0.922601	0.728	0.925783	0.728	0.741429	0.728	0.749365	0.728	0.080823	0.728	0.0967811	0.728	0.007755	0.728	0.00839385
0.729	0.922545	0.729	0.925783	0.729	0.741474	0.729	0.749327	0.729	0.081068	0.729	0.097136	0.729	0.007765	0.729	0.0084048
0.73	0.922548	0.73	0.925784	0.73	0.741509	0.73	0.749287	0.73	0.081321	0.73	0.0974917	0.73	0.007756	0.73	0.00841577
0.731	0.922531	0.731	0.925784	0.731	0.741523	0.731	0.749247	0.731	0.081626	0.731	0.0978483	0.731	0.007767	0.731	0.00842676
0.732	0.922523	0.732	0.925785	0.732	0.741542	0.732	0.749205	0.732	0.081911	0.732	0.0982058	0.732	0.007776	0.732	0.00843778
0.733	0.922553	0.733	0.925786	0.733	0.741562	0.733	0.749162	0.733	0.082165	0.733	0.098564	0.733	0.007782	0.733	0.00844882
0.734	0.92253	0.734	0.925786	0.734	0.741659	0.734	0.749119	0.734	0.082461	0.734	0.0989231	0.734	0.007786	0.734	0.00845989
0.735	0.922576	0.735	0.925787	0.735	0.741781	0.735	0.749074	0.735	0.08275	0.735	0.0992831	0.735	0.007794	0.735	0.00847098
0.736	0.922539	0.736	0.925788	0.736	0.741735	0.736	0.749029	0.736	0.083022	0.736	0.0996438	0.736	0.007802	0.736	0.00848209
0.737	0.922561	0.737	0.925789	0.737	0.741686	0.737	0.748983	0.737	0.08328	0.737	0.100005	0.737	0.007812	0.737	0.00849323
0.738	0.922524	0.738	0.92579	0.738	0.741792	0.738	0.748935	0.738	0.083591	0.738	0.100368	0.738	0.00783	0.738	0.00850439
0.739	0.922482	0.739	0.925792	0.739	0.7418	0.739	0.748887	0.739	0.08387	0.739	0.100731	0.739	0.007831	0.739	0.00851557
0.74	0.922494	0.74	0.925793	0.74	0.741719	0.74	0.748838	0.74	0.084172	0.74	0.101095	0.74	0.007834	0.74	0.00852678
0.741	0.922459	0.741	0.925794	0.741	0.741658	0.741	0.748788	0.741	0.084455	0.741	0.10146	0.741	0.007842	0.741	0.00853801
0.742	0.922522	0.742	0.925796	0.742	0.741756	0.742	0.748737	0.742	0.084732	0.742	0.101826	0.742	0.007844	0.742	0.00854927
0.743	0.922571	0.743	0.925797	0.743	0.741897	0.743	0.748686	0.743	0.085045	0.743	0.102193	0.743	0.007854	0.743	0.00856054
0.744	0.922626	0.744	0.925799	0.744	0.741986	0.744	0.748633	0.744	0.085337	0.744	0.10256	0.744	0.007846	0.744	0.00857184
0.745	0.922621	0.745	0.9258	0.745	0.742026	0.745	0.74858	0.745	0.085625	0.745	0.102928	0.745	0.007842	0.745	0.00858317
0.746	0.922598	0.746	0.925802	0.746	0.742037	0.746	0.748526	0.746	0.085926	0.746	0.103297	0.746	0.00784	0.746	0.00859452
0.747	0.922729	0.747	0.925804	0.747	0.742043	0.747	0.748471	0.747	0.086246	0.747	0.103667	0.747	0.007846	0.747	0.00860589
0.748	0.922613	0.748	0.925805	0.748	0.742017	0.748	0.748415	0.748	0.086574	0.748	0.104038	0.748	0.007859	0.748	0.00861728
0.749	0.922668	0.749	0.925807	0.749	0.7421	0.749	0.748359	0.749	0.086865	0.749	0.104409	0.749	0.007858	0.749	0.0086287
0.75	0.922654	0.75	0.925809	0.75	0.742085	0.75	0.748301	0.75	0.08716	0.75	0.104782	0.75	0.007858	0.75	0.00864014
0.751	0.922657	0.751	0.925811	0.751	0.741987	0.751	0.748243	0.751	0.087445	0.751	0.105155	0.751	0.007871	0.751	0.0086516
0.752	0.922753	0.752	0.925813	0.752	0.742042	0.752	0.748185	0.752	0.087773	0.752	0.105529	0.752	0.007881	0.752	0.00866309
0.753	0.922886	0.753	0.925815	0.753	0.741991	0.753	0.748125	0.753	0.088055	0.753	0.105904	0.753	0.007887	0.753	0.00867459
0.754	0.92294	0.754	0.925817	0.754	0.74193	0.754	0.748065	0.754	0.088377	0.754	0.106279	0.754	0.007886	0.754	0.00868613
0.755	0.922849	0.755	0.92582	0.755	0.741956	0.755	0.748004	0.755	0.088682	0.755	0.106656	0.755	0.007885	0.755	0.00869768
0.756	0.922834	0.756	0.925822	0.756	0.741973	0.756	0.747942	0.756	0.088996	0.756	0.107033	0.756	0.0079	0.756	0.00870926
0.757	0.922786	0.757	0.925824	0.757	0.741993	0.757	0.74788	0.757	0.089303	0.757	0.107411	0.757	0.007917	0.757	0.00872086
0.758	0.922732	0.758	0.925827	0.758	0.741861	0.758	0.747817	0.758	0.089569	0.758	0.10779	0.758	0.00792	0.758	0.00873249
0.759	0.922698	0.759	0.925829	0.759	0.741799	0.759	0.747753	0.759	0.089886	0.759	0.108169	0.759	0.007941	0.759	0.00874413
0.76	0.922719	0.76	0.925832	0.76	0.74168	0.76	0.747689	0.76	0.090207	0.76	0.10855	0.76	0.007939	0.76	0.0087558
0.761	0.922734	0.761	0.925834	0.761	0.741644	0.761	0.747624	0.761	0.090535	0.761	0.108931	0.761	0.007937	0.761	0.00876749
0.762	0.922651	0.762	0.925837	0.762	0.741638	0.762	0.747558	0.762	0.090823	0.762	0.109313	0.762	0.007954	0.762	0.00877921
0.763	0.922689	0.763	0.925839	0.763	0.741525	0.763	0.747492	0.763	0.091126	0.763	0.109696	0.763	0.007958	0.763	0.00879095
0.764	0.922542	0.764	0.925842	0.764	0.741528	0.764	0.747425	0.764	0.091375	0.764	0.110079	0.764	0.007978	0.764	0.00880271
0.765	0.922601	0.765	0.925845	0.765	0.741555	0.765	0.747358	0.765	0.091722	0.765	0.110464	0.765	0.007985	0.765	0.00881449
0.766	0.922577	0.766	0.925848	0.766	0.741595	0.766	0.74729	0.766	0.091994	0.766	0.110849	0.766	0.007989	0.766	0.0088263
0.767	0.92268	0.767	0.925851	0.767	0.741628	0.767	0.747221	0.767	0.092331	0.767	0.111235	0.767	0.008008	0.767	0.00883813
0.768	0.922708	0.768	0.925854	0.768	0.741584	0.768	0.747152	0.768	0.092629	0.768	0.111621	0.768	0.008014	0.768	0.00884998
0.769	0.922794	0.769	0.925857	0.769	0.741568	0.769	0.747082	0.769	0.092924	0.769	0.112009	0.769	0.008024	0.769	0.00886186
0.77	0.92293	0.77	0.92586	0.77	0.74156	0.77	0.747012	0.77	0.093239	0.77	0.112397	0.77	0.008032	0.77	0.00887376
0.771	0.923003	0.771	0.925863	0.771	0.741481	0.771	0.746941	0.771	0.093542	0.771	0.112786	0.771	0.008039	0.771	0.00888568
0.772	0.922869	0.772	0.925866	0.772	0.741449	0.772	0.746869	0.772	0.093831	0.772	0.113176	0.772	0.00803	0.772	0.00889762
0.773	0.922856	0.773	0.925869	0.773	0.741347	0.773	0.746797	0.773	0.094192	0.773	0.113567	0.773	0.008027	0.773	0.00890959
0.774	0.922962	0.774	0.925872	0.774	0.741301	0.774	0.746725	0.774	0.094523	0.774	0.113958	0.774	0.008041	0.774	0.00892158
0.775	0.922864	0.775	0.925875	0.775	0.741234	0.775	0.746652	0.775	0.094833	0.775	0.114351	0.775	0.008059	0.775	0.00893359
0.776	0.922962	0.776	0.925879	0.776	0.741162	0.776	0.746579	0.776	0.0951	0.776	0.114744	0.776	0.008058	0.776	0.00894563
0.777	0.923023	0.777	0.925882	0.777	0.741135	0.777	0.746505	0.777	0.095371	0.777	0.115137	0.777	0.008078	0.777	0.00895769
0.778	0.922997	0.778	0.925885	0.778	0.741241	0.778	0.74643	0.778	0.095694	0.778	0.115532	0.778	0.008089	0.778	0.00896977
0.779	0.923126	0.779	0.925889	0.779	0.741211	0.779	0.746356	0.779	0.095997	0.779	0.115927	0.779	0.008093	0.779	0.00898188
0.78	0.923107	0.78	0.925892	0.78	0.741163	0.78	0.74628	0.78	0.096315	0.78	0.116323	0.78	0.008112	0.78	0.008994
0.781	0.923088	0.781	0.925896	0.781	0.741163	0.781	0.746204	0.781	0.096611	0.781	0.11672	0.781	0.008113	0.781	0.00900615
0.782	0.923106	0.782	0.925899	0.782	0.741055	0.782	0.746128	0.782	0.096892	0.782	0.117118	0.782	0.008117	0.782	0.00901833
0.783	0.923056	0.783	0.925903	0.783	0.741135	0.783	0.746052	0.783	0.097211	0.783	0.117516	0.783	0.00812	0.783	0.00903052
0.784	0.9231	0.784	0.925906	0.784	0.741068	0.784	0.745975	0.784	0.097531	0.784	0.117915	0.784	0.008114	0.784	0.00904274
0.785	0.923075	0.785	0.92591	0.785	0.741107	0.785	0.745897	0.785	0.097868	0.785	0.118315	0.785	0.008112	0.785	0.00905498
0.786	0.923201	0.786	0.925914	0.786	0.74117	0.786	0.745819	0.786	0.09818	0.786	0.118716	0.786	0.008124	0.786	0.00906725
0.787	0.923254	0.787	0.925918	0.787	0.741026	0.787	0.745741	0.787	0.098482	0.787	0.119117	0.787	0.008124	0.787	0.00907954
0.788	0.923268	0.788	0.925921	0.788	0.740858	0.788	0.745663	0.788	0.098849	0.788	0.119519	0.788	0.008118	0.788	0.00909185
0.789	0.923229	0.789	0.925925	0.789	0.740765	0.789	0.745584	0.789	0.099161	0.789	0.119922	0.789	0.008119	0.789	0.00910418
0.79	0.923241	0.79	0.925929	0.79	0.740767	0.79	0.745504	0.79	0.099454	0.79	0.120325	0.79	0.008119	0.79	0.00911654
0.791	0.923158	0.791	0.925933	0.791	0.74057	0.791	0.745425	0.791	0.099759	0.791	0.12073	0.791	0.008121	0.791	0.00912892
0.792	0.92312	0.792	0.925937	0.792	0.740499	0.792	0.745344	0.792	0.100094	0.792	0.121135	0.792	0.008116	0.792	0.00914132
0.793	0.923086	0.793	0.925941	0.793	0.740452	0.793	0.745264	0.793	0.100441	0.793	0.121541	0.793	0.008125	0.793	0.00915375
0.794	0.922977	0.794	0.925945	0.794	0.740433	0.794	0.745183	0.794	0.100741	0.794	0.121947	0.794	0.008126	0.794	0.0091662
0.795	0.922929	0.795	0.925949	0.795	0.740309	0.795	0.745102	0.795	0.101028	0.795	0.122354	0.795	0.008127	0.795	0.00917867
0.796	0.922917	0.796	0.925953	0.796	0.740206	0.796	0.745021	0.796	0.101367	0.796	0.122762	0.796	0.008126	0.796	0.00919117
0.797	0.9229	0.797	0.925957	0.797	0.740083	0.797	0.744939	0.797	0.101727	0.797	0.123171	0.797	0.008131	0.797	0.00920369
0.798	0.922896	0.798	0.925961	0.798	0.74007	0.798	0.744857	0.798	0.102028	0.798	0.123581	0.798	0.00814	0.798	0.00921623
0.799	0.922941	0.799	0.925965	0.799	0.74	0.799	0.744775	0.799	0.102356	0.799	0.123991	0.799	0.008144	0.799	0.00922879
0.8	0.922867	0.8	0.925969	0.8	0.739958	0.8	0.744693	0.8	0.102713	0.8	0.124402	0.8	0.00815	0.8	0.00924138
0.801	0.922836	0.801	0.925973	0.801	0.7399	0.801	0.74461	0.801	0.103066	0.801	0.124813	0.801	0.008162	0.801	0.009254
0.802	0.922906	0.802	0.925978	0.802	0.739869	0.802	0.744527	0.802	0.103373	0.802	0.125226	0.802	0.008185	0.802	0.00926663
0.803	0.922947	0.803	0.925982	0.803	0.739841	0.803	0.744443	0.803	0.103709	0.803	0.125639	0.803	0.008199	0.803	0.00927929
0.804	0.922974	0.804	0.925986	0.804	0.739835	0.804	0.74436	0.804	0.104047	0.804	0.126053	0.804	0.008198	0.804	0.00929198
0.805	0.92289	0.805	0.92599	0.805	0.739854	0.805	0.744276	0.805	0.104396	0.805	0.126467	0.805	0.0082	0.805	0.00930468
0.806	0.922863	0.806	0.925995	0.806	0.739837	0.806	0.744192	0.806	0.104746	0.806	0.126882	0.806	0.008214	0.806	0.00931741
0.807	0.922962	0.807	0.925999	0.807	0.739651	0.807	0.744108	0.807	0.105095	0.807	0.127298	0.807	0.008224	0.807	0.00933017
0.808	0.922982	0.808	0.926003	0.808	0.739548	0.808	0.744023	0.808	0.105429	0.808	0.127715	0.808	0.008228	0.808	0.00934294
0.809	0.922921	0.809	0.926008	0.809	0.739506	0.809	0.743939	0.809	0.10578	0.809	0.128132	0.809	0.008234	0.809	0.00935575
0.81	0.922923	0.81	0.926012	0.81	0.739484	0.81	0.743854	0.81	0.106131	0.81	0.12855	0.81	0.008234	0.81	0.00936857
0.811	0.922859	0.811	0.926017	0.811	0.739594	0.811	0.743769	0.811	0.10648	0.811	0.128969	0.811	0.008234	0.811	0.00938142
0.812	0.922959	0.812	0.926021	0.812	0.739572	0.812	0.743683	0.812	0.106805	0.812	0.129388	0.812	0.008242	0.812	0.00939429
0.813	0.922866	0.813	0.926026	0.813	0.739561	0.813	0.743598	0.813	0.107163	0.813	0.129808	0.813	0.008261	0.813	0.00940719
0.814	0.922906	0.814	0.92603	0.814	0.739483	0.814	0.743512	0.814	0.107496	0.814	0.130229	0.814	0.008271	0.814	0.00942011
0.815	0.922975	0.815	0.926035	0.815	0.739494	0.815	0.743426	0.815	0.107817	0.815	0.13065	0.815	0.008282	0.815	0.00943305
0.816	0.922978	0.816	0.926039	0.816	0.739383	0.816	0.74334	0.816	0.108191	0.816	0.131073	0.816	0.008298	0.816	0.00944602
0.817	0.923044	0.817	0.926044	0.817	0.739256	0.817	0.743254	0.817	0.108483	0.817	0.131495	0.817	0.008305	0.817	0.00945902
0.818	0.923065	0.818	0.926048	0.818	0.73932	0.818	0.743168	0.818	0.108852	0.818	0.131919	0.818	0.008307	0.818	0.00947203
0.819	0.92306	0.819	0.926053	0.819	0.739231	0.819	0.743082	0.819	0.10918	0.819	0.132343	0.819	0.008313	0.819	0.00948507
0.82	0.923065	0.82	0.926058	0.82	0.739159	0.82	0.742995	0.82	0.109532	0.82	0.132768	0.82	0.008329	0.82	0.00949814
0.821	0.923008	0.821	0.926062	0.821	0.739007	0.821	0.742909	0.821	0.109884	0.821	0.133193	0.821	0.008333	0.821	0.00951123
0.822	0.923	0.822	0.926067	0.822	0.738941	0.822	0.742822	0.822	0.110211	0.822	0.13362	0.822	0.00834	0.822	0.00952434
0.823	0.922966	0.823	0.926072	0.823	0.738804	0.823	0.742735	0.823	0.110548	0.823	0.134046	0.823	0.008347	0.823	0.00953748
0.824	0.922939	0.824	0.926076	0.824	0.738831	0.824	0.742648	0.824	0.110869	0.824	0.134474	0.824	0.008353	0.824	0.00955064
0.825	0.922989	0.825	0.926081	0.825	0.738825	0.825	0.742561	0.825	0.111243	0.825	0.134902	0.825	0.00836	0.825	0.00956383
0.826	0.923026	0.826	0.926086	0.826	0.738735	0.826	0.742474	0.826	0.111597	0.826	0.135331	0.826	0.008374	0.826	0.00957704
0.827	0.923025	0.827	0.92609	0.827	0.73871	0.827	0.742386	0.827	0.111937	0.827	0.13576	0.827	0.008381	0.827	0.00959028
0.828	0.923047	0.828	0.926095	0.828	0.738657	0.828	0.742299	0.828	0.112303	0.828	0.13619	0.828	0.008395	0.828	0.00960354
0.829	0.923027	0.829	0.9261	0.829	0.738616	0.829	0.742212	0.829	0.112656	0.829	0.136621	0.829	0.008407	0.829	0.00961683
0.83	0.923269	0.83	0.926105	0.83	0.738429	0.83	0.742124	0.83	0.112997	0.83	0.137053	0.83	0.008417	0.83	0.00963014
0.831	0.923204	0.831	0.926109	0.831	0.738248	0.831	0.742036	0.831	0.11329	0.831	0.137485	0.831	0.008424	0.831	0.00964347
0.832	0.923248	0.832	0.926114	0.832	0.73812	0.832	0.741949	0.832	0.113652	0.832	0.137917	0.832	0.008433	0.832	0.00965683
0.833	0.923312	0.833	0.926119	0.833	0.738016	0.833	0.741861	0.833	0.11397	0.833	0.138351	0.833	0.008442	0.833	0.00967022
0.834	0.923295	0.834	0.926124	0.834	0.738058	0.834	0.741773	0.834	0.114313	0.834	0.138785	0.834	0.008447	0.834	0.00968363
0.835	0.923222	0.835	0.926129	0.835	0.738022	0.835	0.741686	0.835	0.114688	0.835	0.139219	0.835	0.008459	0.835	0.00969706
0.836	0.923353	0.836	0.926134	0.836	0.737964	0.836	0.741598	0.836	0.115019	0.836	0.139655	0.836	0.008474	0.836	0.00971053
0.837	0.923343	0.837	0.926138	0.837	0.737854	0.837	0.74151	0.837	0.115413	0.837	0.14009	0.837	0.008475	0.837	0.00972401
0.838	0.923333	0.838	0.926143	0.838	0.737718	0.838	0.741422	0.838	0.115796	0.838	0.140527	0.838	0.008481	0.838	0.00973752
0.839	0.923477	0.839	0.926148	0.839	0.737582	0.839	0.741334	0.839	0.116175	0.839	0.140964	0.839	0.008483	0.839	0.00975106
0.84	0.923465	0.84	0.926153	0.84	0.737516	0.84	0.741247	0.84	0.116519	0.84	0.141402	0.84	0.008477	0.84	0.00976462
0.841	0.923501	0.841	0.926158	0.841	0.73752	0.841	0.741159	0.841	0.11684	0.841	0.14184	0.841	0.008488	0.841	0.00977821
0.842	0.923509	0.842	0.926163	0.842	0.737381	0.842	0.741071	0.842	0.117195	0.842	0.142279	0.842	0.008499	0.842	0.00979182
0.843	0.923476	0.843	0.926168	0.843	0.737442	0.843	0.740983	0.843	0.117565	0.843	0.142718	0.843	0.008524	0.843	0.00980546
0.844	0.923542	0.844	0.926173	0.844	0.737318	0.844	0.740895	0.844	0.117895	0.844	0.143159	0.844	0.008531	0.844	0.00981913
0.845	0.923531	0.845	0.926178	0.845	0.737162	0.845	0.740807	0.845	0.118272	0.845	0.143599	0.845	0.008543	0.845	0.00983282
0.846	0.923549	0.846	0.926182	0.846	0.737057	0.846	0.74072	0.846	0.118649	0.846	0.144041	0.846	0.008547	0.846	0.00984654
0.847	0.92351	0.847	0.926187	0.847	0.736895	0.847	0.740632	0.847	0.119016	0.847	0.144483	0.847	0.008554	0.847	0.00986028
0.848	0.923524	0.848	0.926192	0.848	0.736884	0.848	0.740544	0.848	0.119377	0.848	0.144925	0.848	0.008571	0.848	0.00987405
0.849	0.923535	0.849	0.926197	0.849	0.736828	0.849	0.740457	0.849	0.119735	0.849	0.145368	0.849	0.008585	0.849	0.00988784
0.85	0.923625	0.85	0.926202	0.85	0.736734	0.85	0.740369	0.85	0.120097	0.85	0.145812	0.85	0.00859	0.85	0.00990166
0.851	0.923567	0.851	0.926207	0.851	0.736849	0.851	0.740281	0.851	0.12048	0.851	0.146256	0.851	0.008602	0.851	0.00991551
0.852	0.923587	0.852	0.926212	0.852	0.736873	0.852	0.740194	0.852	0.12079	0.852	0.146701	0.852	0.008618	0.852	0.00992939
0.853	0.923631	0.853	0.926217	0.853	0.736874	0.853	0.740106	0.853	0.121121	0.853	0.147147	0.853	0.008633	0.853	0.00994329
0.854	0.923529	0.854	0.926222	0.854	0.736874	0.854	0.740019	0.854	0.121471	0.854	0.147593	0.854	0.008636	0.854	0.00995721
0.855	0.923607	0.855	0.926227	0.855	0.736752	0.855	0.739932	0.855	0.121829	0.855	0.148039	0.855	0.008641	0.855	0.00997117
0.856	0.923624	0.856	0.926232	0.856	0.736612	0.856	0.739844	0.856	0.12225	0.856	0.148487	0.856	0.008645	0.856	0.00998515
0.857	0.923636	0.857	0.926237	0.857	0.736543	0.857	0.739757	0.857	0.122616	0.857	0.148934	0.857	0.008661	0.857	0.00999915
0.858	0.923546	0.858	0.926242	0.858	0.736401	0.858	0.73967	0.858	0.12304	0.858	0.149383	0.858	0.00867	0.858	0.0100132
0.859	0.923565	0.859	0.926247	0.859	0.736345	0.859	0.739583	0.859	0.123393	0.859	0.149831	0.859	0.008682	0.859	0.0100272
0.86	0.923587	0.86	0.926252	0.86	0.736208	0.86	0.739496	0.86	0.123797	0.86	0.150281	0.86	0.008696	0.86	0.0100413
0.861	0.923667	0.861	0.926257	0.861	0.736149	0.861	0.739409	0.861	0.124209	0.861	0.150731	0.861	0.008707	0.861	0.0100555
0.862	0.923621	0.862	0.926262	0.862	0.736085	0.862	0.739323	0.862	0.124595	0.862	0.151181	0.862	0.008725	0.862	0.0100696
0.863	0.923562	0.863	0.926267	0.863	0.736002	0.863	0.739236	0.863	0.124927	0.863	0.151632	0.863	0.008738	0.863	0.0100838
0.864	0.923645	0.864	0.926272	0.864	0.735985	0.864	0.73915	0.864	0.125306	0.864	0.152084	0.864	0.008755	0.864	0.010098
0.865	0.923625	0.865	0.926276	0.865	0.73584	0.865	0.739063	0.865	0.12569	0.865	0.152536	0.865	0.008774	0.865	0.0101122
0.866	0.923713	0.866	0.926281	0.866	0.735707	0.866	0.738977	0.866	0.126074	0.866	0.152989	0.866	0.008783	0.866	0.0101264
0.867	0.923776	0.867	0.926286	0.867	0.735671	0.867	0.738891	0.867	0.12639	0.867	0.153442	0.867	0.008788	0.867	0.0101407
0.868	0.923688	0.868	0.926291	0.868	0.73556	0.868	0.738805	0.868	0.126716	0.868	0.153896	0.868	0.00879	0.868	0.010155
0.869	0.923647	0.869	0.926296	0.869	0.735602	0.869	0.738719	0.869	0.127063	0.869	0.15435	0.869	0.00879	0.869	0.0101694
0.87	0.923594	0.87	0.926301	0.87	0.735487	0.87	0.738633	0.87	0.127418	0.87	0.154805	0.87	0.008807	0.87	0.0101837
0.871	0.92353	0.871	0.926306	0.871	0.735434	0.871	0.738548	0.871	0.127796	0.871	0.15526	0.871	0.008818	0.871	0.0101981
0.872	0.92354	0.872	0.926311	0.872	0.735507	0.872	0.738462	0.872	0.128186	0.872	0.155716	0.872	0.008826	0.872	0.0102125
0.873	0.923577	0.873	0.926316	0.873	0.7355	0.873	0.738377	0.873	0.128532	0.873	0.156172	0.873	0.008834	0.873	0.010227
0.874	0.92356	0.874	0.926321	0.874	0.735431	0.874	0.738292	0.874	0.128875	0.874	0.156629	0.874	0.008845	0.874	0.0102414
0.875	0.923539	0.875	0.926326	0.875	0.7353	0.875	0.738207	0.875	0.129246	0.875	0.157087	0.875	0.008854	0.875	0.0102559
0.876	0.92362	0.876	0.926331	0.876	0.735158	0.876	0.738122	0.876	0.129609	0.876	0.157544	0.876	0.008862	0.876	0.0102705
0.877	0.923564	0.877	0.926336	0.877	0.735096	0.877	0.738037	0.877	0.130026	0.877	0.158003	0.877	0.008866	0.877	0.010285
0.878	0.923645	0.878	0.92634	0.878	0.735025	0.878	0.737953	0.878	0.130394	0.878	0.158462	0.878	0.00888	0.878	0.0102996
0.879	0.923695	0.879	0.926345	0.879	0.734871	0.879	0.737868	0.879	0.130712	0.879	0.158921	0.879	0.008876	0.879	0.0103142
0.88	0.923674	0.88	0.92635	0.88	0.734867	0.88	0.737784	0.88	0.131084	0.88	0.159381	0.88	0.008878	0.88	0.0103289
0.881	0.923705	0.881	0.926355	0.881	0.734772	0.881	0.7377	0.881	0.131493	0.881	0.159841	0.881	0.00888	0.881	0.0103436
0.882	0.923616	0.882	0.92636	0.882	0.734768	0.882	0.737616	0.882	0.131843	0.882	0.160302	0.882	0.008885	0.882	0.0103583
0.883	0.923645	0.883	0.926365	0.883	0.734577	0.883	0.737533	0.883	0.132216	0.883	0.160763	0.883	0.008888	0.883	0.010373
0.884	0.923644	0.884	0.92637	0.884	0.734523	0.884	0.737449	0.884	0.132607	0.884	0.161225	0.884	0.008885	0.884	0.0103878
0.885	0.923601	0.885	0.926375	0.885	0.73446	0.885	0.737366	0.885	0.132984	0.885	0.161687	0.885	0.008895	0.885	0.0104025
0.886	0.923657	0.886	0.926379	0.886	0.734262	0.886	0.737283	0.886	0.133372	0.886	0.16215	0.886	0.00891	0.886	0.0104174
0.887	0.923537	0.887	0.926384	0.887	0.734139	0.887	0.7372	0.887	0.133747	0.887	0.162613	0.887	0.008921	0.887	0.0104322
0.888	0.923523	0.888	0.926389	0.888	0.734147	0.888	0.737118	0.888	0.134112	0.888	0.163077	0.888	0.008936	0.888	0.0104471
0.889	0.923465	0.889	0.926394	0.889	0.73408	0.889	0.737035	0.889	0.134482	0.889	0.163541	0.889	0.008963	0.889	0.010462
0.89	0.923396	0.89	0.926399	0.89	0.733972	0.89	0.736953	0.89	0.134846	0.89	0.164005	0.89	0.008967	0.89	0.0104769
0.891	0.923381	0.891	0.926403	0.891	0.73385	0.891	0.736871	0.891	0.135203	0.891	0.16447	0.891	0.008965	0.891	0.0104919
0.892	0.923384	0.892	0.926408	0.892	0.733708	0.892	0.736789	0.892	0.135563	0.892	0.164936	0.892	0.008976	0.892	0.0105069
0.893	0.923434	0.893	0.926413	0.893	0.733671	0.893	0.736708	0.893	0.13592	0.893	0.165402	0.893	0.008978	0.893	0.0105219
0.894	0.923468	0.894	0.926418	0.894	0.733605	0.894	0.736626	0.894	0.136334	0.894	0.165868	0.894	0.008991	0.894	0.010537
0.895	0.923427	0.895	0.926422	0.895	0.733506	0.895	0.736545	0.895	0.136681	0.895	0.166335	0.895	0.008997	0.895	0.0105521
0.896	0.923376	0.896	0.926427	0.896	0.733471	0.896	0.736464	0.896	0.137073	0.896	0.166802	0.896	0.009001	0.896	0.0105672
0.897	0.92341	0.897	0.926432	0.897	0.733419	0.897	0.736384	0.897	0.137484	0.897	0.16727	0.897	0.009013	0.897	0.0105823
0.898	0.923542	0.898	0.926437	0.898	0.733284	0.898	0.736303	0.898	0.137879	0.898	0.167738	0.898	0.009017	0.898	0.0105975
0.899	0.923615	0.899	0.926441	0.899	0.733169	0.899	0.736223	0.899	0.138264	0.899	0.168206	0.899	0.009026	0.899	0.0106127
0.9	0.923511	0.9	0.926446	0.9	0.733123	0.9	0.736143	0.9	0.138636	0.9	0.168675	0.9	0.009027	0.9	0.010628
0.901	0.923603	0.901	0.926451	0.901	0.733094	0.901	0.736063	0.901	0.139042	0.901	0.169144	0.901	0.009042	0.901	0.0106432
0.902	0.923652	0.902	0.926455	0.902	0.733146	0.902	0.735984	0.902	0.139439	0.902	0.169614	0.902	0.009047	0.902	0.0106585
0.903	0.92366	0.903	0.92646	0.903	0.732988	0.903	0.735905	0.903	0.139832	0.903	0.170084	0.903	0.009067	0.903	0.0106739
0.904	0.923595	0.904	0.926465	0.904	0.732957	0.904	0.735826	0.904	0.14024	0.904	0.170555	0.904	0.009075	0.904	0.0106892
0.905	0.923624	0.905	0.926469	0.905	0.732937	0.905	0.735747	0.905	0.140624	0.905	0.171025	0.905	0.009075	0.905	0.0107046
0.906	0.923643	0.906	0.926474	0.906	0.732891	0.906	0.735668	0.906	0.141029	0.906	0.171497	0.906	0.009079	0.906	0.0107201
0.907	0.923703	0.907	0.926478	0.907	0.732747	0.907	0.73559	0.907	0.141423	0.907	0.171968	0.907	0.009093	0.907	0.0107355
0.908	0.923712	0.908	0.926483	0.908	0.732617	0.908	0.735512	0.908	0.141801	0.908	0.172441	0.908	0.009104	0.908	0.010751
0.909	0.923757	0.909	0.926488	0.909	0.732549	0.909	0.735434	0.909	0.142142	0.909	0.172913	0.909	0.009117	0.909	0.0107665
0.91	0.923582	0.91	0.926492	0.91	0.73249	0.91	0.735357	0.91	0.142509	0.91	0.173386	0.91	0.009112	0.91	0.0107821
0.911	0.923508	0.911	0.926497	0.911	0.732395	0.911	0.73528	0.911	0.14295	0.911	0.173859	0.911	0.009116	0.911	0.0107977
0.912	0.923494	0.912	0.926501	0.912	0.732172	0.912	0.735203	0.912	0.143347	0.912	0.174333	0.912	0.00913	0.912	0.0108133
0.913	0.9236	0.913	0.926506	0.913	0.732079	0.913	0.735126	0.913	0.14375	0.913	0.174807	0.913	0.009138	0.913	0.0108289
0.914	0.92363	0.914	0.92651	0.914	0.731986	0.914	0.73505	0.914	0.144157	0.914	0.175281	0.914	0.009143	0.914	0.0108446
0.915	0.923683	0.915	0.926515	0.915	0.731918	0.915	0.734974	0.915	0.144543	0.915	0.175756	0.915	0.009157	0.915	0.0108603
0.916	0.923634	0.916	0.926519	0.916	0.731769	0.916	0.734898	0.916	0.144944	0.916	0.176231	0.916	0.009166	0.916	0.010876
0.917	0.92356	0.917	0.926524	0.917	0.731726	0.917	0.734823	0.917	0.145326	0.917	0.176706	0.917	0.009183	0.917	0.0108918
0.918	0.923543	0.918	0.926528	0.918	0.73168	0.918	0.734747	0.918	0.14572	0.918	0.177182	0.918	0.009205	0.918	0.0109076
0.919	0.923535	0.919	0.926532	0.919	0.731567	0.919	0.734672	0.919	0.146106	0.919	0.177658	0.919	0.009214	0.919	0.0109235
0.92	0.923596	0.92	0.926537	0.92	0.731497	0.92	0.734598	0.92	0.14652	0.92	0.178134	0.92	0.009225	0.92	0.0109393
0.921	0.923513	0.921	0.926541	0.921	0.731496	0.921	0.734523	0.921	0.146937	0.921	0.178611	0.921	0.009226	0.921	0.0109552
0.922	0.923585	0.922	0.926545	0.922	0.731385	0.922	0.734449	0.922	0.147343	0.922	0.179088	0.922	0.009231	0.922	0.0109712
0.923	0.923557	0.923	0.92655	0.923	0.731287	0.923	0.734375	0.923	0.1477	0.923	0.179566	0.923	0.009234	0.923	0.0109871
0.924	0.923482	0.924	0.926554	0.924	0.73123	0.924	0.734302	0.924	0.148063	0.924	0.180044	0.924	0.009265	0.924	0.0110031
0.925	0.923473	0.925	0.926558	0.925	0.731135	0.925	0.734229	0.925	0.148435	0.925	0.180522	0.925	0.009283	0.925	0.0110192
0.926	0.923465	0.926	0.926563	0.926	0.731128	0.926	0.734156	0.926	0.148823	0.926	0.181	0.926	0.009294	0.926	0.0110352
0.927	0.923399	0.927	0.926567	0.927	0.731009	0.927	0.734083	0.927	0.149243	0.927	0.181479	0.927	0.009321	0.927	0.0110513
0.928	0.923361	0.928	0.926571	0.928	0.731061	0.928	0.734011	0.928	0.149634	0.928	0.181958	0.928	0.009327	0.928	0.0110675
0.929	0.923313	0.929	0.926576	0.929	0.730882	0.929	0.733939	0.929	0.149948	0.929	0.182437	0.929	0.009337	0.929	0.0110837
0.93	0.923372	0.93	0.92658	0.93	0.730768	0.93	0.733867	0.93	0.150334	0.93	0.182917	0.93	0.009361	0.93	0.0110999
0.931	0.923462	0.931	0.926584	0.931	0.730698	0.931	0.733796	0.931	0.150727	0.931	0.183397	0.931	0.009375	0.931	0.0111161
0.932	0.923466	0.932	0.926588	0.932	0.73064	0.932	0.733725	0.932	0.151083	0.932	0.183877	0.932	0.00938	0.932	0.0111324
0.933	0.923511	0.933	0.926592	0.933	0.730641	0.933	0.733654	0.933	0.151407	0.933	0.184358	0.933	0.00939	0.933	0.0111487
0.934	0.923611	0.934	0.926596	0.934	0.730594	0.934	0.733583	0.934	0.151815	0.934	0.184839	0.934	0.009411	0.934	0.011165
0.935	0.923623	0.935	0.926601	0.935	0.730673	0.935	0.733513	0.935	0.152226	0.935	0.18532	0.935	0.009418	0.935	0.0111814
0.936	0.923669	0.936	0.926605	0.936	0.730611	0.936	0.733443	0.936	0.152591	0.936	0.185801	0.936	0.009429	0.936	0.0111978
0.937	0.923664	0.937	0.926609	0.937	0.730452	0.937	0.733374	0.937	0.152998	0.937	0.186283	0.937	0.009436	0.937	0.0112142
0.938	0.923659	0.938	0.926613	0.938	0.730341	0.938	0.733305	0.938	0.15338	0.938	0.186765	0.938	0.009442	0.938	0.0112307
0.939	0.923663	0.939	0.926617	0.939	0.730183	0.939	0.733236	0.939	0.153794	0.939	0.187247	0.939	0.009443	0.939	0.0112472
0.94	0.923589	0.94	0.926621	0.94	0.730215	0.94	0.733167	0.94	0.154175	0.94	0.187729	0.94	0.009449	0.94	0.0112637
0.941	0.923608	0.941	0.926625	0.941	0.730001	0.941	0.733099	0.941	0.154531	0.941	0.188212	0.941	0.009465	0.941	0.0112803
0.942	0.923549	0.942	0.926629	0.942	0.72992	0.942	0.733031	0.942	0.154948	0.942	0.188695	0.942	0.009474	0.942	0.0112969
0.943	0.923516	0.943	0.926633	0.943	0.729872	0.943	0.732963	0.943	0.155366	0.943	0.189178	0.943	0.009482	0.943	0.0113136
0.944	0.923544	0.944	0.926637	0.944	0.729765	0.944	0.732896	0.944	0.155745	0.944	0.189662	0.944	0.009504	0.944	0.0113302
0.945	0.923543	0.945	0.926641	0.945	0.729705	0.945	0.732829	0.945	0.156117	0.945	0.190146	0.945	0.009522	0.945	0.011347
0.946	0.923467	0.946	0.926645	0.946	0.729675	0.946	0.732762	0.946	0.156562	0.946	0.19063	0.946	0.009538	0.946	0.0113637
0.947	0.923501	0.947	0.926649	0.947	0.729598	0.947	0.732696	0.947	0.156958	0.947	0.191114	0.947	0.009541	0.947	0.0113805
0.948	0.923528	0.948	0.926652	0.948	0.72952	0.948	0.73263	0.948	0.157399	0.948	0.191598	0.948	0.009545	0.948	0.0113973
0.949	0.923588	0.949	0.926656	0.949	0.72934	0.949	0.732564	0.949	0.157805	0.949	0.192083	0.949	0.00955	0.949	0.0114142
0.95	0.923673	0.95	0.92666	0.95	0.729331	0.95	0.732499	0.95	0.158193	0.95	0.192568	0.95	0.00956	0.95	0.0114311
0.951	0.923688	0.951	0.926664	0.951	0.729304	0.951	0.732434	0.951	0.158621	0.951	0.193053	0.951	0.009587	0.951	0.011448
0.952	0.923672	0.952	0.926668	0.952	0.729159	0.952	0.732369	0.952	0.159025	0.952	0.193538	0.952	0.0096	0.952	0.011465
0.953	0.923777	0.953	0.926671	0.953	0.728976	0.953	0.732305	0.953	0.159458	0.953	0.194024	0.953	0.009613	0.953	0.0114819
0.954	0.92368	0.954	0.926675	0.954	0.728927	0.954	0.732241	0.954	0.159852	0.954	0.19451	0.954	0.009633	0.954	0.011499
0.955	0.923646	0.955	0.926679	0.955	0.728852	0.955	0.732178	0.955	0.16026	0.955	0.194996	0.955	0.009641	0.955	0.0115161
0.956	0.923706	0.956	0.926683	0.956	0.7287	0.956	0.732114	0.956	0.160662	0.956	0.195482	0.956	0.009655	0.956	0.0115332
0.957	0.923729	0.957	0.926686	0.957	0.728594	0.957	0.732051	0.957	0.161096	0.957	0.195968	0.957	0.009663	0.957	0.0115503
0.958	0.923734	0.958	0.92669	0.958	0.728564	0.958	0.731989	0.958	0.161508	0.958	0.196455	0.958	0.009677	0.958	0.0115675
0.959	0.923651	0.959	0.926694	0.959	0.728508	0.959	0.731926	0.959	0.161914	0.959	0.196942	0.959	0.009685	0.959	0.0115847
0.96	0.923605	0.96	0.926697	0.96	0.728445	0.96	0.731864	0.96	0.162297	0.96	0.197428	0.96	0.009698	0.96	0.0116019
0.961	0.923656	0.961	0.926701	0.961	0.728534	0.961	0.731803	0.961	0.162714	0.961	0.197916	0.961	0.009719	0.961	0.0116192
0.962	0.923659	0.962	0.926704	0.962	0.728356	0.962	0.731741	0.962	0.163098	0.962	0.198403	0.962	0.009732	0.962	0.0116365
0.963	0.923709	0.963	0.926708	0.963	0.728388	0.963	0.73168	0.963	0.163514	0.963	0.19889	0.963	0.009739	0.963	0.0116539
0.964	0.923788	0.964	0.926711	0.964	0.728202	0.964	0.73162	0.964	0.163952	0.964	0.199378	0.964	0.009759	0.964	0.0116713
0.965	0.923768	0.965	0.926715	0.965	0.728113	0.965	0.73156	0.965	0.164388	0.965	0.199866	0.965	0.009766	0.965	0.0116887
0.966	0.923743	0.966	0.926718	0.966	0.728108	0.966	0.7315	0.966	0.164789	0.966	0.200354	0.966	0.009778	0.966	0.0117062
0.967	0.923728	0.967	0.926722	0.967	0.728146	0.967	0.73144	0.967	0.16519	0.967	0.200842	0.967	0.009777	0.967	0.0117237
0.968	0.923672	0.968	0.926725	0.968	0.728026	0.968	0.731381	0.968	0.165567	0.968	0.20133	0.968	0.009795	0.968	0.0117412
0.969	0.923704	0.969	0.926729	0.969	0.728256	0.969	0.731322	0.969	0.165987	0.969	0.201818	0.969	0.009799	0.969	0.0117588
0.97	0.92378	0.97	0.926732	0.97	0.728072	0.97	0.731263	0.97	0.166362	0.97	0.202307	0.97	0.009803	0.97	0.0117764
0.971	0.923728	0.971	0.926736	0.971	0.728044	0.971	0.731205	0.971	0.166815	0.971	0.202795	0.971	0.009813	0.971	0.0117941
0.972	0.923697	0.972	0.926739	0.972	0.728062	0.972	0.731147	0.972	0.167199	0.972	0.203284	0.972	0.009821	0.972	0.0118118
0.973	0.923674	0.973	0.926742	0.973	0.728081	0.973	0.73109	0.973	0.167616	0.973	0.203773	0.973	0.009826	0.973	0.0118295
0.974	0.923539	0.974	0.926746	0.974	0.727932	0.974	0.731033	0.974	0.167998	0.974	0.204262	0.974	0.009845	0.974	0.0118473
0.975	0.92356	0.975	0.926749	0.975	0.727874	0.975	0.730976	0.975	0.16834	0.975	0.204751	0.975	0.009857	0.975	0.0118651
0.976	0.92351	0.976	0.926752	0.976	0.727781	0.976	0.730919	0.976	0.168828	0.976	0.205241	0.976	0.009873	0.976	0.0118829
0.977	0.923544	0.977	0.926755	0.977	0.727847	0.977	0.730863	0.977	0.1692	0.977	0.20573	0.977	0.009886	0.977	0.0119008
0.978	0.92357	0.978	0.926759	0.978	0.727703	0.978	0.730807	0.978	0.169601	0.978	0.20622	0.978	0.009889	0.978	0.0119187
0.979	0.92361	0.979	0.926762	0.979	0.72752	0.979	0.730752	0.979	0.169949	0.979	0.206709	0.979	0.009909	0.979	0.0119367
0.98	0.92363	0.98	0.926765	0.98	0.727456	0.98	0.730697	0.98	0.170335	0.98	0.207199	0.98	0.009923	0.98	0.0119547
0.981	0.923601	0.981	0.926768	0.981	0.727306	0.981	0.730642	0.981	0.17072	0.981	0.207689	0.981	0.009943	0.981	0.0119727
0.982	0.923698	0.982	0.926771	0.982	0.727275	0.982	0.730588	0.982	0.171133	0.982	0.208179	0.982	0.009942	0.982	0.0119908
0.983	0.923716	0.983	0.926774	0.983	0.72723	0.983	0.730534	0.983	0.171508	0.983	0.208669	0.983	0.009951	0.983	0.0120089
0.984	0.923809	0.984	0.926777	0.984	0.727185	0.984	0.73048	0.984	0.171965	0.984	0.209159	0.984	0.009961	0.984	0.012027
0.985	0.923818	0.985	0.92678	0.985	0.727085	0.985	0.730427	0.985	0.172341	0.985	0.209649	0.985	0.009985	0.985	0.0120452
0.986	0.923907	0.986	0.926783	0.986	0.726991	0.986	0.730374	0.986	0.172742	0.986	0.210139	0.986	0.009986	0.986	0.0120634
0.987	0.923863	0.987	0.926787	0.987	0.726952	0.987	0.730321	0.987	0.173134	0.987	0.210629	0.987	0.009999	0.987	0.0120817
0.988	0.923829	0.988	0.92679	0.988	0.726854	0.988	0.730269	0.988	0.173536	0.988	0.21112	0.988	0.010008	0.988	0.0121
0.989	0.923886	0.989	0.926792	0.989	0.72685	0.989	0.730217	0.989	0.17393	0.989	0.21161	0.989	0.010015	0.989	0.0121183
0.99	0.92391	0.99	0.926795	0.99	0.726758	0.99	0.730165	0.99	0.174389	0.99	0.212101	0.99	0.010015	0.99	0.0121367
0.991	0.923854	0.991	0.926798	0.991	0.726663	0.991	0.730114	0.991	0.174788	0.991	0.212591	0.991	0.010023	0.991	0.0121551
0.992	0.923816	0.992	0.926801	0.992	0.726585	0.992	0.730063	0.992	0.175199	0.992	0.213082	0.992	0.01004	0.992	0.0121736
0.993	0.923856	0.993	0.926804	0.993	0.726545	0.993	0.730013	0.993	0.175601	0.993	0.213572	0.993	0.010055	0.993	0.012192
0.994	0.923891	0.994	0.926807	0.994	0.726436	0.994	0.729963	0.994	0.176014	0.994	0.214063	0.994	0.010065	0.994	0.0122106
0.995	0.923841	0.995	0.92681	0.995	0.726434	0.995	0.729913	0.995	0.176398	0.995	0.214554	0.995	0.010079	0.995	0.0122291
0.996	0.923832	0.996	0.926813	0.996	0.726369	0.996	0.729863	0.996	0.176777	0.996	0.215045	0.996	0.010092	0.996	0.0122478
0.997	0.923806	0.997	0.926815	0.997	0.726287	0.997	0.729814	0.997	0.177174	0.997	0.215535	0.997	0.010108	0.997	0.0122664
0.998	0.923719	0.998	0.926818	0.998	0.726135	0.998	0.729765	0.998	0.177615	0.998	0.216026	0.998	0.010124	0.998	0.0122851
0.999	0.923724	0.999	0.926821	0.999	0.726017	0.999	0.729717	0.999	0.178055	0.999	0.216517	0.999	0.010143	0.999	0.0123038
1	0.923667	1	0.926824	1	0.72607	1	0.729669	1	0.178478	1	0.217008	1	0.010166	1	0.0123226
1.001	0.92366	1.001	0.926826	1.001	0.725957	1.001	0.729621	1.001	0.17887	1.001	0.217499	1.001	0.010178	1.001	0.0123414
1.002	0.923672	1.002	0.926829	1.002	0.726045	1.002	0.729574	1.002	0.179318	1.002	0.21799	1.002	0.010199	1.002	0.0123602
1.003	0.923786	1.003	0.926832	1.003	0.725999	1.003	0.729527	1.003	0.179775	1.003	0.21848	1.003	0.010212	1.003	0.0123791
1.004	0.923748	1.004	0.926834	1.004	0.725996	1.004	0.72948	1.004	0.180221	1.004	0.218971	1.004	0.010223	1.004	0.0123981
1.005	0.923692	1.005	0.926837	1.005	0.72588	1.005	0.729434	1.005	0.180658	1.005	0.219462	1.005	0.010234	1.005	0.012417
1.006	0.923786	1.006	0.92684	1.006	0.725812	1.006	0.729388	1.006	0.181058	1.006	0.219953	1.006	0.010239	1.006	0.012436
1.007	0.923886	1.007	0.926842	1.007	0.725609	1.007	0.729342	1.007	0.181473	1.007	0.220444	1.007	0.010261	1.007	0.0124551
1.008	0.923889	1.008	0.926845	1.008	0.72564	1.008	0.729297	1.008	0.181889	1.008	0.220935	1.008	0.010279	1.008	0.0124741
1.009	0.923814	1.009	0.926847	1.009	0.725597	1.009	0.729252	1.009	0.182316	1.009	0.221426	1.009	0.010286	1.009	0.0124933
1.01	0.923777	1.01	0.92685	1.01	0.725447	1.01	0.729207	1.01	0.182786	1.01	0.221916	1.01	0.010321	1.01	0.0125124
1.011	0.923745	1.011	0.926852	1.011	0.725459	1.011	0.729163	1.011	0.183254	1.011	0.222407	1.011	0.010344	1.011	0.0125316
1.012	0.923876	1.012	0.926855	1.012	0.725382	1.012	0.729119	1.012	0.183716	1.012	0.222898	1.012	0.010336	1.012	0.0125509
1.013	0.923911	1.013	0.926857	1.013	0.725425	1.013	0.729075	1.013	0.184165	1.013	0.223388	1.013	0.010354	1.013	0.0125702
1.014	0.923915	1.014	0.926859	1.014	0.725327	1.014	0.729032	1.014	0.184553	1.014	0.223879	1.014	0.010357	1.014	0.0125895
1.015	0.923823	1.015	0.926862	1.015	0.725237	1.015	0.728989	1.015	0.184977	1.015	0.22437	1.015	0.010384	1.015	0.0126089
1.016	0.923827	1.016	0.926864	1.016	0.725066	1.016	0.728947	1.016	0.185349	1.016	0.22486	1.016	0.010409	1.016	0.0126283
1.017	0.92386	1.017	0.926867	1.017	0.725017	1.017	0.728905	1.017	0.185776	1.017	0.225351	1.017	0.010418	1.017	0.0126477
1.018	0.923903	1.018	0.926869	1.018	0.724852	1.018	0.728863	1.018	0.186213	1.018	0.225841	1.018	0.010442	1.018	0.0126672
1.019	0.923852	1.019	0.926871	1.019	0.724783	1.019	0.728821	1.019	0.186622	1.019	0.226331	1.019	0.010461	1.019	0.0126867
1.02	0.923871	1.02	0.926873	1.02	0.724798	1.02	0.72878	1.02	0.187025	1.02	0.226822	1.02	0.010472	1.02	0.0127063
1.021	0.923896	1.021	0.926876	1.021	0.724792	1.021	0.728739	1.021	0.18747	1.021	0.227312	1.021	0.010473	1.021	0.0127259
1.022	0.923996	1.022	0.926878	1.022	0.724696	1.022	0.728699	1.022	0.187905	1.022	0.227802	1.022	0.010489	1.022	0.0127456
1.023	0.923987	1.023	0.92688	1.023	0.724666	1.023	0.728659	1.023	0.188283	1.023	0.228292	1.023	0.010498	1.023	0.0127653
1.024	0.92411	1.024	0.926882	1.024	0.72466	1.024	0.728619	1.024	0.188656	1.024	0.228782	1.024	0.010502	1.024	0.012785
1.025	0.924163	1.025	0.926885	1.025	0.724645	1.025	0.728579	1.025	0.189108	1.025	0.229272	1.025	0.01051	1.025	0.0128048
1.026	0.92405	1.026	0.926887	1.026	0.724615	1.026	0.72854	1.026	0.189533	1.026	0.229762	1.026	0.010522	1.026	0.0128246
1.027	0.924043	1.027	0.926889	1.027	0.72451	1.027	0.728501	1.027	0.189988	1.027	0.230252	1.027	0.01054	1.027	0.0128444
1.028	0.924027	1.028	0.926891	1.028	0.724516	1.028	0.728463	1.028	0.190362	1.028	0.230741	1.028	0.010547	1.028	0.0128643
1.029	0.924051	1.029	0.926893	1.029	0.724533	1.029	0.728425	1.029	0.190769	1.029	0.231231	1.029	0.010567	1.029	0.0128843
1.03	0.923974	1.03	0.926895	1.03	0.724578	1.03	0.728387	1.03	0.191243	1.03	0.23172	1.03	0.010574	1.03	0.0129042
1.031	0.923983	1.031	0.926897	1.031	0.724515	1.031	0.72835	1.031	0.191645	1.031	0.232209	1.031	0.010587	1.031	0.0129243
1.032	0.923965	1.032	0.926899	1.032	0.724396	1.032	0.728312	1.032	0.192108	1.032	0.232699	1.032	0.010606	1.032	0.0129443
1.033	0.923891	1.033	0.926901	1.033	0.724375	1.033	0.728276	1.033	0.19254	1.033	0.233188	1.033	0.010632	1.033	0.0129644
1.034	0.923841	1.034	0.926903	1.034	0.72435	1.034	0.728239	1.034	0.192922	1.034	0.233676	1.034	0.010646	1.034	0.0129846
1.035	0.923791	1.035	0.926905	1.035	0.724339	1.035	0.728203	1.035	0.193315	1.035	0.234165	1.035	0.010665	1.035	0.0130048
1.036	0.923896	1.036	0.926907	1.036	0.724241	1.036	0.728167	1.036	0.193699	1.036	0.234654	1.036	0.010662	1.036	0.013025
1.037	0.923927	1.037	0.926909	1.037	0.724241	1.037	0.728132	1.037	0.194138	1.037	0.235142	1.037	0.010683	1.037	0.0130453
1.038	0.923928	1.038	0.926911	1.038	0.72429	1.038	0.728097	1.038	0.194566	1.038	0.235631	1.038	0.010692	1.038	0.0130656
1.039	0.923954	1.039	0.926913	1.039	0.724106	1.039	0.728062	1.039	0.195001	1.039	0.236119	1.039	0.01071	1.039	0.0130859
1.04	0.923877	1.04	0.926914	1.04	0.724173	1.04	0.728027	1.04	0.195439	1.04	0.236607	1.04	0.010732	1.04	0.0131063
1.041	0.923836	1.041	0.926916	1.041	0.724129	1.041	0.727993	1.041	0.195814	1.041	0.237095	1.041	0.010752	1.041	0.0131268
1.042	0.923852	1.042	0.926918	1.042	0.723968	1.042	0.727959	1.042	0.196255	1.042	0.237583	1.042	0.010763	1.042	0.0131472
1.043	0.923851	1.043	0.92692	1.043	0.724001	1.043	0.727926	1.043	0.196623	1.043	0.23807	1.043	0.010777	1.043	0.0131677
1.044	0.923793	1.044	0.926922	1.044	0.723942	1.044	0.727893	1.044	0.197051	1.044	0.238558	1.044	0.010785	1.044	0.0131883
1.045	0.923834	1.045	0.926923	1.045	0.723932	1.045	0.72786	1.045	0.197516	1.045	0.239045	1.045	0.010803	1.045	0.0132089
1.046	0.923758	1.046	0.926925	1.046	0.723982	1.046	0.727827	1.046	0.197887	1.046	0.239532	1.046	0.010828	1.046	0.0132296
1.047	0.923777	1.047	0.926927	1.047	0.723906	1.047	0.727795	1.047	0.198319	1.047	0.240019	1.047	0.010843	1.047	0.0132502
1.048	0.923806	1.048	0.926929	1.048	0.723945	1.048	0.727763	1.048	0.198707	1.048	0.240506	1.048	0.010861	1.048	0.013271
1.049	0.923792	1.049	0.92693	1.049	0.723947	1.049	0.727732	1.049	0.199126	1.049	0.240992	1.049	0.010878	1.049	0.0132917
1.05	0.923774	1.05	0.926932	1.05	0.723917	1.05	0.7277	1.05	0.199567	1.05	0.241479	1.05	0.01089	1.05	0.0133126
1.051	0.923736	1.051	0.926933	1.051	0.723909	1.051	0.727669	1.051	0.199984	1.051	0.241965	1.051	0.010901	1.051	0.0133334
1.052	0.923713	1.052	0.926935	1.052	0.723841	1.052	0.727639	1.052	0.200393	1.052	0.242451	1.052	0.010919	1.052	0.0133543
1.053	0.923692	1.053	0.926937	1.053	0.723884	1.053	0.727608	1.053	0.200794	1.053	0.242936	1.053	0.010925	1.053	0.0133753
1.054	0.923566	1.054	0.926938	1.054	0.723766	1.054	0.727578	1.054	0.201205	1.054	0.243422	1.054	0.010936	1.054	0.0133962
1.055	0.923548	1.055	0.92694	1.055	0.723789	1.055	0.727549	1.055	0.201679	1.055	0.243907	1.055	0.010949	1.055	0.0134173
1.056	0.923635	1.056	0.926941	1.056	0.723773	1.056	0.727519	1.056	0.20214	1.056	0.244392	1.056	0.010956	1.056	0.0134383
1.057	0.923693	1.057	0.926943	1.057	0.723789	1.057	0.72749	1.057	0.202618	1.057	0.244877	1.057	0.010982	1.057	0.0134594
1.058	0.923738	1.058	0.926944	1.058	0.723764	1.058	0.727462	1.058	0.203072	1.058	0.245362	1.058	0.011005	1.058	0.0134806
1.059	0.92377	1.059	0.926946	1.059	0.723724	1.059	0.727433	1.059	0.203481	1.059	0.245846	1.059	0.01101	1.059	0.0135018
1.06	0.923737	1.06	0.926947	1.06	0.723759	1.06	0.727405	1.06	0.203894	1.06	0.246331	1.06	0.011023	1.06	0.013523
1.061	0.923719	1.061	0.926949	1.061	0.723806	1.061	0.727377	1.061	0.204268	1.061	0.246815	1.061	0.011047	1.061	0.0135443
1.062	0.923713	1.062	0.92695	1.062	0.723755	1.062	0.72735	1.062	0.20473	1.062	0.247298	1.062	0.011053	1.062	0.0135656
1.063	0.923683	1.063	0.926951	1.063	0.723824	1.063	0.727323	1.063	0.205095	1.063	0.247782	1.063	0.011058	1.063	0.013587
1.064	0.923667	1.064	0.926953	1.064	0.723723	1.064	0.727296	1.064	0.205473	1.064	0.248265	1.064	0.011066	1.064	0.0136084
1.065	0.923677	1.065	0.926954	1.065	0.723794	1.065	0.727269	1.065	0.205903	1.065	0.248748	1.065	0.011079	1.065	0.0136299
1.066	0.923648	1.066	0.926955	1.066	0.723728	1.066	0.727243	1.066	0.206361	1.066	0.249231	1.066	0.011103	1.066	0.0136513
1.067	0.923659	1.067	0.926957	1.067	0.723689	1.067	0.727217	1.067	0.20683	1.067	0.249713	1.067	0.011117	1.067	0.0136729
1.068	0.923686	1.068	0.926958	1.068	0.723672	1.068	0.727191	1.068	0.207224	1.068	0.250195	1.068	0.011129	1.068	0.0136945
1.069	0.923577	1.069	0.926959	1.069	0.723613	1.069	0.727166	1.069	0.207653	1.069	0.250677	1.069	0.011147	1.069	0.0137161
1.07	0.923639	1.07	0.92696	1.07	0.723498	1.07	0.727141	1.07	0.208046	1.07	0.251159	1.07	0.011159	1.07	0.0137377
1.071	0.923657	1.071	0.926962	1.071	0.723626	1.071	0.727116	1.071	0.208482	1.071	0.25164	1.071	0.011176	1.071	0.0137595
1.072	0.923686	1.072	0.926963	1.072	0.723594	1.072	0.727091	1.072	0.208859	1.072	0.252121	1.072	0.011199	1.072	0.0137812
1.073	0.923662	1.073	0.926964	1.073	0.723581	1.073	0.727067	1.073	0.209263	1.073	0.252602	1.073	0.011218	1.073	0.013803
1.074	0.923692	1.074	0.926965	1.074	0.723521	1.074	0.727043	1.074	0.209661	1.074	0.253083	1.074	0.011228	1.074	0.0138248
1.075	0.923628	1.075	0.926966	1.075	0.723378	1.075	0.72702	1.075	0.210052	1.075	0.253563	1.075	0.011248	1.075	0.0138467
1.076	0.923549	1.076	0.926968	1.076	0.723345	1.076	0.726996	1.076	0.210496	1.076	0.254043	1.076	0.011263	1.076	0.0138686
1.077	0.923493	1.077	0.926969	1.077	0.723375	1.077	0.726973	1.077	0.210948	1.077	0.254523	1.077	0.01128	1.077	0.0138906
1.078	0.923456	1.078	0.92697	1.078	0.723406	1.078	0.72695	1.078	0.211363	1.078	0.255002	1.078	0.01129	1.078	0.0139126
1.079	0.923513	1.079	0.926971	1.079	0.723254	1.079	0.726928	1.079	0.21175	1.079	0.255481	1.079	0.011306	1.079	0.0139346
1.08	0.923477	1.08	0.926972	1.08	0.723227	1.08	0.726906	1.08	0.212177	1.08	0.25596	1.08	0.011311	1.08	0.0139567
1.081	0.92356	1.081	0.926973	1.081	0.723148	1.081	0.726884	1.081	0.212672	1.081	0.256438	1.081	0.011325	1.081	0.0139789
1.082	0.923557	1.082	0.926974	1.082	0.723013	1.082	0.726862	1.082	0.213061	1.082	0.256916	1.082	0.01133	1.082	0.0140011
1.083	0.923538	1.083	0.926975	1.083	0.722997	1.083	0.726841	1.083	0.213512	1.083	0.257394	1.083	0.011352	1.083	0.0140233
1.084	0.923588	1.084	0.926976	1.084	0.722835	1.084	0.72682	1.084	0.213924	1.084	0.257871	1.084	0.011367	1.084	0.0140455
1.085	0.923708	1.085	0.926977	1.085	0.722831	1.085	0.726799	1.085	0.214346	1.085	0.258348	1.085	0.011376	1.085	0.0140678
1.086	0.923687	1.086	0.926978	1.086	0.722856	1.086	0.726779	1.086	0.214802	1.086	0.258825	1.086	0.011399	1.086	0.0140902
1.087	0.92364	1.087	0.926979	1.087	0.72278	1.087	0.726758	1.087	0.21523	1.087	0.259302	1.087	0.01141	1.087	0.0141126
1.088	0.923659	1.088	0.92698	1.088	0.722742	1.088	0.726738	1.088	0.215663	1.088	0.259778	1.088	0.011425	1.088	0.014135
1.089	0.923621	1.089	0.926981	1.089	0.722671	1.089	0.726719	1.089	0.216089	1.089	0.260253	1.089	0.011429	1.089	0.0141575
1.09	0.92358	1.09	0.926982	1.09	0.722655	1.09	0.726699	1.09	0.216551	1.09	0.260729	1.09	0.011431	1.09	0.01418
1.091	0.923594	1.091	0.926983	1.091	0.722605	1.091	0.72668	1.091	0.217018	1.091	0.261204	1.091	0.011446	1.091	0.0142026
1.092	0.923509	1.092	0.926983	1.092	0.722591	1.092	0.726661	1.092	0.217466	1.092	0.261679	1.092	0.011451	1.092	0.0142252
1.093	0.923482	1.093	0.926984	1.093	0.722601	1.093	0.726643	1.093	0.217871	1.093	0.262153	1.093	0.011461	1.093	0.0142479
1.094	0.923468	1.094	0.926985	1.094	0.722589	1.094	0.726625	1.094	0.218242	1.094	0.262627	1.094	0.01147	1.094	0.0142706
1.095	0.923457	1.095	0.926986	1.095	0.722615	1.095	0.726607	1.095	0.218622	1.095	0.2631	1.095	0.011492	1.095	0.0142933
1.096	0.923446	1.096	0.926987	1.096	0.722625	1.096	0.726589	1.096	0.218973	1.096	0.263574	1.096	0.011522	1.096	0.0143161
1.097	0.923545	1.097	0.926988	1.097	0.722602	1.097	0.726571	1.097	0.219448	1.097	0.264046	1.097	0.011529	1.097	0.0143389
1.098	0.923573	1.098	0.926988	1.098	0.722625	1.098	0.726554	1.098	0.2199	1.098	0.264519	1.098	0.011545	1.098	0.0143618
1.099	0.923512	1.099	0.926989	1.099	0.722605	1.099	0.726537	1.099	0.220333	1.099	0.264991	1.099	0.011552	1.099	0.0143847
1.1	0.923563	1.1	0.92699	1.1	0.722524	1.1	0.72652	1.1	0.220735	1.1	0.265463	1.1	0.01156	1.1	0.0144076
1.101	0.923558	1.101	0.926991	1.101	0.722464	1.101	0.726504	1.101	0.22119	1.101	0.265934	1.101	0.011586	1.101	0.0144306
1.102	0.923452	1.102	0.926991	1.102	0.722406	1.102	0.726488	1.102	0.221574	1.102	0.266405	1.102	0.011609	1.102	0.0144537
1.103	0.923529	1.103	0.926992	1.103	0.722489	1.103	0.726472	1.103	0.222054	1.103	0.266875	1.103	0.011618	1.103	0.0144768
1.104	0.923509	1.104	0.926993	1.104	0.72232	1.104	0.726456	1.104	0.222447	1.104	0.267345	1.104	0.01163	1.104	0.0144999
1.105	0.923585	1.105	0.926993	1.105	0.722244	1.105	0.726441	1.105	0.222899	1.105	0.267815	1.105	0.011632	1.105	0.0145231
1.106	0.923488	1.106	0.926994	1.106	0.722156	1.106	0.726425	1.106	0.223297	1.106	0.268284	1.106	0.011635	1.106	0.0145463
1.107	0.923628	1.107	0.926994	1.107	0.722104	1.107	0.72641	1.107	0.223732	1.107	0.268753	1.107	0.011648	1.107	0.0145695
1.108	0.923611	1.108	0.926995	1.108	0.722009	1.108	0.726396	1.108	0.224133	1.108	0.269222	1.108	0.011658	1.108	0.0145928
1.109	0.923603	1.109	0.926996	1.109	0.722015	1.109	0.726381	1.109	0.224472	1.109	0.26969	1.109	0.011671	1.109	0.0146162
1.11	0.923628	1.11	0.926996	1.11	0.721915	1.11	0.726367	1.11	0.224864	1.11	0.270157	1.11	0.011688	1.11	0.0146396
1.111	0.923599	1.111	0.926997	1.111	0.721794	1.111	0.726353	1.111	0.225268	1.111	0.270624	1.111	0.011694	1.111	0.014663
1.112	0.923641	1.112	0.926997	1.112	0.721756	1.112	0.726339	1.112	0.225681	1.112	0.271091	1.112	0.011707	1.112	0.0146865
1.113	0.923673	1.113	0.926998	1.113	0.72177	1.113	0.726326	1.113	0.226142	1.113	0.271557	1.113	0.011721	1.113	0.01471
1.114	0.923645	1.114	0.926998	1.114	0.721765	1.114	0.726313	1.114	0.226565	1.114	0.272023	1.114	0.011731	1.114	0.0147335
1.115	0.923647	1.115	0.926999	1.115	0.721743	1.115	0.7263	1.115	0.226941	1.115	0.272489	1.115	0.011762	1.115	0.0147571
1.116	0.923706	1.116	0.926999	1.116	0.721796	1.116	0.726287	1.116	0.227343	1.116	0.272954	1.116	0.011777	1.116	0.0147808
1.117	0.923678	1.117	0.927	1.117	0.721702	1.117	0.726275	1.117	0.227771	1.117	0.273418	1.117	0.0118	1.117	0.0148045
1.118	0.923615	1.118	0.927	1.118	0.721591	1.118	0.726262	1.118	0.228212	1.118	0.273882	1.118	0.011815	1.118	0.0148282
1.119	0.923645	1.119	0.927001	1.119	0.721659	1.119	0.72625	1.119	0.228575	1.119	0.274346	1.119	0.01183	1.119	0.014852
1.12	0.92364	1.12	0.927001	1.12	0.721727	1.12	0.726239	1.12	0.228987	1.12	0.274809	1.12	0.011856	1.12	0.0148758
1.121	0.92368	1.121	0.927002	1.121	0.721589	1.121	0.726227	1.121	0.229402	1.121	0.275272	1.121	0.011875	1.121	0.0148997
1.122	0.923679	1.122	0.927002	1.122	0.721644	1.122	0.726216	1.122	0.229813	1.122	0.275734	1.122	0.011887	1.122	0.0149236
1.123	0.923728	1.123	0.927003	1.123	0.721661	1.123	0.726205	1.123	0.230281	1.123	0.276196	1.123	0.011902	1.123	0.0149475
1.124	0.923793	1.124	0.927003	1.124	0.721619	1.124	0.726194	1.124	0.230692	1.124	0.276657	1.124	0.011919	1.124	0.0149715
1.125	0.923866	1.125	0.927003	1.125	0.721638	1.125	0.726183	1.125	0.231142	1.125	0.277118	1.125	0.011936	1.125	0.0149955
1.126	0.923882	1.126	0.927004	1.126	0.72159	1.126	0.726173	1.126	0.231479	1.126	0.277578	1.126	0.011958	1.126	0.0150196
1.127	0.923907	1.127	0.927004	1.127	0.721638	1.127	0.726162	1.127	0.231898	1.127	0.278038	1.127	0.011968	1.127	0.0150437
1.128	0.923941	1.128	0.927004	1.128	0.721621	1.128	0.726152	1.128	0.232348	1.128	0.278497	1.128	0.011982	1.128	0.0150679
1.129	0.923935	1.129	0.927005	1.129	0.721574	1.129	0.726143	1.129	0.23276	1.129	0.278956	1.129	0.012002	1.129	0.0150921
1.13	0.92398	1.13	0.927005	1.13	0.721478	1.13	0.726133	1.13	0.233172	1.13	0.279414	1.13	0.012009	1.13	0.0151163
1.131	0.924026	1.131	0.927005	1.131	0.721532	1.131	0.726124	1.131	0.233532	1.131	0.279872	1.131	0.012031	1.131	0.0151406
1.132	0.923978	1.132	0.927006	1.132	0.721648	1.132	0.726115	1.132	0.233926	1.132	0.280329	1.132	0.012047	1.132	0.015165
1.133	0.923941	1.133	0.927006	1.133	0.721634	1.133	0.726106	1.133	0.234282	1.133	0.280786	1.133	0.012052	1.133	0.0151893
1.134	0.923959	1.134	0.927006	1.134	0.721759	1.134	0.726097	1.134	0.234696	1.134	0.281243	1.134	0.012066	1.134	0.0152138
1.135	0.923981	1.135	0.927006	1.135	0.721704	1.135	0.726089	1.135	0.235137	1.135	0.281698	1.135	0.012073	1.135	0.0152382
1.136	0.924007	1.136	0.927007	1.136	0.72171	1.136	0.726081	1.136	0.235553	1.136	0.282154	1.136	0.012091	1.136	0.0152627
1.137	0.924038	1.137	0.927007	1.137	0.721747	1.137	0.726073	1.137	0.235945	1.137	0.282608	1.137	0.01209	1.137	0.0152873
1.138	0.92408	1.138	0.927007	1.138	0.721705	1.138	0.726065	1.138	0.236347	1.138	0.283063	1.138	0.012101	1.138	0.0153119
1.139	0.924127	1.139	0.927007	1.139	0.721644	1.139	0.726057	1.139	0.236734	1.139	0.283516	1.139	0.012107	1.139	0.0153365
1.14	0.9241	1.14	0.927007	1.14	0.721638	1.14	0.72605	1.14	0.237155	1.14	0.28397	1.14	0.012112	1.14	0.0153612
1.141	0.924036	1.141	0.927008	1.141	0.721547	1.141	0.726043	1.141	0.237552	1.141	0.284422	1.141	0.012119	1.141	0.0153859
1.142	0.924075	1.142	0.927008	1.142	0.721444	1.142	0.726036	1.142	0.237937	1.142	0.284874	1.142	0.012146	1.142	0.0154107
1.143	0.924102	1.143	0.927008	1.143	0.72141	1.143	0.726029	1.143	0.238376	1.143	0.285326	1.143	0.012146	1.143	0.0154355
1.144	0.924093	1.144	0.927008	1.144	0.721283	1.144	0.726022	1.144	0.238803	1.144	0.285777	1.144	0.012172	1.144	0.0154603
1.145	0.924039	1.145	0.927008	1.145	0.721381	1.145	0.726016	1.145	0.239242	1.145	0.286228	1.145	0.012204	1.145	0.0154852
1.146	0.924077	1.146	0.927008	1.146	0.721438	1.146	0.72601	1.146	0.239632	1.146	0.286678	1.146	0.012213	1.146	0.0155102
1.147	0.924183	1.147	0.927008	1.147	0.72154	1.147	0.726004	1.147	0.240044	1.147	0.287127	1.147	0.012241	1.147	0.0155351
1.148	0.924168	1.148	0.927008	1.148	0.721536	1.148	0.725998	1.148	0.240422	1.148	0.287576	1.148	0.012261	1.148	0.0155601
1.149	0.924171	1.149	0.927009	1.149	0.721505	1.149	0.725992	1.149	0.240786	1.149	0.288024	1.149	0.012283	1.149	0.0155852
1.15	0.924173	1.15	0.927009	1.15	0.721593	1.15	0.725987	1.15	0.241216	1.15	0.288472	1.15	0.012294	1.15	0.0156103
1.151	0.924109	1.151	0.927009	1.151	0.721728	1.151	0.725982	1.151	0.241582	1.151	0.288919	1.151	0.012297	1.151	0.0156355
1.152	0.924037	1.152	0.927009	1.152	0.721814	1.152	0.725977	1.152	0.24203	1.152	0.289366	1.152	0.012311	1.152	0.0156607
1.153	0.924103	1.153	0.927009	1.153	0.721879	1.153	0.725972	1.153	0.242443	1.153	0.289812	1.153	0.012333	1.153	0.0156859
1.154	0.924036	1.154	0.927009	1.154	0.721877	1.154	0.725967	1.154	0.242918	1.154	0.290257	1.154	0.01235	1.154	0.0157112
1.155	0.924105	1.155	0.927009	1.155	0.722021	1.155	0.725963	1.155	0.243317	1.155	0.290702	1.155	0.012372	1.155	0.0157365
1.156	0.923983	1.156	0.927009	1.156	0.722057	1.156	0.725958	1.156	0.243766	1.156	0.291146	1.156	0.012386	1.156	0.0157618
1.157	0.924007	1.157	0.927009	1.157	0.722119	1.157	0.725954	1.157	0.244141	1.157	0.29159	1.157	0.012401	1.157	0.0157872
1.158	0.924061	1.158	0.927009	1.158	0.722042	1.158	0.72595	1.158	0.244552	1.158	0.292033	1.158	0.012415	1.158	0.0158127
1.159	0.924037	1.159	0.927009	1.159	0.721893	1.159	0.725946	1.159	0.244943	1.159	0.292475	1.159	0.012424	1.159	0.0158382
1.16	0.924028	1.16	0.927009	1.16	0.721933	1.16	0.725943	1.16	0.24536	1.16	0.292917	1.16	0.012434	1.16	0.0158637
1.161	0.924078	1.161	0.927009	1.161	0.721865	1.161	0.72594	1.161	0.245735	1.161	0.293359	1.161	0.012453	1.161	0.0158893
1.162	0.924088	1.162	0.927009	1.162	0.721954	1.162	0.725936	1.162	0.246136	1.162	0.293799	1.162	0.012468	1.162	0.0159149
1.163	0.924088	1.163	0.927009	1.163	0.722082	1.163	0.725933	1.163	0.246525	1.163	0.29424	1.163	0.012476	1.163	0.0159405
1.164	0.92406	1.164	0.927009	1.164	0.722109	1.164	0.72593	1.164	0.246914	1.164	0.294679	1.164	0.012493	1.164	0.0159662
1.165	0.923983	1.165	0.927009	1.165	0.722056	1.165	0.725928	1.165	0.247279	1.165	0.295118	1.165	0.012501	1.165	0.015992
1.166	0.924031	1.166	0.927009	1.166	0.722145	1.166	0.725925	1.166	0.247638	1.166	0.295556	1.166	0.012531	1.166	0.0160178
1.167	0.923982	1.167	0.927008	1.167	0.722023	1.167	0.725923	1.167	0.248088	1.167	0.295994	1.167	0.012543	1.167	0.0160436
1.168	0.923883	1.168	0.927008	1.168	0.721904	1.168	0.725921	1.168	0.248518	1.168	0.296431	1.168	0.012553	1.168	0.0160695
1.169	0.923955	1.169	0.927008	1.169	0.721877	1.169	0.725919	1.169	0.248839	1.169	0.296868	1.169	0.012564	1.169	0.0160954
1.17	0.92391	1.17	0.927008	1.17	0.721878	1.17	0.725917	1.17	0.249213	1.17	0.297303	1.17	0.012571	1.17	0.0161213
1.171	0.923829	1.171	0.927008	1.171	0.72189	1.171	0.725915	1.171	0.249634	1.171	0.297739	1.171	0.012593	1.171	0.0161473
1.172	0.92388	1.172	0.927008	1.172	0.721821	1.172	0.725913	1.172	0.250043	1.172	0.298173	1.172	0.012616	1.172	0.0161734
1.173	0.923948	1.173	0.927008	1.173	0.721813	1.173	0.725912	1.173	0.250483	1.173	0.298607	1.173	0.012632	1.173	0.0161994
1.174	0.923943	1.174	0.927008	1.174	0.721808	1.174	0.725911	1.174	0.25093	1.174	0.29904	1.174	0.012651	1.174	0.0162255
1.175	0.923877	1.175	0.927007	1.175	0.72161	1.175	0.72591	1.175	0.251294	1.175	0.299473	1.175	0.012666	1.175	0.0162517
1.176	0.923955	1.176	0.927007	1.176	0.721561	1.176	0.725909	1.176	0.251655	1.176	0.299905	1.176	0.012682	1.176	0.0162779
1.177	0.923953	1.177	0.927007	1.177	0.72154	1.177	0.725908	1.177	0.252043	1.177	0.300336	1.177	0.012696	1.177	0.0163042
1.178	0.924081	1.178	0.927007	1.178	0.721399	1.178	0.725908	1.178	0.252487	1.178	0.300767	1.178	0.012716	1.178	0.0163304
1.179	0.924084	1.179	0.927007	1.179	0.721453	1.179	0.725907	1.179	0.252843	1.179	0.301197	1.179	0.012728	1.179	0.0163568
1.18	0.923943	1.18	0.927007	1.18	0.72155	1.18	0.725907	1.18	0.253235	1.18	0.301627	1.18	0.012746	1.18	0.0163831
1.181	0.923917	1.181	0.927006	1.181	0.721508	1.181	0.725907	1.181	0.253741	1.181	0.302056	1.181	0.01275	1.181	0.0164096
1.182	0.923843	1.182	0.927006	1.182	0.721494	1.182	0.725907	1.182	0.254144	1.182	0.302484	1.182	0.012768	1.182	0.016436
1.183	0.923797	1.183	0.927006	1.183	0.721512	1.183	0.725907	1.183	0.254527	1.183	0.302911	1.183	0.01279	1.183	0.0164625
1.184	0.923795	1.184	0.927006	1.184	0.721404	1.184	0.725907	1.184	0.254954	1.184	0.303338	1.184	0.012813	1.184	0.016489
1.185	0.923727	1.185	0.927005	1.185	0.721391	1.185	0.725908	1.185	0.255336	1.185	0.303764	1.185	0.012834	1.185	0.0165156
1.186	0.923828	1.186	0.927005	1.186	0.721433	1.186	0.725908	1.186	0.255763	1.186	0.30419	1.186	0.012848	1.186	0.0165422
1.187	0.923778	1.187	0.927005	1.187	0.721486	1.187	0.725909	1.187	0.256154	1.187	0.304614	1.187	0.01287	1.187	0.0165689
1.188	0.923837	1.188	0.927005	1.188	0.721659	1.188	0.72591	1.188	0.256639	1.188	0.305038	1.188	0.01289	1.188	0.0165956
1.189	0.923767	1.189	0.927004	1.189	0.721569	1.189	0.725911	1.189	0.257048	1.189	0.305462	1.189	0.012903	1.189	0.0166223
1.19	0.923799	1.19	0.927004	1.19	0.721553	1.19	0.725912	1.19	0.257394	1.19	0.305885	1.19	0.012928	1.19	0.0166491
1.191	0.923832	1.191	0.927004	1.191	0.721542	1.191	0.725913	1.191	0.2578	1.191	0.306307	1.191	0.012952	1.191	0.0166759
1.192	0.92382	1.192	0.927004	1.192	0.721587	1.192	0.725915	1.192	0.258179	1.192	0.306728	1.192	0.012966	1.192	0.0167028
1.193	0.923874	1.193	0.927003	1.193	0.721599	1.193	0.725916	1.193	0.258626	1.193	0.307149	1.193	0.012977	1.193	0.0167297
1.194	0.923872	1.194	0.927003	1.194	0.721662	1.194	0.725918	1.194	0.259042	1.194	0.307569	1.194	0.012986	1.194	0.0167567
1.195	0.923947	1.195	0.927003	1.195	0.721571	1.195	0.72592	1.195	0.259449	1.195	0.307988	1.195	0.012999	1.195	0.0167837
1.196	0.924002	1.196	0.927002	1.196	0.721586	1.196	0.725922	1.196	0.259848	1.196	0.308407	1.196	0.01302	1.196	0.0168107
1.197	0.924044	1.197	0.927002	1.197	0.721533	1.197	0.725924	1.197	0.26027	1.197	0.308825	1.197	0.013032	1.197	0.0168378
1.198	0.924086	1.198	0.927002	1.198	0.721549	1.198	0.725926	1.198	0.260667	1.198	0.309242	1.198	0.013037	1.198	0.0168649
1.199	0.924018	1.199	0.927002	1.199	0.72155	1.199	0.725928	1.199	0.261075	1.199	0.309659	1.199	0.013049	1.199	0.016892
1.2	0.923987	1.2	0.927001	1.2	0.721541	1.2	0.725931	1.2	0.26146	1.2	0.310075	1.2	0.013067	1.2	0.0169192
1.201	0.924039	1.201	0.927001	1.201	0.721518	1.201	0.725933	1.201	0.26192	1.201	0.31049	1.201	0.013076	1.201	0.0169465
1.202	0.923967	1.202	0.927001	1.202	0.721382	1.202	0.725936	1.202	0.262278	1.202	0.310904	1.202	0.013091	1.202	0.0169737
1.203	0.923969	1.203	0.927	1.203	0.721271	1.203	0.725939	1.203	0.262666	1.203	0.311318	1.203	0.013102	1.203	0.017001
1.204	0.92384	1.204	0.927	1.204	0.721248	1.204	0.725942	1.204	0.263094	1.204	0.311731	1.204	0.01311	1.204	0.0170284
1.205	0.923878	1.205	0.926999	1.205	0.721305	1.205	0.725945	1.205	0.263431	1.205	0.312143	1.205	0.013124	1.205	0.0170558
1.206	0.923911	1.206	0.926999	1.206	0.721285	1.206	0.725948	1.206	0.263773	1.206	0.312555	1.206	0.013153	1.206	0.0170832
1.207	0.92378	1.207	0.926999	1.207	0.721195	1.207	0.725951	1.207	0.264191	1.207	0.312965	1.207	0.013169	1.207	0.0171107
1.208	0.923778	1.208	0.926998	1.208	0.721293	1.208	0.725955	1.208	0.264607	1.208	0.313376	1.208	0.013182	1.208	0.0171382
1.209	0.9238	1.209	0.926998	1.209	0.721487	1.209	0.725958	1.209	0.265053	1.209	0.313785	1.209	0.0132	1.209	0.0171658
1.21	0.923857	1.21	0.926998	1.21	0.721377	1.21	0.725962	1.21	0.265475	1.21	0.314194	1.21	0.013215	1.21	0.0171934
1.211	0.923914	1.211	0.926997	1.211	0.721413	1.211	0.725965	1.211	0.265891	1.211	0.314602	1.211	0.01323	1.211	0.017221
1.212	0.923996	1.212	0.926997	1.212	0.721403	1.212	0.725969	1.212	0.266263	1.212	0.315009	1.212	0.013252	1.212	0.0172487
1.213	0.92407	1.213	0.926996	1.213	0.721318	1.213	0.725973	1.213	0.266691	1.213	0.315415	1.213	0.013272	1.213	0.0172764
1.214	0.924017	1.214	0.926996	1.214	0.721363	1.214	0.725977	1.214	0.267043	1.214	0.315821	1.214	0.013281	1.214	0.0173042
1.215	0.924046	1.215	0.926996	1.215	0.721332	1.215	0.725981	1.215	0.267419	1.215	0.316226	1.215	0.013305	1.215	0.017332
1.216	0.924009	1.216	0.926995	1.216	0.721434	1.216	0.725986	1.216	0.267772	1.216	0.31663	1.216	0.013323	1.216	0.0173598
1.217	0.92399	1.217	0.926995	1.217	0.721415	1.217	0.72599	1.217	0.268168	1.217	0.317034	1.217	0.013342	1.217	0.0173877
1.218	0.923982	1.218	0.926994	1.218	0.721293	1.218	0.725995	1.218	0.268641	1.218	0.317436	1.218	0.013376	1.218	0.0174157
1.219	0.924009	1.219	0.926994	1.219	0.721323	1.219	0.725999	1.219	0.269036	1.219	0.317838	1.219	0.013408	1.219	0.0174436
1.22	0.923974	1.22	0.926994	1.22	0.721458	1.22	0.726004	1.22	0.269373	1.22	0.31824	1.22	0.013421	1.22	0.0174716
1.221	0.924014	1.221	0.926993	1.221	0.721398	1.221	0.726009	1.221	0.269736	1.221	0.31864	1.221	0.013419	1.221	0.0174997
1.222	0.924016	1.222	0.926993	1.222	0.721403	1.222	0.726013	1.222	0.270148	1.222	0.31904	1.222	0.013444	1.222	0.0175277
1.223	0.924086	1.223	0.926992	1.223	0.721413	1.223	0.726018	1.223	0.270438	1.223	0.319439	1.223	0.013458	1.223	0.0175559
1.224	0.924007	1.224	0.926992	1.224	0.721397	1.224	0.726024	1.224	0.27082	1.224	0.319837	1.224	0.013476	1.224	0.017584
1.225	0.923985	1.225	0.926991	1.225	0.721472	1.225	0.726029	1.225	0.271232	1.225	0.320234	1.225	0.013487	1.225	0.0176122
1.226	0.923952	1.226	0.926991	1.226	0.721549	1.226	0.726034	1.226	0.271655	1.226	0.320631	1.226	0.013501	1.226	0.0176405
1.227	0.923936	1.227	0.92699	1.227	0.721609	1.227	0.726039	1.227	0.27201	1.227	0.321027	1.227	0.013512	1.227	0.0176687
1.228	0.923833	1.228	0.92699	1.228	0.72166	1.228	0.726045	1.228	0.272413	1.228	0.321422	1.228	0.013516	1.228	0.0176971
1.229	0.923893	1.229	0.92699	1.229	0.721603	1.229	0.72605	1.229	0.272778	1.229	0.321817	1.229	0.01354	1.229	0.0177254
1.23	0.923813	1.23	0.926989	1.23	0.721599	1.23	0.726056	1.23	0.273137	1.23	0.32221	1.23	0.013546	1.23	0.0177538
1.231	0.923741	1.231	0.926989	1.231	0.721587	1.231	0.726062	1.231	0.273512	1.231	0.322603	1.231	0.013568	1.231	0.0177823
1.232	0.923792	1.232	0.926988	1.232	0.721557	1.232	0.726067	1.232	0.273828	1.232	0.322995	1.232	0.013584	1.232	0.0178107
1.233	0.923791	1.233	0.926988	1.233	0.721616	1.233	0.726073	1.233	0.274114	1.233	0.323386	1.233	0.013594	1.233	0.0178392
1.234	0.923862	1.234	0.926987	1.234	0.721576	1.234	0.726079	1.234	0.27448	1.234	0.323777	1.234	0.013611	1.234	0.0178678
1.235	0.923926	1.235	0.926987	1.235	0.721504	1.235	0.726085	1.235	0.274854	1.235	0.324167	1.235	0.013625	1.235	0.0178964
1.236	0.923889	1.236	0.926986	1.236	0.72146	1.236	0.726091	1.236	0.275262	1.236	0.324556	1.236	0.013648	1.236	0.017925
1.237	0.923877	1.237	0.926986	1.237	0.721545	1.237	0.726098	1.237	0.275661	1.237	0.324944	1.237	0.013674	1.237	0.0179537
1.238	0.923803	1.238	0.926985	1.238	0.72152	1.238	0.726104	1.238	0.276027	1.238	0.325331	1.238	0.013685	1.238	0.0179824
1.239	0.923718	1.239	0.926985	1.239	0.721458	1.239	0.72611	1.239	0.276337	1.239	0.325718	1.239	0.013706	1.239	0.0180112
1.24	0.923827	1.24	0.926984	1.24	0.721405	1.24	0.726117	1.24	0.276695	1.24	0.326103	1.24	0.01372	1.24	0.01804
1.241	0.923811	1.241	0.926984	1.241	0.721323	1.241	0.726123	1.241	0.277092	1.241	0.326488	1.241	0.013748	1.241	0.0180688
1.242	0.923842	1.242	0.926983	1.242	0.721341	1.242	0.72613	1.242	0.277446	1.242	0.326873	1.242	0.013774	1.242	0.0180976
1.243	0.923837	1.243	0.926983	1.243	0.721337	1.243	0.726136	1.243	0.277805	1.243	0.327256	1.243	0.013794	1.243	0.0181266
1.244	0.923854	1.244	0.926982	1.244	0.721444	1.244	0.726143	1.244	0.278201	1.244	0.327639	1.244	0.013804	1.244	0.0181555
1.245	0.923869	1.245	0.926982	1.245	0.721543	1.245	0.72615	1.245	0.278556	1.245	0.32802	1.245	0.013821	1.245	0.0181845
1.246	0.923897	1.246	0.926981	1.246	0.721516	1.246	0.726157	1.246	0.278849	1.246	0.328401	1.246	0.013829	1.246	0.0182135
1.247	0.923937	1.247	0.926981	1.247	0.72147	1.247	0.726164	1.247	0.279236	1.247	0.328782	1.247	0.013835	1.247	0.0182426
1.248	0.923955	1.248	0.92698	1.248	0.721479	1.248	0.726171	1.248	0.27957	1.248	0.329161	1.248	0.013856	1.248	0.0182717
1.249	0.923989	1.249	0.92698	1.249	0.721535	1.249	0.726178	1.249	0.279953	1.249	0.329539	1.249	0.013877	1.249	0.0183008
1.25	0.924028	1.25	0.926979	1.25	0.72142	1.25	0.726185	1.25	0.280352	1.25	0.329917	1.25	0.013886	1.25	0.01833
1.251	0.923999	1.251	0.926979	1.251	0.721412	1.251	0.726192	1.251	0.280705	1.251	0.330294	1.251	0.013899	1.251	0.0183592
1.252	0.92409	1.252	0.926978	1.252	0.721439	1.252	0.726199	1.252	0.28105	1.252	0.33067	1.252	0.013906	1.252	0.0183884
1.253	0.924156	1.253	0.926978	1.253	0.721524	1.253	0.726207	1.253	0.281459	1.253	0.331046	1.253	0.013913	1.253	0.0184177
1.254	0.924157	1.254	0.926977	1.254	0.72164	1.254	0.726214	1.254	0.281885	1.254	0.33142	1.254	0.013913	1.254	0.0184471
1.255	0.92412	1.255	0.926977	1.255	0.721739	1.255	0.726222	1.255	0.28229	1.255	0.331794	1.255	0.013932	1.255	0.0184764
1.256	0.92414	1.256	0.926976	1.256	0.721775	1.256	0.726229	1.256	0.282652	1.256	0.332167	1.256	0.013938	1.256	0.0185058
1.257	0.924039	1.257	0.926976	1.257	0.721979	1.257	0.726237	1.257	0.282924	1.257	0.332539	1.257	0.013945	1.257	0.0185353
1.258	0.924119	1.258	0.926975	1.258	0.722033	1.258	0.726244	1.258	0.283331	1.258	0.33291	1.258	0.01396	1.258	0.0185648
1.259	0.924234	1.259	0.926975	1.259	0.722055	1.259	0.726252	1.259	0.2837	1.259	0.33328	1.259	0.013969	1.259	0.0185943
1.26	0.924196	1.26	0.926974	1.26	0.721986	1.26	0.72626	1.26	0.284076	1.26	0.33365	1.26	0.013972	1.26	0.0186238
1.261	0.924187	1.261	0.926974	1.261	0.721955	1.261	0.726268	1.261	0.284517	1.261	0.334019	1.261	0.01399	1.261	0.0186534
1.262	0.924081	1.262	0.926973	1.262	0.721956	1.262	0.726276	1.262	0.284836	1.262	0.334386	1.262	0.014	1.262	0.0186831
1.263	0.924127	1.263	0.926972	1.263	0.721994	1.263	0.726283	1.263	0.285188	1.263	0.334754	1.263	0.014008	1.263	0.0187127
1.264	0.924044	1.264	0.926972	1.264	0.721907	1.264	0.726291	1.264	0.285572	1.264	0.33512	1.264	0.014015	1.264	0.0187424
1.265	0.924047	1.265	0.926971	1.265	0.721985	1.265	0.726299	1.265	0.285891	1.265	0.335485	1.265	0.014038	1.265	0.0187722
1.266	0.923981	1.266	0.926971	1.266	0.721947	1.266	0.726307	1.266	0.286269	1.266	0.33585	1.266	0.014052	1.266	0.018802
1.267	0.924009	1.267	0.92697	1.267	0.721877	1.267	0.726316	1.267	0.286613	1.267	0.336213	1.267	0.014071	1.267	0.0188318
1.268	0.92394	1.268	0.92697	1.268	0.721884	1.268	0.726324	1.268	0.286968	1.268	0.336576	1.268	0.0141	1.268	0.0188617
1.269	0.923958	1.269	0.926969	1.269	0.721831	1.269	0.726332	1.269	0.287358	1.269	0.336938	1.269	0.014119	1.269	0.0188915
1.27	0.924026	1.27	0.926969	1.27	0.72182	1.27	0.72634	1.27	0.287791	1.27	0.3373	1.27	0.014141	1.27	0.0189215
1.271	0.923925	1.271	0.926968	1.271	0.721886	1.271	0.726349	1.271	0.288127	1.271	0.33766	1.271	0.014158	1.271	0.0189515
1.272	0.923909	1.272	0.926968	1.272	0.721882	1.272	0.726357	1.272	0.288449	1.272	0.33802	1.272	0.014178	1.272	0.0189815
1.273	0.923893	1.273	0.926967	1.273	0.721837	1.273	0.726365	1.273	0.288798	1.273	0.338378	1.273	0.014197	1.273	0.0190115
1.274	0.923947	1.274	0.926967	1.274	0.721789	1.274	0.726374	1.274	0.289179	1.274	0.338736	1.274	0.014212	1.274	0.0190416
1.275	0.923909	1.275	0.926966	1.275	0.721872	1.275	0.726382	1.275	0.289533	1.275	0.339093	1.275	0.014231	1.275	0.0190717
1.276	0.923924	1.276	0.926965	1.276	0.721864	1.276	0.726391	1.276	0.289818	1.276	0.339449	1.276	0.014233	1.276	0.0191019
1.277	0.923772	1.277	0.926965	1.277	0.721857	1.277	0.726399	1.277	0.290191	1.277	0.339804	1.277	0.014238	1.277	0.0191321
1.278	0.923788	1.278	0.926964	1.278	0.721788	1.278	0.726408	1.278	0.290594	1.278	0.340159	1.278	0.014268	1.278	0.0191623
1.279	0.923764	1.279	0.926964	1.279	0.721849	1.279	0.726417	1.279	0.290932	1.279	0.340512	1.279	0.014294	1.279	0.0191926
1.28	0.923696	1.28	0.926963	1.28	0.721753	1.28	0.726425	1.28	0.2913	1.28	0.340865	1.28	0.014326	1.28	0.0192229
1.281	0.923808	1.281	0.926963	1.281	0.721909	1.281	0.726434	1.281	0.291629	1.281	0.341217	1.281	0.01434	1.281	0.0192532
1.282	0.923805	1.282	0.926962	1.282	0.72199	1.282	0.726443	1.282	0.29201	1.282	0.341568	1.282	0.014363	1.282	0.0192836
1.283	0.923823	1.283	0.926962	1.283	0.722033	1.283	0.726451	1.283	0.29234	1.283	0.341918	1.283	0.014393	1.283	0.019314
1.284	0.923815	1.284	0.926961	1.284	0.72218	1.284	0.72646	1.284	0.292744	1.284	0.342268	1.284	0.014398	1.284	0.0193444
1.285	0.923892	1.285	0.926961	1.285	0.722246	1.285	0.726469	1.285	0.293024	1.285	0.342616	1.285	0.014407	1.285	0.0193749
1.286	0.923858	1.286	0.92696	1.286	0.722264	1.286	0.726478	1.286	0.293383	1.286	0.342964	1.286	0.014444	1.286	0.0194055
1.287	0.923857	1.287	0.92696	1.287	0.722223	1.287	0.726487	1.287	0.293667	1.287	0.34331	1.287	0.01446	1.287	0.019436
1.288	0.923854	1.288	0.926959	1.288	0.722314	1.288	0.726496	1.288	0.294041	1.288	0.343656	1.288	0.014464	1.288	0.0194666
1.289	0.923955	1.289	0.926958	1.289	0.722313	1.289	0.726505	1.289	0.294399	1.289	0.344001	1.289	0.014486	1.289	0.0194973
1.29	0.923868	1.29	0.926958	1.29	0.722412	1.29	0.726514	1.29	0.294812	1.29	0.344345	1.29	0.014506	1.29	0.0195279
1.291	0.92397	1.291	0.926957	1.291	0.722349	1.291	0.726523	1.291	0.295253	1.291	0.344688	1.291	0.014512	1.291	0.0195586
1.292	0.924052	1.292	0.926957	1.292	0.722381	1.292	0.726532	1.292	0.295587	1.292	0.345031	1.292	0.014546	1.292	0.0195894
1.293	0.923985	1.293	0.926956	1.293	0.722319	1.293	0.726541	1.293	0.295955	1.293	0.345372	1.293	0.014564	1.293	0.0196202
1.294	0.923998	1.294	0.926956	1.294	0.72225	1.294	0.72655	1.294	0.296269	1.294	0.345713	1.294	0.014579	1.294	0.019651
1.295	0.92401	1.295	0.926955	1.295	0.722242	1.295	0.726559	1.295	0.296617	1.295	0.346053	1.295	0.014593	1.295	0.0196818
1.296	0.923981	1.296	0.926955	1.296	0.722261	1.296	0.726568	1.296	0.296946	1.296	0.346392	1.296	0.014596	1.296	0.0197127
1.297	0.923981	1.297	0.926954	1.297	0.722143	1.297	0.726578	1.297	0.297282	1.297	0.34673	1.297	0.014599	1.297	0.0197436
1.298	0.924067	1.298	0.926954	1.298	0.722027	1.298	0.726587	1.298	0.297652	1.298	0.347067	1.298	0.014619	1.298	0.0197746
1.299	0.92402	1.299	0.926953	1.299	0.722063	1.299	0.726596	1.299	0.297979	1.299	0.347403	1.299	0.01464	1.299	0.0198056
1.3	0.924047	1.3	0.926952	1.3	0.721974	1.3	0.726605	1.3	0.298336	1.3	0.347738	1.3	0.014655	1.3	0.0198366
1.301	0.924058	1.301	0.926952	1.301	0.721943	1.301	0.726614	1.301	0.298643	1.301	0.348073	1.301	0.01466	1.301	0.0198677
1.302	0.924024	1.302	0.926951	1.302	0.721896	1.302	0.726624	1.302	0.298963	1.302	0.348407	1.302	0.014662	1.302	0.0198988
1.303	0.923988	1.303	0.926951	1.303	0.721899	1.303	0.726633	1.303	0.299277	1.303	0.348739	1.303	0.014693	1.303	0.0199299
1.304	0.924012	1.304	0.92695	1.304	0.722026	1.304	0.726642	1.304	0.299653	1.304	0.349071	1.304	0.014717	1.304	0.0199611
1.305	0.924027	1.305	0.92695	1.305	0.722137	1.305	0.726652	1.305	0.299977	1.305	0.349402	1.305	0.014732	1.305	0.0199923
1.306	0.924063	1.306	0.926949	1.306	0.722132	1.306	0.726661	1.306	0.300315	1.306	0.349732	1.306	0.014746	1.306	0.0200236
1.307	0.924115	1.307	0.926949	1.307	0.722081	1.307	0.72667	1.307	0.30067	1.307	0.350061	1.307	0.014778	1.307	0.0200548
1.308	0.924078	1.308	0.926948	1.308	0.722073	1.308	0.72668	1.308	0.301019	1.308	0.35039	1.308	0.014796	1.308	0.0200862
1.309	0.923973	1.309	0.926948	1.309	0.722147	1.309	0.726689	1.309	0.301354	1.309	0.350717	1.309	0.014812	1.309	0.0201175
1.31	0.924001	1.31	0.926947	1.31	0.722161	1.31	0.726699	1.31	0.301694	1.31	0.351044	1.31	0.014821	1.31	0.0201489
1.311	0.924009	1.311	0.926947	1.311	0.722212	1.311	0.726708	1.311	0.302059	1.311	0.35137	1.311	0.014822	1.311	0.0201803
1.312	0.923882	1.312	0.926946	1.312	0.722375	1.312	0.726717	1.312	0.302378	1.312	0.351694	1.312	0.014836	1.312	0.0202118
1.313	0.923821	1.313	0.926946	1.313	0.722392	1.313	0.726727	1.313	0.302736	1.313	0.352018	1.313	0.014851	1.313	0.0202433
1.314	0.923711	1.314	0.926945	1.314	0.722468	1.314	0.726736	1.314	0.30311	1.314	0.352341	1.314	0.014855	1.314	0.0202748
1.315	0.923774	1.315	0.926944	1.315	0.722403	1.315	0.726746	1.315	0.303508	1.315	0.352663	1.315	0.014872	1.315	0.0203064
1.316	0.923756	1.316	0.926944	1.316	0.722554	1.316	0.726755	1.316	0.303873	1.316	0.352985	1.316	0.014894	1.316	0.020338
1.317	0.923694	1.317	0.926943	1.317	0.722527	1.317	0.726765	1.317	0.304246	1.317	0.353305	1.317	0.014913	1.317	0.0203696
1.318	0.923625	1.318	0.926943	1.318	0.72255	1.318	0.726774	1.318	0.304551	1.318	0.353625	1.318	0.014922	1.318	0.0204013
1.319	0.923588	1.319	0.926942	1.319	0.722531	1.319	0.726784	1.319	0.304918	1.319	0.353943	1.319	0.01494	1.319	0.020433
1.32	0.923643	1.32	0.926942	1.32	0.722511	1.32	0.726793	1.32	0.305307	1.32	0.354261	1.32	0.014956	1.32	0.0204647
1.321	0.923698	1.321	0.926941	1.321	0.722517	1.321	0.726803	1.321	0.305648	1.321	0.354578	1.321	0.014977	1.321	0.0204965
1.322	0.923679	1.322	0.926941	1.322	0.722574	1.322	0.726812	1.322	0.305942	1.322	0.354894	1.322	0.014983	1.322	0.0205283
1.323	0.923642	1.323	0.92694	1.323	0.722661	1.323	0.726822	1.323	0.30624	1.323	0.355209	1.323	0.014998	1.323	0.0205602
1.324	0.923665	1.324	0.92694	1.324	0.722567	1.324	0.726831	1.324	0.30662	1.324	0.355523	1.324	0.015018	1.324	0.020592
1.325	0.92371	1.325	0.926939	1.325	0.722542	1.325	0.726841	1.325	0.306922	1.325	0.355836	1.325	0.015032	1.325	0.020624
1.326	0.923697	1.326	0.926939	1.326	0.722567	1.326	0.72685	1.326	0.30731	1.326	0.356148	1.326	0.015044	1.326	0.0206559
1.327	0.923746	1.327	0.926938	1.327	0.722536	1.327	0.72686	1.327	0.307619	1.327	0.35646	1.327	0.015071	1.327	0.0206879
1.328	0.923774	1.328	0.926938	1.328	0.72239	1.328	0.726869	1.328	0.307896	1.328	0.35677	1.328	0.015101	1.328	0.0207199
1.329	0.923941	1.329	0.926937	1.329	0.722293	1.329	0.726879	1.329	0.30828	1.329	0.35708	1.329	0.01512	1.329	0.020752
1.33	0.923943	1.33	0.926937	1.33	0.72247	1.33	0.726888	1.33	0.308559	1.33	0.357389	1.33	0.015139	1.33	0.020784
1.331	0.923999	1.331	0.926936	1.331	0.722462	1.331	0.726898	1.331	0.308874	1.331	0.357696	1.331	0.015169	1.331	0.0208162
1.332	0.923982	1.332	0.926936	1.332	0.722493	1.332	0.726908	1.332	0.309205	1.332	0.358003	1.332	0.015176	1.332	0.0208483
1.333	0.924039	1.333	0.926935	1.333	0.722523	1.333	0.726917	1.333	0.3095	1.333	0.358309	1.333	0.015196	1.333	0.0208805
1.334	0.924038	1.334	0.926935	1.334	0.722597	1.334	0.726927	1.334	0.309812	1.334	0.358615	1.334	0.01521	1.334	0.0209127
1.335	0.924131	1.335	0.926934	1.335	0.722608	1.335	0.726936	1.335	0.310184	1.335	0.358919	1.335	0.015225	1.335	0.020945
1.336	0.924138	1.336	0.926934	1.336	0.722498	1.336	0.726946	1.336	0.310466	1.336	0.359222	1.336	0.015233	1.336	0.0209773
1.337	0.924144	1.337	0.926933	1.337	0.722513	1.337	0.726955	1.337	0.31075	1.337	0.359525	1.337	0.015261	1.337	0.0210096
1.338	0.924081	1.338	0.926933	1.338	0.722541	1.338	0.726965	1.338	0.311016	1.338	0.359826	1.338	0.015289	1.338	0.021042
1.339	0.924086	1.339	0.926932	1.339	0.722532	1.339	0.726974	1.339	0.311313	1.339	0.360127	1.339	0.015305	1.339	0.0210744
1.34	0.924088	1.34	0.926932	1.34	0.722618	1.34	0.726984	1.34	0.311688	1.34	0.360427	1.34	0.015318	1.34	0.0211068
1.341	0.92407	1.341	0.926931	1.341	0.722649	1.341	0.726993	1.341	0.312006	1.341	0.360725	1.341	0.015343	1.341	0.0211393
1.342	0.924067	1.342	0.926931	1.342	0.722644	1.342	0.727003	1.342	0.312338	1.342	0.361023	1.342	0.015364	1.342	0.0211718
1.343	0.923989	1.343	0.92693	1.343	0.722611	1.343	0.727012	1.343	0.312655	1.343	0.36132	1.343	0.015373	1.343	0.0212043
1.344	0.924003	1.344	0.92693	1.344	0.722519	1.344	0.727022	1.344	0.312952	1.344	0.361616	1.344	0.015394	1.344	0.0212369
1.345	0.924053	1.345	0.926929	1.345	0.722649	1.345	0.727031	1.345	0.313214	1.345	0.361912	1.345	0.015408	1.345	0.0212695
1.346	0.924037	1.346	0.926929	1.346	0.722546	1.346	0.72704	1.346	0.313524	1.346	0.362206	1.346	0.015408	1.346	0.0213021
1.347	0.924042	1.347	0.926928	1.347	0.722541	1.347	0.72705	1.347	0.313816	1.347	0.362499	1.347	0.015425	1.347	0.0213348
1.348	0.92408	1.348	0.926928	1.348	0.722575	1.348	0.727059	1.348	0.31414	1.348	0.362792	1.348	0.015437	1.348	0.0213675
1.349	0.923984	1.349	0.926928	1.349	0.722588	1.349	0.727069	1.349	0.314437	1.349	0.363084	1.349	0.015438	1.349	0.0214002
1.35	0.923956	1.35	0.926927	1.35	0.722523	1.35	0.727078	1.35	0.314794	1.35	0.363374	1.35	0.015455	1.35	0.021433
1.351	0.924001	1.351	0.926927	1.351	0.722408	1.351	0.727088	1.351	0.3151	1.351	0.363664	1.351	0.015481	1.351	0.0214658
1.352	0.923977	1.352	0.926926	1.352	0.722376	1.352	0.727097	1.352	0.315415	1.352	0.363953	1.352	0.015497	1.352	0.0214987
1.353	0.923901	1.353	0.926926	1.353	0.72226	1.353	0.727106	1.353	0.31574	1.353	0.364241	1.353	0.015524	1.353	0.0215315
1.354	0.923991	1.354	0.926925	1.354	0.722326	1.354	0.727116	1.354	0.316093	1.354	0.364528	1.354	0.015552	1.354	0.0215644
1.355	0.924006	1.355	0.926925	1.355	0.722226	1.355	0.727125	1.355	0.316388	1.355	0.364814	1.355	0.015574	1.355	0.0215974
1.356	0.92402	1.356	0.926924	1.356	0.722393	1.356	0.727134	1.356	0.316666	1.356	0.3651	1.356	0.015594	1.356	0.0216304
1.357	0.924082	1.357	0.926924	1.357	0.722416	1.357	0.727144	1.357	0.316938	1.357	0.365384	1.357	0.015613	1.357	0.0216634
1.358	0.924074	1.358	0.926923	1.358	0.722539	1.358	0.727153	1.358	0.317251	1.358	0.365668	1.358	0.01564	1.358	0.0216964
1.359	0.924039	1.359	0.926923	1.359	0.72259	1.359	0.727162	1.359	0.317613	1.359	0.36595	1.359	0.015675	1.359	0.0217295
1.36	0.924136	1.36	0.926923	1.36	0.722617	1.36	0.727172	1.36	0.317932	1.36	0.366232	1.36	0.015699	1.36	0.0217626
1.361	0.924171	1.361	0.926922	1.361	0.72263	1.361	0.727181	1.361	0.318266	1.361	0.366513	1.361	0.015708	1.361	0.0217957
1.362	0.924213	1.362	0.926922	1.362	0.722765	1.362	0.72719	1.362	0.318606	1.362	0.366792	1.362	0.015725	1.362	0.0218289
1.363	0.924246	1.363	0.926921	1.363	0.722752	1.363	0.727199	1.363	0.318907	1.363	0.367071	1.363	0.015737	1.363	0.0218621
1.364	0.924279	1.364	0.926921	1.364	0.722706	1.364	0.727209	1.364	0.319215	1.364	0.367349	1.364	0.015759	1.364	0.0218954
1.365	0.924275	1.365	0.92692	1.365	0.722789	1.365	0.727218	1.365	0.319499	1.365	0.367627	1.365	0.015778	1.365	0.0219286
1.366	0.924168	1.366	0.92692	1.366	0.722899	1.366	0.727227	1.366	0.319766	1.366	0.367903	1.366	0.015796	1.366	0.021962
1.367	0.92419	1.367	0.92692	1.367	0.722891	1.367	0.727236	1.367	0.320033	1.367	0.368178	1.367	0.015807	1.367	0.0219953
1.368	0.924214	1.368	0.926919	1.368	0.72288	1.368	0.727245	1.368	0.320353	1.368	0.368453	1.368	0.015814	1.368	0.0220287
1.369	0.924224	1.369	0.926919	1.369	0.722955	1.369	0.727254	1.369	0.32062	1.369	0.368726	1.369	0.01584	1.369	0.0220621
1.37	0.924289	1.37	0.926918	1.37	0.722865	1.37	0.727263	1.37	0.320943	1.37	0.368999	1.37	0.015855	1.37	0.0220955
1.371	0.924242	1.371	0.926918	1.371	0.722819	1.371	0.727273	1.371	0.321251	1.371	0.36927	1.371	0.015886	1.371	0.022129
1.372	0.924232	1.372	0.926917	1.372	0.722795	1.372	0.727282	1.372	0.321499	1.372	0.369541	1.372	0.015902	1.372	0.0221625
1.373	0.924142	1.373	0.926917	1.373	0.722775	1.373	0.727291	1.373	0.321767	1.373	0.369811	1.373	0.015906	1.373	0.0221961
1.374	0.924106	1.374	0.926917	1.374	0.722697	1.374	0.7273	1.374	0.321995	1.374	0.37008	1.374	0.015917	1.374	0.0222296
1.375	0.924085	1.375	0.926916	1.375	0.722711	1.375	0.727309	1.375	0.322271	1.375	0.370348	1.375	0.015927	1.375	0.0222632
1.376	0.924048	1.376	0.926916	1.376	0.722784	1.376	0.727318	1.376	0.32255	1.376	0.370616	1.376	0.015927	1.376	0.0222969
1.377	0.924101	1.377	0.926915	1.377	0.722845	1.377	0.727327	1.377	0.322816	1.377	0.370882	1.377	0.015951	1.377	0.0223306
1.378	0.924004	1.378	0.926915	1.378	0.722843	1.378	0.727336	1.378	0.32311	1.378	0.371147	1.378	0.015969	1.378	0.0223643
1.379	0.924027	1.379	0.926915	1.379	0.722855	1.379	0.727344	1.379	0.323352	1.379	0.371412	1.379	0.015982	1.379	0.022398
1.38	0.924011	1.38	0.926914	1.38	0.722828	1.38	0.727353	1.38	0.323702	1.38	0.371675	1.38	0.015995	1.38	0.0224318
1.381	0.923869	1.381	0.926914	1.381	0.722881	1.381	0.727362	1.381	0.323951	1.381	0.371938	1.381	0.016014	1.381	0.0224656
1.382	0.923853	1.382	0.926913	1.382	0.722929	1.382	0.727371	1.382	0.32424	1.382	0.3722	1.382	0.016031	1.382	0.0224994
1.383	0.923801	1.383	0.926913	1.383	0.722865	1.383	0.72738	1.383	0.324562	1.383	0.372461	1.383	0.016032	1.383	0.0225333
1.384	0.923733	1.384	0.926913	1.384	0.722913	1.384	0.727389	1.384	0.324832	1.384	0.372721	1.384	0.016039	1.384	0.0225672
1.385	0.923819	1.385	0.926912	1.385	0.722939	1.385	0.727397	1.385	0.325096	1.385	0.37298	1.385	0.016073	1.385	0.0226011
1.386	0.923751	1.386	0.926912	1.386	0.722908	1.386	0.727406	1.386	0.325402	1.386	0.373238	1.386	0.016085	1.386	0.0226351
1.387	0.923692	1.387	0.926912	1.387	0.722966	1.387	0.727415	1.387	0.325693	1.387	0.373495	1.387	0.016093	1.387	0.0226691
1.388	0.92368	1.388	0.926911	1.388	0.72301	1.388	0.727423	1.388	0.326039	1.388	0.373752	1.388	0.016108	1.388	0.0227032
1.389	0.92365	1.389	0.926911	1.389	0.723045	1.389	0.727432	1.389	0.326301	1.389	0.374007	1.389	0.01612	1.389	0.0227372
1.39	0.923794	1.39	0.92691	1.39	0.723177	1.39	0.727441	1.39	0.326555	1.39	0.374262	1.39	0.016127	1.39	0.0227713
1.391	0.92386	1.391	0.92691	1.391	0.723083	1.391	0.727449	1.391	0.326814	1.391	0.374515	1.391	0.016137	1.391	0.0228055
1.392	0.923913	1.392	0.92691	1.392	0.723013	1.392	0.727458	1.392	0.327165	1.392	0.374768	1.392	0.016168	1.392	0.0228396
1.393	0.923944	1.393	0.926909	1.393	0.722994	1.393	0.727466	1.393	0.327366	1.393	0.37502	1.393	0.016189	1.393	0.0228738
1.394	0.923936	1.394	0.926909	1.394	0.723043	1.394	0.727475	1.394	0.327592	1.394	0.375271	1.394	0.016192	1.394	0.0229081
1.395	0.923963	1.395	0.926909	1.395	0.722983	1.395	0.727483	1.395	0.327843	1.395	0.375521	1.395	0.016203	1.395	0.0229423
1.396	0.923954	1.396	0.926908	1.396	0.72305	1.396	0.727492	1.396	0.328162	1.396	0.37577	1.396	0.016228	1.396	0.0229766
1.397	0.924008	1.397	0.926908	1.397	0.722946	1.397	0.7275	1.397	0.328429	1.397	0.376019	1.397	0.016238	1.397	0.023011
1.398	0.924043	1.398	0.926908	1.398	0.722805	1.398	0.727509	1.398	0.328696	1.398	0.376266	1.398	0.016254	1.398	0.0230453
1.399	0.924067	1.399	0.926907	1.399	0.722769	1.399	0.727517	1.399	0.329011	1.399	0.376512	1.399	0.01626	1.399	0.0230797
1.4	0.924023	1.4	0.926907	1.4	0.722922	1.4	0.727525	1.4	0.329264	1.4	0.376758	1.4	0.016298	1.4	0.0231141
1.401	0.923969	1.401	0.926906	1.401	0.722898	1.401	0.727534	1.401	0.329526	1.401	0.377003	1.401	0.016308	1.401	0.0231486
1.402	0.923988	1.402	0.926906	1.402	0.722901	1.402	0.727542	1.402	0.329864	1.402	0.377247	1.402	0.016321	1.402	0.0231831
1.403	0.924005	1.403	0.926906	1.403	0.722875	1.403	0.72755	1.403	0.330134	1.403	0.377489	1.403	0.016346	1.403	0.0232176
1.404	0.924071	1.404	0.926905	1.404	0.722849	1.404	0.727558	1.404	0.330377	1.404	0.377732	1.404	0.016356	1.404	0.0232522
1.405	0.923964	1.405	0.926905	1.405	0.722752	1.405	0.727567	1.405	0.330635	1.405	0.377973	1.405	0.016394	1.405	0.0232868
1.406	0.923948	1.406	0.926905	1.406	0.722568	1.406	0.727575	1.406	0.330898	1.406	0.378213	1.406	0.016417	1.406	0.0233214
1.407	0.924042	1.407	0.926905	1.407	0.722606	1.407	0.727583	1.407	0.331186	1.407	0.378452	1.407	0.016429	1.407	0.0233561
1.408	0.924095	1.408	0.926904	1.408	0.722739	1.408	0.727591	1.408	0.331449	1.408	0.378691	1.408	0.016438	1.408	0.0233908
1.409	0.92408	1.409	0.926904	1.409	0.72265	1.409	0.727599	1.409	0.331705	1.409	0.378928	1.409	0.016462	1.409	0.0234255
1.41	0.924043	1.41	0.926904	1.41	0.722735	1.41	0.727607	1.41	0.332027	1.41	0.379165	1.41	0.016497	1.41	0.0234602
1.411	0.924103	1.411	0.926903	1.411	0.722813	1.411	0.727615	1.411	0.332341	1.411	0.379401	1.411	0.016515	1.411	0.023495
1.412	0.924043	1.412	0.926903	1.412	0.722844	1.412	0.727623	1.412	0.332572	1.412	0.379636	1.412	0.016529	1.412	0.0235298
1.413	0.923943	1.413	0.926903	1.413	0.722901	1.413	0.727631	1.413	0.332853	1.413	0.37987	1.413	0.016539	1.413	0.0235647
1.414	0.923916	1.414	0.926902	1.414	0.722807	1.414	0.727639	1.414	0.333058	1.414	0.380103	1.414	0.016568	1.414	0.0235996
1.415	0.924005	1.415	0.926902	1.415	0.722917	1.415	0.727647	1.415	0.333273	1.415	0.380335	1.415	0.016578	1.415	0.0236345
1.416	0.923984	1.416	0.926902	1.416	0.722995	1.416	0.727655	1.416	0.333546	1.416	0.380566	1.416	0.016606	1.416	0.0236694
1.417	0.923775	1.417	0.926901	1.417	0.722954	1.417	0.727662	1.417	0.333829	1.417	0.380797	1.417	0.016634	1.417	0.0237044
1.418	0.923941	1.418	0.926901	1.418	0.723012	1.418	0.72767	1.418	0.334154	1.418	0.381026	1.418	0.016657	1.418	0.0237394
1.419	0.923893	1.419	0.926901	1.419	0.722992	1.419	0.727678	1.419	0.334412	1.419	0.381255	1.419	0.016672	1.419	0.0237745
1.42	0.923907	1.42	0.926901	1.42	0.722944	1.42	0.727686	1.42	0.334664	1.42	0.381483	1.42	0.016691	1.42	0.0238096
1.421	0.923893	1.421	0.9269	1.421	0.722902	1.421	0.727693	1.421	0.334965	1.421	0.38171	1.421	0.0167	1.421	0.0238447
1.422	0.923862	1.422	0.9269	1.422	0.722798	1.422	0.727701	1.422	0.335186	1.422	0.381936	1.422	0.01672	1.422	0.0238798
1.423	0.923832	1.423	0.9269	1.423	0.722722	1.423	0.727709	1.423	0.33538	1.423	0.382161	1.423	0.016725	1.423	0.023915
1.424	0.923819	1.424	0.926899	1.424	0.722581	1.424	0.727716	1.424	0.335597	1.424	0.382385	1.424	0.016748	1.424	0.0239502
1.425	0.923842	1.425	0.926899	1.425	0.722597	1.425	0.727724	1.425	0.335807	1.425	0.382609	1.425	0.016766	1.425	0.0239854
1.426	0.923784	1.426	0.926899	1.426	0.722621	1.426	0.727731	1.426	0.336009	1.426	0.382831	1.426	0.016778	1.426	0.0240207
1.427	0.923807	1.427	0.926899	1.427	0.722518	1.427	0.727739	1.427	0.336244	1.427	0.383053	1.427	0.016799	1.427	0.024056
1.428	0.923755	1.428	0.926898	1.428	0.722482	1.428	0.727746	1.428	0.336601	1.428	0.383274	1.428	0.016822	1.428	0.0240913
1.429	0.923706	1.429	0.926898	1.429	0.722455	1.429	0.727753	1.429	0.336851	1.429	0.383494	1.429	0.016826	1.429	0.0241267
1.43	0.923726	1.43	0.926898	1.43	0.722409	1.43	0.727761	1.43	0.337066	1.43	0.383713	1.43	0.016853	1.43	0.0241621
1.431	0.923793	1.431	0.926897	1.431	0.722382	1.431	0.727768	1.431	0.337209	1.431	0.383931	1.431	0.01688	1.431	0.0241975
1.432	0.923731	1.432	0.926897	1.432	0.722427	1.432	0.727775	1.432	0.337508	1.432	0.384148	1.432	0.016899	1.432	0.024233
1.433	0.923774	1.433	0.926897	1.433	0.722374	1.433	0.727782	1.433	0.337776	1.433	0.384365	1.433	0.016919	1.433	0.0242685
1.434	0.923782	1.434	0.926897	1.434	0.72244	1.434	0.72779	1.434	0.33806	1.434	0.38458	1.434	0.016929	1.434	0.024304
1.435	0.923764	1.435	0.926896	1.435	0.722388	1.435	0.727797	1.435	0.338366	1.435	0.384795	1.435	0.016951	1.435	0.0243396
1.436	0.923831	1.436	0.926896	1.436	0.722404	1.436	0.727804	1.436	0.338617	1.436	0.385009	1.436	0.016965	1.436	0.0243752
1.437	0.923827	1.437	0.926896	1.437	0.722445	1.437	0.727811	1.437	0.338913	1.437	0.385222	1.437	0.016992	1.437	0.0244108
1.438	0.923819	1.438	0.926896	1.438	0.722439	1.438	0.727818	1.438	0.339202	1.438	0.385434	1.438	0.01701	1.438	0.0244465
1.439	0.923775	1.439	0.926895	1.439	0.722475	1.439	0.727825	1.439	0.339456	1.439	0.385645	1.439	0.01702	1.439	0.0244822
1.44	0.923862	1.44	0.926895	1.44	0.722464	1.44	0.727832	1.44	0.33976	1.44	0.385855	1.44	0.017039	1.44	0.0245179
1.441	0.923794	1.441	0.926895	1.441	0.722442	1.441	0.727839	1.441	0.339992	1.441	0.386065	1.441	0.017047	1.441	0.0245536
1.442	0.92382	1.442	0.926895	1.442	0.722495	1.442	0.727846	1.442	0.340196	1.442	0.386273	1.442	0.017057	1.442	0.0245894
1.443	0.923828	1.443	0.926895	1.443	0.72257	1.443	0.727853	1.443	0.340402	1.443	0.386481	1.443	0.017074	1.443	0.0246253
1.444	0.923764	1.444	0.926894	1.444	0.72264	1.444	0.72786	1.444	0.340673	1.444	0.386688	1.444	0.017079	1.444	0.0246611
1.445	0.923874	1.445	0.926894	1.445	0.722519	1.445	0.727866	1.445	0.340962	1.445	0.386894	1.445	0.017095	1.445	0.024697
1.446	0.923823	1.446	0.926894	1.446	0.722566	1.446	0.727873	1.446	0.341221	1.446	0.387099	1.446	0.017118	1.446	0.0247329
1.447	0.923748	1.447	0.926894	1.447	0.722552	1.447	0.72788	1.447	0.341514	1.447	0.387303	1.447	0.017126	1.447	0.0247689
1.448	0.923738	1.448	0.926893	1.448	0.722549	1.448	0.727887	1.448	0.341804	1.448	0.387507	1.448	0.017137	1.448	0.0248048
1.449	0.923807	1.449	0.926893	1.449	0.722465	1.449	0.727893	1.449	0.342075	1.449	0.387709	1.449	0.017184	1.449	0.0248409
1.45	0.923842	1.45	0.926893	1.45	0.72259	1.45	0.7279	1.45	0.342322	1.45	0.387911	1.45	0.017201	1.45	0.0248769
1.451	0.92384	1.451	0.926893	1.451	0.722494	1.451	0.727906	1.451	0.34264	1.451	0.388112	1.451	0.017238	1.451	0.024913
1.452	0.923817	1.452	0.926893	1.452	0.722385	1.452	0.727913	1.452	0.34289	1.452	0.388312	1.452	0.017239	1.452	0.0249491
1.453	0.92389	1.453	0.926892	1.453	0.722432	1.453	0.72792	1.453	0.343119	1.453	0.388511	1.453	0.017245	1.453	0.0249852
1.454	0.923929	1.454	0.926892	1.454	0.722301	1.454	0.727926	1.454	0.343331	1.454	0.388709	1.454	0.017269	1.454	0.0250214
1.455	0.923917	1.455	0.926892	1.455	0.722293	1.455	0.727932	1.455	0.34359	1.455	0.388907	1.455	0.017287	1.455	0.0250576
1.456	0.923863	1.456	0.926892	1.456	0.722409	1.456	0.727939	1.456	0.343805	1.456	0.389103	1.456	0.017301	1.456	0.0250939
1.457	0.92372	1.457	0.926892	1.457	0.722444	1.457	0.727945	1.457	0.344022	1.457	0.389299	1.457	0.017301	1.457	0.0251301
1.458	0.923695	1.458	0.926891	1.458	0.722435	1.458	0.727951	1.458	0.344286	1.458	0.389494	1.458	0.017332	1.458	0.0251664
1.459	0.92372	1.459	0.926891	1.459	0.722379	1.459	0.727958	1.459	0.34452	1.459	0.389688	1.459	0.017361	1.459	0.0252028
1.46	0.923649	1.46	0.926891	1.46	0.722244	1.46	0.727964	1.46	0.344717	1.46	0.389881	1.46	0.017382	1.46	0.0252391
1.461	0.923583	1.461	0.926891	1.461	0.722109	1.461	0.72797	1.461	0.344992	1.461	0.390074	1.461	0.017411	1.461	0.0252755
1.462	0.923591	1.462	0.926891	1.462	0.72211	1.462	0.727976	1.462	0.345246	1.462	0.390265	1.462	0.017432	1.462	0.025312
1.463	0.923572	1.463	0.92689	1.463	0.72211	1.463	0.727982	1.463	0.345431	1.463	0.390456	1.463	0.017441	1.463	0.0253484
1.464	0.923501	1.464	0.92689	1.464	0.722124	1.464	0.727988	1.464	0.345652	1.464	0.390646	1.464	0.01746	1.464	0.0253849
1.465	0.923518	1.465	0.92689	1.465	0.722072	1.465	0.727994	1.465	0.345919	1.465	0.390835	1.465	0.01746	1.465	0.0254215
1.466	0.923597	1.466	0.92689	1.466	0.722138	1.466	0.728	1.466	0.346139	1.466	0.391023	1.466	0.017476	1.466	0.025458
1.467	0.923686	1.467	0.92689	1.467	0.72212	1.467	0.728006	1.467	0.346381	1.467	0.39121	1.467	0.017501	1.467	0.0254946
1.468	0.923687	1.468	0.92689	1.468	0.722306	1.468	0.728012	1.468	0.346669	1.468	0.391397	1.468	0.017516	1.468	0.0255312
1.469	0.923628	1.469	0.926889	1.469	0.722199	1.469	0.728018	1.469	0.346905	1.469	0.391582	1.469	0.017535	1.469	0.0255679
1.47	0.923672	1.47	0.926889	1.47	0.722143	1.47	0.728024	1.47	0.347134	1.47	0.391767	1.47	0.017558	1.47	0.0256046
1.471	0.923593	1.471	0.926889	1.471	0.722221	1.471	0.72803	1.471	0.347334	1.471	0.391951	1.471	0.017567	1.471	0.0256413
1.472	0.923564	1.472	0.926889	1.472	0.722319	1.472	0.728036	1.472	0.347544	1.472	0.392134	1.472	0.017592	1.472	0.0256781
1.473	0.923546	1.473	0.926889	1.473	0.722421	1.473	0.728041	1.473	0.347712	1.473	0.392317	1.473	0.017612	1.473	0.0257149
1.474	0.923529	1.474	0.926889	1.474	0.722318	1.474	0.728047	1.474	0.347935	1.474	0.392498	1.474	0.017631	1.474	0.0257517
1.475	0.923523	1.475	0.926888	1.475	0.722487	1.475	0.728053	1.475	0.348177	1.475	0.392679	1.475	0.017652	1.475	0.0257885
1.476	0.923457	1.476	0.926888	1.476	0.722521	1.476	0.728058	1.476	0.348362	1.476	0.392859	1.476	0.017672	1.476	0.0258254
1.477	0.923439	1.477	0.926888	1.477	0.722523	1.477	0.728064	1.477	0.348544	1.477	0.393038	1.477	0.017686	1.477	0.0258623
1.478	0.923491	1.478	0.926888	1.478	0.722607	1.478	0.728069	1.478	0.348755	1.478	0.393216	1.478	0.01772	1.478	0.0258993
1.479	0.923476	1.479	0.926888	1.479	0.722617	1.479	0.728075	1.479	0.348943	1.479	0.393393	1.479	0.017724	1.479	0.0259363
1.48	0.923507	1.48	0.926888	1.48	0.722542	1.48	0.72808	1.48	0.349148	1.48	0.39357	1.48	0.017764	1.48	0.0259733
1.481	0.923457	1.481	0.926888	1.481	0.722596	1.481	0.728086	1.481	0.349402	1.481	0.393746	1.481	0.017781	1.481	0.0260103
1.482	0.923505	1.482	0.926887	1.482	0.722601	1.482	0.728091	1.482	0.349675	1.482	0.393921	1.482	0.017794	1.482	0.0260474
1.483	0.923495	1.483	0.926887	1.483	0.722769	1.483	0.728096	1.483	0.349881	1.483	0.394095	1.483	0.017803	1.483	0.0260845
1.484	0.923474	1.484	0.926887	1.484	0.72276	1.484	0.728102	1.484	0.35015	1.484	0.394268	1.484	0.017818	1.484	0.0261217
1.485	0.923414	1.485	0.926887	1.485	0.722686	1.485	0.728107	1.485	0.35039	1.485	0.394441	1.485	0.017828	1.485	0.0261589
1.486	0.923404	1.486	0.926887	1.486	0.722702	1.486	0.728112	1.486	0.350652	1.486	0.394612	1.486	0.017852	1.486	0.0261961
1.487	0.923468	1.487	0.926887	1.487	0.722667	1.487	0.728117	1.487	0.350773	1.487	0.394783	1.487	0.017859	1.487	0.0262333
1.488	0.923431	1.488	0.926887	1.488	0.722605	1.488	0.728122	1.488	0.350909	1.488	0.394953	1.488	0.017886	1.488	0.0262706
1.489	0.923456	1.489	0.926887	1.489	0.722602	1.489	0.728127	1.489	0.351074	1.489	0.395122	1.489	0.017903	1.489	0.0263079
1.49	0.923438	1.49	0.926886	1.49	0.722485	1.49	0.728133	1.49	0.35125	1.49	0.395291	1.49	0.017922	1.49	0.0263452
1.491	0.92356	1.491	0.926886	1.491	0.722567	1.491	0.728138	1.491	0.351456	1.491	0.395458	1.491	0.017944	1.491	0.0263826
1.492	0.923569	1.492	0.926886	1.492	0.722678	1.492	0.728143	1.492	0.351634	1.492	0.395625	1.492	0.017969	1.492	0.02642
1.493	0.923554	1.493	0.926886	1.493	0.722615	1.493	0.728147	1.493	0.351838	1.493	0.395791	1.493	0.017988	1.493	0.0264575
1.494	0.92361	1.494	0.926886	1.494	0.722715	1.494	0.728152	1.494	0.3521	1.494	0.395956	1.494	0.018009	1.494	0.0264949
1.495	0.923576	1.495	0.926886	1.495	0.722729	1.495	0.728157	1.495	0.352289	1.495	0.396121	1.495	0.018035	1.495	0.0265324
1.496	0.923526	1.496	0.926886	1.496	0.722751	1.496	0.728162	1.496	0.352493	1.496	0.396284	1.496	0.018048	1.496	0.02657
1.497	0.923594	1.497	0.926886	1.497	0.722958	1.497	0.728167	1.497	0.352643	1.497	0.396447	1.497	0.018046	1.497	0.0266076
1.498	0.923608	1.498	0.926885	1.498	0.722953	1.498	0.728172	1.498	0.352851	1.498	0.396609	1.498	0.018063	1.498	0.0266452
1.499	0.923626	1.499	0.926885	1.499	0.722868	1.499	0.728176	1.499	0.353163	1.499	0.396771	1.499	0.018083	1.499	0.0266828
1.5	0.923611	1.5	0.926885	1.5	0.722844	1.5	0.728181	1.5	0.353333	1.5	0.396931	1.5	0.018103	1.5	0.0267205
1.501	0.92358	1.501	0.926885	1.501	0.722797	1.501	0.728186	1.501	0.353537	1.501	0.397091	1.501	0.018133	1.501	0.0267582
1.502	0.923619	1.502	0.926885	1.502	0.722796	1.502	0.72819	1.502	0.353739	1.502	0.397249	1.502	0.01815	1.502	0.0267959
1.503	0.923592	1.503	0.926885	1.503	0.722812	1.503	0.728195	1.503	0.353946	1.503	0.397408	1.503	0.018152	1.503	0.0268337
1.504	0.92366	1.504	0.926885	1.504	0.722804	1.504	0.728199	1.504	0.354149	1.504	0.397565	1.504	0.018181	1.504	0.0268715
1.505	0.923755	1.505	0.926885	1.505	0.722643	1.505	0.728204	1.505	0.354295	1.505	0.397721	1.505	0.018201	1.505	0.0269093
1.506	0.923841	1.506	0.926885	1.506	0.722619	1.506	0.728208	1.506	0.354457	1.506	0.397877	1.506	0.018233	1.506	0.0269472
1.507	0.923874	1.507	0.926885	1.507	0.722591	1.507	0.728213	1.507	0.354672	1.507	0.398032	1.507	0.01825	1.507	0.0269851
1.508	0.923849	1.508	0.926885	1.508	0.72258	1.508	0.728217	1.508	0.354866	1.508	0.398186	1.508	0.018272	1.508	0.027023
1.509	0.92379	1.509	0.926884	1.509	0.722544	1.509	0.728221	1.509	0.355077	1.509	0.398339	1.509	0.018292	1.509	0.027061
1.51	0.923713	1.51	0.926884	1.51	0.722579	1.51	0.728226	1.51	0.355282	1.51	0.398492	1.51	0.018331	1.51	0.027099
1.511	0.923694	1.511	0.926884	1.511	0.722511	1.511	0.72823	1.511	0.355484	1.511	0.398644	1.511	0.018361	1.511	0.027137
1.512	0.923749	1.512	0.926884	1.512	0.722563	1.512	0.728234	1.512	0.355661	1.512	0.398795	1.512	0.018377	1.512	0.027175
1.513	0.923807	1.513	0.926884	1.513	0.722636	1.513	0.728238	1.513	0.355853	1.513	0.398945	1.513	0.018399	1.513	0.0272131
1.514	0.923855	1.514	0.926884	1.514	0.722539	1.514	0.728242	1.514	0.356091	1.514	0.399095	1.514	0.018405	1.514	0.0272513
1.515	0.923827	1.515	0.926884	1.515	0.722473	1.515	0.728246	1.515	0.3563	1.515	0.399243	1.515	0.018404	1.515	0.0272894
1.516	0.923804	1.516	0.926884	1.516	0.722632	1.516	0.728251	1.516	0.356512	1.516	0.399391	1.516	0.018427	1.516	0.0273276
1.517	0.923878	1.517	0.926884	1.517	0.722734	1.517	0.728255	1.517	0.356669	1.517	0.399538	1.517	0.018466	1.517	0.0273659
1.518	0.923913	1.518	0.926884	1.518	0.722773	1.518	0.728259	1.518	0.356924	1.518	0.399685	1.518	0.018484	1.518	0.0274041
1.519	0.923834	1.519	0.926884	1.519	0.722788	1.519	0.728262	1.519	0.357098	1.519	0.399831	1.519	0.018507	1.519	0.0274424
1.52	0.923769	1.52	0.926884	1.52	0.72286	1.52	0.728266	1.52	0.357179	1.52	0.399975	1.52	0.018538	1.52	0.0274807
1.521	0.923863	1.521	0.926884	1.521	0.722948	1.521	0.72827	1.521	0.357406	1.521	0.40012	1.521	0.018549	1.521	0.0275191
1.522	0.923802	1.522	0.926884	1.522	0.723	1.522	0.728274	1.522	0.357598	1.522	0.400263	1.522	0.018574	1.522	0.0275575
1.523	0.923798	1.523	0.926883	1.523	0.723	1.523	0.728278	1.523	0.357736	1.523	0.400406	1.523	0.018599	1.523	0.0275959
1.524	0.923754	1.524	0.926883	1.524	0.72293	1.524	0.728282	1.524	0.357956	1.524	0.400547	1.524	0.018621	1.524	0.0276344
1.525	0.923785	1.525	0.926883	1.525	0.722864	1.525	0.728285	1.525	0.35816	1.525	0.400689	1.525	0.018658	1.525	0.0276729
1.526	0.923674	1.526	0.926883	1.526	0.722897	1.526	0.728289	1.526	0.358369	1.526	0.400829	1.526	0.018692	1.526	0.0277114
1.527	0.923744	1.527	0.926883	1.527	0.722894	1.527	0.728293	1.527	0.358558	1.527	0.400968	1.527	0.018708	1.527	0.02775
1.528	0.923648	1.528	0.926883	1.528	0.722842	1.528	0.728296	1.528	0.358781	1.528	0.401107	1.528	0.018726	1.528	0.0277886
1.529	0.923611	1.529	0.926883	1.529	0.72288	1.529	0.7283	1.529	0.358975	1.529	0.401245	1.529	0.018746	1.529	0.0278272
1.53	0.92365	1.53	0.926883	1.53	0.722915	1.53	0.728304	1.53	0.359103	1.53	0.401383	1.53	0.018778	1.53	0.0278659
1.531	0.9237	1.531	0.926883	1.531	0.722916	1.531	0.728307	1.531	0.359284	1.531	0.401519	1.531	0.0188	1.531	0.0279046
1.532	0.923748	1.532	0.926883	1.532	0.722991	1.532	0.728311	1.532	0.359511	1.532	0.401655	1.532	0.018826	1.532	0.0279433
1.533	0.923786	1.533	0.926883	1.533	0.722904	1.533	0.728314	1.533	0.359705	1.533	0.40179	1.533	0.01885	1.533	0.027982
1.534	0.92373	1.534	0.926883	1.534	0.72275	1.534	0.728317	1.534	0.359841	1.534	0.401925	1.534	0.018861	1.534	0.0280208
1.535	0.923755	1.535	0.926883	1.535	0.722706	1.535	0.728321	1.535	0.360031	1.535	0.402058	1.535	0.018868	1.535	0.0280597
1.536	0.923851	1.536	0.926883	1.536	0.722755	1.536	0.728324	1.536	0.360202	1.536	0.402191	1.536	0.018889	1.536	0.0280985
1.537	0.923819	1.537	0.926883	1.537	0.722716	1.537	0.728327	1.537	0.360435	1.537	0.402324	1.537	0.018899	1.537	0.0281374
1.538	0.923912	1.538	0.926883	1.538	0.722865	1.538	0.728331	1.538	0.360673	1.538	0.402455	1.538	0.018926	1.538	0.0281764
1.539	0.923946	1.539	0.926883	1.539	0.722874	1.539	0.728334	1.539	0.3608	1.539	0.402586	1.539	0.018937	1.539	0.0282153
1.54	0.923905	1.54	0.926883	1.54	0.722945	1.54	0.728337	1.54	0.360953	1.54	0.402716	1.54	0.018953	1.54	0.0282543
1.541	0.92392	1.541	0.926883	1.541	0.723045	1.541	0.72834	1.541	0.361144	1.541	0.402845	1.541	0.018957	1.541	0.0282933
1.542	0.92394	1.542	0.926883	1.542	0.723061	1.542	0.728343	1.542	0.361389	1.542	0.402973	1.542	0.018976	1.542	0.0283324
1.543	0.923995	1.543	0.926883	1.543	0.723079	1.543	0.728346	1.543	0.36164	1.543	0.403101	1.543	0.019007	1.543	0.0283715
1.544	0.924023	1.544	0.926883	1.544	0.723092	1.544	0.72835	1.544	0.361773	1.544	0.403228	1.544	0.019036	1.544	0.0284106
1.545	0.924028	1.545	0.926883	1.545	0.723135	1.545	0.728353	1.545	0.361862	1.545	0.403355	1.545	0.01905	1.545	0.0284498
1.546	0.924008	1.546	0.926883	1.546	0.723163	1.546	0.728356	1.546	0.362037	1.546	0.40348	1.546	0.019083	1.546	0.028489
1.547	0.924068	1.547	0.926883	1.547	0.723179	1.547	0.728359	1.547	0.362217	1.547	0.403605	1.547	0.019114	1.547	0.0285282
1.548	0.92405	1.548	0.926883	1.548	0.723241	1.548	0.728361	1.548	0.362398	1.548	0.40373	1.548	0.01913	1.548	0.0285675
1.549	0.92401	1.549	0.926883	1.549	0.723316	1.549	0.728364	1.549	0.362532	1.549	0.403853	1.549	0.019155	1.549	0.0286068
1.55	0.924022	1.55	0.926883	1.55	0.723261	1.55	0.728367	1.55	0.362745	1.55	0.403976	1.55	0.019186	1.55	0.0286462
1.551	0.923949	1.551	0.926883	1.551	0.723362	1.551	0.72837	1.551	0.362842	1.551	0.404098	1.551	0.019223	1.551	0.0286855
1.552	0.923926	1.552	0.926882	1.552	0.723347	1.552	0.728373	1.552	0.363032	1.552	0.404219	1.552	0.01924	1.552	0.0287249
1.553	0.923911	1.553	0.926882	1.553	0.723381	1.553	0.728376	1.553	0.363193	1.553	0.40434	1.553	0.019248	1.553	0.0287644
1.554	0.923998	1.554	0.926882	1.554	0.723416	1.554	0.728378	1.554	0.363404	1.554	0.40446	1.554	0.019271	1.554	0.0288038
1.555	0.92409	1.555	0.926882	1.555	0.723459	1.555	0.728381	1.555	0.363611	1.555	0.404579	1.555	0.019294	1.555	0.0288433
1.556	0.924006	1.556	0.926882	1.556	0.723419	1.556	0.728384	1.556	0.363812	1.556	0.404698	1.556	0.01931	1.556	0.0288829
1.557	0.924014	1.557	0.926882	1.557	0.723432	1.557	0.728386	1.557	0.36404	1.557	0.404816	1.557	0.019324	1.557	0.0289225
1.558	0.924096	1.558	0.926882	1.558	0.723516	1.558	0.728389	1.558	0.364193	1.558	0.404933	1.558	0.019345	1.558	0.0289621
1.559	0.924066	1.559	0.926882	1.559	0.723509	1.559	0.728391	1.559	0.364392	1.559	0.405049	1.559	0.01937	1.559	0.0290017
1.56	0.924003	1.56	0.926882	1.56	0.723477	1.56	0.728394	1.56	0.36458	1.56	0.405165	1.56	0.019396	1.56	0.0290414
1.561	0.923954	1.561	0.926882	1.561	0.723547	1.561	0.728396	1.561	0.364723	1.561	0.40528	1.561	0.019415	1.561	0.0290811
1.562	0.923985	1.562	0.926882	1.562	0.723589	1.562	0.728399	1.562	0.364874	1.562	0.405394	1.562	0.019421	1.562	0.0291208
1.563	0.923882	1.563	0.926882	1.563	0.72349	1.563	0.728401	1.563	0.365115	1.563	0.405508	1.563	0.019447	1.563	0.0291606
1.564	0.923839	1.564	0.926882	1.564	0.723649	1.564	0.728404	1.564	0.365311	1.564	0.405621	1.564	0.019446	1.564	0.0292004
1.565	0.923867	1.565	0.926882	1.565	0.723629	1.565	0.728406	1.565	0.365498	1.565	0.405733	1.565	0.019462	1.565	0.0292403
1.566	0.923864	1.566	0.926882	1.566	0.72364	1.566	0.728408	1.566	0.36567	1.566	0.405845	1.566	0.019508	1.566	0.0292802
1.567	0.923772	1.567	0.926882	1.567	0.723553	1.567	0.728411	1.567	0.365806	1.567	0.405956	1.567	0.019527	1.567	0.0293201
1.568	0.923655	1.568	0.926882	1.568	0.72345	1.568	0.728413	1.568	0.365938	1.568	0.406066	1.568	0.019557	1.568	0.02936
1.569	0.923655	1.569	0.926882	1.569	0.723553	1.569	0.728415	1.569	0.366057	1.569	0.406176	1.569	0.019573	1.569	0.0294
1.57	0.92368	1.57	0.926882	1.57	0.723532	1.57	0.728417	1.57	0.366191	1.57	0.406285	1.57	0.019598	1.57	0.0294401
1.571	0.92364	1.571	0.926882	1.571	0.723512	1.571	0.728419	1.571	0.366356	1.571	0.406393	1.571	0.019641	1.571	0.0294801
1.572	0.923692	1.572	0.926882	1.572	0.723513	1.572	0.728422	1.572	0.366523	1.572	0.406501	1.572	0.019657	1.572	0.0295202
1.573	0.923821	1.573	0.926882	1.573	0.72351	1.573	0.728424	1.573	0.366724	1.573	0.406608	1.573	0.019679	1.573	0.0295603
1.574	0.923825	1.574	0.926883	1.574	0.723568	1.574	0.728426	1.574	0.36689	1.574	0.406714	1.574	0.01969	1.574	0.0296005
1.575	0.923934	1.575	0.926883	1.575	0.723572	1.575	0.728428	1.575	0.367107	1.575	0.406819	1.575	0.01971	1.575	0.0296407
1.576	0.923951	1.576	0.926883	1.576	0.723439	1.576	0.72843	1.576	0.367228	1.576	0.406924	1.576	0.019739	1.576	0.0296809
1.577	0.923914	1.577	0.926883	1.577	0.723595	1.577	0.728432	1.577	0.367378	1.577	0.407028	1.577	0.019758	1.577	0.0297212
1.578	0.923891	1.578	0.926883	1.578	0.723615	1.578	0.728434	1.578	0.367554	1.578	0.407132	1.578	0.019798	1.578	0.0297615
1.579	0.923917	1.579	0.926883	1.579	0.723677	1.579	0.728436	1.579	0.367682	1.579	0.407235	1.579	0.019815	1.579	0.0298018
1.58	0.923981	1.58	0.926883	1.58	0.723725	1.58	0.728438	1.58	0.367823	1.58	0.407337	1.58	0.019839	1.58	0.0298422
1.581	0.924036	1.581	0.926883	1.581	0.723654	1.581	0.728439	1.581	0.368033	1.581	0.407439	1.581	0.019858	1.581	0.0298826
1.582	0.924014	1.582	0.926883	1.582	0.723586	1.582	0.728441	1.582	0.368179	1.582	0.40754	1.582	0.019882	1.582	0.029923
1.583	0.924131	1.583	0.926883	1.583	0.723675	1.583	0.728443	1.583	0.368373	1.583	0.40764	1.583	0.019904	1.583	0.0299635
1.584	0.924099	1.584	0.926883	1.584	0.723728	1.584	0.728445	1.584	0.368501	1.584	0.40774	1.584	0.019923	1.584	0.030004
1.585	0.924126	1.585	0.926883	1.585	0.723667	1.585	0.728447	1.585	0.368613	1.585	0.407839	1.585	0.019936	1.585	0.0300445
1.586	0.924176	1.586	0.926883	1.586	0.723717	1.586	0.728448	1.586	0.368786	1.586	0.407937	1.586	0.019967	1.586	0.0300851
1.587	0.924175	1.587	0.926883	1.587	0.723708	1.587	0.72845	1.587	0.368891	1.587	0.408035	1.587	0.01999	1.587	0.0301257
1.588	0.924131	1.588	0.926883	1.588	0.723688	1.588	0.728452	1.588	0.369059	1.588	0.408132	1.588	0.020019	1.588	0.0301664
1.589	0.924022	1.589	0.926883	1.589	0.723618	1.589	0.728453	1.589	0.369253	1.589	0.408228	1.589	0.020034	1.589	0.0302071
1.59	0.924059	1.59	0.926883	1.59	0.723665	1.59	0.728455	1.59	0.36943	1.59	0.408324	1.59	0.020052	1.59	0.0302478
1.591	0.924044	1.591	0.926883	1.591	0.723686	1.591	0.728457	1.591	0.369609	1.591	0.408419	1.591	0.020062	1.591	0.0302886
1.592	0.924071	1.592	0.926883	1.592	0.723607	1.592	0.728458	1.592	0.369731	1.592	0.408514	1.592	0.020079	1.592	0.0303293
1.593	0.924103	1.593	0.926883	1.593	0.723699	1.593	0.72846	1.593	0.36986	1.593	0.408608	1.593	0.0201	1.593	0.0303702
1.594	0.92405	1.594	0.926883	1.594	0.723741	1.594	0.728461	1.594	0.369981	1.594	0.408701	1.594	0.020113	1.594	0.030411
1.595	0.924037	1.595	0.926883	1.595	0.723737	1.595	0.728463	1.595	0.3701	1.595	0.408793	1.595	0.020126	1.595	0.0304519
1.596	0.923932	1.596	0.926883	1.596	0.723648	1.596	0.728464	1.596	0.370305	1.596	0.408885	1.596	0.020133	1.596	0.0304929
1.597	0.92399	1.597	0.926883	1.597	0.723673	1.597	0.728465	1.597	0.370402	1.597	0.408977	1.597	0.020138	1.597	0.0305338
1.598	0.924062	1.598	0.926883	1.598	0.723585	1.598	0.728467	1.598	0.370555	1.598	0.409067	1.598	0.020159	1.598	0.0305748
1.599	0.92402	1.599	0.926883	1.599	0.723552	1.599	0.728468	1.599	0.370735	1.599	0.409158	1.599	0.020173	1.599	0.0306159
1.6	0.923962	1.6	0.926883	1.6	0.723589	1.6	0.72847	1.6	0.370894	1.6	0.409247	1.6	0.02019	1.6	0.0306569
1.601	0.923942	1.601	0.926883	1.601	0.723525	1.601	0.728471	1.601	0.371059	1.601	0.409336	1.601	0.020207	1.601	0.0306981
1.602	0.923912	1.602	0.926883	1.602	0.723469	1.602	0.728472	1.602	0.3712	1.602	0.409424	1.602	0.020251	1.602	0.0307392
1.603	0.923836	1.603	0.926883	1.603	0.723436	1.603	0.728473	1.603	0.37136	1.603	0.409512	1.603	0.020279	1.603	0.0307804
1.604	0.92392	1.604	0.926883	1.604	0.723435	1.604	0.728475	1.604	0.371492	1.604	0.409599	1.604	0.020297	1.604	0.0308216
1.605	0.923913	1.605	0.926883	1.605	0.723333	1.605	0.728476	1.605	0.37164	1.605	0.409685	1.605	0.020309	1.605	0.0308628
1.606	0.923954	1.606	0.926883	1.606	0.723316	1.606	0.728477	1.606	0.371843	1.606	0.409771	1.606	0.020315	1.606	0.0309041
1.607	0.923984	1.607	0.926883	1.607	0.723376	1.607	0.728478	1.607	0.37193	1.607	0.409856	1.607	0.020334	1.607	0.0309455
1.608	0.924042	1.608	0.926884	1.608	0.723399	1.608	0.728479	1.608	0.372127	1.608	0.409941	1.608	0.020357	1.608	0.0309868
1.609	0.923955	1.609	0.926884	1.609	0.723513	1.609	0.72848	1.609	0.372289	1.609	0.410025	1.609	0.020366	1.609	0.0310282
1.61	0.923962	1.61	0.926884	1.61	0.723653	1.61	0.728481	1.61	0.372396	1.61	0.410108	1.61	0.02038	1.61	0.0310696
1.611	0.924001	1.611	0.926884	1.611	0.723524	1.611	0.728483	1.611	0.37253	1.611	0.410191	1.611	0.020391	1.611	0.0311111
1.612	0.923978	1.612	0.926884	1.612	0.72365	1.612	0.728484	1.612	0.372685	1.612	0.410273	1.612	0.020399	1.612	0.0311526
1.613	0.92387	1.613	0.926884	1.613	0.723756	1.613	0.728485	1.613	0.372811	1.613	0.410355	1.613	0.02042	1.613	0.0311942
1.614	0.923936	1.614	0.926884	1.614	0.723782	1.614	0.728486	1.614	0.37299	1.614	0.410436	1.614	0.020435	1.614	0.0312357
1.615	0.924041	1.615	0.926884	1.615	0.723847	1.615	0.728487	1.615	0.37311	1.615	0.410516	1.615	0.020454	1.615	0.0312773
1.616	0.924049	1.616	0.926884	1.616	0.723723	1.616	0.728487	1.616	0.373216	1.616	0.410596	1.616	0.020466	1.616	0.031319
1.617	0.924098	1.617	0.926884	1.617	0.72376	1.617	0.728488	1.617	0.373395	1.617	0.410675	1.617	0.020494	1.617	0.0313607
1.618	0.924064	1.618	0.926884	1.618	0.723689	1.618	0.728489	1.618	0.373626	1.618	0.410754	1.618	0.020504	1.618	0.0314024
1.619	0.924039	1.619	0.926884	1.619	0.723675	1.619	0.72849	1.619	0.373693	1.619	0.410832	1.619	0.020516	1.619	0.0314442
1.62	0.923994	1.62	0.926884	1.62	0.723807	1.62	0.728491	1.62	0.373883	1.62	0.410909	1.62	0.020528	1.62	0.0314859
1.621	0.923936	1.621	0.926884	1.621	0.723775	1.621	0.728492	1.621	0.373937	1.621	0.410986	1.621	0.020539	1.621	0.0315278
1.622	0.924026	1.622	0.926884	1.622	0.723721	1.622	0.728493	1.622	0.374072	1.622	0.411063	1.622	0.020545	1.622	0.0315696
1.623	0.924012	1.623	0.926884	1.623	0.723706	1.623	0.728493	1.623	0.374179	1.623	0.411138	1.623	0.020551	1.623	0.0316115
1.624	0.924066	1.624	0.926884	1.624	0.723794	1.624	0.728494	1.624	0.374301	1.624	0.411214	1.624	0.02056	1.624	0.0316535
1.625	0.924022	1.625	0.926884	1.625	0.723743	1.625	0.728495	1.625	0.374399	1.625	0.411288	1.625	0.020595	1.625	0.0316954
1.626	0.924003	1.626	0.926884	1.626	0.723642	1.626	0.728495	1.626	0.374514	1.626	0.411362	1.626	0.020625	1.626	0.0317375
1.627	0.924024	1.627	0.926884	1.627	0.723612	1.627	0.728496	1.627	0.374593	1.627	0.411436	1.627	0.020646	1.627	0.0317795
1.628	0.923955	1.628	0.926884	1.628	0.72357	1.628	0.728497	1.628	0.374675	1.628	0.411509	1.628	0.020666	1.628	0.0318216
1.629	0.924001	1.629	0.926885	1.629	0.723481	1.629	0.728497	1.629	0.374851	1.629	0.411581	1.629	0.020679	1.629	0.0318637
1.63	0.923968	1.63	0.926885	1.63	0.723574	1.63	0.728498	1.63	0.37496	1.63	0.411653	1.63	0.0207	1.63	0.0319059
1.631	0.924026	1.631	0.926885	1.631	0.723488	1.631	0.728499	1.631	0.375	1.631	0.411724	1.631	0.020724	1.631	0.0319481
1.632	0.924116	1.632	0.926885	1.632	0.723485	1.632	0.728499	1.632	0.375101	1.632	0.411795	1.632	0.020754	1.632	0.0319903
1.633	0.924169	1.633	0.926885	1.633	0.72354	1.633	0.7285	1.633	0.375198	1.633	0.411865	1.633	0.020757	1.633	0.0320325
1.634	0.924146	1.634	0.926885	1.634	0.723641	1.634	0.7285	1.634	0.37539	1.634	0.411934	1.634	0.020757	1.634	0.0320749
1.635	0.924115	1.635	0.926885	1.635	0.723666	1.635	0.728501	1.635	0.375605	1.635	0.412003	1.635	0.02079	1.635	0.0321172
1.636	0.92408	1.636	0.926885	1.636	0.723705	1.636	0.728501	1.636	0.375761	1.636	0.412072	1.636	0.020797	1.636	0.0321596
1.637	0.924103	1.637	0.926885	1.637	0.72373	1.637	0.728502	1.637	0.375959	1.637	0.412139	1.637	0.020814	1.637	0.032202
1.638	0.924087	1.638	0.926885	1.638	0.723815	1.638	0.728502	1.638	0.376127	1.638	0.412207	1.638	0.020844	1.638	0.0322444
1.639	0.924093	1.639	0.926885	1.639	0.723851	1.639	0.728503	1.639	0.376262	1.639	0.412274	1.639	0.020878	1.639	0.0322869
1.64	0.924093	1.64	0.926885	1.64	0.723769	1.64	0.728503	1.64	0.376444	1.64	0.41234	1.64	0.020906	1.64	0.0323294
1.641	0.924102	1.641	0.926885	1.641	0.723782	1.641	0.728503	1.641	0.376588	1.641	0.412406	1.641	0.02092	1.641	0.032372
1.642	0.924106	1.642	0.926885	1.642	0.723657	1.642	0.728504	1.642	0.376656	1.642	0.412471	1.642	0.020936	1.642	0.0324146
1.643	0.924172	1.643	0.926885	1.643	0.723626	1.643	0.728504	1.643	0.376851	1.643	0.412535	1.643	0.020954	1.643	0.0324572
1.644	0.924095	1.644	0.926885	1.644	0.723622	1.644	0.728504	1.644	0.376988	1.644	0.412599	1.644	0.020974	1.644	0.0324999
1.645	0.924086	1.645	0.926885	1.645	0.72359	1.645	0.728505	1.645	0.377045	1.645	0.412663	1.645	0.020996	1.645	0.0325426
1.646	0.92398	1.646	0.926886	1.646	0.723575	1.646	0.728505	1.646	0.377163	1.646	0.412726	1.646	0.021013	1.646	0.0325853
1.647	0.923891	1.647	0.926886	1.647	0.723383	1.647	0.728505	1.647	0.37721	1.647	0.412788	1.647	0.021041	1.647	0.0326281
1.648	0.923965	1.648	0.926886	1.648	0.72345	1.648	0.728505	1.648	0.377332	1.648	0.41285	1.648	0.021083	1.648	0.0326709
1.649	0.923851	1.649	0.926886	1.649	0.723422	1.649	0.728506	1.649	0.377446	1.649	0.412912	1.649	0.021096	1.649	0.0327138
1.65	0.923972	1.65	0.926886	1.65	0.723385	1.65	0.728506	1.65	0.377514	1.65	0.412973	1.65	0.021131	1.65	0.0327567
1.651	0.923951	1.651	0.926886	1.651	0.72347	1.651	0.728506	1.651	0.377622	1.651	0.413033	1.651	0.02115	1.651	0.0327996
1.652	0.924015	1.652	0.926886	1.652	0.723486	1.652	0.728506	1.652	0.377696	1.652	0.413093	1.652	0.021198	1.652	0.0328426
1.653	0.92402	1.653	0.926886	1.653	0.72339	1.653	0.728506	1.653	0.37788	1.653	0.413152	1.653	0.021213	1.653	0.0328856
1.654	0.924016	1.654	0.926886	1.654	0.723478	1.654	0.728506	1.654	0.378093	1.654	0.413211	1.654	0.021223	1.654	0.0329286
1.655	0.924044	1.655	0.926886	1.655	0.723516	1.655	0.728507	1.655	0.378229	1.655	0.41327	1.655	0.021234	1.655	0.0329717
1.656	0.92394	1.656	0.926886	1.656	0.723687	1.656	0.728507	1.656	0.378338	1.656	0.413327	1.656	0.021257	1.656	0.0330148
1.657	0.923927	1.657	0.926886	1.657	0.723662	1.657	0.728507	1.657	0.378422	1.657	0.413385	1.657	0.021296	1.657	0.033058
1.658	0.923894	1.658	0.926886	1.658	0.723683	1.658	0.728507	1.658	0.378568	1.658	0.413441	1.658	0.021322	1.658	0.0331012
1.659	0.923926	1.659	0.926886	1.659	0.723656	1.659	0.728507	1.659	0.378707	1.659	0.413498	1.659	0.021339	1.659	0.0331444
1.66	0.923935	1.66	0.926886	1.66	0.723738	1.66	0.728507	1.66	0.378796	1.66	0.413554	1.66	0.021369	1.66	0.0331877
1.661	0.923917	1.661	0.926886	1.661	0.72373	1.661	0.728507	1.661	0.378866	1.661	0.413609	1.661	0.021394	1.661	0.033231
1.662	0.923919	1.662	0.926887	1.662	0.723665	1.662	0.728507	1.662	0.378982	1.662	0.413664	1.662	0.021415	1.662	0.0332743
1.663	0.923942	1.663	0.926887	1.663	0.723703	1.663	0.728507	1.663	0.379124	1.663	0.413718	1.663	0.02143	1.663	0.0333177
1.664	0.923908	1.664	0.926887	1.664	0.72371	1.664	0.728507	1.664	0.379187	1.664	0.413772	1.664	0.021444	1.664	0.0333611
1.665	0.923947	1.665	0.926887	1.665	0.723718	1.665	0.728507	1.665	0.37926	1.665	0.413825	1.665	0.021457	1.665	0.0334046
1.666	0.923895	1.666	0.926887	1.666	0.723704	1.666	0.728507	1.666	0.37931	1.666	0.413878	1.666	0.021485	1.666	0.0334481
1.667	0.923901	1.667	0.926887	1.667	0.723786	1.667	0.728507	1.667	0.379382	1.667	0.41393	1.667	0.02149	1.667	0.0334916
1.668	0.923868	1.668	0.926887	1.668	0.723945	1.668	0.728506	1.668	0.379543	1.668	0.413982	1.668	0.02151	1.668	0.0335352
1.669	0.923802	1.669	0.926887	1.669	0.723891	1.669	0.728506	1.669	0.379644	1.669	0.414033	1.669	0.021529	1.669	0.0335788
1.67	0.923863	1.67	0.926887	1.67	0.723743	1.67	0.728506	1.67	0.379738	1.67	0.414084	1.67	0.021564	1.67	0.0336224
1.671	0.923866	1.671	0.926887	1.671	0.723734	1.671	0.728506	1.671	0.379849	1.671	0.414134	1.671	0.021581	1.671	0.0336661
1.672	0.923936	1.672	0.926887	1.672	0.723704	1.672	0.728506	1.672	0.379911	1.672	0.414184	1.672	0.021606	1.672	0.0337098
1.673	0.923924	1.673	0.926887	1.673	0.723728	1.673	0.728506	1.673	0.379935	1.673	0.414234	1.673	0.021627	1.673	0.0337536
1.674	0.9239	1.674	0.926887	1.674	0.723668	1.674	0.728506	1.674	0.38011	1.674	0.414283	1.674	0.021654	1.674	0.0337974
1.675	0.923914	1.675	0.926887	1.675	0.723521	1.675	0.728505	1.675	0.380151	1.675	0.414331	1.675	0.021677	1.675	0.0338412
1.676	0.923939	1.676	0.926887	1.676	0.723457	1.676	0.728505	1.676	0.380243	1.676	0.414379	1.676	0.021707	1.676	0.0338851
1.677	0.924039	1.677	0.926888	1.677	0.723438	1.677	0.728505	1.677	0.380339	1.677	0.414426	1.677	0.021731	1.677	0.033929
1.678	0.924099	1.678	0.926888	1.678	0.723523	1.678	0.728505	1.678	0.380371	1.678	0.414473	1.678	0.021759	1.678	0.0339729
1.679	0.924109	1.679	0.926888	1.679	0.723598	1.679	0.728504	1.679	0.380503	1.679	0.41452	1.679	0.02178	1.679	0.0340169
1.68	0.924089	1.68	0.926888	1.68	0.72353	1.68	0.728504	1.68	0.380538	1.68	0.414566	1.68	0.021782	1.68	0.0340609
1.681	0.924078	1.681	0.926888	1.681	0.723666	1.681	0.728504	1.681	0.380697	1.681	0.414612	1.681	0.021806	1.681	0.034105
1.682	0.924108	1.682	0.926888	1.682	0.723687	1.682	0.728503	1.682	0.380763	1.682	0.414657	1.682	0.02182	1.682	0.0341491
1.683	0.924113	1.683	0.926888	1.683	0.723753	1.683	0.728503	1.683	0.380894	1.683	0.414702	1.683	0.021827	1.683	0.0341932
1.684	0.924073	1.684	0.926888	1.684	0.723643	1.684	0.728503	1.684	0.381036	1.684	0.414746	1.684	0.021837	1.684	0.0342374
1.685	0.924116	1.685	0.926888	1.685	0.723622	1.685	0.728502	1.685	0.381155	1.685	0.41479	1.685	0.021873	1.685	0.0342816
1.686	0.924179	1.686	0.926888	1.686	0.723703	1.686	0.728502	1.686	0.38124	1.686	0.414833	1.686	0.021912	1.686	0.0343258
1.687	0.92416	1.687	0.926888	1.687	0.723706	1.687	0.728502	1.687	0.381367	1.687	0.414876	1.687	0.021947	1.687	0.0343701
1.688	0.924278	1.688	0.926888	1.688	0.723628	1.688	0.728501	1.688	0.381466	1.688	0.414918	1.688	0.021969	1.688	0.0344144
1.689	0.924358	1.689	0.926888	1.689	0.723595	1.689	0.728501	1.689	0.381497	1.689	0.41496	1.689	0.022004	1.689	0.0344588
1.69	0.924404	1.69	0.926888	1.69	0.723657	1.69	0.7285	1.69	0.381646	1.69	0.415002	1.69	0.022028	1.69	0.0345032
1.691	0.924402	1.691	0.926889	1.691	0.723604	1.691	0.7285	1.691	0.381783	1.691	0.415043	1.691	0.022051	1.691	0.0345477
1.692	0.92449	1.692	0.926889	1.692	0.723555	1.692	0.7285	1.692	0.38193	1.692	0.415083	1.692	0.022068	1.692	0.0345921
1.693	0.924526	1.693	0.926889	1.693	0.723593	1.693	0.728499	1.693	0.382003	1.693	0.415124	1.693	0.02208	1.693	0.0346366
1.694	0.924444	1.694	0.926889	1.694	0.723511	1.694	0.728499	1.694	0.382051	1.694	0.415163	1.694	0.022108	1.694	0.0346812
1.695	0.924453	1.695	0.926889	1.695	0.723446	1.695	0.728498	1.695	0.382158	1.695	0.415203	1.695	0.022107	1.695	0.0347258
1.696	0.924396	1.696	0.926889	1.696	0.723503	1.696	0.728498	1.696	0.382274	1.696	0.415242	1.696	0.02213	1.696	0.0347704
1.697	0.92438	1.697	0.926889	1.697	0.723572	1.697	0.728497	1.697	0.382412	1.697	0.41528	1.697	0.022144	1.697	0.0348151
1.698	0.924422	1.698	0.926889	1.698	0.723534	1.698	0.728497	1.698	0.382518	1.698	0.415318	1.698	0.022181	1.698	0.0348598
1.699	0.924445	1.699	0.926889	1.699	0.723626	1.699	0.728496	1.699	0.382639	1.699	0.415356	1.699	0.022202	1.699	0.0349046
1.7	0.924427	1.7	0.926889	1.7	0.723642	1.7	0.728496	1.7	0.382597	1.7	0.415393	1.7	0.022221	1.7	0.0349493
1.701	0.924462	1.701	0.926889	1.701	0.723738	1.701	0.728495	1.701	0.38272	1.701	0.41543	1.701	0.022234	1.701	0.0349942
1.702	0.924559	1.702	0.926889	1.702	0.72382	1.702	0.728494	1.702	0.382809	1.702	0.415466	1.702	0.022248	1.702	0.035039
1.703	0.924631	1.703	0.926889	1.703	0.723877	1.703	0.728494	1.703	0.382889	1.703	0.415502	1.703	0.022284	1.703	0.0350839
1.704	0.924681	1.704	0.926889	1.704	0.723883	1.704	0.728493	1.704	0.382937	1.704	0.415537	1.704	0.022279	1.704	0.0351289
1.705	0.924622	1.705	0.926889	1.705	0.723972	1.705	0.728493	1.705	0.383061	1.705	0.415572	1.705	0.022304	1.705	0.0351738
1.706	0.924615	1.706	0.92689	1.706	0.723898	1.706	0.728492	1.706	0.383221	1.706	0.415607	1.706	0.022323	1.706	0.0352189
1.707	0.924665	1.707	0.92689	1.707	0.723968	1.707	0.728491	1.707	0.383277	1.707	0.415641	1.707	0.022335	1.707	0.0352639
1.708	0.924552	1.708	0.92689	1.708	0.72385	1.708	0.728491	1.708	0.383377	1.708	0.415675	1.708	0.022354	1.708	0.035309
1.709	0.924503	1.709	0.92689	1.709	0.723832	1.709	0.72849	1.709	0.383544	1.709	0.415708	1.709	0.022388	1.709	0.0353541
1.71	0.924539	1.71	0.92689	1.71	0.723903	1.71	0.72849	1.71	0.38363	1.71	0.415741	1.71	0.022418	1.71	0.0353993
1.711	0.924433	1.711	0.92689	1.711	0.723776	1.711	0.728489	1.711	0.383649	1.711	0.415774	1.711	0.022438	1.711	0.0354445
1.712	0.924463	1.712	0.92689	1.712	0.723726	1.712	0.728488	1.712	0.38381	1.712	0.415806	1.712	0.022456	1.712	0.0354898
1.713	0.924385	1.713	0.92689	1.713	0.723803	1.713	0.728488	1.713	0.383871	1.713	0.415838	1.713	0.022493	1.713	0.0355351
1.714	0.924356	1.714	0.92689	1.714	0.72377	1.714	0.728487	1.714	0.383956	1.714	0.415869	1.714	0.02251	1.714	0.0355804
1.715	0.924366	1.715	0.92689	1.715	0.72376	1.715	0.728486	1.715	0.384059	1.715	0.4159	1.715	0.02254	1.715	0.0356258
1.716	0.924334	1.716	0.92689	1.716	0.723654	1.716	0.728485	1.716	0.384141	1.716	0.415931	1.716	0.022573	1.716	0.0356712
1.717	0.9243	1.717	0.92689	1.717	0.723653	1.717	0.728485	1.717	0.384235	1.717	0.415961	1.717	0.022574	1.717	0.0357166
1.718	0.924296	1.718	0.92689	1.718	0.723765	1.718	0.728484	1.718	0.384271	1.718	0.415991	1.718	0.022608	1.718	0.0357621
1.719	0.924243	1.719	0.92689	1.719	0.723775	1.719	0.728483	1.719	0.384364	1.719	0.41602	1.719	0.022639	1.719	0.0358076
1.72	0.924305	1.72	0.92689	1.72	0.723657	1.72	0.728483	1.72	0.384472	1.72	0.416049	1.72	0.022662	1.72	0.0358532
1.721	0.924346	1.721	0.926891	1.721	0.723679	1.721	0.728482	1.721	0.384609	1.721	0.416078	1.721	0.022684	1.721	0.0358988
1.722	0.924302	1.722	0.926891	1.722	0.723703	1.722	0.728481	1.722	0.384645	1.722	0.416106	1.722	0.022715	1.722	0.0359444
1.723	0.924272	1.723	0.926891	1.723	0.723742	1.723	0.72848	1.723	0.38469	1.723	0.416134	1.723	0.022746	1.723	0.0359901
1.724	0.92418	1.724	0.926891	1.724	0.723874	1.724	0.728479	1.724	0.384817	1.724	0.416161	1.724	0.022766	1.724	0.0360358
1.725	0.924145	1.725	0.926891	1.725	0.723867	1.725	0.728479	1.725	0.384886	1.725	0.416188	1.725	0.022805	1.725	0.0360815
1.726	0.924219	1.726	0.926891	1.726	0.723859	1.726	0.728478	1.726	0.384908	1.726	0.416215	1.726	0.022822	1.726	0.0361273
1.727	0.92417	1.727	0.926891	1.727	0.723811	1.727	0.728477	1.727	0.385014	1.727	0.416241	1.727	0.02283	1.727	0.0361732
1.728	0.924107	1.728	0.926891	1.728	0.72373	1.728	0.728476	1.728	0.385042	1.728	0.416267	1.728	0.022866	1.728	0.036219
1.729	0.924127	1.729	0.926891	1.729	0.723644	1.729	0.728476	1.729	0.385153	1.729	0.416292	1.729	0.022894	1.729	0.0362649
1.73	0.924107	1.73	0.926891	1.73	0.723448	1.73	0.728475	1.73	0.385161	1.73	0.416318	1.73	0.022918	1.73	0.0363109
1.731	0.924089	1.731	0.926891	1.731	0.72344	1.731	0.728474	1.731	0.385308	1.731	0.416342	1.731	0.022931	1.731	0.0363569
1.732	0.924095	1.732	0.926891	1.732	0.723395	1.732	0.728473	1.732	0.385449	1.732	0.416367	1.732	0.022948	1.732	0.0364029
1.733	0.923938	1.733	0.926891	1.733	0.72335	1.733	0.728472	1.733	0.385488	1.733	0.416391	1.733	0.022981	1.733	0.036449
1.734	0.923976	1.734	0.926891	1.734	0.723352	1.734	0.728471	1.734	0.385592	1.734	0.416415	1.734	0.022999	1.734	0.0364951
1.735	0.923949	1.735	0.926891	1.735	0.723358	1.735	0.72847	1.735	0.385672	1.735	0.416438	1.735	0.023027	1.735	0.0365412
1.736	0.924029	1.736	0.926891	1.736	0.723463	1.736	0.72847	1.736	0.385628	1.736	0.416461	1.736	0.023057	1.736	0.0365874
1.737	0.924027	1.737	0.926892	1.737	0.723495	1.737	0.728469	1.737	0.385636	1.737	0.416483	1.737	0.023081	1.737	0.0366336
1.738	0.923978	1.738	0.926892	1.738	0.723592	1.738	0.728468	1.738	0.38569	1.738	0.416506	1.738	0.023105	1.738	0.0366799
1.739	0.92395	1.739	0.926892	1.739	0.723541	1.739	0.728467	1.739	0.385728	1.739	0.416528	1.739	0.02312	1.739	0.0367262
1.74	0.923992	1.74	0.926892	1.74	0.723555	1.74	0.728466	1.74	0.385774	1.74	0.416549	1.74	0.02316	1.74	0.0367725
1.741	0.924028	1.741	0.926892	1.741	0.723509	1.741	0.728465	1.741	0.38581	1.741	0.41657	1.741	0.023194	1.741	0.0368189
1.742	0.924023	1.742	0.926892	1.742	0.723587	1.742	0.728464	1.742	0.385912	1.742	0.416591	1.742	0.023221	1.742	0.0368653
1.743	0.923947	1.743	0.926892	1.743	0.723524	1.743	0.728463	1.743	0.386022	1.743	0.416612	1.743	0.02322	1.743	0.0369118
1.744	0.92392	1.744	0.926892	1.744	0.72353	1.744	0.728463	1.744	0.386072	1.744	0.416632	1.744	0.023251	1.744	0.0369583
1.745	0.923913	1.745	0.926892	1.745	0.723546	1.745	0.728462	1.745	0.38609	1.745	0.416652	1.745	0.023271	1.745	0.0370048
1.746	0.923969	1.746	0.926892	1.746	0.723504	1.746	0.728461	1.746	0.386185	1.746	0.416671	1.746	0.023286	1.746	0.0370514
1.747	0.923891	1.747	0.926892	1.747	0.723541	1.747	0.72846	1.747	0.386256	1.747	0.41669	1.747	0.023307	1.747	0.037098
1.748	0.923875	1.748	0.926892	1.748	0.723493	1.748	0.728459	1.748	0.386223	1.748	0.416709	1.748	0.02332	1.748	0.0371446
1.749	0.923909	1.749	0.926892	1.749	0.723406	1.749	0.728458	1.749	0.386237	1.749	0.416727	1.749	0.02336	1.749	0.0371913
1.75	0.923884	1.75	0.926892	1.75	0.723418	1.75	0.728457	1.75	0.38628	1.75	0.416745	1.75	0.023379	1.75	0.0372381
1.751	0.923946	1.751	0.926892	1.751	0.723418	1.751	0.728456	1.751	0.386367	1.751	0.416763	1.751	0.023384	1.751	0.0372848
1.752	0.923943	1.752	0.926892	1.752	0.723211	1.752	0.728455	1.752	0.386399	1.752	0.416781	1.752	0.023395	1.752	0.0373316
1.753	0.923957	1.753	0.926893	1.753	0.723371	1.753	0.728454	1.753	0.386475	1.753	0.416798	1.753	0.023413	1.753	0.0373785
1.754	0.923943	1.754	0.926893	1.754	0.723314	1.754	0.728453	1.754	0.386578	1.754	0.416814	1.754	0.023425	1.754	0.0374254
1.755	0.923968	1.755	0.926893	1.755	0.72329	1.755	0.728452	1.755	0.386686	1.755	0.416831	1.755	0.023443	1.755	0.0374723
1.756	0.924037	1.756	0.926893	1.756	0.723288	1.756	0.728451	1.756	0.38674	1.756	0.416847	1.756	0.023494	1.756	0.0375193
1.757	0.924088	1.757	0.926893	1.757	0.723266	1.757	0.72845	1.757	0.386826	1.757	0.416863	1.757	0.023529	1.757	0.0375663
1.758	0.924081	1.758	0.926893	1.758	0.72324	1.758	0.728449	1.758	0.386861	1.758	0.416878	1.758	0.023546	1.758	0.0376133
1.759	0.924207	1.759	0.926893	1.759	0.723218	1.759	0.728448	1.759	0.386965	1.759	0.416893	1.759	0.023555	1.759	0.0376604
1.76	0.924203	1.76	0.926893	1.76	0.723314	1.76	0.728447	1.76	0.387021	1.76	0.416908	1.76	0.023589	1.76	0.0377075
1.761	0.92421	1.761	0.926893	1.761	0.723355	1.761	0.728446	1.761	0.387066	1.761	0.416922	1.761	0.02362	1.761	0.0377547
1.762	0.924182	1.762	0.926893	1.762	0.72324	1.762	0.728445	1.762	0.387197	1.762	0.416937	1.762	0.023638	1.762	0.0378019
1.763	0.924136	1.763	0.926893	1.763	0.72334	1.763	0.728444	1.763	0.387244	1.763	0.416951	1.763	0.023665	1.763	0.0378491
1.764	0.924094	1.764	0.926893	1.764	0.723402	1.764	0.728443	1.764	0.387226	1.764	0.416964	1.764	0.023689	1.764	0.0378964
1.765	0.924023	1.765	0.926893	1.765	0.723399	1.765	0.728442	1.765	0.387192	1.765	0.416977	1.765	0.023715	1.765	0.0379437
1.766	0.92401	1.766	0.926893	1.766	0.723387	1.766	0.728441	1.766	0.387227	1.766	0.41699	1.766	0.023741	1.766	0.0379911
1.767	0.923978	1.767	0.926893	1.767	0.723361	1.767	0.72844	1.767	0.387339	1.767	0.417003	1.767	0.023765	1.767	0.0380385
1.768	0.92395	1.768	0.926893	1.768	0.723381	1.768	0.728439	1.768	0.387426	1.768	0.417015	1.768	0.0238	1.768	0.0380859
1.769	0.923906	1.769	0.926893	1.769	0.723362	1.769	0.728438	1.769	0.387417	1.769	0.417027	1.769	0.023813	1.769	0.0381334
1.77	0.923972	1.77	0.926893	1.77	0.723315	1.77	0.728437	1.77	0.387465	1.77	0.417039	1.77	0.023847	1.77	0.0381809
1.771	0.923944	1.771	0.926894	1.771	0.723303	1.771	0.728436	1.771	0.387526	1.771	0.41705	1.771	0.023865	1.771	0.0382285
1.772	0.924002	1.772	0.926894	1.772	0.723268	1.772	0.728435	1.772	0.387576	1.772	0.417061	1.772	0.023894	1.772	0.0382761
1.773	0.924033	1.773	0.926894	1.773	0.723237	1.773	0.728434	1.773	0.38768	1.773	0.417072	1.773	0.023909	1.773	0.0383237
1.774	0.924025	1.774	0.926894	1.774	0.723238	1.774	0.728433	1.774	0.387705	1.774	0.417083	1.774	0.023946	1.774	0.0383714
1.775	0.924037	1.775	0.926894	1.775	0.723246	1.775	0.728432	1.775	0.387769	1.775	0.417093	1.775	0.023964	1.775	0.0384191
1.776	0.924005	1.776	0.926894	1.776	0.723245	1.776	0.728431	1.776	0.387748	1.776	0.417103	1.776	0.023996	1.776	0.0384669
1.777	0.923952	1.777	0.926894	1.777	0.723269	1.777	0.72843	1.777	0.387755	1.777	0.417112	1.777	0.024015	1.777	0.0385146
1.778	0.923902	1.778	0.926894	1.778	0.723408	1.778	0.728429	1.778	0.38783	1.778	0.417122	1.778	0.024057	1.778	0.0385625
1.779	0.924022	1.779	0.926894	1.779	0.72344	1.779	0.728428	1.779	0.387833	1.779	0.417131	1.779	0.024101	1.779	0.0386103
1.78	0.923984	1.78	0.926894	1.78	0.723428	1.78	0.728427	1.78	0.38787	1.78	0.417139	1.78	0.024125	1.78	0.0386583
1.781	0.924023	1.781	0.926894	1.781	0.723352	1.781	0.728426	1.781	0.387982	1.781	0.417148	1.781	0.024159	1.781	0.0387062
1.782	0.924139	1.782	0.926894	1.782	0.723408	1.782	0.728425	1.782	0.388064	1.782	0.417156	1.782	0.024182	1.782	0.0387542
1.783	0.924142	1.783	0.926894	1.783	0.723491	1.783	0.728424	1.783	0.388136	1.783	0.417164	1.783	0.024226	1.783	0.0388022
1.784	0.924103	1.784	0.926894	1.784	0.723457	1.784	0.728422	1.784	0.388126	1.784	0.417172	1.784	0.024235	1.784	0.0388503
1.785	0.924039	1.785	0.926894	1.785	0.723521	1.785	0.728421	1.785	0.388192	1.785	0.417179	1.785	0.024249	1.785	0.0388984
1.786	0.924097	1.786	0.926894	1.786	0.72352	1.786	0.72842	1.786	0.388221	1.786	0.417186	1.786	0.024262	1.786	0.0389465
1.787	0.924146	1.787	0.926894	1.787	0.723417	1.787	0.728419	1.787	0.388237	1.787	0.417193	1.787	0.024289	1.787	0.0389947
1.788	0.924071	1.788	0.926894	1.788	0.723463	1.788	0.728418	1.788	0.388331	1.788	0.417199	1.788	0.0243	1.788	0.039043
1.789	0.924072	1.789	0.926894	1.789	0.72336	1.789	0.728417	1.789	0.388412	1.789	0.417206	1.789	0.024326	1.789	0.0390912
1.79	0.924076	1.79	0.926894	1.79	0.723267	1.79	0.728416	1.79	0.388451	1.79	0.417211	1.79	0.024345	1.79	0.0391395
1.791	0.924104	1.791	0.926895	1.791	0.723266	1.791	0.728415	1.791	0.388524	1.791	0.417217	1.791	0.024378	1.791	0.0391879
1.792	0.924191	1.792	0.926895	1.792	0.723245	1.792	0.728414	1.792	0.388546	1.792	0.417223	1.792	0.02441	1.792	0.0392362
1.793	0.924198	1.793	0.926895	1.793	0.723272	1.793	0.728413	1.793	0.388599	1.793	0.417228	1.793	0.024434	1.793	0.0392847
1.794	0.924093	1.794	0.926895	1.794	0.723399	1.794	0.728412	1.794	0.388702	1.794	0.417233	1.794	0.024458	1.794	0.0393331
1.795	0.924058	1.795	0.926895	1.795	0.723416	1.795	0.728411	1.795	0.388775	1.795	0.417237	1.795	0.024487	1.795	0.0393816
1.796	0.924141	1.796	0.926895	1.796	0.723258	1.796	0.72841	1.796	0.388871	1.796	0.417242	1.796	0.024515	1.796	0.0394302
1.797	0.924147	1.797	0.926895	1.797	0.723249	1.797	0.728409	1.797	0.388882	1.797	0.417246	1.797	0.024515	1.797	0.0394787
1.798	0.924082	1.798	0.926895	1.798	0.723273	1.798	0.728407	1.798	0.38897	1.798	0.41725	1.798	0.024552	1.798	0.0395274
1.799	0.924065	1.799	0.926895	1.799	0.723281	1.799	0.728406	1.799	0.388983	1.799	0.417253	1.799	0.024577	1.799	0.039576
1.8	0.924042	1.8	0.926895	1.8	0.723397	1.8	0.728405	1.8	0.389041	1.8	0.417257	1.8	0.024591	1.8	0.0396247
1.801	0.924108	1.801	0.926895	1.801	0.723308	1.801	0.728404	1.801	0.389116	1.801	0.41726	1.801	0.024617	1.801	0.0396734
1.802	0.924103	1.802	0.926895	1.802	0.723299	1.802	0.728403	1.802	0.389203	1.802	0.417263	1.802	0.024635	1.802	0.0397222
1.803	0.924229	1.803	0.926895	1.803	0.723157	1.803	0.728402	1.803	0.389289	1.803	0.417265	1.803	0.024666	1.803	0.039771
1.804	0.924267	1.804	0.926895	1.804	0.723228	1.804	0.728401	1.804	0.389373	1.804	0.417268	1.804	0.024682	1.804	0.0398199
1.805	0.924289	1.805	0.926895	1.805	0.723156	1.805	0.7284	1.805	0.389458	1.805	0.41727	1.805	0.024715	1.805	0.0398688
1.806	0.924334	1.806	0.926895	1.806	0.723122	1.806	0.728399	1.806	0.389536	1.806	0.417272	1.806	0.024741	1.806	0.0399177
1.807	0.924379	1.807	0.926895	1.807	0.723228	1.807	0.728398	1.807	0.389602	1.807	0.417273	1.807	0.02475	1.807	0.0399667
1.808	0.924494	1.808	0.926895	1.808	0.723135	1.808	0.728397	1.808	0.389703	1.808	0.417275	1.808	0.024767	1.808	0.0400157
1.809	0.924348	1.809	0.926895	1.809	0.722987	1.809	0.728396	1.809	0.389787	1.809	0.417276	1.809	0.024783	1.809	0.0400647
1.81	0.924358	1.81	0.926895	1.81	0.722956	1.81	0.728394	1.81	0.389812	1.81	0.417277	1.81	0.02479	1.81	0.0401138
1.811	0.924291	1.811	0.926895	1.811	0.722923	1.811	0.728393	1.811	0.389832	1.811	0.417277	1.811	0.02482	1.811	0.040163
1.812	0.924223	1.812	0.926895	1.812	0.722876	1.812	0.728392	1.812	0.389885	1.812	0.417278	1.812	0.024838	1.812	0.0402121
1.813	0.924136	1.813	0.926895	1.813	0.722935	1.813	0.728391	1.813	0.389904	1.813	0.417278	1.813	0.024856	1.813	0.0402613
1.814	0.924188	1.814	0.926896	1.814	0.722922	1.814	0.72839	1.814	0.389957	1.814	0.417278	1.814	0.024888	1.814	0.0403106
1.815	0.924129	1.815	0.926896	1.815	0.722947	1.815	0.728389	1.815	0.390032	1.815	0.417278	1.815	0.024913	1.815	0.0403599
1.816	0.924084	1.816	0.926896	1.816	0.7229	1.816	0.728388	1.816	0.390065	1.816	0.417277	1.816	0.024943	1.816	0.0404092
1.817	0.924172	1.817	0.926896	1.817	0.722826	1.817	0.728387	1.817	0.390078	1.817	0.417276	1.817	0.02496	1.817	0.0404585
1.818	0.92406	1.818	0.926896	1.818	0.722791	1.818	0.728386	1.818	0.390096	1.818	0.417275	1.818	0.025003	1.818	0.0405079
1.819	0.924026	1.819	0.926896	1.819	0.722684	1.819	0.728385	1.819	0.390128	1.819	0.417274	1.819	0.025026	1.819	0.0405574
1.82	0.923967	1.82	0.926896	1.82	0.722673	1.82	0.728384	1.82	0.390195	1.82	0.417273	1.82	0.025051	1.82	0.0406069
1.821	0.923995	1.821	0.926896	1.821	0.722688	1.821	0.728383	1.821	0.390231	1.821	0.417271	1.821	0.025057	1.821	0.0406564
1.822	0.924003	1.822	0.926896	1.822	0.722654	1.822	0.728381	1.822	0.390216	1.822	0.417269	1.822	0.025073	1.822	0.0407059
1.823	0.923944	1.823	0.926896	1.823	0.722582	1.823	0.72838	1.823	0.390261	1.823	0.417267	1.823	0.025112	1.823	0.0407555
1.824	0.923974	1.824	0.926896	1.824	0.722622	1.824	0.728379	1.824	0.390317	1.824	0.417265	1.824	0.025148	1.824	0.0408052
1.825	0.923938	1.825	0.926896	1.825	0.722507	1.825	0.728378	1.825	0.390308	1.825	0.417262	1.825	0.025151	1.825	0.0408548
1.826	0.923947	1.826	0.926896	1.826	0.722453	1.826	0.728377	1.826	0.390339	1.826	0.41726	1.826	0.025172	1.826	0.0409046
1.827	0.923952	1.827	0.926896	1.827	0.722548	1.827	0.728376	1.827	0.390401	1.827	0.417257	1.827	0.025209	1.827	0.0409543
1.828	0.923997	1.828	0.926896	1.828	0.722529	1.828	0.728375	1.828	0.390513	1.828	0.417254	1.828	0.025222	1.828	0.0410041
1.829	0.92413	1.829	0.926896	1.829	0.722619	1.829	0.728374	1.829	0.390565	1.829	0.41725	1.829	0.025242	1.829	0.0410539
1.83	0.924143	1.83	0.926896	1.83	0.722641	1.83	0.728373	1.83	0.390526	1.83	0.417247	1.83	0.025266	1.83	0.0411038
1.831	0.924225	1.831	0.926896	1.831	0.722676	1.831	0.728372	1.831	0.390489	1.831	0.417243	1.831	0.025292	1.831	0.0411537
1.832	0.92414	1.832	0.926896	1.832	0.722688	1.832	0.728371	1.832	0.39051	1.832	0.417239	1.832	0.025298	1.832	0.0412037
1.833	0.924264	1.833	0.926896	1.833	0.722654	1.833	0.72837	1.833	0.390575	1.833	0.417235	1.833	0.025317	1.833	0.0412536
1.834	0.924223	1.834	0.926896	1.834	0.722727	1.834	0.728369	1.834	0.390629	1.834	0.41723	1.834	0.025349	1.834	0.0413037
1.835	0.924177	1.835	0.926896	1.835	0.722834	1.835	0.728368	1.835	0.390657	1.835	0.417226	1.835	0.025361	1.835	0.0413537
1.836	0.924186	1.836	0.926896	1.836	0.722854	1.836	0.728367	1.836	0.390671	1.836	0.417221	1.836	0.025363	1.836	0.0414038
1.837	0.924116	1.837	0.926896	1.837	0.722971	1.837	0.728365	1.837	0.390693	1.837	0.417216	1.837	0.02539	1.837	0.041454
1.838	0.924099	1.838	0.926896	1.838	0.72291	1.838	0.728364	1.838	0.390699	1.838	0.417211	1.838	0.025424	1.838	0.0415042
1.839	0.924126	1.839	0.926896	1.839	0.722992	1.839	0.728363	1.839	0.390724	1.839	0.417205	1.839	0.025419	1.839	0.0415544
1.84	0.924135	1.84	0.926896	1.84	0.72295	1.84	0.728362	1.84	0.390665	1.84	0.4172	1.84	0.025424	1.84	0.0416046
1.841	0.924104	1.841	0.926897	1.841	0.722949	1.841	0.728361	1.841	0.390702	1.841	0.417194	1.841	0.025454	1.841	0.0416549
1.842	0.924146	1.842	0.926897	1.842	0.72304	1.842	0.72836	1.842	0.390729	1.842	0.417188	1.842	0.025483	1.842	0.0417053
1.843	0.924167	1.843	0.926897	1.843	0.723178	1.843	0.728359	1.843	0.390782	1.843	0.417182	1.843	0.0255	1.843	0.0417556
1.844	0.924161	1.844	0.926897	1.844	0.722997	1.844	0.728358	1.844	0.390779	1.844	0.417176	1.844	0.025496	1.844	0.041806
1.845	0.92411	1.845	0.926897	1.845	0.723122	1.845	0.728357	1.845	0.390785	1.845	0.417169	1.845	0.02552	1.845	0.0418565
1.846	0.924022	1.846	0.926897	1.846	0.723151	1.846	0.728356	1.846	0.390795	1.846	0.417162	1.846	0.025546	1.846	0.041907
1.847	0.924038	1.847	0.926897	1.847	0.723164	1.847	0.728355	1.847	0.390873	1.847	0.417155	1.847	0.025571	1.847	0.0419575
1.848	0.923951	1.848	0.926897	1.848	0.723077	1.848	0.728354	1.848	0.390831	1.848	0.417148	1.848	0.025597	1.848	0.0420081
1.849	0.923936	1.849	0.926897	1.849	0.723067	1.849	0.728353	1.849	0.390988	1.849	0.417141	1.849	0.025617	1.849	0.0420587
1.85	0.924014	1.85	0.926897	1.85	0.722964	1.85	0.728352	1.85	0.391019	1.85	0.417134	1.85	0.025638	1.85	0.0421093
1.851	0.924021	1.851	0.926897	1.851	0.723097	1.851	0.728351	1.851	0.391044	1.851	0.417126	1.851	0.025655	1.851	0.04216
1.852	0.924058	1.852	0.926897	1.852	0.723172	1.852	0.72835	1.852	0.391075	1.852	0.417118	1.852	0.025681	1.852	0.0422107
1.853	0.924087	1.853	0.926897	1.853	0.723252	1.853	0.728349	1.853	0.391066	1.853	0.41711	1.853	0.025706	1.853	0.0422615
1.854	0.924065	1.854	0.926897	1.854	0.723285	1.854	0.728348	1.854	0.391073	1.854	0.417102	1.854	0.025725	1.854	0.0423123
1.855	0.924055	1.855	0.926897	1.855	0.723272	1.855	0.728347	1.855	0.391041	1.855	0.417094	1.855	0.025759	1.855	0.0423631
1.856	0.924085	1.856	0.926897	1.856	0.723253	1.856	0.728346	1.856	0.391051	1.856	0.417085	1.856	0.025767	1.856	0.042414
1.857	0.924161	1.857	0.926897	1.857	0.723252	1.857	0.728345	1.857	0.391143	1.857	0.417076	1.857	0.025767	1.857	0.0424649
1.858	0.924147	1.858	0.926897	1.858	0.72331	1.858	0.728344	1.858	0.39106	1.858	0.417068	1.858	0.025788	1.858	0.0425158
1.859	0.92405	1.859	0.926897	1.859	0.72327	1.859	0.728343	1.859	0.391082	1.859	0.417059	1.859	0.02581	1.859	0.0425668
1.86	0.924094	1.86	0.926897	1.86	0.723063	1.86	0.728342	1.86	0.391123	1.86	0.417049	1.86	0.025828	1.86	0.0426179
1.861	0.924098	1.861	0.926897	1.861	0.72311	1.861	0.728341	1.861	0.391186	1.861	0.41704	1.861	0.02585	1.861	0.0426689
1.862	0.924087	1.862	0.926897	1.862	0.723101	1.862	0.72834	1.862	0.391227	1.862	0.417031	1.862	0.025875	1.862	0.04272
1.863	0.924157	1.863	0.926897	1.863	0.72309	1.863	0.728339	1.863	0.391297	1.863	0.417021	1.863	0.025884	1.863	0.0427712
1.864	0.924092	1.864	0.926897	1.864	0.723136	1.864	0.728338	1.864	0.391333	1.864	0.417011	1.864	0.02591	1.864	0.0428223
1.865	0.924083	1.865	0.926897	1.865	0.723123	1.865	0.728337	1.865	0.391297	1.865	0.417001	1.865	0.02595	1.865	0.0428736
1.866	0.924087	1.866	0.926897	1.866	0.723155	1.866	0.728336	1.866	0.391371	1.866	0.416991	1.866	0.02598	1.866	0.0429248
1.867	0.924	1.867	0.926897	1.867	0.723066	1.867	0.728335	1.867	0.391415	1.867	0.41698	1.867	0.026	1.867	0.0429761
1.868	0.923994	1.868	0.926897	1.868	0.723003	1.868	0.728334	1.868	0.391416	1.868	0.41697	1.868	0.026013	1.868	0.0430274
1.869	0.923979	1.869	0.926897	1.869	0.723053	1.869	0.728333	1.869	0.391474	1.869	0.416959	1.869	0.026039	1.869	0.0430788
1.87	0.923983	1.87	0.926897	1.87	0.72299	1.87	0.728332	1.87	0.391547	1.87	0.416949	1.87	0.026064	1.87	0.0431302
1.871	0.924037	1.871	0.926897	1.871	0.723126	1.871	0.728331	1.871	0.391613	1.871	0.416938	1.871	0.026087	1.871	0.0431817
1.872	0.924022	1.872	0.926897	1.872	0.723267	1.872	0.72833	1.872	0.391614	1.872	0.416926	1.872	0.026087	1.872	0.0432331
1.873	0.923926	1.873	0.926897	1.873	0.723219	1.873	0.728329	1.873	0.391594	1.873	0.416915	1.873	0.026104	1.873	0.0432847
1.874	0.923985	1.874	0.926897	1.874	0.723289	1.874	0.728328	1.874	0.39166	1.874	0.416904	1.874	0.026122	1.874	0.0433362
1.875	0.924012	1.875	0.926897	1.875	0.723381	1.875	0.728327	1.875	0.391667	1.875	0.416892	1.875	0.026137	1.875	0.0433878
1.876	0.924029	1.876	0.926897	1.876	0.723325	1.876	0.728326	1.876	0.391655	1.876	0.416881	1.876	0.026163	1.876	0.0434395
1.877	0.924101	1.877	0.926897	1.877	0.723327	1.877	0.728325	1.877	0.391661	1.877	0.416869	1.877	0.026176	1.877	0.0434911
1.878	0.924034	1.878	0.926897	1.878	0.723414	1.878	0.728324	1.878	0.391629	1.878	0.416857	1.878	0.026213	1.878	0.0435428
1.879	0.924025	1.879	0.926897	1.879	0.723419	1.879	0.728323	1.879	0.391652	1.879	0.416845	1.879	0.026247	1.879	0.0435946
1.88	0.923971	1.88	0.926897	1.88	0.723378	1.88	0.728322	1.88	0.391704	1.88	0.416832	1.88	0.026281	1.88	0.0436464
1.881	0.923907	1.881	0.926898	1.881	0.723304	1.881	0.728321	1.881	0.391685	1.881	0.41682	1.881	0.026314	1.881	0.0436982
1.882	0.923889	1.882	0.926898	1.882	0.723371	1.882	0.72832	1.882	0.391772	1.882	0.416807	1.882	0.026338	1.882	0.0437501
1.883	0.923923	1.883	0.926898	1.883	0.723332	1.883	0.728319	1.883	0.391753	1.883	0.416795	1.883	0.02637	1.883	0.043802
1.884	0.923954	1.884	0.926898	1.884	0.723477	1.884	0.728319	1.884	0.391728	1.884	0.416782	1.884	0.026413	1.884	0.0438539
1.885	0.924048	1.885	0.926898	1.885	0.723497	1.885	0.728318	1.885	0.391751	1.885	0.416769	1.885	0.026442	1.885	0.0439059
1.886	0.924046	1.886	0.926898	1.886	0.723488	1.886	0.728317	1.886	0.391782	1.886	0.416756	1.886	0.026466	1.886	0.0439579
1.887	0.924122	1.887	0.926898	1.887	0.723415	1.887	0.728316	1.887	0.39172	1.887	0.416742	1.887	0.026492	1.887	0.0440099
1.888	0.924062	1.888	0.926898	1.888	0.723384	1.888	0.728315	1.888	0.391713	1.888	0.416729	1.888	0.026524	1.888	0.044062
1.889	0.9241	1.889	0.926898	1.889	0.723395	1.889	0.728314	1.889	0.391725	1.889	0.416716	1.889	0.026554	1.889	0.0441141
1.89	0.924132	1.89	0.926898	1.89	0.72326	1.89	0.728313	1.89	0.391748	1.89	0.416702	1.89	0.026584	1.89	0.0441663
1.891	0.924126	1.891	0.926898	1.891	0.723254	1.891	0.728312	1.891	0.391812	1.891	0.416688	1.891	0.026593	1.891	0.0442185
1.892	0.924239	1.892	0.926898	1.892	0.723201	1.892	0.728311	1.892	0.391824	1.892	0.416674	1.892	0.026636	1.892	0.0442707
1.893	0.924258	1.893	0.926898	1.893	0.723203	1.893	0.72831	1.893	0.391852	1.893	0.41666	1.893	0.026669	1.893	0.044323
1.894	0.924097	1.894	0.926898	1.894	0.723094	1.894	0.728309	1.894	0.391764	1.894	0.416646	1.894	0.026685	1.894	0.0443753
1.895	0.924105	1.895	0.926898	1.895	0.723145	1.895	0.728309	1.895	0.391743	1.895	0.416632	1.895	0.026703	1.895	0.0444276
1.896	0.924093	1.896	0.926898	1.896	0.723041	1.896	0.728308	1.896	0.391711	1.896	0.416617	1.896	0.026741	1.896	0.04448
1.897	0.924008	1.897	0.926898	1.897	0.723076	1.897	0.728307	1.897	0.39169	1.897	0.416603	1.897	0.026784	1.897	0.0445324
1.898	0.924024	1.898	0.926898	1.898	0.723143	1.898	0.728306	1.898	0.391727	1.898	0.416588	1.898	0.02681	1.898	0.0445849
1.899	0.924054	1.899	0.926898	1.899	0.723125	1.899	0.728305	1.899	0.391692	1.899	0.416573	1.899	0.02684	1.899	0.0446374
1.9	0.924024	1.9	0.926898	1.9	0.723274	1.9	0.728304	1.9	0.391687	1.9	0.416559	1.9	0.02686	1.9	0.0446899
1.901	0.924008	1.901	0.926898	1.901	0.723253	1.901	0.728303	1.901	0.39175	1.901	0.416544	1.901	0.026883	1.901	0.0447425
1.902	0.924036	1.902	0.926898	1.902	0.723396	1.902	0.728302	1.902	0.391715	1.902	0.416528	1.902	0.026902	1.902	0.0447951
1.903	0.924028	1.903	0.926898	1.903	0.723432	1.903	0.728302	1.903	0.391776	1.903	0.416513	1.903	0.02695	1.903	0.0448477
1.904	0.92403	1.904	0.926898	1.904	0.723541	1.904	0.728301	1.904	0.391824	1.904	0.416498	1.904	0.026981	1.904	0.0449004
1.905	0.924	1.905	0.926898	1.905	0.723644	1.905	0.7283	1.905	0.39186	1.905	0.416482	1.905	0.027021	1.905	0.0449531
1.906	0.924026	1.906	0.926898	1.906	0.723591	1.906	0.728299	1.906	0.391905	1.906	0.416467	1.906	0.027059	1.906	0.0450059
1.907	0.924003	1.907	0.926898	1.907	0.723481	1.907	0.728298	1.907	0.391941	1.907	0.416451	1.907	0.027096	1.907	0.0450587
1.908	0.924018	1.908	0.926898	1.908	0.723486	1.908	0.728297	1.908	0.391938	1.908	0.416435	1.908	0.027144	1.908	0.0451115
1.909	0.924091	1.909	0.926898	1.909	0.723427	1.909	0.728297	1.909	0.391981	1.909	0.416419	1.909	0.02717	1.909	0.0451643
1.91	0.924141	1.91	0.926898	1.91	0.723464	1.91	0.728296	1.91	0.392001	1.91	0.416403	1.91	0.027188	1.91	0.0452172
1.911	0.924209	1.911	0.926898	1.911	0.7235	1.911	0.728295	1.911	0.392036	1.911	0.416387	1.911	0.027226	1.911	0.0452702
1.912	0.924265	1.912	0.926898	1.912	0.723433	1.912	0.728294	1.912	0.392065	1.912	0.416371	1.912	0.027229	1.912	0.0453232
1.913	0.924302	1.913	0.926898	1.913	0.72348	1.913	0.728293	1.913	0.392084	1.913	0.416355	1.913	0.027259	1.913	0.0453762
1.914	0.92431	1.914	0.926898	1.914	0.723432	1.914	0.728292	1.914	0.392131	1.914	0.416338	1.914	0.027284	1.914	0.0454292
1.915	0.924275	1.915	0.926898	1.915	0.723312	1.915	0.728292	1.915	0.392103	1.915	0.416322	1.915	0.027315	1.915	0.0454823
1.916	0.924292	1.916	0.926898	1.916	0.723244	1.916	0.728291	1.916	0.392042	1.916	0.416305	1.916	0.027377	1.916	0.0455354
1.917	0.924256	1.917	0.926898	1.917	0.723202	1.917	0.72829	1.917	0.391968	1.917	0.416288	1.917	0.027395	1.917	0.0455885
1.918	0.924362	1.918	0.926898	1.918	0.723167	1.918	0.728289	1.918	0.391994	1.918	0.416272	1.918	0.027414	1.918	0.0456417
1.919	0.924422	1.919	0.926898	1.919	0.72301	1.919	0.728288	1.919	0.392047	1.919	0.416255	1.919	0.027432	1.919	0.045695
1.92	0.924316	1.92	0.926898	1.92	0.722957	1.92	0.728288	1.92	0.39206	1.92	0.416238	1.92	0.027454	1.92	0.0457482
1.921	0.924212	1.921	0.926898	1.921	0.722983	1.921	0.728287	1.921	0.392138	1.921	0.416221	1.921	0.027483	1.921	0.0458015
1.922	0.924126	1.922	0.926898	1.922	0.722918	1.922	0.728286	1.922	0.392166	1.922	0.416203	1.922	0.027502	1.922	0.0458548
1.923	0.924023	1.923	0.926898	1.923	0.722963	1.923	0.728285	1.923	0.392128	1.923	0.416186	1.923	0.027535	1.923	0.0459082
1.924	0.923932	1.924	0.926898	1.924	0.722999	1.924	0.728285	1.924	0.392076	1.924	0.416169	1.924	0.027552	1.924	0.0459616
1.925	0.924002	1.925	0.926898	1.925	0.723097	1.925	0.728284	1.925	0.392125	1.925	0.416151	1.925	0.027584	1.925	0.0460151
1.926	0.924005	1.926	0.926898	1.926	0.723152	1.926	0.728283	1.926	0.39208	1.926	0.416134	1.926	0.027618	1.926	0.0460685
1.927	0.924018	1.927	0.926898	1.927	0.723081	1.927	0.728282	1.927	0.392028	1.927	0.416116	1.927	0.027637	1.927	0.046122
1.928	0.924068	1.928	0.926898	1.928	0.723043	1.928	0.728282	1.928	0.392013	1.928	0.416098	1.928	0.027662	1.928	0.0461756
1.929	0.924071	1.929	0.926898	1.929	0.72303	1.929	0.728281	1.929	0.39204	1.929	0.41608	1.929	0.02769	1.929	0.0462292
1.93	0.924031	1.93	0.926898	1.93	0.72306	1.93	0.72828	1.93	0.392071	1.93	0.416062	1.93	0.027728	1.93	0.0462828
1.931	0.924018	1.931	0.926898	1.931	0.723134	1.931	0.728279	1.931	0.392073	1.931	0.416044	1.931	0.02776	1.931	0.0463364
1.932	0.924036	1.932	0.926898	1.932	0.72311	1.932	0.728279	1.932	0.392057	1.932	0.416026	1.932	0.027774	1.932	0.0463901
1.933	0.924043	1.933	0.926898	1.933	0.723138	1.933	0.728278	1.933	0.392077	1.933	0.416008	1.933	0.027805	1.933	0.0464439
1.934	0.924015	1.934	0.926898	1.934	0.723181	1.934	0.728277	1.934	0.392081	1.934	0.41599	1.934	0.027847	1.934	0.0464976
1.935	0.924004	1.935	0.926898	1.935	0.723274	1.935	0.728276	1.935	0.39213	1.935	0.415971	1.935	0.027853	1.935	0.0465514
1.936	0.924031	1.936	0.926898	1.936	0.72327	1.936	0.728276	1.936	0.392139	1.936	0.415953	1.936	0.027896	1.936	0.0466052
1.937	0.924013	1.937	0.926898	1.937	0.723229	1.937	0.728275	1.937	0.392169	1.937	0.415934	1.937	0.027929	1.937	0.0466591
1.938	0.924005	1.938	0.926898	1.938	0.723213	1.938	0.728274	1.938	0.392161	1.938	0.415916	1.938	0.027948	1.938	0.046713
1.939	0.924064	1.939	0.926898	1.939	0.723187	1.939	0.728274	1.939	0.392127	1.939	0.415897	1.939	0.027976	1.939	0.0467669
1.94	0.924081	1.94	0.926898	1.94	0.723188	1.94	0.728273	1.94	0.392127	1.94	0.415878	1.94	0.028005	1.94	0.0468209
1.941	0.923994	1.941	0.926898	1.941	0.72318	1.941	0.728272	1.941	0.392144	1.941	0.41586	1.941	0.028033	1.941	0.0468749
1.942	0.924096	1.942	0.926898	1.942	0.723198	1.942	0.728271	1.942	0.392141	1.942	0.415841	1.942	0.028038	1.942	0.046929
1.943	0.924133	1.943	0.926898	1.943	0.72312	1.943	0.728271	1.943	0.392151	1.943	0.415822	1.943	0.02807	1.943	0.046983
1.944	0.924068	1.944	0.926898	1.944	0.723161	1.944	0.72827	1.944	0.392227	1.944	0.415803	1.944	0.028093	1.944	0.0470371
1.945	0.924083	1.945	0.926898	1.945	0.723128	1.945	0.728269	1.945	0.392257	1.945	0.415783	1.945	0.028138	1.945	0.0470913
1.946	0.924043	1.946	0.926898	1.946	0.723093	1.946	0.728269	1.946	0.392268	1.946	0.415764	1.946	0.028157	1.946	0.0471455
1.947	0.924033	1.947	0.926898	1.947	0.72308	1.947	0.728268	1.947	0.392287	1.947	0.415745	1.947	0.028179	1.947	0.0471997
1.948	0.924026	1.948	0.926898	1.948	0.72315	1.948	0.728267	1.948	0.392319	1.948	0.415726	1.948	0.028213	1.948	0.0472539
1.949	0.923912	1.949	0.926898	1.949	0.723205	1.949	0.728267	1.949	0.392415	1.949	0.415706	1.949	0.028242	1.949	0.0473082
1.95	0.923783	1.95	0.926898	1.95	0.72324	1.95	0.728266	1.95	0.392375	1.95	0.415687	1.95	0.028251	1.95	0.0473625
1.951	0.923857	1.951	0.926898	1.951	0.723362	1.951	0.728265	1.951	0.392356	1.951	0.415667	1.951	0.02827	1.951	0.0474169
1.952	0.923841	1.952	0.926898	1.952	0.723243	1.952	0.728265	1.952	0.3924	1.952	0.415648	1.952	0.028301	1.952	0.0474713
1.953	0.923912	1.953	0.926898	1.953	0.723212	1.953	0.728264	1.953	0.392386	1.953	0.415628	1.953	0.028328	1.953	0.0475257
1.954	0.923935	1.954	0.926898	1.954	0.723123	1.954	0.728263	1.954	0.392421	1.954	0.415608	1.954	0.028378	1.954	0.0475802
1.955	0.923863	1.955	0.926898	1.955	0.723066	1.955	0.728263	1.955	0.392439	1.955	0.415588	1.955	0.028408	1.955	0.0476347
1.956	0.92383	1.956	0.926898	1.956	0.723126	1.956	0.728262	1.956	0.39237	1.956	0.415569	1.956	0.028419	1.956	0.0476892
1.957	0.923929	1.957	0.926898	1.957	0.723238	1.957	0.728262	1.957	0.392381	1.957	0.415549	1.957	0.028429	1.957	0.0477437
1.958	0.923775	1.958	0.926898	1.958	0.723078	1.958	0.728261	1.958	0.392372	1.958	0.415529	1.958	0.028455	1.958	0.0477983
1.959	0.923717	1.959	0.926898	1.959	0.723007	1.959	0.72826	1.959	0.392414	1.959	0.415509	1.959	0.028485	1.959	0.047853
1.96	0.923789	1.96	0.926898	1.96	0.723069	1.96	0.72826	1.96	0.392392	1.96	0.415489	1.96	0.028531	1.96	0.0479076
1.961	0.92382	1.961	0.926898	1.961	0.723174	1.961	0.728259	1.961	0.392411	1.961	0.415468	1.961	0.028546	1.961	0.0479623
1.962	0.923797	1.962	0.926898	1.962	0.723219	1.962	0.728259	1.962	0.392367	1.962	0.415448	1.962	0.028556	1.962	0.048017
1.963	0.923807	1.963	0.926898	1.963	0.723215	1.963	0.728258	1.963	0.392325	1.963	0.415428	1.963	0.028578	1.963	0.0480718
1.964	0.923795	1.964	0.926898	1.964	0.723373	1.964	0.728257	1.964	0.392321	1.964	0.415408	1.964	0.028601	1.964	0.0481266
1.965	0.923819	1.965	0.926898	1.965	0.723466	1.965	0.728257	1.965	0.392339	1.965	0.415387	1.965	0.028623	1.965	0.0481814
1.966	0.923892	1.966	0.926898	1.966	0.723403	1.966	0.728256	1.966	0.392397	1.966	0.415367	1.966	0.028654	1.966	0.0482363
1.967	0.923883	1.967	0.926898	1.967	0.723418	1.967	0.728256	1.967	0.392379	1.967	0.415346	1.967	0.0287	1.967	0.0482912
1.968	0.9239	1.968	0.926898	1.968	0.723509	1.968	0.728255	1.968	0.39235	1.968	0.415326	1.968	0.028733	1.968	0.0483461
1.969	0.923874	1.969	0.926898	1.969	0.723365	1.969	0.728254	1.969	0.392363	1.969	0.415305	1.969	0.028763	1.969	0.0484011
1.97	0.923927	1.97	0.926898	1.97	0.723497	1.97	0.728254	1.97	0.392427	1.97	0.415285	1.97	0.02878	1.97	0.0484561
1.971	0.923902	1.971	0.926898	1.971	0.723544	1.971	0.728253	1.971	0.392427	1.971	0.415264	1.971	0.028815	1.971	0.0485111
1.972	0.923874	1.972	0.926898	1.972	0.723496	1.972	0.728253	1.972	0.392394	1.972	0.415243	1.972	0.028842	1.972	0.0485662
1.973	0.923953	1.973	0.926898	1.973	0.723414	1.973	0.728252	1.973	0.392428	1.973	0.415222	1.973	0.028879	1.973	0.0486213
1.974	0.923942	1.974	0.926898	1.974	0.723393	1.974	0.728252	1.974	0.392431	1.974	0.415202	1.974	0.028903	1.974	0.0486764
1.975	0.923892	1.975	0.926898	1.975	0.72329	1.975	0.728251	1.975	0.392471	1.975	0.415181	1.975	0.028944	1.975	0.0487316
1.976	0.923855	1.976	0.926898	1.976	0.723233	1.976	0.728251	1.976	0.392442	1.976	0.41516	1.976	0.028994	1.976	0.0487868
1.977	0.923918	1.977	0.926898	1.977	0.723245	1.977	0.72825	1.977	0.392439	1.977	0.415139	1.977	0.02901	1.977	0.048842
1.978	0.923867	1.978	0.926898	1.978	0.723205	1.978	0.728249	1.978	0.392413	1.978	0.415118	1.978	0.029051	1.978	0.0488973
1.979	0.923912	1.979	0.926898	1.979	0.723213	1.979	0.728249	1.979	0.392387	1.979	0.415097	1.979	0.029098	1.979	0.0489526
1.98	0.923958	1.98	0.926898	1.98	0.723194	1.98	0.728248	1.98	0.392413	1.98	0.415076	1.98	0.029126	1.98	0.0490079
1.981	0.923942	1.981	0.926898	1.981	0.723268	1.981	0.728248	1.981	0.392446	1.981	0.415055	1.981	0.029158	1.981	0.0490633
1.982	0.923885	1.982	0.926898	1.982	0.723257	1.982	0.728247	1.982	0.392405	1.982	0.415033	1.982	0.029168	1.982	0.0491187
1.983	0.923911	1.983	0.926898	1.983	0.723357	1.983	0.728247	1.983	0.392465	1.983	0.415012	1.983	0.029178	1.983	0.0491741
1.984	0.923916	1.984	0.926898	1.984	0.723372	1.984	0.728246	1.984	0.392425	1.984	0.414991	1.984	0.0292	1.984	0.0492296
1.985	0.923941	1.985	0.926898	1.985	0.723548	1.985	0.728246	1.985	0.392459	1.985	0.41497	1.985	0.02922	1.985	0.0492851
1.986	0.923965	1.986	0.926898	1.986	0.723577	1.986	0.728245	1.986	0.392393	1.986	0.414948	1.986	0.029252	1.986	0.0493406
1.987	0.923954	1.987	0.926898	1.987	0.723544	1.987	0.728245	1.987	0.392367	1.987	0.414927	1.987	0.029291	1.987	0.0493961
1.988	0.92395	1.988	0.926898	1.988	0.723497	1.988	0.728244	1.988	0.392364	1.988	0.414905	1.988	0.029294	1.988	0.0494517
1.989	0.924002	1.989	0.926898	1.989	0.723557	1.989	0.728244	1.989	0.392461	1.989	0.414884	1.989	0.029312	1.989	0.0495074
1.99	0.923876	1.99	0.926898	1.99	0.723542	1.99	0.728243	1.99	0.39249	1.99	0.414863	1.99	0.029349	1.99	0.049563
1.991	0.923885	1.991	0.926898	1.991	0.723594	1.991	0.728243	1.991	0.392483	1.991	0.414841	1.991	0.029397	1.991	0.0496187
1.992	0.923785	1.992	0.926898	1.992	0.723586	1.992	0.728242	1.992	0.392454	1.992	0.41482	1.992	0.02942	1.992	0.0496744
1.993	0.923853	1.993	0.926898	1.993	0.723679	1.993	0.728242	1.993	0.392481	1.993	0.414798	1.993	0.029431	1.993	0.0497302
1.994	0.923829	1.994	0.926898	1.994	0.723691	1.994	0.728242	1.994	0.392521	1.994	0.414776	1.994	0.029465	1.994	0.0497859
1.995	0.923851	1.995	0.926898	1.995	0.723731	1.995	0.728241	1.995	0.39255	1.995	0.414755	1.995	0.029494	1.995	0.0498418
1.996	0.923915	1.996	0.926898	1.996	0.723674	1.996	0.728241	1.996	0.392492	1.996	0.414733	1.996	0.029522	1.996	0.0498976
1.997	0.923957	1.997	0.926898	1.997	0.723625	1.997	0.72824	1.997	0.39253	1.997	0.414711	1.997	0.029562	1.997	0.0499535
1.998	0.923927	1.998	0.926898	1.998	0.723643	1.998	0.72824	1.998	0.392495	1.998	0.41469	1.998	0.029573	1.998	0.0500094
1.999	0.923941	1.999	0.926898	1.999	0.723716	1.999	0.728239	1.999	0.392499	1.999	0.414668	1.999	0.029606	1.999	0.0500653
[truncated: 4,001 more rows]
