# Supplementary material for: Equivalence and its invalidation between non-Markovian and Markovian spreading dynamics on complex networks
Source: Nat Commun. 2019 Aug 23;10:3748. doi: 10.1038/s41467-019-11763-z (PMC6707263; doi:10.1038/s41467-019-11763-z)
Supplement: Supplementary file 3 — Source Data [file 41467_2019_11763_MOESM3_ESM.zip › data/Figure_4/Fig4_II_Hamsterster.dat]

0.00496831	0	0.00503198	0	0.00501526	0	0.00497719	0	0.005	0	0.005	2.0642E-40
0.00995125	0	0.0100634	0	0.0100316	0	0.00993985	0	0.01	0	0.01	2.59284E-30
0.0149757	0	0.0150942	0	0.0150155	0	0.015085	0	0.015	0	0.015	4.18133E-13
0.0199611	0	0.0199058	0	0.0199989	0	0.0199391	0	0.02	0	0.02	0.00110731
0.0250042	0	0.0249356	0	0.0250513	0	0.0249482	0	0.025	0.0098648	0.025	0.0264483
0.0300838	0.0464093	0.0299647	0.0462189	0.0299754	0.0410091	0.0299685	0.0505437	0.03	0.0488681	0.03	0.0524199
0.0349105	0.0654229	0.0349934	0.0684035	0.034956	0.0781113	0.0349312	0.06162	0.035	0.0682428	0.035	0.0773909
0.0399928	0.0935107	0.0400214	0.0952028	0.0399118	0.112416	0.0400232	0.100857	0.04	0.0960169	0.04	0.10085
0.0449589	0.114538	0.0450489	0.117422	0.0449686	0.119856	0.0449632	0.119204	0.045	0.124428	0.045	0.122696
0.0499795	0.136449	0.0500758	0.137803	0.0500889	0.141984	0.0500493	0.140089	0.05	0.139047	0.05	0.143023
0.0549228	0.156415	0.0549929	0.156008	0.0550182	0.156347	0.0550199	0.177418	0.055	0.156343	0.055	0.161993
0.0600338	0.166345	0.0599095	0.172376	0.0599255	0.173197	0.0600344	0.179116	0.06	0.175399	0.06	0.179792
0.0649686	0.189926	0.0649347	0.189038	0.0650169	0.193545	0.0650565	0.210808	0.065	0.197831	0.065	0.196554
0.0699588	0.202241	0.0699594	0.204125	0.0700451	0.21758	0.0700508	0.205486	0.07	0.205085	0.07	0.21233
0.0749964	0.215385	0.0749835	0.222472	0.0749835	0.226183	0.0749838	0.224174	0.075	0.224716	0.075	0.227171
0.0799055	0.226416	0.0800071	0.23374	0.080065	0.242356	0.0800976	0.244992	0.08	0.235435	0.08	0.241149
0.0850312	0.244873	0.0850301	0.247804	0.0850221	0.256935	0.0849646	0.259872	0.085	0.25565	0.085	0.254444
0.090037	0.255746	0.0900525	0.260975	0.0899678	0.261063	0.0899793	0.270265	0.09	0.2625	0.09	0.267175
0.0949425	0.26411	0.0950744	0.266272	0.0950285	0.276047	0.0949891	0.294773	0.095	0.279441	0.095	0.279229
0.10004	0.275861	0.100096	0.283305	0.100061	0.289689	0.0999791	0.283596	0.1	0.283912	0.1	0.290654
0.10491	0.280582	0.105007	0.29285	0.104909	0.306111	0.105092	0.303687	0.105	0.295618	0.105	0.301505
0.110089	0.29807	0.109918	0.305198	0.109995	0.31337	0.110004	0.316673	0.11	0.312451	0.11	0.311833
0.115055	0.306298	0.114938	0.315722	0.115027	0.322546	0.115018	0.318147	0.115	0.315237	0.115	0.321682
0.120068	0.318707	0.119957	0.324287	0.119994	0.332833	0.119967	0.330343	0.12	0.326913	0.12	0.33109
0.125012	0.326042	0.124976	0.332043	0.125042	0.340032	0.125006	0.356124	0.125	0.332492	0.125	0.340095
0.130004	0.332977	0.129993	0.338664	0.130013	0.348954	0.129962	0.355481	0.13	0.34271	0.13	0.348727
0.134935	0.34387	0.135011	0.35089	0.135056	0.357359	0.134999	0.358522	0.135	0.355929	0.135	0.357015
0.139915	0.346226	0.140028	0.356574	0.14001	0.362776	0.139936	0.362763	0.14	0.362038	0.14	0.364994
0.14494	0.353279	0.145044	0.365207	0.145029	0.370998	0.144943	0.382887	0.145	0.362196	0.145	0.37272
0.150007	0.35907	0.15006	0.370715	0.149947	0.380265	0.150019	0.384558	0.15	0.378679	0.15	0.380214
0.154927	0.367958	0.155075	0.374959	0.155091	0.390606	0.154977	0.390484	0.155	0.373678	0.155	0.387454
0.160077	0.375159	0.160089	0.383045	0.159959	0.395083	0.159995	0.395669	0.16	0.38784	0.16	0.394445
0.164909	0.378406	0.164994	0.390752	0.16505	0.40112	0.165071	0.406064	0.165	0.401028	0.165	0.401199
0.169965	0.38831	0.170008	0.396515	0.170024	0.405401	0.170011	0.414079	0.17	0.393719	0.17	0.407728
0.175061	0.397773	0.174912	0.407763	0.175048	0.414226	0.175002	0.417268	0.175	0.40175	0.175	0.414046
0.180032	0.399366	0.179924	0.407628	0.179946	0.419592	0.180041	0.422404	0.18	0.41219	0.18	0.420174
0.185048	0.406432	0.184936	0.420217	0.185066	0.427214	0.184931	0.432833	0.185	0.419844	0.185	0.42614
0.189949	0.411989	0.189947	0.418487	0.190055	0.43242	0.190061	0.43608	0.19	0.418561	0.19	0.431947
0.195051	0.412946	0.194958	0.429692	0.195087	0.439864	0.195035	0.443866	0.195	0.423155	0.195	0.437595
0.200041	0.420539	0.199968	0.429902	0.199979	0.442861	0.200049	0.446684	0.2	0.436585	0.2	0.44311
0.204927	0.423737	0.204977	0.438074	0.20491	0.449136	0.2051	0.45398	0.205	0.440282	0.205	0.44851
0.210004	0.431677	0.209986	0.444437	0.210063	0.452225	0.209983	0.462263	0.21	0.444481	0.21	0.453778
0.21498	0.436379	0.214995	0.445649	0.21507	0.458835	0.215001	0.456228	0.215	0.450047	0.215	0.458909
0.219999	0.438129	0.220002	0.452789	0.219925	0.465808	0.220052	0.474325	0.22	0.455852	0.22	0.463916
0.224924	0.444885	0.22501	0.454246	0.225002	0.466165	0.22503	0.473384	0.225	0.457965	0.225	0.468803
0.230028	0.444325	0.230016	0.460847	0.229924	0.475751	0.230038	0.482073	0.23	0.462024	0.23	0.473566
0.235038	0.453332	0.235023	0.468761	0.235068	0.483334	0.235073	0.477817	0.235	0.462558	0.235	0.478204
0.239962	0.458051	0.240028	0.474188	0.240052	0.483826	0.239924	0.484883	0.24	0.475728	0.24	0.48273
0.245057	0.457577	0.245033	0.476654	0.245067	0.490234	0.245011	0.494681	0.245	0.475377	0.245	0.487181
0.250066	0.461305	0.250038	0.476991	0.249917	0.492887	0.24991	0.499992	0.25	0.48416	0.25	0.491622
0.254994	0.465965	0.255042	0.483954	0.254989	0.496116	0.255045	0.49554	0.255	0.48809	0.255	0.496087
0.260086	0.473333	0.260045	0.482866	0.260089	0.502768	0.259988	0.5075	0.26	0.484255	0.26	0.500529
0.265099	0.473689	0.265048	0.495631	0.265019	0.505369	0.264951	0.506557	0.265	0.486542	0.265	0.504892
0.270036	0.476452	0.27005	0.495582	0.269974	0.507941	0.269935	0.514328	0.27	0.501661	0.27	0.509152
0.274902	0.480568	0.275052	0.497642	0.274953	0.513859	0.274937	0.517999	0.275	0.495918	0.275	0.513305
0.279925	0.481548	0.280053	0.502796	0.279957	0.514214	0.279957	0.524611	0.28	0.507171	0.28	0.517356
0.28499	0.485501	0.285053	0.503451	0.284983	0.520476	0.284996	0.520012	0.285	0.508304	0.285	0.521307
0.289983	0.491623	0.290053	0.508963	0.290033	0.524937	0.290051	0.528063	0.29	0.511712	0.29	0.525162
0.295018	0.497379	0.295053	0.514225	0.294901	0.522409	0.294901	0.53674	0.295	0.515567	0.295	0.528926
0.299986	0.497524	0.300051	0.517499	0.299994	0.527589	0.299987	0.531889	0.3	0.514847	0.3	0.532601
0.304995	0.499545	0.30505	0.518056	0.304903	0.535721	0.305088	0.53343	0.305	0.5166	0.305	0.536191
0.309941	0.503899	0.310047	0.521346	0.310038	0.535178	0.309981	0.538776	0.31	0.525589	0.31	0.539699
0.314928	0.50245	0.315045	0.527516	0.314986	0.541019	0.314998	0.545443	0.315	0.526895	0.315	0.54313
0.320059	0.50812	0.320041	0.528907	0.319953	0.545467	0.320028	0.548943	0.32	0.52689	0.32	0.54649
0.324925	0.509347	0.325037	0.529643	0.324938	0.547577	0.324958	0.551082	0.325	0.529164	0.325	0.54979
0.329934	0.514467	0.330033	0.532944	0.329941	0.548081	0.330011	0.557772	0.33	0.53944	0.33	0.553049
0.335082	0.513298	0.335028	0.533598	0.334961	0.552417	0.335076	0.560835	0.335	0.541674	0.335	0.556288
0.339975	0.519121	0.340022	0.536904	0.339998	0.553593	0.340039	0.564406	0.34	0.543505	0.34	0.559509
0.345007	0.521441	0.345016	0.54315	0.345051	0.557261	0.345012	0.562788	0.345	0.538594	0.345	0.562698
0.349983	0.523336	0.350009	0.543512	0.349909	0.558634	0.349994	0.566601	0.35	0.5452	0.35	0.565838
0.354906	0.531525	0.355002	0.547232	0.354994	0.560779	0.354986	0.570962	0.355	0.548178	0.355	0.568919
0.359964	0.531832	0.359994	0.552782	0.360095	0.564579	0.359986	0.571599	0.36	0.548686	0.36	0.571938
0.364969	0.530907	0.364985	0.555322	0.364997	0.569203	0.364995	0.568779	0.365	0.551737	0.365	0.574896
0.369922	0.532063	0.369976	0.555134	0.369913	0.571157	0.370012	0.573142	0.37	0.556223	0.37	0.577794
0.375007	0.536502	0.374967	0.554364	0.375057	0.571751	0.375036	0.582792	0.375	0.559373	0.375	0.580635
0.38004	0.53887	0.379957	0.559899	0.38	0.572546	0.380069	0.583397	0.38	0.561681	0.38	0.58342
0.385024	0.538169	0.384946	0.562858	0.384955	0.579739	0.384993	0.584958	0.385	0.566829	0.385	0.58615
0.38996	0.547791	0.389935	0.565073	0.389923	0.581954	0.389925	0.589009	0.39	0.560266	0.39	0.588827
0.395024	0.547284	0.394923	0.564872	0.394904	0.585575	0.394977	0.585732	0.395	0.566961	0.395	0.591454
0.400041	0.550493	0.399911	0.570174	0.400005	0.58118	0.400036	0.590706	0.4	0.571322	0.4	0.594031
0.405011	0.547547	0.405006	0.571636	0.4049	0.586075	0.404986	0.594304	0.405	0.572927	0.405	0.59656
0.409937	0.555615	0.409993	0.570722	0.409916	0.583165	0.409941	0.594009	0.41	0.574506	0.41	0.599044
0.414987	0.552847	0.415087	0.576028	0.414942	0.5873	0.415017	0.598621	0.415	0.578038	0.415	0.601485
0.419993	0.560479	0.420072	0.576337	0.41998	0.593078	0.420098	0.600118	0.42	0.580742	0.42	0.603886
0.424956	0.559468	0.425057	0.579114	0.425028	0.594234	0.424954	0.603172	0.425	0.57808	0.425	0.606248
0.430041	0.561481	0.430041	0.5794	0.430087	0.597902	0.430045	0.607591	0.43	0.585911	0.43	0.608572
0.43492	0.562418	0.435025	0.584274	0.434936	0.5993	0.434909	0.607427	0.435	0.586614	0.435	0.610859
0.440081	0.564775	0.440008	0.585651	0.440014	0.602606	0.440009	0.613417	0.44	0.58874	0.44	0.613108
0.44504	0.568169	0.444991	0.58558	0.444992	0.60552	0.444998	0.610723	0.445	0.589915	0.445	0.615322
0.449959	0.565761	0.449973	0.59082	0.449979	0.60301	0.449991	0.61063	0.45	0.595261	0.45	0.617501
0.454998	0.571059	0.454954	0.587545	0.455086	0.607846	0.454987	0.615078	0.455	0.59351	0.455	0.619649
0.459996	0.571042	0.459935	0.594069	0.45998	0.606923	0.459987	0.61657	0.46	0.594038	0.46	0.621767
0.464957	0.569852	0.464915	0.595549	0.464993	0.610596	0.46499	0.621011	0.465	0.596911	0.465	0.623856
0.470033	0.573515	0.470003	0.5954	0.470015	0.611021	0.469997	0.620117	0.47	0.599624	0.47	0.625916
0.475071	0.571074	0.475091	0.598461	0.474933	0.616968	0.475007	0.62209	0.475	0.597735	0.475	0.627948
0.479921	0.573932	0.48007	0.601288	0.480082	0.616671	0.480021	0.622541	0.48	0.605015	0.48	0.629955
0.485036	0.57385	0.485048	0.600972	0.485016	0.616984	0.48492	0.626876	0.485	0.601925	0.485	0.631944
0.489965	0.58085	0.490025	0.601205	0.489957	0.621363	0.490056	0.626089	0.49	0.600603	0.49	0.633926
0.495008	0.583327	0.495002	0.604235	0.494905	0.619679	0.49496	0.631415	0.495	0.611522	0.495	0.635913
0.500014	0.584291	0.499978	0.607552	0.500086	0.621432	0.499985	0.63282	0.5	0.610522	0.5	0.637917
0.504987	0.583907	0.504954	0.610491	0.505048	0.624881	0.505011	0.635854	0.505	0.608273	0.505	0.639943
0.51007	0.58604	0.50993	0.60981	0.510017	0.625583	0.509923	0.63624	0.51	0.610784	0.51	0.641984
0.514976	0.590386	0.514904	0.612927	0.514993	0.631167	0.515072	0.634551	0.515	0.610837	0.515	0.644028
0.519992	0.590408	0.520095	0.611754	0.519975	0.627262	0.519988	0.636881	0.52	0.617509	0.52	0.646063
0.524975	0.59146	0.525068	0.614916	0.524963	0.629307	0.524906	0.637838	0.525	0.616362	0.525	0.648078
0.530067	0.595278	0.530041	0.613107	0.529957	0.629843	0.530061	0.638939	0.53	0.617607	0.53	0.650069
0.534985	0.591376	0.535014	0.61862	0.534958	0.633791	0.534983	0.641426	0.535	0.621816	0.535	0.652032
0.540013	0.601215	0.539986	0.619969	0.539964	0.636378	0.539907	0.644929	0.54	0.622798	0.54	0.653966
0.545009	0.601299	0.544957	0.619038	0.544977	0.63638	0.545067	0.642857	0.545	0.621807	0.545	0.655872
0.549974	0.602732	0.549928	0.625436	0.549994	0.63864	0.549994	0.64627	0.55	0.62209	0.55	0.65775
0.555046	0.600275	0.555006	0.622457	0.555018	0.63625	0.554923	0.645925	0.555	0.618056	0.555	0.6596
0.559951	0.605148	0.560084	0.626899	0.560046	0.642109	0.560088	0.649564	0.56	0.626044	0.56	0.661422
0.565098	0.604448	0.565053	0.624502	0.56508	0.642108	0.56502	0.650801	0.565	0.625408	0.565	0.663218
0.569945	0.606151	0.570021	0.628077	0.570005	0.646475	0.569953	0.65272	0.57	0.62811	0.57	0.664988
0.575032	0.60036	0.574989	0.628719	0.574934	0.646628	0.575004	0.652306	0.575	0.629122	0.575	0.666732
0.580089	0.608398	0.579957	0.63037	0.579983	0.648516	0.580057	0.652195	0.58	0.627672	0.58	0.668452
0.584985	0.608029	0.584924	0.630065	0.585036	0.648784	0.584994	0.655737	0.585	0.630801	0.585	0.670147
0.589985	0.610845	0.589998	0.63245	0.590095	0.646743	0.589932	0.657388	0.59	0.632848	0.59	0.671819
0.595089	0.609598	0.595072	0.633521	0.594927	0.651168	0.594988	0.655579	0.595	0.633441	0.595	0.673467
0.600034	0.612895	0.600037	0.6328	0.599995	0.654091	0.600045	0.662954	0.6	0.637385	0.6	0.675092
0.604952	0.612309	0.605001	0.635423	0.605066	0.654943	0.604986	0.662149	0.605	0.634898	0.605	0.676695
0.609973	0.614107	0.609965	0.63657	0.609911	0.656632	0.609928	0.663599	0.61	0.63722	0.61	0.678277
0.614967	0.615002	0.614929	0.634599	0.614991	0.653325	0.614988	0.666652	0.615	0.64254	0.615	0.679837
0.620062	0.616647	0.62	0.638779	0.620075	0.657074	0.620049	0.663537	0.62	0.645641	0.62	0.681375
0.625004	0.618535	0.62507	0.639724	0.624932	0.6609	0.624993	0.665432	0.625	0.638461	0.625	0.682894
0.62992	0.618211	0.630032	0.641354	0.630023	0.660155	0.629938	0.667905	0.63	0.640866	0.63	0.684392
0.634937	0.621093	0.634993	0.642437	0.635003	0.661869	0.635001	0.67033	0.635	0.643651	0.635	0.685871
0.639929	0.622571	0.639954	0.642605	0.639986	0.662152	0.640065	0.670772	0.64	0.648818	0.64	0.68733
0.64502	0.621146	0.644914	0.645925	0.645089	0.664499	0.645011	0.674087	0.645	0.646937	0.645	0.688771
0.650086	0.623341	0.650089	0.643399	0.649964	0.663017	0.649959	0.674777	0.65	0.646823	0.65	0.690193
0.655003	0.623835	0.655048	0.646684	0.655073	0.665359	0.654907	0.673833	0.655	0.646991	0.655	0.691596
0.66002	0.624702	0.660006	0.651527	0.659954	0.666865	0.660091	0.673407	0.66	0.650259	0.66	0.692982
0.665012	0.622807	0.664964	0.651378	0.66507	0.670225	0.66504	0.675553	0.665	0.649542	0.665	0.694351
0.669981	0.624915	0.669921	0.65098	0.669957	0.669487	0.669989	0.673896	0.67	0.650934	0.67	0.695703
0.674927	0.628979	0.675094	0.649079	0.67508	0.672913	0.674939	0.681744	0.675	0.649485	0.675	0.697039
0.67997	0.630888	0.68005	0.655216	0.679973	0.667887	0.680007	0.681497	0.68	0.654968	0.68	0.698358
0.68499	0.630729	0.685006	0.653488	0.684985	0.668696	0.685075	0.67993	0.685	0.659194	0.685	0.699663
0.689987	0.631168	0.689961	0.653368	0.69	0.673747	0.690026	0.680793	0.69	0.657658	0.69	0.700953
0.694961	0.635381	0.694915	0.657449	0.694901	0.674409	0.694977	0.679156	0.695	0.661209	0.695	0.70223
0.699914	0.633242	0.700084	0.65565	0.700038	0.671865	0.699929	0.682795	0.7	0.660546	0.7	0.703495
0.705079	0.634375	0.705038	0.659849	0.704944	0.676682	0.704998	0.686653	0.705	0.659371	0.705	0.704747
0.709988	0.633744	0.709991	0.656651	0.710087	0.675655	0.710068	0.685113	0.71	0.660531	0.71	0.705989
0.714992	0.633711	0.714943	0.658225	0.714998	0.678212	0.715021	0.6867	0.715	0.659073	0.715	0.70722
0.719974	0.636314	0.720002	0.662902	0.719912	0.681175	0.719973	0.685731	0.72	0.662884	0.72	0.70844
0.725051	0.639242	0.725061	0.659698	0.725062	0.678204	0.724926	0.68827	0.725	0.661728	0.725	0.709649
0.729991	0.637313	0.730011	0.662985	0.72998	0.678016	0.729997	0.688601	0.73	0.661652	0.73	0.710845
0.734911	0.638053	0.734962	0.665355	0.734901	0.680783	0.735068	0.691183	0.735	0.661671	0.735	0.712029
0.739925	0.640837	0.739911	0.667105	0.740058	0.682969	0.740021	0.690362	0.74	0.664488	0.74	0.713201
0.744918	0.643146	0.745075	0.665615	0.744983	0.685149	0.744974	0.690713	0.745	0.667059	0.745	0.714359
0.750004	0.641908	0.750023	0.665862	0.74991	0.68535	0.749927	0.692273	0.75	0.668162	0.75	0.715505
0.755069	0.642671	0.754971	0.669494	0.755074	0.685598	0.754999	0.692753	0.755	0.66984	0.755	0.716638
0.760002	0.642582	0.759918	0.667203	0.760005	0.688262	0.76007	0.695404	0.76	0.67135	0.76	0.717759
0.764916	0.642258	0.76508	0.667554	0.764938	0.692131	0.765024	0.698145	0.765	0.670842	0.765	0.718867
0.770033	0.645048	0.770026	0.667082	0.76999	0.687441	0.769977	0.700183	0.77	0.671467	0.77	0.719963
0.774908	0.64889	0.774972	0.671924	0.775045	0.691008	0.774931	0.699376	0.775	0.678147	0.775	0.721047
0.779986	0.644436	0.779917	0.670906	0.779983	0.688804	0.780003	0.696647	0.78	0.676858	0.78	0.722119
0.785044	0.647026	0.785076	0.667965	0.784923	0.693402	0.785074	0.698677	0.785	0.670503	0.785	0.723179
0.790083	0.648321	0.79002	0.670173	0.789983	0.693974	0.790028	0.698401	0.79	0.670943	0.79	0.724228
0.794994	0.650315	0.794963	0.673324	0.795044	0.690265	0.794981	0.701842	0.795	0.676315	0.795	0.725265
0.799996	0.65043	0.799906	0.678257	0.79999	0.691959	0.799935	0.704064	0.8	0.675782	0.8	0.726292
0.805088	0.652479	0.805063	0.674598	0.804937	0.694416	0.805006	0.704582	0.805	0.679333	0.805	0.727307
0.810053	0.649836	0.810004	0.676918	0.810003	0.694624	0.810077	0.70742	0.81	0.683914	0.81	0.728312
0.815	0.652135	0.814945	0.676115	0.815071	0.70244	0.815031	0.704062	0.815	0.6764	0.815	0.729306
0.81993	0.655432	0.819993	0.680919	0.820022	0.698987	0.819984	0.703954	0.82	0.682847	0.82	0.73029
0.825056	0.652763	0.82504	0.683353	0.824975	0.701171	0.824937	0.709613	0.825	0.678532	0.825	0.731264
0.829951	0.656171	0.82998	0.681063	0.829929	0.694636	0.830008	0.70823	0.83	0.683935	0.83	0.732227
0.835041	0.655577	0.834919	0.680149	0.835003	0.701065	0.835079	0.709383	0.835	0.688468	0.835	0.733181
0.839902	0.656713	0.840072	0.681203	0.840078	0.702251	0.840031	0.70816	0.84	0.687674	0.84	0.734125
0.844957	0.656465	0.845009	0.682966	0.845036	0.702743	0.844984	0.708393	0.845	0.684163	0.845	0.735059
0.849995	0.655921	0.849946	0.67978	0.849996	0.705386	0.849936	0.707076	0.85	0.687793	0.85	0.735984
0.855016	0.657535	0.855097	0.684413	0.854957	0.702248	0.855006	0.711531	0.855	0.686608	0.855	0.736899
0.86002	0.659298	0.860033	0.682951	0.859919	0.708759	0.860076	0.711174	0.86	0.688466	0.86	0.737806
0.865007	0.659563	0.864969	0.688087	0.865	0.707861	0.865028	0.715914	0.865	0.689653	0.865	0.738703
0.869978	0.66004	0.869904	0.687313	0.870083	0.70212	0.86998	0.717869	0.87	0.69007	0.87	0.739592
0.874933	0.662371	0.875052	0.685709	0.875048	0.705803	0.874932	0.715786	0.875	0.685626	0.875	0.740471
0.880077	0.660248	0.879986	0.687014	0.880015	0.710725	0.880001	0.718099	0.88	0.69192	0.88	0.741342
0.885	0.663281	0.884919	0.690837	0.884982	0.711129	0.88507	0.716079	0.885	0.693707	0.885	0.742205
0.889908	0.662838	0.890066	0.684187	0.889951	0.71131	0.890021	0.714356	0.89	0.695776	0.89	0.743059
0.895003	0.663932	0.894998	0.687993	0.894921	0.708985	0.894971	0.719951	0.895	0.694333	0.895	0.743905
0.900083	0.663072	0.89993	0.68971	0.90001	0.714006	0.899922	0.71742	0.9	0.6936	0.9	0.744743
0.904944	0.663253	0.905075	0.689898	0.9051	0.714726	0.90499	0.723479	0.905	0.697891	0.905	0.745573
0.909992	0.663715	0.910006	0.692447	0.910072	0.709058	0.910058	0.721079	0.91	0.696935	0.91	0.746395
0.915025	0.665487	0.914935	0.688567	0.915045	0.714869	0.915007	0.724117	0.915	0.697325	0.915	0.74721
0.920042	0.665207	0.920079	0.691868	0.92002	0.711754	0.919957	0.724013	0.92	0.693106	0.92	0.748017
0.925045	0.669026	0.925008	0.697013	0.924995	0.714854	0.924906	0.725221	0.925	0.697577	0.925	0.748817
0.930032	0.668202	0.929936	0.69906	0.929971	0.70865	0.93009	0.720002	0.93	0.70061	0.93	0.74961
0.935004	0.669514	0.935078	0.694458	0.934947	0.7133	0.935039	0.723996	0.935	0.700715	0.935	0.750396
0.939962	0.668403	0.940004	0.694673	0.939925	0.718346	0.939987	0.724882	0.94	0.699554	0.94	0.751177
0.944906	0.668224	0.944931	0.698977	0.944903	0.720408	0.944935	0.72396	0.945	0.701544	0.945	0.751952
0.950032	0.672587	0.950071	0.698697	0.950001	0.719793	0.950001	0.724813	0.95	0.694262	0.95	0.752723
0.954947	0.670054	0.954996	0.698996	0.955099	0.71983	0.955066	0.729618	0.955	0.70281	0.955	0.75349
0.960044	0.67069	0.959921	0.697142	0.960079	0.722519	0.960013	0.727127	0.96	0.702294	0.96	0.754256
0.964931	0.672147	0.965059	0.7013	0.96506	0.721818	0.96496	0.727266	0.965	0.700087	0.965	0.755022
0.969999	0.671556	0.969983	0.697638	0.970042	0.722944	0.969907	0.721772	0.97	0.702246	0.97	0.755792
0.975053	0.673586	0.974906	0.702011	0.975024	0.724831	0.975088	0.731024	0.975	0.69762	0.975	0.756568
0.980093	0.674969	0.980042	0.701554	0.980007	0.717439	0.980034	0.729842	0.98	0.701739	0.98	0.757354
0.984926	0.674657	0.984964	0.702747	0.984991	0.72151	0.98498	0.727627	0.985	0.702181	0.985	0.758155
0.989938	0.673766	0.9901	0.704134	0.989975	0.72165	0.989925	0.733225	0.99	0.702172	0.99	0.758972
0.994937	0.675469	0.995021	0.697637	0.99496	0.722683	0.994988	0.73316	0.995	0.707881	0.995	0.759811
0.999923	0.675543	0.999941	0.70111	0.999945	0.724116	1.00005	0.733663	1	0.70979	1	0.760671
