# Supplementary material for: Equivalence and its invalidation between non-Markovian and Markovian spreading dynamics on complex networks
Source: Nat Commun. 2019 Aug 23;10:3748. doi: 10.1038/s41467-019-11763-z (PMC6707263; doi:10.1038/s41467-019-11763-z)
Supplement: Supplementary file 3 — Source Data [file 41467_2019_11763_MOESM3_ESM.zip › data/Figure_4/Fig4_II_Random.dat]

0.00496831	0	0.00503198	0	0.00501526	0	0.00497719	0	0.005	0	0.005	7.26473E-44
0.00995125	0	0.0100634	0	0.0100316	2.043E-4	0.00993985	3.285E-4	0.01	1E-4	0.01	6.61052E-43
0.0149757	0	0.0150942	0	0.0150155	0	0.015085	0	0.015	0	0.015	8.2555E-42
0.0199611	0	0.0199058	0	0.0199989	0	0.0199391	6.475E-4	0.02	0	0.02	1.47686E-40
0.0250042	0	0.0249356	0	0.0250513	0	0.0249482	0	0.025	0	0.025	4.05488E-39
0.0300838	0	0.0299647	0	0.0299754	0	0.0299685	0	0.03	0	0.03	1.87824E-37
0.0349105	0	0.0349934	0	0.034956	0	0.0349312	0	0.035	0	0.035	1.66889E-35
0.0399928	0	0.0400214	0	0.0399118	0	0.0400232	0	0.04	0	0.04	3.39605E-33
0.0449589	0	0.0450489	0	0.0449686	0	0.0449632	0	0.045	0	0.045	2.03348E-30
0.0499795	0	0.0500758	0	0.0500889	0	0.0500493	0	0.05	0	0.05	5.1761E-27
0.0549228	0	0.0549929	0	0.0550182	0	0.0550199	0	0.055	0	0.055	9.88042E-23
0.0600338	0	0.0599095	0	0.0599255	0	0.0600344	0	0.06	0	0.06	3.40227E-17
0.0649686	0	0.0649347	0	0.0650169	0	0.0650565	0	0.065	0	0.065	4.38684E-15
0.0699588	0	0.0699594	0	0.0700451	0	0.0700508	0	0.07	0	0.07	7.47681E-13
0.0749964	0	0.0749835	0	0.0749835	0	0.0749838	0	0.075	0	0.075	1.22068E-10
0.0799055	0	0.0800071	0	0.080065	0	0.0800976	0	0.08	0	0.08	1.86344E-8
0.0850312	0	0.0850301	0	0.0850221	8.198E-4	0.0849646	0	0.085	0	0.085	2.51865E-6
0.090037	0	0.0900525	0	0.0899678	0	0.0899793	0	0.09	0	0.09	2.54067E-4
0.0949425	0	0.0950744	0	0.0950285	0	0.0949891	0	0.095	0	0.095	0.00919157
0.10004	0	0.100096	0	0.100061	0	0.0999791	0.0024205	0.1	0.0034047	0.1	0.0455804
0.10491	0	0.105007	0	0.104909	0.0206988	0.105092	0.0710663	0.105	0.0028829	0.105	0.0861591
0.110089	0	0.109918	0.0251095	0.109995	0.0926026	0.110004	0.106873	0.11	0.0357824	0.11	0.123701
0.115055	0.0273856	0.114938	0.0698621	0.115027	0.126555	0.115018	0.138749	0.115	0.0687934	0.115	0.15835
0.120068	0.0600387	0.119957	0.103304	0.119994	0.151355	0.119967	0.177096	0.12	0.121471	0.12	0.190407
0.125012	0.105862	0.124976	0.150063	0.125042	0.19604	0.125006	0.229001	0.125	0.172545	0.125	0.220139
0.130004	0.147387	0.129993	0.179161	0.130013	0.222478	0.129962	0.24731	0.13	0.19102	0.13	0.247782
0.134935	0.162464	0.135011	0.213763	0.135056	0.262196	0.134999	0.276616	0.135	0.215298	0.135	0.273542
0.139915	0.197973	0.140028	0.234181	0.14001	0.280341	0.139936	0.306362	0.14	0.243654	0.14	0.297601
0.14494	0.219173	0.145044	0.265741	0.145029	0.312198	0.144943	0.326194	0.145	0.267404	0.145	0.320119
0.150007	0.255061	0.15006	0.29386	0.149947	0.330846	0.150019	0.350816	0.15	0.287503	0.15	0.341237
0.154927	0.271792	0.155075	0.313428	0.155091	0.356411	0.154977	0.374203	0.155	0.329016	0.155	0.36108
0.160077	0.29806	0.160089	0.33292	0.159959	0.376643	0.159995	0.394079	0.16	0.336947	0.16	0.379759
0.164909	0.312415	0.164994	0.355522	0.16505	0.39474	0.165071	0.410026	0.165	0.363931	0.165	0.397373
0.169965	0.338023	0.170008	0.375401	0.170024	0.411149	0.170011	0.423807	0.17	0.390121	0.17	0.41401
0.175061	0.355039	0.174912	0.394432	0.175048	0.427749	0.175002	0.443292	0.175	0.398667	0.175	0.429747
0.180032	0.370357	0.179924	0.410046	0.179946	0.450608	0.180041	0.459246	0.18	0.414409	0.18	0.444657
0.185048	0.389054	0.184936	0.423093	0.185066	0.464928	0.184931	0.475323	0.185	0.428455	0.185	0.458801
0.189949	0.404012	0.189947	0.44077	0.190055	0.478622	0.190061	0.482234	0.19	0.441316	0.19	0.472238
0.195051	0.417459	0.194958	0.45679	0.195087	0.490455	0.195035	0.502713	0.195	0.460507	0.195	0.485018
0.200041	0.433403	0.199968	0.468676	0.199979	0.501599	0.200049	0.517	0.2	0.47333	0.2	0.497189
0.204927	0.446373	0.204977	0.478947	0.20491	0.514952	0.2051	0.532156	0.205	0.488241	0.205	0.508794
0.210004	0.461864	0.209986	0.494898	0.210063	0.52589	0.209983	0.537215	0.21	0.501391	0.21	0.519869
0.21498	0.469477	0.214995	0.506231	0.21507	0.535	0.215001	0.551901	0.215	0.509275	0.215	0.530452
0.219999	0.483817	0.220002	0.516238	0.219925	0.549034	0.220052	0.560593	0.22	0.52328	0.22	0.540574
0.224924	0.492078	0.22501	0.528764	0.225002	0.560457	0.22503	0.572692	0.225	0.529948	0.225	0.550265
0.230028	0.504143	0.230016	0.538085	0.229924	0.565718	0.230038	0.580352	0.23	0.540694	0.23	0.559551
0.235038	0.515419	0.235023	0.550719	0.235068	0.578718	0.235073	0.587555	0.235	0.547808	0.235	0.568457
0.239962	0.52372	0.240028	0.558426	0.240052	0.587496	0.239924	0.594474	0.24	0.558108	0.24	0.577006
0.245057	0.535845	0.245033	0.56546	0.245067	0.595844	0.245011	0.605676	0.245	0.570297	0.245	0.58522
0.250066	0.537709	0.250038	0.576311	0.249917	0.602612	0.24991	0.615422	0.25	0.581244	0.25	0.593117
0.254994	0.551116	0.255042	0.583738	0.254989	0.613392	0.255045	0.624304	0.255	0.586439	0.255	0.600715
0.260086	0.559189	0.260045	0.59284	0.260089	0.621385	0.259988	0.629504	0.26	0.594118	0.26	0.608031
0.265099	0.567194	0.265048	0.600535	0.265019	0.628289	0.264951	0.638742	0.265	0.60092	0.265	0.615081
0.270036	0.572941	0.27005	0.606024	0.269974	0.633576	0.269935	0.643958	0.27	0.611142	0.27	0.621879
0.274902	0.581165	0.275052	0.613981	0.274953	0.640785	0.274937	0.648578	0.275	0.618214	0.275	0.628437
0.279925	0.58719	0.280053	0.621009	0.279957	0.647433	0.279957	0.65628	0.28	0.623566	0.28	0.63477
0.28499	0.597236	0.285053	0.625845	0.284983	0.65508	0.284996	0.66377	0.285	0.633531	0.285	0.640887
0.289983	0.601814	0.290053	0.63536	0.290033	0.659017	0.290051	0.667805	0.29	0.637771	0.29	0.6468
0.295018	0.608893	0.295053	0.640573	0.294901	0.666792	0.294901	0.675639	0.295	0.645213	0.295	0.652518
0.299986	0.611134	0.300051	0.646016	0.299994	0.671949	0.299987	0.678094	0.3	0.646752	0.3	0.658052
0.304995	0.623533	0.30505	0.65271	0.304903	0.67772	0.305088	0.686117	0.305	0.654103	0.305	0.66341
0.309941	0.628358	0.310047	0.659564	0.310038	0.682054	0.309981	0.69046	0.31	0.65869	0.31	0.6686
0.314928	0.63158	0.315045	0.664532	0.314986	0.688162	0.314998	0.695225	0.315	0.665312	0.315	0.673631
0.320059	0.638213	0.320041	0.668528	0.319953	0.691329	0.320028	0.698794	0.32	0.669378	0.32	0.678508
0.324925	0.641928	0.325037	0.674297	0.324938	0.697378	0.324958	0.705451	0.325	0.674398	0.325	0.68324
0.329934	0.647798	0.330033	0.678506	0.329941	0.700391	0.330011	0.707199	0.33	0.680074	0.33	0.687833
0.335082	0.653271	0.335028	0.684029	0.334961	0.707521	0.335076	0.71703	0.335	0.685646	0.335	0.692292
0.339975	0.657447	0.340022	0.689491	0.339998	0.709701	0.340039	0.716271	0.34	0.689258	0.34	0.696624
0.345007	0.663414	0.345016	0.691441	0.345051	0.715028	0.345012	0.723269	0.345	0.693884	0.345	0.700833
0.349983	0.66732	0.350009	0.698007	0.349909	0.718669	0.349994	0.725013	0.35	0.698711	0.35	0.704926
0.354906	0.672361	0.355002	0.701681	0.354994	0.723233	0.354986	0.730781	0.355	0.704872	0.355	0.708906
0.359964	0.676753	0.359994	0.706869	0.360095	0.726901	0.359986	0.732582	0.36	0.708791	0.36	0.712778
0.364969	0.678818	0.364985	0.71073	0.364997	0.731352	0.364995	0.737957	0.365	0.712558	0.365	0.716547
0.369922	0.683372	0.369976	0.713714	0.369913	0.735917	0.370012	0.739639	0.37	0.712713	0.37	0.720217
0.375007	0.687375	0.374967	0.717871	0.375057	0.738015	0.375036	0.745983	0.375	0.720192	0.375	0.723791
0.38004	0.691976	0.379957	0.720097	0.38	0.742237	0.380069	0.747668	0.38	0.721207	0.38	0.727274
0.385024	0.696196	0.384946	0.725501	0.384955	0.745112	0.384993	0.751198	0.385	0.725633	0.385	0.730668
0.38996	0.699702	0.389935	0.728496	0.389923	0.748932	0.389925	0.753082	0.39	0.731042	0.39	0.733978
0.395024	0.702118	0.394923	0.732919	0.394904	0.751449	0.394977	0.757766	0.395	0.735496	0.395	0.737205
0.400041	0.706718	0.399911	0.735422	0.400005	0.75587	0.400036	0.760761	0.4	0.737153	0.4	0.740354
0.405011	0.710702	0.405006	0.739649	0.4049	0.757689	0.404986	0.763264	0.405	0.741818	0.405	0.743427
0.409937	0.712055	0.409993	0.741734	0.409916	0.761667	0.409941	0.766821	0.41	0.743398	0.41	0.746427
0.414987	0.71566	0.415087	0.744934	0.414942	0.765982	0.415017	0.76825	0.415	0.748602	0.415	0.749356
0.419993	0.72018	0.420072	0.747117	0.41998	0.767967	0.420098	0.772493	0.42	0.751412	0.42	0.752217
0.424956	0.722732	0.425057	0.751126	0.425028	0.770652	0.424954	0.7742	0.425	0.752339	0.425	0.755012
0.430041	0.724875	0.430041	0.755003	0.430087	0.772175	0.430045	0.776784	0.43	0.754865	0.43	0.757743
0.43492	0.727942	0.435025	0.757897	0.434936	0.775376	0.434909	0.78036	0.435	0.759776	0.435	0.760414
0.440081	0.731096	0.440008	0.76026	0.440014	0.778131	0.440009	0.782604	0.44	0.762044	0.44	0.763024
0.44504	0.735237	0.444991	0.763873	0.444992	0.780464	0.444998	0.786103	0.445	0.762981	0.445	0.765578
0.449959	0.737114	0.449973	0.764777	0.449979	0.784407	0.449991	0.788336	0.45	0.765281	0.45	0.768075
0.454998	0.739876	0.454954	0.76719	0.455086	0.784152	0.454987	0.789833	0.455	0.76726	0.455	0.770519
0.459996	0.744411	0.459935	0.770271	0.45998	0.787765	0.459987	0.793769	0.46	0.771228	0.46	0.772911
0.464957	0.745212	0.464915	0.772061	0.464993	0.790245	0.46499	0.79403	0.465	0.773513	0.465	0.775253
0.470033	0.748108	0.470003	0.774812	0.470015	0.791884	0.469997	0.796523	0.47	0.776625	0.47	0.777546
0.475071	0.751175	0.475091	0.778042	0.474933	0.795255	0.475007	0.800026	0.475	0.778149	0.475	0.779791
0.479921	0.751532	0.48007	0.780535	0.480082	0.79713	0.480021	0.800138	0.48	0.781132	0.48	0.781991
0.485036	0.754512	0.485048	0.782242	0.485016	0.798197	0.48492	0.802893	0.485	0.782688	0.485	0.784146
0.489965	0.758056	0.490025	0.784773	0.489957	0.801352	0.490056	0.805473	0.49	0.784636	0.49	0.786258
0.495008	0.760145	0.495002	0.786184	0.494905	0.802056	0.49496	0.807287	0.495	0.786417	0.495	0.788328
0.500014	0.76235	0.499978	0.788484	0.500086	0.804412	0.499985	0.809016	0.5	0.789913	0.5	0.790358
0.504987	0.763628	0.504954	0.791318	0.505048	0.808021	0.505011	0.811777	0.505	0.791686	0.505	0.792348
0.51007	0.76596	0.50993	0.792886	0.510017	0.808405	0.509923	0.811635	0.51	0.793877	0.51	0.7943
0.514976	0.769817	0.514904	0.795085	0.514993	0.809681	0.515072	0.815157	0.515	0.796055	0.515	0.796215
0.519992	0.770948	0.520095	0.796827	0.519975	0.811928	0.519988	0.816477	0.52	0.798549	0.52	0.798093
0.524975	0.773566	0.525068	0.799083	0.524963	0.81442	0.524906	0.817966	0.525	0.799118	0.525	0.799937
0.530067	0.775209	0.530041	0.799772	0.529957	0.814997	0.530061	0.820089	0.53	0.802642	0.53	0.801746
0.534985	0.776928	0.535014	0.802663	0.534958	0.818445	0.534983	0.820704	0.535	0.803259	0.535	0.803522
0.540013	0.778005	0.539986	0.804527	0.539964	0.819021	0.539907	0.823699	0.54	0.804967	0.54	0.805266
0.545009	0.780347	0.544957	0.806237	0.544977	0.821927	0.545067	0.825146	0.545	0.8069	0.545	0.806978
0.549974	0.782067	0.549928	0.808688	0.549994	0.822592	0.549994	0.826328	0.55	0.81018	0.55	0.80866
0.555046	0.784615	0.555006	0.809617	0.555018	0.824448	0.554923	0.82777	0.555	0.811205	0.555	0.810312
0.559951	0.786569	0.560084	0.81285	0.560046	0.825816	0.560088	0.829757	0.56	0.811171	0.56	0.811935
0.565098	0.788476	0.565053	0.812368	0.56508	0.827782	0.56502	0.831935	0.565	0.814395	0.565	0.81353
0.569945	0.789895	0.570021	0.814546	0.570005	0.82915	0.569953	0.832865	0.57	0.815151	0.57	0.815097
0.575032	0.791114	0.574989	0.816184	0.574934	0.829465	0.575004	0.834062	0.575	0.81672	0.575	0.816637
0.580089	0.793514	0.579957	0.817985	0.579983	0.831423	0.580057	0.836366	0.58	0.817396	0.58	0.818152
0.584985	0.794019	0.584924	0.819524	0.585036	0.834036	0.584994	0.836804	0.585	0.819406	0.585	0.819641
0.589985	0.796548	0.589998	0.821399	0.590095	0.835572	0.589932	0.838995	0.59	0.820368	0.59	0.821105
0.595089	0.797924	0.595072	0.822609	0.594927	0.837053	0.594988	0.839714	0.595	0.824384	0.595	0.822545
0.600034	0.800929	0.600037	0.824475	0.599995	0.837528	0.600045	0.841404	0.6	0.82497	0.6	0.823961
0.604952	0.800644	0.605001	0.826316	0.605066	0.838739	0.604986	0.842383	0.605	0.82784	0.605	0.825354
0.609973	0.802097	0.609965	0.826496	0.609911	0.840456	0.609928	0.843623	0.61	0.827328	0.61	0.826725
0.614967	0.804123	0.614929	0.829236	0.614991	0.841285	0.614988	0.844669	0.615	0.82953	0.615	0.828074
0.620062	0.805403	0.62	0.829913	0.620075	0.843467	0.620049	0.846587	0.62	0.830493	0.62	0.829401
0.625004	0.807632	0.62507	0.831272	0.624932	0.844189	0.624993	0.848151	0.625	0.831652	0.625	0.830707
0.62992	0.808282	0.630032	0.832687	0.630023	0.846691	0.629938	0.848815	0.63	0.83277	0.63	0.831994
0.634937	0.809507	0.634993	0.834138	0.635003	0.846287	0.635001	0.850094	0.635	0.83539	0.635	0.83326
0.639929	0.810666	0.639954	0.835384	0.639986	0.848079	0.640065	0.852093	0.64	0.83678	0.64	0.834506
0.64502	0.81232	0.644914	0.835983	0.645089	0.849687	0.645011	0.852756	0.645	0.837055	0.645	0.835734
0.650086	0.814766	0.650089	0.838988	0.649964	0.850133	0.649959	0.853626	0.65	0.837187	0.65	0.836943
0.655003	0.815599	0.655048	0.839042	0.655073	0.851319	0.654907	0.854968	0.655	0.839953	0.655	0.838134
0.66002	0.817394	0.660006	0.840549	0.659954	0.853551	0.660091	0.855835	0.66	0.840262	0.66	0.839307
0.665012	0.818029	0.664964	0.840697	0.66507	0.853633	0.66504	0.857962	0.665	0.840737	0.665	0.840463
0.669981	0.819057	0.669921	0.842616	0.669957	0.854621	0.669989	0.857604	0.67	0.843208	0.67	0.841601
0.674927	0.820402	0.675094	0.843825	0.67508	0.856538	0.674939	0.859772	0.675	0.844095	0.675	0.842723
0.67997	0.821796	0.68005	0.84524	0.679973	0.857042	0.680007	0.860409	0.68	0.845669	0.68	0.843829
0.68499	0.822691	0.685006	0.845789	0.684985	0.858137	0.685075	0.861012	0.685	0.846768	0.685	0.844919
0.689987	0.824023	0.689961	0.847045	0.69	0.859704	0.690026	0.862395	0.69	0.848163	0.69	0.845993
0.694961	0.82531	0.694915	0.847985	0.694901	0.860331	0.694977	0.863137	0.695	0.848912	0.695	0.847052
0.699914	0.826425	0.700084	0.848752	0.700038	0.86114	0.699929	0.864673	0.7	0.850145	0.7	0.848097
0.705079	0.827445	0.705038	0.849766	0.704944	0.862617	0.704998	0.86535	0.705	0.851893	0.705	0.849126
0.709988	0.829216	0.709991	0.851342	0.710087	0.863767	0.710068	0.866166	0.71	0.851159	0.71	0.850141
0.714992	0.830293	0.714943	0.852314	0.714998	0.86459	0.715021	0.867346	0.715	0.852786	0.715	0.851143
0.719974	0.830449	0.720002	0.853728	0.719912	0.865267	0.719973	0.867235	0.72	0.853599	0.72	0.85213
0.725051	0.831105	0.725061	0.854797	0.725062	0.86695	0.724926	0.868864	0.725	0.855245	0.725	0.853104
0.729991	0.832499	0.730011	0.855733	0.72998	0.867262	0.729997	0.870051	0.73	0.855357	0.73	0.854065
0.734911	0.834613	0.734962	0.85597	0.734901	0.868117	0.735068	0.870886	0.735	0.856938	0.735	0.855013
0.739925	0.834341	0.739911	0.85755	0.740058	0.868696	0.740021	0.871623	0.74	0.857269	0.74	0.855949
0.744918	0.836348	0.745075	0.858514	0.744983	0.870042	0.744974	0.871882	0.745	0.859674	0.745	0.856872
0.750004	0.837185	0.750023	0.859893	0.74991	0.871038	0.749927	0.872796	0.75	0.860579	0.75	0.857782
0.755069	0.838667	0.754971	0.860488	0.755074	0.871061	0.754999	0.874221	0.755	0.860521	0.755	0.858681
0.760002	0.839165	0.759918	0.860367	0.760005	0.872097	0.76007	0.875025	0.76	0.860433	0.76	0.859569
0.764916	0.839126	0.76508	0.861912	0.764938	0.872553	0.765024	0.876259	0.765	0.860798	0.765	0.860444
0.770033	0.840707	0.770026	0.862873	0.76999	0.874236	0.769977	0.876364	0.77	0.863685	0.77	0.861309
0.774908	0.841729	0.774972	0.863991	0.775045	0.874675	0.774931	0.878133	0.775	0.864276	0.775	0.862163
0.779986	0.842926	0.779917	0.864955	0.779983	0.876106	0.780003	0.878026	0.78	0.864229	0.78	0.863005
0.785044	0.843723	0.785076	0.865438	0.784923	0.876576	0.785074	0.878736	0.785	0.866238	0.785	0.863838
0.790083	0.845122	0.79002	0.86714	0.789983	0.877161	0.790028	0.87988	0.79	0.867116	0.79	0.864659
0.794994	0.845957	0.794963	0.867155	0.795044	0.878446	0.794981	0.880326	0.795	0.86772	0.795	0.865471
0.799996	0.847398	0.799906	0.868442	0.79999	0.878809	0.799935	0.881419	0.8	0.86792	0.8	0.866272
0.805088	0.847468	0.805063	0.869268	0.804937	0.87943	0.805006	0.88239	0.805	0.868936	0.805	0.867064
0.810053	0.849641	0.810004	0.869688	0.810003	0.881079	0.810077	0.882797	0.81	0.871076	0.81	0.867846
0.815	0.84932	0.814945	0.870822	0.815071	0.881758	0.815031	0.883321	0.815	0.871607	0.815	0.868619
0.81993	0.849602	0.819993	0.871942	0.820022	0.881618	0.819984	0.884588	0.82	0.872221	0.82	0.869382
0.825056	0.851165	0.82504	0.872863	0.824975	0.882648	0.824937	0.885097	0.825	0.871728	0.825	0.870136
0.829951	0.851813	0.82998	0.874101	0.829929	0.883369	0.830008	0.886071	0.83	0.872857	0.83	0.870881
0.835041	0.85217	0.834919	0.873853	0.835003	0.883626	0.835079	0.886524	0.835	0.873721	0.835	0.871618
0.839902	0.853686	0.840072	0.875363	0.840078	0.884661	0.840031	0.887177	0.84	0.875072	0.84	0.872345
0.844957	0.854448	0.845009	0.875834	0.845036	0.886048	0.844984	0.887761	0.845	0.875449	0.845	0.873064
0.849995	0.856498	0.849946	0.876329	0.849996	0.88658	0.849936	0.88844	0.85	0.876553	0.85	0.873775
0.855016	0.855931	0.855097	0.877247	0.854957	0.886899	0.855006	0.889219	0.855	0.877831	0.855	0.874478
0.86002	0.856154	0.860033	0.877286	0.859919	0.887116	0.860076	0.889802	0.86	0.877835	0.86	0.875172
0.865007	0.857918	0.864969	0.878283	0.865	0.888387	0.865028	0.890649	0.865	0.879134	0.865	0.875859
0.869978	0.858103	0.869904	0.87864	0.870083	0.889179	0.86998	0.89127	0.87	0.879463	0.87	0.876537
0.874933	0.859442	0.875052	0.879296	0.875048	0.889785	0.874932	0.891737	0.875	0.878775	0.875	0.877209
0.880077	0.859075	0.879986	0.88076	0.880015	0.890197	0.880001	0.892562	0.88	0.880193	0.88	0.877872
0.885	0.860487	0.884919	0.881151	0.884982	0.890929	0.88507	0.893083	0.885	0.880943	0.885	0.878528
0.889908	0.861641	0.890066	0.88141	0.889951	0.891332	0.890021	0.893572	0.89	0.88142	0.89	0.879177
0.895003	0.861839	0.894998	0.881946	0.894921	0.89194	0.894971	0.894353	0.895	0.883171	0.895	0.879819
0.900083	0.862656	0.89993	0.883238	0.90001	0.892685	0.899922	0.894731	0.9	0.882852	0.9	0.880453
0.904944	0.863351	0.905075	0.883488	0.9051	0.893231	0.90499	0.894896	0.905	0.884088	0.905	0.881081
0.909992	0.86363	0.910006	0.884065	0.910072	0.893775	0.910058	0.895954	0.91	0.884277	0.91	0.881702
0.915025	0.864382	0.914935	0.8848	0.915045	0.89416	0.915007	0.89653	0.915	0.885335	0.915	0.882316
0.920042	0.866018	0.920079	0.885928	0.92002	0.894397	0.919957	0.897419	0.92	0.885687	0.92	0.882923
0.925045	0.866312	0.925008	0.885955	0.924995	0.896193	0.924906	0.897589	0.925	0.886541	0.925	0.883524
0.930032	0.867229	0.929936	0.887015	0.929971	0.896342	0.93009	0.897945	0.93	0.88641	0.93	0.884119
0.935004	0.867296	0.935078	0.887168	0.934947	0.89673	0.935039	0.898287	0.935	0.88674	0.935	0.884707
0.939962	0.868005	0.940004	0.888495	0.939925	0.897197	0.939987	0.899439	0.94	0.887686	0.94	0.88529
0.944906	0.8685	0.944931	0.888855	0.944903	0.898209	0.944935	0.900304	0.945	0.888319	0.945	0.885866
0.950032	0.869073	0.950071	0.889398	0.950001	0.898577	0.950001	0.899766	0.95	0.888517	0.95	0.886436
0.954947	0.870144	0.954996	0.89001	0.955099	0.89923	0.955066	0.900677	0.955	0.889667	0.955	0.887
0.960044	0.870232	0.959921	0.890679	0.960079	0.898833	0.960013	0.901311	0.96	0.890997	0.96	0.887558
0.964931	0.871413	0.965059	0.890618	0.96506	0.899771	0.96496	0.902167	0.965	0.890941	0.965	0.888111
0.969999	0.871642	0.969983	0.891999	0.970042	0.900711	0.969907	0.902242	0.97	0.8923	0.97	0.888658
0.975053	0.87329	0.974906	0.892685	0.975024	0.900996	0.975088	0.902786	0.975	0.89232	0.975	0.889199
0.980093	0.872711	0.980042	0.892507	0.980007	0.901161	0.980034	0.903306	0.98	0.89289	0.98	0.889735
0.984926	0.873711	0.984964	0.893347	0.984991	0.902287	0.98498	0.904039	0.985	0.8931	0.985	0.890265
0.989938	0.873268	0.9901	0.893954	0.989975	0.902564	0.989925	0.904272	0.99	0.893425	0.99	0.890791
0.994937	0.874947	0.995021	0.894607	0.99496	0.902778	0.994988	0.904946	0.995	0.893825	0.995	0.891311
0.999923	0.87522	0.999941	0.895601	0.999945	0.903631	1.00005	0.905666	1	0.894402	1	0.891826
