# Supplementary material for: Equivalence and its invalidation between non-Markovian and Markovian spreading dynamics on complex networks
Source: Nat Commun. 2019 Aug 23;10:3748. doi: 10.1038/s41467-019-11763-z (PMC6707263; doi:10.1038/s41467-019-11763-z)
Supplement: Supplementary file 3 — Source Data [file 41467_2019_11763_MOESM3_ESM.zip › data/Figure_4/Fig4_II_Scale-free.dat]

0.00496831	0	0.00503198	0	0.00501526	0	0.00497719	0	0.005	0	0.005	6.85227E-43
0.00995125	0	0.0100634	0	0.0100316	0	0.00993985	0	0.01	0	0.01	8.46707E-40
0.0149757	0	0.0150942	0	0.0150155	0	0.015085	0	0.015	0	0.015	2.17588E-35
0.0199611	0	0.0199058	0	0.0199989	0	0.0199391	0	0.02	0	0.02	1.15791E-28
0.0250042	0	0.0249356	0	0.0250513	0	0.0249482	0	0.025	0	0.025	2.09541E-17
0.0300838	0	0.0299647	0	0.0299754	0	0.0299685	0	0.03	0	0.03	7.86592E-12
0.0349105	0	0.0349934	0	0.034956	0	0.0349312	0	0.035	0	0.035	1.1424E-6
0.0399928	0	0.0400214	1.813E-4	0.0399118	0	0.0400232	0	0.04	0	0.04	0.00315387
0.0449589	0	0.0450489	0	0.0449686	0	0.0449632	8.124E-4	0.045	0	0.045	0.015032
0.0499795	0	0.0500758	0.014878	0.0500889	0.0421774	0.0500493	0	0.05	0.0132943	0.05	0.0295049
0.0549228	0	0.0549929	0.030415	0.0550182	0.0408673	0.0550199	0.0465829	0.055	0.0362104	0.055	0.0458478
0.0600338	0.0447997	0.0599095	0.0496145	0.0599255	0.0614298	0.0600344	0.0620207	0.06	0.0564456	0.06	0.0635514
0.0649686	0.0639773	0.0649347	0.0660667	0.0650169	0.0760565	0.0650565	0.0770231	0.065	0.0761845	0.065	0.0821996
0.0699588	0.0693641	0.0699594	0.0887972	0.0700451	0.0953541	0.0700508	0.0914208	0.07	0.0859269	0.07	0.101449
0.0749964	0.101114	0.0749835	0.10443	0.0749835	0.112668	0.0749838	0.124754	0.075	0.112848	0.075	0.121018
0.0799055	0.108902	0.0800071	0.12896	0.080065	0.139059	0.0800976	0.134034	0.08	0.12692	0.08	0.140679
0.0850312	0.133011	0.0850301	0.15049	0.0850221	0.161396	0.0849646	0.151468	0.085	0.14625	0.085	0.160249
0.090037	0.150022	0.0900525	0.162675	0.0899678	0.177089	0.0899793	0.178249	0.09	0.169197	0.09	0.179587
0.0949425	0.168399	0.0950744	0.180211	0.0950285	0.197985	0.0949891	0.204883	0.095	0.181798	0.095	0.198586
0.10004	0.18848	0.100096	0.199958	0.100061	0.216455	0.0999791	0.209229	0.1	0.207668	0.1	0.217166
0.10491	0.202463	0.105007	0.219657	0.104909	0.23379	0.105092	0.242627	0.105	0.221458	0.105	0.235273
0.110089	0.219622	0.109918	0.236344	0.109995	0.24891	0.110004	0.253243	0.11	0.239042	0.11	0.252867
0.115055	0.235038	0.114938	0.250893	0.115027	0.271796	0.115018	0.278186	0.115	0.259092	0.115	0.269926
0.120068	0.251583	0.119957	0.268137	0.119994	0.287656	0.119967	0.294376	0.12	0.27726	0.12	0.286437
0.125012	0.268336	0.124976	0.283173	0.125042	0.306921	0.125006	0.309204	0.125	0.288991	0.125	0.302398
0.130004	0.285245	0.129993	0.299765	0.130013	0.322534	0.129962	0.334529	0.13	0.298603	0.13	0.317813
0.134935	0.295123	0.135011	0.315799	0.135056	0.336003	0.134999	0.344004	0.135	0.313613	0.135	0.332688
0.139915	0.309574	0.140028	0.327098	0.14001	0.352212	0.139936	0.356332	0.14	0.330793	0.14	0.347037
0.14494	0.32656	0.145044	0.341564	0.145029	0.366932	0.144943	0.371225	0.145	0.342621	0.145	0.360873
0.150007	0.337864	0.15006	0.358954	0.149947	0.382081	0.150019	0.385144	0.15	0.359105	0.15	0.374213
0.154927	0.351784	0.155075	0.372959	0.155091	0.391836	0.154977	0.393232	0.155	0.374972	0.155	0.387073
0.160077	0.366426	0.160089	0.384179	0.159959	0.404338	0.159995	0.417729	0.16	0.382482	0.16	0.399473
0.164909	0.373412	0.164994	0.397001	0.16505	0.415032	0.165071	0.429552	0.165	0.398565	0.165	0.411429
0.169965	0.384734	0.170008	0.409109	0.170024	0.430814	0.170011	0.436888	0.17	0.411828	0.17	0.422961
0.175061	0.397942	0.174912	0.418308	0.175048	0.441757	0.175002	0.447077	0.175	0.42374	0.175	0.434084
0.180032	0.408511	0.179924	0.432818	0.179946	0.453735	0.180041	0.465254	0.18	0.432704	0.18	0.444818
0.185048	0.418222	0.184936	0.440165	0.185066	0.463676	0.184931	0.474016	0.185	0.440807	0.185	0.455179
0.189949	0.427914	0.189947	0.450955	0.190055	0.47536	0.190061	0.485171	0.19	0.451161	0.19	0.465184
0.195051	0.436788	0.194958	0.460591	0.195087	0.486904	0.195035	0.491334	0.195	0.46757	0.195	0.474847
0.200041	0.447582	0.199968	0.472715	0.199979	0.496047	0.200049	0.503314	0.2	0.472129	0.2	0.484185
0.204927	0.457734	0.204977	0.480775	0.20491	0.504782	0.2051	0.516727	0.205	0.481904	0.205	0.493211
0.210004	0.46415	0.209986	0.488371	0.210063	0.512997	0.209983	0.526113	0.21	0.488962	0.21	0.50194
0.21498	0.473878	0.214995	0.499137	0.21507	0.52031	0.215001	0.529605	0.215	0.503994	0.215	0.510384
0.219999	0.482427	0.220002	0.505861	0.219925	0.531281	0.220052	0.541119	0.22	0.508408	0.22	0.518557
0.224924	0.487819	0.22501	0.51561	0.225002	0.537696	0.22503	0.551052	0.225	0.513121	0.225	0.526469
0.230028	0.497439	0.230016	0.52096	0.229924	0.544376	0.230038	0.556196	0.23	0.529897	0.23	0.534133
0.235038	0.504252	0.235023	0.532046	0.235068	0.558514	0.235073	0.566638	0.235	0.536291	0.235	0.54156
0.239962	0.513345	0.240028	0.536974	0.240052	0.561246	0.239924	0.571687	0.24	0.542675	0.24	0.548758
0.245057	0.520056	0.245033	0.543931	0.245067	0.570088	0.245011	0.577672	0.245	0.546004	0.245	0.555739
0.250066	0.526557	0.250038	0.5545	0.249917	0.57783	0.24991	0.579756	0.25	0.555224	0.25	0.562512
0.254994	0.534212	0.255042	0.560603	0.254989	0.583743	0.255045	0.591299	0.255	0.55981	0.255	0.569084
0.260086	0.541821	0.260045	0.564743	0.260089	0.589514	0.259988	0.598082	0.26	0.567058	0.26	0.575465
0.265099	0.548073	0.265048	0.573412	0.265019	0.595988	0.264951	0.604094	0.265	0.574268	0.265	0.581663
0.270036	0.552024	0.27005	0.578158	0.269974	0.604428	0.269935	0.611819	0.27	0.580087	0.27	0.587684
0.274902	0.558115	0.275052	0.585248	0.274953	0.608385	0.274937	0.614822	0.275	0.588157	0.275	0.593536
0.279925	0.563615	0.280053	0.592834	0.279957	0.612842	0.279957	0.623466	0.28	0.588587	0.28	0.599226
0.28499	0.570454	0.285053	0.596182	0.284983	0.620807	0.284996	0.627085	0.285	0.601689	0.285	0.60476
0.289983	0.574612	0.290053	0.601608	0.290033	0.624877	0.290051	0.636309	0.29	0.604368	0.29	0.610145
0.295018	0.578503	0.295053	0.606108	0.294901	0.628765	0.294901	0.640486	0.295	0.612863	0.295	0.615385
0.299986	0.586624	0.300051	0.612149	0.299994	0.636693	0.299987	0.643359	0.3	0.618548	0.3	0.620488
0.304995	0.591738	0.30505	0.617905	0.304903	0.639347	0.305088	0.652309	0.305	0.619976	0.305	0.625457
0.309941	0.596959	0.310047	0.62237	0.310038	0.644523	0.309981	0.655272	0.31	0.620391	0.31	0.630298
0.314928	0.59951	0.315045	0.629433	0.314986	0.652119	0.314998	0.661518	0.315	0.629999	0.315	0.635016
0.320059	0.605799	0.320041	0.632473	0.319953	0.657193	0.320028	0.663591	0.32	0.636272	0.32	0.639615
0.324925	0.608477	0.325037	0.638047	0.324938	0.659638	0.324958	0.66949	0.325	0.639743	0.325	0.6441
0.329934	0.616326	0.330033	0.641718	0.329941	0.664033	0.330011	0.671619	0.33	0.643401	0.33	0.648474
0.335082	0.618113	0.335028	0.647702	0.334961	0.669337	0.335076	0.678919	0.335	0.650738	0.335	0.652742
0.339975	0.625757	0.340022	0.650854	0.339998	0.673275	0.340039	0.683216	0.34	0.654399	0.34	0.656907
0.345007	0.6258	0.345016	0.65475	0.345051	0.676906	0.345012	0.686041	0.345	0.657636	0.345	0.660974
0.349983	0.632127	0.350009	0.658226	0.349909	0.680433	0.349994	0.689341	0.35	0.662724	0.35	0.664945
0.354906	0.637885	0.355002	0.664681	0.354994	0.688161	0.354986	0.696417	0.355	0.661469	0.355	0.668823
0.359964	0.641438	0.359994	0.667525	0.360095	0.690176	0.359986	0.699005	0.36	0.672198	0.36	0.672613
0.364969	0.644615	0.364985	0.670966	0.364997	0.692258	0.364995	0.701723	0.365	0.674748	0.365	0.676316
0.369922	0.64692	0.369976	0.675882	0.369913	0.696717	0.370012	0.706266	0.37	0.676608	0.37	0.679936
0.375007	0.652312	0.374967	0.678564	0.375057	0.69981	0.375036	0.70589	0.375	0.676791	0.375	0.683475
0.38004	0.655646	0.379957	0.680833	0.38	0.703966	0.380069	0.71206	0.38	0.683167	0.38	0.686937
0.385024	0.656739	0.384946	0.686866	0.384955	0.707785	0.384993	0.716138	0.385	0.687744	0.385	0.690323
0.38996	0.660691	0.389935	0.689004	0.389923	0.712902	0.389925	0.717276	0.39	0.690238	0.39	0.693636
0.395024	0.664976	0.394923	0.6935	0.394904	0.715127	0.394977	0.721454	0.395	0.693344	0.395	0.696878
0.400041	0.668137	0.399911	0.696115	0.400005	0.71667	0.400036	0.724738	0.4	0.696717	0.4	0.700052
0.405011	0.671189	0.405006	0.698909	0.4049	0.719475	0.404986	0.728488	0.405	0.700623	0.405	0.70316
0.409937	0.675025	0.409993	0.702654	0.409916	0.723806	0.409941	0.731837	0.41	0.701518	0.41	0.706203
0.414987	0.678637	0.415087	0.706171	0.414942	0.725288	0.415017	0.734198	0.415	0.707387	0.415	0.709184
0.419993	0.682556	0.420072	0.707346	0.41998	0.729412	0.420098	0.737737	0.42	0.710144	0.42	0.712104
0.424956	0.682742	0.425057	0.711119	0.425028	0.733263	0.424954	0.740629	0.425	0.716293	0.425	0.714966
0.430041	0.687016	0.430041	0.71438	0.430087	0.733839	0.430045	0.741445	0.43	0.714411	0.43	0.71777
0.43492	0.68961	0.435025	0.718004	0.434936	0.737805	0.434909	0.743874	0.435	0.717811	0.435	0.72052
0.440081	0.694166	0.440008	0.721511	0.440014	0.741498	0.440009	0.746779	0.44	0.71987	0.44	0.723216
0.44504	0.695322	0.444991	0.722731	0.444992	0.744383	0.444998	0.750661	0.445	0.722351	0.445	0.725859
0.449959	0.697438	0.449973	0.726384	0.449979	0.745819	0.449991	0.753956	0.45	0.726042	0.45	0.728453
0.454998	0.700827	0.454954	0.728298	0.455086	0.748884	0.454987	0.755436	0.455	0.729455	0.455	0.730996
0.459996	0.702923	0.459935	0.73038	0.45998	0.751563	0.459987	0.75807	0.46	0.73301	0.46	0.733492
0.464957	0.705158	0.464915	0.73336	0.464993	0.753455	0.46499	0.761036	0.465	0.735079	0.465	0.735942
0.470033	0.707433	0.470003	0.736046	0.470015	0.755925	0.469997	0.763823	0.47	0.736757	0.47	0.738346
0.475071	0.712005	0.475091	0.738743	0.474933	0.758137	0.475007	0.766442	0.475	0.741776	0.475	0.740707
0.479921	0.712899	0.48007	0.740096	0.480082	0.760788	0.480021	0.76767	0.48	0.740626	0.48	0.743024
0.485036	0.716213	0.485048	0.743889	0.485016	0.761542	0.48492	0.769528	0.485	0.743365	0.485	0.7453
0.489965	0.719179	0.490025	0.746186	0.489957	0.764944	0.490056	0.771918	0.49	0.745952	0.49	0.747536
0.495008	0.7212	0.495002	0.748248	0.494905	0.766699	0.49496	0.773335	0.495	0.746658	0.495	0.749732
0.500014	0.721789	0.499978	0.749945	0.500086	0.768873	0.499985	0.774844	0.5	0.750918	0.5	0.751889
0.504987	0.725163	0.504954	0.75223	0.505048	0.773423	0.505011	0.778317	0.505	0.754617	0.505	0.754009
0.51007	0.727075	0.50993	0.754904	0.510017	0.773979	0.509923	0.780474	0.51	0.753946	0.51	0.756093
0.514976	0.729132	0.514904	0.756203	0.514993	0.776153	0.515072	0.780722	0.515	0.757298	0.515	0.758141
0.519992	0.73158	0.520095	0.758049	0.519975	0.778293	0.519988	0.784455	0.52	0.761219	0.52	0.760154
0.524975	0.734299	0.525068	0.760557	0.524963	0.779799	0.524906	0.785073	0.525	0.760418	0.525	0.762133
0.530067	0.735371	0.530041	0.762295	0.529957	0.780508	0.530061	0.788406	0.53	0.76327	0.53	0.76408
0.534985	0.737092	0.535014	0.765254	0.534958	0.783445	0.534983	0.788951	0.535	0.765799	0.535	0.765994
0.540013	0.739057	0.539986	0.766591	0.539964	0.785133	0.539907	0.791821	0.54	0.765973	0.54	0.767878
0.545009	0.74264	0.544957	0.768353	0.544977	0.78649	0.545067	0.79327	0.545	0.769306	0.545	0.76973
0.549974	0.743701	0.549928	0.770804	0.549994	0.788025	0.549994	0.795798	0.55	0.772727	0.55	0.771553
0.555046	0.744276	0.555006	0.773634	0.555018	0.789851	0.554923	0.796645	0.555	0.774022	0.555	0.773346
0.559951	0.746543	0.560084	0.773507	0.560046	0.792686	0.560088	0.799654	0.56	0.774763	0.56	0.775111
0.565098	0.748931	0.565053	0.776561	0.56508	0.79449	0.56502	0.799486	0.565	0.776682	0.565	0.776849
0.569945	0.750574	0.570021	0.778357	0.570005	0.796855	0.569953	0.801237	0.57	0.778034	0.57	0.778559
0.575032	0.750912	0.574989	0.779401	0.574934	0.797623	0.575004	0.803446	0.575	0.781277	0.575	0.780242
0.580089	0.753464	0.579957	0.780771	0.579983	0.79989	0.580057	0.805604	0.58	0.782039	0.58	0.7819
0.584985	0.756037	0.584924	0.783303	0.585036	0.800564	0.584994	0.807757	0.585	0.78364	0.585	0.783533
0.589985	0.757086	0.589998	0.785739	0.590095	0.803239	0.589932	0.808672	0.59	0.785688	0.59	0.785141
0.595089	0.759373	0.595072	0.786115	0.594927	0.804391	0.594988	0.810146	0.595	0.785337	0.595	0.786724
0.600034	0.760956	0.600037	0.788359	0.599995	0.805382	0.600045	0.812314	0.6	0.788866	0.6	0.788284
0.604952	0.761788	0.605001	0.789164	0.605066	0.806906	0.604986	0.813551	0.605	0.790195	0.605	0.789821
0.609973	0.76446	0.609965	0.791706	0.609911	0.809175	0.609928	0.814194	0.61	0.791203	0.61	0.791335
0.614967	0.765621	0.614929	0.792832	0.614991	0.809508	0.614988	0.81518	0.615	0.79257	0.615	0.792827
0.620062	0.767786	0.62	0.794141	0.620075	0.811559	0.620049	0.817314	0.62	0.79408	0.62	0.794298
0.625004	0.767957	0.62507	0.796342	0.624932	0.813644	0.624993	0.819122	0.625	0.796664	0.625	0.795747
0.62992	0.772098	0.630032	0.796246	0.630023	0.814123	0.629938	0.821412	0.63	0.797359	0.63	0.797176
0.634937	0.771457	0.634993	0.798882	0.635003	0.817086	0.635001	0.821134	0.635	0.799504	0.635	0.798584
0.639929	0.773894	0.639954	0.799835	0.639986	0.817119	0.640065	0.822993	0.64	0.799798	0.64	0.799973
0.64502	0.774399	0.644914	0.801978	0.645089	0.81812	0.645011	0.823896	0.645	0.803333	0.645	0.801342
0.650086	0.776163	0.650089	0.802603	0.649964	0.819871	0.649959	0.8245	0.65	0.804451	0.65	0.802692
0.655003	0.77732	0.655048	0.804488	0.655073	0.820582	0.654907	0.826408	0.655	0.806071	0.655	0.804023
0.66002	0.778127	0.660006	0.806507	0.659954	0.822129	0.660091	0.828387	0.66	0.807152	0.66	0.805337
0.665012	0.780073	0.664964	0.807402	0.66507	0.822992	0.66504	0.828669	0.665	0.808952	0.665	0.806632
0.669981	0.781298	0.669921	0.807909	0.669957	0.825179	0.669989	0.830588	0.67	0.808875	0.67	0.80791
0.674927	0.783714	0.675094	0.809688	0.67508	0.826429	0.674939	0.831035	0.675	0.809415	0.675	0.80917
0.67997	0.784716	0.68005	0.810374	0.679973	0.827632	0.680007	0.832205	0.68	0.812278	0.68	0.810414
0.68499	0.786486	0.685006	0.812169	0.684985	0.828442	0.685075	0.834439	0.685	0.814226	0.685	0.811642
0.689987	0.787363	0.689961	0.812907	0.69	0.829696	0.690026	0.835831	0.69	0.814763	0.69	0.812853
0.694961	0.788387	0.694915	0.815403	0.694901	0.831228	0.694977	0.836028	0.695	0.815245	0.695	0.814048
0.699914	0.790325	0.700084	0.816526	0.700038	0.832488	0.699929	0.837196	0.7	0.813349	0.7	0.815228
0.705079	0.791219	0.705038	0.817468	0.704944	0.834088	0.704998	0.838856	0.705	0.818261	0.705	0.816393
0.709988	0.792276	0.709991	0.818899	0.710087	0.834823	0.710068	0.838841	0.71	0.818047	0.71	0.817542
0.714992	0.792066	0.714943	0.81928	0.714998	0.836324	0.715021	0.840543	0.715	0.821306	0.715	0.818677
0.719974	0.795991	0.720002	0.821348	0.719912	0.836234	0.719973	0.841561	0.72	0.821042	0.72	0.819798
0.725051	0.796244	0.725061	0.822053	0.725062	0.837827	0.724926	0.842918	0.725	0.823675	0.725	0.820904
0.729991	0.79649	0.730011	0.823278	0.72998	0.839202	0.729997	0.843216	0.73	0.822992	0.73	0.821997
0.734911	0.798134	0.734962	0.824503	0.734901	0.838879	0.735068	0.84337	0.735	0.824874	0.735	0.823076
0.739925	0.799266	0.739911	0.825145	0.740058	0.840533	0.740021	0.844826	0.74	0.824209	0.74	0.824142
0.744918	0.800865	0.745075	0.825411	0.744983	0.84231	0.744974	0.84637	0.745	0.825676	0.745	0.825195
0.750004	0.800978	0.750023	0.827411	0.74991	0.843667	0.749927	0.847513	0.75	0.828164	0.75	0.826234
0.755069	0.802871	0.754971	0.82857	0.755074	0.842882	0.754999	0.848415	0.755	0.828113	0.755	0.827262
0.760002	0.803443	0.759918	0.830029	0.760005	0.844305	0.76007	0.848723	0.76	0.829881	0.76	0.828276
0.764916	0.804697	0.76508	0.83044	0.764938	0.846343	0.765024	0.84993	0.765	0.831459	0.765	0.829279
0.770033	0.806352	0.770026	0.831741	0.76999	0.84657	0.769977	0.850865	0.77	0.832675	0.77	0.83027
0.774908	0.806563	0.774972	0.832771	0.775045	0.847566	0.774931	0.851579	0.775	0.832954	0.775	0.831249
0.779986	0.807761	0.779917	0.833763	0.779983	0.848553	0.780003	0.853465	0.78	0.83554	0.78	0.832216
0.785044	0.809607	0.785076	0.834477	0.784923	0.850422	0.785074	0.853861	0.785	0.835715	0.785	0.833172
0.790083	0.809883	0.79002	0.836258	0.789983	0.849871	0.790028	0.8551	0.79	0.834875	0.79	0.834117
0.794994	0.810863	0.794963	0.836849	0.795044	0.850918	0.794981	0.85645	0.795	0.836753	0.795	0.835051
0.799996	0.812236	0.799906	0.838151	0.79999	0.852697	0.799935	0.856567	0.8	0.838109	0.8	0.835975
0.805088	0.812541	0.805063	0.839061	0.804937	0.853517	0.805006	0.857669	0.805	0.839075	0.805	0.836887
0.810053	0.813055	0.810004	0.840012	0.810003	0.854062	0.810077	0.859176	0.81	0.83845	0.81	0.83779
0.815	0.8152	0.814945	0.840108	0.815071	0.855266	0.815031	0.8597	0.815	0.841682	0.815	0.838682
0.81993	0.81453	0.819993	0.84119	0.820022	0.856119	0.819984	0.86057	0.82	0.841568	0.82	0.839564
0.825056	0.816848	0.82504	0.842293	0.824975	0.856964	0.824937	0.860272	0.825	0.84298	0.825	0.840436
0.829951	0.818895	0.82998	0.843486	0.829929	0.857269	0.830008	0.862336	0.83	0.844284	0.83	0.841299
0.835041	0.818894	0.834919	0.84409	0.835003	0.857957	0.835079	0.862735	0.835	0.843099	0.835	0.842152
0.839902	0.819959	0.840072	0.844437	0.840078	0.8587	0.840031	0.863331	0.84	0.845372	0.84	0.842995
0.844957	0.819776	0.845009	0.846239	0.845036	0.859693	0.844984	0.863362	0.845	0.845689	0.845	0.84383
0.849995	0.821425	0.849946	0.846128	0.849996	0.860904	0.849936	0.864479	0.85	0.847363	0.85	0.844655
0.855016	0.821587	0.855097	0.847393	0.854957	0.861531	0.855006	0.865483	0.855	0.8484	0.855	0.845471
0.86002	0.822334	0.860033	0.848625	0.859919	0.861843	0.860076	0.866513	0.86	0.848486	0.86	0.846279
0.865007	0.823701	0.864969	0.849415	0.865	0.863204	0.865028	0.86677	0.865	0.849373	0.865	0.847078
0.869978	0.825897	0.869904	0.849162	0.870083	0.864131	0.86998	0.868432	0.87	0.850303	0.87	0.847868
0.874933	0.824416	0.875052	0.850765	0.875048	0.864541	0.874932	0.868945	0.875	0.850942	0.875	0.84865
0.880077	0.825862	0.879986	0.851335	0.880015	0.865358	0.880001	0.868979	0.88	0.851746	0.88	0.849424
0.885	0.827867	0.884919	0.852184	0.884982	0.866166	0.88507	0.870306	0.885	0.852424	0.885	0.85019
0.889908	0.828505	0.890066	0.852897	0.889951	0.867039	0.890021	0.87054	0.89	0.852823	0.89	0.850947
0.895003	0.828537	0.894998	0.853597	0.894921	0.86743	0.894971	0.871489	0.895	0.852903	0.895	0.851697
0.900083	0.829056	0.89993	0.854869	0.90001	0.868162	0.899922	0.872514	0.9	0.854553	0.9	0.852439
0.904944	0.83062	0.905075	0.855945	0.9051	0.869065	0.90499	0.873279	0.905	0.855497	0.905	0.853174
0.909992	0.831362	0.910006	0.85573	0.910072	0.869475	0.910058	0.87377	0.91	0.856076	0.91	0.853901
0.915025	0.831865	0.914935	0.857348	0.915045	0.870552	0.915007	0.873632	0.915	0.856422	0.915	0.85462
0.920042	0.832317	0.920079	0.857619	0.92002	0.87031	0.919957	0.874683	0.92	0.857119	0.92	0.855333
0.925045	0.833351	0.925008	0.858361	0.924995	0.87168	0.924906	0.87514	0.925	0.858904	0.925	0.856038
0.930032	0.834161	0.929936	0.859661	0.929971	0.872535	0.93009	0.876059	0.93	0.858572	0.93	0.856736
0.935004	0.835005	0.935078	0.860339	0.934947	0.872637	0.935039	0.876749	0.935	0.859942	0.935	0.857427
0.939962	0.835564	0.940004	0.860352	0.939925	0.87328	0.939987	0.877602	0.94	0.861467	0.94	0.858111
0.944906	0.836365	0.944931	0.861667	0.944903	0.873931	0.944935	0.87752	0.945	0.861093	0.945	0.858789
0.950032	0.836799	0.950071	0.861594	0.950001	0.875028	0.950001	0.878153	0.95	0.861571	0.95	0.85946
0.954947	0.837738	0.954996	0.8622	0.955099	0.876023	0.955066	0.879223	0.955	0.863151	0.955	0.860124
0.960044	0.839529	0.959921	0.863492	0.960079	0.876676	0.960013	0.879613	0.96	0.864621	0.96	0.860782
0.964931	0.838924	0.965059	0.864401	0.96506	0.876803	0.96496	0.880527	0.965	0.862734	0.965	0.861433
0.969999	0.839811	0.969983	0.865094	0.970042	0.877623	0.969907	0.881504	0.97	0.864035	0.97	0.862078
0.975053	0.840351	0.974906	0.865424	0.975024	0.878416	0.975088	0.882023	0.975	0.864387	0.975	0.862718
0.980093	0.841665	0.980042	0.866468	0.980007	0.878815	0.980034	0.882627	0.98	0.865785	0.98	0.86335
0.984926	0.842189	0.984964	0.866529	0.984991	0.879572	0.98498	0.882643	0.985	0.865151	0.985	0.863977
0.989938	0.842539	0.9901	0.867451	0.989975	0.880429	0.989925	0.883065	0.99	0.866323	0.99	0.864598
0.994937	0.844362	0.995021	0.868003	0.99496	0.880742	0.994988	0.883523	0.995	0.867312	0.995	0.865214
0.999923	0.844329	0.999941	0.867843	0.999945	0.881453	1.00005	0.884605	1	0.868467	1	0.865823
