# Supplementary material for: Equivalence and its invalidation between non-Markovian and Markovian spreading dynamics on complex networks
Source: Nat Commun. 2019 Aug 23;10:3748. doi: 10.1038/s41467-019-11763-z (PMC6707263; doi:10.1038/s41467-019-11763-z)
Supplement: Supplementary file 3 — Source Data [file 41467_2019_11763_MOESM3_ESM.zip › data/Figure_5/Fig5_I_Hamsterster.dat]

0.005	0.378523	0.005	0.163725	0.005	0	0.005	0	0.005	0	0.005	2.0642E-40
0.01	0.389423	0.01	0.182883	0.01	0	0.01	0	0.01	0	0.01	2.59284E-30
0.015	0.401645	0.015	0.18923	0.015	0.0578298	0.015	0	0.015	0	0.015	4.18133E-13
0.02	0.406799	0.02	0.215151	0.02	0.0786117	0.02	0.0356195	0.02	0	0.02	0.00110731
0.025	0.421299	0.025	0.22902	0.025	0.105212	0.025	0.0714324	0.025	0.0098648	0.025	0.0264483
0.03	0.422461	0.03	0.242498	0.03	0.133631	0.03	0.0957815	0.03	0.0488681	0.03	0.0524199
0.035	0.432915	0.035	0.256464	0.035	0.159204	0.035	0.119551	0.035	0.0682428	0.035	0.0773909
0.04	0.431449	0.04	0.261219	0.04	0.172427	0.04	0.148075	0.04	0.0960169	0.04	0.10085
0.045	0.455363	0.045	0.280041	0.045	0.195559	0.045	0.170988	0.045	0.124428	0.045	0.122696
0.05	0.443678	0.05	0.293374	0.05	0.213687	0.05	0.191237	0.05	0.139047	0.05	0.143023
0.055	0.468192	0.055	0.30077	0.055	0.228482	0.055	0.221049	0.055	0.156343	0.055	0.161993
0.06	0.476928	0.06	0.316319	0.06	0.247773	0.06	0.229741	0.06	0.175399	0.06	0.179792
0.065	0.473403	0.065	0.323642	0.065	0.259576	0.065	0.241974	0.065	0.197831	0.065	0.196554
0.07	0.481133	0.07	0.337831	0.07	0.274457	0.07	0.259016	0.07	0.205085	0.07	0.21233
0.075	0.478347	0.075	0.346498	0.075	0.286946	0.075	0.270553	0.075	0.224716	0.075	0.227171
0.08	0.482439	0.08	0.35348	0.08	0.304619	0.08	0.289829	0.08	0.235435	0.08	0.241149
0.085	0.495563	0.085	0.359644	0.085	0.315532	0.085	0.30183	0.085	0.25565	0.085	0.254444
0.09	0.502019	0.09	0.3663	0.09	0.322599	0.09	0.314502	0.09	0.2625	0.09	0.267175
0.095	0.501039	0.095	0.385216	0.095	0.332777	0.095	0.322012	0.095	0.279441	0.095	0.279229
0.1	0.504178	0.1	0.386438	0.1	0.341595	0.1	0.332711	0.1	0.283912	0.1	0.290654
0.105	0.518892	0.105	0.394404	0.105	0.352962	0.105	0.346746	0.105	0.295618	0.105	0.301505
0.11	0.524427	0.11	0.402406	0.11	0.364063	0.11	0.355589	0.11	0.312451	0.11	0.311833
0.115	0.522757	0.115	0.41147	0.115	0.37377	0.115	0.363027	0.115	0.315237	0.115	0.321682
0.12	0.521281	0.12	0.420512	0.12	0.378409	0.12	0.373366	0.12	0.326913	0.12	0.33109
0.125	0.533126	0.125	0.424785	0.125	0.387049	0.125	0.380732	0.125	0.332492	0.125	0.340095
0.13	0.537113	0.13	0.431606	0.13	0.394399	0.13	0.389514	0.13	0.34271	0.13	0.348727
0.135	0.531954	0.135	0.43754	0.135	0.400597	0.135	0.394311	0.135	0.355929	0.135	0.357015
0.14	0.536084	0.14	0.440745	0.14	0.410115	0.14	0.403945	0.14	0.362038	0.14	0.364994
0.145	0.543909	0.145	0.447178	0.145	0.41525	0.145	0.405904	0.145	0.362196	0.145	0.37272
0.15	0.543818	0.15	0.447628	0.15	0.42293	0.15	0.413997	0.15	0.378679	0.15	0.380214
0.155	0.551506	0.155	0.45681	0.155	0.429343	0.155	0.422646	0.155	0.373678	0.155	0.387454
0.16	0.545514	0.16	0.461003	0.16	0.434508	0.16	0.4295	0.16	0.38784	0.16	0.394445
0.165	0.550669	0.165	0.467019	0.165	0.442852	0.165	0.433136	0.165	0.401028	0.165	0.401199
0.17	0.563054	0.17	0.467603	0.17	0.447337	0.17	0.439075	0.17	0.393719	0.17	0.407728
0.175	0.559399	0.175	0.478152	0.175	0.451534	0.175	0.448951	0.175	0.40175	0.175	0.414046
0.18	0.560258	0.18	0.480963	0.18	0.461776	0.18	0.453401	0.18	0.41219	0.18	0.420174
0.185	0.572314	0.185	0.486885	0.185	0.461579	0.185	0.458227	0.185	0.419844	0.185	0.42614
0.19	0.564267	0.19	0.489697	0.19	0.469913	0.19	0.46518	0.19	0.418561	0.19	0.431947
0.195	0.56766	0.195	0.497299	0.195	0.472357	0.195	0.467341	0.195	0.423155	0.195	0.437595
0.2	0.576593	0.2	0.497256	0.2	0.4788	0.2	0.476573	0.2	0.436585	0.2	0.44311
0.205	0.576201	0.205	0.497783	0.205	0.483425	0.205	0.474526	0.205	0.440282	0.205	0.44851
0.21	0.573197	0.21	0.507924	0.21	0.484698	0.21	0.48065	0.21	0.444481	0.21	0.453778
0.215	0.583517	0.215	0.511254	0.215	0.48981	0.215	0.488326	0.215	0.450047	0.215	0.458909
0.22	0.581977	0.22	0.516411	0.22	0.4961	0.22	0.489273	0.22	0.455852	0.22	0.463916
0.225	0.590404	0.225	0.520253	0.225	0.496895	0.225	0.492514	0.225	0.457965	0.225	0.468803
0.23	0.593283	0.23	0.522666	0.23	0.505716	0.23	0.49644	0.23	0.462024	0.23	0.473566
0.235	0.592718	0.235	0.524484	0.235	0.506239	0.235	0.499069	0.235	0.462558	0.235	0.478204
0.24	0.599569	0.24	0.52963	0.24	0.510579	0.24	0.507893	0.24	0.475728	0.24	0.48273
0.245	0.596679	0.245	0.532721	0.245	0.514705	0.245	0.513141	0.245	0.475377	0.245	0.487181
0.25	0.601262	0.25	0.537542	0.25	0.517419	0.25	0.518867	0.25	0.48416	0.25	0.491622
0.255	0.600914	0.255	0.537335	0.255	0.522532	0.255	0.520091	0.255	0.48809	0.255	0.496087
0.26	0.600721	0.26	0.540708	0.26	0.524829	0.26	0.525499	0.26	0.484255	0.26	0.500529
0.265	0.599269	0.265	0.544671	0.265	0.531922	0.265	0.525983	0.265	0.486542	0.265	0.504892
0.27	0.597878	0.27	0.547953	0.27	0.533618	0.27	0.528615	0.27	0.501661	0.27	0.509152
0.275	0.610862	0.275	0.551455	0.275	0.535573	0.275	0.533937	0.275	0.495918	0.275	0.513305
0.28	0.615408	0.28	0.551675	0.28	0.536777	0.28	0.538697	0.28	0.507171	0.28	0.517356
0.285	0.607547	0.285	0.556351	0.285	0.544042	0.285	0.541133	0.285	0.508304	0.285	0.521307
0.29	0.614334	0.29	0.558446	0.29	0.545516	0.29	0.543094	0.29	0.511712	0.29	0.525162
0.295	0.616662	0.295	0.563849	0.295	0.551062	0.295	0.546791	0.295	0.515567	0.295	0.528926
0.3	0.616565	0.3	0.559043	0.3	0.550349	0.3	0.548819	0.3	0.514847	0.3	0.532601
0.305	0.620344	0.305	0.566719	0.305	0.553847	0.305	0.55257	0.305	0.5166	0.305	0.536191
0.31	0.615583	0.31	0.570352	0.31	0.558182	0.31	0.554893	0.31	0.525589	0.31	0.539699
0.315	0.623056	0.315	0.569977	0.315	0.55908	0.315	0.55741	0.315	0.526895	0.315	0.54313
0.32	0.631001	0.32	0.57223	0.32	0.562908	0.32	0.560573	0.32	0.52689	0.32	0.54649
0.325	0.634215	0.325	0.574164	0.325	0.564229	0.325	0.561711	0.325	0.529164	0.325	0.54979
0.33	0.633075	0.33	0.576787	0.33	0.567778	0.33	0.5654	0.33	0.53944	0.33	0.553049
0.335	0.633985	0.335	0.580535	0.335	0.57016	0.335	0.567359	0.335	0.541674	0.335	0.556288
0.34	0.640808	0.34	0.585539	0.34	0.572637	0.34	0.569329	0.34	0.543505	0.34	0.559509
0.345	0.639061	0.345	0.58498	0.345	0.572032	0.345	0.572967	0.345	0.538594	0.345	0.562698
0.35	0.636894	0.35	0.58362	0.35	0.578486	0.35	0.576653	0.35	0.5452	0.35	0.565838
0.355	0.639849	0.355	0.59072	0.355	0.580057	0.355	0.574842	0.355	0.548178	0.355	0.568919
0.36	0.638298	0.36	0.591493	0.36	0.581529	0.36	0.577934	0.36	0.548686	0.36	0.571938
0.365	0.638864	0.365	0.591796	0.365	0.583027	0.365	0.581807	0.365	0.551737	0.365	0.574896
0.37	0.639294	0.37	0.597199	0.37	0.587622	0.37	0.581413	0.37	0.556223	0.37	0.577794
0.375	0.645682	0.375	0.59436	0.375	0.586232	0.375	0.588131	0.375	0.559373	0.375	0.580635
0.38	0.648181	0.38	0.597965	0.38	0.588536	0.38	0.583612	0.38	0.561681	0.38	0.58342
0.385	0.642074	0.385	0.602153	0.385	0.589466	0.385	0.591055	0.385	0.566829	0.385	0.58615
0.39	0.651128	0.39	0.600745	0.39	0.59318	0.39	0.592702	0.39	0.560266	0.39	0.588827
0.395	0.655858	0.395	0.604283	0.395	0.596653	0.395	0.593315	0.395	0.566961	0.395	0.591454
0.4	0.646174	0.4	0.605592	0.4	0.597804	0.4	0.595809	0.4	0.571322	0.4	0.594031
0.405	0.652275	0.405	0.606729	0.405	0.598996	0.405	0.596099	0.405	0.572927	0.405	0.59656
0.41	0.650451	0.41	0.611285	0.41	0.600852	0.41	0.601177	0.41	0.574506	0.41	0.599044
0.415	0.65601	0.415	0.612466	0.415	0.602631	0.415	0.601378	0.415	0.578038	0.415	0.601485
0.42	0.650204	0.42	0.615808	0.42	0.606141	0.42	0.603702	0.42	0.580742	0.42	0.603886
0.425	0.654678	0.425	0.611411	0.425	0.607473	0.425	0.604057	0.425	0.57808	0.425	0.606248
0.43	0.652306	0.43	0.616741	0.43	0.609157	0.43	0.610894	0.43	0.585911	0.43	0.608572
0.435	0.656007	0.435	0.61547	0.435	0.611009	0.435	0.60832	0.435	0.586614	0.435	0.610859
0.44	0.661714	0.44	0.618132	0.44	0.611301	0.44	0.609913	0.44	0.58874	0.44	0.613108
0.445	0.655429	0.445	0.623817	0.445	0.612777	0.445	0.61177	0.445	0.589915	0.445	0.615322
0.45	0.667231	0.45	0.620164	0.45	0.613997	0.45	0.613409	0.45	0.595261	0.45	0.617501
0.455	0.658545	0.455	0.625846	0.455	0.617733	0.455	0.616493	0.455	0.59351	0.455	0.619649
0.46	0.661782	0.46	0.623791	0.46	0.617083	0.46	0.617065	0.46	0.594038	0.46	0.621767
0.465	0.661899	0.465	0.628306	0.465	0.622886	0.465	0.620035	0.465	0.596911	0.465	0.623856
0.47	0.668793	0.47	0.62922	0.47	0.622017	0.47	0.620126	0.47	0.599624	0.47	0.625916
0.475	0.667826	0.475	0.628624	0.475	0.623755	0.475	0.623711	0.475	0.597735	0.475	0.627948
0.48	0.662462	0.48	0.630551	0.48	0.623546	0.48	0.622552	0.48	0.605015	0.48	0.629955
0.485	0.671854	0.485	0.629673	0.485	0.625803	0.485	0.624002	0.485	0.601925	0.485	0.631944
0.49	0.665752	0.49	0.635115	0.49	0.625516	0.49	0.626384	0.49	0.600603	0.49	0.633926
0.495	0.666923	0.495	0.635768	0.495	0.629018	0.495	0.628415	0.495	0.611522	0.495	0.635913
0.5	0.666016	0.5	0.634955	0.5	0.62975	0.5	0.628481	0.5	0.610522	0.5	0.637917
0.505	0.680104	0.505	0.637894	0.505	0.629461	0.505	0.630739	0.505	0.608273	0.505	0.639943
0.51	0.676502	0.51	0.636641	0.51	0.632756	0.51	0.633453	0.51	0.610784	0.51	0.641984
0.515	0.677616	0.515	0.642195	0.515	0.634894	0.515	0.632007	0.515	0.610837	0.515	0.644028
0.52	0.675855	0.52	0.643477	0.52	0.633938	0.52	0.636318	0.52	0.617509	0.52	0.646063
0.525	0.676861	0.525	0.644022	0.525	0.636942	0.525	0.634176	0.525	0.616362	0.525	0.648078
0.53	0.67615	0.53	0.641777	0.53	0.63849	0.53	0.638257	0.53	0.617607	0.53	0.650069
0.535	0.680649	0.535	0.643293	0.535	0.640366	0.535	0.638093	0.535	0.621816	0.535	0.652032
0.54	0.686577	0.54	0.64503	0.54	0.642953	0.54	0.639277	0.54	0.622798	0.54	0.653966
0.545	0.680063	0.545	0.648455	0.545	0.642235	0.545	0.642916	0.545	0.621807	0.545	0.655872
0.55	0.682769	0.55	0.649121	0.55	0.642465	0.55	0.641543	0.55	0.62209	0.55	0.65775
0.555	0.680514	0.555	0.649138	0.555	0.645825	0.555	0.645387	0.555	0.618056	0.555	0.6596
0.56	0.688747	0.56	0.652464	0.56	0.644398	0.56	0.646147	0.56	0.626044	0.56	0.661422
0.565	0.689004	0.565	0.653413	0.565	0.648854	0.565	0.646115	0.565	0.625408	0.565	0.663218
0.57	0.688008	0.57	0.657772	0.57	0.64723	0.57	0.64877	0.57	0.62811	0.57	0.664988
0.575	0.692836	0.575	0.651465	0.575	0.649047	0.575	0.646995	0.575	0.629122	0.575	0.666732
0.58	0.689833	0.58	0.656195	0.58	0.65022	0.58	0.651437	0.58	0.627672	0.58	0.668452
0.585	0.692449	0.585	0.65279	0.585	0.650007	0.585	0.650791	0.585	0.630801	0.585	0.670147
0.59	0.690268	0.59	0.658551	0.59	0.651871	0.59	0.652769	0.59	0.632848	0.59	0.671819
0.595	0.697943	0.595	0.658073	0.595	0.653154	0.595	0.652058	0.595	0.633441	0.595	0.673467
0.6	0.69158	0.6	0.659004	0.6	0.65276	0.6	0.651787	0.6	0.637385	0.6	0.675092
0.605	0.693975	0.605	0.660128	0.605	0.656114	0.605	0.655631	0.605	0.634898	0.605	0.676695
0.61	0.687101	0.61	0.662953	0.61	0.65777	0.61	0.660871	0.61	0.63722	0.61	0.678277
0.615	0.693638	0.615	0.662804	0.615	0.658404	0.615	0.659262	0.615	0.64254	0.615	0.679837
0.62	0.695473	0.62	0.662816	0.62	0.659249	0.62	0.656427	0.62	0.645641	0.62	0.681375
0.625	0.694053	0.625	0.665523	0.625	0.660592	0.625	0.660797	0.625	0.638461	0.625	0.682894
0.63	0.696546	0.63	0.668798	0.63	0.66004	0.63	0.658342	0.63	0.640866	0.63	0.684392
0.635	0.687272	0.635	0.664369	0.635	0.660976	0.635	0.662152	0.635	0.643651	0.635	0.685871
0.64	0.693488	0.64	0.669511	0.64	0.661845	0.64	0.66054	0.64	0.648818	0.64	0.68733
0.645	0.70497	0.645	0.665076	0.645	0.667034	0.645	0.66107	0.645	0.646937	0.645	0.688771
0.65	0.697617	0.65	0.668023	0.65	0.662514	0.65	0.661627	0.65	0.646823	0.65	0.690193
0.655	0.697533	0.655	0.66881	0.655	0.664571	0.655	0.668635	0.655	0.646991	0.655	0.691596
0.66	0.693204	0.66	0.669406	0.66	0.667583	0.66	0.666704	0.66	0.650259	0.66	0.692982
0.665	0.704332	0.665	0.674853	0.665	0.665424	0.665	0.667155	0.665	0.649542	0.665	0.694351
0.67	0.70115	0.67	0.672101	0.67	0.669844	0.67	0.670032	0.67	0.650934	0.67	0.695703
0.675	0.701111	0.675	0.673701	0.675	0.671188	0.675	0.671099	0.675	0.649485	0.675	0.697039
0.68	0.704767	0.68	0.67211	0.68	0.671638	0.68	0.670477	0.68	0.654968	0.68	0.698358
0.685	0.700608	0.685	0.677092	0.685	0.669838	0.685	0.673385	0.685	0.659194	0.685	0.699663
0.69	0.706706	0.69	0.680782	0.69	0.673778	0.69	0.672646	0.69	0.657658	0.69	0.700953
0.695	0.71092	0.695	0.67904	0.695	0.674997	0.695	0.674873	0.695	0.661209	0.695	0.70223
0.7	0.696436	0.7	0.67865	0.7	0.674919	0.7	0.676024	0.7	0.660546	0.7	0.703495
0.705	0.708207	0.705	0.680501	0.705	0.676149	0.705	0.674214	0.705	0.659371	0.705	0.704747
0.71	0.704289	0.71	0.683192	0.71	0.678598	0.71	0.675734	0.71	0.660531	0.71	0.705989
0.715	0.710903	0.715	0.680472	0.715	0.677182	0.715	0.678658	0.715	0.659073	0.715	0.70722
0.72	0.708876	0.72	0.680594	0.72	0.677594	0.72	0.676785	0.72	0.662884	0.72	0.70844
0.725	0.70995	0.725	0.680471	0.725	0.678242	0.725	0.678016	0.725	0.661728	0.725	0.709649
0.73	0.704637	0.73	0.686586	0.73	0.679154	0.73	0.679271	0.73	0.661652	0.73	0.710845
0.735	0.709953	0.735	0.686086	0.735	0.680826	0.735	0.682254	0.735	0.661671	0.735	0.712029
0.74	0.709021	0.74	0.686021	0.74	0.682461	0.74	0.6831	0.74	0.664488	0.74	0.713201
0.745	0.710955	0.745	0.687664	0.745	0.6817	0.745	0.680525	0.745	0.667059	0.745	0.714359
0.75	0.711481	0.75	0.683748	0.75	0.683498	0.75	0.682225	0.75	0.668162	0.75	0.715505
0.755	0.711581	0.755	0.689793	0.755	0.682147	0.755	0.685561	0.755	0.66984	0.755	0.716638
0.76	0.705082	0.76	0.685035	0.76	0.686088	0.76	0.682222	0.76	0.67135	0.76	0.717759
0.765	0.708062	0.765	0.690008	0.765	0.682717	0.765	0.687427	0.765	0.670842	0.765	0.718867
0.77	0.713333	0.77	0.689324	0.77	0.687197	0.77	0.682587	0.77	0.671467	0.77	0.719963
0.775	0.717425	0.775	0.695554	0.775	0.683263	0.775	0.687889	0.775	0.678147	0.775	0.721047
0.78	0.718812	0.78	0.695434	0.78	0.687859	0.78	0.688623	0.78	0.676858	0.78	0.722119
0.785	0.723862	0.785	0.694847	0.785	0.693467	0.785	0.688441	0.785	0.670503	0.785	0.723179
0.79	0.714893	0.79	0.694757	0.79	0.6883	0.79	0.68783	0.79	0.670943	0.79	0.724228
0.795	0.720114	0.795	0.693624	0.795	0.687844	0.795	0.688056	0.795	0.676315	0.795	0.725265
0.8	0.716296	0.8	0.694221	0.8	0.691312	0.8	0.689833	0.8	0.675782	0.8	0.726292
0.805	0.72038	0.805	0.701364	0.805	0.688364	0.805	0.695611	0.805	0.679333	0.805	0.727307
0.81	0.722986	0.81	0.693997	0.81	0.688967	0.81	0.691403	0.81	0.683914	0.81	0.728312
0.815	0.71825	0.815	0.699529	0.815	0.690036	0.815	0.692869	0.815	0.6764	0.815	0.729306
0.82	0.724163	0.82	0.700301	0.82	0.697044	0.82	0.692271	0.82	0.682847	0.82	0.73029
0.825	0.72549	0.825	0.699283	0.825	0.697383	0.825	0.694652	0.825	0.678532	0.825	0.731264
0.83	0.725213	0.83	0.700006	0.83	0.696927	0.83	0.699608	0.83	0.683935	0.83	0.732227
0.835	0.724215	0.835	0.69851	0.835	0.696513	0.835	0.696415	0.835	0.688468	0.835	0.733181
0.84	0.725588	0.84	0.699097	0.84	0.694164	0.84	0.69528	0.84	0.687674	0.84	0.734125
0.845	0.719609	0.845	0.696603	0.845	0.697541	0.845	0.696923	0.845	0.684163	0.845	0.735059
0.85	0.731971	0.85	0.700575	0.85	0.698185	0.85	0.698745	0.85	0.687793	0.85	0.735984
0.855	0.727865	0.855	0.702221	0.855	0.698649	0.855	0.697708	0.855	0.686608	0.855	0.736899
0.86	0.727518	0.86	0.700008	0.86	0.698924	0.86	0.701763	0.86	0.688466	0.86	0.737806
0.865	0.724783	0.865	0.701777	0.865	0.697824	0.865	0.694612	0.865	0.689653	0.865	0.738703
0.87	0.726944	0.87	0.702736	0.87	0.700559	0.87	0.704861	0.87	0.69007	0.87	0.739592
0.875	0.724761	0.875	0.704242	0.875	0.695973	0.875	0.703043	0.875	0.685626	0.875	0.740471
0.88	0.731089	0.88	0.709878	0.88	0.703512	0.88	0.703175	0.88	0.69192	0.88	0.741342
0.885	0.728142	0.885	0.703713	0.885	0.704617	0.885	0.702968	0.885	0.693707	0.885	0.742205
0.89	0.730776	0.89	0.70508	0.89	0.703927	0.89	0.709014	0.89	0.695776	0.89	0.743059
0.895	0.736361	0.895	0.708634	0.895	0.704883	0.895	0.706653	0.895	0.694333	0.895	0.743905
0.9	0.727903	0.9	0.708681	0.9	0.705467	0.9	0.705792	0.9	0.6936	0.9	0.744743
0.905	0.726446	0.905	0.70898	0.905	0.706119	0.905	0.702467	0.905	0.697891	0.905	0.745573
0.91	0.732035	0.91	0.713155	0.91	0.703942	0.91	0.708444	0.91	0.696935	0.91	0.746395
0.915	0.727462	0.915	0.712337	0.915	0.703873	0.915	0.705944	0.915	0.697325	0.915	0.74721
0.92	0.728977	0.92	0.713742	0.92	0.710448	0.92	0.709326	0.92	0.693106	0.92	0.748017
0.925	0.730002	0.925	0.71024	0.925	0.705883	0.925	0.704156	0.925	0.697577	0.925	0.748817
0.93	0.733871	0.93	0.706477	0.93	0.707597	0.93	0.709831	0.93	0.70061	0.93	0.74961
0.935	0.742615	0.935	0.712954	0.935	0.709024	0.935	0.705858	0.935	0.700715	0.935	0.750396
0.94	0.727336	0.94	0.710421	0.94	0.70729	0.94	0.709514	0.94	0.699554	0.94	0.751177
0.945	0.736984	0.945	0.711214	0.945	0.709167	0.945	0.713916	0.945	0.701544	0.945	0.751952
0.95	0.73002	0.95	0.713437	0.95	0.707522	0.95	0.706961	0.95	0.694262	0.95	0.752723
0.955	0.74496	0.955	0.716792	0.955	0.710836	0.955	0.707384	0.955	0.70281	0.955	0.75349
0.96	0.735538	0.96	0.715319	0.96	0.711326	0.96	0.711536	0.96	0.702294	0.96	0.754256
0.965	0.737211	0.965	0.720496	0.965	0.711031	0.965	0.711327	0.965	0.700087	0.965	0.755022
0.97	0.735995	0.97	0.719627	0.97	0.715715	0.97	0.714669	0.97	0.702246	0.97	0.755792
0.975	0.742039	0.975	0.719077	0.975	0.716556	0.975	0.712669	0.975	0.69762	0.975	0.756568
0.98	0.731625	0.98	0.717176	0.98	0.714851	0.98	0.713472	0.98	0.701739	0.98	0.757354
0.985	0.736228	0.985	0.720399	0.985	0.713312	0.985	0.710244	0.985	0.702181	0.985	0.758155
0.99	0.741727	0.99	0.720081	0.99	0.715455	0.99	0.713547	0.99	0.702172	0.99	0.758972
0.995	0.745951	0.995	0.716925	0.995	0.712627	0.995	0.717392	0.995	0.707881	0.995	0.759811
1	0.743982	1	0.721678	1	0.715762	1	0.713624	1	0.70979	1	0.760671
