# Supplementary material for: Equivalence and its invalidation between non-Markovian and Markovian spreading dynamics on complex networks
Source: Nat Commun. 2019 Aug 23;10:3748. doi: 10.1038/s41467-019-11763-z (PMC6707263; doi:10.1038/s41467-019-11763-z)
Supplement: Supplementary file 3 — Source Data [file 41467_2019_11763_MOESM3_ESM.zip › data/Figure_5/Fig5_I_Random.dat]

0.005	0.500252	0.005	0.161325	0.005	0	0.005	0	0.005	0	0.005	7.26473E-44
0.01	0.505579	0.01	0.178391	0.01	0	0.01	0	0.01	1E-4	0.01	6.61052E-43
0.015	0.512001	0.015	0.194307	0.015	0	0.015	0	0.015	0	0.015	8.2555E-42
0.02	0.519967	0.02	0.208796	0.02	0	0.02	0	0.02	0	0.02	1.47686E-40
0.025	0.525485	0.025	0.226376	0.025	0	0.025	0	0.025	0	0.025	4.05488E-39
0.03	0.533254	0.03	0.238896	0.03	0	0.03	0	0.03	0	0.03	1.87824E-37
0.035	0.535193	0.035	0.249667	0.035	0	0.035	0	0.035	0	0.035	1.66889E-35
0.04	0.544211	0.04	0.268172	0.04	0	0.04	9.094E-4	0.04	0	0.04	3.39605E-33
0.045	0.547987	0.045	0.282373	0.045	0	0.045	0	0.045	0	0.045	2.03348E-30
0.05	0.551891	0.05	0.298643	0.05	0	0.05	0	0.05	0	0.05	5.1761E-27
0.055	0.558565	0.055	0.31066	0.055	0	0.055	0	0.055	0	0.055	9.88042E-23
0.06	0.561544	0.06	0.322465	0.06	0.0076658	0.06	0	0.06	0	0.06	3.40227E-17
0.065	0.567543	0.065	0.33741	0.065	0.0709195	0.065	0	0.065	0	0.065	4.38684E-15
0.07	0.571158	0.07	0.346106	0.07	0.0952769	0.07	0	0.07	0	0.07	7.47681E-13
0.075	0.577249	0.075	0.360353	0.075	0.131356	0.075	0	0.075	0	0.075	1.22068E-10
0.08	0.585829	0.08	0.374152	0.08	0.174257	0.08	0.0585967	0.08	0	0.08	1.86344E-8
0.085	0.591029	0.085	0.384713	0.085	0.206743	0.085	0.107151	0.085	0	0.085	2.51865E-6
0.09	0.597245	0.09	0.397884	0.09	0.230046	0.09	0.143888	0.09	0	0.09	2.54067E-4
0.095	0.602678	0.095	0.410896	0.095	0.257412	0.095	0.17679	0.095	0	0.095	0.00919157
0.1	0.606135	0.1	0.41875	0.1	0.278925	0.1	0.211476	0.1	0.0034047	0.1	0.0455804
0.105	0.609949	0.105	0.430091	0.105	0.304249	0.105	0.247802	0.105	0.0028829	0.105	0.0861591
0.11	0.614152	0.11	0.442498	0.11	0.326689	0.11	0.28018	0.11	0.0357824	0.11	0.123701
0.115	0.620758	0.115	0.454312	0.115	0.344367	0.115	0.306928	0.115	0.0687934	0.115	0.15835
0.12	0.627515	0.12	0.463966	0.12	0.36668	0.12	0.329042	0.12	0.121471	0.12	0.190407
0.125	0.63355	0.125	0.472353	0.125	0.387742	0.125	0.349048	0.125	0.172545	0.125	0.220139
0.13	0.634903	0.13	0.487406	0.13	0.401522	0.13	0.373012	0.13	0.19102	0.13	0.247782
0.135	0.638485	0.135	0.493866	0.135	0.424443	0.135	0.393068	0.135	0.215298	0.135	0.273542
0.14	0.641165	0.14	0.499728	0.14	0.429245	0.14	0.41323	0.14	0.243654	0.14	0.297601
0.145	0.647823	0.145	0.509894	0.145	0.452819	0.145	0.431264	0.145	0.267404	0.145	0.320119
0.15	0.653778	0.15	0.521134	0.15	0.46547	0.15	0.444944	0.15	0.287503	0.15	0.341237
0.155	0.657087	0.155	0.53006	0.155	0.477175	0.155	0.460898	0.155	0.329016	0.155	0.36108
0.16	0.65962	0.16	0.539761	0.16	0.49067	0.16	0.474618	0.16	0.336947	0.16	0.379759
0.165	0.668197	0.165	0.553471	0.165	0.503457	0.165	0.48984	0.165	0.363931	0.165	0.397373
0.17	0.671255	0.17	0.558799	0.17	0.514814	0.17	0.50379	0.17	0.390121	0.17	0.41401
0.175	0.672898	0.175	0.565335	0.175	0.526686	0.175	0.515486	0.175	0.398667	0.175	0.429747
0.18	0.679217	0.18	0.574894	0.18	0.537412	0.18	0.52611	0.18	0.414409	0.18	0.444657
0.185	0.685695	0.185	0.579726	0.185	0.544016	0.185	0.539442	0.185	0.428455	0.185	0.458801
0.19	0.685865	0.19	0.588148	0.19	0.556518	0.19	0.547029	0.19	0.441316	0.19	0.472238
0.195	0.693175	0.195	0.595652	0.195	0.564743	0.195	0.559837	0.195	0.460507	0.195	0.485018
0.2	0.693289	0.2	0.601878	0.2	0.57344	0.2	0.566881	0.2	0.47333	0.2	0.497189
0.205	0.700061	0.205	0.608528	0.205	0.581688	0.205	0.57482	0.205	0.488241	0.205	0.508794
0.21	0.699917	0.21	0.618125	0.21	0.589732	0.21	0.583836	0.21	0.501391	0.21	0.519869
0.215	0.704705	0.215	0.618897	0.215	0.599147	0.215	0.593514	0.215	0.509275	0.215	0.530452
0.22	0.707683	0.22	0.626899	0.22	0.605051	0.22	0.601529	0.22	0.52328	0.22	0.540574
0.225	0.713853	0.225	0.635102	0.225	0.613017	0.225	0.606915	0.225	0.529948	0.225	0.550265
0.23	0.713788	0.23	0.639192	0.23	0.62091	0.23	0.616924	0.23	0.540694	0.23	0.559551
0.235	0.718315	0.235	0.646275	0.235	0.626805	0.235	0.622844	0.235	0.547808	0.235	0.568457
0.24	0.721038	0.24	0.649473	0.24	0.633051	0.24	0.631408	0.24	0.558108	0.24	0.577006
0.245	0.725597	0.245	0.655405	0.245	0.639979	0.245	0.635998	0.245	0.570297	0.245	0.58522
0.25	0.72718	0.25	0.658793	0.25	0.645813	0.25	0.6446	0.25	0.581244	0.25	0.593117
0.255	0.728332	0.255	0.666648	0.255	0.651863	0.255	0.650326	0.255	0.586439	0.255	0.600715
0.26	0.733112	0.26	0.672604	0.26	0.659017	0.26	0.654943	0.26	0.594118	0.26	0.608031
0.265	0.736933	0.265	0.677432	0.265	0.662038	0.265	0.660404	0.265	0.60092	0.265	0.615081
0.27	0.740922	0.27	0.680453	0.27	0.669596	0.27	0.667458	0.27	0.611142	0.27	0.621879
0.275	0.739485	0.275	0.685865	0.275	0.673532	0.275	0.671782	0.275	0.618214	0.275	0.628437
0.28	0.7426	0.28	0.68987	0.28	0.678888	0.28	0.678187	0.28	0.623566	0.28	0.63477
0.285	0.747526	0.285	0.693372	0.285	0.685154	0.285	0.682143	0.285	0.633531	0.285	0.640887
0.29	0.751455	0.29	0.698092	0.29	0.687462	0.29	0.687574	0.29	0.637771	0.29	0.6468
0.295	0.755734	0.295	0.703554	0.295	0.691899	0.295	0.691497	0.295	0.645213	0.295	0.652518
0.3	0.75562	0.3	0.706734	0.3	0.696628	0.3	0.695421	0.3	0.646752	0.3	0.658052
0.305	0.75788	0.305	0.710565	0.305	0.6993	0.305	0.700748	0.305	0.654103	0.305	0.66341
0.31	0.76041	0.31	0.713462	0.31	0.705216	0.31	0.705748	0.31	0.65869	0.31	0.6686
0.315	0.763608	0.315	0.718685	0.315	0.708699	0.315	0.708323	0.315	0.665312	0.315	0.673631
0.32	0.766991	0.32	0.722197	0.32	0.714033	0.32	0.713867	0.32	0.669378	0.32	0.678508
0.325	0.769832	0.325	0.726794	0.325	0.718912	0.325	0.71686	0.325	0.674398	0.325	0.68324
0.33	0.771067	0.33	0.728652	0.33	0.72009	0.33	0.719484	0.33	0.680074	0.33	0.687833
0.335	0.772012	0.335	0.732164	0.335	0.724976	0.335	0.72409	0.335	0.685646	0.335	0.692292
0.34	0.774999	0.34	0.735463	0.34	0.727747	0.34	0.727638	0.34	0.689258	0.34	0.696624
0.345	0.776968	0.345	0.739009	0.345	0.732281	0.345	0.731663	0.345	0.693884	0.345	0.700833
0.35	0.777772	0.35	0.743383	0.35	0.735008	0.35	0.734993	0.35	0.698711	0.35	0.704926
0.355	0.780594	0.355	0.746144	0.355	0.7383	0.355	0.738144	0.355	0.704872	0.355	0.708906
0.36	0.78414	0.36	0.747167	0.36	0.742714	0.36	0.743035	0.36	0.708791	0.36	0.712778
0.365	0.784154	0.365	0.750353	0.365	0.745661	0.365	0.745136	0.365	0.712558	0.365	0.716547
0.37	0.785703	0.37	0.754039	0.37	0.748598	0.37	0.748464	0.37	0.712713	0.37	0.720217
0.375	0.789515	0.375	0.756746	0.375	0.75169	0.375	0.751101	0.375	0.720192	0.375	0.723791
0.38	0.791919	0.38	0.7601	0.38	0.753863	0.38	0.754148	0.38	0.721207	0.38	0.727274
0.385	0.793854	0.385	0.762623	0.385	0.75714	0.385	0.75686	0.385	0.725633	0.385	0.730668
0.39	0.795763	0.39	0.764697	0.39	0.759466	0.39	0.760032	0.39	0.731042	0.39	0.733978
0.395	0.800774	0.395	0.76644	0.395	0.762893	0.395	0.762267	0.395	0.735496	0.395	0.737205
0.4	0.798573	0.4	0.770887	0.4	0.765385	0.4	0.765181	0.4	0.737153	0.4	0.740354
0.405	0.798677	0.405	0.770882	0.405	0.767886	0.405	0.767859	0.405	0.741818	0.405	0.743427
0.41	0.806925	0.41	0.775001	0.41	0.770418	0.41	0.7699	0.41	0.743398	0.41	0.746427
0.415	0.80373	0.415	0.777177	0.415	0.772138	0.415	0.772902	0.415	0.748602	0.415	0.749356
0.42	0.807662	0.42	0.779215	0.42	0.774955	0.42	0.774788	0.42	0.751412	0.42	0.752217
0.425	0.810255	0.425	0.780907	0.425	0.777611	0.425	0.777215	0.425	0.752339	0.425	0.755012
0.43	0.809506	0.43	0.785357	0.43	0.780053	0.43	0.780796	0.43	0.754865	0.43	0.757743
0.435	0.810847	0.435	0.78589	0.435	0.782351	0.435	0.782197	0.435	0.759776	0.435	0.760414
0.44	0.813594	0.44	0.788998	0.44	0.78456	0.44	0.784152	0.44	0.762044	0.44	0.763024
0.445	0.814106	0.445	0.789961	0.445	0.786005	0.445	0.786503	0.445	0.762981	0.445	0.765578
0.45	0.814759	0.45	0.792423	0.45	0.788207	0.45	0.78981	0.45	0.765281	0.45	0.768075
0.455	0.817858	0.455	0.794101	0.455	0.790947	0.455	0.7913	0.455	0.76726	0.455	0.770519
0.46	0.818051	0.46	0.796319	0.46	0.793506	0.46	0.793599	0.46	0.771228	0.46	0.772911
0.465	0.819432	0.465	0.798142	0.465	0.795153	0.465	0.794684	0.465	0.773513	0.465	0.775253
0.47	0.821151	0.47	0.800033	0.47	0.797662	0.47	0.797333	0.47	0.776625	0.47	0.777546
0.475	0.823885	0.475	0.801517	0.475	0.799894	0.475	0.798916	0.475	0.778149	0.475	0.779791
0.48	0.825026	0.48	0.804373	0.48	0.800199	0.48	0.801841	0.48	0.781132	0.48	0.781991
0.485	0.827231	0.485	0.805271	0.485	0.803536	0.485	0.803438	0.485	0.782688	0.485	0.784146
0.49	0.829422	0.49	0.806756	0.49	0.804922	0.49	0.804557	0.49	0.784636	0.49	0.786258
0.495	0.828223	0.495	0.809396	0.495	0.806933	0.495	0.806817	0.495	0.786417	0.495	0.788328
0.5	0.830695	0.5	0.81054	0.5	0.807794	0.5	0.807349	0.5	0.789913	0.5	0.790358
0.505	0.833699	0.505	0.81187	0.505	0.809602	0.505	0.810232	0.505	0.791686	0.505	0.792348
0.51	0.83284	0.51	0.813831	0.51	0.811532	0.51	0.811136	0.51	0.793877	0.51	0.7943
0.515	0.834872	0.515	0.816865	0.515	0.812999	0.515	0.813657	0.515	0.796055	0.515	0.796215
0.52	0.835685	0.52	0.818466	0.52	0.815044	0.52	0.815259	0.52	0.798549	0.52	0.798093
0.525	0.83543	0.525	0.81989	0.525	0.817391	0.525	0.816823	0.525	0.799118	0.525	0.799937
0.53	0.836773	0.53	0.8205	0.53	0.818539	0.53	0.818295	0.53	0.802642	0.53	0.801746
0.535	0.841117	0.535	0.821914	0.535	0.820198	0.535	0.819984	0.535	0.803259	0.535	0.803522
0.54	0.840541	0.54	0.823677	0.54	0.821259	0.54	0.82134	0.54	0.804967	0.54	0.805266
0.545	0.840526	0.545	0.824145	0.545	0.822625	0.545	0.823056	0.545	0.8069	0.545	0.806978
0.55	0.842087	0.55	0.826041	0.55	0.824153	0.55	0.824776	0.55	0.81018	0.55	0.80866
0.555	0.844894	0.555	0.828193	0.555	0.825198	0.555	0.826434	0.555	0.811205	0.555	0.810312
0.56	0.84441	0.56	0.828818	0.56	0.82716	0.56	0.82759	0.56	0.811171	0.56	0.811935
0.565	0.846341	0.565	0.830836	0.565	0.828332	0.565	0.828599	0.565	0.814395	0.565	0.81353
0.57	0.847821	0.57	0.830792	0.57	0.830086	0.57	0.83008	0.57	0.815151	0.57	0.815097
0.575	0.847882	0.575	0.833057	0.575	0.831619	0.575	0.831824	0.575	0.81672	0.575	0.816637
0.58	0.849938	0.58	0.835294	0.58	0.832313	0.58	0.832526	0.58	0.817396	0.58	0.818152
0.585	0.849997	0.585	0.835812	0.585	0.833774	0.585	0.834399	0.585	0.819406	0.585	0.819641
0.59	0.851904	0.59	0.837856	0.59	0.836035	0.59	0.834913	0.59	0.820368	0.59	0.821105
0.595	0.852339	0.595	0.83822	0.595	0.836871	0.595	0.837248	0.595	0.824384	0.595	0.822545
0.6	0.852704	0.6	0.84044	0.6	0.837232	0.6	0.837953	0.6	0.82497	0.6	0.823961
0.605	0.85076	0.605	0.841223	0.605	0.839447	0.605	0.839424	0.605	0.82784	0.605	0.825354
0.61	0.855243	0.61	0.842257	0.61	0.840768	0.61	0.840347	0.61	0.827328	0.61	0.826725
0.615	0.858034	0.615	0.843058	0.615	0.841058	0.615	0.841579	0.615	0.82953	0.615	0.828074
0.62	0.856863	0.62	0.845023	0.62	0.842631	0.62	0.842881	0.62	0.830493	0.62	0.829401
0.625	0.856835	0.625	0.844607	0.625	0.843119	0.625	0.844277	0.625	0.831652	0.625	0.830707
0.63	0.858661	0.63	0.846131	0.63	0.844704	0.63	0.845012	0.63	0.83277	0.63	0.831994
0.635	0.859847	0.635	0.848461	0.635	0.846395	0.635	0.845786	0.635	0.83539	0.635	0.83326
0.64	0.863025	0.64	0.849114	0.64	0.847449	0.64	0.847545	0.64	0.83678	0.64	0.834506
0.645	0.861359	0.645	0.849747	0.645	0.848762	0.645	0.848536	0.645	0.837055	0.645	0.835734
0.65	0.864261	0.65	0.85048	0.65	0.850464	0.65	0.849664	0.65	0.837187	0.65	0.836943
0.655	0.863147	0.655	0.851777	0.655	0.850794	0.655	0.850582	0.655	0.839953	0.655	0.838134
0.66	0.86567	0.66	0.852676	0.66	0.851144	0.66	0.851465	0.66	0.840262	0.66	0.839307
0.665	0.865185	0.665	0.854496	0.665	0.852942	0.665	0.853201	0.665	0.840737	0.665	0.840463
0.67	0.867564	0.67	0.855153	0.67	0.852948	0.67	0.853447	0.67	0.843208	0.67	0.841601
0.675	0.8675	0.675	0.855412	0.675	0.854712	0.675	0.854562	0.675	0.844095	0.675	0.842723
0.68	0.870015	0.68	0.857386	0.68	0.856453	0.68	0.856223	0.68	0.845669	0.68	0.843829
0.685	0.867423	0.685	0.858792	0.685	0.856401	0.685	0.857578	0.685	0.846768	0.685	0.844919
0.69	0.869012	0.69	0.859389	0.69	0.857228	0.69	0.857624	0.69	0.848163	0.69	0.845993
0.695	0.870323	0.695	0.859459	0.695	0.858499	0.695	0.859041	0.695	0.848912	0.695	0.847052
0.7	0.872059	0.7	0.861407	0.7	0.859643	0.7	0.860082	0.7	0.850145	0.7	0.848097
0.705	0.872118	0.705	0.861118	0.705	0.860547	0.705	0.861006	0.705	0.851893	0.705	0.849126
0.71	0.873961	0.71	0.863191	0.71	0.861399	0.71	0.861261	0.71	0.851159	0.71	0.850141
0.715	0.873386	0.715	0.863785	0.715	0.862575	0.715	0.862519	0.715	0.852786	0.715	0.851143
0.72	0.874174	0.72	0.864806	0.72	0.862944	0.72	0.863933	0.72	0.853599	0.72	0.85213
0.725	0.875714	0.725	0.86515	0.725	0.864397	0.725	0.864095	0.725	0.855245	0.725	0.853104
0.73	0.875792	0.73	0.865916	0.73	0.865198	0.73	0.864936	0.73	0.855357	0.73	0.854065
0.735	0.875871	0.735	0.866487	0.735	0.865928	0.735	0.866141	0.735	0.856938	0.735	0.855013
0.74	0.877705	0.74	0.867647	0.74	0.866455	0.74	0.86697	0.74	0.857269	0.74	0.855949
0.745	0.87755	0.745	0.868507	0.745	0.867648	0.745	0.867999	0.745	0.859674	0.745	0.856872
0.75	0.878069	0.75	0.86978	0.75	0.868526	0.75	0.869099	0.75	0.860579	0.75	0.857782
0.755	0.878477	0.755	0.870753	0.755	0.869437	0.755	0.869034	0.755	0.860521	0.755	0.858681
0.76	0.878869	0.76	0.872196	0.76	0.869522	0.76	0.870096	0.76	0.860433	0.76	0.859569
0.765	0.880841	0.765	0.871831	0.765	0.870921	0.765	0.870862	0.765	0.860798	0.765	0.860444
0.77	0.881086	0.77	0.872227	0.77	0.871219	0.77	0.871385	0.77	0.863685	0.77	0.861309
0.775	0.881908	0.775	0.873423	0.775	0.8721	0.775	0.872519	0.775	0.864276	0.775	0.862163
0.78	0.882936	0.78	0.874634	0.78	0.873227	0.78	0.873351	0.78	0.864229	0.78	0.863005
0.785	0.883756	0.785	0.8755	0.785	0.873686	0.785	0.874497	0.785	0.866238	0.785	0.863838
0.79	0.884751	0.79	0.875924	0.79	0.874588	0.79	0.875121	0.79	0.867116	0.79	0.864659
0.795	0.884424	0.795	0.876766	0.795	0.875493	0.795	0.876226	0.795	0.86772	0.795	0.865471
0.8	0.884788	0.8	0.876963	0.8	0.876056	0.8	0.876169	0.8	0.86792	0.8	0.866272
0.805	0.886241	0.805	0.87788	0.805	0.87685	0.805	0.877241	0.805	0.868936	0.805	0.867064
0.81	0.885985	0.81	0.878773	0.81	0.877673	0.81	0.877559	0.81	0.871076	0.81	0.867846
0.815	0.887889	0.815	0.878735	0.815	0.878372	0.815	0.878886	0.815	0.871607	0.815	0.868619
0.82	0.888403	0.82	0.880095	0.82	0.879206	0.82	0.878721	0.82	0.872221	0.82	0.869382
0.825	0.887496	0.825	0.880456	0.825	0.880108	0.825	0.879841	0.825	0.871728	0.825	0.870136
0.83	0.889404	0.83	0.88087	0.83	0.880246	0.83	0.880418	0.83	0.872857	0.83	0.870881
0.835	0.890127	0.835	0.882229	0.835	0.881036	0.835	0.881098	0.835	0.873721	0.835	0.871618
0.84	0.890481	0.84	0.883081	0.84	0.88168	0.84	0.8816	0.84	0.875072	0.84	0.872345
0.845	0.890039	0.845	0.88384	0.845	0.882291	0.845	0.882186	0.845	0.875449	0.845	0.873064
0.85	0.892124	0.85	0.884291	0.85	0.883075	0.85	0.88321	0.85	0.876553	0.85	0.873775
0.855	0.892282	0.855	0.88394	0.855	0.883755	0.855	0.883521	0.855	0.877831	0.855	0.874478
0.86	0.892406	0.86	0.885447	0.86	0.88431	0.86	0.884905	0.86	0.877835	0.86	0.875172
0.865	0.892938	0.865	0.885789	0.865	0.884679	0.865	0.884911	0.865	0.879134	0.865	0.875859
0.87	0.894294	0.87	0.886539	0.87	0.885401	0.87	0.885793	0.87	0.879463	0.87	0.876537
0.875	0.893646	0.875	0.886728	0.875	0.885795	0.875	0.886315	0.875	0.878775	0.875	0.877209
0.88	0.893402	0.88	0.887716	0.88	0.886841	0.88	0.887213	0.88	0.880193	0.88	0.877872
0.885	0.894064	0.885	0.888555	0.885	0.88736	0.885	0.887215	0.885	0.880943	0.885	0.878528
0.89	0.894562	0.89	0.888648	0.89	0.88814	0.89	0.888189	0.89	0.88142	0.89	0.879177
0.895	0.895753	0.895	0.889306	0.895	0.88851	0.895	0.889022	0.895	0.883171	0.895	0.879819
0.9	0.898377	0.9	0.890104	0.9	0.889221	0.9	0.889567	0.9	0.882852	0.9	0.880453
0.905	0.896331	0.905	0.891106	0.905	0.889105	0.905	0.889995	0.905	0.884088	0.905	0.881081
0.91	0.896268	0.91	0.890971	0.91	0.890056	0.91	0.890401	0.91	0.884277	0.91	0.881702
0.915	0.898154	0.915	0.891452	0.915	0.890749	0.915	0.890646	0.915	0.885335	0.915	0.882316
0.92	0.898533	0.92	0.891896	0.92	0.891416	0.92	0.89149	0.92	0.885687	0.92	0.882923
0.925	0.89787	0.925	0.892852	0.925	0.892225	0.925	0.892025	0.925	0.886541	0.925	0.883524
0.93	0.899289	0.93	0.892606	0.93	0.892661	0.93	0.892007	0.93	0.88641	0.93	0.884119
0.935	0.899698	0.935	0.89397	0.935	0.893207	0.935	0.893149	0.935	0.88674	0.935	0.884707
0.94	0.900463	0.94	0.894953	0.94	0.893637	0.94	0.894144	0.94	0.887686	0.94	0.88529
0.945	0.900481	0.945	0.894982	0.945	0.893801	0.945	0.894348	0.945	0.888319	0.945	0.885866
0.95	0.90151	0.95	0.895413	0.95	0.89465	0.95	0.895025	0.95	0.888517	0.95	0.886436
0.955	0.901525	0.955	0.895823	0.955	0.894968	0.955	0.895327	0.955	0.889667	0.955	0.887
0.96	0.900723	0.96	0.896236	0.96	0.896231	0.96	0.896321	0.96	0.890997	0.96	0.887558
0.965	0.902949	0.965	0.897235	0.965	0.896756	0.965	0.896419	0.965	0.890941	0.965	0.888111
0.97	0.903436	0.97	0.89784	0.97	0.896983	0.97	0.897007	0.97	0.8923	0.97	0.888658
0.975	0.903402	0.975	0.897727	0.975	0.897839	0.975	0.897329	0.975	0.89232	0.975	0.889199
0.98	0.904029	0.98	0.898722	0.98	0.898004	0.98	0.898581	0.98	0.89289	0.98	0.889735
0.985	0.904284	0.985	0.899117	0.985	0.898227	0.985	0.898253	0.985	0.8931	0.985	0.890265
0.99	0.905765	0.99	0.898927	0.99	0.898836	0.99	0.898761	0.99	0.893425	0.99	0.890791
0.995	0.904165	0.995	0.899828	0.995	0.899361	0.995	0.899328	0.995	0.893825	0.995	0.891311
1	0.90631	1	0.90051	1	0.899695	1	0.899531	1	0.894402	1	0.891826
