# Supplementary material for: Equivalence and its invalidation between non-Markovian and Markovian spreading dynamics on complex networks
Source: Nat Commun. 2019 Aug 23;10:3748. doi: 10.1038/s41467-019-11763-z (PMC6707263; doi:10.1038/s41467-019-11763-z)
Supplement: Supplementary file 3 — Source Data [file 41467_2019_11763_MOESM3_ESM.zip › data/Figure_5/Fig5_I_Scale-free.dat]

0.005	0.485668	0.005	0.170311	0.005	0	0.005	0	0.005	0	0.005	6.85227E-43
0.01	0.495386	0.01	0.184716	0.01	0	0.01	0	0.01	0	0.01	8.46707E-40
0.015	0.505338	0.015	0.203996	0.015	0	0.015	0	0.015	0	0.015	2.17588E-35
0.02	0.509985	0.02	0.220149	0.02	0	0.02	0	0.02	0	0.02	1.15791E-28
0.025	0.514869	0.025	0.244027	0.025	0.0224365	0.025	0	0.025	0	0.025	2.09541E-17
0.03	0.523586	0.03	0.260216	0.03	0.0428434	0.03	0	0.03	0	0.03	7.86592E-12
0.035	0.527453	0.035	0.273187	0.035	0.0629782	0.035	0	0.035	0	0.035	1.1424E-6
0.04	0.537265	0.04	0.283913	0.04	0.0858305	0.04	0.0316095	0.04	0	0.04	0.00315387
0.045	0.542267	0.045	0.295586	0.045	0.116971	0.045	0.0575347	0.045	0	0.045	0.015032
0.05	0.546784	0.05	0.310381	0.05	0.131539	0.05	0.084216	0.05	0.0132943	0.05	0.0295049
0.055	0.549319	0.055	0.320074	0.055	0.153961	0.055	0.103504	0.055	0.0362104	0.055	0.0458478
0.06	0.556762	0.06	0.334959	0.06	0.180998	0.06	0.134345	0.06	0.0564456	0.06	0.0635514
0.065	0.558456	0.065	0.346757	0.065	0.20425	0.065	0.156572	0.065	0.0761845	0.065	0.0821996
0.07	0.564596	0.07	0.357417	0.07	0.222909	0.07	0.176502	0.07	0.0859269	0.07	0.101449
0.075	0.578214	0.075	0.369746	0.075	0.245363	0.075	0.19885	0.075	0.112848	0.075	0.121018
0.08	0.581999	0.08	0.380234	0.08	0.270193	0.08	0.224607	0.08	0.12692	0.08	0.140679
0.085	0.58656	0.085	0.396488	0.085	0.282985	0.085	0.247031	0.085	0.14625	0.085	0.160249
0.09	0.590841	0.09	0.404605	0.09	0.300115	0.09	0.264332	0.09	0.169197	0.09	0.179587
0.095	0.593264	0.095	0.413679	0.095	0.318274	0.095	0.285531	0.095	0.181798	0.095	0.198586
0.1	0.597684	0.1	0.425056	0.1	0.331499	0.1	0.303582	0.1	0.207668	0.1	0.217166
0.105	0.601527	0.105	0.435369	0.105	0.352273	0.105	0.323502	0.105	0.221458	0.105	0.235273
0.11	0.609656	0.11	0.445035	0.11	0.364489	0.11	0.339113	0.11	0.239042	0.11	0.252867
0.115	0.613217	0.115	0.457072	0.115	0.37892	0.115	0.35667	0.115	0.259092	0.115	0.269926
0.12	0.62027	0.12	0.463889	0.12	0.394519	0.12	0.371661	0.12	0.27726	0.12	0.286437
0.125	0.62187	0.125	0.474274	0.125	0.405798	0.125	0.38311	0.125	0.288991	0.125	0.302398
0.13	0.624925	0.13	0.480903	0.13	0.419084	0.13	0.397798	0.13	0.298603	0.13	0.317813
0.135	0.630347	0.135	0.489067	0.135	0.429917	0.135	0.411275	0.135	0.313613	0.135	0.332688
0.14	0.636648	0.14	0.500933	0.14	0.444278	0.14	0.426522	0.14	0.330793	0.14	0.347037
0.145	0.635634	0.145	0.504023	0.145	0.453769	0.145	0.442084	0.145	0.342621	0.145	0.360873
0.15	0.64262	0.15	0.513719	0.15	0.46395	0.15	0.448408	0.15	0.359105	0.15	0.374213
0.155	0.647296	0.155	0.520866	0.155	0.477113	0.155	0.464379	0.155	0.374972	0.155	0.387073
0.16	0.650032	0.16	0.530994	0.16	0.485638	0.16	0.473803	0.16	0.382482	0.16	0.399473
0.165	0.651678	0.165	0.53845	0.165	0.494059	0.165	0.482154	0.165	0.398565	0.165	0.411429
0.17	0.655285	0.17	0.542917	0.17	0.504224	0.17	0.494797	0.17	0.411828	0.17	0.422961
0.175	0.661099	0.175	0.551163	0.175	0.513912	0.175	0.503008	0.175	0.42374	0.175	0.434084
0.18	0.665259	0.18	0.55619	0.18	0.522344	0.18	0.512997	0.18	0.432704	0.18	0.444818
0.185	0.669543	0.185	0.563403	0.185	0.531006	0.185	0.520817	0.185	0.440807	0.185	0.455179
0.19	0.672976	0.19	0.568907	0.19	0.537754	0.19	0.531798	0.19	0.451161	0.19	0.465184
0.195	0.678461	0.195	0.578648	0.195	0.54861	0.195	0.538251	0.195	0.46757	0.195	0.474847
0.2	0.678054	0.2	0.583654	0.2	0.553905	0.2	0.544969	0.2	0.472129	0.2	0.484185
0.205	0.681694	0.205	0.586688	0.205	0.560371	0.205	0.554214	0.205	0.481904	0.205	0.493211
0.21	0.685202	0.21	0.592783	0.21	0.567308	0.21	0.562533	0.21	0.488962	0.21	0.50194
0.215	0.691966	0.215	0.597811	0.215	0.574553	0.215	0.568392	0.215	0.503994	0.215	0.510384
0.22	0.694415	0.22	0.605131	0.22	0.580821	0.22	0.577897	0.22	0.508408	0.22	0.518557
0.225	0.690906	0.225	0.609347	0.225	0.587595	0.225	0.583416	0.225	0.513121	0.225	0.526469
0.23	0.699823	0.23	0.616811	0.23	0.594219	0.23	0.590455	0.23	0.529897	0.23	0.534133
0.235	0.700647	0.235	0.62095	0.235	0.601182	0.235	0.594084	0.235	0.536291	0.235	0.54156
0.24	0.704302	0.24	0.625279	0.24	0.606396	0.24	0.602052	0.24	0.542675	0.24	0.548758
0.245	0.70606	0.245	0.63066	0.245	0.612944	0.245	0.605389	0.245	0.546004	0.245	0.555739
0.25	0.709385	0.25	0.635951	0.25	0.617753	0.25	0.612192	0.25	0.555224	0.25	0.562512
0.255	0.711706	0.255	0.640604	0.255	0.621588	0.255	0.618	0.255	0.55981	0.255	0.569084
0.26	0.713924	0.26	0.643206	0.26	0.627298	0.26	0.624607	0.26	0.567058	0.26	0.575465
0.265	0.719015	0.265	0.649952	0.265	0.633601	0.265	0.630829	0.265	0.574268	0.265	0.581663
0.27	0.719606	0.27	0.653293	0.27	0.636868	0.27	0.636242	0.27	0.580087	0.27	0.587684
0.275	0.722251	0.275	0.657369	0.275	0.642396	0.275	0.639639	0.275	0.588157	0.275	0.593536
0.28	0.723106	0.28	0.664007	0.28	0.647155	0.28	0.644443	0.28	0.588587	0.28	0.599226
0.285	0.725814	0.285	0.665052	0.285	0.651793	0.285	0.649072	0.285	0.601689	0.285	0.60476
0.29	0.729146	0.29	0.667129	0.29	0.655397	0.29	0.654775	0.29	0.604368	0.29	0.610145
0.295	0.732468	0.295	0.672424	0.295	0.659372	0.295	0.657296	0.295	0.612863	0.295	0.615385
0.3	0.733578	0.3	0.67739	0.3	0.663614	0.3	0.663855	0.3	0.618548	0.3	0.620488
0.305	0.739433	0.305	0.679614	0.305	0.666941	0.305	0.666702	0.305	0.619976	0.305	0.625457
0.31	0.74058	0.31	0.684769	0.31	0.671204	0.31	0.67046	0.31	0.620391	0.31	0.630298
0.315	0.742619	0.315	0.686402	0.315	0.676456	0.315	0.676439	0.315	0.629999	0.315	0.635016
0.32	0.742659	0.32	0.690577	0.32	0.679865	0.32	0.678482	0.32	0.636272	0.32	0.639615
0.325	0.743828	0.325	0.693635	0.325	0.684094	0.325	0.68041	0.325	0.639743	0.325	0.6441
0.33	0.748342	0.33	0.6971	0.33	0.688526	0.33	0.687357	0.33	0.643401	0.33	0.648474
0.335	0.750811	0.335	0.701455	0.335	0.690224	0.335	0.689819	0.335	0.650738	0.335	0.652742
0.34	0.752998	0.34	0.705142	0.34	0.694518	0.34	0.693585	0.34	0.654399	0.34	0.656907
0.345	0.754067	0.345	0.709201	0.345	0.6987	0.345	0.697334	0.345	0.657636	0.345	0.660974
0.35	0.755263	0.35	0.710554	0.35	0.701	0.35	0.700189	0.35	0.662724	0.35	0.664945
0.355	0.758498	0.355	0.713151	0.355	0.70378	0.355	0.704727	0.355	0.661469	0.355	0.668823
0.36	0.763048	0.36	0.716133	0.36	0.708792	0.36	0.706304	0.36	0.672198	0.36	0.672613
0.365	0.763684	0.365	0.718181	0.365	0.711171	0.365	0.709758	0.365	0.674748	0.365	0.676316
0.37	0.764012	0.37	0.721506	0.37	0.712279	0.37	0.712082	0.37	0.676608	0.37	0.679936
0.375	0.766601	0.375	0.725451	0.375	0.715049	0.375	0.715436	0.375	0.676791	0.375	0.683475
0.38	0.768749	0.38	0.727722	0.38	0.718756	0.38	0.719104	0.38	0.683167	0.38	0.686937
0.385	0.770441	0.385	0.729884	0.385	0.72266	0.385	0.72039	0.385	0.687744	0.385	0.690323
0.39	0.77023	0.39	0.732309	0.39	0.726035	0.39	0.724518	0.39	0.690238	0.39	0.693636
0.395	0.771016	0.395	0.734287	0.395	0.727567	0.395	0.728043	0.395	0.693344	0.395	0.696878
0.4	0.774913	0.4	0.736809	0.4	0.731054	0.4	0.729716	0.4	0.696717	0.4	0.700052
0.405	0.77589	0.405	0.739653	0.405	0.735093	0.405	0.733722	0.405	0.700623	0.405	0.70316
0.41	0.780605	0.41	0.741059	0.41	0.736621	0.41	0.736064	0.41	0.701518	0.41	0.706203
0.415	0.779859	0.415	0.742994	0.415	0.738359	0.415	0.737944	0.415	0.707387	0.415	0.709184
0.42	0.783058	0.42	0.745932	0.42	0.741255	0.42	0.740269	0.42	0.710144	0.42	0.712104
0.425	0.785019	0.425	0.749563	0.425	0.741859	0.425	0.743294	0.425	0.716293	0.425	0.714966
0.43	0.782692	0.43	0.752315	0.43	0.746112	0.43	0.745757	0.43	0.714411	0.43	0.71777
0.435	0.786394	0.435	0.755368	0.435	0.749121	0.435	0.747702	0.435	0.717811	0.435	0.72052
0.44	0.788471	0.44	0.755773	0.44	0.750203	0.44	0.751243	0.44	0.71987	0.44	0.723216
0.445	0.791992	0.445	0.758031	0.445	0.751774	0.445	0.752281	0.445	0.722351	0.445	0.725859
0.45	0.791249	0.45	0.761176	0.45	0.754906	0.45	0.753625	0.45	0.726042	0.45	0.728453
0.455	0.793791	0.455	0.761872	0.455	0.755633	0.455	0.757445	0.455	0.729455	0.455	0.730996
0.46	0.793944	0.46	0.764182	0.46	0.759068	0.46	0.759277	0.46	0.73301	0.46	0.733492
0.465	0.796673	0.465	0.766453	0.465	0.761054	0.465	0.761298	0.465	0.735079	0.465	0.735942
0.47	0.796605	0.47	0.766465	0.47	0.763218	0.47	0.7635	0.47	0.736757	0.47	0.738346
0.475	0.799503	0.475	0.768679	0.475	0.765664	0.475	0.764447	0.475	0.741776	0.475	0.740707
0.48	0.800722	0.48	0.771813	0.48	0.767693	0.48	0.766462	0.48	0.740626	0.48	0.743024
0.485	0.800392	0.485	0.774514	0.485	0.769632	0.485	0.769499	0.485	0.743365	0.485	0.7453
0.49	0.802314	0.49	0.775339	0.49	0.771067	0.49	0.771089	0.49	0.745952	0.49	0.747536
0.495	0.803906	0.495	0.778065	0.495	0.773128	0.495	0.772248	0.495	0.746658	0.495	0.749732
0.5	0.804062	0.5	0.778801	0.5	0.774794	0.5	0.775644	0.5	0.750918	0.5	0.751889
0.505	0.805639	0.505	0.780262	0.505	0.777484	0.505	0.776928	0.505	0.754617	0.505	0.754009
0.51	0.808796	0.51	0.781672	0.51	0.778773	0.51	0.779386	0.51	0.753946	0.51	0.756093
0.515	0.809323	0.515	0.783572	0.515	0.780692	0.515	0.780438	0.515	0.757298	0.515	0.758141
0.52	0.812109	0.52	0.785987	0.52	0.781739	0.52	0.782461	0.52	0.761219	0.52	0.760154
0.525	0.812813	0.525	0.787667	0.525	0.783991	0.525	0.78357	0.525	0.760418	0.525	0.762133
0.53	0.813043	0.53	0.79009	0.53	0.78489	0.53	0.785226	0.53	0.76327	0.53	0.76408
0.535	0.813441	0.535	0.791184	0.535	0.787252	0.535	0.786777	0.535	0.765799	0.535	0.765994
0.54	0.815538	0.54	0.792396	0.54	0.78748	0.54	0.788846	0.54	0.765973	0.54	0.767878
0.545	0.817092	0.545	0.794349	0.545	0.789803	0.545	0.790752	0.545	0.769306	0.545	0.76973
0.55	0.820627	0.55	0.795521	0.55	0.79185	0.55	0.791352	0.55	0.772727	0.55	0.771553
0.555	0.819418	0.555	0.797868	0.555	0.79362	0.555	0.793245	0.555	0.774022	0.555	0.773346
0.56	0.821322	0.56	0.798534	0.56	0.795414	0.56	0.796006	0.56	0.774763	0.56	0.775111
0.565	0.823959	0.565	0.798684	0.565	0.796356	0.565	0.797598	0.565	0.776682	0.565	0.776849
0.57	0.822705	0.57	0.800722	0.57	0.797807	0.57	0.798258	0.57	0.778034	0.57	0.778559
0.575	0.824742	0.575	0.80352	0.575	0.799621	0.575	0.799299	0.575	0.781277	0.575	0.780242
0.58	0.826841	0.58	0.803906	0.58	0.800379	0.58	0.801093	0.58	0.782039	0.58	0.7819
0.585	0.82455	0.585	0.805466	0.585	0.802524	0.585	0.80238	0.585	0.78364	0.585	0.783533
0.59	0.826938	0.59	0.806775	0.59	0.803781	0.59	0.804074	0.59	0.785688	0.59	0.785141
0.595	0.827615	0.595	0.807494	0.595	0.806451	0.595	0.805118	0.595	0.785337	0.595	0.786724
0.6	0.828899	0.6	0.810328	0.6	0.806459	0.6	0.806264	0.6	0.788866	0.6	0.788284
0.605	0.831015	0.605	0.809806	0.605	0.808494	0.605	0.808189	0.605	0.790195	0.605	0.789821
0.61	0.831101	0.61	0.811303	0.61	0.809137	0.61	0.808834	0.61	0.791203	0.61	0.791335
0.615	0.832595	0.615	0.812511	0.615	0.811061	0.615	0.809535	0.615	0.79257	0.615	0.792827
0.62	0.831422	0.62	0.814742	0.62	0.811624	0.62	0.811765	0.62	0.79408	0.62	0.794298
0.625	0.833027	0.625	0.815921	0.625	0.812838	0.625	0.813804	0.625	0.796664	0.625	0.795747
0.63	0.837704	0.63	0.817291	0.63	0.814251	0.63	0.814642	0.63	0.797359	0.63	0.797176
0.635	0.836344	0.635	0.818709	0.635	0.815562	0.635	0.815268	0.635	0.799504	0.635	0.798584
0.64	0.835151	0.64	0.8198	0.64	0.817194	0.64	0.817229	0.64	0.799798	0.64	0.799973
0.645	0.837746	0.645	0.820414	0.645	0.818101	0.645	0.818599	0.645	0.803333	0.645	0.801342
0.65	0.839514	0.65	0.821523	0.65	0.818453	0.65	0.81869	0.65	0.804451	0.65	0.802692
0.655	0.838372	0.655	0.823376	0.655	0.820729	0.655	0.821634	0.655	0.806071	0.655	0.804023
0.66	0.839802	0.66	0.824582	0.66	0.821807	0.66	0.822278	0.66	0.807152	0.66	0.805337
0.665	0.841353	0.665	0.825563	0.665	0.822966	0.665	0.822325	0.665	0.808952	0.665	0.806632
0.67	0.844454	0.67	0.827005	0.67	0.823949	0.67	0.823824	0.67	0.808875	0.67	0.80791
0.675	0.843114	0.675	0.828288	0.675	0.825181	0.675	0.824691	0.675	0.809415	0.675	0.80917
0.68	0.844269	0.68	0.827527	0.68	0.826305	0.68	0.826686	0.68	0.812278	0.68	0.810414
0.685	0.845776	0.685	0.829572	0.685	0.827493	0.685	0.827232	0.685	0.814226	0.685	0.811642
0.69	0.846655	0.69	0.830377	0.69	0.8284	0.69	0.828213	0.69	0.814763	0.69	0.812853
0.695	0.847753	0.695	0.831752	0.695	0.829625	0.695	0.829682	0.695	0.815245	0.695	0.814048
0.7	0.848806	0.7	0.831792	0.7	0.830204	0.7	0.830703	0.7	0.813349	0.7	0.815228
0.705	0.849085	0.705	0.833565	0.705	0.831232	0.705	0.831957	0.705	0.818261	0.705	0.816393
0.71	0.849399	0.71	0.83447	0.71	0.832245	0.71	0.832789	0.71	0.818047	0.71	0.817542
0.715	0.850134	0.715	0.834583	0.715	0.833159	0.715	0.833955	0.715	0.821306	0.715	0.818677
0.72	0.851197	0.72	0.835988	0.72	0.834433	0.72	0.835233	0.72	0.821042	0.72	0.819798
0.725	0.85058	0.725	0.837881	0.725	0.835702	0.725	0.835793	0.725	0.823675	0.725	0.820904
0.73	0.852868	0.73	0.83828	0.73	0.836298	0.73	0.836335	0.73	0.822992	0.73	0.821997
0.735	0.851714	0.735	0.838877	0.735	0.836929	0.735	0.838202	0.735	0.824874	0.735	0.823076
0.74	0.852521	0.74	0.839638	0.74	0.838234	0.74	0.837999	0.74	0.824209	0.74	0.824142
0.745	0.854892	0.745	0.841219	0.745	0.838864	0.745	0.839218	0.745	0.825676	0.745	0.825195
0.75	0.854755	0.75	0.842387	0.75	0.839584	0.75	0.840278	0.75	0.828164	0.75	0.826234
0.755	0.856952	0.755	0.842284	0.755	0.841092	0.755	0.841293	0.755	0.828113	0.755	0.827262
0.76	0.857585	0.76	0.843677	0.76	0.84236	0.76	0.842532	0.76	0.829881	0.76	0.828276
0.765	0.858022	0.765	0.844168	0.765	0.842557	0.765	0.843209	0.765	0.831459	0.765	0.829279
0.77	0.859473	0.77	0.845883	0.77	0.843761	0.77	0.843797	0.77	0.832675	0.77	0.83027
0.775	0.858104	0.775	0.846457	0.775	0.844795	0.775	0.845322	0.775	0.832954	0.775	0.831249
0.78	0.858495	0.78	0.847553	0.78	0.845182	0.78	0.845762	0.78	0.83554	0.78	0.832216
0.785	0.862028	0.785	0.847944	0.785	0.846722	0.785	0.846587	0.785	0.835715	0.785	0.833172
0.79	0.860298	0.79	0.84842	0.79	0.847991	0.79	0.847454	0.79	0.834875	0.79	0.834117
0.795	0.861282	0.795	0.849292	0.795	0.847823	0.795	0.848237	0.795	0.836753	0.795	0.835051
0.8	0.863141	0.8	0.850912	0.8	0.848796	0.8	0.849167	0.8	0.838109	0.8	0.835975
0.805	0.863737	0.805	0.85065	0.805	0.8492	0.805	0.849629	0.805	0.839075	0.805	0.836887
0.81	0.865365	0.81	0.851549	0.81	0.850883	0.81	0.850533	0.81	0.83845	0.81	0.83779
0.815	0.863136	0.815	0.852449	0.815	0.851002	0.815	0.851669	0.815	0.841682	0.815	0.838682
0.82	0.866341	0.82	0.85359	0.82	0.852061	0.82	0.852331	0.82	0.841568	0.82	0.839564
0.825	0.865263	0.825	0.854932	0.825	0.852949	0.825	0.852834	0.825	0.84298	0.825	0.840436
0.83	0.865105	0.83	0.855211	0.83	0.854116	0.83	0.853632	0.83	0.844284	0.83	0.841299
0.835	0.866107	0.835	0.855879	0.835	0.854499	0.835	0.854847	0.835	0.843099	0.835	0.842152
0.84	0.866854	0.84	0.856961	0.84	0.855404	0.84	0.855306	0.84	0.845372	0.84	0.842995
0.845	0.869256	0.845	0.857864	0.845	0.856204	0.845	0.855892	0.845	0.845689	0.845	0.84383
0.85	0.867698	0.85	0.858446	0.85	0.85773	0.85	0.856597	0.85	0.847363	0.85	0.844655
0.855	0.868151	0.855	0.858394	0.855	0.858011	0.855	0.858108	0.855	0.8484	0.855	0.845471
0.86	0.868632	0.86	0.86008	0.86	0.858193	0.86	0.858718	0.86	0.848486	0.86	0.846279
0.865	0.871038	0.865	0.859732	0.865	0.858876	0.865	0.859015	0.865	0.849373	0.865	0.847078
0.87	0.871458	0.87	0.861241	0.87	0.858918	0.87	0.85972	0.87	0.850303	0.87	0.847868
0.875	0.870489	0.875	0.862444	0.875	0.860677	0.875	0.860597	0.875	0.850942	0.875	0.84865
0.88	0.873903	0.88	0.862548	0.88	0.860786	0.88	0.861443	0.88	0.851746	0.88	0.849424
0.885	0.871596	0.885	0.862648	0.885	0.861905	0.885	0.861754	0.885	0.852424	0.885	0.85019
0.89	0.873023	0.89	0.863111	0.89	0.862835	0.89	0.863008	0.89	0.852823	0.89	0.850947
0.895	0.875364	0.895	0.864172	0.895	0.863174	0.895	0.863	0.895	0.852903	0.895	0.851697
0.9	0.875165	0.9	0.865255	0.9	0.863912	0.9	0.864452	0.9	0.854553	0.9	0.852439
0.905	0.876049	0.905	0.865378	0.905	0.863949	0.905	0.864997	0.905	0.855497	0.905	0.853174
0.91	0.874197	0.91	0.865699	0.91	0.865462	0.91	0.865007	0.91	0.856076	0.91	0.853901
0.915	0.874187	0.915	0.866292	0.915	0.865435	0.915	0.865695	0.915	0.856422	0.915	0.85462
0.92	0.877539	0.92	0.868524	0.92	0.866374	0.92	0.866551	0.92	0.857119	0.92	0.855333
0.925	0.877499	0.925	0.869113	0.925	0.868166	0.925	0.867315	0.925	0.858904	0.925	0.856038
0.93	0.877826	0.93	0.868752	0.93	0.867127	0.93	0.868028	0.93	0.858572	0.93	0.856736
0.935	0.879349	0.935	0.869441	0.935	0.868092	0.935	0.868412	0.935	0.859942	0.935	0.857427
0.94	0.878634	0.94	0.87058	0.94	0.86881	0.94	0.868953	0.94	0.861467	0.94	0.858111
0.945	0.879789	0.945	0.871352	0.945	0.869826	0.945	0.869775	0.945	0.861093	0.945	0.858789
0.95	0.881111	0.95	0.870656	0.95	0.870363	0.95	0.870197	0.95	0.861571	0.95	0.85946
0.955	0.880232	0.955	0.872759	0.955	0.870701	0.955	0.870966	0.955	0.863151	0.955	0.860124
0.96	0.882678	0.96	0.87227	0.96	0.871476	0.96	0.871675	0.96	0.864621	0.96	0.860782
0.965	0.882415	0.965	0.873394	0.965	0.871969	0.965	0.872226	0.965	0.862734	0.965	0.861433
0.97	0.881407	0.97	0.874136	0.97	0.872206	0.97	0.872425	0.97	0.864035	0.97	0.862078
0.975	0.882916	0.975	0.873836	0.975	0.872712	0.975	0.873738	0.975	0.864387	0.975	0.862718
0.98	0.882566	0.98	0.874647	0.98	0.873891	0.98	0.87373	0.98	0.865785	0.98	0.86335
0.985	0.884244	0.985	0.875432	0.985	0.874259	0.985	0.874093	0.985	0.865151	0.985	0.863977
0.99	0.885503	0.99	0.876156	0.99	0.875124	0.99	0.875101	0.99	0.866323	0.99	0.864598
0.995	0.885318	0.995	0.877234	0.995	0.875419	0.995	0.875869	0.995	0.867312	0.995	0.865214
1	0.885418	1	0.876617	1	0.876083	1	0.875884	1	0.868467	1	0.865823
