# Supplementary material for: Equivalence and its invalidation between non-Markovian and Markovian spreading dynamics on complex networks
Source: Nat Commun. 2019 Aug 23;10:3748. doi: 10.1038/s41467-019-11763-z (PMC6707263; doi:10.1038/s41467-019-11763-z)
Supplement: Supplementary file 3 — Source Data [file 41467_2019_11763_MOESM3_ESM.zip › data/Supplementary_Figure_2/sFig2_II_2nd.dat]

0	0.01	0	0.01	0	0.01	0	0.01
0.01	0.0193759	0.01	0.0109805	0.01	0.0100059	0.01	0.009996
0.02	0.0307904	0.02	0.0120287	0.02	0.0100236	0.02	0.00998403
0.03	0.0458154	0.03	0.0131489	0.03	0.0100531	0.03	0.00996415
0.04	0.0658827	0.04	0.0143453	0.04	0.0100942	0.04	0.00993646
0.05	0.0925569	0.05	0.015623	0.05	0.0101471	0.05	0.00990112
0.06	0.127495	0.06	0.0169868	0.06	0.0102115	0.06	0.00985832
0.07	0.172225	0.07	0.0184424	0.07	0.0102874	0.07	0.00980828
0.08	0.227734	0.08	0.0199955	0.08	0.0103746	0.08	0.00975127
0.09	0.293916	0.09	0.0216522	0.09	0.010473	0.09	0.00968759
0.1	0.369051	0.1	0.0234192	0.1	0.0105824	0.1	0.00961759
0.11	0.449631	0.11	0.0253033	0.11	0.0107026	0.11	0.00954163
0.12	0.53084	0.12	0.0273119	0.12	0.0108336	0.12	0.00946011
0.13	0.607672	0.13	0.0294528	0.13	0.010975	0.13	0.00937346
0.14	0.676192	0.14	0.0317344	0.14	0.0111266	0.14	0.00928214
0.15	0.734286	0.15	0.0341651	0.15	0.0112883	0.15	0.00918661
0.16	0.781631	0.16	0.0367543	0.16	0.0114597	0.16	0.00908737
0.17	0.819135	0.17	0.0395115	0.17	0.0116407	0.17	0.00898493
0.18	0.848267	0.18	0.0424468	0.18	0.0118311	0.18	0.00887981
0.19	0.870585	0.19	0.0455708	0.19	0.0120304	0.19	0.00877254
0.2	0.887485	0.2	0.0488944	0.2	0.0122387	0.2	0.00866364
0.21	0.900119	0.21	0.0524292	0.21	0.0124554	0.21	0.00855367
0.22	0.909398	0.22	0.056187	0.22	0.0126805	0.22	0.00844314
0.23	0.91603	0.23	0.0601802	0.23	0.0129137	0.23	0.0083326
0.24	0.92056	0.24	0.0644216	0.24	0.0131547	0.24	0.00822257
0.25	0.923408	0.25	0.0689241	0.25	0.0134034	0.25	0.00811355
0.26	0.9249	0.26	0.0737012	0.26	0.0136594	0.26	0.00800605
0.27	0.925291	0.27	0.0787666	0.27	0.0139227	0.27	0.00790054
0.28	0.924786	0.28	0.0841341	0.28	0.0141928	0.28	0.00779749
0.29	0.923545	0.29	0.0898177	0.29	0.0144698	0.29	0.00769734
0.3	0.921702	0.3	0.0958314	0.3	0.0147534	0.3	0.00760048
0.31	0.919366	0.31	0.102189	0.31	0.0150434	0.31	0.00750732
0.32	0.916626	0.32	0.108905	0.32	0.0153397	0.32	0.0074182
0.33	0.913559	0.33	0.115992	0.33	0.0156422	0.33	0.00733344
0.34	0.910232	0.34	0.123463	0.34	0.0159506	0.34	0.00725334
0.35	0.906701	0.35	0.131331	0.35	0.016265	0.35	0.00717815
0.36	0.903015	0.36	0.139607	0.36	0.0165851	0.36	0.00710809
0.37	0.899219	0.37	0.148303	0.37	0.016911	0.37	0.00704334
0.38	0.89535	0.38	0.157427	0.38	0.0172425	0.38	0.00698405
0.39	0.891443	0.39	0.166988	0.39	0.0175797	0.39	0.00693033
0.4	0.887529	0.4	0.176993	0.4	0.0179224	0.4	0.00688225
0.41	0.883636	0.41	0.187446	0.41	0.0182707	0.41	0.00683984
0.42	0.879789	0.42	0.198349	0.42	0.0186245	0.42	0.0068031
0.43	0.87601	0.43	0.209704	0.43	0.0189839	0.43	0.00677199
0.44	0.872319	0.44	0.221508	0.44	0.0193489	0.44	0.00674645
0.45	0.868734	0.45	0.233757	0.45	0.0197195	0.45	0.00672635
0.46	0.865271	0.46	0.246442	0.46	0.0200957	0.46	0.00671158
0.47	0.861943	0.47	0.259554	0.47	0.0204777	0.47	0.00670195
0.48	0.858763	0.48	0.273077	0.48	0.0208654	0.48	0.00669727
0.49	0.85574	0.49	0.286994	0.49	0.021259	0.49	0.00669732
0.5	0.852882	0.5	0.301284	0.5	0.0216586	0.5	0.00670186
0.51	0.850196	0.51	0.315923	0.51	0.0220643	0.51	0.0067106
0.52	0.847687	0.52	0.330882	0.52	0.0224761	0.52	0.00672328
0.53	0.845359	0.53	0.34613	0.53	0.0228942	0.53	0.00673957
0.54	0.843212	0.54	0.361632	0.54	0.0233187	0.54	0.00675917
0.55	0.841248	0.55	0.37735	0.55	0.0237498	0.55	0.00678175
0.56	0.839465	0.56	0.393243	0.56	0.0241875	0.56	0.00680696
0.57	0.837861	0.57	0.409268	0.57	0.0246321	0.57	0.00683447
0.58	0.836432	0.58	0.425378	0.58	0.0250836	0.58	0.00686393
0.59	0.835175	0.59	0.441526	0.59	0.0255423	0.59	0.006895
0.6	0.834084	0.6	0.457664	0.6	0.0260082	0.6	0.00692733
0.61	0.833152	0.61	0.473742	0.61	0.0264816	0.61	0.00696057
0.62	0.832372	0.62	0.48971	0.62	0.0269625	0.62	0.00699441
0.63	0.831737	0.63	0.505518	0.63	0.0274512	0.63	0.00702852
0.64	0.831239	0.64	0.521119	0.64	0.0279479	0.64	0.00706258
0.65	0.830868	0.65	0.536463	0.65	0.0284526	0.65	0.0070963
0.66	0.830616	0.66	0.551507	0.66	0.0289655	0.66	0.0071294
0.67	0.830474	0.67	0.566207	0.67	0.0294869	0.67	0.00716161
0.68	0.830433	0.68	0.580524	0.68	0.0300168	0.68	0.00719269
0.69	0.830483	0.69	0.594419	0.69	0.0305555	0.69	0.00722241
0.7	0.830615	0.7	0.607861	0.7	0.0311031	0.7	0.00725056
0.71	0.830821	0.71	0.620819	0.71	0.0316598	0.71	0.00727697
0.72	0.831091	0.72	0.633269	0.72	0.0322258	0.72	0.00730146
0.73	0.831418	0.73	0.645189	0.73	0.0328012	0.73	0.00732391
0.74	0.831792	0.74	0.656562	0.74	0.0333861	0.74	0.00734419
0.75	0.832207	0.75	0.667376	0.75	0.0339809	0.75	0.00736221
0.76	0.832655	0.76	0.677621	0.76	0.0345855	0.76	0.00737789
0.77	0.83313	0.77	0.687294	0.77	0.0352002	0.77	0.0073912
0.78	0.833623	0.78	0.696393	0.78	0.0358253	0.78	0.00740211
0.79	0.834131	0.79	0.70492	0.79	0.0364607	0.79	0.0074106
0.8	0.834647	0.8	0.712883	0.8	0.0371067	0.8	0.0074167
0.81	0.835167	0.81	0.720288	0.81	0.0377635	0.81	0.00742044
0.82	0.835685	0.82	0.72715	0.82	0.0384312	0.82	0.00742187
0.83	0.836197	0.83	0.73348	0.83	0.03911	0.83	0.00742105
0.84	0.836701	0.84	0.739295	0.84	0.0398	0.84	0.00741808
0.85	0.837193	0.85	0.744614	0.85	0.0405015	0.85	0.00741305
0.86	0.837669	0.86	0.749454	0.86	0.0412145	0.86	0.00740607
0.87	0.838129	0.87	0.753838	0.87	0.0419393	0.87	0.00739727
0.88	0.838569	0.88	0.757785	0.88	0.042676	0.88	0.00738677
0.89	0.838987	0.89	0.761317	0.89	0.0434248	0.89	0.00737471
0.9	0.839384	0.9	0.764458	0.9	0.0441859	0.9	0.00736124
0.91	0.839757	0.91	0.76723	0.91	0.0449594	0.91	0.00734651
0.92	0.840105	0.92	0.769654	0.92	0.0457454	0.92	0.00733067
0.93	0.840429	0.93	0.771753	0.93	0.0465443	0.93	0.00731387
0.94	0.840728	0.94	0.77355	0.94	0.047356	0.94	0.00729627
0.95	0.841002	0.95	0.775065	0.95	0.0481808	0.95	0.00727803
0.96	0.841251	0.96	0.77632	0.96	0.049019	0.96	0.00725929
0.97	0.841475	0.97	0.777335	0.97	0.0498705	0.97	0.00724021
0.98	0.841675	0.98	0.778129	0.98	0.0507357	0.98	0.00722091
0.99	0.841852	0.99	0.778722	0.99	0.0516146	0.99	0.00720155
1	0.842006	1	0.779132	1	0.0525075	1	0.00718225
1.01	0.842138	1.01	0.779376	1.01	0.0534146	1.01	0.00716313
1.02	0.842249	1.02	0.77947	1.02	0.0543359	1.02	0.00714431
1.03	0.84234	1.03	0.77943	1.03	0.0552718	1.03	0.00712589
1.04	0.842412	1.04	0.779271	1.04	0.0562223	1.04	0.00710797
1.05	0.842466	1.05	0.779006	1.05	0.0571876	1.05	0.00709063
1.06	0.842503	1.06	0.778649	1.06	0.058168	1.06	0.00707395
1.07	0.842525	1.07	0.778212	1.07	0.0591635	1.07	0.007058
1.08	0.842533	1.08	0.777705	1.08	0.0601745	1.08	0.00704283
1.09	0.842527	1.09	0.777141	1.09	0.061201	1.09	0.0070285
1.1	0.84251	1.1	0.776528	1.1	0.0622432	1.1	0.00701503
1.11	0.842482	1.11	0.775875	1.11	0.0633014	1.11	0.00700246
1.12	0.842444	1.12	0.775192	1.12	0.0643757	1.12	0.00699079
1.13	0.842397	1.13	0.774485	1.13	0.0654662	1.13	0.00698005
1.14	0.842344	1.14	0.773763	1.14	0.0665732	1.14	0.00697023
1.15	0.842283	1.15	0.77303	1.15	0.0676969	1.15	0.00696132
1.16	0.842218	1.16	0.772293	1.16	0.0688374	1.16	0.00695331
1.17	0.842148	1.17	0.771558	1.17	0.0699949	1.17	0.00694617
1.18	0.842075	1.18	0.770829	1.18	0.0711696	1.18	0.00693988
1.19	0.841999	1.19	0.77011	1.19	0.0723616	1.19	0.0069344
1.2	0.841921	1.2	0.769406	1.2	0.0735712	1.2	0.0069297
1.21	0.841842	1.21	0.768718	1.21	0.0747986	1.21	0.00692572
1.22	0.841763	1.22	0.768051	1.22	0.0760438	1.22	0.00692243
1.23	0.841684	1.23	0.767406	1.23	0.0773071	1.23	0.00691977
1.24	0.841606	1.24	0.766786	1.24	0.0785887	1.24	0.00691769
1.25	0.84153	1.25	0.766193	1.25	0.0798887	1.25	0.00691613
1.26	0.841455	1.26	0.765628	1.26	0.0812073	1.26	0.00691504
1.27	0.841383	1.27	0.765092	1.27	0.0825446	1.27	0.00691436
1.28	0.841313	1.28	0.764585	1.28	0.0839009	1.28	0.00691404
1.29	0.841247	1.29	0.764109	1.29	0.0852763	1.29	0.006914
1.3	0.841183	1.3	0.763664	1.3	0.086671	1.3	0.00691421
1.31	0.841124	1.31	0.76325	1.31	0.0880852	1.31	0.00691461
1.32	0.841068	1.32	0.762867	1.32	0.0895189	1.32	0.00691513
1.33	0.841015	1.33	0.762514	1.33	0.0909723	1.33	0.00691574
1.34	0.840967	1.34	0.762191	1.34	0.0924457	1.34	0.00691637
1.35	0.840922	1.35	0.761898	1.35	0.0939391	1.35	0.006917
1.36	0.840882	1.36	0.761634	1.36	0.0954528	1.36	0.00691756
1.37	0.840845	1.37	0.761398	1.37	0.0969868	1.37	0.00691802
1.38	0.840813	1.38	0.761189	1.38	0.0985413	1.38	0.00691835
1.39	0.840784	1.39	0.761006	1.39	0.100116	1.39	0.00691851
1.4	0.840759	1.4	0.760849	1.4	0.101712	1.4	0.00691847
1.41	0.840737	1.41	0.760715	1.41	0.103329	1.41	0.0069182
1.42	0.840719	1.42	0.760603	1.42	0.104967	1.42	0.00691768
1.43	0.840704	1.43	0.760514	1.43	0.106626	1.43	0.00691689
1.44	0.840692	1.44	0.760444	1.44	0.108306	1.44	0.00691581
1.45	0.840684	1.45	0.760394	1.45	0.110008	1.45	0.00691442
1.46	0.840678	1.46	0.760361	1.46	0.111731	1.46	0.00691273
1.47	0.840674	1.47	0.760344	1.47	0.113475	1.47	0.00691072
1.48	0.840673	1.48	0.760343	1.48	0.115241	1.48	0.00690839
1.49	0.840675	1.49	0.760356	1.49	0.11703	1.49	0.00690574
1.5	0.840678	1.5	0.760381	1.5	0.118839	1.5	0.00690276
1.51	0.840683	1.51	0.760417	1.51	0.120671	1.51	0.00689947
1.52	0.840689	1.52	0.760464	1.52	0.122525	1.52	0.00689588
1.53	0.840697	1.53	0.76052	1.53	0.124401	1.53	0.00689198
1.54	0.840707	1.54	0.760584	1.54	0.126299	1.54	0.0068878
1.55	0.840717	1.55	0.760654	1.55	0.128219	1.55	0.00688334
1.56	0.840728	1.56	0.760731	1.56	0.130161	1.56	0.00687863
1.57	0.84074	1.57	0.760813	1.57	0.132126	1.57	0.00687366
1.58	0.840752	1.58	0.760898	1.58	0.134113	1.58	0.00686847
1.59	0.840765	1.59	0.760987	1.59	0.136122	1.59	0.00686308
1.6	0.840778	1.6	0.761078	1.6	0.138153	1.6	0.00685749
1.61	0.840792	1.61	0.76117	1.61	0.140207	1.61	0.00685173
1.62	0.840805	1.62	0.761263	1.62	0.142283	1.62	0.00684582
1.63	0.840818	1.63	0.761357	1.63	0.144381	1.63	0.00683978
1.64	0.840831	1.64	0.76145	1.64	0.146502	1.64	0.00683363
1.65	0.840844	1.65	0.761542	1.65	0.148645	1.65	0.00682739
1.66	0.840856	1.66	0.761633	1.66	0.150809	1.66	0.00682107
1.67	0.840868	1.67	0.761721	1.67	0.152997	1.67	0.0068147
1.68	0.84088	1.68	0.761808	1.68	0.155206	1.68	0.0068083
1.69	0.840891	1.69	0.761892	1.69	0.157437	1.69	0.00680188
1.7	0.840901	1.7	0.761973	1.7	0.15969	1.7	0.00679545
1.71	0.840911	1.71	0.76205	1.71	0.161965	1.71	0.00678905
1.72	0.84092	1.72	0.762124	1.72	0.164261	1.72	0.00678267
1.73	0.840929	1.73	0.762195	1.73	0.166579	1.73	0.00677634
1.74	0.840936	1.74	0.762262	1.74	0.168919	1.74	0.00677006
1.75	0.840944	1.75	0.762325	1.75	0.171279	1.75	0.00676385
1.76	0.84095	1.76	0.762384	1.76	0.173661	1.76	0.00675772
1.77	0.840956	1.77	0.762439	1.77	0.176064	1.77	0.00675168
1.78	0.840961	1.78	0.76249	1.78	0.178488	1.78	0.00674573
1.79	0.840966	1.79	0.762537	1.79	0.180933	1.79	0.00673988
1.8	0.84097	1.8	0.76258	1.8	0.183398	1.8	0.00673415
1.81	0.840973	1.81	0.762619	1.81	0.185883	1.81	0.00672852
1.82	0.840976	1.82	0.762654	1.82	0.188388	1.82	0.00672301
1.83	0.840978	1.83	0.762686	1.83	0.190913	1.83	0.00671761
1.84	0.84098	1.84	0.762714	1.84	0.193457	1.84	0.00671234
1.85	0.840981	1.85	0.762739	1.85	0.196021	1.85	0.00670718
1.86	0.840982	1.86	0.76276	1.86	0.198604	1.86	0.00670214
1.87	0.840982	1.87	0.762778	1.87	0.201205	1.87	0.00669721
1.88	0.840982	1.88	0.762793	1.88	0.203825	1.88	0.0066924
1.89	0.840982	1.89	0.762805	1.89	0.206463	1.89	0.0066877
1.9	0.840981	1.9	0.762815	1.9	0.209118	1.9	0.0066831
1.91	0.84098	1.91	0.762822	1.91	0.211791	1.91	0.0066786
1.92	0.840979	1.92	0.762826	1.92	0.214481	1.92	0.0066742
1.93	0.840977	1.93	0.762829	1.93	0.217188	1.93	0.00666988
1.94	0.840975	1.94	0.762829	1.94	0.219911	1.94	0.00666565
1.95	0.840974	1.95	0.762827	1.95	0.22265	1.95	0.00666149
1.96	0.840972	1.96	0.762824	1.96	0.225404	1.96	0.0066574
1.97	0.84097	1.97	0.762819	1.97	0.228174	1.97	0.00665338
1.98	0.840967	1.98	0.762813	1.98	0.230958	1.98	0.00664941
1.99	0.840965	1.99	0.762806	1.99	0.233757	1.99	0.00664549
2	0.840963	2	0.762797	2	0.236569	2	0.00664161
2.01	0.840961	2.01	0.762788	2.01	0.239394	2.01	0.00663777
2.02	0.840959	2.02	0.762777	2.02	0.242232	2.02	0.00663395
2.03	0.840956	2.03	0.762766	2.03	0.245083	2.03	0.00663015
2.04	0.840954	2.04	0.762755	2.04	0.247945	2.04	0.00662637
2.05	0.840952	2.05	0.762743	2.05	0.250819	2.05	0.0066226
2.06	0.84095	2.06	0.762731	2.06	0.253703	2.06	0.00661883
2.07	0.840948	2.07	0.762719	2.07	0.256598	2.07	0.00661505
2.08	0.840946	2.08	0.762706	2.08	0.259502	2.08	0.00661127
2.09	0.840944	2.09	0.762694	2.09	0.262416	2.09	0.00660748
2.1	0.840943	2.1	0.762681	2.1	0.265338	2.1	0.00660366
2.11	0.840941	2.11	0.762669	2.11	0.268267	2.11	0.00659983
2.12	0.84094	2.12	0.762657	2.12	0.271205	2.12	0.00659597
2.13	0.840938	2.13	0.762645	2.13	0.274149	2.13	0.00659208
2.14	0.840937	2.14	0.762634	2.14	0.277099	2.14	0.00658816
2.15	0.840936	2.15	0.762622	2.15	0.280054	2.15	0.00658421
2.16	0.840935	2.16	0.762612	2.16	0.283015	2.16	0.00658023
2.17	0.840934	2.17	0.762601	2.17	0.28598	2.17	0.00657621
2.18	0.840933	2.18	0.762591	2.18	0.288948	2.18	0.00657215
2.19	0.840932	2.19	0.762582	2.19	0.291919	2.19	0.00656805
2.2	0.840932	2.2	0.762573	2.2	0.294893	2.2	0.00656392
2.21	0.840931	2.21	0.762565	2.21	0.297868	2.21	0.00655974
2.22	0.840931	2.22	0.762557	2.22	0.300845	2.22	0.00655553
2.23	0.840931	2.23	0.76255	2.23	0.303821	2.23	0.00655129
2.24	0.84093	2.24	0.762543	2.24	0.306798	2.24	0.00654701
2.25	0.84093	2.25	0.762537	2.25	0.309773	2.25	0.00654269
2.26	0.84093	2.26	0.762531	2.26	0.312746	2.26	0.00653835
2.27	0.84093	2.27	0.762526	2.27	0.315718	2.27	0.00653397
2.28	0.84093	2.28	0.762521	2.28	0.318686	2.28	0.00652956
2.29	0.84093	2.29	0.762517	2.29	0.32165	2.29	0.00652513
2.3	0.84093	2.3	0.762514	2.3	0.32461	2.3	0.00652067
2.31	0.840931	2.31	0.76251	2.31	0.327564	2.31	0.00651619
2.32	0.840931	2.32	0.762508	2.32	0.330513	2.32	0.0065117
2.33	0.840931	2.33	0.762505	2.33	0.333455	2.33	0.00650718
2.34	0.840931	2.34	0.762503	2.34	0.33639	2.34	0.00650265
2.35	0.840932	2.35	0.762502	2.35	0.339318	2.35	0.00649811
2.36	0.840932	2.36	0.762501	2.36	0.342236	2.36	0.00649356
2.37	0.840932	2.37	0.7625	2.37	0.345146	2.37	0.00648901
2.38	0.840933	2.38	0.762499	2.38	0.348045	2.38	0.00648444
2.39	0.840933	2.39	0.762499	2.39	0.350934	2.39	0.00647988
2.4	0.840934	2.4	0.762499	2.4	0.353811	2.4	0.00647532
2.41	0.840934	2.41	0.762499	2.41	0.356677	2.41	0.00647076
2.42	0.840934	2.42	0.7625	2.42	0.35953	2.42	0.0064662
2.43	0.840935	2.43	0.762501	2.43	0.36237	2.43	0.00646165
2.44	0.840935	2.44	0.762501	2.44	0.365196	2.44	0.00645711
2.45	0.840935	2.45	0.762503	2.45	0.368008	2.45	0.00645258
2.46	0.840936	2.46	0.762504	2.46	0.370804	2.46	0.00644806
2.47	0.840936	2.47	0.762505	2.47	0.373585	2.47	0.00644355
2.48	0.840936	2.48	0.762506	2.48	0.37635	2.48	0.00643905
2.49	0.840937	2.49	0.762508	2.49	0.379097	2.49	0.00643457
2.5	0.840937	2.5	0.762509	2.5	0.381828	2.5	0.00643011
2.51	0.840937	2.51	0.762511	2.51	0.38454	2.51	0.00642566
2.52	0.840937	2.52	0.762513	2.52	0.387234	2.52	0.00642123
2.53	0.840938	2.53	0.762514	2.53	0.389908	2.53	0.00641682
2.54	0.840938	2.54	0.762516	2.54	0.392563	2.54	0.00641243
2.55	0.840938	2.55	0.762518	2.55	0.395198	2.55	0.00640805
2.56	0.840938	2.56	0.762519	2.56	0.397812	2.56	0.00640369
2.57	0.840938	2.57	0.762521	2.57	0.400405	2.57	0.00639935
2.58	0.840938	2.58	0.762523	2.58	0.402977	2.58	0.00639502
2.59	0.840938	2.59	0.762524	2.59	0.405526	2.59	0.00639072
2.6	0.840939	2.6	0.762526	2.6	0.408053	2.6	0.00638643
2.61	0.840939	2.61	0.762527	2.61	0.410557	2.61	0.00638215
2.62	0.840939	2.62	0.762529	2.62	0.413038	2.62	0.00637789
2.63	0.840939	2.63	0.76253	2.63	0.415495	2.63	0.00637365
2.64	0.840939	2.64	0.762531	2.64	0.417928	2.64	0.00636942
2.65	0.840939	2.65	0.762533	2.65	0.420337	2.65	0.0063652
2.66	0.840939	2.66	0.762534	2.66	0.422721	2.66	0.006361
2.67	0.840939	2.67	0.762535	2.67	0.425079	2.67	0.00635681
2.68	0.840939	2.68	0.762536	2.68	0.427413	2.68	0.00635263
2.69	0.840939	2.69	0.762537	2.69	0.42972	2.69	0.00634846
2.7	0.840939	2.7	0.762538	2.7	0.432002	2.7	0.0063443
2.71	0.840939	2.71	0.762539	2.71	0.434257	2.71	0.00634014
2.72	0.840939	2.72	0.762539	2.72	0.436486	2.72	0.006336
2.73	0.840939	2.73	0.76254	2.73	0.438688	2.73	0.00633186
2.74	0.840939	2.74	0.762541	2.74	0.440864	2.74	0.00632773
2.75	0.840939	2.75	0.762541	2.75	0.443012	2.75	0.0063236
2.76	0.840938	2.76	0.762542	2.76	0.445133	2.76	0.00631947
2.77	0.840938	2.77	0.762542	2.77	0.447227	2.77	0.00631535
2.78	0.840938	2.78	0.762542	2.78	0.449293	2.78	0.00631123
2.79	0.840938	2.79	0.762543	2.79	0.451332	2.79	0.00630711
2.8	0.840938	2.8	0.762543	2.8	0.453342	2.8	0.00630299
2.81	0.840938	2.81	0.762543	2.81	0.455325	2.81	0.00629888
2.82	0.840938	2.82	0.762543	2.82	0.457281	2.82	0.00629476
2.83	0.840938	2.83	0.762543	2.83	0.459208	2.83	0.00629064
2.84	0.840938	2.84	0.762544	2.84	0.461107	2.84	0.00628653
2.85	0.840938	2.85	0.762544	2.85	0.462978	2.85	0.00628241
2.86	0.840938	2.86	0.762544	2.86	0.464821	2.86	0.00627829
2.87	0.840938	2.87	0.762543	2.87	0.466637	2.87	0.00627417
2.88	0.840938	2.88	0.762543	2.88	0.468424	2.88	0.00627004
2.89	0.840938	2.89	0.762543	2.89	0.470183	2.89	0.00626592
2.9	0.840938	2.9	0.762543	2.9	0.471915	2.9	0.00626179
2.91	0.840938	2.91	0.762543	2.91	0.473619	2.91	0.00625766
2.92	0.840938	2.92	0.762543	2.92	0.475295	2.92	0.00625353
2.93	0.840938	2.93	0.762543	2.93	0.476943	2.93	0.00624939
2.94	0.840938	2.94	0.762542	2.94	0.478564	2.94	0.00624526
2.95	0.840937	2.95	0.762542	2.95	0.480158	2.95	0.00624112
2.96	0.840937	2.96	0.762542	2.96	0.481725	2.96	0.00623698
2.97	0.840937	2.97	0.762542	2.97	0.483264	2.97	0.00623284
2.98	0.840937	2.98	0.762542	2.98	0.484776	2.98	0.0062287
2.99	0.840937	2.99	0.762541	2.99	0.486262	2.99	0.00622456
3	0.840937	3	0.762541	3	0.487721	3	0.00622041
3.01	0.840937	3.01	0.762541	3.01	0.489154	3.01	0.00621627
3.02	0.840937	3.02	0.762541	3.02	0.49056	3.02	0.00621212
3.03	0.840937	3.03	0.76254	3.03	0.491941	3.03	0.00620798
3.04	0.840937	3.04	0.76254	3.04	0.493296	3.04	0.00620384
3.05	0.840937	3.05	0.76254	3.05	0.494625	3.05	0.00619969
3.06	0.840937	3.06	0.76254	3.06	0.495929	3.06	0.00619555
3.07	0.840937	3.07	0.76254	3.07	0.497208	3.07	0.00619141
3.08	0.840937	3.08	0.762539	3.08	0.498462	3.08	0.00618727
3.09	0.840937	3.09	0.762539	3.09	0.499692	3.09	0.00618314
3.1	0.840937	3.1	0.762539	3.1	0.500897	3.1	0.006179
3.11	0.840937	3.11	0.762539	3.11	0.502078	3.11	0.00617487
3.12	0.840937	3.12	0.762539	3.12	0.503236	3.12	0.00617075
3.13	0.840937	3.13	0.762539	3.13	0.50437	3.13	0.00616662
3.14	0.840937	3.14	0.762539	3.14	0.505481	3.14	0.0061625
3.15	0.840937	3.15	0.762538	3.15	0.506569	3.15	0.00615838
3.16	0.840937	3.16	0.762538	3.16	0.507634	3.16	0.00615427
3.17	0.840937	3.17	0.762538	3.17	0.508678	3.17	0.00615016
3.18	0.840937	3.18	0.762538	3.18	0.509699	3.18	0.00614605
3.19	0.840937	3.19	0.762538	3.19	0.510698	3.19	0.00614195
3.2	0.840937	3.2	0.762538	3.2	0.511676	3.2	0.00613785
3.21	0.840937	3.21	0.762538	3.21	0.512633	3.21	0.00613376
3.22	0.840937	3.22	0.762538	3.22	0.51357	3.22	0.00612967
3.23	0.840937	3.23	0.762538	3.23	0.514485	3.23	0.00612559
3.24	0.840938	3.24	0.762538	3.24	0.515381	3.24	0.00612151
3.25	0.840938	3.25	0.762538	3.25	0.516257	3.25	0.00611744
3.26	0.840938	3.26	0.762538	3.26	0.517113	3.26	0.00611337
3.27	0.840938	3.27	0.762538	3.27	0.51795	3.27	0.00610931
3.28	0.840938	3.28	0.762538	3.28	0.518768	3.28	0.00610525
3.29	0.840938	3.29	0.762538	3.29	0.519568	3.29	0.0061012
3.3	0.840938	3.3	0.762538	3.3	0.520349	3.3	0.00609715
3.31	0.840938	3.31	0.762538	3.31	0.521113	3.31	0.0060931
3.32	0.840938	3.32	0.762538	3.32	0.521858	3.32	0.00608906
3.33	0.840938	3.33	0.762538	3.33	0.522587	3.33	0.00608503
3.34	0.840938	3.34	0.762538	3.34	0.523298	3.34	0.006081
3.35	0.840938	3.35	0.762538	3.35	0.523993	3.35	0.00607697
3.36	0.840938	3.36	0.762538	3.36	0.524671	3.36	0.00607295
3.37	0.840938	3.37	0.762538	3.37	0.525333	3.37	0.00606894
3.38	0.840938	3.38	0.762538	3.38	0.52598	3.38	0.00606492
3.39	0.840938	3.39	0.762538	3.39	0.526611	3.39	0.00606091
3.4	0.840938	3.4	0.762538	3.4	0.527227	3.4	0.00605691
3.41	0.840938	3.41	0.762538	3.41	0.527828	3.41	0.00605291
3.42	0.840938	3.42	0.762538	3.42	0.528414	3.42	0.00604891
3.43	0.840938	3.43	0.762538	3.43	0.528986	3.43	0.00604492
3.44	0.840938	3.44	0.762538	3.44	0.529544	3.44	0.00604093
3.45	0.840938	3.45	0.762538	3.45	0.530088	3.45	0.00603694
3.46	0.840938	3.46	0.762538	3.46	0.530619	3.46	0.00603295
3.47	0.840938	3.47	0.762538	3.47	0.531137	3.47	0.00602897
3.48	0.840938	3.48	0.762538	3.48	0.531642	3.48	0.00602499
3.49	0.840938	3.49	0.762538	3.49	0.532134	3.49	0.00602102
3.5	0.840938	3.5	0.762538	3.5	0.532614	3.5	0.00601705
3.51	0.840938	3.51	0.762538	3.51	0.533082	3.51	0.00601308
3.52	0.840938	3.52	0.762538	3.52	0.533538	3.52	0.00600911
3.53	0.840938	3.53	0.762538	3.53	0.533982	3.53	0.00600515
3.54	0.840938	3.54	0.762538	3.54	0.534415	3.54	0.00600118
3.55	0.840938	3.55	0.762538	3.55	0.534837	3.55	0.00599722
3.56	0.840938	3.56	0.762538	3.56	0.535248	3.56	0.00599327
3.57	0.840938	3.57	0.762538	3.57	0.535649	3.57	0.00598931
3.58	0.840938	3.58	0.762538	3.58	0.536039	3.58	0.00598536
3.59	0.840938	3.59	0.762538	3.59	0.53642	3.59	0.00598141
3.6	0.840938	3.6	0.762538	3.6	0.53679	3.6	0.00597746
3.61	0.840938	3.61	0.762538	3.61	0.537151	3.61	0.00597352
3.62	0.840938	3.62	0.762538	3.62	0.537502	3.62	0.00596957
3.63	0.840938	3.63	0.762538	3.63	0.537844	3.63	0.00596563
3.64	0.840938	3.64	0.762538	3.64	0.538178	3.64	0.0059617
3.65	0.840938	3.65	0.762538	3.65	0.538502	3.65	0.00595776
3.66	0.840938	3.66	0.762538	3.66	0.538818	3.66	0.00595383
3.67	0.840938	3.67	0.762538	3.67	0.539126	3.67	0.00594989
3.68	0.840938	3.68	0.762538	3.68	0.539425	3.68	0.00594596
3.69	0.840938	3.69	0.762538	3.69	0.539716	3.69	0.00594204
3.7	0.840938	3.7	0.762538	3.7	0.54	3.7	0.00593811
3.71	0.840938	3.71	0.762538	3.71	0.540276	3.71	0.00593419
3.72	0.840938	3.72	0.762538	3.72	0.540545	3.72	0.00593027
3.73	0.840938	3.73	0.762538	3.73	0.540807	3.73	0.00592635
3.74	0.840938	3.74	0.762538	3.74	0.541061	3.74	0.00592244
3.75	0.840938	3.75	0.762538	3.75	0.541309	3.75	0.00591853
3.76	0.840938	3.76	0.762538	3.76	0.54155	3.76	0.00591462
3.77	0.840938	3.77	0.762538	3.77	0.541785	3.77	0.00591071
3.78	0.840938	3.78	0.762538	3.78	0.542013	3.78	0.00590681
3.79	0.840938	3.79	0.762538	3.79	0.542235	3.79	0.00590291
3.8	0.840938	3.8	0.762538	3.8	0.542451	3.8	0.00589901
3.81	0.840938	3.81	0.762538	3.81	0.542661	3.81	0.00589511
3.82	0.840938	3.82	0.762538	3.82	0.542866	3.82	0.00589122
3.83	0.840938	3.83	0.762538	3.83	0.543064	3.83	0.00588733
3.84	0.840938	3.84	0.762538	3.84	0.543258	3.84	0.00588344
3.85	0.840938	3.85	0.762538	3.85	0.543446	3.85	0.00587956
3.86	0.840938	3.86	0.762538	3.86	0.543629	3.86	0.00587568
3.87	0.840938	3.87	0.762538	3.87	0.543807	3.87	0.0058718
3.88	0.840938	3.88	0.762538	3.88	0.54398	3.88	0.00586792
3.89	0.840938	3.89	0.762538	3.89	0.544148	3.89	0.00586405
3.9	0.840938	3.9	0.762538	3.9	0.544312	3.9	0.00586018
3.91	0.840938	3.91	0.762538	3.91	0.544471	3.91	0.00585632
3.92	0.840938	3.92	0.762538	3.92	0.544626	3.92	0.00585245
3.93	0.840938	3.93	0.762538	3.93	0.544776	3.93	0.00584859
3.94	0.840938	3.94	0.762538	3.94	0.544923	3.94	0.00584474
3.95	0.840938	3.95	0.762538	3.95	0.545065	3.95	0.00584088
3.96	0.840938	3.96	0.762538	3.96	0.545203	3.96	0.00583703
3.97	0.840938	3.97	0.762538	3.97	0.545338	3.97	0.00583318
3.98	0.840938	3.98	0.762538	3.98	0.545468	3.98	0.00582934
3.99	0.840938	3.99	0.762538	3.99	0.545596	3.99	0.0058255
4	0.840938	4	0.762538	4	0.545719	4	0.00582166
4.01	0.840938	4.01	0.762538	4.01	0.545839	4.01	0.00581783
4.02	0.840938	4.02	0.762538	4.02	0.545956	4.02	0.00581399
4.03	0.840938	4.03	0.762538	4.03	0.546069	4.03	0.00581016
4.04	0.840938	4.04	0.762538	4.04	0.54618	4.04	0.00580634
4.05	0.840938	4.05	0.762538	4.05	0.546287	4.05	0.00580251
4.06	0.840938	4.06	0.762538	4.06	0.546391	4.06	0.00579869
4.07	0.840938	4.07	0.762538	4.07	0.546492	4.07	0.00579488
4.08	0.840938	4.08	0.762538	4.08	0.546591	4.08	0.00579106
4.09	0.840938	4.09	0.762538	4.09	0.546686	4.09	0.00578725
4.1	0.840938	4.1	0.762538	4.1	0.546779	4.1	0.00578344
4.11	0.840938	4.11	0.762538	4.11	0.54687	4.11	0.00577964
4.12	0.840938	4.12	0.762538	4.12	0.546958	4.12	0.00577584
4.13	0.840938	4.13	0.762538	4.13	0.547043	4.13	0.00577204
4.14	0.840938	4.14	0.762538	4.14	0.547126	4.14	0.00576824
4.15	0.840938	4.15	0.762538	4.15	0.547206	4.15	0.00576445
4.16	0.840938	4.16	0.762538	4.16	0.547285	4.16	0.00576066
4.17	0.840938	4.17	0.762538	4.17	0.547361	4.17	0.00575687
4.18	0.840938	4.18	0.762538	4.18	0.547435	4.18	0.00575308
4.19	0.840938	4.19	0.762538	4.19	0.547507	4.19	0.0057493
4.2	0.840938	4.2	0.762538	4.2	0.547577	4.2	0.00574552
4.21	0.840938	4.21	0.762538	4.21	0.547644	4.21	0.00574174
4.22	0.840938	4.22	0.762538	4.22	0.54771	4.22	0.00573797
4.23	0.840938	4.23	0.762538	4.23	0.547774	4.23	0.0057342
4.24	0.840938	4.24	0.762538	4.24	0.547837	4.24	0.00573043
4.25	0.840938	4.25	0.762538	4.25	0.547897	4.25	0.00572666
4.26	0.840938	4.26	0.762538	4.26	0.547956	4.26	0.0057229
4.27	0.840938	4.27	0.762538	4.27	0.548013	4.27	0.00571914
4.28	0.840938	4.28	0.762538	4.28	0.548068	4.28	0.00571538
4.29	0.840938	4.29	0.762538	4.29	0.548122	4.29	0.00571163
4.3	0.840938	4.3	0.762538	4.3	0.548175	4.3	0.00570788
4.31	0.840938	4.31	0.762538	4.31	0.548225	4.31	0.00570413
4.32	0.840938	4.32	0.762538	4.32	0.548275	4.32	0.00570038
4.33	0.840938	4.33	0.762538	4.33	0.548323	4.33	0.00569664
4.34	0.840938	4.34	0.762538	4.34	0.548369	4.34	0.00569289
4.35	0.840938	4.35	0.762538	4.35	0.548415	4.35	0.00568916
4.36	0.840938	4.36	0.762538	4.36	0.548459	4.36	0.00568542
4.37	0.840938	4.37	0.762538	4.37	0.548502	4.37	0.00568169
4.38	0.840938	4.38	0.762538	4.38	0.548543	4.38	0.00567796
4.39	0.840938	4.39	0.762538	4.39	0.548583	4.39	0.00567423
4.4	0.840938	4.4	0.762538	4.4	0.548623	4.4	0.0056705
4.41	0.840938	4.41	0.762538	4.41	0.548661	4.41	0.00566678
4.42	0.840938	4.42	0.762538	4.42	0.548698	4.42	0.00566306
4.43	0.840938	4.43	0.762538	4.43	0.548734	4.43	0.00565934
4.44	0.840938	4.44	0.762538	4.44	0.548769	4.44	0.00565563
4.45	0.840938	4.45	0.762538	4.45	0.548802	4.45	0.00565191
4.46	0.840938	4.46	0.762538	4.46	0.548835	4.46	0.00564821
4.47	0.840938	4.47	0.762538	4.47	0.548867	4.47	0.0056445
4.48	0.840938	4.48	0.762538	4.48	0.548898	4.48	0.00564079
4.49	0.840938	4.49	0.762538	4.49	0.548929	4.49	0.00563709
4.5	0.840938	4.5	0.762538	4.5	0.548958	4.5	0.00563339
4.51	0.840938	4.51	0.762538	4.51	0.548986	4.51	0.0056297
4.52	0.840938	4.52	0.762538	4.52	0.549014	4.52	0.00562601
4.53	0.840938	4.53	0.762538	4.53	0.549041	4.53	0.00562232
4.54	0.840938	4.54	0.762538	4.54	0.549067	4.54	0.00561863
4.55	0.840938	4.55	0.762538	4.55	0.549092	4.55	0.00561494
4.56	0.840938	4.56	0.762538	4.56	0.549117	4.56	0.00561126
4.57	0.840938	4.57	0.762538	4.57	0.549141	4.57	0.00560758
4.58	0.840938	4.58	0.762538	4.58	0.549164	4.58	0.0056039
4.59	0.840938	4.59	0.762538	4.59	0.549187	4.59	0.00560023
4.6	0.840938	4.6	0.762538	4.6	0.549209	4.6	0.00559656
4.61	0.840938	4.61	0.762538	4.61	0.54923	4.61	0.00559289
4.62	0.840938	4.62	0.762538	4.62	0.549251	4.62	0.00558922
4.63	0.840938	4.63	0.762538	4.63	0.549271	4.63	0.00558556
4.64	0.840938	4.64	0.762538	4.64	0.54929	4.64	0.0055819
4.65	0.840938	4.65	0.762538	4.65	0.549309	4.65	0.00557824
4.66	0.840938	4.66	0.762538	4.66	0.549328	4.66	0.00557459
4.67	0.840938	4.67	0.762538	4.67	0.549345	4.67	0.00557093
4.68	0.840938	4.68	0.762538	4.68	0.549363	4.68	0.00556729
4.69	0.840938	4.69	0.762538	4.69	0.54938	4.69	0.00556364
4.7	0.840938	4.7	0.762538	4.7	0.549396	4.7	0.00555999
4.71	0.840938	4.71	0.762538	4.71	0.549412	4.71	0.00555635
4.72	0.840938	4.72	0.762538	4.72	0.549427	4.72	0.00555271
4.73	0.840938	4.73	0.762538	4.73	0.549442	4.73	0.00554908
4.74	0.840938	4.74	0.762538	4.74	0.549457	4.74	0.00554544
4.75	0.840938	4.75	0.762538	4.75	0.549471	4.75	0.00554181
4.76	0.840938	4.76	0.762538	4.76	0.549485	4.76	0.00553819
4.77	0.840938	4.77	0.762538	4.77	0.549498	4.77	0.00553456
4.78	0.840938	4.78	0.762538	4.78	0.549511	4.78	0.00553094
4.79	0.840938	4.79	0.762538	4.79	0.549524	4.79	0.00552732
4.8	0.840938	4.8	0.762538	4.8	0.549536	4.8	0.0055237
4.81	0.840938	4.81	0.762538	4.81	0.549548	4.81	0.00552009
4.82	0.840938	4.82	0.762538	4.82	0.549559	4.82	0.00551647
4.83	0.840938	4.83	0.762538	4.83	0.549571	4.83	0.00551286
4.84	0.840938	4.84	0.762538	4.84	0.549581	4.84	0.00550926
4.85	0.840938	4.85	0.762538	4.85	0.549592	4.85	0.00550565
4.86	0.840938	4.86	0.762538	4.86	0.549602	4.86	0.00550205
4.87	0.840938	4.87	0.762538	4.87	0.549612	4.87	0.00549845
4.88	0.840938	4.88	0.762538	4.88	0.549622	4.88	0.00549486
4.89	0.840938	4.89	0.762538	4.89	0.549631	4.89	0.00549126
4.9	0.840938	4.9	0.762538	4.9	0.54964	4.9	0.00548767
4.91	0.840938	4.91	0.762538	4.91	0.549649	4.91	0.00548408
4.92	0.840938	4.92	0.762538	4.92	0.549658	4.92	0.0054805
4.93	0.840938	4.93	0.762538	4.93	0.549666	4.93	0.00547692
4.94	0.840938	4.94	0.762538	4.94	0.549674	4.94	0.00547334
4.95	0.840938	4.95	0.762538	4.95	0.549682	4.95	0.00546976
4.96	0.840938	4.96	0.762538	4.96	0.54969	4.96	0.00546618
4.97	0.840938	4.97	0.762538	4.97	0.549697	4.97	0.00546261
4.98	0.840938	4.98	0.762538	4.98	0.549705	4.98	0.00545904
4.99	0.840938	4.99	0.762538	4.99	0.549712	4.99	0.00545547
5	0.840938	5	0.762538	5	0.549718	5	0.00545191
5.01	0.840938	5.01	0.762538	5.01	0.549725	5.01	0.00544835
5.02	0.840938	5.02	0.762538	5.02	0.549732	5.02	0.00544479
5.03	0.840938	5.03	0.762538	5.03	0.549738	5.03	0.00544123
5.04	0.840938	5.04	0.762538	5.04	0.549744	5.04	0.00543768
5.05	0.840938	5.05	0.762538	5.05	0.54975	5.05	0.00543412
5.06	0.840938	5.06	0.762538	5.06	0.549755	5.06	0.00543057
5.07	0.840938	5.07	0.762538	5.07	0.549761	5.07	0.00542703
5.08	0.840938	5.08	0.762538	5.08	0.549766	5.08	0.00542348
5.09	0.840938	5.09	0.762538	5.09	0.549772	5.09	0.00541994
5.1	0.840938	5.1	0.762538	5.1	0.549777	5.1	0.0054164
5.11	0.840938	5.11	0.762538	5.11	0.549782	5.11	0.00541287
5.12	0.840938	5.12	0.762538	5.12	0.549786	5.12	0.00540933
5.13	0.840938	5.13	0.762538	5.13	0.549791	5.13	0.0054058
5.14	0.840938	5.14	0.762538	5.14	0.549796	5.14	0.00540227
5.15	0.840938	5.15	0.762538	5.15	0.5498	5.15	0.00539875
5.16	0.840938	5.16	0.762538	5.16	0.549804	5.16	0.00539522
5.17	0.840938	5.17	0.762538	5.17	0.549808	5.17	0.0053917
5.18	0.840938	5.18	0.762538	5.18	0.549812	5.18	0.00538819
5.19	0.840938	5.19	0.762538	5.19	0.549816	5.19	0.00538467
5.2	0.840938	5.2	0.762538	5.2	0.54982	5.2	0.00538116
5.21	0.840938	5.21	0.762538	5.21	0.549824	5.21	0.00537765
5.22	0.840938	5.22	0.762538	5.22	0.549827	5.22	0.00537414
5.23	0.840938	5.23	0.762538	5.23	0.549831	5.23	0.00537063
5.24	0.840938	5.24	0.762538	5.24	0.549834	5.24	0.00536713
5.25	0.840938	5.25	0.762538	5.25	0.549838	5.25	0.00536363
5.26	0.840938	5.26	0.762538	5.26	0.549841	5.26	0.00536013
5.27	0.840938	5.27	0.762538	5.27	0.549844	5.27	0.00535664
5.28	0.840938	5.28	0.762538	5.28	0.549847	5.28	0.00535314
5.29	0.840938	5.29	0.762538	5.29	0.54985	5.29	0.00534965
5.3	0.840938	5.3	0.762538	5.3	0.549853	5.3	0.00534617
5.31	0.840938	5.31	0.762538	5.31	0.549855	5.31	0.00534268
5.32	0.840938	5.32	0.762538	5.32	0.549858	5.32	0.0053392
5.33	0.840938	5.33	0.762538	5.33	0.549861	5.33	0.00533572
5.34	0.840938	5.34	0.762538	5.34	0.549863	5.34	0.00533224
5.35	0.840938	5.35	0.762538	5.35	0.549866	5.35	0.00532877
5.36	0.840938	5.36	0.762538	5.36	0.549868	5.36	0.00532529
5.37	0.840938	5.37	0.762538	5.37	0.54987	5.37	0.00532182
5.38	0.840938	5.38	0.762538	5.38	0.549872	5.38	0.00531836
5.39	0.840938	5.39	0.762538	5.39	0.549875	5.39	0.00531489
5.4	0.840938	5.4	0.762538	5.4	0.549877	5.4	0.00531143
5.41	0.840938	5.41	0.762538	5.41	0.549879	5.41	0.00530797
5.42	0.840938	5.42	0.762538	5.42	0.549881	5.42	0.00530451
5.43	0.840938	5.43	0.762538	5.43	0.549883	5.43	0.00530106
5.44	0.840938	5.44	0.762538	5.44	0.549885	5.44	0.0052976
5.45	0.840938	5.45	0.762538	5.45	0.549886	5.45	0.00529415
5.46	0.840938	5.46	0.762538	5.46	0.549888	5.46	0.00529071
5.47	0.840938	5.47	0.762538	5.47	0.54989	5.47	0.00528726
5.48	0.840938	5.48	0.762538	5.48	0.549892	5.48	0.00528382
5.49	0.840938	5.49	0.762538	5.49	0.549893	5.49	0.00528038
5.5	0.840938	5.5	0.762538	5.5	0.549895	5.5	0.00527694
5.51	0.840938	5.51	0.762538	5.51	0.549896	5.51	0.00527351
5.52	0.840938	5.52	0.762538	5.52	0.549898	5.52	0.00527008
5.53	0.840938	5.53	0.762538	5.53	0.549899	5.53	0.00526665
5.54	0.840938	5.54	0.762538	5.54	0.549901	5.54	0.00526322
5.55	0.840938	5.55	0.762538	5.55	0.549902	5.55	0.0052598
5.56	0.840938	5.56	0.762538	5.56	0.549903	5.56	0.00525637
5.57	0.840938	5.57	0.762538	5.57	0.549905	5.57	0.00525295
5.58	0.840938	5.58	0.762538	5.58	0.549906	5.58	0.00524954
5.59	0.840938	5.59	0.762538	5.59	0.549907	5.59	0.00524612
5.6	0.840938	5.6	0.762538	5.6	0.549908	5.6	0.00524271
5.61	0.840938	5.61	0.762538	5.61	0.549909	5.61	0.0052393
5.62	0.840938	5.62	0.762538	5.62	0.54991	5.62	0.00523589
5.63	0.840938	5.63	0.762538	5.63	0.549912	5.63	0.00523249
5.64	0.840938	5.64	0.762538	5.64	0.549913	5.64	0.00522908
5.65	0.840938	5.65	0.762538	5.65	0.549914	5.65	0.00522568
5.66	0.840938	5.66	0.762538	5.66	0.549915	5.66	0.00522229
5.67	0.840938	5.67	0.762538	5.67	0.549916	5.67	0.00521889
5.68	0.840938	5.68	0.762538	5.68	0.549916	5.68	0.0052155
5.69	0.840938	5.69	0.762538	5.69	0.549917	5.69	0.00521211
5.7	0.840938	5.7	0.762538	5.7	0.549918	5.7	0.00520872
5.71	0.840938	5.71	0.762538	5.71	0.549919	5.71	0.00520534
5.72	0.840938	5.72	0.762538	5.72	0.54992	5.72	0.00520195
5.73	0.840938	5.73	0.762538	5.73	0.549921	5.73	0.00519857
5.74	0.840938	5.74	0.762538	5.74	0.549922	5.74	0.0051952
5.75	0.840938	5.75	0.762538	5.75	0.549922	5.75	0.00519182
5.76	0.840938	5.76	0.762538	5.76	0.549923	5.76	0.00518845
5.77	0.840938	5.77	0.762538	5.77	0.549924	5.77	0.00518508
5.78	0.840938	5.78	0.762538	5.78	0.549924	5.78	0.00518171
5.79	0.840938	5.79	0.762538	5.79	0.549925	5.79	0.00517834
5.8	0.840938	5.8	0.762538	5.8	0.549926	5.8	0.00517498
5.81	0.840938	5.81	0.762538	5.81	0.549926	5.81	0.00517162
5.82	0.840938	5.82	0.762538	5.82	0.549927	5.82	0.00516826
5.83	0.840938	5.83	0.762538	5.83	0.549928	5.83	0.0051649
5.84	0.840938	5.84	0.762538	5.84	0.549928	5.84	0.00516155
5.85	0.840938	5.85	0.762538	5.85	0.549929	5.85	0.0051582
5.86	0.840938	5.86	0.762538	5.86	0.549929	5.86	0.00515485
5.87	0.840938	5.87	0.762538	5.87	0.54993	5.87	0.0051515
5.88	0.840938	5.88	0.762538	5.88	0.54993	5.88	0.00514816
5.89	0.840938	5.89	0.762538	5.89	0.549931	5.89	0.00514482
5.9	0.840938	5.9	0.762538	5.9	0.549931	5.9	0.00514148
5.91	0.840938	5.91	0.762538	5.91	0.549932	5.91	0.00513814
5.92	0.840938	5.92	0.762538	5.92	0.549932	5.92	0.00513481
5.93	0.840938	5.93	0.762538	5.93	0.549933	5.93	0.00513148
5.94	0.840938	5.94	0.762538	5.94	0.549933	5.94	0.00512815
5.95	0.840938	5.95	0.762538	5.95	0.549934	5.95	0.00512482
5.96	0.840938	5.96	0.762538	5.96	0.549934	5.96	0.0051215
5.97	0.840938	5.97	0.762538	5.97	0.549934	5.97	0.00511817
5.98	0.840938	5.98	0.762538	5.98	0.549935	5.98	0.00511485
5.99	0.840938	5.99	0.762538	5.99	0.549935	5.99	0.00511154
6	0.840938	6	0.762538	6	0.549936	6	0.00510822
