# Supplementary material for: Equivalence and its invalidation between non-Markovian and Markovian spreading dynamics on complex networks
Source: Nat Commun. 2019 Aug 23;10:3748. doi: 10.1038/s41467-019-11763-z (PMC6707263; doi:10.1038/s41467-019-11763-z)
Supplement: Supplementary file 3 — Source Data [file 41467_2019_11763_MOESM3_ESM.zip › data/Supplementary_Figure_2/sFig2_I_2nd.dat]

0	0.01	0	0.01	0	0.01	0	0.01
0.01	0.0193759	0.01	0.0109805	0.01	0.0100059	0.01	0.009996
0.02	0.0307905	0.02	0.0120287	0.02	0.0100236	0.02	0.00998403
0.03	0.0458162	0.03	0.0131489	0.03	0.0100531	0.03	0.00996415
0.04	0.0658871	0.04	0.0143453	0.04	0.0100942	0.04	0.00993646
0.05	0.0925711	0.05	0.015623	0.05	0.0101471	0.05	0.00990112
0.06	0.127531	0.06	0.0169868	0.06	0.0102115	0.06	0.00985832
0.07	0.172302	0.07	0.0184424	0.07	0.0102873	0.07	0.00980828
0.08	0.227884	0.08	0.0199955	0.08	0.0103745	0.08	0.00975127
0.09	0.294182	0.09	0.0216522	0.09	0.0104729	0.09	0.00968759
0.1	0.36949	0.1	0.0234192	0.1	0.0105822	0.1	0.00961759
0.11	0.450309	0.11	0.0253033	0.11	0.0107024	0.11	0.00954162
0.12	0.531835	0.12	0.0273119	0.12	0.0108333	0.12	0.0094601
0.13	0.609072	0.13	0.0294528	0.13	0.0109746	0.13	0.00937345
0.14	0.678097	0.14	0.0317344	0.14	0.011126	0.14	0.00928212
0.15	0.736815	0.15	0.0341651	0.15	0.0112875	0.15	0.00918659
0.16	0.784927	0.16	0.0367543	0.16	0.0114586	0.16	0.00908734
0.17	0.823361	0.17	0.0395115	0.17	0.0116393	0.17	0.00898489
0.18	0.853605	0.18	0.0424468	0.18	0.0118292	0.18	0.00887975
0.19	0.87723	0.19	0.0455708	0.19	0.012028	0.19	0.00877245
0.2	0.895638	0.2	0.0488944	0.2	0.0122356	0.2	0.00866352
0.21	0.909982	0.21	0.0524292	0.21	0.0124516	0.21	0.0085535
0.22	0.92117	0.22	0.056187	0.22	0.0126757	0.22	0.00844293
0.23	0.929904	0.23	0.0601802	0.23	0.0129078	0.23	0.00833233
0.24	0.93672	0.24	0.0644216	0.24	0.0131475	0.24	0.00822223
0.25	0.942027	0.25	0.0689241	0.25	0.0133945	0.25	0.00811312
0.26	0.946141	0.26	0.0737012	0.26	0.0136487	0.26	0.00800552
0.27	0.949305	0.27	0.0787666	0.27	0.0139099	0.27	0.0078999
0.28	0.951707	0.28	0.0841341	0.28	0.0141776	0.28	0.00779671
0.29	0.953497	0.29	0.0898177	0.29	0.0144518	0.29	0.00769639
0.3	0.95479	0.3	0.0958314	0.3	0.0147322	0.3	0.00759934
0.31	0.955682	0.31	0.102189	0.31	0.0150187	0.31	0.00750597
0.32	0.956247	0.32	0.108905	0.32	0.0153109	0.32	0.0074166
0.33	0.956547	0.33	0.115992	0.33	0.0156088	0.33	0.00733157
0.34	0.956631	0.34	0.123463	0.34	0.0159122	0.34	0.00725116
0.35	0.95654	0.35	0.131331	0.35	0.0162209	0.35	0.00717563
0.36	0.956309	0.36	0.139607	0.36	0.0165348	0.36	0.00710519
0.37	0.955965	0.37	0.148303	0.37	0.0168537	0.37	0.00704002
0.38	0.955532	0.38	0.157427	0.38	0.0171777	0.38	0.00698026
0.39	0.95503	0.39	0.166988	0.39	0.0175065	0.39	0.00692603
0.4	0.954476	0.4	0.176993	0.4	0.0178401	0.4	0.00687739
0.41	0.953883	0.41	0.187446	0.41	0.0181785	0.41	0.00683438
0.42	0.953264	0.42	0.198349	0.42	0.0185216	0.42	0.00679698
0.43	0.95263	0.43	0.209704	0.43	0.0188694	0.43	0.00676517
0.44	0.951987	0.44	0.221508	0.44	0.0192219	0.44	0.00673886
0.45	0.951345	0.45	0.233757	0.45	0.019579	0.45	0.00671794
0.46	0.950708	0.46	0.246442	0.46	0.0199408	0.46	0.00670229
0.47	0.950083	0.47	0.259554	0.47	0.0203073	0.47	0.00669172
0.48	0.949473	0.48	0.273077	0.48	0.0206785	0.48	0.00668604
0.49	0.948881	0.49	0.286994	0.49	0.0210546	0.49	0.00668503
0.5	0.948312	0.5	0.301284	0.5	0.0214355	0.5	0.00668843
0.51	0.947767	0.51	0.315923	0.51	0.0218214	0.51	0.00669598
0.52	0.947248	0.52	0.330882	0.52	0.0222122	0.52	0.00670738
0.53	0.946756	0.53	0.34613	0.53	0.0226082	0.53	0.00672234
0.54	0.946292	0.54	0.361632	0.54	0.0230095	0.54	0.00674053
0.55	0.945858	0.55	0.37735	0.55	0.023416	0.55	0.00676162
0.56	0.945453	0.56	0.393243	0.56	0.023828	0.56	0.00678527
0.57	0.945077	0.57	0.409268	0.57	0.0242456	0.57	0.00681115
0.58	0.944731	0.58	0.425378	0.58	0.0246689	0.58	0.00683889
0.59	0.944413	0.59	0.441526	0.59	0.025098	0.59	0.00686815
0.6	0.944124	0.6	0.457664	0.6	0.0255331	0.6	0.00689859
0.61	0.943863	0.61	0.473742	0.61	0.0259742	0.61	0.00692987
0.62	0.943628	0.62	0.48971	0.62	0.0264217	0.62	0.00696164
0.63	0.943419	0.63	0.505518	0.63	0.0268755	0.63	0.0069936
0.64	0.943235	0.64	0.521119	0.64	0.0273359	0.64	0.00702541
0.65	0.943075	0.65	0.536463	0.65	0.0278031	0.65	0.00705679
0.66	0.942937	0.66	0.551507	0.66	0.028277	0.66	0.00708745
0.67	0.942821	0.67	0.566207	0.67	0.028758	0.67	0.00711712
0.68	0.942725	0.68	0.580524	0.68	0.0292461	0.68	0.00714555
0.69	0.942647	0.69	0.594419	0.69	0.0297415	0.69	0.00717252
0.7	0.942587	0.7	0.607861	0.7	0.0302444	0.7	0.00719781
0.71	0.942543	0.71	0.620819	0.71	0.030755	0.71	0.00722124
0.72	0.942514	0.72	0.633269	0.72	0.0312732	0.72	0.00724265
0.73	0.942499	0.73	0.645189	0.73	0.0317994	0.73	0.00726189
0.74	0.942496	0.74	0.656562	0.74	0.0323336	0.74	0.00727885
0.75	0.942504	0.75	0.667376	0.75	0.0328761	0.75	0.00729343
0.76	0.942522	0.76	0.677621	0.76	0.0334269	0.76	0.00730556
0.77	0.942549	0.77	0.687294	0.77	0.0339861	0.77	0.00731519
0.78	0.942584	0.78	0.696393	0.78	0.034554	0.78	0.00732228
0.79	0.942626	0.79	0.70492	0.79	0.0351307	0.79	0.00732685
0.8	0.942674	0.8	0.712883	0.8	0.0357163	0.8	0.00732889
0.81	0.942726	0.81	0.720288	0.81	0.0363109	0.81	0.00732844
0.82	0.942782	0.82	0.72715	0.82	0.0369147	0.82	0.00732555
0.83	0.942842	0.83	0.73348	0.83	0.0375278	0.83	0.0073203
0.84	0.942904	0.84	0.739295	0.84	0.0381503	0.84	0.00731277
0.85	0.942967	0.85	0.744614	0.85	0.0387824	0.85	0.00730305
0.86	0.943032	0.86	0.749454	0.86	0.0394242	0.86	0.00729126
0.87	0.943096	0.87	0.753838	0.87	0.0400758	0.87	0.00727753
0.88	0.943161	0.88	0.757785	0.88	0.0407374	0.88	0.00726198
0.89	0.943225	0.89	0.761317	0.89	0.041409	0.89	0.00724475
0.9	0.943288	0.9	0.764458	0.9	0.0420909	0.9	0.00722601
0.91	0.943349	0.91	0.76723	0.91	0.042783	0.91	0.00720589
0.92	0.943409	0.92	0.769654	0.92	0.0434856	0.92	0.00718455
0.93	0.943467	0.93	0.771753	0.93	0.0441988	0.93	0.00716217
0.94	0.943522	0.94	0.77355	0.94	0.0449226	0.94	0.00713888
0.95	0.943574	0.95	0.775065	0.95	0.0456573	0.95	0.00711485
0.96	0.943624	0.96	0.77632	0.96	0.0464029	0.96	0.00709025
0.97	0.943671	0.97	0.777335	0.97	0.0471595	0.97	0.00706521
0.98	0.943715	0.98	0.778129	0.98	0.0479273	0.98	0.00703989
0.99	0.943756	0.99	0.778722	0.99	0.0487064	0.99	0.00701443
1	0.943794	1	0.779132	1	0.0494969	1	0.00698897
1.01	0.943828	1.01	0.779376	1.01	0.050299	1.01	0.00696364
1.02	0.94386	1.02	0.77947	1.02	0.0511127	1.02	0.00693855
1.03	0.943889	1.03	0.77943	1.03	0.0519381	1.03	0.00691382
1.04	0.943914	1.04	0.779271	1.04	0.0527754	1.04	0.00688956
1.05	0.943937	1.05	0.779006	1.05	0.0536248	1.05	0.00686584
1.06	0.943957	1.06	0.778649	1.06	0.0544863	1.06	0.00684276
1.07	0.943975	1.07	0.778212	1.07	0.05536	1.07	0.0068204
1.08	0.94399	1.08	0.777705	1.08	0.0562461	1.08	0.0067988
1.09	0.944002	1.09	0.777141	1.09	0.0571446	1.09	0.00677804
1.1	0.944012	1.1	0.776528	1.1	0.0580558	1.1	0.00675814
1.11	0.94402	1.11	0.775875	1.11	0.0589797	1.11	0.00673914
1.12	0.944026	1.12	0.775192	1.12	0.0599164	1.12	0.00672107
1.13	0.94403	1.13	0.774485	1.13	0.060866	1.13	0.00670394
1.14	0.944032	1.14	0.773763	1.14	0.0618288	1.14	0.00668775
1.15	0.944033	1.15	0.77303	1.15	0.0628047	1.15	0.00667251
1.16	0.944032	1.16	0.772293	1.16	0.0637939	1.16	0.0066582
1.17	0.94403	1.17	0.771558	1.17	0.0647965	1.17	0.0066448
1.18	0.944027	1.18	0.770829	1.18	0.0658127	1.18	0.0066323
1.19	0.944023	1.19	0.77011	1.19	0.0668425	1.19	0.00662065
1.2	0.944018	1.2	0.769406	1.2	0.067886	1.2	0.00660982
1.21	0.944012	1.21	0.768718	1.21	0.0689434	1.21	0.00659978
1.22	0.944006	1.22	0.768051	1.22	0.0700147	1.22	0.00659047
1.23	0.943999	1.23	0.767406	1.23	0.0711001	1.23	0.00658185
1.24	0.943992	1.24	0.766786	1.24	0.0721997	1.24	0.00657387
1.25	0.943984	1.25	0.766193	1.25	0.0733136	1.25	0.00656647
1.26	0.943976	1.26	0.765628	1.26	0.0744418	1.26	0.0065596
1.27	0.943968	1.27	0.765092	1.27	0.0755845	1.27	0.00655319
1.28	0.94396	1.28	0.764585	1.28	0.0767418	1.28	0.0065472
1.29	0.943952	1.29	0.764109	1.29	0.0779138	1.29	0.00654157
1.3	0.943945	1.3	0.763664	1.3	0.0791004	1.3	0.00653623
1.31	0.943937	1.31	0.76325	1.31	0.080302	1.31	0.00653114
1.32	0.943929	1.32	0.762867	1.32	0.0815184	1.32	0.00652624
1.33	0.943922	1.33	0.762514	1.33	0.0827499	1.33	0.00652147
1.34	0.943915	1.34	0.762191	1.34	0.0839964	1.34	0.00651679
1.35	0.943908	1.35	0.761898	1.35	0.0852581	1.35	0.00651214
1.36	0.943902	1.36	0.761634	1.36	0.0865351	1.36	0.00650749
1.37	0.943896	1.37	0.761398	1.37	0.0878273	1.37	0.00650278
1.38	0.94389	1.38	0.761189	1.38	0.0891349	1.38	0.00649798
1.39	0.943885	1.39	0.761006	1.39	0.090458	1.39	0.00649305
1.4	0.94388	1.4	0.760849	1.4	0.0917965	1.4	0.00648796
1.41	0.943875	1.41	0.760715	1.41	0.0931505	1.41	0.00648268
1.42	0.943871	1.42	0.760603	1.42	0.0945202	1.42	0.00647717
1.43	0.943867	1.43	0.760514	1.43	0.0959054	1.43	0.00647143
1.44	0.943864	1.44	0.760444	1.44	0.0973064	1.44	0.00646542
1.45	0.943861	1.45	0.760394	1.45	0.098723	1.45	0.00645914
1.46	0.943858	1.46	0.760361	1.46	0.100155	1.46	0.00645256
1.47	0.943856	1.47	0.760344	1.47	0.101604	1.47	0.00644569
1.48	0.943854	1.48	0.760343	1.48	0.103067	1.48	0.0064385
1.49	0.943853	1.49	0.760356	1.49	0.104547	1.49	0.00643101
1.5	0.943851	1.5	0.760381	1.5	0.106043	1.5	0.00642321
1.51	0.94385	1.51	0.760417	1.51	0.107554	1.51	0.0064151
1.52	0.943849	1.52	0.760464	1.52	0.109081	1.52	0.00640669
1.53	0.943849	1.53	0.76052	1.53	0.110624	1.53	0.00639798
1.54	0.943849	1.54	0.760584	1.54	0.112182	1.54	0.00638898
1.55	0.943849	1.55	0.760654	1.55	0.113757	1.55	0.0063797
1.56	0.943849	1.56	0.760731	1.56	0.115347	1.56	0.00637017
1.57	0.943849	1.57	0.760813	1.57	0.116953	1.57	0.00636038
1.58	0.943849	1.58	0.760898	1.58	0.118574	1.58	0.00635037
1.59	0.94385	1.59	0.760987	1.59	0.120211	1.59	0.00634013
1.6	0.943851	1.6	0.761078	1.6	0.121864	1.6	0.0063297
1.61	0.943851	1.61	0.76117	1.61	0.123532	1.61	0.00631909
1.62	0.943852	1.62	0.761263	1.62	0.125215	1.62	0.00630832
1.63	0.943853	1.63	0.761357	1.63	0.126914	1.63	0.00629742
1.64	0.943854	1.64	0.76145	1.64	0.128628	1.64	0.00628639
1.65	0.943855	1.65	0.761542	1.65	0.130357	1.65	0.00627526
1.66	0.943856	1.66	0.761633	1.66	0.132102	1.66	0.00626405
1.67	0.943857	1.67	0.761721	1.67	0.133861	1.67	0.00625278
1.68	0.943858	1.68	0.761808	1.68	0.135635	1.68	0.00624146
1.69	0.943859	1.69	0.761892	1.69	0.137424	1.69	0.00623013
1.7	0.94386	1.7	0.761973	1.7	0.139227	1.7	0.00621878
1.71	0.943861	1.71	0.76205	1.71	0.141045	1.71	0.00620745
1.72	0.943862	1.72	0.762124	1.72	0.142877	1.72	0.00619614
1.73	0.943863	1.73	0.762195	1.73	0.144723	1.73	0.00618487
1.74	0.943864	1.74	0.762262	1.74	0.146583	1.74	0.00617365
1.75	0.943865	1.75	0.762325	1.75	0.148457	1.75	0.00616251
1.76	0.943866	1.76	0.762384	1.76	0.150344	1.76	0.00615144
1.77	0.943866	1.77	0.762439	1.77	0.152245	1.77	0.00614046
1.78	0.943867	1.78	0.76249	1.78	0.154159	1.78	0.00612958
1.79	0.943868	1.79	0.762537	1.79	0.156086	1.79	0.00611881
1.8	0.943868	1.8	0.76258	1.8	0.158025	1.8	0.00610815
1.81	0.943869	1.81	0.762619	1.81	0.159978	1.81	0.00609761
1.82	0.94387	1.82	0.762654	1.82	0.161942	1.82	0.0060872
1.83	0.94387	1.83	0.762686	1.83	0.163919	1.83	0.00607691
1.84	0.94387	1.84	0.762714	1.84	0.165907	1.84	0.00606675
1.85	0.943871	1.85	0.762739	1.85	0.167907	1.85	0.00605672
1.86	0.943871	1.86	0.76276	1.86	0.169918	1.86	0.00604682
1.87	0.943871	1.87	0.762778	1.87	0.17194	1.87	0.00603705
1.88	0.943872	1.88	0.762793	1.88	0.173972	1.88	0.00602741
1.89	0.943872	1.89	0.762805	1.89	0.176015	1.89	0.0060179
1.9	0.943872	1.9	0.762815	1.9	0.178068	1.9	0.00600851
1.91	0.943872	1.91	0.762822	1.91	0.180131	1.91	0.00599924
1.92	0.943872	1.92	0.762826	1.92	0.182203	1.92	0.00599008
1.93	0.943872	1.93	0.762829	1.93	0.184284	1.93	0.00598103
1.94	0.943872	1.94	0.762829	1.94	0.186374	1.94	0.00597208
1.95	0.943872	1.95	0.762827	1.95	0.188472	1.95	0.00596323
1.96	0.943872	1.96	0.762824	1.96	0.190578	1.96	0.00595447
1.97	0.943872	1.97	0.762819	1.97	0.192691	1.97	0.0059458
1.98	0.943872	1.98	0.762813	1.98	0.194812	1.98	0.0059372
1.99	0.943872	1.99	0.762806	1.99	0.196939	1.99	0.00592867
2	0.943872	2	0.762797	2	0.199073	2	0.00592021
2.01	0.943872	2.01	0.762788	2.01	0.201213	2.01	0.0059118
2.02	0.943872	2.02	0.762777	2.02	0.203358	2.02	0.00590344
2.03	0.943872	2.03	0.762766	2.03	0.205508	2.03	0.00589512
2.04	0.943872	2.04	0.762755	2.04	0.207664	2.04	0.00588684
2.05	0.943872	2.05	0.762743	2.05	0.209823	2.05	0.00587858
2.06	0.943871	2.06	0.762731	2.06	0.211986	2.06	0.00587035
2.07	0.943871	2.07	0.762719	2.07	0.214153	2.07	0.00586214
2.08	0.943871	2.08	0.762706	2.08	0.216322	2.08	0.00585393
2.09	0.943871	2.09	0.762694	2.09	0.218494	2.09	0.00584573
2.1	0.943871	2.1	0.762681	2.1	0.220668	2.1	0.00583754
2.11	0.943871	2.11	0.762669	2.11	0.222843	2.11	0.00582933
2.12	0.943871	2.12	0.762657	2.12	0.225019	2.12	0.00582112
2.13	0.94387	2.13	0.762645	2.13	0.227196	2.13	0.0058129
2.14	0.94387	2.14	0.762634	2.14	0.229372	2.14	0.00580467
2.15	0.94387	2.15	0.762622	2.15	0.231549	2.15	0.00579641
2.16	0.94387	2.16	0.762612	2.16	0.233724	2.16	0.00578814
2.17	0.94387	2.17	0.762601	2.17	0.235898	2.17	0.00577984
2.18	0.94387	2.18	0.762591	2.18	0.238069	2.18	0.00577152
2.19	0.94387	2.19	0.762582	2.19	0.240239	2.19	0.00576317
2.2	0.94387	2.2	0.762573	2.2	0.242405	2.2	0.0057548
2.21	0.94387	2.21	0.762565	2.21	0.244567	2.21	0.0057464
2.22	0.94387	2.22	0.762557	2.22	0.246726	2.22	0.00573798
2.23	0.94387	2.23	0.76255	2.23	0.24888	2.23	0.00572952
2.24	0.94387	2.24	0.762543	2.24	0.251029	2.24	0.00572105
2.25	0.943869	2.25	0.762537	2.25	0.253172	2.25	0.00571254
2.26	0.943869	2.26	0.762531	2.26	0.255309	2.26	0.00570402
2.27	0.943869	2.27	0.762526	2.27	0.25744	2.27	0.00569547
2.28	0.943869	2.28	0.762521	2.28	0.259563	2.28	0.0056869
2.29	0.943869	2.29	0.762517	2.29	0.261679	2.29	0.00567831
2.3	0.943869	2.3	0.762514	2.3	0.263786	2.3	0.00566971
2.31	0.943869	2.31	0.76251	2.31	0.265885	2.31	0.00566109
2.32	0.943869	2.32	0.762508	2.32	0.267974	2.32	0.00565246
2.33	0.943869	2.33	0.762505	2.33	0.270054	2.33	0.00564382
2.34	0.943869	2.34	0.762503	2.34	0.272124	2.34	0.00563517
2.35	0.943869	2.35	0.762502	2.35	0.274183	2.35	0.00562652
2.36	0.943869	2.36	0.762501	2.36	0.27623	2.36	0.00561786
2.37	0.943869	2.37	0.7625	2.37	0.278266	2.37	0.0056092
2.38	0.943869	2.38	0.762499	2.38	0.28029	2.38	0.00560055
2.39	0.943869	2.39	0.762499	2.39	0.282302	2.39	0.0055919
2.4	0.943869	2.4	0.762499	2.4	0.2843	2.4	0.00558326
2.41	0.943869	2.41	0.762499	2.41	0.286284	2.41	0.00557462
2.42	0.943869	2.42	0.7625	2.42	0.288255	2.42	0.005566
2.43	0.943869	2.43	0.762501	2.43	0.290211	2.43	0.00555739
2.44	0.943869	2.44	0.762501	2.44	0.292152	2.44	0.0055488
2.45	0.943869	2.45	0.762503	2.45	0.294078	2.45	0.00554023
2.46	0.943869	2.46	0.762504	2.46	0.295988	2.46	0.00553167
2.47	0.943869	2.47	0.762505	2.47	0.297882	2.47	0.00552313
2.48	0.943869	2.48	0.762506	2.48	0.299759	2.48	0.00551462
2.49	0.943869	2.49	0.762508	2.49	0.30162	2.49	0.00550613
2.5	0.94387	2.5	0.762509	2.5	0.303463	2.5	0.00549766
2.51	0.94387	2.51	0.762511	2.51	0.305288	2.51	0.00548922
2.52	0.94387	2.52	0.762513	2.52	0.307096	2.52	0.00548081
2.53	0.94387	2.53	0.762514	2.53	0.308885	2.53	0.00547242
2.54	0.94387	2.54	0.762516	2.54	0.310655	2.54	0.00546406
2.55	0.94387	2.55	0.762518	2.55	0.312406	2.55	0.00545573
2.56	0.94387	2.56	0.762519	2.56	0.314138	2.56	0.00544742
2.57	0.94387	2.57	0.762521	2.57	0.31585	2.57	0.00543915
2.58	0.94387	2.58	0.762523	2.58	0.317543	2.58	0.0054309
2.59	0.94387	2.59	0.762524	2.59	0.319215	2.59	0.00542268
2.6	0.94387	2.6	0.762526	2.6	0.320866	2.6	0.00541448
2.61	0.94387	2.61	0.762527	2.61	0.322497	2.61	0.00540632
2.62	0.94387	2.62	0.762529	2.62	0.324107	2.62	0.00539818
2.63	0.94387	2.63	0.76253	2.63	0.325696	2.63	0.00539007
2.64	0.94387	2.64	0.762531	2.64	0.327264	2.64	0.00538198
2.65	0.94387	2.65	0.762533	2.65	0.328809	2.65	0.00537392
2.66	0.94387	2.66	0.762534	2.66	0.330334	2.66	0.00536588
2.67	0.94387	2.67	0.762535	2.67	0.331836	2.67	0.00535787
2.68	0.94387	2.68	0.762536	2.68	0.333316	2.68	0.00534988
2.69	0.94387	2.69	0.762537	2.69	0.334774	2.69	0.00534191
2.7	0.94387	2.7	0.762538	2.7	0.33621	2.7	0.00533396
2.71	0.94387	2.71	0.762539	2.71	0.337624	2.71	0.00532603
2.72	0.94387	2.72	0.762539	2.72	0.339015	2.72	0.00531812
2.73	0.94387	2.73	0.76254	2.73	0.340383	2.73	0.00531023
2.74	0.94387	2.74	0.762541	2.74	0.341729	2.74	0.00530235
2.75	0.94387	2.75	0.762541	2.75	0.343052	2.75	0.00529449
2.76	0.94387	2.76	0.762542	2.76	0.344352	2.76	0.00528665
2.77	0.94387	2.77	0.762542	2.77	0.34563	2.77	0.00527882
2.78	0.94387	2.78	0.762542	2.78	0.346885	2.78	0.00527101
2.79	0.94387	2.79	0.762543	2.79	0.348117	2.79	0.00526321
2.8	0.94387	2.8	0.762543	2.8	0.349327	2.8	0.00525542
2.81	0.94387	2.81	0.762543	2.81	0.350514	2.81	0.00524764
2.82	0.94387	2.82	0.762543	2.82	0.351678	2.82	0.00523987
2.83	0.94387	2.83	0.762543	2.83	0.352819	2.83	0.00523212
2.84	0.94387	2.84	0.762544	2.84	0.353939	2.84	0.00522437
2.85	0.94387	2.85	0.762544	2.85	0.355035	2.85	0.00521663
2.86	0.94387	2.86	0.762544	2.86	0.35611	2.86	0.0052089
2.87	0.94387	2.87	0.762543	2.87	0.357162	2.87	0.00520118
2.88	0.94387	2.88	0.762543	2.88	0.358192	2.88	0.00519347
2.89	0.94387	2.89	0.762543	2.89	0.3592	2.89	0.00518577
2.9	0.94387	2.9	0.762543	2.9	0.360186	2.9	0.00517807
2.91	0.94387	2.91	0.762543	2.91	0.361151	2.91	0.00517039
2.92	0.94387	2.92	0.762543	2.92	0.362094	2.92	0.00516271
2.93	0.94387	2.93	0.762543	2.93	0.363015	2.93	0.00515503
2.94	0.94387	2.94	0.762542	2.94	0.363916	2.94	0.00514737
2.95	0.94387	2.95	0.762542	2.95	0.364795	2.95	0.00513971
2.96	0.94387	2.96	0.762542	2.96	0.365654	2.96	0.00513206
2.97	0.94387	2.97	0.762542	2.97	0.366492	2.97	0.00512442
2.98	0.94387	2.98	0.762542	2.98	0.367309	2.98	0.00511678
2.99	0.94387	2.99	0.762541	2.99	0.368107	2.99	0.00510915
3	0.94387	3	0.762541	3	0.368884	3	0.00510154
3.01	0.94387	3.01	0.762541	3.01	0.369642	3.01	0.00509392
3.02	0.94387	3.02	0.762541	3.02	0.37038	3.02	0.00508632
3.03	0.94387	3.03	0.76254	3.03	0.371099	3.03	0.00507873
3.04	0.94387	3.04	0.76254	3.04	0.371799	3.04	0.00507115
3.05	0.94387	3.05	0.76254	3.05	0.37248	3.05	0.00506357
3.06	0.94387	3.06	0.76254	3.06	0.373143	3.06	0.00505601
3.07	0.94387	3.07	0.76254	3.07	0.373788	3.07	0.00504845
3.08	0.94387	3.08	0.762539	3.08	0.374414	3.08	0.00504091
3.09	0.94387	3.09	0.762539	3.09	0.375023	3.09	0.00503337
3.1	0.94387	3.1	0.762539	3.1	0.375615	3.1	0.00502585
3.11	0.94387	3.11	0.762539	3.11	0.376189	3.11	0.00501833
3.12	0.94387	3.12	0.762539	3.12	0.376747	3.12	0.00501083
3.13	0.94387	3.13	0.762539	3.13	0.377288	3.13	0.00500334
3.14	0.94387	3.14	0.762539	3.14	0.377813	3.14	0.00499587
3.15	0.94387	3.15	0.762538	3.15	0.378322	3.15	0.0049884
3.16	0.94387	3.16	0.762538	3.16	0.378815	3.16	0.00498095
3.17	0.94387	3.17	0.762538	3.17	0.379293	3.17	0.00497351
3.18	0.94387	3.18	0.762538	3.18	0.379756	3.18	0.00496608
3.19	0.94387	3.19	0.762538	3.19	0.380204	3.19	0.00495867
3.2	0.94387	3.2	0.762538	3.2	0.380638	3.2	0.00495126
3.21	0.94387	3.21	0.762538	3.21	0.381058	3.21	0.00494388
3.22	0.94387	3.22	0.762538	3.22	0.381463	3.22	0.0049365
3.23	0.94387	3.23	0.762538	3.23	0.381855	3.23	0.00492914
3.24	0.94387	3.24	0.762538	3.24	0.382234	3.24	0.00492179
3.25	0.94387	3.25	0.762538	3.25	0.3826	3.25	0.00491446
3.26	0.94387	3.26	0.762538	3.26	0.382953	3.26	0.00490713
3.27	0.94387	3.27	0.762538	3.27	0.383294	3.27	0.00489983
3.28	0.94387	3.28	0.762538	3.28	0.383623	3.28	0.00489253
3.29	0.94387	3.29	0.762538	3.29	0.383939	3.29	0.00488525
3.3	0.94387	3.3	0.762538	3.3	0.384245	3.3	0.00487799
3.31	0.94387	3.31	0.762538	3.31	0.384539	3.31	0.00487073
3.32	0.94387	3.32	0.762538	3.32	0.384822	3.32	0.0048635
3.33	0.94387	3.33	0.762538	3.33	0.385094	3.33	0.00485627
3.34	0.94387	3.34	0.762538	3.34	0.385356	3.34	0.00484906
3.35	0.94387	3.35	0.762538	3.35	0.385608	3.35	0.00484186
3.36	0.94387	3.36	0.762538	3.36	0.38585	3.36	0.00483467
3.37	0.94387	3.37	0.762538	3.37	0.386083	3.37	0.0048275
3.38	0.94387	3.38	0.762538	3.38	0.386306	3.38	0.00482034
3.39	0.94387	3.39	0.762538	3.39	0.38652	3.39	0.00481319
3.4	0.94387	3.4	0.762538	3.4	0.386726	3.4	0.00480606
3.41	0.94387	3.41	0.762538	3.41	0.386922	3.41	0.00479894
3.42	0.94387	3.42	0.762538	3.42	0.387111	3.42	0.00479183
3.43	0.94387	3.43	0.762538	3.43	0.387291	3.43	0.00478473
3.44	0.94387	3.44	0.762538	3.44	0.387464	3.44	0.00477764
3.45	0.94387	3.45	0.762538	3.45	0.387629	3.45	0.00477057
3.46	0.94387	3.46	0.762538	3.46	0.387787	3.46	0.00476351
3.47	0.94387	3.47	0.762538	3.47	0.387938	3.47	0.00475646
3.48	0.94387	3.48	0.762538	3.48	0.388082	3.48	0.00474942
3.49	0.94387	3.49	0.762538	3.49	0.388219	3.49	0.0047424
3.5	0.94387	3.5	0.762538	3.5	0.38835	3.5	0.00473538
3.51	0.94387	3.51	0.762538	3.51	0.388474	3.51	0.00472838
3.52	0.94387	3.52	0.762538	3.52	0.388593	3.52	0.00472139
3.53	0.94387	3.53	0.762538	3.53	0.388705	3.53	0.00471441
3.54	0.94387	3.54	0.762538	3.54	0.388813	3.54	0.00470744
3.55	0.94387	3.55	0.762538	3.55	0.388914	3.55	0.00470048
3.56	0.94387	3.56	0.762538	3.56	0.389011	3.56	0.00469353
3.57	0.94387	3.57	0.762538	3.57	0.389103	3.57	0.00468659
3.58	0.94387	3.58	0.762538	3.58	0.389189	3.58	0.00467967
3.59	0.94387	3.59	0.762538	3.59	0.389271	3.59	0.00467275
3.6	0.94387	3.6	0.762538	3.6	0.389349	3.6	0.00466585
3.61	0.94387	3.61	0.762538	3.61	0.389422	3.61	0.00465895
3.62	0.94387	3.62	0.762538	3.62	0.389491	3.62	0.00465207
3.63	0.94387	3.63	0.762538	3.63	0.389556	3.63	0.00464519
3.64	0.94387	3.64	0.762538	3.64	0.389618	3.64	0.00463833
3.65	0.94387	3.65	0.762538	3.65	0.389675	3.65	0.00463148
3.66	0.94387	3.66	0.762538	3.66	0.389729	3.66	0.00462463
3.67	0.94387	3.67	0.762538	3.67	0.38978	3.67	0.0046178
3.68	0.94387	3.68	0.762538	3.68	0.389828	3.68	0.00461098
3.69	0.94387	3.69	0.762538	3.69	0.389872	3.69	0.00460417
3.7	0.94387	3.7	0.762538	3.7	0.389913	3.7	0.00459737
3.71	0.94387	3.71	0.762538	3.71	0.389952	3.71	0.00459058
3.72	0.94387	3.72	0.762538	3.72	0.389988	3.72	0.0045838
3.73	0.94387	3.73	0.762538	3.73	0.390021	3.73	0.00457703
3.74	0.94387	3.74	0.762538	3.74	0.390052	3.74	0.00457027
3.75	0.94387	3.75	0.762538	3.75	0.39008	3.75	0.00456352
3.76	0.94387	3.76	0.762538	3.76	0.390106	3.76	0.00455678
3.77	0.94387	3.77	0.762538	3.77	0.39013	3.77	0.00455005
3.78	0.94387	3.78	0.762538	3.78	0.390152	3.78	0.00454333
3.79	0.94387	3.79	0.762538	3.79	0.390172	3.79	0.00453662
3.8	0.94387	3.8	0.762538	3.8	0.39019	3.8	0.00452993
3.81	0.94387	3.81	0.762538	3.81	0.390207	3.81	0.00452324
3.82	0.94387	3.82	0.762538	3.82	0.390222	3.82	0.00451656
3.83	0.94387	3.83	0.762538	3.83	0.390235	3.83	0.0045099
3.84	0.94387	3.84	0.762538	3.84	0.390246	3.84	0.00450324
3.85	0.94387	3.85	0.762538	3.85	0.390257	3.85	0.0044966
3.86	0.94387	3.86	0.762538	3.86	0.390265	3.86	0.00448996
3.87	0.94387	3.87	0.762538	3.87	0.390273	3.87	0.00448334
3.88	0.94387	3.88	0.762538	3.88	0.390279	3.88	0.00447673
3.89	0.94387	3.89	0.762538	3.89	0.390285	3.89	0.00447013
3.9	0.94387	3.9	0.762538	3.9	0.390289	3.9	0.00446353
3.91	0.94387	3.91	0.762538	3.91	0.390292	3.91	0.00445695
3.92	0.94387	3.92	0.762538	3.92	0.390295	3.92	0.00445038
3.93	0.94387	3.93	0.762538	3.93	0.390296	3.93	0.00444382
3.94	0.94387	3.94	0.762538	3.94	0.390296	3.94	0.00443728
3.95	0.94387	3.95	0.762538	3.95	0.390296	3.95	0.00443074
3.96	0.94387	3.96	0.762538	3.96	0.390295	3.96	0.00442421
3.97	0.94387	3.97	0.762538	3.97	0.390294	3.97	0.00441769
3.98	0.94387	3.98	0.762538	3.98	0.390292	3.98	0.00441119
3.99	0.94387	3.99	0.762538	3.99	0.390289	3.99	0.00440469
4	0.94387	4	0.762538	4	0.390286	4	0.00439821
4.01	0.94387	4.01	0.762538	4.01	0.390282	4.01	0.00439173
4.02	0.94387	4.02	0.762538	4.02	0.390277	4.02	0.00438527
4.03	0.94387	4.03	0.762538	4.03	0.390273	4.03	0.00437881
4.04	0.94387	4.04	0.762538	4.04	0.390268	4.04	0.00437237
4.05	0.94387	4.05	0.762538	4.05	0.390262	4.05	0.00436594
4.06	0.94387	4.06	0.762538	4.06	0.390257	4.06	0.00435952
4.07	0.94387	4.07	0.762538	4.07	0.390251	4.07	0.00435311
4.08	0.94387	4.08	0.762538	4.08	0.390244	4.08	0.0043467
4.09	0.94387	4.09	0.762538	4.09	0.390238	4.09	0.00434031
4.1	0.94387	4.1	0.762538	4.1	0.390231	4.1	0.00433393
4.11	0.94387	4.11	0.762538	4.11	0.390224	4.11	0.00432756
4.12	0.94387	4.12	0.762538	4.12	0.390217	4.12	0.0043212
4.13	0.94387	4.13	0.762538	4.13	0.39021	4.13	0.00431485
4.14	0.94387	4.14	0.762538	4.14	0.390203	4.14	0.00430851
4.15	0.94387	4.15	0.762538	4.15	0.390195	4.15	0.00430218
4.16	0.94387	4.16	0.762538	4.16	0.390188	4.16	0.00429587
4.17	0.94387	4.17	0.762538	4.17	0.390181	4.17	0.00428956
4.18	0.94387	4.18	0.762538	4.18	0.390173	4.18	0.00428326
4.19	0.94387	4.19	0.762538	4.19	0.390165	4.19	0.00427697
4.2	0.94387	4.2	0.762538	4.2	0.390158	4.2	0.00427069
4.21	0.94387	4.21	0.762538	4.21	0.39015	4.21	0.00426442
4.22	0.94387	4.22	0.762538	4.22	0.390143	4.22	0.00425816
4.23	0.94387	4.23	0.762538	4.23	0.390135	4.23	0.00425191
4.24	0.94387	4.24	0.762538	4.24	0.390128	4.24	0.00424567
4.25	0.94387	4.25	0.762538	4.25	0.39012	4.25	0.00423944
4.26	0.94387	4.26	0.762538	4.26	0.390113	4.26	0.00423323
4.27	0.94387	4.27	0.762538	4.27	0.390105	4.27	0.00422702
4.28	0.94387	4.28	0.762538	4.28	0.390098	4.28	0.00422082
4.29	0.94387	4.29	0.762538	4.29	0.390091	4.29	0.00421463
4.3	0.94387	4.3	0.762538	4.3	0.390084	4.3	0.00420845
4.31	0.94387	4.31	0.762538	4.31	0.390077	4.31	0.00420228
4.32	0.94387	4.32	0.762538	4.32	0.39007	4.32	0.00419611
4.33	0.94387	4.33	0.762538	4.33	0.390063	4.33	0.00418996
4.34	0.94387	4.34	0.762538	4.34	0.390056	4.34	0.00418382
4.35	0.94387	4.35	0.762538	4.35	0.39005	4.35	0.00417769
4.36	0.94387	4.36	0.762538	4.36	0.390043	4.36	0.00417157
4.37	0.94387	4.37	0.762538	4.37	0.390037	4.37	0.00416545
4.38	0.94387	4.38	0.762538	4.38	0.390031	4.38	0.00415935
4.39	0.94387	4.39	0.762538	4.39	0.390025	4.39	0.00415326
4.4	0.94387	4.4	0.762538	4.4	0.390019	4.4	0.00414717
4.41	0.94387	4.41	0.762538	4.41	0.390013	4.41	0.0041411
4.42	0.94387	4.42	0.762538	4.42	0.390007	4.42	0.00413503
4.43	0.94387	4.43	0.762538	4.43	0.390002	4.43	0.00412898
4.44	0.94387	4.44	0.762538	4.44	0.389996	4.44	0.00412293
4.45	0.94387	4.45	0.762538	4.45	0.389991	4.45	0.0041169
4.46	0.94387	4.46	0.762538	4.46	0.389986	4.46	0.00411087
4.47	0.94387	4.47	0.762538	4.47	0.389981	4.47	0.00410485
4.48	0.94387	4.48	0.762538	4.48	0.389976	4.48	0.00409884
4.49	0.94387	4.49	0.762538	4.49	0.389971	4.49	0.00409285
4.5	0.94387	4.5	0.762538	4.5	0.389966	4.5	0.00408686
4.51	0.94387	4.51	0.762538	4.51	0.389962	4.51	0.00408088
4.52	0.94387	4.52	0.762538	4.52	0.389957	4.52	0.00407491
4.53	0.94387	4.53	0.762538	4.53	0.389953	4.53	0.00406895
4.54	0.94387	4.54	0.762538	4.54	0.389949	4.54	0.00406299
4.55	0.94387	4.55	0.762538	4.55	0.389945	4.55	0.00405705
4.56	0.94387	4.56	0.762538	4.56	0.389941	4.56	0.00405112
4.57	0.94387	4.57	0.762538	4.57	0.389937	4.57	0.0040452
4.58	0.94387	4.58	0.762538	4.58	0.389933	4.58	0.00403928
4.59	0.94387	4.59	0.762538	4.59	0.38993	4.59	0.00403338
4.6	0.94387	4.6	0.762538	4.6	0.389926	4.6	0.00402748
4.61	0.94387	4.61	0.762538	4.61	0.389923	4.61	0.00402159
4.62	0.94387	4.62	0.762538	4.62	0.38992	4.62	0.00401572
4.63	0.94387	4.63	0.762538	4.63	0.389916	4.63	0.00400985
4.64	0.94387	4.64	0.762538	4.64	0.389913	4.64	0.00400399
4.65	0.94387	4.65	0.762538	4.65	0.389911	4.65	0.00399814
4.66	0.94387	4.66	0.762538	4.66	0.389908	4.66	0.0039923
4.67	0.94387	4.67	0.762538	4.67	0.389905	4.67	0.00398647
4.68	0.94387	4.68	0.762538	4.68	0.389902	4.68	0.00398065
4.69	0.94387	4.69	0.762538	4.69	0.3899	4.69	0.00397484
4.7	0.94387	4.7	0.762538	4.7	0.389898	4.7	0.00396903
4.71	0.94387	4.71	0.762538	4.71	0.389895	4.71	0.00396324
4.72	0.94387	4.72	0.762538	4.72	0.389893	4.72	0.00395745
4.73	0.94387	4.73	0.762538	4.73	0.389891	4.73	0.00395168
4.74	0.94387	4.74	0.762538	4.74	0.389889	4.74	0.00394591
4.75	0.94387	4.75	0.762538	4.75	0.389887	4.75	0.00394015
4.76	0.94387	4.76	0.762538	4.76	0.389885	4.76	0.0039344
4.77	0.94387	4.77	0.762538	4.77	0.389883	4.77	0.00392866
4.78	0.94387	4.78	0.762538	4.78	0.389881	4.78	0.00392293
4.79	0.94387	4.79	0.762538	4.79	0.38988	4.79	0.00391721
4.8	0.94387	4.8	0.762538	4.8	0.389878	4.8	0.0039115
4.81	0.94387	4.81	0.762538	4.81	0.389877	4.81	0.00390579
4.82	0.94387	4.82	0.762538	4.82	0.389875	4.82	0.0039001
4.83	0.94387	4.83	0.762538	4.83	0.389874	4.83	0.00389441
4.84	0.94387	4.84	0.762538	4.84	0.389872	4.84	0.00388874
4.85	0.94387	4.85	0.762538	4.85	0.389871	4.85	0.00388307
4.86	0.94387	4.86	0.762538	4.86	0.38987	4.86	0.00387741
4.87	0.94387	4.87	0.762538	4.87	0.389869	4.87	0.00387176
4.88	0.94387	4.88	0.762538	4.88	0.389868	4.88	0.00386612
4.89	0.94387	4.89	0.762538	4.89	0.389867	4.89	0.00386049
4.9	0.94387	4.9	0.762538	4.9	0.389866	4.9	0.00385486
4.91	0.94387	4.91	0.762538	4.91	0.389865	4.91	0.00384925
4.92	0.94387	4.92	0.762538	4.92	0.389864	4.92	0.00384364
4.93	0.94387	4.93	0.762538	4.93	0.389863	4.93	0.00383804
4.94	0.94387	4.94	0.762538	4.94	0.389862	4.94	0.00383245
4.95	0.94387	4.95	0.762538	4.95	0.389862	4.95	0.00382687
4.96	0.94387	4.96	0.762538	4.96	0.389861	4.96	0.0038213
4.97	0.94387	4.97	0.762538	4.97	0.38986	4.97	0.00381574
4.98	0.94387	4.98	0.762538	4.98	0.38986	4.98	0.00381019
4.99	0.94387	4.99	0.762538	4.99	0.389859	4.99	0.00380464
5	0.94387	5	0.762538	5	0.389858	5	0.0037991
5.01	0.94387	5.01	0.762538	5.01	0.389858	5.01	0.00379358
5.02	0.94387	5.02	0.762538	5.02	0.389857	5.02	0.00378806
5.03	0.94387	5.03	0.762538	5.03	0.389857	5.03	0.00378255
5.04	0.94387	5.04	0.762538	5.04	0.389857	5.04	0.00377704
5.05	0.94387	5.05	0.762538	5.05	0.389856	5.05	0.00377155
5.06	0.94387	5.06	0.762538	5.06	0.389856	5.06	0.00376607
5.07	0.94387	5.07	0.762538	5.07	0.389856	5.07	0.00376059
5.08	0.94387	5.08	0.762538	5.08	0.389855	5.08	0.00375512
5.09	0.94387	5.09	0.762538	5.09	0.389855	5.09	0.00374966
5.1	0.94387	5.1	0.762538	5.1	0.389855	5.1	0.00374421
5.11	0.94387	5.11	0.762538	5.11	0.389854	5.11	0.00373877
5.12	0.94387	5.12	0.762538	5.12	0.389854	5.12	0.00373333
5.13	0.94387	5.13	0.762538	5.13	0.389854	5.13	0.00372791
5.14	0.94387	5.14	0.762538	5.14	0.389854	5.14	0.00372249
5.15	0.94387	5.15	0.762538	5.15	0.389854	5.15	0.00371708
5.16	0.94387	5.16	0.762538	5.16	0.389853	5.16	0.00371168
5.17	0.94387	5.17	0.762538	5.17	0.389853	5.17	0.00370629
5.18	0.94387	5.18	0.762538	5.18	0.389853	5.18	0.00370091
5.19	0.94387	5.19	0.762538	5.19	0.389853	5.19	0.00369553
5.2	0.94387	5.2	0.762538	5.2	0.389853	5.2	0.00369017
5.21	0.94387	5.21	0.762538	5.21	0.389853	5.21	0.00368481
5.22	0.94387	5.22	0.762538	5.22	0.389853	5.22	0.00367946
5.23	0.94387	5.23	0.762538	5.23	0.389853	5.23	0.00367412
5.24	0.94387	5.24	0.762538	5.24	0.389853	5.24	0.00366878
5.25	0.94387	5.25	0.762538	5.25	0.389853	5.25	0.00366346
5.26	0.94387	5.26	0.762538	5.26	0.389853	5.26	0.00365814
5.27	0.94387	5.27	0.762538	5.27	0.389853	5.27	0.00365283
5.28	0.94387	5.28	0.762538	5.28	0.389853	5.28	0.00364753
5.29	0.94387	5.29	0.762538	5.29	0.389853	5.29	0.00364224
5.3	0.94387	5.3	0.762538	5.3	0.389853	5.3	0.00363695
5.31	0.94387	5.31	0.762538	5.31	0.389853	5.31	0.00363168
5.32	0.94387	5.32	0.762538	5.32	0.389853	5.32	0.00362641
5.33	0.94387	5.33	0.762538	5.33	0.389853	5.33	0.00362115
5.34	0.94387	5.34	0.762538	5.34	0.389853	5.34	0.0036159
5.35	0.94387	5.35	0.762538	5.35	0.389853	5.35	0.00361066
5.36	0.94387	5.36	0.762538	5.36	0.389853	5.36	0.00360542
5.37	0.94387	5.37	0.762538	5.37	0.389853	5.37	0.0036002
5.38	0.94387	5.38	0.762538	5.38	0.389853	5.38	0.00359498
5.39	0.94387	5.39	0.762538	5.39	0.389853	5.39	0.00358977
5.4	0.94387	5.4	0.762538	5.4	0.389853	5.4	0.00358456
5.41	0.94387	5.41	0.762538	5.41	0.389853	5.41	0.00357937
5.42	0.94387	5.42	0.762538	5.42	0.389853	5.42	0.00357418
5.43	0.94387	5.43	0.762538	5.43	0.389853	5.43	0.003569
5.44	0.94387	5.44	0.762538	5.44	0.389853	5.44	0.00356383
5.45	0.94387	5.45	0.762538	5.45	0.389853	5.45	0.00355867
5.46	0.94387	5.46	0.762538	5.46	0.389853	5.46	0.00355352
5.47	0.94387	5.47	0.762538	5.47	0.389854	5.47	0.00354837
5.48	0.94387	5.48	0.762538	5.48	0.389854	5.48	0.00354323
5.49	0.94387	5.49	0.762538	5.49	0.389854	5.49	0.0035381
5.5	0.94387	5.5	0.762538	5.5	0.389854	5.5	0.00353298
5.51	0.94387	5.51	0.762538	5.51	0.389854	5.51	0.00352786
5.52	0.94387	5.52	0.762538	5.52	0.389854	5.52	0.00352276
5.53	0.94387	5.53	0.762538	5.53	0.389854	5.53	0.00351766
5.54	0.94387	5.54	0.762538	5.54	0.389854	5.54	0.00351257
5.55	0.94387	5.55	0.762538	5.55	0.389854	5.55	0.00350748
5.56	0.94387	5.56	0.762538	5.56	0.389854	5.56	0.00350241
5.57	0.94387	5.57	0.762538	5.57	0.389854	5.57	0.00349734
5.58	0.94387	5.58	0.762538	5.58	0.389854	5.58	0.00349228
5.59	0.94387	5.59	0.762538	5.59	0.389854	5.59	0.00348723
5.6	0.94387	5.6	0.762538	5.6	0.389855	5.6	0.00348218
5.61	0.94387	5.61	0.762538	5.61	0.389855	5.61	0.00347715
5.62	0.94387	5.62	0.762538	5.62	0.389855	5.62	0.00347212
5.63	0.94387	5.63	0.762538	5.63	0.389855	5.63	0.0034671
5.64	0.94387	5.64	0.762538	5.64	0.389855	5.64	0.00346209
5.65	0.94387	5.65	0.762538	5.65	0.389855	5.65	0.00345708
5.66	0.94387	5.66	0.762538	5.66	0.389855	5.66	0.00345208
5.67	0.94387	5.67	0.762538	5.67	0.389855	5.67	0.00344709
5.68	0.94387	5.68	0.762538	5.68	0.389855	5.68	0.00344211
5.69	0.94387	5.69	0.762538	5.69	0.389855	5.69	0.00343714
5.7	0.94387	5.7	0.762538	5.7	0.389855	5.7	0.00343217
5.71	0.94387	5.71	0.762538	5.71	0.389855	5.71	0.00342721
5.72	0.94387	5.72	0.762538	5.72	0.389855	5.72	0.00342226
5.73	0.94387	5.73	0.762538	5.73	0.389855	5.73	0.00341731
5.74	0.94387	5.74	0.762538	5.74	0.389855	5.74	0.00341238
5.75	0.94387	5.75	0.762538	5.75	0.389856	5.75	0.00340745
5.76	0.94387	5.76	0.762538	5.76	0.389856	5.76	0.00340253
5.77	0.94387	5.77	0.762538	5.77	0.389856	5.77	0.00339761
5.78	0.94387	5.78	0.762538	5.78	0.389856	5.78	0.00339271
5.79	0.94387	5.79	0.762538	5.79	0.389856	5.79	0.00338781
5.8	0.94387	5.8	0.762538	5.8	0.389856	5.8	0.00338292
5.81	0.94387	5.81	0.762538	5.81	0.389856	5.81	0.00337804
5.82	0.94387	5.82	0.762538	5.82	0.389856	5.82	0.00337316
5.83	0.94387	5.83	0.762538	5.83	0.389856	5.83	0.00336829
5.84	0.94387	5.84	0.762538	5.84	0.389856	5.84	0.00336343
5.85	0.94387	5.85	0.762538	5.85	0.389856	5.85	0.00335858
5.86	0.94387	5.86	0.762538	5.86	0.389856	5.86	0.00335373
5.87	0.94387	5.87	0.762538	5.87	0.389856	5.87	0.00334889
5.88	0.94387	5.88	0.762538	5.88	0.389856	5.88	0.00334406
5.89	0.94387	5.89	0.762538	5.89	0.389856	5.89	0.00333924
5.9	0.94387	5.9	0.762538	5.9	0.389856	5.9	0.00333442
5.91	0.94387	5.91	0.762538	5.91	0.389856	5.91	0.00332961
5.92	0.94387	5.92	0.762538	5.92	0.389856	5.92	0.00332481
5.93	0.94387	5.93	0.762538	5.93	0.389856	5.93	0.00332002
5.94	0.94387	5.94	0.762538	5.94	0.389856	5.94	0.00331523
5.95	0.94387	5.95	0.762538	5.95	0.389856	5.95	0.00331045
5.96	0.94387	5.96	0.762538	5.96	0.389856	5.96	0.00330568
5.97	0.94387	5.97	0.762538	5.97	0.389857	5.97	0.00330091
5.98	0.94387	5.98	0.762538	5.98	0.389857	5.98	0.00329616
5.99	0.94387	5.99	0.762538	5.99	0.389857	5.99	0.00329141
6	0.94387	6	0.762538	6	0.389857	6	0.00328666
