# Supplementary material for: Equivalence and its invalidation between non-Markovian and Markovian spreading dynamics on complex networks
Source: Nat Commun. 2019 Aug 23;10:3748. doi: 10.1038/s41467-019-11763-z (PMC6707263; doi:10.1038/s41467-019-11763-z)
Supplement: Supplementary file 3 — Source Data [file 41467_2019_11763_MOESM3_ESM.zip › data/Supplementary_Figure_3/sFig3_II.dat]

0.25	0.00469577	0.25	0.033816	0.25	0.0048639	0.25	0.0274994	0.25	0.00510412	0.25	0.0244352
0.5	0.0635861	0.5	0.0849346	0.5	0.0292375	0.5	0.0585428	0.5	0.00995378	0.5	0.0417549
0.75	0.251432	0.75	0.23073	0.75	0.138402	0.75	0.149797	0.75	0.0657312	0.75	0.0930243
1	0.510517	1	0.455311	1	0.308	1	0.302121	1	0.170741	1	0.189916
1.25	0.816277	1.25	0.727424	1.25	0.505566	1.25	0.487517	1.25	0.308499	1.25	0.319271
1.5	1.16022	1.5	1.04209	1.5	0.711575	1.5	0.689314	1.5	0.455433	1.5	0.463405
1.75	1.56313	1.75	1.40745	1.75	0.937882	1.75	0.901269	1.75	0.611843	1.75	0.61573
2	2.04627	2	1.83914	2	1.16373	2	1.12177	2	0.771955	2	0.770758
2.25	2.62913	2.25	2.36088	2.25	1.3986	2.25	1.35082	2.25	0.928601	2.25	0.928068
2.5	3.4024	2.5	3.00921	2.5	1.64917	2.5	1.58868	2.5	1.09537	2.5	1.08643
2.75	4.41213	2.75	3.84365	2.75	1.91185	2.75	1.83556	2.75	1.25527	2.75	1.24664
3	5.80938	3	4.96878	3	2.17797	3	2.0918	3	1.4194	3	1.40812
3.25	8.02922	3.25	6.59503	3.25	2.45525	3.25	2.35784	3.25	1.59538	3.25	1.57144
3.5	12.2796	3.5	9.21278	3.5	2.76994	3.5	2.63401	3.5	1.77546	3.5	1.73564
				3.75	3.10352	3.75	2.92262	3.75	1.95272	3.75	1.90134
				4	3.44769	4	3.22338	4	2.11816	4	2.06875
