# Supplementary material for: Equivalence and its invalidation between non-Markovian and Markovian spreading dynamics on complex networks
Source: Nat Commun. 2019 Aug 23;10:3748. doi: 10.1038/s41467-019-11763-z (PMC6707263; doi:10.1038/s41467-019-11763-z)
Supplement: Supplementary file 3 — Source Data [file 41467_2019_11763_MOESM3_ESM.zip › data/Supplementary_Figure_4/sFig4_D_low.dat]

2	1.35467	2	1.27135	2	1.51097	2	1.43004
3	1.16907	3	1.06949	3	1.34758	3	1.19937
4	1.02992	4	1.0012	4	1.15192	4	1.12555
5	0.982794	5	0.950984	5	1.08531	5	1.0693
6	0.914841	6	0.873744	6	0.985429	6	0.978803
7	0.876074	7	0.825438	7	0.925994	7	0.922292
8	0.81407	8	0.792414	8	0.902842	8	0.883506
9	0.809474	9	0.759556	9	0.856904	9	0.844835
10	0.758096	10	0.728072	10	0.803704	10	0.807753
11	0.711649	11	0.70589	11	0.797639	11	0.781529
12	0.705738	12	0.689346	12	0.761324	12	0.761966
