# Supplementary material for: Equivalence and its invalidation between non-Markovian and Markovian spreading dynamics on complex networks
Source: Nat Commun. 2019 Aug 23;10:3748. doi: 10.1038/s41467-019-11763-z (PMC6707263; doi:10.1038/s41467-019-11763-z)
Supplement: Supplementary file 3 — Source Data [file 41467_2019_11763_MOESM3_ESM.zip › data/Supplementary_Figure_5/sFig5_II_Hamsterster_i.dat]

0	1.45218	0	1.31162	0	1.04575	0	0.63108	0	1.59914	0	1.36594	0	1.02855	0	0.634764
1E-3	1.4526	1E-3	1.3108	1E-3	1.04493	1E-3	0.63108	0.01	1.5985	0.01	1.36539	0.01	1.02813	0.01	0.63451
0.002	1.4526	0.002	1.31245	0.002	1.04411	0.002	0.631492	0.02	1.59658	0.02	1.36375	0.02	1.0269	0.02	0.633749
0.003	1.45425	0.003	1.31369	0.003	1.04204	0.003	0.632729	0.03	1.59339	0.03	1.36103	0.03	1.02485	0.03	0.632483
0.004	1.45342	0.004	1.3141	0.004	1.04122	0.004	0.632317	0.04	1.58894	0.04	1.35722	0.04	1.02198	0.04	0.630714
0.005	1.45672	0.005	1.31327	0.005	1.04163	0.005	0.631904	0.05	1.58323	0.05	1.35235	0.05	1.01831	0.05	0.628448
0.006	1.45383	0.006	1.31369	0.006	1.04287	0.006	0.631904	0.06	1.57628	0.06	1.34641	0.06	1.01384	0.06	0.625689
0.007	1.45589	0.007	1.31451	0.007	1.04163	0.007	0.632317	0.07	1.5681	0.07	1.33943	0.07	1.00858	0.07	0.622444
0.008	1.45672	0.008	1.31492	0.008	1.04287	0.008	0.633141	0.08	1.55872	0.08	1.33141	0.08	1.00255	0.08	0.618721
0.009	1.45548	0.009	1.31575	0.009	1.04287	0.009	0.634378	0.09	1.54816	0.09	1.32239	0.09	0.995758	0.09	0.614529
0.01	1.45425	0.01	1.31863	0.01	1.04369	0.01	0.63479	0.1	1.53644	0.1	1.31238	0.1	0.988219	0.1	0.609876
0.011	1.45342	0.011	1.31904	0.011	1.04328	0.011	0.633965	0.11	1.52359	0.11	1.30141	0.11	0.979954	0.11	0.604775
0.012	1.45466	0.012	1.31904	0.012	1.04122	0.012	0.633553	0.12	1.50964	0.12	1.28949	0.12	0.97098	0.12	0.599238
0.013	1.45507	0.013	1.32028	0.013	1.04122	0.013	0.633965	0.13	1.49462	0.13	1.27666	0.13	0.96132	0.13	0.593276
0.014	1.45507	0.014	1.31904	0.014	1.04081	0.014	0.633553	0.14	1.47857	0.14	1.26295	0.14	0.950995	0.14	0.586903
0.015	1.45548	0.015	1.31657	0.015	1.0404	0.015	0.633141	0.15	1.46151	0.15	1.24838	0.15	0.940028	0.15	0.580135
0.016	1.45425	0.016	1.31451	0.016	1.04081	0.016	0.633141	0.16	1.44351	0.16	1.233	0.16	0.928445	0.16	0.572987
0.017	1.45425	0.017	1.31451	0.017	1.04204	0.017	0.633553	0.17	1.42458	0.17	1.21683	0.17	0.916271	0.17	0.565474
0.018	1.45425	0.018	1.31327	0.018	1.04369	0.018	0.633965	0.18	1.40478	0.18	1.19992	0.18	0.903534	0.18	0.557613
0.019	1.45301	0.019	1.3141	0.019	1.04493	0.019	0.633553	0.19	1.38414	0.19	1.18229	0.19	0.890262	0.19	0.549422
0.02	1.45012	0.02	1.3141	0.02	1.04411	0.02	0.634378	0.2	1.36272	0.2	1.16399	0.2	0.876483	0.2	0.540918
0.021	1.4493	0.021	1.31327	0.021	1.04452	0.021	0.633965	0.21	1.34055	0.21	1.14506	0.21	0.862227	0.21	0.532121
0.022	1.4493	0.022	1.31286	0.022	1.04369	0.022	0.633965	0.22	1.3177	0.22	1.12554	0.22	0.847525	0.22	0.523047
0.023	1.45095	0.023	1.31327	0.023	1.04369	0.023	0.634378	0.23	1.29419	0.23	1.10546	0.23	0.832408	0.23	0.513718
0.024	1.45218	0.024	1.3141	0.024	1.04411	0.024	0.63479	0.24	1.27009	0.24	1.08487	0.24	0.816906	0.24	0.504151
0.025	1.44971	0.025	1.31533	0.025	1.04369	0.025	0.634378	0.25	1.24544	0.25	1.06382	0.25	0.801052	0.25	0.494367
0.026	1.44765	0.026	1.31533	0.026	1.04328	0.026	0.633141	0.26	1.22029	0.26	1.04234	0.26	0.784878	0.26	0.484385
0.027	1.44683	0.027	1.31616	0.027	1.04328	0.027	0.632729	0.27	1.1947	0.27	1.02048	0.27	0.768415	0.27	0.474225
0.028	1.44765	0.028	1.31451	0.028	1.04328	0.028	0.631904	0.28	1.16871	0.28	0.998274	0.28	0.751697	0.28	0.463907
0.029	1.44641	0.029	1.31575	0.029	1.04287	0.029	0.631904	0.29	1.14236	0.29	0.975773	0.29	0.734754	0.29	0.453451
0.03	1.44683	0.03	1.31616	0.03	1.04122	0.03	0.631904	0.3	1.11572	0.3	0.953017	0.3	0.717618	0.3	0.442876
0.031	1.44477	0.031	1.31781	0.031	1.04081	0.031	0.630668	0.31	1.08883	0.31	0.930047	0.31	0.700322	0.31	0.432201
0.032	1.44353	0.032	1.31575	0.032	1.04081	0.032	0.629843	0.32	1.06174	0.32	0.906905	0.32	0.682896	0.32	0.421447
0.033	1.44394	0.033	1.31451	0.033	1.03998	0.033	0.63108	0.33	1.03449	0.33	0.883631	0.33	0.665371	0.33	0.410632
0.034	1.44312	0.034	1.31492	0.034	1.03998	0.034	0.630668	0.34	1.00714	0.34	0.860267	0.34	0.647778	0.34	0.399774
0.035	1.44312	0.035	1.31533	0.035	1.03998	0.035	0.630256	0.35	0.979723	0.35	0.836851	0.35	0.630146	0.35	0.388892
0.036	1.4427	0.036	1.31616	0.036	1.04163	0.036	0.629843	0.36	0.952293	0.36	0.813421	0.36	0.612503	0.36	0.378004
0.037	1.44312	0.037	1.31657	0.037	1.04204	0.037	0.628607	0.37	0.924891	0.37	0.790015	0.37	0.594878	0.37	0.367127
0.038	1.44477	0.038	1.31657	0.038	1.04122	0.038	0.628195	0.38	0.897559	0.38	0.766669	0.38	0.577299	0.38	0.356278
0.039	1.44435	0.039	1.31698	0.039	1.04411	0.039	0.628195	0.39	0.870339	0.39	0.743418	0.39	0.559791	0.39	0.345473
0.04	1.44353	0.04	1.3141	0.04	1.04204	0.04	0.628607	0.4	0.843269	0.4	0.720295	0.4	0.54238	0.4	0.334728
0.041	1.44147	0.041	1.31369	0.041	1.03998	0.041	0.62737	0.41	0.816387	0.41	0.697334	0.41	0.52509	0.41	0.324057
0.042	1.44023	0.042	1.31369	0.042	1.03875	0.042	0.625721	0.42	0.789731	0.42	0.674565	0.42	0.507945	0.42	0.313476
0.043	1.44023	0.043	1.31327	0.043	1.03504	0.043	0.626134	0.43	0.763334	0.43	0.652018	0.43	0.490967	0.43	0.302998
0.044	1.44106	0.044	1.3141	0.044	1.03504	0.044	0.625309	0.44	0.73723	0.44	0.62972	0.44	0.474177	0.44	0.292637
0.045	1.44064	0.045	1.31327	0.045	1.0338	0.045	0.626134	0.45	0.711449	0.45	0.607699	0.45	0.457595	0.45	0.282403
0.046	1.43982	0.046	1.31327	0.046	1.03421	0.046	0.625309	0.46	0.68602	0.46	0.585978	0.46	0.441239	0.46	0.272309
0.047	1.43941	0.047	1.31245	0.047	1.03421	0.047	0.624485	0.47	0.660972	0.47	0.564583	0.47	0.425129	0.47	0.262367
0.048	1.43982	0.048	1.31245	0.048	1.03215	0.048	0.62366	0.48	0.636328	0.48	0.543533	0.48	0.409278	0.48	0.252585
0.049	1.43735	0.049	1.31162	0.049	1.03133	0.049	0.62366	0.49	0.612114	0.49	0.52285	0.49	0.393704	0.49	0.242973
0.05	1.43652	0.05	1.31245	0.05	1.03133	0.05	0.62366	0.5	0.588351	0.5	0.502552	0.5	0.37842	0.5	0.23354
0.051	1.43528	0.051	1.31204	0.051	1.03009	0.051	0.624485	0.51	0.565057	0.51	0.482655	0.51	0.363438	0.51	0.224294
0.052	1.43364	0.052	1.31286	0.052	1.02885	0.052	0.624485	0.52	0.542252	0.52	0.463176	0.52	0.34877	0.52	0.215242
0.053	1.43075	0.053	1.31162	0.053	1.02885	0.053	0.625721	0.53	0.519952	0.53	0.444127	0.53	0.334426	0.53	0.20639
0.054	1.43075	0.054	1.31039	0.054	1.02762	0.054	0.626134	0.54	0.498169	0.54	0.425522	0.54	0.320416	0.54	0.197744
0.055	1.43157	0.055	1.30915	0.055	1.02638	0.055	0.626134	0.55	0.476918	0.55	0.407369	0.55	0.306748	0.55	0.189308
0.056	1.43034	0.056	1.3075	0.056	1.02721	0.056	0.626546	0.56	0.456208	0.56	0.38968	0.56	0.293427	0.56	0.181088
0.057	1.4291	0.057	1.30833	0.057	1.02679	0.057	0.627782	0.57	0.436049	0.57	0.37246	0.57	0.280461	0.57	0.173085
0.058	1.42869	0.058	1.30791	0.058	1.02638	0.058	0.627782	0.58	0.416447	0.58	0.355717	0.58	0.267853	0.58	0.165305
0.059	1.42951	0.059	1.30709	0.059	1.02432	0.059	0.627782	0.59	0.397408	0.59	0.339454	0.59	0.255608	0.59	0.157747
0.06	1.42828	0.06	1.30462	0.06	1.02432	0.06	0.626546	0.6	0.378936	0.6	0.323676	0.6	0.243727	0.6	0.150415
0.061	1.42786	0.061	1.30256	0.061	1.02473	0.061	0.626958	0.61	0.361035	0.61	0.308385	0.61	0.232213	0.61	0.143309
0.062	1.42828	0.062	1.30173	0.062	1.0235	0.062	0.625309	0.62	0.343703	0.62	0.293581	0.62	0.221066	0.62	0.13643
0.063	1.42869	0.063	1.30132	0.063	1.0235	0.063	0.625309	0.63	0.326942	0.63	0.279265	0.63	0.210285	0.63	0.129777
0.064	1.42704	0.064	1.30049	0.064	1.0235	0.064	0.626546	0.64	0.31075	0.64	0.265434	0.64	0.199871	0.64	0.123349
0.065	1.42745	0.065	1.29926	0.065	1.02185	0.065	0.625721	0.65	0.295124	0.65	0.252086	0.65	0.18982	0.65	0.117147
0.066	1.42704	0.066	1.29678	0.066	1.02267	0.066	0.624897	0.66	0.280059	0.66	0.239218	0.66	0.18013	0.66	0.111167
0.067	1.42622	0.067	1.29678	0.067	1.02267	0.067	0.624485	0.67	0.265551	0.67	0.226826	0.67	0.170799	0.67	0.105408
0.068	1.4258	0.068	1.29596	0.068	1.0235	0.068	0.624897	0.68	0.251593	0.68	0.214903	0.68	0.161821	0.68	0.0998673
0.069	1.42704	0.069	1.29555	0.069	1.02308	0.069	0.624073	0.69	0.238178	0.69	0.203444	0.69	0.153193	0.69	0.0945423
0.07	1.42663	0.07	1.29514	0.07	1.02185	0.07	0.622836	0.7	0.225298	0.7	0.192443	0.7	0.144909	0.7	0.0894297
0.071	1.42333	0.071	1.29678	0.071	1.02308	0.071	0.622836	0.71	0.212944	0.71	0.18189	0.71	0.136963	0.71	0.084526
0.072	1.42333	0.072	1.29637	0.072	1.02391	0.072	0.623248	0.72	0.201106	0.72	0.171779	0.72	0.129349	0.72	0.0798273
0.073	1.42251	0.073	1.29514	0.073	1.02267	0.073	0.621187	0.73	0.189775	0.73	0.1621	0.73	0.122061	0.73	0.0753294
0.074	1.42168	0.074	1.29308	0.074	1.02308	0.074	0.621187	0.74	0.178939	0.74	0.152845	0.74	0.115091	0.74	0.0710282
0.075	1.42086	0.075	1.2939	0.075	1.02473	0.075	0.622424	0.75	0.168587	0.75	0.144002	0.75	0.108433	0.75	0.066919
0.076	1.42045	0.076	1.29266	0.076	1.02391	0.076	0.620363	0.76	0.158707	0.76	0.135563	0.76	0.102078	0.76	0.0629971
0.077	1.41921	0.077	1.29184	0.077	1.02226	0.077	0.619538	0.77	0.149286	0.77	0.127516	0.77	0.0960189	0.77	0.0592577
0.078	1.41921	0.078	1.29143	0.078	1.02267	0.078	0.618302	0.78	0.140312	0.78	0.119851	0.78	0.0902471	0.78	0.0556957
0.079	1.41797	0.079	1.2906	0.079	1.0202	0.079	0.617477	0.79	0.131773	0.79	0.112556	0.79	0.0847545	0.79	0.0523059
0.08	1.41838	0.08	1.28895	0.08	1.0202	0.08	0.616653	0.8	0.123654	0.8	0.105621	0.8	0.0795324	0.8	0.0490831
0.081	1.41838	0.081	1.28689	0.081	1.02061	0.081	0.615829	0.81	0.115942	0.81	0.0990344	0.81	0.0745725	0.81	0.0460221
0.082	1.41921	0.082	1.28401	0.082	1.01855	0.082	0.615416	0.82	0.108625	0.82	0.092784	0.82	0.069866	0.82	0.0431175
0.083	1.42003	0.083	1.28318	0.083	1.01896	0.083	0.614592	0.83	0.101688	0.83	0.0868585	0.83	0.0654041	0.83	0.0403639
0.084	1.42003	0.084	1.28236	0.084	1.01896	0.084	0.61418	0.84	0.0951174	0.84	0.0812465	0.84	0.0611783	0.84	0.0377559
0.085	1.41797	0.085	1.27988	0.085	1.01649	0.085	0.613768	0.85	0.0889006	0.85	0.0759363	0.85	0.0571797	0.85	0.0352882
0.086	1.41715	0.086	1.27824	0.086	1.01525	0.086	0.612531	0.86	0.0830237	0.86	0.0709164	0.86	0.0533998	0.86	0.0329554
0.087	1.41591	0.087	1.27494	0.087	1.01608	0.087	0.612531	0.87	0.0774733	0.87	0.0661754	0.87	0.0498298	0.87	0.0307523
0.088	1.41467	0.088	1.27453	0.088	1.01731	0.088	0.611707	0.88	0.0722361	0.88	0.061702	0.88	0.0464613	0.88	0.0286734
0.089	1.41426	0.089	1.27576	0.089	1.01772	0.089	0.611294	0.89	0.0672992	0.89	0.057485	0.89	0.0432859	0.89	0.0267137
0.09	1.41385	0.09	1.27329	0.09	1.01855	0.09	0.610058	0.9	0.0626495	0.9	0.0535133	0.9	0.0402953	0.9	0.0248681
0.091	1.41467	0.091	1.2737	0.091	1.01937	0.091	0.609233	0.91	0.0582744	0.91	0.0497763	0.91	0.0374813	0.91	0.0231314
0.092	1.41426	0.092	1.27205	0.092	1.01731	0.092	0.610058	0.92	0.0541615	0.92	0.0462632	0.92	0.034836	0.92	0.0214989
0.093	1.41261	0.093	1.27123	0.093	1.01566	0.093	0.609233	0.93	0.0502986	0.93	0.0429636	0.93	0.0323514	0.93	0.0199655
0.094	1.41261	0.094	1.27082	0.094	1.01608	0.094	0.609233	0.94	0.0466739	0.94	0.0398675	0.94	0.0300201	0.94	0.0185267
0.095	1.41055	0.095	1.26876	0.095	1.01731	0.095	0.608821	0.95	0.0432758	0.95	0.0369649	0.95	0.0278344	0.95	0.0171779
0.096	1.40684	0.096	1.26958	0.096	1.01649	0.096	0.608409	0.96	0.040093	0.96	0.0342463	0.96	0.0257873	0.96	0.0159145
0.097	1.40519	0.097	1.26793	0.097	1.01814	0.097	0.608409	0.97	0.0371146	0.97	0.0317022	0.97	0.0238716	0.97	0.0147323
0.098	1.40354	0.098	1.26752	0.098	1.01608	0.098	0.608821	0.98	0.0343299	0.98	0.0293236	0.98	0.0220806	0.98	0.0136269
0.099	1.40148	0.099	1.26628	0.099	1.01443	0.099	0.607585	0.99	0.0317288	0.99	0.0271018	0.99	0.0204076	0.99	0.0125944
0.1	1.4019	0.1	1.26546	0.1	1.01443	0.1	0.605936	1	0.0293014	1	0.0250284	1	0.0188463	1	0.0116309
0.101	1.39901	0.101	1.26628	0.101	1.01772	0.101	0.605111	1.01	0.027038	1.01	0.023095	1.01	0.0173905	1.01	0.0107325
0.102	1.39736	0.102	1.26216	0.102	1.01608	0.102	0.605523	1.02	0.0249295	1.02	0.021294	1.02	0.0160343	1.02	0.0098955
0.103	1.39695	0.103	1.26175	0.103	1.01608	0.103	0.604699	1.03	0.022967	1.03	0.0196178	1.03	0.0147721	1.03	0.00911652
0.104	1.39819	0.104	1.26092	0.104	1.01401	0.104	0.604699	1.04	0.0211421	1.04	0.018059	1.04	0.0135983	1.04	0.00839215
0.105	1.39489	0.105	1.25804	0.105	1.0136	0.105	0.603875	1.05	0.0194467	1.05	0.0166108	1.05	0.0125079	1.05	0.00771916
0.106	1.39406	0.106	1.2568	0.106	1.01237	0.106	0.603462	1.06	0.0178729	1.06	0.0152665	1.06	0.0114956	1.06	0.00709446
0.107	1.392	0.107	1.25763	0.107	1.01154	0.107	0.601814	1.07	0.0164133	1.07	0.0140198	1.07	0.0105568	1.07	0.00651511
0.108	1.38871	0.108	1.25763	0.108	1.00948	0.108	0.600989	1.08	0.0150609	1.08	0.0128646	1.08	0.00968698	1.08	0.00597828
0.109	1.38912	0.109	1.25515	0.109	1.00907	0.109	0.600165	1.09	0.0138089	1.09	0.0117951	1.09	0.00888169	1.09	0.00548129
0.11	1.38664	0.11	1.25309	0.11	1.00866	0.11	0.598928	1.1	0.0126508	1.1	0.010806	1.1	0.00813683	1.1	0.00502161
0.111	1.38623	0.111	1.25185	0.111	1.00907	0.111	0.598928	1.11	0.0115806	1.11	0.0098918	1.11	0.00744848	1.11	0.0045968
0.112	1.38623	0.112	1.24979	0.112	1.00742	0.112	0.598928	1.12	0.0105924	1.12	0.00904774	1.12	0.00681291	1.12	0.00420456
0.113	1.38582	0.113	1.24815	0.113	1.00618	0.113	0.598928	1.13	0.00968084	1.13	0.00826909	1.13	0.00622659	1.13	0.00384271
0.114	1.38211	0.114	1.24732	0.114	1.00412	0.114	0.598928	1.14	0.00884063	1.14	0.00755141	1.14	0.00568618	1.14	0.0035092
0.115	1.3784	0.115	1.24732	0.115	1.00453	0.115	0.598516	1.15	0.00806689	1.15	0.0068905	1.15	0.00518852	1.15	0.00320207
0.116	1.38005	0.116	1.24567	0.116	1.00536	0.116	0.598104	1.16	0.00735498	1.16	0.00628241	1.16	0.00473062	1.16	0.00291948
0.117	1.38046	0.117	1.2432	0.117	1.00495	0.117	0.597279	1.17	0.00670053	1.17	0.0057234	1.17	0.00430969	1.17	0.00265971
0.118	1.38087	0.118	1.24402	0.118	1.0033	0.118	0.596455	1.18	0.00609944	1.18	0.00520996	1.18	0.00392308	1.18	0.00242111
0.119	1.3784	0.119	1.24114	0.119	1.00206	0.119	0.595631	1.19	0.00554783	1.19	0.00473879	1.19	0.00356829	1.19	0.00220215
0.12	1.37716	0.12	1.23908	0.12	1.00082	0.12	0.595218	1.2	0.00504207	1.2	0.00430679	1.2	0.00324299	1.2	0.0020014
0.121	1.37634	0.121	1.2366	0.121	0.998763	0.121	0.594806	1.21	0.00457875	1.21	0.00391104	1.21	0.00294499	1.21	0.00181749
0.122	1.37469	0.122	1.23784	0.122	0.996702	0.122	0.594806	1.22	0.00415468	1.22	0.00354881	1.22	0.00267224	1.22	0.00164916
0.123	1.37304	0.123	1.23743	0.123	0.99629	0.123	0.595631	1.23	0.00376688	1.23	0.00321756	1.23	0.00242281	1.23	0.00149522
0.124	1.37222	0.124	1.23619	0.124	0.994641	0.124	0.595218	1.24	0.00341254	1.24	0.00291489	1.24	0.0021949	1.24	0.00135457
0.125	1.37016	0.125	1.23331	0.125	0.99258	0.125	0.595631	1.25	0.00308906	1.25	0.00263859	1.25	0.00198684	1.25	0.00122617
0.126	1.37057	0.126	1.23083	0.126	0.991344	0.126	0.595631	1.26	0.00279401	1.26	0.00238656	1.26	0.00179707	1.26	0.00110905
0.127	1.36892	0.127	1.22671	0.127	0.990519	0.127	0.594394	1.27	0.00252512	1.27	0.00215688	1.27	0.00162412	1.27	0.00100232
0.128	1.36768	0.128	1.2263	0.128	0.988871	0.128	0.59357	1.28	0.00228028	1.28	0.00194775	1.28	0.00146665	1.28	9.05133E-4
0.129	1.36851	0.129	1.22383	0.129	0.98681	0.129	0.593157	1.29	0.00205754	1.29	0.00175749	1.29	0.00132338	1.29	8.16717E-4
0.13	1.36315	0.13	1.223	0.13	0.987634	0.13	0.592745	1.3	0.00185507	1.3	0.00158454	1.3	0.00119315	1.3	7.36349E-4
0.131	1.36068	0.131	1.22094	0.131	0.988871	0.131	0.592333	1.31	0.00167118	1.31	0.00142747	1.31	0.00107488	1.31	6.63358E-4
0.132	1.3582	0.132	1.2197	0.132	0.987634	0.132	0.591509	1.32	0.00150432	1.32	0.00128495	1.32	9.67559E-4	1.32	5.97124E-4
0.133	1.35944	0.133	1.21517	0.133	0.987222	0.133	0.590272	1.33	0.00135304	1.33	0.00115573	1.33	8.70256E-4	1.33	5.37074E-4
0.134	1.35779	0.134	1.21641	0.134	0.984749	0.134	0.589035	1.34	0.001216	1.34	0.00103867	1.34	7.82113E-4	1.34	4.82677E-4
0.135	1.3582	0.135	1.21723	0.135	0.983924	0.135	0.587799	1.35	0.00109196	1.35	9.32721E-4	1.35	7.02335E-4	1.35	4.33442E-4
0.136	1.35614	0.136	1.21517	0.136	0.982688	0.136	0.586974	1.36	9.79793E-4	1.36	8.36911E-4	1.36	6.3019E-4	1.36	3.88918E-4
0.137	1.35367	0.137	1.21352	0.137	0.981863	0.137	0.586974	1.37	8.78445E-4	1.37	7.50342E-4	1.37	5.65004E-4	1.37	3.48689E-4
0.138	1.35408	0.138	1.21187	0.138	0.981451	0.138	0.586562	1.38	7.8695E-4	1.38	6.7219E-4	1.38	5.06155E-4	1.38	3.12371E-4
0.139	1.35161	0.139	1.20899	0.139	0.978153	0.139	0.586974	1.39	7.04421E-4	1.39	6.01696E-4	1.39	4.53074E-4	1.39	2.79612E-4
0.14	1.35161	0.14	1.2061	0.14	0.97568	0.14	0.586974	1.4	6.30043E-4	1.4	5.38164E-4	1.4	4.05235E-4	1.4	2.50089E-4
0.141	1.34872	0.141	1.20486	0.141	0.974031	0.141	0.587387	1.41	5.63067E-4	1.41	4.80956E-4	1.41	3.62157E-4	1.41	2.23503E-4
0.142	1.34749	0.142	1.20322	0.142	0.971558	0.142	0.587387	1.42	5.02809E-4	1.42	4.29485E-4	1.42	3.234E-4	1.42	1.99585E-4
0.143	1.34666	0.143	1.20363	0.143	0.970734	0.143	0.58615	1.43	4.48641E-4	1.43	3.83216E-4	1.43	2.8856E-4	1.43	1.78083E-4
0.144	1.34625	0.144	1.20363	0.144	0.969497	0.144	0.58615	1.44	3.99988E-4	1.44	3.41658E-4	1.44	2.57267E-4	1.44	1.58771E-4
0.145	1.34542	0.145	1.20198	0.145	0.969085	0.145	0.585326	1.45	3.56326E-4	1.45	3.04363E-4	1.45	2.29184E-4	1.45	1.4144E-4
0.146	1.34254	0.146	1.20115	0.146	0.967024	0.146	0.584913	1.46	3.17177E-4	1.46	2.70923E-4	1.46	2.04004E-4	1.46	1.259E-4
0.147	1.34007	0.147	1.19827	0.147	0.968261	0.147	0.584913	1.47	2.82103E-4	1.47	2.40964E-4	1.47	1.81445E-4	1.47	1.11978E-4
0.148	1.33924	0.148	1.19538	0.148	0.968673	0.148	0.583677	1.48	2.50707E-4	1.48	2.14146E-4	1.48	1.61251E-4	1.48	9.95152E-5
0.149	1.33636	0.149	1.19373	0.149	0.967848	0.149	0.585738	1.49	2.22626E-4	1.49	1.90161E-4	1.49	1.4319E-4	1.49	8.83691E-5
0.15	1.33471	0.15	1.19291	0.15	0.9662	0.15	0.582852	1.5	1.97533E-4	1.5	1.68727E-4	1.5	1.27051E-4	1.5	7.84087E-5
0.151	1.33223	0.151	1.19044	0.151	0.964963	0.151	0.58244	1.51	1.75129E-4	1.51	1.4959E-4	1.51	1.1264E-4	1.51	6.95153E-5
0.152	1.32894	0.152	1.19002	0.152	0.963314	0.152	0.579967	1.52	1.55141E-4	1.52	1.32517E-4	1.52	9.97844E-5	1.52	6.15814E-5
0.153	1.32729	0.153	1.18796	0.153	0.965375	0.153	0.580791	1.53	1.37324E-4	1.53	1.17298E-4	1.53	8.83251E-5	1.53	5.45094E-5
0.154	1.32523	0.154	1.18549	0.154	0.962902	0.154	0.579555	1.54	1.21457E-4	1.54	1.03745E-4	1.54	7.81193E-5	1.54	4.82109E-5
0.155	1.32275	0.155	1.18302	0.155	0.961665	0.155	0.579555	1.55	1.07337E-4	1.55	9.16839E-5	1.55	6.90375E-5	1.55	4.26061E-5
0.156	1.32152	0.156	1.17972	0.156	0.960429	0.156	0.577906	1.56	9.47824E-5	1.56	8.09604E-5	1.56	6.09628E-5	1.56	3.76228E-5
0.157	1.31822	0.157	1.17972	0.157	0.958368	0.157	0.578318	1.57	8.36295E-5	1.57	7.14339E-5	1.57	5.37894E-5	1.57	3.31958E-5
0.158	1.31533	0.158	1.18013	0.158	0.957543	0.158	0.576669	1.58	7.373E-5	1.58	6.2978E-5	1.58	4.74221E-5	1.58	2.92663E-5
0.159	1.31575	0.159	1.17972	0.159	0.957543	0.159	0.576257	1.59	6.49503E-5	1.59	5.54787E-5	1.59	4.17752E-5	1.59	2.57813E-5
0.16	1.3141	0.16	1.1789	0.16	0.956719	0.16	0.575433	1.6	5.71704E-5	1.6	4.88333E-5	1.6	3.67712E-5	1.6	2.26931E-5
0.161	1.31039	0.161	1.17807	0.161	0.956307	0.161	0.57296	1.61	5.02821E-5	1.61	4.29495E-5	1.61	3.23408E-5	1.61	1.99589E-5
0.162	1.30956	0.162	1.17766	0.162	0.954658	0.162	0.572547	1.62	4.41884E-5	1.62	3.77445E-5	1.62	2.84214E-5	1.62	1.75401E-5
0.163	1.30503	0.163	1.17642	0.163	0.952597	0.163	0.572135	1.63	3.88022E-5	1.63	3.31437E-5	1.63	2.4957E-5	1.63	1.54021E-5
0.164	1.30256	0.164	1.17601	0.164	0.951772	0.164	0.572135	1.64	3.40452E-5	1.64	2.90804E-5	1.64	2.18974E-5	1.64	1.35139E-5
0.165	1.30214	0.165	1.17436	0.165	0.950124	0.165	0.570899	1.65	2.98476E-5	1.65	2.54949E-5	1.65	1.91976E-5	1.65	1.18477E-5
0.166	1.29596	0.166	1.17271	0.166	0.946414	0.166	0.570899	1.66	2.61466E-5	1.66	2.23336E-5	1.66	1.68171E-5	1.66	1.03786E-5
0.167	1.29431	0.167	1.17148	0.167	0.946002	0.167	0.570899	1.67	2.28861E-5	1.67	1.95487E-5	1.67	1.472E-5	1.67	9.08439E-6
0.168	1.29266	0.168	1.17065	0.168	0.942704	0.168	0.570899	1.68	2.00163E-5	1.68	1.70973E-5	1.68	1.28742E-5	1.68	7.94523E-6
0.169	1.29101	0.169	1.16983	0.169	0.940643	0.169	0.570899	1.69	1.74923E-5	1.69	1.49414E-5	1.69	1.12508E-5	1.69	6.94336E-6
0.17	1.2906	0.17	1.16653	0.17	0.939819	0.17	0.569662	1.7	1.52743E-5	1.7	1.30469E-5	1.7	9.82423E-6	1.7	6.06297E-6
0.171	1.28854	0.171	1.16529	0.171	0.936109	0.171	0.568425	1.71	1.33269E-5	1.71	1.13835E-5	1.71	8.5717E-6	1.71	5.28997E-6
0.172	1.28607	0.172	1.16612	0.172	0.936521	0.172	0.567189	1.72	1.16185E-5	1.72	9.92421E-6	1.72	7.47288E-6	1.72	4.61184E-6
0.173	1.28318	0.173	1.16447	0.173	0.93446	0.173	0.567189	1.73	1.0121E-5	1.73	8.64509E-6	1.73	6.50971E-6	1.73	4.01743E-6
0.174	1.2803	0.174	1.16323	0.174	0.931987	0.174	0.56554	1.74	8.8095E-6	1.74	7.52482E-6	1.74	5.66615E-6	1.74	3.49683E-6
0.175	1.27906	0.175	1.16282	0.175	0.93075	0.175	0.564716	1.75	7.66178E-6	1.75	6.54447E-6	1.75	4.92795E-6	1.75	3.04126E-6
0.176	1.27782	0.176	1.16076	0.176	0.928689	0.176	0.562242	1.76	6.65827E-6	1.76	5.6873E-6	1.76	4.2825E-6	1.76	2.64292E-6
0.177	1.277	0.177	1.15993	0.177	0.928689	0.177	0.562655	1.77	5.78156E-6	1.77	4.93844E-6	1.77	3.71862E-6	1.77	2.29492E-6
0.178	1.27494	0.178	1.15787	0.178	0.927865	0.178	0.562655	1.78	5.01628E-6	1.78	4.28476E-6	1.78	3.2264E-6	1.78	1.99115E-6
0.179	1.2704	0.179	1.15581	0.179	0.925392	0.179	0.562655	1.79	4.34881E-6	1.79	3.71463E-6	1.79	2.7971E-6	1.79	1.72621E-6
0.18	1.26669	0.18	1.15499	0.18	0.923743	0.18	0.563891	1.8	3.76715E-6	1.8	3.21779E-6	1.8	2.42298E-6	1.8	1.49533E-6
0.181	1.26546	0.181	1.15499	0.181	0.922094	0.181	0.563479	1.81	3.26067E-6	1.81	2.78517E-6	1.81	2.09722E-6	1.81	1.29429E-6
0.182	1.26546	0.182	1.15169	0.182	0.92127	0.182	0.56183	1.82	2.82003E-6	1.82	2.40879E-6	1.82	1.81381E-6	1.82	1.11938E-6
0.183	1.26669	0.183	1.14963	0.183	0.919209	0.183	0.561006	1.83	2.43699E-6	1.83	2.08161E-6	1.83	1.56744E-6	1.83	9.67334E-7
0.184	1.26505	0.184	1.14674	0.184	0.917972	0.184	0.561006	1.84	2.10429E-6	1.84	1.79742E-6	1.84	1.35345E-6	1.84	8.35274E-7
0.185	1.26092	0.185	1.14674	0.185	0.915087	0.185	0.559357	1.85	1.81556E-6	1.85	1.5508E-6	1.85	1.16774E-6	1.85	7.20665E-7
0.186	1.25886	0.186	1.14551	0.186	0.91385	0.186	0.55812	1.86	1.56519E-6	1.86	1.33694E-6	1.86	1.00671E-6	1.86	6.21285E-7
0.187	1.2568	0.187	1.14386	0.187	0.912201	0.187	0.55812	1.87	1.34827E-6	1.87	1.15166E-6	1.87	8.67191E-7	1.87	5.35181E-7
0.188	1.25556	0.188	1.14386	0.188	0.910965	0.188	0.557708	1.88	1.16049E-6	1.88	9.91255E-7	1.88	7.46409E-7	1.88	4.60642E-7
0.189	1.25227	0.189	1.14345	0.189	0.911377	0.189	0.555235	1.89	9.98058E-7	1.89	8.52512E-7	1.89	6.41937E-7	1.89	3.96167E-7
0.19	1.24856	0.19	1.14056	0.19	0.909316	0.19	0.555235	1.9	8.57677E-7	1.9	7.32602E-7	1.9	5.51645E-7	1.9	3.40445E-7
0.191	1.24856	0.191	1.13809	0.191	0.906843	0.191	0.554823	1.91	7.36451E-7	1.91	6.29055E-7	1.91	4.73675E-7	1.91	2.92326E-7
0.192	1.24691	0.192	1.13644	0.192	0.905194	0.192	0.552762	1.92	6.31854E-7	1.92	5.39712E-7	1.92	4.064E-7	1.92	2.50807E-7
0.193	1.24402	0.193	1.1352	0.193	0.903957	0.193	0.55235	1.93	5.4168E-7	1.93	4.62687E-7	1.93	3.48401E-7	1.93	2.15013E-7
0.194	1.24444	0.194	1.13438	0.194	0.902721	0.194	0.551525	1.94	4.64003E-7	1.94	3.96338E-7	1.94	2.9844E-7	1.94	1.8418E-7
0.195	1.24361	0.195	1.13108	0.195	0.901072	0.195	0.551113	1.95	3.97147E-7	1.95	3.39232E-7	1.95	2.55439E-7	1.95	1.57643E-7
0.196	1.24073	0.196	1.12861	0.196	0.90066	0.196	0.550289	1.96	3.39653E-7	1.96	2.90121E-7	1.96	2.1846E-7	1.96	1.34821E-7
0.197	1.2399	0.197	1.12778	0.197	0.90066	0.197	0.549052	1.97	2.90249E-7	1.97	2.47922E-7	1.97	1.86684E-7	1.97	1.15211E-7
0.198	1.23578	0.198	1.12778	0.198	0.897774	0.198	0.549052	1.98	2.47833E-7	1.98	2.11692E-7	1.98	1.59403E-7	1.98	9.83744E-8
0.199	1.23495	0.199	1.12613	0.199	0.895301	0.199	0.547815	1.99	2.11447E-7	1.99	1.80612E-7	1.99	1.35999E-7	1.99	8.39312E-8
0.2	1.23372	0.2	1.1249	0.2	0.892828	0.2	0.547815	2	1.80258E-7	2	1.53971E-7	2	1.15939E-7	2	7.15512E-8
0.201	1.23166	0.201	1.12325	0.201	0.892828	0.201	0.545342	2.01	1.53547E-7	2.01	1.31155E-7	2.01	9.87591E-8	2.01	6.09485E-8
0.202	1.23083	0.202	1.12119	0.202	0.890767	0.202	0.542457	2.02	1.30689E-7	2.02	1.11631E-7	2.02	8.40575E-8	2.02	5.18755E-8
0.203	1.22918	0.203	1.12201	0.203	0.88953	0.203	0.540808	2.03	1.11145E-7	2.03	9.49371E-8	2.03	7.14871E-8	2.03	4.41178E-8
0.204	1.2263	0.204	1.12284	0.204	0.888706	0.204	0.539984	2.04	9.44486E-8	2.04	8.06753E-8	2.04	6.0748E-8	2.04	3.74902E-8
0.205	1.22341	0.205	1.11871	0.205	0.886232	0.205	0.539159	2.05	8.01959E-8	2.05	6.8501E-8	2.05	5.15809E-8	2.05	3.18328E-8
0.206	1.22053	0.206	1.11748	0.206	0.88582	0.206	0.537923	2.06	6.80396E-8	2.06	5.81174E-8	2.06	4.37621E-8	2.06	2.70075E-8
0.207	1.21888	0.207	1.11583	0.207	0.884996	0.207	0.537923	2.07	5.76798E-8	2.07	4.92684E-8	2.07	3.70988E-8	2.07	2.28953E-8
0.208	1.21847	0.208	1.11459	0.208	0.882935	0.208	0.53751	2.08	4.88583E-8	2.08	4.17333E-8	2.08	3.1425E-8	2.08	1.93937E-8
0.209	1.21641	0.209	1.11253	0.209	0.880049	0.209	0.535862	2.09	4.13529E-8	2.09	3.53224E-8	2.09	2.65976E-8	2.09	1.64145E-8
0.21	1.21599	0.21	1.10965	0.21	0.87634	0.21	0.535862	2.1	3.49724E-8	2.1	2.98724E-8	2.1	2.24937E-8	2.1	1.38819E-8
0.211	1.2127	0.211	1.11006	0.211	0.875103	0.211	0.534625	2.11	2.95527E-8	2.11	2.52431E-8	2.11	1.90079E-8	2.11	1.17306E-8
0.212	1.2094	0.212	1.10511	0.212	0.874279	0.212	0.531327	2.12	2.4953E-8	2.12	2.13141E-8	2.12	1.60494E-8	2.12	9.90478E-9
0.213	1.20775	0.213	1.10387	0.213	0.872218	0.213	0.530915	2.13	2.10523E-8	2.13	1.79823E-8	2.13	1.35406E-8	2.13	8.35646E-9
0.214	1.20404	0.214	1.1014	0.214	0.871393	0.214	0.530091	2.14	1.77472E-8	2.14	1.51592E-8	2.14	1.14148E-8	2.14	7.04454E-9
0.215	1.20074	0.215	1.09934	0.215	0.870157	0.215	0.528442	2.15	1.4949E-8	2.15	1.2769E-8	2.15	9.61501E-9	2.15	5.93384E-9
0.216	1.19827	0.216	1.09728	0.216	0.86892	0.216	0.525969	2.16	1.2582E-8	2.16	1.07472E-8	2.16	8.09254E-9	2.16	4.99426E-9
0.217	1.19662	0.217	1.09398	0.217	0.867683	0.217	0.525144	2.17	1.05812E-8	2.17	9.03819E-9	2.17	6.8057E-9	2.17	4.20009E-9
0.218	1.19497	0.218	1.09233	0.218	0.866859	0.218	0.525969	2.18	8.89154E-9	2.18	7.5949E-9	2.18	5.71891E-9	2.18	3.52939E-9
0.219	1.19209	0.219	1.08986	0.219	0.866035	0.219	0.525144	2.19	7.4657E-9	2.19	6.37698E-9	2.19	4.80183E-9	2.19	2.96342E-9
0.22	1.19209	0.22	1.08904	0.22	0.863974	0.22	0.522671	2.2	6.26349E-9	2.2	5.35009E-9	2.2	4.02858E-9	2.2	2.48621E-9
0.221	1.1892	0.221	1.08862	0.221	0.862325	0.221	0.522259	2.21	5.25067E-9	2.21	4.48497E-9	2.21	3.37715E-9	2.21	2.08419E-9
0.222	1.1859	0.222	1.08656	0.222	0.860676	0.222	0.521022	2.22	4.39811E-9	2.22	3.75673E-9	2.22	2.8288E-9	2.22	1.74577E-9
0.223	1.18343	0.223	1.08491	0.223	0.8615	0.223	0.520198	2.23	3.68103E-9	2.23	3.14423E-9	2.23	2.36758E-9	2.23	1.46114E-9
0.224	1.18096	0.224	1.08533	0.224	0.860676	0.224	0.518961	2.24	3.0784E-9	2.24	2.62948E-9	2.24	1.97998E-9	2.24	1.22193E-9
0.225	1.17477	0.225	1.08203	0.225	0.858615	0.225	0.518961	2.25	2.57237E-9	2.25	2.19725E-9	2.25	1.65451E-9	2.25	1.02107E-9
0.226	1.17189	0.226	1.07997	0.226	0.857378	0.226	0.518137	2.26	2.14781E-9	2.26	1.8346E-9	2.26	1.38144E-9	2.26	8.52545E-10
0.227	1.16983	0.227	1.07832	0.227	0.854493	0.227	0.518137	2.27	1.79188E-9	2.27	1.53057E-9	2.27	1.15251E-9	2.27	7.11265E-10
0.228	1.16735	0.228	1.07749	0.228	0.853256	0.228	0.516076	2.28	1.49374E-9	2.28	1.27591E-9	2.28	9.60755E-10	2.28	5.92923E-10
0.229	1.16529	0.229	1.07461	0.229	0.848722	0.229	0.514839	2.29	1.24421E-9	2.29	1.06277E-9	2.29	8.00261E-10	2.29	4.93875E-10
0.23	1.16406	0.23	1.07378	0.23	0.847486	0.23	0.512778	2.3	1.03554E-9	2.3	8.84529E-10	2.3	6.66045E-10	2.3	4.11045E-10
0.231	1.16117	0.231	1.07255	0.231	0.847073	0.231	0.510305	2.31	8.61175E-10	2.31	7.35591E-10	2.31	5.53895E-10	2.31	3.41833E-10
0.232	1.15787	0.232	1.07255	0.232	0.845425	0.232	0.509481	2.32	7.15597E-10	2.32	6.11242E-10	2.32	4.60262E-10	2.32	2.84047E-10
0.233	1.15499	0.233	1.0709	0.233	0.844188	0.233	0.50742	2.33	5.94153E-10	2.33	5.07508E-10	2.33	3.8215E-10	2.33	2.35841E-10
0.234	1.15293	0.234	1.06884	0.234	0.841715	0.234	0.508244	2.34	4.92924E-10	2.34	4.21042E-10	2.34	3.17042E-10	2.34	1.9566E-10
0.235	1.15087	0.235	1.0676	0.235	0.839654	0.235	0.508244	2.35	4.08616E-10	2.35	3.49028E-10	2.35	2.62816E-10	2.35	1.62195E-10
0.236	1.14674	0.236	1.06389	0.236	0.838417	0.236	0.507832	2.36	3.38456E-10	2.36	2.891E-10	2.36	2.1769E-10	2.36	1.34346E-10
0.237	1.14551	0.237	1.06224	0.237	0.836356	0.237	0.505771	2.37	2.80119E-10	2.37	2.3927E-10	2.37	1.80168E-10	2.37	1.1119E-10
0.238	1.14468	0.238	1.06142	0.238	0.835532	0.238	0.504534	2.38	2.31652E-10	2.38	1.9787E-10	2.38	1.48995E-10	2.38	9.19511E-11
0.239	1.1418	0.239	1.05936	0.239	0.830998	0.239	0.503298	2.39	1.91417E-10	2.39	1.63503E-10	2.39	1.23117E-10	2.39	7.59805E-11
0.24	1.14056	0.24	1.05688	0.24	0.830998	0.24	0.502885	2.4	1.58044E-10	2.4	1.34997E-10	2.4	1.01652E-10	2.4	6.27335E-11
0.241	1.13974	0.241	1.05317	0.241	0.828524	0.241	0.501237	2.41	1.30385E-10	2.41	1.11371E-10	2.41	8.38619E-11	2.41	5.17547E-11
0.242	1.13726	0.242	1.05194	0.242	0.827288	0.242	0.499588	2.42	1.07481E-10	2.42	9.18072E-11	2.42	6.91302E-11	2.42	4.26632E-11
0.243	1.13561	0.243	1.04905	0.243	0.826876	0.243	0.499176	2.43	8.85293E-11	2.43	7.56192E-11	2.43	5.69408E-11	2.43	3.51406E-11
0.244	1.13232	0.244	1.04823	0.244	0.826463	0.244	0.497939	2.44	7.28611E-11	2.44	6.22358E-11	2.44	4.68632E-11	2.44	2.89212E-11
0.245	1.12819	0.245	1.04823	0.245	0.82399	0.245	0.496702	2.45	5.99179E-11	2.45	5.11801E-11	2.45	3.85383E-11	2.45	2.37836E-11
0.246	1.12572	0.246	1.04575	0.246	0.82399	0.246	0.495466	2.46	4.92345E-11	2.46	4.20547E-11	2.46	3.16669E-11	2.46	1.9543E-11
0.247	1.12242	0.247	1.04328	0.247	0.822341	0.247	0.494641	2.47	4.04237E-11	2.47	3.45287E-11	2.47	2.59999E-11	2.47	1.60456E-11
0.248	1.12407	0.248	1.03998	0.248	0.818631	0.248	0.495054	2.48	3.3163E-11	2.48	2.83269E-11	2.48	2.133E-11	2.48	1.31636E-11
0.249	1.12119	0.249	1.0404	0.249	0.815746	0.249	0.494229	2.49	2.71848E-11	2.49	2.32204E-11	2.49	1.74848E-11	2.49	1.07906E-11
0.25	1.11913	0.25	1.03627	0.25	0.815334	0.25	0.492993	2.5	2.22664E-11	2.5	1.90193E-11	2.5	1.43214E-11	2.5	8.83834E-12
0.251	1.11707	0.251	1.03339	0.251	0.812861	0.251	0.49258	2.51	1.82232E-11	2.51	1.55658E-11	2.51	1.17209E-11	2.51	7.23348E-12
0.252	1.11336	0.252	1.03256	0.252	0.809975	0.252	0.49258	2.52	1.49023E-11	2.52	1.27292E-11	2.52	9.58497E-12	2.52	5.91529E-12
0.253	1.11047	0.253	1.03092	0.253	0.806678	0.253	0.491344	2.53	1.21769E-11	2.53	1.04011E-11	2.53	7.83199E-12	2.53	4.83345E-12
0.254	1.10841	0.254	1.02844	0.254	0.805441	0.254	0.489283	2.54	9.94193E-12	2.54	8.49211E-12	2.54	6.3945E-12	2.54	3.94631E-12
0.255	1.10429	0.255	1.02638	0.255	0.80338	0.255	0.489695	2.55	8.11068E-12	2.55	6.92791E-12	2.55	5.21667E-12	2.55	3.21943E-12
0.256	1.09975	0.256	1.02514	0.256	0.80338	0.256	0.487634	2.56	6.61145E-12	2.56	5.64731E-12	2.56	4.25239E-12	2.56	2.62433E-12
0.257	1.09769	0.257	1.02391	0.257	0.803792	0.257	0.486397	2.57	5.38504E-12	2.57	4.59974E-12	2.57	3.46358E-12	2.57	2.13752E-12
0.258	1.09439	0.258	1.02102	0.258	0.801319	0.258	0.486397	2.58	4.38262E-12	2.58	3.7435E-12	2.58	2.81883E-12	2.58	1.73962E-12
0.259	1.09027	0.259	1.01608	0.259	0.801319	0.259	0.485573	2.59	3.56394E-12	2.59	3.04422E-12	2.59	2.29227E-12	2.59	1.41466E-12
0.26	1.08821	0.26	1.01443	0.26	0.800082	0.26	0.484749	2.6	2.89588E-12	2.6	2.47358E-12	2.6	1.86259E-12	2.6	1.14948E-12
0.261	1.08491	0.261	1.01443	0.261	0.797609	0.261	0.483924	2.61	2.35116E-12	2.61	2.0083E-12	2.61	1.51223E-12	2.61	9.33263E-13
0.262	1.08326	0.262	1.01154	0.262	0.79596	0.262	0.483924	2.62	1.90738E-12	2.62	1.62923E-12	2.62	1.2268E-12	2.62	7.5711E-13
0.263	1.07873	0.263	1.01113	0.263	0.797197	0.263	0.482688	2.63	1.54613E-12	2.63	1.32066E-12	2.63	9.94446E-13	2.63	6.13715E-13
0.264	1.07667	0.264	1.00907	0.264	0.795548	0.264	0.481039	2.64	1.25229E-12	2.64	1.06967E-12	2.64	8.05456E-13	2.64	4.9708E-13
0.265	1.07626	0.265	1.00536	0.265	0.793487	0.265	0.47939	2.65	1.01349E-12	2.65	8.65692E-13	2.65	6.5186E-13	2.65	4.0229E-13
0.266	1.07296	0.266	1.00041	0.266	0.790602	0.266	0.478153	2.66	8.19566E-13	2.66	7.0005E-13	2.66	5.27133E-13	2.66	3.25315E-13
0.267	1.07131	0.267	0.998763	0.267	0.787716	0.267	0.476505	2.67	6.62219E-13	2.67	5.65649E-13	2.67	4.2593E-13	2.67	2.62859E-13
0.268	1.06636	0.268	0.99629	0.268	0.78648	0.268	0.477329	2.68	5.34654E-13	2.68	4.56686E-13	2.68	3.43881E-13	2.68	2.12223E-13
0.269	1.06472	0.269	0.995054	0.269	0.784419	0.269	0.47568	2.69	4.31316E-13	2.69	3.68418E-13	2.69	2.77416E-13	2.69	1.71205E-13
0.27	1.06224	0.27	0.991756	0.27	0.782358	0.27	0.474444	2.7	3.47673E-13	2.7	2.96973E-13	2.7	2.23618E-13	2.7	1.38004E-13
0.271	1.05977	0.271	0.990519	0.271	0.781121	0.271	0.473207	2.71	2.80027E-13	2.71	2.39191E-13	2.71	1.80109E-13	2.71	1.11153E-13
0.272	1.05688	0.272	0.988871	0.272	0.781121	0.272	0.472383	2.72	2.25362E-13	2.72	1.92498E-13	2.72	1.4495E-13	2.72	8.94544E-14
0.273	1.05606	0.273	0.985573	0.273	0.781533	0.273	0.470734	2.73	1.81224E-13	2.73	1.54796E-13	2.73	1.1656E-13	2.73	7.19342E-14
0.274	1.05523	0.274	0.984336	0.274	0.780297	0.274	0.469085	2.74	1.45613E-13	2.74	1.24379E-13	2.74	9.36562E-14	2.74	5.77992E-14
0.275	1.05523	0.275	0.981863	0.275	0.777824	0.275	0.468673	2.75	1.16907E-13	2.75	9.98584E-14	2.75	7.51927E-14	2.75	4.64045E-14
0.276	1.05235	0.276	0.978153	0.276	0.776999	0.276	0.466612	2.76	9.37845E-14	2.76	8.0108E-14	2.76	6.03208E-14	2.76	3.72265E-14
0.277	1.04823	0.277	0.976092	0.277	0.774526	0.277	0.465787	2.77	7.51753E-14	2.77	6.42126E-14	2.77	4.83516E-14	2.77	2.98398E-14
0.278	1.04493	0.278	0.973619	0.278	0.774526	0.278	0.465787	2.78	6.02104E-14	2.78	5.143E-14	2.78	3.87264E-14	2.78	2.38997E-14
0.279	1.04369	0.279	0.972383	0.279	0.772465	0.279	0.465375	2.79	4.8186E-14	2.79	4.11591E-14	2.79	3.09925E-14	2.79	1.91268E-14
0.28	1.04246	0.28	0.969909	0.28	0.770816	0.28	0.463726	2.8	3.85321E-14	2.8	3.2913E-14	2.8	2.47833E-14	2.8	1.52948E-14
0.281	1.03875	0.281	0.969085	0.281	0.76958	0.281	0.463314	2.81	3.07877E-14	2.81	2.6298E-14	2.81	1.98022E-14	2.81	1.22207E-14
0.282	1.03421	0.282	0.965787	0.282	0.767931	0.282	0.461253	2.82	2.45801E-14	2.82	2.09956E-14	2.82	1.58096E-14	2.82	9.75674E-15
0.283	1.03215	0.283	0.963314	0.283	0.767519	0.283	0.461665	2.83	1.96085E-14	2.83	1.6749E-14	2.83	1.26119E-14	2.83	7.78331E-15
0.284	1.03215	0.284	0.961253	0.284	0.764633	0.284	0.459604	2.84	1.56299E-14	2.84	1.33506E-14	2.84	1.00529E-14	2.84	6.20407E-15
0.285	1.03009	0.285	0.959192	0.285	0.764221	0.285	0.459604	2.85	1.24486E-14	2.85	1.06332E-14	2.85	8.00676E-15	2.85	4.9413E-15
0.286	1.02844	0.286	0.956307	0.286	0.763809	0.286	0.460429	2.86	9.90691E-15	2.86	8.4622E-15	2.86	6.37197E-15	2.86	3.93241E-15
0.287	1.02514	0.287	0.95507	0.287	0.760099	0.287	0.459192	2.87	7.87786E-15	2.87	6.72904E-15	2.87	5.06692E-15	2.87	3.127E-15
0.288	1.02185	0.288	0.949711	0.288	0.756801	0.288	0.459192	2.88	6.25938E-15	2.88	5.34658E-15	2.88	4.02593E-15	2.88	2.48457E-15
0.289	1.01979	0.289	0.94765	0.289	0.756389	0.289	0.457543	2.89	4.96943E-15	2.89	4.24474E-15	2.89	3.19626E-15	2.89	1.97254E-15
0.29	1.01608	0.29	0.943941	0.29	0.755977	0.29	0.457131	2.9	3.94216E-15	2.9	3.36728E-15	2.9	2.53554E-15	2.9	1.56478E-15
0.291	1.01278	0.291	0.943528	0.291	0.753092	0.291	0.456307	2.91	3.12474E-15	2.91	2.66907E-15	2.91	2.00979E-15	2.91	1.24032E-15
0.292	1.01113	0.292	0.944353	0.292	0.750618	0.292	0.454658	2.92	2.47484E-15	2.92	2.11394E-15	2.92	1.59178E-15	2.92	9.82353E-16
0.293	1.00907	0.293	0.942704	0.293	0.749794	0.293	0.453421	2.93	1.95854E-15	2.93	1.67293E-15	2.93	1.2597E-15	2.93	7.77415E-16
0.294	1.00618	0.294	0.941467	0.294	0.748557	0.294	0.452185	2.94	1.54871E-15	2.94	1.32287E-15	2.94	9.96109E-16	2.94	6.1474E-16
0.295	1.00206	0.295	0.940643	0.295	0.746496	0.295	0.450948	2.95	1.22366E-15	2.95	1.04522E-15	2.95	7.87042E-16	2.95	4.85716E-16
0.296	1.00289	0.296	0.940231	0.296	0.744023	0.296	0.450536	2.96	9.66063E-16	2.96	8.25184E-16	2.96	6.21357E-16	2.96	3.83465E-16
0.297	1.00165	0.297	0.937758	0.297	0.741962	0.297	0.448887	2.97	7.62082E-16	2.97	6.50948E-16	2.97	4.90159E-16	2.97	3.02497E-16
0.298	0.998763	0.298	0.936521	0.298	0.739901	0.298	0.446826	2.98	6.0069E-16	2.98	5.13092E-16	2.98	3.86354E-16	2.98	2.38435E-16
0.299	0.995466	0.299	0.932811	0.299	0.737016	0.299	0.445177	2.99	4.73098E-16	2.99	4.04107E-16	2.99	3.0429E-16	2.99	1.8779E-16
0.3	0.992168	0.3	0.929926	0.3	0.736191	0.3	0.443528	3	3.72311E-16	3	3.18017E-16	3	2.39464E-16	3	1.47783E-16
0.301	0.989283	0.301	0.927865	0.301	0.73413	0.301	0.442704	3.01	2.9276E-16	3.01	2.50067E-16	3.01	1.88299E-16	3.01	1.16207E-16
0.302	0.987634	0.302	0.926216	0.302	0.732069	0.302	0.442704	3.02	2.30023E-16	3.02	1.96479E-16	3.02	1.47947E-16	3.02	9.13041E-17
0.303	0.987222	0.303	0.926628	0.303	0.730833	0.303	0.44188	3.03	1.80585E-16	3.03	1.54251E-16	3.03	1.1615E-16	3.03	7.16807E-17
0.304	0.985161	0.304	0.924979	0.304	0.728359	0.304	0.440643	3.04	1.4166E-16	3.04	1.21002E-16	3.04	9.11134E-17	3.04	5.62298E-17
0.305	0.984749	0.305	0.923743	0.305	0.725886	0.305	0.439406	3.05	1.11036E-16	3.05	9.48437E-17	3.05	7.14166E-17	3.05	4.40741E-17
0.306	0.983512	0.306	0.922918	0.306	0.725886	0.306	0.439819	3.06	8.69627E-17	3.06	7.4281E-17	3.06	5.5933E-17	3.06	3.45185E-17
0.307	0.979802	0.307	0.920033	0.307	0.72465	0.307	0.438582	3.07	6.80542E-17	3.07	5.81299E-17	3.07	4.37714E-17	3.07	2.70131E-17
0.308	0.978566	0.308	0.918796	0.308	0.724237	0.308	0.436109	3.08	5.32145E-17	3.08	4.54543E-17	3.08	3.42267E-17	3.08	2.11227E-17
0.309	0.975268	0.309	0.916735	0.309	0.721764	0.309	0.43446	3.09	4.15774E-17	3.09	3.55142E-17	3.09	2.67419E-17	3.09	1.65035E-17
0.31	0.973619	0.31	0.917148	0.31	0.720528	0.31	0.434048	3.1	3.24591E-17	3.1	2.77256E-17	3.1	2.08772E-17	3.1	1.28842E-17
0.311	0.971146	0.311	0.914262	0.311	0.719703	0.311	0.431987	3.11	2.53203E-17	3.11	2.16279E-17	3.11	1.62856E-17	3.11	1.00505E-17
0.312	0.969497	0.312	0.911377	0.312	0.718054	0.312	0.43075	3.12	1.97358E-17	3.12	1.68577E-17	3.12	1.26937E-17	3.12	7.83382E-18
0.313	0.9662	0.313	0.910552	0.313	0.715993	0.313	0.430338	3.13	1.53706E-17	3.13	1.31292E-17	3.13	9.88615E-18	3.13	6.10114E-18
0.314	0.964963	0.314	0.905194	0.314	0.714757	0.314	0.430338	3.14	1.19614E-17	3.14	1.02171E-17	3.14	7.69338E-18	3.14	4.7479E-18
0.315	0.962077	0.315	0.902721	0.315	0.71352	0.315	0.429101	3.15	9.3009E-18	3.15	7.94456E-18	3.15	5.98219E-18	3.15	3.69185E-18
0.316	0.960016	0.316	0.901896	0.316	0.710635	0.316	0.427453	3.16	7.22637E-18	3.16	6.17256E-18	3.16	4.64789E-18	3.16	2.8684E-18
0.317	0.958368	0.317	0.898599	0.317	0.70981	0.317	0.427453	3.17	5.61007E-18	3.17	4.79196E-18	3.17	3.60831E-18	3.17	2.22683E-18
0.318	0.958368	0.318	0.896538	0.318	0.706513	0.318	0.425392	3.18	4.3518E-18	3.18	3.71718E-18	3.18	2.79901E-18	3.18	1.72738E-18
0.319	0.953833	0.319	0.896538	0.319	0.70404	0.319	0.423743	3.19	3.37305E-18	3.19	2.88116E-18	3.19	2.16949E-18	3.19	1.33888E-18
0.32	0.95136	0.32	0.894477	0.32	0.703215	0.32	0.422094	3.2	2.61233E-18	3.2	2.23138E-18	3.2	1.68021E-18	3.2	1.03692E-18
0.321	0.948475	0.321	0.891591	0.321	0.702803	0.321	0.42127	3.21	2.02156E-18	3.21	1.72676E-18	3.21	1.30023E-18	3.21	8.02427E-19
0.322	0.948063	0.322	0.888293	0.322	0.697032	0.322	0.419621	3.22	1.56314E-18	3.22	1.33519E-18	3.22	1.00539E-18	3.22	6.20464E-19
0.323	0.946002	0.323	0.885408	0.323	0.696208	0.323	0.418796	3.23	1.20771E-18	3.23	1.03159E-18	3.23	7.76777E-19	3.23	4.7938E-19
0.324	0.94188	0.324	0.884171	0.324	0.693735	0.324	0.417148	3.24	9.32347E-19	3.24	7.96384E-19	3.24	5.99671E-19	3.24	3.70081E-19
0.325	0.938994	0.325	0.881286	0.325	0.694147	0.325	0.415499	3.25	7.19194E-19	3.25	6.14315E-19	3.25	4.62574E-19	3.25	2.85473E-19
0.326	0.935284	0.326	0.879637	0.326	0.692498	0.326	0.414674	3.26	5.54329E-19	3.26	4.73492E-19	3.26	3.56536E-19	3.26	2.20032E-19
0.327	0.933223	0.327	0.875927	0.327	0.691261	0.327	0.410965	3.27	4.26915E-19	3.27	3.64659E-19	3.27	2.74585E-19	3.27	1.69457E-19
0.328	0.930338	0.328	0.870569	0.328	0.688788	0.328	0.409316	3.28	3.28525E-19	3.28	2.80617E-19	3.28	2.11302E-19	3.28	1.30403E-19
0.329	0.926216	0.329	0.869744	0.329	0.684666	0.329	0.408491	3.29	2.52608E-19	3.29	2.15771E-19	3.29	1.62474E-19	3.29	1.00269E-19
0.33	0.925392	0.33	0.865622	0.33	0.683842	0.33	0.408904	3.3	1.94079E-19	3.3	1.65777E-19	3.3	1.24829E-19	3.3	7.70368E-20
0.331	0.922506	0.331	0.86521	0.331	0.681781	0.331	0.406843	3.31	1.48992E-19	3.31	1.27265E-19	3.31	9.58295E-20	3.31	5.91402E-20
0.332	0.919621	0.332	0.863974	0.332	0.678895	0.332	0.406843	3.32	1.14288E-19	3.32	9.76216E-20	3.32	7.35083E-20	3.32	4.53649E-20
0.333	0.916323	0.333	0.861913	0.333	0.677246	0.333	0.405194	3.33	8.75973E-20	3.33	7.48231E-20	3.33	5.63412E-20	3.33	3.47704E-20
0.334	0.910965	0.334	0.859439	0.334	0.675185	0.334	0.403133	3.34	6.70861E-20	3.34	5.73031E-20	3.34	4.31487E-20	3.34	2.66288E-20
0.335	0.908491	0.335	0.857378	0.335	0.6723	0.335	0.401896	3.35	5.13367E-20	3.35	4.38503E-20	3.35	3.30189E-20	3.35	2.03773E-20
0.336	0.903545	0.336	0.852844	0.336	0.670651	0.336	0.401072	3.36	3.92532E-20	3.36	3.3529E-20	3.36	2.5247E-20	3.36	1.55809E-20
0.337	0.901072	0.337	0.847898	0.337	0.669415	0.337	0.400247	3.37	2.99899E-20	3.37	2.56165E-20	3.37	1.9289E-20	3.37	1.1904E-20
0.338	0.897774	0.338	0.846249	0.338	0.666117	0.338	0.399423	3.38	2.28943E-20	3.38	1.95557E-20	3.38	1.47253E-20	3.38	9.08754E-21
0.339	0.896538	0.339	0.845425	0.339	0.664056	0.339	0.397774	3.39	1.74636E-20	3.39	1.49169E-20	3.39	1.12323E-20	3.39	6.93189E-21
0.34	0.895301	0.34	0.845012	0.34	0.661583	0.34	0.39695	3.4	1.33104E-20	3.4	1.13694E-20	3.4	8.56103E-21	3.4	5.28335E-21
0.341	0.892828	0.341	0.842127	0.341	0.660758	0.341	0.396538	3.41	1.01368E-20	3.41	8.65857E-21	3.41	6.51983E-21	3.41	4.02365E-21
0.342	0.889118	0.342	0.838417	0.342	0.657873	0.342	0.394889	3.42	7.71373E-21	3.42	6.58885E-21	3.42	4.96135E-21	3.42	3.06184E-21
0.343	0.887057	0.343	0.835532	0.343	0.656224	0.343	0.395301	3.43	5.86516E-21	3.43	5.00985E-21	3.43	3.77238E-21	3.43	2.32808E-21
0.344	0.884584	0.344	0.831822	0.344	0.6554	0.344	0.39324	3.44	4.45603E-21	3.44	3.80622E-21	3.44	2.86605E-21	3.44	1.76875E-21
0.345	0.883347	0.345	0.828112	0.345	0.653751	0.345	0.392415	3.45	3.38274E-21	3.45	2.88944E-21	3.45	2.17573E-21	3.45	1.34273E-21
0.346	0.88211	0.346	0.826051	0.346	0.651278	0.346	0.392415	3.46	2.56592E-21	3.46	2.19173E-21	3.46	1.65036E-21	3.46	1.0185E-21
0.347	0.880462	0.347	0.825639	0.347	0.650041	0.347	0.391591	3.47	1.94477E-21	3.47	1.66117E-21	3.47	1.25085E-21	3.47	7.71946E-22
0.348	0.877576	0.348	0.822754	0.348	0.647568	0.348	0.391179	3.48	1.47281E-21	3.48	1.25803E-21	3.48	9.47289E-22	3.48	5.84609E-22
0.349	0.873454	0.349	0.82028	0.349	0.645507	0.349	0.389942	3.49	1.1145E-21	3.49	9.51971E-22	3.49	7.16826E-22	3.49	4.42381E-22
0.35	0.870981	0.35	0.818219	0.35	0.643858	0.35	0.387881	3.5	8.4268E-22	3.5	7.19793E-22	3.5	5.41998E-22	3.5	3.34488E-22
0.351	0.869744	0.351	0.816983	0.351	0.642622	0.351	0.387881	3.51	6.36647E-22	3.51	5.43806E-22	3.51	4.09481E-22	3.51	2.52707E-22
0.352	0.866859	0.352	0.815334	0.352	0.641797	0.352	0.387057	3.52	4.80605E-22	3.52	4.10519E-22	3.52	3.09117E-22	3.52	1.90768E-22
0.353	0.863149	0.353	0.811212	0.353	0.640148	0.353	0.384996	3.53	3.62518E-22	3.53	3.09653E-22	3.53	2.33166E-22	3.53	1.43896E-22
0.354	0.859439	0.354	0.80709	0.354	0.636851	0.354	0.384584	3.54	2.73227E-22	3.54	2.33383E-22	3.54	1.75735E-22	3.54	1.08453E-22
0.355	0.858615	0.355	0.805441	0.355	0.635202	0.355	0.384171	3.55	2.05765E-22	3.55	1.75758E-22	3.55	1.32344E-22	3.55	8.16749E-23
0.356	0.85573	0.356	0.805853	0.356	0.631492	0.356	0.38211	3.56	1.54835E-22	3.56	1.32256E-22	3.56	9.95876E-23	3.56	6.14594E-23
0.357	0.854493	0.357	0.804617	0.357	0.632317	0.357	0.380462	3.57	1.16419E-22	3.57	9.94414E-23	3.57	7.48785E-23	3.57	4.62104E-23
0.358	0.851195	0.358	0.801731	0.358	0.631492	0.358	0.378813	3.58	8.74635E-23	3.58	7.47088E-23	3.58	5.62551E-23	3.58	3.47172E-23
0.359	0.849134	0.359	0.799258	0.359	0.629431	0.359	0.377164	3.59	6.56575E-23	3.59	5.60827E-23	3.59	4.22298E-23	3.59	2.60616E-23
0.36	0.847073	0.36	0.798434	0.36	0.626134	0.36	0.375103	3.6	4.92486E-23	3.6	4.20668E-23	3.6	3.16759E-23	3.6	1.95484E-23
0.361	0.845425	0.361	0.79596	0.361	0.626134	0.361	0.374279	3.61	3.69111E-23	3.61	3.15284E-23	3.61	2.37406E-23	3.61	1.46512E-23
0.362	0.843364	0.362	0.792663	0.362	0.625721	0.362	0.372218	3.62	2.76421E-23	3.62	2.36111E-23	3.62	1.7779E-23	3.62	1.09721E-23
0.363	0.842127	0.363	0.791838	0.363	0.624073	0.363	0.371393	3.63	2.06842E-23	3.63	1.76679E-23	3.63	1.33037E-23	3.63	8.21026E-24
0.364	0.840478	0.364	0.790602	0.364	0.622424	0.364	0.369744	3.64	1.54653E-23	3.64	1.321E-23	3.64	9.94705E-24	3.64	6.13871E-24
0.365	0.840478	0.365	0.789777	0.365	0.622012	0.365	0.36892	3.65	1.1554E-23	3.65	9.86909E-24	3.65	7.43134E-24	3.65	4.58617E-24
0.366	0.837181	0.366	0.787716	0.366	0.620363	0.366	0.368508	3.66	8.62497E-24	3.66	7.36721E-24	3.66	5.54744E-24	3.66	3.42354E-24
0.367	0.836356	0.367	0.78648	0.367	0.61789	0.367	0.368096	3.67	6.43333E-24	3.67	5.49517E-24	3.67	4.13781E-24	3.67	2.5536E-24
0.368	0.835532	0.368	0.784831	0.368	0.616241	0.368	0.366447	3.68	4.79476E-24	3.68	4.09554E-24	3.68	3.08391E-24	3.68	1.9032E-24
0.369	0.833883	0.369	0.780709	0.369	0.612531	0.369	0.365622	3.69	3.57067E-24	3.69	3.04996E-24	3.69	2.2966E-24	3.69	1.41732E-24
0.37	0.830173	0.37	0.778236	0.37	0.609233	0.37	0.363974	3.7	2.65696E-24	3.7	2.2695E-24	3.7	1.70891E-24	3.7	1.05464E-24
0.371	0.829761	0.371	0.774938	0.371	0.609646	0.371	0.362737	3.71	1.97549E-24	3.71	1.6874E-24	3.71	1.2706E-24	3.71	7.84136E-25
0.372	0.828524	0.372	0.772465	0.372	0.608821	0.372	0.361088	3.72	1.46763E-24	3.72	1.2536E-24	3.72	9.43952E-25	3.72	5.82549E-25
0.373	0.823578	0.373	0.770404	0.373	0.608821	0.373	0.360264	3.73	1.08945E-24	3.73	9.3058E-25	3.73	7.00718E-25	3.73	4.3244E-25
0.374	0.818631	0.374	0.767931	0.374	0.607172	0.374	0.358615	3.74	8.08081E-25	3.74	6.9024E-25	3.74	5.19744E-25	3.74	3.20754E-25
0.375	0.819456	0.375	0.767931	0.375	0.60676	0.375	0.357791	3.75	5.98899E-25	3.75	5.11563E-25	3.75	3.85202E-25	3.75	2.37723E-25
0.376	0.814922	0.376	0.766694	0.376	0.605936	0.376	0.357791	3.76	4.43512E-25	3.76	3.78835E-25	3.76	2.85259E-25	3.76	1.76044E-25
0.377	0.814509	0.377	0.760099	0.377	0.60305	0.377	0.355317	3.77	3.28178E-25	3.77	2.8032E-25	3.77	2.11079E-25	3.77	1.30265E-25
0.378	0.813273	0.378	0.756389	0.378	0.599753	0.378	0.354905	3.78	2.42642E-25	3.78	2.07258E-25	3.78	1.56063E-25	3.78	9.63126E-26
0.379	0.812036	0.379	0.755153	0.379	0.598516	0.379	0.354493	3.79	1.79257E-25	3.79	1.53116E-25	3.79	1.15295E-25	3.79	7.11528E-26
0.38	0.811212	0.38	0.753916	0.38	0.599753	0.38	0.354493	3.8	1.32324E-25	3.8	1.13027E-25	3.8	8.51083E-26	3.8	5.25236E-26
0.381	0.8108	0.381	0.753092	0.381	0.596455	0.381	0.354081	3.81	9.76004E-26	3.81	8.33675E-26	3.81	6.27749E-26	3.81	3.87408E-26
0.382	0.809975	0.382	0.751443	0.382	0.594394	0.382	0.354081	3.82	7.19314E-26	3.82	6.14418E-26	3.82	4.62651E-26	3.82	2.85519E-26
0.383	0.808739	0.383	0.746496	0.383	0.593982	0.383	0.352844	3.83	5.2971E-26	3.83	4.52463E-26	3.83	3.40701E-26	3.83	2.10259E-26
0.384	0.805029	0.384	0.744847	0.384	0.592333	0.384	0.350371	3.84	3.89772E-26	3.84	3.32932E-26	3.84	2.50695E-26	3.84	1.54713E-26
0.385	0.802143	0.385	0.74155	0.385	0.589035	0.385	0.350371	3.85	2.86573E-26	3.85	2.44783E-26	3.85	1.84319E-26	3.85	1.1375E-26
0.386	0.800907	0.386	0.739901	0.386	0.587799	0.386	0.349134	3.86	2.1053E-26	3.86	1.79828E-26	3.86	1.35409E-26	3.86	8.3566E-27
0.387	0.797197	0.387	0.737016	0.387	0.586562	0.387	0.34831	3.87	1.54541E-26	3.87	1.32004E-26	3.87	9.9398E-27	3.87	6.13423E-27
0.388	0.793899	0.388	0.735779	0.388	0.584913	0.388	0.347073	3.88	1.13351E-26	3.88	9.68213E-27	3.88	7.29055E-27	3.88	4.49927E-27
0.389	0.792663	0.389	0.732481	0.389	0.583677	0.389	0.345012	3.89	8.30732E-27	3.89	7.09588E-27	3.89	5.34313E-27	3.89	3.29745E-27
0.39	0.79019	0.39	0.730833	0.39	0.583677	0.39	0.3446	3.9	6.08344E-27	3.9	5.1963E-27	3.9	3.91276E-27	3.9	2.41471E-27
0.391	0.788541	0.391	0.727947	0.391	0.581616	0.391	0.343776	3.91	4.45133E-27	3.91	3.8022E-27	3.91	2.86302E-27	3.91	1.76687E-27
0.392	0.786892	0.392	0.725886	0.392	0.581204	0.392	0.342539	3.92	3.25449E-27	3.92	2.77989E-27	3.92	2.09323E-27	3.92	1.29181E-27
0.393	0.784419	0.393	0.722176	0.393	0.580791	0.393	0.341715	3.93	2.37754E-27	3.93	2.03083E-27	3.93	1.52919E-27	3.93	9.43723E-28
0.394	0.783182	0.394	0.718879	0.394	0.576669	0.394	0.339242	3.94	1.73551E-27	3.94	1.48242E-27	3.94	1.11625E-27	3.94	6.88879E-28
0.395	0.780709	0.395	0.714757	0.395	0.575021	0.395	0.338829	3.95	1.26584E-27	3.95	1.08124E-27	3.95	8.14164E-28	3.95	5.02451E-28
0.396	0.778648	0.396	0.711459	0.396	0.57296	0.396	0.336356	3.96	9.22531E-28	3.96	7.87999E-28	3.96	5.93356E-28	3.96	3.66182E-28
0.397	0.776175	0.397	0.706513	0.397	0.572135	0.397	0.334707	3.97	6.71795E-28	3.97	5.73828E-28	3.97	4.32087E-28	3.97	2.66657E-28
0.398	0.77535	0.398	0.70404	0.398	0.572135	0.398	0.333059	3.98	4.88816E-28	3.98	4.17533E-28	3.98	3.14398E-28	3.98	1.94027E-28
0.399	0.77535	0.399	0.701566	0.399	0.571723	0.399	0.332234	3.99	3.55391E-28	3.99	3.03565E-28	3.99	2.28582E-28	3.99	1.41066E-28
0.4	0.771641	0.4	0.698681	0.4	0.568838	0.4	0.33141	4	2.58179E-28	4	2.20529E-28	4	1.66056E-28	4	1.02479E-28
0.401	0.76958	0.401	0.697032	0.401	0.568425	0.401	0.329349	4.01	1.87408E-28	4.01	1.60078E-28	4.01	1.20537E-28	4.01	7.4388E-29
0.402	0.76587	0.402	0.693322	0.402	0.566364	0.402	0.327288	4.02	1.35927E-28	4.02	1.16105E-28	4.02	8.7426E-29	4.02	5.39538E-29
0.403	0.762984	0.403	0.690437	0.403	0.565128	0.403	0.326051	4.03	9.85094E-29	4.03	8.4144E-29	4.03	6.33596E-29	4.03	3.91015E-29
0.404	0.760099	0.404	0.684254	0.404	0.561418	0.404	0.324402	4.04	7.13349E-29	4.04	6.09322E-29	4.04	4.58814E-29	4.04	2.83151E-29
0.405	0.757214	0.405	0.680956	0.405	0.55812	0.405	0.323166	4.05	5.16154E-29	4.05	4.40884E-29	4.05	3.31981E-29	4.05	2.04878E-29
0.406	0.753504	0.406	0.67972	0.406	0.556059	0.406	0.322341	4.06	3.73172E-29	4.06	3.18752E-29	4.06	2.40017E-29	4.06	1.48124E-29
0.407	0.751443	0.407	0.678895	0.407	0.553998	0.407	0.322341	4.07	2.69582E-29	4.07	2.30269E-29	4.07	1.7339E-29	4.07	1.07006E-29
0.408	0.748145	0.408	0.678895	0.408	0.551113	0.408	0.321929	4.08	1.94592E-29	4.08	1.66215E-29	4.08	1.25158E-29	4.08	7.72398E-30
0.409	0.746496	0.409	0.678071	0.409	0.550289	0.409	0.319044	4.09	1.4035E-29	4.09	1.19883E-29	4.09	9.02707E-30	4.09	5.57094E-30
0.41	0.74526	0.41	0.678071	0.41	0.547815	0.41	0.319044	4.1	1.01147E-29	4.1	8.63968E-30	4.1	6.50559E-30	4.1	4.01484E-30
0.411	0.742786	0.411	0.675598	0.411	0.546991	0.411	0.316983	4.11	7.28358E-30	4.11	6.22143E-30	4.11	4.68467E-30	4.11	2.89108E-30
0.412	0.739077	0.412	0.673124	0.412	0.545342	0.412	0.314097	4.12	5.24071E-30	4.12	4.47646E-30	4.12	3.37073E-30	4.12	2.0802E-30
0.413	0.737016	0.413	0.6723	0.413	0.543281	0.413	0.312036	4.13	3.7678E-30	4.13	3.21835E-30	4.13	2.42338E-30	4.13	1.49556E-30
0.414	0.734542	0.414	0.667766	0.414	0.54122	0.414	0.311624	4.14	2.70669E-30	4.14	2.31197E-30	4.14	1.74089E-30	4.14	1.07437E-30
0.415	0.73413	0.415	0.666941	0.415	0.540808	0.415	0.311624	4.15	1.94286E-30	4.15	1.65953E-30	4.15	1.24961E-30	4.15	7.71181E-31
0.416	0.731657	0.416	0.666529	0.416	0.539159	0.416	0.3108	4.16	1.39347E-30	4.16	1.19026E-30	4.16	8.96253E-31	4.16	5.5311E-31
0.417	0.727123	0.417	0.662819	0.417	0.537098	0.417	0.309151	4.17	9.9863E-31	4.17	8.53001E-31	4.17	6.42301E-31	4.17	3.96387E-31
0.418	0.72465	0.418	0.659522	0.418	0.535862	0.418	0.308739	4.18	7.15097E-31	4.18	6.10816E-31	4.18	4.59938E-31	4.18	2.83844E-31
0.419	0.722176	0.419	0.655812	0.419	0.534213	0.419	0.308326	4.19	5.11656E-31	4.19	4.37042E-31	4.19	3.29088E-31	4.19	2.03092E-31
0.42	0.72094	0.42	0.652102	0.42	0.532152	0.42	0.305853	4.2	3.658E-31	4.2	3.12456E-31	4.2	2.35276E-31	4.2	1.45198E-31
0.421	0.718054	0.421	0.649629	0.421	0.530503	0.421	0.305029	4.21	2.61314E-31	4.21	2.23207E-31	4.21	1.68073E-31	4.21	1.03724E-31
0.422	0.715581	0.422	0.647568	0.422	0.52803	0.422	0.303792	4.22	1.86524E-31	4.22	1.59323E-31	4.22	1.19969E-31	4.22	7.4037E-32
0.423	0.710635	0.423	0.645507	0.423	0.524732	0.423	0.30338	4.23	1.33032E-31	4.23	1.13633E-31	4.23	8.55641E-32	4.23	5.28047E-32
0.424	0.707749	0.424	0.643858	0.424	0.523083	0.424	0.301731	4.24	9.48056E-32	4.24	8.09802E-32	4.24	6.09772E-32	4.24	3.76313E-32
0.425	0.70404	0.425	0.640973	0.425	0.519786	0.425	0.300907	4.25	6.75092E-32	4.25	5.76644E-32	4.25	4.34207E-32	4.25	2.67965E-32
0.426	0.703627	0.426	0.637675	0.426	0.518961	0.426	0.298846	4.26	4.80335E-32	4.26	4.10288E-32	4.26	3.08943E-32	4.26	1.9066E-32
0.427	0.704864	0.427	0.637263	0.427	0.517312	0.427	0.298434	4.27	3.4149E-32	4.27	2.91691E-32	4.27	2.1964E-32	4.27	1.35548E-32
0.428	0.702803	0.428	0.635202	0.428	0.516076	0.428	0.297609	4.28	2.42586E-32	4.28	2.0721E-32	4.28	1.56027E-32	4.28	9.62897E-33
0.429	0.701154	0.429	0.632729	0.429	0.514427	0.429	0.29596	4.29	1.72189E-32	4.29	1.47079E-32	4.29	1.10749E-32	4.29	6.83469E-33
0.43	0.699093	0.43	0.631492	0.43	0.511129	0.43	0.295136	4.3	1.22123E-32	4.3	1.04314E-32	4.3	7.85471E-33	4.3	4.84742E-33
0.431	0.697032	0.431	0.629843	0.431	0.507007	0.431	0.294312	4.31	8.65447E-33	4.31	7.3924E-33	4.31	5.5664E-33	4.31	3.43523E-33
0.432	0.693322	0.432	0.627782	0.432	0.506183	0.432	0.293075	4.32	6.12827E-33	4.32	5.23459E-33	4.32	3.94159E-33	4.32	2.4325E-33
0.433	0.692086	0.433	0.625721	0.433	0.504946	0.433	0.291426	4.33	4.33598E-33	4.33	3.70367E-33	4.33	2.78883E-33	4.33	1.72108E-33
0.434	0.690849	0.434	0.623248	0.434	0.501237	0.434	0.289365	4.34	3.06542E-33	4.34	2.61839E-33	4.34	1.97162E-33	4.34	1.21676E-33
0.435	0.686315	0.435	0.620775	0.435	0.500412	0.435	0.287304	4.35	2.16543E-33	4.35	1.84965E-33	4.35	1.39277E-33	4.35	8.59526E-34
0.436	0.683017	0.436	0.618714	0.436	0.498763	0.436	0.284831	4.36	1.52845E-33	4.36	1.30556E-33	4.36	9.83073E-34	4.36	6.06689E-34
0.437	0.680544	0.437	0.617065	0.437	0.495878	0.437	0.283182	4.37	1.07798E-33	4.37	9.20783E-34	4.37	6.9334E-34	4.37	4.27884E-34
0.438	0.678895	0.438	0.616653	0.438	0.495878	0.438	0.283182	4.38	7.5967E-34	4.38	6.48888E-34	4.38	4.88606E-34	4.38	3.01536E-34
0.439	0.677659	0.439	0.613768	0.439	0.493405	0.439	0.28277	4.39	5.34922E-34	4.39	4.56915E-34	4.39	3.44052E-34	4.39	2.12327E-34
0.44	0.676422	0.44	0.61047	0.44	0.491756	0.44	0.282358	4.4	3.76364E-34	4.4	3.21479E-34	4.4	2.4207E-34	4.4	1.4939E-34
0.441	0.674361	0.441	0.608821	0.441	0.490519	0.441	0.281121	4.41	2.64593E-34	4.41	2.26008E-34	4.41	1.70181E-34	4.41	1.05025E-34
0.442	0.673124	0.442	0.607585	0.442	0.489695	0.442	0.279885	4.42	1.85867E-34	4.42	1.58762E-34	4.42	1.19546E-34	4.42	7.37761E-35
0.443	0.6723	0.443	0.605936	0.443	0.489283	0.443	0.27906	4.43	1.3046E-34	4.43	1.11435E-34	4.43	8.39095E-35	4.43	5.17835E-35
0.444	0.669827	0.444	0.604699	0.444	0.488046	0.444	0.277824	4.44	9.14967E-35	4.44	7.81539E-35	4.44	5.8849E-35	4.44	3.63178E-35
0.445	0.668178	0.445	0.602638	0.445	0.486397	0.445	0.277411	4.45	6.4119E-35	4.45	5.47686E-35	4.45	4.12401E-35	4.45	2.54507E-35
0.446	0.665293	0.446	0.600577	0.446	0.483924	0.446	0.276587	4.46	4.48973E-35	4.46	3.835E-35	4.46	2.88771E-35	4.46	1.78211E-35
0.447	0.661171	0.447	0.598928	0.447	0.482275	0.447	0.276175	4.47	3.14128E-35	4.47	2.68319E-35	4.47	2.02041E-35	4.47	1.24687E-35
0.448	0.657461	0.448	0.596043	0.448	0.481451	0.448	0.274114	4.48	2.19606E-35	4.48	1.87581E-35	4.48	1.41247E-35	4.48	8.71683E-36
0.449	0.653339	0.449	0.594394	0.449	0.479802	0.449	0.271228	4.49	1.53404E-35	4.49	1.31033E-35	4.49	9.86665E-36	4.49	6.08905E-36
0.45	0.651278	0.45	0.594394	0.45	0.478153	0.45	0.270816	4.5	1.07073E-35	4.5	9.14587E-36	4.5	6.88674E-36	4.5	4.25005E-36
0.451	0.648805	0.451	0.592333	0.451	0.477329	0.451	0.271228	4.51	7.46752E-36	4.51	6.37854E-36	4.51	4.80297E-36	4.51	2.96408E-36
0.452	0.646744	0.452	0.591096	0.452	0.475268	0.452	0.271228	4.52	5.20386E-36	4.52	4.44499E-36	4.52	3.34703E-36	4.52	2.06557E-36
0.453	0.645919	0.453	0.58986	0.453	0.474031	0.453	0.269992	4.53	3.62349E-36	4.53	3.09508E-36	4.53	2.33056E-36	4.53	1.43827E-36
0.454	0.64427	0.454	0.588211	0.454	0.471558	0.454	0.267106	4.54	2.52105E-36	4.54	2.15341E-36	4.54	1.62149E-36	4.54	1.00068E-36
0.455	0.642209	0.455	0.583265	0.455	0.469085	0.455	0.266694	4.55	1.75262E-36	4.55	1.49704E-36	4.55	1.12725E-36	4.55	6.95668E-37
0.456	0.6385	0.456	0.580791	0.456	0.467024	0.456	0.26587	4.56	1.21744E-36	4.56	1.0399E-36	4.56	7.83036E-37	4.56	4.83238E-37
0.457	0.635202	0.457	0.580791	0.457	0.465375	0.457	0.263809	4.57	8.45007E-37	4.57	7.21781E-37	4.57	5.43493E-37	4.57	3.35408E-37
0.458	0.633141	0.458	0.580379	0.458	0.460429	0.458	0.262984	4.58	5.86037E-37	4.58	5.00576E-37	4.58	3.76928E-37	4.58	2.32615E-37
0.459	0.629843	0.459	0.576669	0.459	0.458368	0.459	0.261336	4.59	4.06108E-37	4.59	3.46886E-37	4.59	2.61201E-37	4.59	1.61196E-37
0.46	0.626546	0.46	0.57296	0.46	0.456307	0.46	0.259687	4.6	2.81198E-37	4.6	2.40191E-37	4.6	1.80861E-37	4.6	1.11616E-37
0.461	0.621599	0.461	0.572135	0.461	0.454658	0.461	0.258038	4.61	1.94551E-37	4.61	1.6618E-37	4.61	1.25132E-37	4.61	7.72232E-38
0.462	0.619951	0.462	0.570486	0.462	0.454246	0.462	0.256801	4.62	1.34496E-37	4.62	1.14883E-37	4.62	8.65054E-38	4.62	5.33854E-38
0.463	0.618302	0.463	0.569662	0.463	0.452597	0.463	0.255153	4.63	9.29046E-38	4.63	7.93565E-38	4.63	5.97545E-38	4.63	3.68766E-38
0.464	0.616241	0.464	0.567189	0.464	0.449299	0.464	0.252267	4.64	6.41236E-38	4.64	5.47725E-38	4.64	4.12431E-38	4.64	2.54525E-38
0.465	0.61418	0.465	0.565128	0.465	0.444765	0.465	0.251443	4.65	4.42232E-38	4.65	3.77742E-38	4.65	2.84436E-38	4.65	1.75535E-38
0.466	0.611707	0.466	0.565128	0.466	0.443528	0.466	0.250618	4.66	3.04745E-38	4.66	2.60304E-38	4.66	1.96006E-38	4.66	1.20962E-38
0.467	0.61047	0.467	0.562655	0.467	0.443528	0.467	0.248969	4.67	2.09833E-38	4.67	1.79234E-38	4.67	1.34961E-38	4.67	8.32889E-39
0.468	0.608821	0.468	0.560181	0.468	0.44188	0.468	0.247733	4.68	1.44366E-38	4.68	1.23313E-38	4.68	9.28535E-39	4.68	5.7303E-39
0.469	0.608409	0.469	0.554823	0.469	0.438994	0.469	0.247321	4.69	9.92449E-39	4.69	8.47722E-39	4.69	6.38324E-39	4.69	3.93932E-39
0.47	0.60676	0.47	0.551937	0.47	0.436521	0.47	0.246496	4.7	6.81717E-39	4.7	5.82303E-39	4.7	4.38467E-39	4.7	2.70593E-39
0.471	0.601814	0.471	0.551113	0.471	0.432811	0.471	0.245672	4.71	4.67899E-39	4.71	3.99666E-39	4.71	3.00944E-39	4.71	1.85723E-39
0.472	0.598928	0.472	0.549464	0.472	0.431162	0.472	0.244435	4.72	3.20888E-39	4.72	2.74093E-39	4.72	2.06389E-39	4.72	1.2737E-39
0.473	0.596867	0.473	0.54493	0.473	0.429101	0.473	0.243611	4.73	2.19891E-39	4.73	1.87825E-39	4.73	1.4143E-39	4.73	8.7281E-40
0.474	0.59357	0.474	0.542869	0.474	0.428277	0.474	0.242374	4.74	1.50561E-39	4.74	1.28605E-39	4.74	9.68382E-40	4.74	5.97621E-40
0.475	0.59357	0.475	0.537923	0.475	0.427865	0.475	0.241962	4.75	1.03008E-39	4.75	8.79868E-40	4.75	6.6253E-40	4.75	4.0887E-40
0.476	0.591921	0.476	0.535862	0.476	0.424979	0.476	0.24155	4.76	7.04181E-40	4.76	6.01491E-40	4.76	4.52916E-40	4.76	2.79509E-40
0.477	0.589035	0.477	0.533388	0.477	0.420445	0.477	0.240725	4.77	4.81003E-40	4.77	4.10859E-40	4.77	3.09372E-40	4.77	1.90924E-40
0.478	0.586562	0.478	0.532564	0.478	0.420033	0.478	0.240313	4.78	3.28295E-40	4.78	2.80421E-40	4.78	2.11153E-40	4.78	1.3031E-40
0.479	0.584089	0.479	0.530503	0.479	0.418796	0.479	0.239489	4.79	2.2389E-40	4.79	1.9124E-40	4.79	1.44002E-40	4.79	8.88682E-41
0.48	0.584501	0.48	0.526793	0.48	0.416735	0.48	0.23784	4.8	1.52565E-40	4.8	1.30317E-40	4.8	9.81272E-41	4.8	6.05575E-41
0.481	0.583265	0.481	0.521434	0.481	0.416323	0.481	0.237428	4.81	1.0388E-40	4.81	8.87311E-41	4.81	6.68134E-41	4.81	4.12328E-41
0.482	0.581616	0.482	0.521847	0.482	0.414674	0.482	0.236191	4.82	7.06737E-41	4.82	6.03674E-41	4.82	4.5456E-41	4.82	2.80524E-41
0.483	0.577906	0.483	0.5169	0.483	0.413438	0.483	0.236603	4.83	4.80438E-41	4.83	4.10377E-41	4.83	3.09009E-41	4.83	1.90699E-41
0.484	0.575433	0.484	0.516076	0.484	0.413438	0.484	0.236191	4.84	3.2634E-41	4.84	2.7875E-41	4.84	2.09895E-41	4.84	1.29533E-41
0.485	0.573372	0.485	0.514015	0.485	0.410965	0.485	0.234542	4.85	2.2149E-41	4.85	1.89191E-41	4.85	1.42458E-41	4.85	8.79157E-42
0.486	0.572135	0.486	0.511542	0.486	0.408904	0.486	0.233718	4.86	1.50208E-41	4.86	1.28303E-41	4.86	9.66107E-42	4.86	5.96217E-42
0.487	0.56925	0.487	0.507007	0.487	0.406018	0.487	0.23413	4.87	1.01785E-41	4.87	8.69416E-42	4.87	6.54659E-42	4.87	4.04012E-42
0.488	0.567601	0.488	0.50371	0.488	0.403957	0.488	0.233306	4.88	6.89168E-42	4.88	5.88668E-42	4.88	4.43259E-42	4.88	2.7355E-42
0.489	0.565952	0.489	0.502061	0.489	0.40066	0.489	0.231657	4.89	4.66252E-42	4.89	3.98259E-42	4.89	2.99884E-42	4.89	1.85068E-42
0.49	0.563067	0.49	0.500824	0.49	0.399423	0.49	0.231657	4.9	3.15187E-42	4.9	2.69224E-42	4.9	2.02722E-42	4.9	1.25106E-42
0.491	0.559769	0.491	0.499588	0.491	0.397774	0.491	0.23042	4.91	2.12897E-42	4.91	1.8185E-42	4.91	1.36931E-42	4.91	8.45046E-43
0.492	0.556059	0.492	0.498351	0.492	0.396538	0.492	0.229596	4.92	1.43688E-42	4.92	1.22735E-42	4.92	9.24176E-43	4.92	5.70339E-43
0.493	0.553174	0.493	0.494229	0.493	0.394064	0.493	0.228359	4.93	9.69008E-43	4.93	8.27699E-43	4.93	6.23247E-43	4.93	3.84626E-43
0.494	0.550701	0.494	0.491756	0.494	0.391179	0.494	0.227123	4.94	6.52959E-43	4.94	5.57739E-43	4.94	4.19971E-43	4.94	2.59177E-43
0.495	0.549464	0.495	0.490107	0.495	0.389118	0.495	0.225886	4.95	4.3964E-43	4.95	3.75528E-43	4.95	2.82768E-43	4.95	1.74505E-43
0.496	0.54864	0.496	0.488458	0.496	0.387469	0.496	0.225474	4.96	2.95774E-43	4.96	2.52642E-43	4.96	1.90236E-43	4.96	1.17401E-43
0.497	0.543693	0.497	0.485573	0.497	0.384996	0.497	0.225474	4.97	1.98827E-43	4.97	1.69833E-43	4.97	1.27882E-43	4.97	7.89201E-44
0.498	0.540808	0.498	0.484749	0.498	0.383759	0.498	0.22465	4.98	1.3355E-43	4.98	1.14075E-43	4.98	8.5897E-44	4.98	5.30098E-44
0.499	0.538747	0.499	0.485161	0.499	0.38211	0.499	0.223825	4.99	8.96327E-44	4.99	7.65617E-44	4.99	5.765E-44	4.99	3.55777E-44
0.5	0.53751	0.5	0.484749	0.5	0.380049	0.5	0.223413	5	6.01091E-44	5	5.13435E-44	5	3.8661E-44	5	2.3859E-44
0.501	0.534625	0.501	0.483512	0.501	0.380049	0.501	0.222176	5.01	4.02779E-44	5.01	3.44042E-44	5.01	2.5906E-44	5.01	1.59874E-44
0.502	0.534213	0.502	0.480627	0.502	0.377576	0.502	0.223001	5.02	2.69678E-44	5.02	2.30352E-44	5.02	1.73452E-44	5.02	1.07043E-44
0.503	0.532152	0.503	0.478153	0.503	0.376752	0.503	0.222589	5.03	1.80417E-44	5.03	1.54107E-44	5.03	1.16041E-44	5.03	7.16125E-45
0.504	0.530091	0.504	0.476917	0.504	0.373866	0.504	0.222176	5.04	1.20604E-44	5.04	1.03017E-44	5.04	7.75702E-45	5.04	4.7871E-45
0.505	0.528854	0.505	0.47568	0.505	0.373454	0.505	0.222176	5.05	8.05562E-45	5.05	6.88088E-45	5.05	5.18122E-45	5.05	3.19749E-45
0.506	0.526381	0.506	0.473619	0.506	0.370981	0.506	0.222176	5.06	5.37636E-45	5.06	4.59234E-45	5.06	3.45797E-45	5.06	2.13402E-45
0.507	0.525144	0.507	0.473207	0.507	0.367271	0.507	0.221352	5.07	3.58534E-45	5.07	3.0625E-45	5.07	2.30602E-45	5.07	1.42312E-45
0.508	0.523083	0.508	0.471558	0.508	0.36521	0.508	0.220528	5.08	2.38905E-45	5.08	2.04066E-45	5.08	1.53659E-45	5.08	9.48279E-46
0.509	0.52061	0.509	0.469085	0.509	0.364798	0.509	0.220115	5.09	1.59064E-45	5.09	1.35868E-45	5.09	1.02307E-45	5.09	6.31369E-46
0.51	0.518137	0.51	0.468673	0.51	0.364798	0.51	0.219703	5.1	1.05821E-45	5.1	9.03894E-46	5.1	6.80621E-46	5.1	4.20033E-46
0.511	0.517312	0.511	0.4662	0.511	0.362325	0.511	0.217642	5.11	7.03437E-46	5.11	6.00856E-46	5.11	4.52437E-46	5.11	2.79213E-46
0.512	0.514839	0.512	0.464551	0.512	0.361088	0.512	0.217642	5.12	4.67229E-46	5.12	3.99094E-46	5.12	3.00513E-46	5.12	1.85456E-46
0.513	0.512366	0.513	0.46249	0.513	0.360676	0.513	0.218054	5.13	3.1009E-46	5.13	2.6487E-46	5.13	1.99444E-46	5.13	1.23083E-46
0.514	0.509481	0.514	0.46249	0.514	0.359439	0.514	0.217642	5.14	2.05636E-46	5.14	1.75648E-46	5.14	1.32261E-46	5.14	8.16222E-47
0.515	0.504946	0.515	0.460841	0.515	0.357791	0.515	0.218467	5.15	1.36258E-46	5.15	1.16388E-46	5.15	8.76383E-47	5.15	5.40843E-47
0.516	0.500824	0.516	0.459192	0.516	0.356142	0.516	0.216818	5.16	9.02146E-47	5.16	7.70587E-47	5.16	5.80242E-47	5.16	3.58086E-47
0.517	0.498351	0.517	0.456719	0.517	0.35573	0.517	0.215993	5.17	5.96822E-47	5.17	5.09788E-47	5.17	3.83864E-47	5.17	2.36894E-47
0.518	0.495466	0.518	0.455482	0.518	0.353669	0.518	0.215581	5.18	3.94517E-47	5.18	3.36985E-47	5.18	2.53745E-47	5.18	1.56594E-47
0.519	0.493817	0.519	0.453833	0.519	0.352432	0.519	0.214345	5.19	2.60579E-47	5.19	2.22579E-47	5.19	1.67599E-47	5.19	1.03431E-47
0.52	0.491756	0.52	0.451772	0.52	0.350783	0.52	0.212696	5.2	1.71975E-47	5.2	1.46896E-47	5.2	1.10611E-47	5.2	6.82613E-48
0.521	0.490519	0.521	0.450124	0.521	0.34831	0.521	0.211047	5.21	1.13408E-47	5.21	9.68698E-48	5.21	7.29417E-48	5.21	4.50146E-48
0.522	0.488871	0.522	0.448063	0.522	0.347073	0.522	0.210635	5.22	7.47265E-48	5.22	6.38292E-48	5.22	4.80626E-48	5.22	2.96609E-48
0.523	0.487222	0.523	0.446826	0.523	0.345837	0.523	0.208986	5.23	4.91992E-48	5.23	4.20246E-48	5.23	3.16439E-48	5.23	1.95285E-48
0.524	0.484336	0.524	0.444353	0.524	0.342127	0.524	0.207749	5.24	3.23664E-48	5.24	2.76465E-48	5.24	2.08174E-48	5.24	1.28471E-48
0.525	0.4831	0.525	0.442704	0.525	0.341303	0.525	0.208162	5.25	2.12757E-48	5.25	1.81731E-48	5.25	1.36841E-48	5.25	8.44487E-49
0.526	0.480627	0.526	0.44188	0.526	0.340066	0.526	0.206925	5.26	1.39741E-48	5.26	1.19363E-48	5.26	8.98788E-49	5.26	5.5467E-49
0.527	0.476917	0.527	0.438994	0.527	0.339242	0.527	0.205276	5.27	9.17105E-49	5.27	7.83365E-49	5.27	5.89863E-49	5.27	3.64023E-49
0.528	0.475268	0.528	0.437345	0.528	0.339242	0.528	0.204864	5.28	6.01403E-49	5.28	5.13702E-49	5.28	3.8681E-49	5.28	2.38713E-49
0.529	0.47197	0.529	0.434872	0.529	0.338417	0.529	0.20404	5.29	3.94063E-49	5.29	3.36597E-49	5.29	2.53453E-49	5.29	1.56414E-49
0.53	0.469909	0.53	0.432811	0.53	0.336356	0.53	0.203627	5.3	2.57998E-49	5.3	2.20375E-49	5.3	1.65939E-49	5.3	1.02406E-49
0.531	0.467436	0.531	0.432811	0.531	0.335532	0.531	0.202803	5.31	1.6878E-49	5.31	1.44167E-49	5.31	1.08556E-49	5.31	6.69932E-50
0.532	0.4662	0.532	0.431987	0.532	0.333883	0.532	0.201566	5.32	1.10326E-49	5.32	9.42375E-50	5.32	7.09596E-50	5.32	4.37913E-50
0.533	0.463314	0.533	0.431575	0.533	0.332646	0.533	0.200742	5.33	7.20591E-50	5.33	6.15508E-50	5.33	4.63469E-50	5.33	2.86021E-50
0.534	0.461253	0.534	0.43075	0.534	0.332234	0.534	0.199918	5.34	4.70274E-50	5.34	4.01695E-50	5.34	3.02471E-50	5.34	1.86664E-50
0.535	0.459604	0.535	0.426628	0.535	0.330998	0.535	0.199093	5.35	3.06666E-50	5.35	2.61946E-50	5.35	1.97241E-50	5.35	1.21724E-50
0.536	0.455482	0.536	0.423743	0.536	0.33141	0.536	0.197857	5.36	1.99817E-50	5.36	1.70678E-50	5.36	1.28518E-50	5.36	7.93126E-51
0.537	0.453009	0.537	0.422094	0.537	0.328937	0.537	0.19662	5.37	1.30093E-50	5.37	1.11122E-50	5.37	8.36731E-51	5.37	5.16372E-51
0.538	0.451772	0.538	0.420857	0.538	0.326463	0.538	0.195796	5.38	8.46304E-51	5.38	7.22889E-51	5.38	5.44325E-51	5.38	3.35919E-51
0.539	0.450124	0.539	0.417148	0.539	0.325639	0.539	0.194559	5.39	5.50113E-51	5.39	4.69891E-51	5.39	3.53821E-51	5.39	2.18354E-51
0.54	0.447238	0.54	0.415087	0.54	0.32399	0.54	0.194971	5.4	3.57297E-51	5.4	3.05193E-51	5.4	2.29806E-51	5.4	1.4182E-51
0.541	0.446826	0.541	0.411377	0.541	0.323166	0.541	0.194559	5.41	2.31878E-51	5.41	1.98064E-51	5.41	1.49139E-51	5.41	9.20383E-52
0.542	0.443528	0.542	0.410552	0.542	0.321105	0.542	0.192498	5.42	1.50364E-51	5.42	1.28436E-51	5.42	9.67109E-52	5.42	5.96831E-52
0.543	0.440643	0.543	0.408904	0.543	0.320692	0.543	0.192498	5.43	9.74269E-52	5.43	8.32193E-52	5.43	6.2663E-52	5.43	3.86712E-52
0.544	0.438582	0.544	0.406843	0.544	0.318631	0.544	0.190849	5.44	6.30764E-52	5.44	5.38781E-52	5.44	4.05695E-52	5.44	2.50366E-52
0.545	0.437758	0.545	0.404782	0.545	0.317395	0.545	0.190437	5.45	4.08045E-52	5.45	3.48541E-52	5.45	2.62446E-52	5.45	1.61963E-52
0.546	0.436109	0.546	0.403545	0.546	0.314922	0.546	0.190025	5.46	2.63756E-52	5.46	2.25293E-52	5.46	1.69642E-52	5.46	1.04691E-52
0.547	0.434048	0.547	0.401896	0.547	0.314097	0.547	0.188376	5.47	1.70352E-52	5.47	1.4551E-52	5.47	1.09567E-52	5.47	6.7617E-53
0.548	0.431575	0.548	0.399011	0.548	0.312861	0.548	0.185903	5.48	1.09938E-52	5.48	9.39057E-53	5.48	7.07096E-53	5.48	4.3637E-53
0.549	0.430338	0.549	0.399011	0.549	0.3108	0.549	0.185078	5.49	7.08921E-53	5.49	6.0554E-53	5.49	4.55963E-53	5.49	2.81388E-53
0.55	0.427865	0.55	0.398599	0.55	0.309151	0.55	0.184666	5.5	4.56775E-53	5.5	3.90164E-53	5.5	2.93788E-53	5.5	1.81305E-53
0.551	0.423743	0.551	0.396125	0.551	0.308326	0.551	0.184254	5.51	2.94075E-53	5.51	2.51191E-53	5.51	1.89143E-53	5.51	1.16726E-53
0.552	0.421682	0.552	0.395301	0.552	0.305853	0.552	0.18343	5.52	1.89177E-53	5.52	1.61589E-53	5.52	1.21674E-53	5.52	7.50889E-54
0.553	0.419209	0.553	0.393652	0.553	0.305029	0.553	0.182605	5.53	1.21599E-53	5.53	1.03866E-53	5.53	7.82098E-54	5.53	4.82655E-54
0.554	0.415911	0.554	0.392003	0.554	0.303792	0.554	0.182605	5.54	7.80987E-54	5.54	6.67097E-54	5.54	5.02314E-54	5.54	3.09993E-54
0.555	0.41385	0.555	0.391179	0.555	0.30338	0.555	0.181781	5.55	5.01199E-54	5.55	4.2811E-54	5.55	3.22361E-54	5.55	1.98938E-54
0.556	0.412201	0.556	0.38953	0.556	0.302556	0.556	0.180956	5.56	3.21388E-54	5.56	2.74521E-54	5.56	2.0671E-54	5.56	1.27567E-54
0.557	0.41014	0.557	0.387469	0.557	0.301731	0.557	0.180544	5.57	2.05922E-54	5.57	1.75893E-54	5.57	1.32445E-54	5.57	8.17353E-55
0.558	0.408904	0.558	0.382935	0.558	0.300907	0.558	0.181369	5.58	1.31834E-54	5.58	1.12609E-54	5.58	8.47928E-55	5.58	5.2328E-55
0.559	0.408491	0.559	0.380874	0.559	0.300907	0.559	0.180544	5.59	8.43343E-55	5.59	7.2036E-55	5.59	5.42421E-55	5.59	3.34743E-55
0.56	0.406843	0.56	0.378401	0.56	0.300082	0.56	0.178895	5.6	5.39057E-55	5.6	4.60447E-55	5.6	3.4671E-55	5.6	2.13964E-55
0.561	0.405194	0.561	0.376752	0.561	0.298434	0.561	0.178071	5.61	3.44284E-55	5.61	2.94078E-55	5.61	2.21436E-55	5.61	1.36655E-55
0.562	0.403133	0.562	0.375103	0.562	0.296785	0.562	0.17601	5.62	2.19711E-55	5.62	1.87671E-55	5.62	1.41314E-55	5.62	8.72086E-56
0.563	0.399423	0.563	0.372218	0.563	0.294312	0.563	0.175598	5.63	1.40101E-55	5.63	1.1967E-55	5.63	9.01097E-56	5.63	5.56092E-56
0.564	0.397774	0.564	0.36892	0.564	0.293075	0.564	0.173537	5.64	8.92648E-56	5.64	7.62474E-56	5.64	5.74132E-56	5.64	3.54313E-56
0.565	0.39695	0.565	0.36521	0.565	0.291838	0.565	0.172712	5.65	5.68294E-56	5.65	4.85421E-56	5.65	3.65515E-56	5.65	2.25569E-56
0.566	0.395713	0.566	0.364386	0.566	0.290602	0.566	0.171476	5.66	3.61509E-56	5.66	3.0879E-56	5.66	2.32515E-56	5.66	1.43491E-56
0.567	0.392828	0.567	0.3615	0.567	0.290602	0.567	0.171063	5.67	2.29782E-56	5.67	1.96274E-56	5.67	1.47791E-56	5.67	9.1206E-57
0.568	0.38953	0.568	0.359027	0.568	0.291014	0.568	0.170239	5.68	1.45938E-56	5.68	1.24656E-56	5.68	9.3864E-57	5.68	5.79261E-57
0.569	0.387881	0.569	0.357791	0.569	0.287716	0.569	0.169415	5.69	9.26128E-57	5.69	7.91072E-57	5.69	5.95665E-57	5.69	3.67602E-57
0.57	0.387881	0.57	0.357378	0.57	0.285655	0.57	0.169002	5.7	5.87255E-57	5.7	5.01617E-57	5.7	3.7771E-57	5.7	2.33095E-57
0.571	0.386232	0.571	0.354081	0.571	0.284419	0.571	0.16859	5.71	3.72079E-57	5.71	3.17819E-57	5.71	2.39313E-57	5.71	1.47687E-57
0.572	0.384584	0.572	0.352844	0.572	0.284007	0.572	0.167354	5.72	2.35557E-57	5.72	2.01206E-57	5.72	1.51505E-57	5.72	9.34982E-58
0.573	0.381286	0.573	0.352844	0.573	0.281946	0.573	0.166117	5.73	1.49008E-57	5.73	1.27279E-57	5.73	9.58389E-58	5.73	5.91448E-58
0.574	0.378401	0.574	0.350371	0.574	0.281533	0.574	0.164468	5.74	9.41839E-58	5.74	8.04492E-58	5.74	6.0577E-58	5.74	3.73838E-58
0.575	0.377576	0.575	0.347898	0.575	0.280709	0.575	0.164056	5.75	5.94834E-58	5.75	5.0809E-58	5.75	3.82584E-58	5.75	2.36103E-58
0.576	0.375103	0.576	0.347073	0.576	0.279472	0.576	0.163232	5.76	3.75376E-58	5.76	3.20636E-58	5.76	2.41434E-58	5.76	1.48996E-58
0.577	0.373454	0.577	0.345837	0.577	0.277411	0.577	0.162407	5.77	2.36696E-58	5.77	2.02179E-58	5.77	1.52238E-58	5.77	9.39501E-59
0.578	0.372218	0.578	0.346249	0.578	0.274938	0.578	0.161171	5.78	1.49131E-58	5.78	1.27384E-58	5.78	9.59178E-59	5.78	5.91935E-59
0.579	0.370981	0.579	0.3446	0.579	0.273702	0.579	0.160758	5.79	9.38852E-59	5.79	8.01941E-59	5.79	6.03849E-59	5.79	3.72652E-59
0.58	0.369744	0.58	0.343776	0.58	0.272465	0.58	0.159522	5.8	5.90581E-59	5.8	5.04457E-59	5.8	3.79849E-59	5.8	2.34415E-59
0.581	0.366447	0.581	0.343776	0.581	0.271641	0.581	0.158697	5.81	3.71205E-59	5.81	3.17073E-59	5.81	2.38751E-59	5.81	1.4734E-59
0.582	0.364798	0.582	0.342539	0.582	0.269992	0.582	0.158285	5.82	2.33132E-59	5.82	1.99134E-59	5.82	1.49945E-59	5.82	9.25352E-60
0.583	0.364386	0.583	0.340066	0.583	0.268343	0.583	0.157461	5.83	1.46299E-59	5.83	1.24964E-59	5.83	9.40962E-60	5.83	5.80693E-60
0.584	0.363561	0.584	0.339654	0.584	0.266282	0.584	0.157461	5.84	9.17346E-60	5.84	7.83571E-60	5.84	5.90017E-60	5.84	3.64115E-60
0.585	0.362737	0.585	0.336768	0.585	0.265045	0.585	0.157049	5.85	5.74749E-60	5.85	4.90934E-60	5.85	3.69666E-60	5.85	2.28131E-60
0.586	0.3615	0.586	0.333883	0.586	0.263809	0.586	0.157049	5.86	3.59812E-60	5.86	3.07341E-60	5.86	2.31423E-60	5.86	1.42817E-60
0.587	0.359852	0.587	0.330585	0.587	0.263809	0.587	0.1554	5.87	2.25074E-60	5.87	1.92252E-60	5.87	1.44763E-60	5.87	8.9337E-61
0.588	0.357378	0.588	0.326051	0.588	0.263397	0.588	0.154988	5.88	1.40679E-60	5.88	1.20164E-60	5.88	9.04815E-61	5.88	5.58385E-61
0.589	0.353256	0.589	0.324815	0.589	0.259275	0.589	0.153339	5.89	8.78585E-61	5.89	7.50463E-61	5.89	5.65087E-61	5.89	3.4873E-61
0.59	0.351195	0.59	0.32399	0.59	0.25845	0.59	0.150866	5.9	5.48267E-61	5.9	4.68314E-61	5.9	3.52633E-61	5.9	2.17619E-61
0.591	0.349547	0.591	0.323578	0.591	0.257626	0.591	0.149217	5.91	3.41863E-61	5.91	2.9201E-61	5.91	2.19879E-61	5.91	1.35693E-61
0.592	0.347898	0.592	0.322754	0.592	0.255565	0.592	0.148392	5.92	2.12993E-61	5.92	1.81933E-61	5.92	1.36992E-61	5.92	8.45416E-62
0.593	0.345425	0.593	0.321929	0.593	0.253916	0.593	0.148392	5.93	1.32596E-61	5.93	1.1326E-61	5.93	8.5283E-62	5.93	5.26304E-62
0.594	0.345012	0.594	0.319868	0.594	0.253916	0.594	0.147568	5.94	8.24802E-62	5.94	7.04523E-62	5.94	5.30494E-62	5.94	3.27382E-62
0.595	0.341715	0.595	0.318631	0.595	0.252679	0.595	0.147156	5.95	5.1265E-62	5.95	4.37891E-62	5.95	3.29725E-62	5.95	2.03482E-62
0.596	0.340066	0.596	0.316158	0.596	0.250618	0.596	0.146744	5.96	3.18379E-62	5.96	2.7195E-62	5.96	2.04774E-62	5.96	1.26371E-62
0.597	0.339242	0.597	0.314922	0.597	0.249794	0.597	0.147156	5.97	1.9757E-62	5.97	1.68758E-62	5.97	1.27072E-62	5.97	7.84197E-63
0.598	0.337593	0.598	0.313685	0.598	0.249794	0.598	0.147156	5.98	1.22504E-62	5.98	1.04639E-62	5.98	7.87916E-63	5.98	4.86244E-63
0.599	0.334707	0.599	0.311212	0.599	0.249794	0.599	0.145919	5.99	7.5898E-63	5.99	6.483E-63	5.99	4.88159E-63	5.99	3.01256E-63
0.6	0.333059	0.6	0.309563	0.6	0.248557	0.6	0.144683	6	4.69856E-63	6	4.01337E-63	6	3.02201E-63	6	1.86496E-63
0.601	0.332234	0.601	0.307914	0.601	0.246084	0.601	0.143858	--	--	--	--	--	--	--	--
0.602	0.330998	0.602	0.303792	0.602	0.244023	0.602	0.141797	--	--	--	--	--	--	--	--
0.603	0.330585	0.603	0.30338	0.603	0.241138	0.603	0.142209	--	--	--	--	--	--	--	--
0.604	0.329761	0.604	0.300907	0.604	0.239077	0.604	0.141797	--	--	--	--	--	--	--	--
0.605	0.328112	0.605	0.29967	0.605	0.23784	0.605	0.141385	--	--	--	--	--	--	--	--
0.606	0.327288	0.606	0.298846	0.606	0.23784	0.606	0.140973	--	--	--	--	--	--	--	--
0.607	0.325639	0.607	0.296785	0.607	0.237428	0.607	0.140148	--	--	--	--	--	--	--	--
0.608	0.32399	0.608	0.293899	0.608	0.235779	0.608	0.138912	--	--	--	--	--	--	--	--
0.609	0.322341	0.609	0.293487	0.609	0.234955	0.609	0.139324	--	--	--	--	--	--	--	--
0.61	0.32028	0.61	0.291014	0.61	0.234542	0.61	0.1385	--	--	--	--	--	--	--	--
0.611	0.319456	0.611	0.288953	0.611	0.233306	0.611	0.137675	--	--	--	--	--	--	--	--
0.612	0.318219	0.612	0.287716	0.612	0.232069	0.612	0.137675	--	--	--	--	--	--	--	--
0.613	0.316158	0.613	0.28648	0.613	0.230833	0.613	0.137263	--	--	--	--	--	--	--	--
0.614	0.316158	0.614	0.28648	0.614	0.230008	0.614	0.136026	--	--	--	--	--	--	--	--
0.615	0.315746	0.615	0.285655	0.615	0.23042	0.615	0.13479	--	--	--	--	--	--	--	--
0.616	0.314097	0.616	0.285243	0.616	0.229184	0.616	0.133141	--	--	--	--	--	--	--	--
0.617	0.311212	0.617	0.28277	0.617	0.227123	0.617	0.132317	--	--	--	--	--	--	--	--
0.618	0.309151	0.618	0.281121	0.618	0.225886	0.618	0.132317	--	--	--	--	--	--	--	--
0.619	0.307502	0.619	0.27906	0.619	0.225062	0.619	0.131904	--	--	--	--	--	--	--	--
0.62	0.306678	0.62	0.276175	0.62	0.225062	0.62	0.131492	--	--	--	--	--	--	--	--
0.621	0.305029	0.621	0.276175	0.621	0.223001	0.621	0.130668	--	--	--	--	--	--	--	--
0.622	0.30338	0.622	0.273702	0.622	0.22094	0.622	0.130668	--	--	--	--	--	--	--	--
0.623	0.301731	0.623	0.272877	0.623	0.218879	0.623	0.129843	--	--	--	--	--	--	--	--
0.624	0.299258	0.624	0.270816	0.624	0.217642	0.624	0.129019	--	--	--	--	--	--	--	--
0.625	0.298021	0.625	0.270404	0.625	0.217642	0.625	0.128195	--	--	--	--	--	--	--	--
0.626	0.297609	0.626	0.269167	0.626	0.215993	0.626	0.127782	--	--	--	--	--	--	--	--
0.627	0.295548	0.627	0.267931	0.627	0.215169	0.627	0.128195	--	--	--	--	--	--	--	--
0.628	0.294312	0.628	0.26587	0.628	0.214345	0.628	0.127782	--	--	--	--	--	--	--	--
0.629	0.290602	0.629	0.263809	0.629	0.21352	0.629	0.127782	--	--	--	--	--	--	--	--
0.63	0.288953	0.63	0.261748	0.63	0.211871	0.63	0.126958	--	--	--	--	--	--	--	--
0.631	0.287716	0.631	0.260923	0.631	0.210635	0.631	0.126546	--	--	--	--	--	--	--	--
0.632	0.286068	0.632	0.259687	0.632	0.20981	0.632	0.126134	--	--	--	--	--	--	--	--
0.633	0.28648	0.633	0.25845	0.633	0.209398	0.633	0.125721	--	--	--	--	--	--	--	--
0.634	0.284831	0.634	0.256801	0.634	0.209398	0.634	0.124897	--	--	--	--	--	--	--	--
0.635	0.284419	0.635	0.255565	0.635	0.208986	0.635	0.12366	--	--	--	--	--	--	--	--
0.636	0.284007	0.636	0.254328	0.636	0.207749	0.636	0.12366	--	--	--	--	--	--	--	--
0.637	0.282358	0.637	0.253092	0.637	0.206513	0.637	0.122012	--	--	--	--	--	--	--	--
0.638	0.280709	0.638	0.251031	0.638	0.204864	0.638	0.120775	--	--	--	--	--	--	--	--
0.639	0.279472	0.639	0.249794	0.639	0.205276	0.639	0.120775	--	--	--	--	--	--	--	--
0.64	0.277824	0.64	0.248969	0.64	0.204452	0.64	0.120775	--	--	--	--	--	--	--	--
0.641	0.276175	0.641	0.246908	0.641	0.20404	0.641	0.120363	--	--	--	--	--	--	--	--
0.642	0.274938	0.642	0.246084	0.642	0.20404	0.642	0.119126	--	--	--	--	--	--	--	--
0.643	0.274526	0.643	0.244847	0.643	0.201979	0.643	0.119126	--	--	--	--	--	--	--	--
0.644	0.271641	0.644	0.242786	0.644	0.199918	0.644	0.118714	--	--	--	--	--	--	--	--
0.645	0.26958	0.645	0.240313	0.645	0.199093	0.645	0.11789	--	--	--	--	--	--	--	--
0.646	0.267931	0.646	0.241138	0.646	0.198269	0.646	0.118302	--	--	--	--	--	--	--	--
0.647	0.267106	0.647	0.240725	0.647	0.197857	0.647	0.11789	--	--	--	--	--	--	--	--
0.648	0.265458	0.648	0.238252	0.648	0.194971	0.648	0.11789	--	--	--	--	--	--	--	--
0.649	0.265045	0.649	0.237016	0.649	0.193735	0.649	0.115416	--	--	--	--	--	--	--	--
0.65	0.263809	0.65	0.235779	0.65	0.193322	0.65	0.114592	--	--	--	--	--	--	--	--
0.651	0.263397	0.651	0.235779	0.651	0.19291	0.651	0.11418	--	--	--	--	--	--	--	--
0.652	0.26216	0.652	0.234955	0.652	0.192498	0.652	0.113768	--	--	--	--	--	--	--	--
0.653	0.260511	0.653	0.233306	0.653	0.192498	0.653	0.112943	--	--	--	--	--	--	--	--
0.654	0.260099	0.654	0.232481	0.654	0.191674	0.654	0.111707	--	--	--	--	--	--	--	--
0.655	0.259275	0.655	0.23042	0.655	0.189613	0.655	0.111294	--	--	--	--	--	--	--	--
0.656	0.25845	0.656	0.229596	0.656	0.188788	0.656	0.110058	--	--	--	--	--	--	--	--
0.657	0.257626	0.657	0.229184	0.657	0.188376	0.657	0.109233	--	--	--	--	--	--	--	--
0.658	0.256801	0.658	0.228359	0.658	0.186727	0.658	0.108821	--	--	--	--	--	--	--	--
0.659	0.254328	0.659	0.226298	0.659	0.185903	0.659	0.107997	--	--	--	--	--	--	--	--
0.66	0.250618	0.66	0.225062	0.66	0.18343	0.66	0.107585	--	--	--	--	--	--	--	--
0.661	0.250618	0.661	0.224237	0.661	0.182193	0.661	0.10676	--	--	--	--	--	--	--	--
0.662	0.249382	0.662	0.223825	0.662	0.182193	0.662	0.105936	--	--	--	--	--	--	--	--
0.663	0.249382	0.663	0.222589	0.663	0.181781	0.663	0.105523	--	--	--	--	--	--	--	--
0.664	0.247733	0.664	0.220528	0.664	0.181369	0.664	0.104699	--	--	--	--	--	--	--	--
0.665	0.246908	0.665	0.220115	0.665	0.179308	0.665	0.103462	--	--	--	--	--	--	--	--
0.666	0.244847	0.666	0.219291	0.666	0.179308	0.666	0.10305	--	--	--	--	--	--	--	--
0.667	0.243611	0.667	0.21723	0.667	0.179308	0.667	0.101814	--	--	--	--	--	--	--	--
0.668	0.243199	0.668	0.216818	0.668	0.177246	0.668	0.101401	--	--	--	--	--	--	--	--
0.669	0.244847	0.669	0.215581	0.669	0.176422	0.669	0.100989	--	--	--	--	--	--	--	--
0.67	0.242786	0.67	0.214345	0.67	0.17601	0.67	0.100165	--	--	--	--	--	--	--	--
0.671	0.241962	0.671	0.214345	0.671	0.174773	0.671	0.100577	--	--	--	--	--	--	--	--
0.672	0.241138	0.672	0.213108	0.672	0.173537	0.672	0.0993405	--	--	--	--	--	--	--	--
0.673	0.239901	0.673	0.211459	0.673	0.172712	0.673	0.0989283	--	--	--	--	--	--	--	--
0.674	0.237428	0.674	0.211047	0.674	0.171888	0.674	0.0989283	--	--	--	--	--	--	--	--
0.675	0.235779	0.675	0.210635	0.675	0.170651	0.675	0.0972795	--	--	--	--	--	--	--	--
0.676	0.234955	0.676	0.208986	0.676	0.169827	0.676	0.0968673	--	--	--	--	--	--	--	--
0.677	0.234542	0.677	0.209398	0.677	0.16859	0.677	0.0968673	--	--	--	--	--	--	--	--
0.678	0.23413	0.678	0.209398	0.678	0.167766	0.678	0.0964551	--	--	--	--	--	--	--	--
0.679	0.233718	0.679	0.208986	0.679	0.166529	0.679	0.0956307	--	--	--	--	--	--	--	--
0.68	0.231657	0.68	0.208986	0.68	0.165705	0.68	0.0956307	--	--	--	--	--	--	--	--
0.681	0.231245	0.681	0.208574	0.681	0.165293	0.681	0.0939819	--	--	--	--	--	--	--	--
0.682	0.230008	0.682	0.207749	0.682	0.165293	0.682	0.0935697	--	--	--	--	--	--	--	--
0.683	0.228359	0.683	0.206513	0.683	0.165705	0.683	0.0927453	--	--	--	--	--	--	--	--
0.684	0.226711	0.684	0.204864	0.684	0.163644	0.684	0.0919209	--	--	--	--	--	--	--	--
0.685	0.225062	0.685	0.204864	0.685	0.163232	0.685	0.0923331	--	--	--	--	--	--	--	--
0.686	0.223413	0.686	0.20404	0.686	0.161995	0.686	0.0910965	--	--	--	--	--	--	--	--
0.687	0.22094	0.687	0.20404	0.687	0.161171	0.687	0.0906843	--	--	--	--	--	--	--	--
0.688	0.218054	0.688	0.202803	0.688	0.15911	0.688	0.0906843	--	--	--	--	--	--	--	--
0.689	0.21723	0.689	0.20033	0.689	0.15911	0.689	0.0902721	--	--	--	--	--	--	--	--
0.69	0.216406	0.69	0.199918	0.69	0.158697	0.69	0.0898599	--	--	--	--	--	--	--	--
0.691	0.215581	0.691	0.198681	0.691	0.156224	0.691	0.0894477	--	--	--	--	--	--	--	--
0.692	0.215169	0.692	0.196208	0.692	0.154163	0.692	0.0886232	--	--	--	--	--	--	--	--
0.693	0.212696	0.693	0.194971	0.693	0.153751	0.693	0.088211	--	--	--	--	--	--	--	--
0.694	0.211871	0.694	0.194147	0.694	0.154163	0.694	0.0877988	--	--	--	--	--	--	--	--
0.695	0.210635	0.695	0.192086	0.695	0.152927	0.695	0.0869744	--	--	--	--	--	--	--	--
0.696	0.211871	0.696	0.192086	0.696	0.152102	0.696	0.0869744	--	--	--	--	--	--	--	--
0.697	0.211459	0.697	0.191674	0.697	0.151278	0.697	0.0873866	--	--	--	--	--	--	--	--
0.698	0.210223	0.698	0.191261	0.698	0.15169	0.698	0.0865622	--	--	--	--	--	--	--	--
0.699	0.208986	0.699	0.189613	0.699	0.151278	0.699	0.0857378	--	--	--	--	--	--	--	--
0.7	0.206513	0.7	0.188788	0.7	0.148805	0.7	0.0845012	--	--	--	--	--	--	--	--
0.701	0.206101	0.701	0.188376	0.701	0.148392	0.701	0.084089	--	--	--	--	--	--	--	--
0.702	0.205688	0.702	0.187552	0.702	0.14798	0.702	0.0828524	--	--	--	--	--	--	--	--
0.703	0.204452	0.703	0.186315	0.703	0.14798	0.703	0.0824402	--	--	--	--	--	--	--	--
0.704	0.201979	0.704	0.183842	0.704	0.147568	0.704	0.082028	--	--	--	--	--	--	--	--
0.705	0.20033	0.705	0.183842	0.705	0.14798	0.705	0.0812036	--	--	--	--	--	--	--	--
0.706	0.198681	0.706	0.183842	0.706	0.147156	0.706	0.0812036	--	--	--	--	--	--	--	--
0.707	0.198681	0.707	0.183842	0.707	0.146331	0.707	0.0812036	--	--	--	--	--	--	--	--
0.708	0.198269	0.708	0.183017	0.708	0.145507	0.708	0.0816158	--	--	--	--	--	--	--	--
0.709	0.197444	0.709	0.17972	0.709	0.144683	0.709	0.0812036	--	--	--	--	--	--	--	--
0.71	0.195383	0.71	0.17972	0.71	0.143858	0.71	0.0803792	--	--	--	--	--	--	--	--
0.711	0.194147	0.711	0.17972	0.711	0.14427	0.711	0.0803792	--	--	--	--	--	--	--	--
0.712	0.194559	0.712	0.178483	0.712	0.143446	0.712	0.0807914	--	--	--	--	--	--	--	--
0.713	0.194147	0.713	0.176834	0.713	0.142209	0.713	0.0807914	--	--	--	--	--	--	--	--
0.714	0.193735	0.714	0.175185	0.714	0.141385	0.714	0.0795548	--	--	--	--	--	--	--	--
0.715	0.192498	0.715	0.175185	0.715	0.140561	0.715	0.0791426	--	--	--	--	--	--	--	--
0.716	0.190849	0.716	0.173949	0.716	0.138912	0.716	0.0783182	--	--	--	--	--	--	--	--
0.717	0.190025	0.717	0.173537	0.717	0.138087	0.717	0.077906	--	--	--	--	--	--	--	--
0.718	0.190437	0.718	0.171888	0.718	0.137675	0.718	0.077906	--	--	--	--	--	--	--	--
0.719	0.187552	0.719	0.171476	0.719	0.137263	0.719	0.0774938	--	--	--	--	--	--	--	--
0.72	0.187139	0.72	0.171476	0.72	0.137263	0.72	0.0770816	--	--	--	--	--	--	--	--
0.721	0.186727	0.721	0.171476	0.721	0.136439	0.721	0.0766694	--	--	--	--	--	--	--	--
0.722	0.185078	0.722	0.171063	0.722	0.136439	0.722	0.0762572	--	--	--	--	--	--	--	--
0.723	0.184666	0.723	0.169002	0.723	0.135614	0.723	0.075845	--	--	--	--	--	--	--	--
0.724	0.182605	0.724	0.167766	0.724	0.134378	0.724	0.0750206	--	--	--	--	--	--	--	--
0.725	0.181369	0.725	0.166529	0.725	0.134378	0.725	0.0754328	--	--	--	--	--	--	--	--
0.726	0.179308	0.726	0.166117	0.726	0.132317	0.726	0.0750206	--	--	--	--	--	--	--	--
0.727	0.177659	0.727	0.165705	0.727	0.13108	0.727	0.0741962	--	--	--	--	--	--	--	--
0.728	0.176422	0.728	0.165705	0.728	0.129019	0.728	0.0733718	--	--	--	--	--	--	--	--
0.729	0.176422	0.729	0.16488	0.729	0.129019	0.729	0.0733718	--	--	--	--	--	--	--	--
0.73	0.17601	0.73	0.164468	0.73	0.128607	0.73	0.0733718	--	--	--	--	--	--	--	--
0.731	0.174361	0.731	0.164056	0.731	0.126958	0.731	0.0725474	--	--	--	--	--	--	--	--
0.732	0.173949	0.732	0.163232	0.732	0.126134	0.732	0.0725474	--	--	--	--	--	--	--	--
0.733	0.171063	0.733	0.163232	0.733	0.125721	0.733	0.0721352	--	--	--	--	--	--	--	--
0.734	0.170651	0.734	0.161995	0.734	0.124485	0.734	0.071723	--	--	--	--	--	--	--	--
0.735	0.169002	0.735	0.160758	0.735	0.122836	0.735	0.071723	--	--	--	--	--	--	--	--
0.736	0.168178	0.736	0.159934	0.736	0.122424	0.736	0.071723	--	--	--	--	--	--	--	--
0.737	0.167354	0.737	0.15911	0.737	0.122012	0.737	0.0713108	--	--	--	--	--	--	--	--
0.738	0.166941	0.738	0.15911	0.738	0.121187	0.738	0.0713108	--	--	--	--	--	--	--	--
0.739	0.164468	0.739	0.157873	0.739	0.120775	0.739	0.0713108	--	--	--	--	--	--	--	--
0.74	0.163232	0.74	0.157461	0.74	0.119951	0.74	0.0708986	--	--	--	--	--	--	--	--
0.741	0.163644	0.741	0.155812	0.741	0.118714	0.741	0.0700742	--	--	--	--	--	--	--	--
0.742	0.162407	0.742	0.154988	0.742	0.118714	0.742	0.0700742	--	--	--	--	--	--	--	--
0.743	0.161995	0.743	0.154575	0.743	0.11789	0.743	0.0692498	--	--	--	--	--	--	--	--
0.744	0.160346	0.744	0.153751	0.744	0.117065	0.744	0.0688376	--	--	--	--	--	--	--	--
0.745	0.159934	0.745	0.152514	0.745	0.115829	0.745	0.0688376	--	--	--	--	--	--	--	--
0.746	0.15911	0.746	0.15169	0.746	0.115829	0.746	0.0684254	--	--	--	--	--	--	--	--
0.747	0.157461	0.747	0.149217	0.747	0.115004	0.747	0.0680132	--	--	--	--	--	--	--	--
0.748	0.157873	0.748	0.149217	0.748	0.114592	0.748	0.0680132	--	--	--	--	--	--	--	--
0.749	0.157049	0.749	0.148392	0.749	0.11418	0.749	0.0680132	--	--	--	--	--	--	--	--
0.75	0.156224	0.75	0.14798	0.75	0.112531	0.75	0.067601	--	--	--	--	--	--	--	--
0.751	0.156224	0.751	0.147156	0.751	0.111707	0.751	0.0667766	--	--	--	--	--	--	--	--
0.752	0.155812	0.752	0.146744	0.752	0.110882	0.752	0.0659522	--	--	--	--	--	--	--	--
0.753	0.154163	0.753	0.145507	0.753	0.110058	0.753	0.0659522	--	--	--	--	--	--	--	--
0.754	0.153339	0.754	0.144683	0.754	0.110058	0.754	0.0651278	--	--	--	--	--	--	--	--
0.755	0.153339	0.755	0.143446	0.755	0.110058	0.755	0.0651278	--	--	--	--	--	--	--	--
0.756	0.152514	0.756	0.143034	0.756	0.109233	0.756	0.0647156	--	--	--	--	--	--	--	--
0.757	0.15169	0.757	0.142622	0.757	0.108821	0.757	0.0638912	--	--	--	--	--	--	--	--
0.758	0.150453	0.758	0.143034	0.758	0.107585	0.758	0.0638912	--	--	--	--	--	--	--	--
0.759	0.149217	0.759	0.141797	0.759	0.107172	0.759	0.063479	--	--	--	--	--	--	--	--
0.76	0.14798	0.76	0.140148	0.76	0.10676	0.76	0.0630668	--	--	--	--	--	--	--	--
0.761	0.145919	0.761	0.139736	0.761	0.106348	0.761	0.0626546	--	--	--	--	--	--	--	--
0.762	0.143446	0.762	0.138087	0.762	0.106348	0.762	0.0622424	--	--	--	--	--	--	--	--
0.763	0.140973	0.763	0.137263	0.763	0.105523	0.763	0.0622424	--	--	--	--	--	--	--	--
0.764	0.140561	0.764	0.137263	0.764	0.105111	0.764	0.0618302	--	--	--	--	--	--	--	--
0.765	0.139324	0.765	0.136851	0.765	0.103462	0.765	0.0618302	--	--	--	--	--	--	--	--
0.766	0.137675	0.766	0.135202	0.766	0.10305	0.766	0.0618302	--	--	--	--	--	--	--	--
0.767	0.136851	0.767	0.133553	0.767	0.102226	0.767	0.0605936	--	--	--	--	--	--	--	--
0.768	0.136026	0.768	0.131492	0.768	0.100989	0.768	0.0597692	--	--	--	--	--	--	--	--
0.769	0.13479	0.769	0.129843	0.769	0.0997527	0.769	0.0589448	--	--	--	--	--	--	--	--
0.77	0.13479	0.77	0.128195	0.77	0.0997527	0.77	0.0589448	--	--	--	--	--	--	--	--
0.771	0.13479	0.771	0.12737	0.771	0.0972795	0.771	0.0581204	--	--	--	--	--	--	--	--
0.772	0.132729	0.772	0.126958	0.772	0.0964551	0.772	0.0581204	--	--	--	--	--	--	--	--
0.773	0.131904	0.773	0.126134	0.773	0.0956307	0.773	0.057296	--	--	--	--	--	--	--	--
0.774	0.131904	0.774	0.125309	0.774	0.0948063	0.774	0.057296	--	--	--	--	--	--	--	--
0.775	0.131492	0.775	0.124485	0.775	0.0943941	0.775	0.057296	--	--	--	--	--	--	--	--
0.776	0.13108	0.776	0.124073	0.776	0.0948063	0.776	0.0568838	--	--	--	--	--	--	--	--
0.777	0.130256	0.777	0.123248	0.777	0.0943941	0.777	0.0568838	--	--	--	--	--	--	--	--
0.778	0.129019	0.778	0.122012	0.778	0.0939819	0.778	0.0560594	--	--	--	--	--	--	--	--
0.779	0.128607	0.779	0.121187	0.779	0.0935697	0.779	0.0556472	--	--	--	--	--	--	--	--
0.78	0.127782	0.78	0.119951	0.78	0.0935697	0.78	0.0556472	--	--	--	--	--	--	--	--
0.781	0.126958	0.781	0.118714	0.781	0.0931575	0.781	0.0556472	--	--	--	--	--	--	--	--
0.782	0.125309	0.782	0.11789	0.782	0.0919209	0.782	0.0556472	--	--	--	--	--	--	--	--
0.783	0.124897	0.783	0.116653	0.783	0.0915087	0.783	0.0556472	--	--	--	--	--	--	--	--
0.784	0.123248	0.784	0.116653	0.784	0.0902721	0.784	0.0548228	--	--	--	--	--	--	--	--
0.785	0.122424	0.785	0.115829	0.785	0.0890354	0.785	0.0544106	--	--	--	--	--	--	--	--
0.786	0.121599	0.786	0.115416	0.786	0.088211	0.786	0.0539984	--	--	--	--	--	--	--	--
0.787	0.120775	0.787	0.115004	0.787	0.0886232	0.787	0.0535862	--	--	--	--	--	--	--	--
0.788	0.119538	0.788	0.114592	0.788	0.0886232	0.788	0.0523495	--	--	--	--	--	--	--	--
0.789	0.118714	0.789	0.113355	0.789	0.0886232	0.789	0.0519373	--	--	--	--	--	--	--	--
0.79	0.11789	0.79	0.111294	0.79	0.0877988	0.79	0.0519373	--	--	--	--	--	--	--	--
0.791	0.116241	0.791	0.111707	0.791	0.0877988	0.791	0.0519373	--	--	--	--	--	--	--	--
0.792	0.116241	0.792	0.110882	0.792	0.0869744	0.792	0.0519373	--	--	--	--	--	--	--	--
0.793	0.114592	0.793	0.109646	0.793	0.0869744	0.793	0.0519373	--	--	--	--	--	--	--	--
0.794	0.11418	0.794	0.107585	0.794	0.08615	0.794	0.0511129	--	--	--	--	--	--	--	--
0.795	0.11418	0.795	0.107585	0.795	0.0853256	0.795	0.0502885	--	--	--	--	--	--	--	--
0.796	0.113768	0.796	0.107997	0.796	0.0853256	0.796	0.0502885	--	--	--	--	--	--	--	--
0.797	0.113355	0.797	0.107172	0.797	0.0849134	0.797	0.0502885	--	--	--	--	--	--	--	--
0.798	0.112531	0.798	0.106348	0.798	0.0849134	0.798	0.0502885	--	--	--	--	--	--	--	--
0.799	0.110882	0.799	0.105936	0.799	0.0849134	0.799	0.0494641	--	--	--	--	--	--	--	--
0.8	0.11047	0.8	0.106348	0.8	0.0849134	0.8	0.0490519	--	--	--	--	--	--	--	--
0.801	0.110058	0.801	0.105936	0.801	0.0845012	0.801	0.0486397	--	--	--	--	--	--	--	--
0.802	0.107997	0.802	0.105523	0.802	0.0828524	0.802	0.0482275	--	--	--	--	--	--	--	--
0.803	0.106348	0.803	0.103875	0.803	0.082028	0.803	0.0469909	--	--	--	--	--	--	--	--
0.804	0.105936	0.804	0.103462	0.804	0.082028	0.804	0.0461665	--	--	--	--	--	--	--	--
0.805	0.105111	0.805	0.103462	0.805	0.0807914	0.805	0.0457543	--	--	--	--	--	--	--	--
0.806	0.105111	0.806	0.103462	0.806	0.079967	0.806	0.0457543	--	--	--	--	--	--	--	--
0.807	0.103462	0.807	0.102226	0.807	0.0803792	0.807	0.0457543	--	--	--	--	--	--	--	--
0.808	0.10305	0.808	0.101814	0.808	0.0795548	0.808	0.0457543	--	--	--	--	--	--	--	--
0.809	0.102226	0.809	0.100165	0.809	0.0795548	0.809	0.0457543	--	--	--	--	--	--	--	--
0.81	0.101814	0.81	0.0997527	0.81	0.0787304	0.81	0.0457543	--	--	--	--	--	--	--	--
0.811	0.101401	0.811	0.0981039	0.811	0.0783182	0.811	0.0457543	--	--	--	--	--	--	--	--
0.812	0.100165	0.812	0.0976917	0.812	0.077906	0.812	0.0449299	--	--	--	--	--	--	--	--
0.813	0.0993405	0.813	0.0976917	0.813	0.0774938	0.813	0.0449299	--	--	--	--	--	--	--	--
0.814	0.0981039	0.814	0.0976917	0.814	0.0770816	0.814	0.0449299	--	--	--	--	--	--	--	--
0.815	0.0972795	0.815	0.0968673	0.815	0.0766694	0.815	0.0445177	--	--	--	--	--	--	--	--
0.816	0.0968673	0.816	0.0964551	0.816	0.0762572	0.816	0.0445177	--	--	--	--	--	--	--	--
0.817	0.0964551	0.817	0.0956307	0.817	0.0746084	0.817	0.0445177	--	--	--	--	--	--	--	--
0.818	0.0960429	0.818	0.0956307	0.818	0.073784	0.818	0.0441055	--	--	--	--	--	--	--	--
0.819	0.0956307	0.819	0.0952185	0.819	0.0733718	0.819	0.0436933	--	--	--	--	--	--	--	--
0.82	0.0943941	0.82	0.0948063	0.82	0.0729596	0.82	0.0436933	--	--	--	--	--	--	--	--
0.821	0.0943941	0.821	0.0939819	0.821	0.0721352	0.821	0.0436933	--	--	--	--	--	--	--	--
0.822	0.0943941	0.822	0.0935697	0.822	0.0713108	0.822	0.0432811	--	--	--	--	--	--	--	--
0.823	0.0931575	0.823	0.0935697	0.823	0.0708986	0.823	0.0428689	--	--	--	--	--	--	--	--
0.824	0.0927453	0.824	0.0927453	0.824	0.069662	0.824	0.0428689	--	--	--	--	--	--	--	--
0.825	0.0923331	0.825	0.0923331	0.825	0.0692498	0.825	0.0424567	--	--	--	--	--	--	--	--
0.826	0.0910965	0.826	0.0927453	0.826	0.0692498	0.826	0.0416323	--	--	--	--	--	--	--	--
0.827	0.0910965	0.827	0.0919209	0.827	0.0688376	0.827	0.0412201	--	--	--	--	--	--	--	--
0.828	0.0898599	0.828	0.0915087	0.828	0.0680132	0.828	0.0403957	--	--	--	--	--	--	--	--
0.829	0.0898599	0.829	0.0915087	0.829	0.0680132	0.829	0.0399835	--	--	--	--	--	--	--	--
0.83	0.0894477	0.83	0.0906843	0.83	0.0663644	0.83	0.0399835	--	--	--	--	--	--	--	--
0.831	0.0877988	0.831	0.0894477	0.831	0.0651278	0.831	0.0387469	--	--	--	--	--	--	--	--
0.832	0.0886232	0.832	0.0886232	0.832	0.0647156	0.832	0.0391591	--	--	--	--	--	--	--	--
0.833	0.0886232	0.833	0.0873866	0.833	0.0638912	0.833	0.0387469	--	--	--	--	--	--	--	--
0.834	0.0886232	0.834	0.0865622	0.834	0.063479	0.834	0.0387469	--	--	--	--	--	--	--	--
0.835	0.0877988	0.835	0.0857378	0.835	0.0626546	0.835	0.0387469	--	--	--	--	--	--	--	--
0.836	0.0877988	0.836	0.0849134	0.836	0.0626546	0.836	0.0383347	--	--	--	--	--	--	--	--
0.837	0.0873866	0.837	0.0849134	0.837	0.0618302	0.837	0.0383347	--	--	--	--	--	--	--	--
0.838	0.0857378	0.838	0.0845012	0.838	0.0618302	0.838	0.0375103	--	--	--	--	--	--	--	--
0.839	0.0849134	0.839	0.084089	0.839	0.0605936	0.839	0.0366859	--	--	--	--	--	--	--	--
0.84	0.0845012	0.84	0.0828524	0.84	0.0597692	0.84	0.0370981	--	--	--	--	--	--	--	--
0.841	0.0832646	0.841	0.082028	0.841	0.059357	0.841	0.0370981	--	--	--	--	--	--	--	--
0.842	0.082028	0.842	0.0807914	0.842	0.0589448	0.842	0.0366859	--	--	--	--	--	--	--	--
0.843	0.082028	0.843	0.0803792	0.843	0.0585326	0.843	0.0366859	--	--	--	--	--	--	--	--
0.844	0.0807914	0.844	0.0791426	0.844	0.0585326	0.844	0.0354493	--	--	--	--	--	--	--	--
0.845	0.0807914	0.845	0.0795548	0.845	0.0577082	0.845	0.0354493	--	--	--	--	--	--	--	--
0.846	0.0812036	0.846	0.0791426	0.846	0.0568838	0.846	0.0350371	--	--	--	--	--	--	--	--
0.847	0.0812036	0.847	0.0774938	0.847	0.0556472	0.847	0.0342127	--	--	--	--	--	--	--	--
0.848	0.0803792	0.848	0.0770816	0.848	0.0548228	0.848	0.0342127	--	--	--	--	--	--	--	--
0.849	0.079967	0.849	0.0766694	0.849	0.0548228	0.849	0.0342127	--	--	--	--	--	--	--	--
0.85	0.0787304	0.85	0.0754328	0.85	0.0544106	0.85	0.0338005	--	--	--	--	--	--	--	--
0.851	0.077906	0.851	0.0750206	0.851	0.0531739	0.851	0.0333883	--	--	--	--	--	--	--	--
0.852	0.0766694	0.852	0.0746084	0.852	0.0523495	0.852	0.0329761	--	--	--	--	--	--	--	--
0.853	0.0766694	0.853	0.0746084	0.853	0.0523495	0.853	0.0329761	--	--	--	--	--	--	--	--
0.854	0.0762572	0.854	0.0741962	0.854	0.0519373	0.854	0.0325639	--	--	--	--	--	--	--	--
0.855	0.0762572	0.855	0.0729596	0.855	0.0515251	0.855	0.0325639	--	--	--	--	--	--	--	--
0.856	0.0746084	0.856	0.0721352	0.856	0.0498763	0.856	0.0325639	--	--	--	--	--	--	--	--
0.857	0.0750206	0.857	0.071723	0.857	0.0498763	0.857	0.0325639	--	--	--	--	--	--	--	--
0.858	0.0746084	0.858	0.071723	0.858	0.0494641	0.858	0.0325639	--	--	--	--	--	--	--	--
0.859	0.0733718	0.859	0.071723	0.859	0.0494641	0.859	0.0329761	--	--	--	--	--	--	--	--
0.86	0.073784	0.86	0.071723	0.86	0.0494641	0.86	0.0329761	--	--	--	--	--	--	--	--
0.861	0.0733718	0.861	0.071723	0.861	0.0490519	0.861	0.0329761	--	--	--	--	--	--	--	--
0.862	0.073784	0.862	0.0721352	0.862	0.0490519	0.862	0.0329761	--	--	--	--	--	--	--	--
0.863	0.0729596	0.863	0.0713108	0.863	0.0490519	0.863	0.0329761	--	--	--	--	--	--	--	--
0.864	0.0721352	0.864	0.0704864	0.864	0.0474031	0.864	0.0329761	--	--	--	--	--	--	--	--
0.865	0.071723	0.865	0.0692498	0.865	0.0474031	0.865	0.0333883	--	--	--	--	--	--	--	--
0.866	0.071723	0.866	0.0680132	0.866	0.0474031	0.866	0.0333883	--	--	--	--	--	--	--	--
0.867	0.0708986	0.867	0.0680132	0.867	0.0474031	0.867	0.0333883	--	--	--	--	--	--	--	--
0.868	0.0704864	0.868	0.067601	0.868	0.0469909	0.868	0.0333883	--	--	--	--	--	--	--	--
0.869	0.0704864	0.869	0.067601	0.869	0.0469909	0.869	0.0333883	--	--	--	--	--	--	--	--
0.87	0.0704864	0.87	0.067601	0.87	0.0465787	0.87	0.0329761	--	--	--	--	--	--	--	--
0.871	0.0704864	0.871	0.0663644	0.871	0.0465787	0.871	0.0325639	--	--	--	--	--	--	--	--
0.872	0.0692498	0.872	0.0663644	0.872	0.0465787	0.872	0.0325639	--	--	--	--	--	--	--	--
0.873	0.0667766	0.873	0.0663644	0.873	0.0465787	0.873	0.0325639	--	--	--	--	--	--	--	--
0.874	0.0663644	0.874	0.0663644	0.874	0.0453421	0.874	0.0325639	--	--	--	--	--	--	--	--
0.875	0.0659522	0.875	0.06554	0.875	0.0453421	0.875	0.0329761	--	--	--	--	--	--	--	--
0.876	0.0651278	0.876	0.0647156	0.876	0.0453421	0.876	0.0325639	--	--	--	--	--	--	--	--
0.877	0.0647156	0.877	0.0647156	0.877	0.0441055	0.877	0.0325639	--	--	--	--	--	--	--	--
0.878	0.0638912	0.878	0.0643034	0.878	0.0436933	0.878	0.0325639	--	--	--	--	--	--	--	--
0.879	0.063479	0.879	0.0626546	0.879	0.0432811	0.879	0.0325639	--	--	--	--	--	--	--	--
0.88	0.063479	0.88	0.0622424	0.88	0.0432811	0.88	0.0325639	--	--	--	--	--	--	--	--
0.881	0.063479	0.881	0.0622424	0.881	0.0432811	0.881	0.0325639	--	--	--	--	--	--	--	--
0.882	0.0630668	0.882	0.0610058	0.882	0.0432811	0.882	0.0325639	--	--	--	--	--	--	--	--
0.883	0.0630668	0.883	0.0605936	0.883	0.0441055	0.883	0.0313273	--	--	--	--	--	--	--	--
0.884	0.0630668	0.884	0.0589448	0.884	0.0441055	0.884	0.0313273	--	--	--	--	--	--	--	--
0.885	0.0626546	0.885	0.0585326	0.885	0.0432811	0.885	0.0309151	--	--	--	--	--	--	--	--
0.886	0.0626546	0.886	0.0585326	0.886	0.0420445	0.886	0.0313273	--	--	--	--	--	--	--	--
0.887	0.0626546	0.887	0.0585326	0.887	0.0412201	0.887	0.0313273	--	--	--	--	--	--	--	--
0.888	0.0626546	0.888	0.057296	0.888	0.0403957	0.888	0.0309151	--	--	--	--	--	--	--	--
0.889	0.0618302	0.889	0.057296	0.889	0.0403957	0.889	0.0309151	--	--	--	--	--	--	--	--
0.89	0.0618302	0.89	0.0560594	0.89	0.0403957	0.89	0.0296785	--	--	--	--	--	--	--	--
0.891	0.061418	0.891	0.0560594	0.891	0.0403957	0.891	0.0296785	--	--	--	--	--	--	--	--
0.892	0.0605936	0.892	0.0548228	0.892	0.0399835	0.892	0.0296785	--	--	--	--	--	--	--	--
0.893	0.0610058	0.893	0.0548228	0.893	0.0391591	0.893	0.0288541	--	--	--	--	--	--	--	--
0.894	0.0605936	0.894	0.0548228	0.894	0.0383347	0.894	0.0284419	--	--	--	--	--	--	--	--
0.895	0.0597692	0.895	0.0544106	0.895	0.0379225	0.895	0.0280297	--	--	--	--	--	--	--	--
0.896	0.059357	0.896	0.0544106	0.896	0.0375103	0.896	0.0280297	--	--	--	--	--	--	--	--
0.897	0.059357	0.897	0.0544106	0.897	0.0370981	0.897	0.0280297	--	--	--	--	--	--	--	--
0.898	0.059357	0.898	0.0544106	0.898	0.0362737	0.898	0.0280297	--	--	--	--	--	--	--	--
0.899	0.0589448	0.899	0.0535862	0.899	0.0358615	0.899	0.0276175	--	--	--	--	--	--	--	--
0.9	0.0589448	0.9	0.0531739	0.9	0.0354493	0.9	0.0272053	--	--	--	--	--	--	--	--
0.901	0.0585326	0.901	0.0519373	0.901	0.0346249	0.901	0.0272053	--	--	--	--	--	--	--	--
0.902	0.0581204	0.902	0.0511129	0.902	0.0342127	0.902	0.0272053	--	--	--	--	--	--	--	--
0.903	0.057296	0.903	0.0511129	0.903	0.0342127	0.903	0.0272053	--	--	--	--	--	--	--	--
0.904	0.0568838	0.904	0.0511129	0.904	0.0342127	0.904	0.0267931	--	--	--	--	--	--	--	--
0.905	0.0564716	0.905	0.0507007	0.905	0.0333883	0.905	0.0263809	--	--	--	--	--	--	--	--
0.906	0.0560594	0.906	0.0498763	0.906	0.0333883	0.906	0.0263809	--	--	--	--	--	--	--	--
0.907	0.0548228	0.907	0.0498763	0.907	0.0329761	0.907	0.0263809	--	--	--	--	--	--	--	--
0.908	0.0531739	0.908	0.0490519	0.908	0.0321517	0.908	0.0259687	--	--	--	--	--	--	--	--
0.909	0.0535862	0.909	0.0486397	0.909	0.0321517	0.909	0.0255565	--	--	--	--	--	--	--	--
0.91	0.0527617	0.91	0.0486397	0.91	0.0321517	0.91	0.0255565	--	--	--	--	--	--	--	--
0.911	0.0519373	0.911	0.0486397	0.911	0.0317395	0.911	0.0255565	--	--	--	--	--	--	--	--
0.912	0.0515251	0.912	0.0478153	0.912	0.0317395	0.912	0.0255565	--	--	--	--	--	--	--	--
0.913	0.0515251	0.913	0.0469909	0.913	0.0317395	0.913	0.0251443	--	--	--	--	--	--	--	--
0.914	0.0511129	0.914	0.0465787	0.914	0.0317395	0.914	0.0251443	--	--	--	--	--	--	--	--
0.915	0.0502885	0.915	0.0465787	0.915	0.0317395	0.915	0.0251443	--	--	--	--	--	--	--	--
0.916	0.0486397	0.916	0.0465787	0.916	0.0309151	0.916	0.0251443	--	--	--	--	--	--	--	--
0.917	0.0486397	0.917	0.0461665	0.917	0.0300907	0.917	0.0251443	--	--	--	--	--	--	--	--
0.918	0.0486397	0.918	0.0457543	0.918	0.0300907	0.918	0.0251443	--	--	--	--	--	--	--	--
0.919	0.0486397	0.919	0.0457543	0.919	0.0296785	0.919	0.0251443	--	--	--	--	--	--	--	--
0.92	0.0486397	0.92	0.0457543	0.92	0.0296785	0.92	0.0251443	--	--	--	--	--	--	--	--
0.921	0.0478153	0.921	0.0461665	0.921	0.0296785	0.921	0.0247321	--	--	--	--	--	--	--	--
0.922	0.0474031	0.922	0.0461665	0.922	0.0284419	0.922	0.0243199	--	--	--	--	--	--	--	--
0.923	0.0474031	0.923	0.0461665	0.923	0.0288541	0.923	0.0243199	--	--	--	--	--	--	--	--
0.924	0.0474031	0.924	0.0457543	0.924	0.0288541	0.924	0.0243199	--	--	--	--	--	--	--	--
0.925	0.0474031	0.925	0.0449299	0.925	0.0284419	0.925	0.0243199	--	--	--	--	--	--	--	--
0.926	0.0474031	0.926	0.0449299	0.926	0.0284419	0.926	0.0239077	--	--	--	--	--	--	--	--
0.927	0.0469909	0.927	0.0445177	0.927	0.0280297	0.927	0.0239077	--	--	--	--	--	--	--	--
0.928	0.0469909	0.928	0.0445177	0.928	0.0280297	0.928	0.0234955	--	--	--	--	--	--	--	--
0.929	0.0461665	0.929	0.0436933	0.929	0.0276175	0.929	0.0234955	--	--	--	--	--	--	--	--
0.93	0.0449299	0.93	0.0436933	0.93	0.0272053	0.93	0.0234955	--	--	--	--	--	--	--	--
0.931	0.0449299	0.931	0.0424567	0.931	0.0272053	0.931	0.0234955	--	--	--	--	--	--	--	--
0.932	0.0445177	0.932	0.0424567	0.932	0.0272053	0.932	0.0239077	--	--	--	--	--	--	--	--
0.933	0.0445177	0.933	0.0420445	0.933	0.0259687	0.933	0.0230833	--	--	--	--	--	--	--	--
0.934	0.0445177	0.934	0.0420445	0.934	0.0251443	0.934	0.0226711	--	--	--	--	--	--	--	--
0.935	0.0441055	0.935	0.0420445	0.935	0.0251443	0.935	0.0226711	--	--	--	--	--	--	--	--
0.936	0.0441055	0.936	0.0420445	0.936	0.0251443	0.936	0.0222589	--	--	--	--	--	--	--	--
0.937	0.0436933	0.937	0.0412201	0.937	0.0251443	0.937	0.0218467	--	--	--	--	--	--	--	--
0.938	0.0436933	0.938	0.0412201	0.938	0.0247321	0.938	0.0206101	--	--	--	--	--	--	--	--
0.939	0.0441055	0.939	0.0403957	0.939	0.0239077	0.939	0.0197857	--	--	--	--	--	--	--	--
0.94	0.0432811	0.94	0.0399835	0.94	0.0230833	0.94	0.0197857	--	--	--	--	--	--	--	--
0.941	0.0428689	0.941	0.0395713	0.941	0.0230833	0.941	0.0197857	--	--	--	--	--	--	--	--
0.942	0.0428689	0.942	0.0387469	0.942	0.0226711	0.942	0.0197857	--	--	--	--	--	--	--	--
0.943	0.0428689	0.943	0.0387469	0.943	0.0226711	0.943	0.0197857	--	--	--	--	--	--	--	--
0.944	0.0424567	0.944	0.0387469	0.944	0.0214345	0.944	0.0197857	--	--	--	--	--	--	--	--
0.945	0.0420445	0.945	0.0387469	0.945	0.0210223	0.945	0.0197857	--	--	--	--	--	--	--	--
0.946	0.0420445	0.946	0.0383347	0.946	0.0210223	0.946	0.0193735	--	--	--	--	--	--	--	--
0.947	0.0416323	0.947	0.0383347	0.947	0.0210223	0.947	0.0193735	--	--	--	--	--	--	--	--
0.948	0.0416323	0.948	0.0379225	0.948	0.0210223	0.948	0.0193735	--	--	--	--	--	--	--	--
0.949	0.0416323	0.949	0.0379225	0.949	0.0214345	0.949	0.0193735	--	--	--	--	--	--	--	--
0.95	0.0412201	0.95	0.0366859	0.95	0.0214345	0.95	0.0193735	--	--	--	--	--	--	--	--
0.951	0.0412201	0.951	0.0366859	0.951	0.0210223	0.951	0.0193735	--	--	--	--	--	--	--	--
0.952	0.0408079	0.952	0.0366859	0.952	0.0206101	0.952	0.0193735	--	--	--	--	--	--	--	--
0.953	0.0408079	0.953	0.0366859	0.953	0.0206101	0.953	0.0193735	--	--	--	--	--	--	--	--
0.954	0.0408079	0.954	0.0366859	0.954	0.0206101	0.954	0.0189613	--	--	--	--	--	--	--	--
0.955	0.0408079	0.955	0.0366859	0.955	0.0206101	0.955	0.0189613	--	--	--	--	--	--	--	--
0.956	0.0403957	0.956	0.0358615	0.956	0.0201979	0.956	0.0181369	--	--	--	--	--	--	--	--
0.957	0.0403957	0.957	0.0354493	0.957	0.0201979	0.957	0.0181369	--	--	--	--	--	--	--	--
0.958	0.0399835	0.958	0.0350371	0.958	0.0193735	0.958	0.0181369	--	--	--	--	--	--	--	--
0.959	0.0391591	0.959	0.0354493	0.959	0.0189613	0.959	0.0181369	--	--	--	--	--	--	--	--
0.96	0.0387469	0.96	0.0354493	0.96	0.0189613	0.96	0.0181369	--	--	--	--	--	--	--	--
0.961	0.0387469	0.961	0.0346249	0.961	0.0189613	0.961	0.0181369	--	--	--	--	--	--	--	--
0.962	0.0379225	0.962	0.0342127	0.962	0.0189613	0.962	0.0181369	--	--	--	--	--	--	--	--
0.963	0.0375103	0.963	0.0338005	0.963	0.0185491	0.963	0.0177246	--	--	--	--	--	--	--	--
0.964	0.0366859	0.964	0.0338005	0.964	0.0185491	0.964	0.0177246	--	--	--	--	--	--	--	--
0.965	0.0366859	0.965	0.0338005	0.965	0.0181369	0.965	0.0173124	--	--	--	--	--	--	--	--
0.966	0.0366859	0.966	0.0329761	0.966	0.0181369	0.966	0.0173124	--	--	--	--	--	--	--	--
0.967	0.0362737	0.967	0.0329761	0.967	0.0181369	0.967	0.0173124	--	--	--	--	--	--	--	--
0.968	0.0354493	0.968	0.0329761	0.968	0.0177246	0.968	0.0169002	--	--	--	--	--	--	--	--
0.969	0.0350371	0.969	0.0329761	0.969	0.0177246	0.969	0.0173124	--	--	--	--	--	--	--	--
0.97	0.0346249	0.97	0.0329761	0.97	0.0169002	0.97	0.0173124	--	--	--	--	--	--	--	--
0.971	0.0346249	0.971	0.0329761	0.971	0.0169002	0.971	0.0173124	--	--	--	--	--	--	--	--
0.972	0.0342127	0.972	0.0317395	0.972	0.016488	0.972	0.0173124	--	--	--	--	--	--	--	--
0.973	0.0338005	0.973	0.0317395	0.973	0.016488	0.973	0.0173124	--	--	--	--	--	--	--	--
0.974	0.0333883	0.974	0.0321517	0.974	0.016488	0.974	0.0173124	--	--	--	--	--	--	--	--
0.975	0.0329761	0.975	0.0313273	0.975	0.0156636	0.975	0.0173124	--	--	--	--	--	--	--	--
0.976	0.0325639	0.976	0.0313273	0.976	0.0156636	0.976	0.0173124	--	--	--	--	--	--	--	--
0.977	0.0321517	0.977	0.0305029	0.977	0.0152514	0.977	0.0173124	--	--	--	--	--	--	--	--
0.978	0.0317395	0.978	0.0305029	0.978	0.0152514	0.978	0.0173124	--	--	--	--	--	--	--	--
0.979	0.0309151	0.979	0.0305029	0.979	0.0152514	0.979	0.0173124	--	--	--	--	--	--	--	--
0.98	0.0305029	0.98	0.0305029	0.98	0.0148392	0.98	0.0169002	--	--	--	--	--	--	--	--
0.981	0.0305029	0.981	0.0305029	0.981	0.014427	0.981	0.0160758	--	--	--	--	--	--	--	--
0.982	0.0305029	0.982	0.0300907	0.982	0.0140148	0.982	0.0160758	--	--	--	--	--	--	--	--
0.983	0.0300907	0.983	0.0300907	0.983	0.0136026	0.983	0.0156636	--	--	--	--	--	--	--	--
0.984	0.0296785	0.984	0.0300907	0.984	0.0136026	0.984	0.0152514	--	--	--	--	--	--	--	--
0.985	0.0296785	0.985	0.0305029	0.985	0.0131904	0.985	0.0152514	--	--	--	--	--	--	--	--
0.986	0.0292663	0.986	0.0305029	0.986	0.0131904	0.986	0.0152514	--	--	--	--	--	--	--	--
0.987	0.0288541	0.987	0.0300907	0.987	0.0127782	0.987	0.0148392	--	--	--	--	--	--	--	--
0.988	0.0284419	0.988	0.0300907	0.988	0.0127782	0.988	0.0148392	--	--	--	--	--	--	--	--
0.989	0.0284419	0.989	0.0300907	0.989	0.0127782	0.989	0.014427	--	--	--	--	--	--	--	--
0.99	0.0284419	0.99	0.0296785	0.99	0.0127782	0.99	0.0140148	--	--	--	--	--	--	--	--
0.991	0.0280297	0.991	0.0292663	0.991	0.012366	0.991	0.0140148	--	--	--	--	--	--	--	--
0.992	0.0263809	0.992	0.0288541	0.992	0.012366	0.992	0.0136026	--	--	--	--	--	--	--	--
0.993	0.0259687	0.993	0.0288541	0.993	0.012366	0.993	0.0136026	--	--	--	--	--	--	--	--
0.994	0.0251443	0.994	0.0288541	0.994	0.012366	0.994	0.0136026	--	--	--	--	--	--	--	--
0.995	0.0251443	0.995	0.0288541	0.995	0.012366	0.995	0.0136026	--	--	--	--	--	--	--	--
0.996	0.0251443	0.996	0.0288541	0.996	0.0119538	0.996	0.0136026	--	--	--	--	--	--	--	--
0.997	0.0251443	0.997	0.0284419	0.997	0.0119538	0.997	0.0136026	--	--	--	--	--	--	--	--
0.998	0.0251443	0.998	0.0284419	0.998	0.0115416	0.998	0.0136026	--	--	--	--	--	--	--	--
0.999	0.0251443	0.999	0.0272053	0.999	0.0115416	0.999	0.0136026	--	--	--	--	--	--	--	--
1	0.0251443	1	0.0272053	1	0.0115416	1	0.0131904	--	--	--	--	--	--	--	--
1.001	0.0247321	1.001	0.0272053	1.001	0.0115416	1.001	0.0131904	--	--	--	--	--	--	--	--
1.002	0.0239077	1.002	0.0267931	1.002	0.0115416	1.002	0.0131904	--	--	--	--	--	--	--	--
1.003	0.0239077	1.003	0.0267931	1.003	0.0115416	1.003	0.0131904	--	--	--	--	--	--	--	--
1.004	0.0239077	1.004	0.0267931	1.004	0.0115416	1.004	0.0131904	--	--	--	--	--	--	--	--
1.005	0.0234955	1.005	0.0267931	1.005	0.0115416	1.005	0.0131904	--	--	--	--	--	--	--	--
1.006	0.0230833	1.006	0.0267931	1.006	0.0115416	1.006	0.0127782	--	--	--	--	--	--	--	--
1.007	0.0230833	1.007	0.0267931	1.007	0.0115416	1.007	0.0127782	--	--	--	--	--	--	--	--
1.008	0.0230833	1.008	0.0267931	1.008	0.0115416	1.008	0.012366	--	--	--	--	--	--	--	--
1.009	0.0230833	1.009	0.0263809	1.009	0.0115416	1.009	0.012366	--	--	--	--	--	--	--	--
1.01	0.0226711	1.01	0.0263809	1.01	0.0115416	1.01	0.012366	--	--	--	--	--	--	--	--
1.011	0.0226711	1.011	0.0263809	1.011	0.0115416	1.011	0.012366	--	--	--	--	--	--	--	--
1.012	0.0226711	1.012	0.0263809	1.012	0.0115416	1.012	0.0119538	--	--	--	--	--	--	--	--
1.013	0.0226711	1.013	0.0263809	1.013	0.0115416	1.013	0.0119538	--	--	--	--	--	--	--	--
1.014	0.0222589	1.014	0.0263809	1.014	0.0115416	1.014	0.0115416	--	--	--	--	--	--	--	--
1.015	0.0226711	1.015	0.0263809	1.015	0.0111294	1.015	0.0115416	--	--	--	--	--	--	--	--
1.016	0.0222589	1.016	0.0259687	1.016	0.0111294	1.016	0.0115416	--	--	--	--	--	--	--	--
1.017	0.0222589	1.017	0.0259687	1.017	0.0107172	1.017	0.0115416	--	--	--	--	--	--	--	--
1.018	0.0222589	1.018	0.0251443	1.018	0.0107172	1.018	0.0111294	--	--	--	--	--	--	--	--
1.019	0.0218467	1.019	0.0247321	1.019	0.0107172	1.019	0.0111294	--	--	--	--	--	--	--	--
1.02	0.0218467	1.02	0.0247321	1.02	0.010305	1.02	0.0111294	--	--	--	--	--	--	--	--
1.021	0.0218467	1.021	0.0243199	1.021	0.010305	1.021	0.0107172	--	--	--	--	--	--	--	--
1.022	0.0218467	1.022	0.0243199	1.022	0.010305	1.022	0.0107172	--	--	--	--	--	--	--	--
1.023	0.0218467	1.023	0.0239077	1.023	0.010305	1.023	0.0107172	--	--	--	--	--	--	--	--
1.024	0.0214345	1.024	0.0239077	1.024	0.0107172	1.024	0.0107172	--	--	--	--	--	--	--	--
1.025	0.0214345	1.025	0.0239077	1.025	0.0107172	1.025	0.0107172	--	--	--	--	--	--	--	--
1.026	0.0214345	1.026	0.0226711	1.026	0.0107172	1.026	0.0107172	--	--	--	--	--	--	--	--
1.027	0.0210223	1.027	0.0222589	1.027	0.0107172	1.027	0.0107172	--	--	--	--	--	--	--	--
1.028	0.0210223	1.028	0.0222589	1.028	0.010305	1.028	0.0107172	--	--	--	--	--	--	--	--
1.029	0.0210223	1.029	0.0218467	1.029	0.010305	1.029	0.0107172	--	--	--	--	--	--	--	--
1.03	0.0210223	1.03	0.0218467	1.03	0.010305	1.03	0.0107172	--	--	--	--	--	--	--	--
1.031	0.0210223	1.031	0.0218467	1.031	0.010305	1.031	0.0107172	--	--	--	--	--	--	--	--
1.032	0.0210223	1.032	0.0218467	1.032	0.010305	1.032	0.0107172	--	--	--	--	--	--	--	--
1.033	0.0206101	1.033	0.0218467	1.033	0.010305	1.033	0.0107172	--	--	--	--	--	--	--	--
1.034	0.0206101	1.034	0.0214345	1.034	0.010305	1.034	0.0107172	--	--	--	--	--	--	--	--
1.035	0.0206101	1.035	0.0218467	1.035	0.0107172	1.035	0.010305	--	--	--	--	--	--	--	--
1.036	0.0206101	1.036	0.0214345	1.036	0.0111294	1.036	0.00989283	--	--	--	--	--	--	--	--
1.037	0.0197857	1.037	0.0214345	1.037	0.0111294	1.037	0.00989283	--	--	--	--	--	--	--	--
1.038	0.0197857	1.038	0.0210223	1.038	0.0111294	1.038	0.00989283	--	--	--	--	--	--	--	--
1.039	0.0193735	1.039	0.0210223	1.039	0.0111294	1.039	0.00989283	--	--	--	--	--	--	--	--
1.04	0.0193735	1.04	0.0210223	1.04	0.0111294	1.04	0.00989283	--	--	--	--	--	--	--	--
1.041	0.0193735	1.041	0.0206101	1.041	0.0111294	1.041	0.00989283	--	--	--	--	--	--	--	--
1.042	0.0193735	1.042	0.0201979	1.042	0.0111294	1.042	0.00989283	--	--	--	--	--	--	--	--
1.043	0.0189613	1.043	0.0193735	1.043	0.0111294	1.043	0.00989283	--	--	--	--	--	--	--	--
1.044	0.0185491	1.044	0.0189613	1.044	0.0111294	1.044	0.00989283	--	--	--	--	--	--	--	--
1.045	0.0185491	1.045	0.0189613	1.045	0.0111294	1.045	0.00948063	--	--	--	--	--	--	--	--
1.046	0.0177246	1.046	0.0189613	1.046	0.0107172	1.046	0.00948063	--	--	--	--	--	--	--	--
1.047	0.0177246	1.047	0.0189613	1.047	0.010305	1.047	0.00948063	--	--	--	--	--	--	--	--
1.048	0.0177246	1.048	0.0189613	1.048	0.010305	1.048	0.00906843	--	--	--	--	--	--	--	--
1.049	0.0177246	1.049	0.0189613	1.049	0.00989283	1.049	0.00906843	--	--	--	--	--	--	--	--
1.05	0.0177246	1.05	0.0185491	1.05	0.00989283	1.05	0.00906843	--	--	--	--	--	--	--	--
1.051	0.0173124	1.051	0.0185491	1.051	0.00989283	1.051	0.00906843	--	--	--	--	--	--	--	--
1.052	0.0169002	1.052	0.0185491	1.052	0.00948063	1.052	0.00906843	--	--	--	--	--	--	--	--
1.053	0.0169002	1.053	0.0185491	1.053	0.00948063	1.053	0.00906843	--	--	--	--	--	--	--	--
1.054	0.016488	1.054	0.0185491	1.054	0.00948063	1.054	0.00906843	--	--	--	--	--	--	--	--
1.055	0.016488	1.055	0.0177246	1.055	0.00948063	1.055	0.00865622	--	--	--	--	--	--	--	--
1.056	0.016488	1.056	0.0177246	1.056	0.00906843	1.056	0.00865622	--	--	--	--	--	--	--	--
1.057	0.0160758	1.057	0.0173124	1.057	0.00906843	1.057	0.00865622	--	--	--	--	--	--	--	--
1.058	0.0152514	1.058	0.0173124	1.058	0.00906843	1.058	0.00865622	--	--	--	--	--	--	--	--
1.059	0.0152514	1.059	0.0169002	1.059	0.00948063	1.059	0.00865622	--	--	--	--	--	--	--	--
1.06	0.0152514	1.06	0.0169002	1.06	0.00948063	1.06	0.00824402	--	--	--	--	--	--	--	--
1.061	0.0148392	1.061	0.016488	1.061	0.00948063	1.061	0.00824402	--	--	--	--	--	--	--	--
1.062	0.0148392	1.062	0.016488	1.062	0.00948063	1.062	0.00824402	--	--	--	--	--	--	--	--
1.063	0.0148392	1.063	0.0160758	1.063	0.00989283	1.063	0.00824402	--	--	--	--	--	--	--	--
1.064	0.014427	1.064	0.0156636	1.064	0.00948063	1.064	0.00783182	--	--	--	--	--	--	--	--
1.065	0.0140148	1.065	0.0152514	1.065	0.00948063	1.065	0.00783182	--	--	--	--	--	--	--	--
1.066	0.0140148	1.066	0.0148392	1.066	0.00948063	1.066	0.00741962	--	--	--	--	--	--	--	--
1.067	0.0140148	1.067	0.0148392	1.067	0.00948063	1.067	0.00741962	--	--	--	--	--	--	--	--
1.068	0.0136026	1.068	0.0148392	1.068	0.00948063	1.068	0.00741962	--	--	--	--	--	--	--	--
1.069	0.0136026	1.069	0.0148392	1.069	0.00948063	1.069	0.00741962	--	--	--	--	--	--	--	--
1.07	0.0136026	1.07	0.0148392	1.07	0.00948063	1.07	0.00700742	--	--	--	--	--	--	--	--
1.071	0.0136026	1.071	0.0140148	1.071	0.00865622	1.071	0.00700742	--	--	--	--	--	--	--	--
1.072	0.0136026	1.072	0.0140148	1.072	0.00865622	1.072	0.00659522	--	--	--	--	--	--	--	--
1.073	0.0131904	1.073	0.0140148	1.073	0.00865622	1.073	0.00659522	--	--	--	--	--	--	--	--
1.074	0.0127782	1.074	0.0140148	1.074	0.00865622	1.074	0.00618302	--	--	--	--	--	--	--	--
1.075	0.012366	1.075	0.0140148	1.075	0.00865622	1.075	0.00618302	--	--	--	--	--	--	--	--
1.076	0.012366	1.076	0.0140148	1.076	0.00865622	1.076	0.00535862	--	--	--	--	--	--	--	--
1.077	0.012366	1.077	0.0140148	1.077	0.00865622	1.077	0.00535862	--	--	--	--	--	--	--	--
1.078	0.012366	1.078	0.014427	1.078	0.00865622	1.078	0.00535862	--	--	--	--	--	--	--	--
1.079	0.012366	1.079	0.014427	1.079	0.00865622	1.079	0.00494641	--	--	--	--	--	--	--	--
1.08	0.012366	1.08	0.014427	1.08	0.00865622	1.08	0.00494641	--	--	--	--	--	--	--	--
1.081	0.012366	1.081	0.014427	1.081	0.00865622	1.081	0.00494641	--	--	--	--	--	--	--	--
1.082	0.012366	1.082	0.014427	1.082	0.00865622	1.082	0.00494641	--	--	--	--	--	--	--	--
1.083	0.012366	1.083	0.0140148	1.083	0.00824402	1.083	0.00494641	--	--	--	--	--	--	--	--
1.084	0.012366	1.084	0.0140148	1.084	0.00824402	1.084	0.00494641	--	--	--	--	--	--	--	--
1.085	0.012366	1.085	0.0140148	1.085	0.00783182	1.085	0.00494641	--	--	--	--	--	--	--	--
1.086	0.0119538	1.086	0.0140148	1.086	0.00741962	1.086	0.00494641	--	--	--	--	--	--	--	--
1.087	0.0119538	1.087	0.0140148	1.087	0.00741962	1.087	0.00494641	--	--	--	--	--	--	--	--
1.088	0.0119538	1.088	0.0136026	1.088	0.00741962	1.088	0.00494641	--	--	--	--	--	--	--	--
1.089	0.0119538	1.089	0.0131904	1.089	0.00741962	1.089	0.00494641	--	--	--	--	--	--	--	--
1.09	0.0119538	1.09	0.012366	1.09	0.00741962	1.09	0.00494641	--	--	--	--	--	--	--	--
1.091	0.0119538	1.091	0.012366	1.091	0.00741962	1.091	0.00494641	--	--	--	--	--	--	--	--
1.092	0.0119538	1.092	0.0119538	1.092	0.00741962	1.092	0.00494641	--	--	--	--	--	--	--	--
1.093	0.0119538	1.093	0.0119538	1.093	0.00741962	1.093	0.00494641	--	--	--	--	--	--	--	--
1.094	0.0119538	1.094	0.0119538	1.094	0.00700742	1.094	0.00453421	--	--	--	--	--	--	--	--
1.095	0.0119538	1.095	0.0119538	1.095	0.00659522	1.095	0.00453421	--	--	--	--	--	--	--	--
1.096	0.0119538	1.096	0.0115416	1.096	0.00659522	1.096	0.00453421	--	--	--	--	--	--	--	--
1.097	0.0119538	1.097	0.0115416	1.097	0.00659522	1.097	0.00412201	--	--	--	--	--	--	--	--
1.098	0.0115416	1.098	0.0115416	1.098	0.00659522	1.098	0.00412201	--	--	--	--	--	--	--	--
1.099	0.0115416	1.099	0.0111294	1.099	0.00659522	1.099	0.00412201	--	--	--	--	--	--	--	--
1.1	0.0115416	1.1	0.0111294	1.1	0.00659522	1.1	0.00412201	--	--	--	--	--	--	--	--
1.101	0.0115416	1.101	0.0111294	1.101	0.00618302	1.101	0.00412201	--	--	--	--	--	--	--	--
1.102	0.0115416	1.102	0.0111294	1.102	0.00618302	1.102	0.00412201	--	--	--	--	--	--	--	--
1.103	0.0115416	1.103	0.0111294	1.103	0.00618302	1.103	0.00412201	--	--	--	--	--	--	--	--
1.104	0.0115416	1.104	0.0107172	1.104	0.00618302	1.104	0.00412201	--	--	--	--	--	--	--	--
1.105	0.0115416	1.105	0.0107172	1.105	0.00618302	1.105	0.00412201	--	--	--	--	--	--	--	--
1.106	0.0115416	1.106	0.0107172	1.106	0.00618302	1.106	0.00412201	--	--	--	--	--	--	--	--
1.107	0.0115416	1.107	0.0107172	1.107	0.00618302	1.107	0.00412201	--	--	--	--	--	--	--	--
1.108	0.0107172	1.108	0.0107172	1.108	0.00618302	1.108	0.00412201	--	--	--	--	--	--	--	--
1.109	0.010305	1.109	0.0107172	1.109	0.00577082	1.109	0.00412201	--	--	--	--	--	--	--	--
1.11	0.010305	1.11	0.010305	1.11	0.00577082	1.11	0.00370981	--	--	--	--	--	--	--	--
1.111	0.010305	1.111	0.010305	1.111	0.00577082	1.111	0.00370981	--	--	--	--	--	--	--	--
1.112	0.010305	1.112	0.010305	1.112	0.00577082	1.112	0.00370981	--	--	--	--	--	--	--	--
1.113	0.010305	1.113	0.010305	1.113	0.00577082	1.113	0.00370981	--	--	--	--	--	--	--	--
1.114	0.010305	1.114	0.00989283	1.114	0.00577082	1.114	0.00370981	--	--	--	--	--	--	--	--
1.115	0.010305	1.115	0.00948063	1.115	0.00577082	1.115	0.00370981	--	--	--	--	--	--	--	--
1.116	0.00989283	1.116	0.00948063	1.116	0.00577082	1.116	0.00329761	--	--	--	--	--	--	--	--
1.117	0.00989283	1.117	0.00948063	1.117	0.00577082	1.117	0.00329761	--	--	--	--	--	--	--	--
1.118	0.00989283	1.118	0.00948063	1.118	0.00577082	1.118	0.00329761	--	--	--	--	--	--	--	--
1.119	0.00989283	1.119	0.00906843	1.119	0.00577082	1.119	0.00329761	--	--	--	--	--	--	--	--
1.12	0.00989283	1.12	0.00865622	1.12	0.00577082	1.12	0.00329761	--	--	--	--	--	--	--	--
1.121	0.00989283	1.121	0.00865622	1.121	0.00577082	1.121	0.00329761	--	--	--	--	--	--	--	--
1.122	0.00989283	1.122	0.00824402	1.122	0.00577082	1.122	0.00329761	--	--	--	--	--	--	--	--
1.123	0.00989283	1.123	0.00783182	1.123	0.00577082	1.123	0.00329761	--	--	--	--	--	--	--	--
1.124	0.00989283	1.124	0.00783182	1.124	0.00577082	1.124	0.00329761	--	--	--	--	--	--	--	--
1.125	0.00948063	1.125	0.00783182	1.125	0.00577082	1.125	0.00329761	--	--	--	--	--	--	--	--
1.126	0.00948063	1.126	0.00741962	1.126	0.00577082	1.126	0.00329761	--	--	--	--	--	--	--	--
1.127	0.00948063	1.127	0.00741962	1.127	0.00577082	1.127	0.00329761	--	--	--	--	--	--	--	--
1.128	0.00906843	1.128	0.00700742	1.128	0.00577082	1.128	0.00288541	--	--	--	--	--	--	--	--
1.129	0.00906843	1.129	0.00700742	1.129	0.00577082	1.129	0.00288541	--	--	--	--	--	--	--	--
1.13	0.00906843	1.13	0.00700742	1.13	0.00577082	1.13	0.00247321	--	--	--	--	--	--	--	--
1.131	0.00906843	1.131	0.00700742	1.131	0.00577082	1.131	0.00247321	--	--	--	--	--	--	--	--
1.132	0.00865622	1.132	0.00700742	1.132	0.00577082	1.132	0.00247321	--	--	--	--	--	--	--	--
1.133	0.00865622	1.133	0.00700742	1.133	0.00577082	1.133	0.00247321	--	--	--	--	--	--	--	--
1.134	0.00824402	1.134	0.00700742	1.134	0.00535862	1.134	0.00247321	--	--	--	--	--	--	--	--
1.135	0.00783182	1.135	0.00700742	1.135	0.00535862	1.135	0.00247321	--	--	--	--	--	--	--	--
1.136	0.00783182	1.136	0.00700742	1.136	0.00494641	1.136	0.00206101	--	--	--	--	--	--	--	--
1.137	0.00783182	1.137	0.00700742	1.137	0.00494641	1.137	0.00206101	--	--	--	--	--	--	--	--
1.138	0.00783182	1.138	0.00700742	1.138	0.00412201	1.138	0.0016488	--	--	--	--	--	--	--	--
1.139	0.00783182	1.139	0.00700742	1.139	0.00412201	1.139	0.0016488	--	--	--	--	--	--	--	--
1.14	0.00741962	1.14	0.00700742	1.14	0.00412201	1.14	0.0016488	--	--	--	--	--	--	--	--
1.141	0.00741962	1.141	0.00659522	1.141	0.00412201	1.141	0.0016488	--	--	--	--	--	--	--	--
1.142	0.00741962	1.142	0.00659522	1.142	0.00412201	1.142	0.0016488	--	--	--	--	--	--	--	--
1.143	0.00741962	1.143	0.00659522	1.143	0.00412201	1.143	0.0016488	--	--	--	--	--	--	--	--
1.144	0.00741962	1.144	0.00659522	1.144	0.00370981	1.144	0.0016488	--	--	--	--	--	--	--	--
1.145	0.00741962	1.145	0.00659522	1.145	0.00370981	1.145	0.0016488	--	--	--	--	--	--	--	--
1.146	0.00741962	1.146	0.00659522	1.146	0.00329761	1.146	0.0016488	--	--	--	--	--	--	--	--
1.147	0.00659522	1.147	0.00659522	1.147	0.00288541	1.147	0.0016488	--	--	--	--	--	--	--	--
1.148	0.00659522	1.148	0.00659522	1.148	0.00288541	1.148	0.0016488	--	--	--	--	--	--	--	--
1.149	0.00659522	1.149	0.00659522	1.149	0.00288541	1.149	0.0016488	--	--	--	--	--	--	--	--
1.15	0.00659522	1.15	0.00659522	1.15	0.00288541	1.15	0.0012366	--	--	--	--	--	--	--	--
1.151	0.00618302	1.151	0.00659522	1.151	0.00288541	1.151	0.0012366	--	--	--	--	--	--	--	--
1.152	0.00618302	1.152	0.00659522	1.152	0.00288541	1.152	0.0012366	--	--	--	--	--	--	--	--
1.153	0.00577082	1.153	0.00659522	1.153	0.00288541	1.153	0.0012366	--	--	--	--	--	--	--	--
1.154	0.00535862	1.154	0.00659522	1.154	0.00288541	1.154	0.0012366	--	--	--	--	--	--	--	--
1.155	0.00535862	1.155	0.00659522	1.155	0.00288541	1.155	0.0012366	--	--	--	--	--	--	--	--
1.156	0.00535862	1.156	0.00618302	1.156	0.00288541	1.156	0.0012366	--	--	--	--	--	--	--	--
1.157	0.00494641	1.157	0.00618302	1.157	0.00288541	1.157	0.0012366	--	--	--	--	--	--	--	--
1.158	0.00494641	1.158	0.00618302	1.158	0.00288541	1.158	0.0012366	--	--	--	--	--	--	--	--
1.159	0.00494641	1.159	0.00618302	1.159	0.00288541	1.159	0.0012366	--	--	--	--	--	--	--	--
1.16	0.00494641	1.16	0.00618302	1.16	0.00288541	1.16	0.0012366	--	--	--	--	--	--	--	--
1.161	0.00494641	1.161	0.00618302	1.161	0.00247321	1.161	0.0012366	--	--	--	--	--	--	--	--
1.162	0.00494641	1.162	0.00618302	1.162	0.00247321	1.162	0.0012366	--	--	--	--	--	--	--	--
1.163	0.00494641	1.163	0.00618302	1.163	0.00247321	1.163	0.0012366	--	--	--	--	--	--	--	--
1.164	0.00494641	1.164	0.00618302	1.164	0.00247321	1.164	0.0012366	--	--	--	--	--	--	--	--
1.165	0.00494641	1.165	0.00618302	1.165	0.00247321	1.165	0.0012366	--	--	--	--	--	--	--	--
1.166	0.00494641	1.166	0.00618302	1.166	0.00247321	1.166	0.0012366	--	--	--	--	--	--	--	--
1.167	0.00494641	1.167	0.00618302	1.167	0.00247321	1.167	0.0012366	--	--	--	--	--	--	--	--
1.168	0.00494641	1.168	0.00618302	1.168	0.00247321	1.168	0.0012366	--	--	--	--	--	--	--	--
1.169	0.00453421	1.169	0.00618302	1.169	0.00247321	1.169	0.0016488	--	--	--	--	--	--	--	--
1.17	0.00453421	1.17	0.00618302	1.17	0.00247321	1.17	0.0016488	--	--	--	--	--	--	--	--
1.171	0.00453421	1.171	0.00577082	1.171	0.00247321	1.171	0.0016488	--	--	--	--	--	--	--	--
1.172	0.00453421	1.172	0.00577082	1.172	0.00247321	1.172	0.0016488	--	--	--	--	--	--	--	--
1.173	0.00453421	1.173	0.00577082	1.173	0.00247321	1.173	0.0016488	--	--	--	--	--	--	--	--
1.174	0.00453421	1.174	0.00577082	1.174	0.00247321	1.174	0.0016488	--	--	--	--	--	--	--	--
1.175	0.00412201	1.175	0.00577082	1.175	0.00247321	1.175	0.0016488	--	--	--	--	--	--	--	--
1.176	0.00412201	1.176	0.00577082	1.176	0.00247321	1.176	0.0016488	--	--	--	--	--	--	--	--
1.177	0.00370981	1.177	0.00577082	1.177	0.00247321	1.177	0.0016488	--	--	--	--	--	--	--	--
1.178	0.00370981	1.178	0.00577082	1.178	0.00247321	1.178	0.0016488	--	--	--	--	--	--	--	--
1.179	0.00329761	1.179	0.00577082	1.179	0.00247321	1.179	0.0016488	--	--	--	--	--	--	--	--
1.18	0.00329761	1.18	0.00577082	1.18	0.00247321	1.18	0.0016488	--	--	--	--	--	--	--	--
1.181	0.00329761	1.181	0.00577082	1.181	0.00247321	1.181	0.0016488	--	--	--	--	--	--	--	--
1.182	0.00329761	1.182	0.00618302	1.182	0.00247321	1.182	0.0016488	--	--	--	--	--	--	--	--
1.183	0.00329761	1.183	0.00577082	1.183	0.00247321	1.183	0.0016488	--	--	--	--	--	--	--	--
1.184	0.00329761	1.184	0.00577082	1.184	0.00247321	1.184	0.0016488	--	--	--	--	--	--	--	--
1.185	0.00329761	1.185	0.00577082	1.185	0.00247321	1.185	0.0016488	--	--	--	--	--	--	--	--
1.186	0.00329761	1.186	0.00577082	1.186	0.00247321	1.186	0.0016488	--	--	--	--	--	--	--	--
1.187	0.00329761	1.187	0.00577082	1.187	0.00247321	1.187	0.0016488	--	--	--	--	--	--	--	--
1.188	0.00329761	1.188	0.00577082	1.188	0.00247321	1.188	0.0016488	--	--	--	--	--	--	--	--
1.189	0.00329761	1.189	0.00577082	1.189	0.00247321	1.189	0.0016488	--	--	--	--	--	--	--	--
1.19	0.00329761	1.19	0.00577082	1.19	0.00247321	1.19	0.0016488	--	--	--	--	--	--	--	--
1.191	0.00329761	1.191	0.00577082	1.191	0.00247321	1.191	0.0016488	--	--	--	--	--	--	--	--
1.192	0.00288541	1.192	0.00577082	1.192	0.00247321	1.192	0.0016488	--	--	--	--	--	--	--	--
1.193	0.00247321	1.193	0.00577082	1.193	0.00247321	1.193	0.0016488	--	--	--	--	--	--	--	--
1.194	0.00206101	1.194	0.00577082	1.194	0.00247321	1.194	0.0016488	--	--	--	--	--	--	--	--
1.195	0.00206101	1.195	0.00535862	1.195	0.00206101	1.195	0.0016488	--	--	--	--	--	--	--	--
1.196	0.00206101	1.196	0.00494641	1.196	0.00206101	1.196	0.0016488	--	--	--	--	--	--	--	--
1.197	0.00206101	1.197	0.00494641	1.197	0.00206101	1.197	0.0016488	--	--	--	--	--	--	--	--
1.198	0.00206101	1.198	0.00453421	1.198	0.00206101	1.198	0.0016488	--	--	--	--	--	--	--	--
1.199	0.00206101	1.199	0.00412201	1.199	0.0016488	1.199	0.0016488	--	--	--	--	--	--	--	--
1.2	0.00206101	1.2	0.00412201	1.2	0.0016488	1.2	0.0016488	--	--	--	--	--	--	--	--
1.201	0.00206101	1.201	0.00370981	1.201	0.0016488	1.201	0.0016488	--	--	--	--	--	--	--	--
1.202	0.00206101	1.202	0.00370981	1.202	0.0016488	1.202	0.0016488	--	--	--	--	--	--	--	--
1.203	0.00206101	1.203	0.00370981	1.203	0.0016488	1.203	0.0016488	--	--	--	--	--	--	--	--
1.204	0.00206101	1.204	0.00370981	1.204	0.0016488	1.204	0.0016488	--	--	--	--	--	--	--	--
1.205	0.0016488	1.205	0.00370981	1.205	0.0016488	1.205	0.0016488	--	--	--	--	--	--	--	--
1.206	0.0016488	1.206	0.00370981	1.206	0.0016488	1.206	0.0016488	--	--	--	--	--	--	--	--
1.207	0.0016488	1.207	0.00370981	1.207	0.0016488	1.207	0.0016488	--	--	--	--	--	--	--	--
1.208	0.0016488	1.208	0.00370981	1.208	0.0016488	1.208	0.0016488	--	--	--	--	--	--	--	--
1.209	0.0012366	1.209	0.00329761	1.209	0.0016488	1.209	0.0016488	--	--	--	--	--	--	--	--
1.21	0.0012366	1.21	0.00329761	1.21	0.0016488	1.21	0.0016488	--	--	--	--	--	--	--	--
1.211	0.0012366	1.211	0.00288541	1.211	0.0016488	1.211	0.0016488	--	--	--	--	--	--	--	--
1.212	0.0012366	1.212	0.00288541	1.212	0.0016488	1.212	0.0016488	--	--	--	--	--	--	--	--
1.213	0.0012366	1.213	0.00288541	1.213	0.0016488	1.213	0.0016488	--	--	--	--	--	--	--	--
1.214	0.0012366	1.214	0.00288541	1.214	0.0016488	1.214	0.0016488	--	--	--	--	--	--	--	--
1.215	0.0012366	1.215	0.00288541	1.215	0.0016488	1.215	0.0016488	--	--	--	--	--	--	--	--
1.216	0.0012366	1.216	0.00288541	1.216	0.0016488	1.216	0.0016488	--	--	--	--	--	--	--	--
1.217	0.0012366	1.217	0.00288541	1.217	0.0012366	1.217	0.0016488	--	--	--	--	--	--	--	--
1.218	0.0012366	1.218	0.00288541	1.218	0.0012366	1.218	0.0016488	--	--	--	--	--	--	--	--
1.219	0.0012366	1.219	0.00329761	1.219	0.0012366	1.219	0.0016488	--	--	--	--	--	--	--	--
1.22	0.0012366	1.22	0.00288541	1.22	0.0012366	1.22	0.0016488	--	--	--	--	--	--	--	--
1.221	0.0012366	1.221	0.00288541	1.221	0.0012366	1.221	0.0016488	--	--	--	--	--	--	--	--
1.222	0.0012366	1.222	0.00288541	1.222	0.0012366	1.222	0.0016488	--	--	--	--	--	--	--	--
1.223	8.24402E-4	1.223	0.00288541	1.223	0.0012366	1.223	0.0012366	--	--	--	--	--	--	--	--
1.224	8.24402E-4	1.224	0.00288541	1.224	0.0012366	1.224	0.0012366	--	--	--	--	--	--	--	--
1.225	8.24402E-4	1.225	0.00288541	1.225	0.0012366	1.225	0.0012366	--	--	--	--	--	--	--	--
1.226	8.24402E-4	1.226	0.00288541	1.226	0.0012366	1.226	0.0012366	--	--	--	--	--	--	--	--
1.227	8.24402E-4	1.227	0.00247321	1.227	0.0012366	1.227	0.0012366	--	--	--	--	--	--	--	--
1.228	4.12201E-4	1.228	0.00247321	1.228	0.0012366	1.228	0.0012366	--	--	--	--	--	--	--	--
1.229	4.12201E-4	1.229	0.00247321	1.229	0.0012366	1.229	0.0012366	--	--	--	--	--	--	--	--
1.23	4.12201E-4	1.23	0.00247321	1.23	0.0012366	1.23	0.0012366	--	--	--	--	--	--	--	--
1.231	4.12201E-4	1.231	0.00247321	1.231	0.0012366	1.231	0.0012366	--	--	--	--	--	--	--	--
1.232	4.12201E-4	1.232	0.00247321	1.232	0.0012366	1.232	0.0012366	--	--	--	--	--	--	--	--
1.233	4.12201E-4	1.233	0.00247321	1.233	0.0012366	1.233	0.0012366	--	--	--	--	--	--	--	--
1.234	4.12201E-4	1.234	0.00247321	1.234	0.0012366	1.234	0.0012366	--	--	--	--	--	--	--	--
1.235	4.12201E-4	1.235	0.00247321	1.235	0.0012366	1.235	0.0012366	--	--	--	--	--	--	--	--
1.236	4.12201E-4	1.236	0.00247321	1.236	0.0012366	1.236	0.0012366	--	--	--	--	--	--	--	--
1.237	4.12201E-4	1.237	0.00247321	1.237	0.0012366	1.237	0.0012366	--	--	--	--	--	--	--	--
1.238	4.12201E-4	1.238	0.00247321	1.238	0.0012366	1.238	0.0012366	--	--	--	--	--	--	--	--
1.239	4.12201E-4	1.239	0.00247321	1.239	0.0012366	1.239	0.0012366	--	--	--	--	--	--	--	--
1.24	4.12201E-4	1.24	0.00247321	1.24	0.0012366	1.24	0.0012366	--	--	--	--	--	--	--	--
1.241	4.12201E-4	1.241	0.00247321	1.241	0.0012366	1.241	0.0012366	--	--	--	--	--	--	--	--
1.242	4.12201E-4	1.242	0.00206101	1.242	0.0012366	1.242	0.0012366	--	--	--	--	--	--	--	--
1.243	4.12201E-4	1.243	0.00206101	1.243	0.0012366	1.243	0.0012366	--	--	--	--	--	--	--	--
1.244	4.12201E-4	1.244	0.00206101	1.244	0.0012366	1.244	0.0012366	--	--	--	--	--	--	--	--
1.245	4.12201E-4	1.245	0.00206101	1.245	0.0012366	1.245	0.0012366	--	--	--	--	--	--	--	--
1.246	4.12201E-4	1.246	0.00206101	1.246	0.0012366	1.246	0.0012366	--	--	--	--	--	--	--	--
1.247	4.12201E-4	1.247	0.0016488	1.247	0.0012366	1.247	0.0012366	--	--	--	--	--	--	--	--
1.248	4.12201E-4	1.248	0.0016488	1.248	0.0012366	1.248	0.0012366	--	--	--	--	--	--	--	--
1.249	4.12201E-4	1.249	0.0016488	1.249	0.0012366	1.249	0.0012366	--	--	--	--	--	--	--	--
1.25	4.12201E-4	1.25	0.0016488	1.25	0.0012366	1.25	0.0012366	--	--	--	--	--	--	--	--
1.251	4.12201E-4	1.251	0.0016488	1.251	0.0012366	1.251	0.0012366	--	--	--	--	--	--	--	--
1.252	4.12201E-4	1.252	0.0016488	1.252	0.0012366	1.252	0.0012366	--	--	--	--	--	--	--	--
1.253	4.12201E-4	1.253	0.0016488	1.253	0.0012366	1.253	0.0012366	--	--	--	--	--	--	--	--
1.254	4.12201E-4	1.254	0.0016488	1.254	0.0012366	1.254	0.0012366	--	--	--	--	--	--	--	--
1.255	4.12201E-4	1.255	0.0016488	1.255	0.0012366	1.255	0.0012366	--	--	--	--	--	--	--	--
1.256	4.12201E-4	1.256	0.0016488	1.256	0.0012366	1.256	0.0012366	--	--	--	--	--	--	--	--
1.257	4.12201E-4	1.257	0.0016488	1.257	0.0012366	1.257	0.0012366	--	--	--	--	--	--	--	--
1.258	4.12201E-4	1.258	0.0016488	1.258	0.0012366	1.258	0.0012366	--	--	--	--	--	--	--	--
1.259	4.12201E-4	1.259	0.0016488	1.259	0.0012366	1.259	0.0012366	--	--	--	--	--	--	--	--
1.26	4.12201E-4	1.26	0.0016488	1.26	0.0012366	1.26	0.0012366	--	--	--	--	--	--	--	--
1.261	4.12201E-4	1.261	0.0016488	1.261	0.0012366	1.261	0.0012366	--	--	--	--	--	--	--	--
1.262	4.12201E-4	1.262	0.0016488	1.262	0.0012366	1.262	0.0012366	--	--	--	--	--	--	--	--
1.263	4.12201E-4	1.263	0.0016488	1.263	0.0012366	1.263	0.0012366	--	--	--	--	--	--	--	--
1.264	4.12201E-4	1.264	0.0016488	1.264	0.0012366	1.264	0.0012366	--	--	--	--	--	--	--	--
1.265	4.12201E-4	1.265	0.0016488	1.265	0.0012366	1.265	0.0012366	--	--	--	--	--	--	--	--
1.266	4.12201E-4	1.266	0.0016488	1.266	0.0012366	1.266	0.0012366	--	--	--	--	--	--	--	--
1.267	4.12201E-4	1.267	0.0016488	1.267	0.0012366	1.267	0.0012366	--	--	--	--	--	--	--	--
1.268	4.12201E-4	1.268	0.0016488	1.268	0.0012366	1.268	0.0012366	--	--	--	--	--	--	--	--
1.269	4.12201E-4	1.269	0.0016488	1.269	0.0012366	1.269	0.0012366	--	--	--	--	--	--	--	--
1.27	4.12201E-4	1.27	0.0016488	1.27	0.0012366	1.27	0.0012366	--	--	--	--	--	--	--	--
1.271	0	1.271	0.0016488	1.271	0.0012366	1.271	0.0012366	--	--	--	--	--	--	--	--
1.272	0	1.272	0.0016488	1.272	0.0012366	1.272	0.0012366	--	--	--	--	--	--	--	--
1.273	0	1.273	0.0016488	1.273	0.0012366	1.273	0.0012366	--	--	--	--	--	--	--	--
1.274	0	1.274	0.0016488	1.274	0.0012366	1.274	0.0012366	--	--	--	--	--	--	--	--
1.275	0	1.275	0.0016488	1.275	0.0012366	1.275	0.0012366	--	--	--	--	--	--	--	--
1.276	0	1.276	0.0016488	1.276	0.0012366	1.276	0.0012366	--	--	--	--	--	--	--	--
1.277	0	1.277	0.0016488	1.277	0.0012366	1.277	0.0012366	--	--	--	--	--	--	--	--
1.278	0	1.278	0.0016488	1.278	0.0012366	1.278	0.0012366	--	--	--	--	--	--	--	--
1.279	4.12201E-4	1.279	0.0012366	1.279	0.0012366	1.279	0.0012366	--	--	--	--	--	--	--	--
1.28	4.12201E-4	1.28	0.0012366	1.28	0.0012366	1.28	0.0012366	--	--	--	--	--	--	--	--
1.281	4.12201E-4	1.281	0.0012366	1.281	0.0012366	1.281	0.0012366	--	--	--	--	--	--	--	--
1.282	4.12201E-4	1.282	0.0012366	1.282	0.0012366	1.282	0.0012366	--	--	--	--	--	--	--	--
1.283	4.12201E-4	1.283	0.0012366	1.283	0.0012366	1.283	0.0012366	--	--	--	--	--	--	--	--
1.284	4.12201E-4	1.284	0.0012366	1.284	0.0012366	1.284	0.0012366	--	--	--	--	--	--	--	--
1.285	4.12201E-4	1.285	0.0012366	1.285	0.0012366	1.285	0.0012366	--	--	--	--	--	--	--	--
1.286	4.12201E-4	1.286	0.0012366	1.286	0.0012366	1.286	0.0012366	--	--	--	--	--	--	--	--
1.287	4.12201E-4	1.287	0.0012366	1.287	0.0012366	1.287	0.0012366	--	--	--	--	--	--	--	--
1.288	4.12201E-4	1.288	8.24402E-4	1.288	0.0012366	1.288	8.24402E-4	--	--	--	--	--	--	--	--
1.289	4.12201E-4	1.289	8.24402E-4	1.289	0.0012366	1.289	8.24402E-4	--	--	--	--	--	--	--	--
1.29	4.12201E-4	1.29	8.24402E-4	1.29	0.0012366	1.29	8.24402E-4	--	--	--	--	--	--	--	--
1.291	4.12201E-4	1.291	8.24402E-4	1.291	0.0012366	1.291	8.24402E-4	--	--	--	--	--	--	--	--
1.292	4.12201E-4	1.292	8.24402E-4	1.292	0.0012366	1.292	8.24402E-4	--	--	--	--	--	--	--	--
1.293	4.12201E-4	1.293	8.24402E-4	1.293	0.0012366	1.293	8.24402E-4	--	--	--	--	--	--	--	--
1.294	4.12201E-4	1.294	8.24402E-4	1.294	0.0012366	1.294	8.24402E-4	--	--	--	--	--	--	--	--
1.295	4.12201E-4	1.295	8.24402E-4	1.295	0.0012366	1.295	8.24402E-4	--	--	--	--	--	--	--	--
1.296	4.12201E-4	1.296	8.24402E-4	1.296	0.0012366	1.296	8.24402E-4	--	--	--	--	--	--	--	--
1.297	4.12201E-4	1.297	8.24402E-4	1.297	0.0012366	1.297	8.24402E-4	--	--	--	--	--	--	--	--
1.298	4.12201E-4	1.298	8.24402E-4	1.298	0.0012366	1.298	8.24402E-4	--	--	--	--	--	--	--	--
1.299	4.12201E-4	1.299	8.24402E-4	1.299	0.0012366	1.299	8.24402E-4	--	--	--	--	--	--	--	--
1.3	4.12201E-4	1.3	8.24402E-4	1.3	0.0012366	1.3	8.24402E-4	--	--	--	--	--	--	--	--
1.301	4.12201E-4	1.301	8.24402E-4	1.301	0.0012366	1.301	8.24402E-4	--	--	--	--	--	--	--	--
1.302	4.12201E-4	1.302	8.24402E-4	1.302	0.0012366	1.302	8.24402E-4	--	--	--	--	--	--	--	--
1.303	4.12201E-4	1.303	8.24402E-4	1.303	0.0012366	1.303	8.24402E-4	--	--	--	--	--	--	--	--
1.304	4.12201E-4	1.304	8.24402E-4	1.304	0.0012366	1.304	8.24402E-4	--	--	--	--	--	--	--	--
1.305	4.12201E-4	1.305	8.24402E-4	1.305	0.0012366	1.305	8.24402E-4	--	--	--	--	--	--	--	--
1.306	4.12201E-4	1.306	8.24402E-4	1.306	0.0012366	1.306	8.24402E-4	--	--	--	--	--	--	--	--
1.307	4.12201E-4	1.307	8.24402E-4	1.307	0.0012366	1.307	8.24402E-4	--	--	--	--	--	--	--	--
1.308	4.12201E-4	1.308	8.24402E-4	1.308	0.0012366	1.308	8.24402E-4	--	--	--	--	--	--	--	--
1.309	4.12201E-4	1.309	8.24402E-4	1.309	0.0012366	1.309	8.24402E-4	--	--	--	--	--	--	--	--
1.31	4.12201E-4	1.31	8.24402E-4	1.31	0.0012366	1.31	8.24402E-4	--	--	--	--	--	--	--	--
1.311	4.12201E-4	1.311	8.24402E-4	1.311	0.0016488	1.311	8.24402E-4	--	--	--	--	--	--	--	--
1.312	4.12201E-4	1.312	8.24402E-4	1.312	0.0016488	1.312	8.24402E-4	--	--	--	--	--	--	--	--
1.313	4.12201E-4	1.313	8.24402E-4	1.313	0.0016488	1.313	8.24402E-4	--	--	--	--	--	--	--	--
1.314	4.12201E-4	1.314	8.24402E-4	1.314	0.0016488	1.314	8.24402E-4	--	--	--	--	--	--	--	--
1.315	0	1.315	8.24402E-4	1.315	0.0016488	1.315	8.24402E-4	--	--	--	--	--	--	--	--
1.316	0	1.316	8.24402E-4	1.316	0.0016488	1.316	8.24402E-4	--	--	--	--	--	--	--	--
1.317	0	1.317	8.24402E-4	1.317	0.0016488	1.317	8.24402E-4	--	--	--	--	--	--	--	--
1.318	0	1.318	8.24402E-4	1.318	0.0016488	1.318	8.24402E-4	--	--	--	--	--	--	--	--
1.319	0	1.319	8.24402E-4	1.319	0.0016488	1.319	8.24402E-4	--	--	--	--	--	--	--	--
1.32	0	1.32	8.24402E-4	1.32	0.0016488	1.32	8.24402E-4	--	--	--	--	--	--	--	--
1.321	0	1.321	8.24402E-4	1.321	0.0016488	1.321	8.24402E-4	--	--	--	--	--	--	--	--
1.322	0	1.322	8.24402E-4	1.322	0.0016488	1.322	8.24402E-4	--	--	--	--	--	--	--	--
1.323	0	1.323	8.24402E-4	1.323	0.0016488	1.323	8.24402E-4	--	--	--	--	--	--	--	--
1.324	0	1.324	8.24402E-4	1.324	0.0016488	1.324	8.24402E-4	--	--	--	--	--	--	--	--
1.325	0	1.325	8.24402E-4	1.325	0.0016488	1.325	8.24402E-4	--	--	--	--	--	--	--	--
1.326	0	1.326	8.24402E-4	1.326	0.0016488	1.326	8.24402E-4	--	--	--	--	--	--	--	--
1.327	0	1.327	8.24402E-4	1.327	0.0016488	1.327	8.24402E-4	--	--	--	--	--	--	--	--
1.328	0	1.328	8.24402E-4	1.328	0.0016488	1.328	8.24402E-4	--	--	--	--	--	--	--	--
1.329	4.12201E-4	1.329	8.24402E-4	1.329	0.0016488	1.329	8.24402E-4	--	--	--	--	--	--	--	--
1.33	4.12201E-4	1.33	8.24402E-4	1.33	0.0016488	1.33	8.24402E-4	--	--	--	--	--	--	--	--
1.331	4.12201E-4	1.331	8.24402E-4	1.331	0.0016488	1.331	8.24402E-4	--	--	--	--	--	--	--	--
1.332	4.12201E-4	1.332	8.24402E-4	1.332	0.0012366	1.332	8.24402E-4	--	--	--	--	--	--	--	--
1.333	4.12201E-4	1.333	8.24402E-4	1.333	0.0012366	1.333	8.24402E-4	--	--	--	--	--	--	--	--
1.334	4.12201E-4	1.334	8.24402E-4	1.334	0.0012366	1.334	8.24402E-4	--	--	--	--	--	--	--	--
1.335	4.12201E-4	1.335	8.24402E-4	1.335	0.0012366	1.335	8.24402E-4	--	--	--	--	--	--	--	--
1.336	4.12201E-4	1.336	8.24402E-4	1.336	8.24402E-4	1.336	8.24402E-4	--	--	--	--	--	--	--	--
1.337	4.12201E-4	1.337	8.24402E-4	1.337	8.24402E-4	1.337	8.24402E-4	--	--	--	--	--	--	--	--
1.338	4.12201E-4	1.338	8.24402E-4	1.338	8.24402E-4	1.338	8.24402E-4	--	--	--	--	--	--	--	--
1.339	4.12201E-4	1.339	8.24402E-4	1.339	8.24402E-4	1.339	8.24402E-4	--	--	--	--	--	--	--	--
1.34	4.12201E-4	1.34	8.24402E-4	1.34	8.24402E-4	1.34	8.24402E-4	--	--	--	--	--	--	--	--
1.341	4.12201E-4	1.341	8.24402E-4	1.341	8.24402E-4	1.341	8.24402E-4	--	--	--	--	--	--	--	--
1.342	4.12201E-4	1.342	8.24402E-4	1.342	8.24402E-4	1.342	8.24402E-4	--	--	--	--	--	--	--	--
1.343	4.12201E-4	1.343	8.24402E-4	1.343	8.24402E-4	1.343	8.24402E-4	--	--	--	--	--	--	--	--
1.344	4.12201E-4	1.344	8.24402E-4	1.344	8.24402E-4	1.344	8.24402E-4	--	--	--	--	--	--	--	--
1.345	4.12201E-4	1.345	8.24402E-4	1.345	8.24402E-4	1.345	4.12201E-4	--	--	--	--	--	--	--	--
1.346	4.12201E-4	1.346	8.24402E-4	1.346	8.24402E-4	1.346	4.12201E-4	--	--	--	--	--	--	--	--
1.347	4.12201E-4	1.347	8.24402E-4	1.347	8.24402E-4	1.347	4.12201E-4	--	--	--	--	--	--	--	--
1.348	4.12201E-4	1.348	8.24402E-4	1.348	8.24402E-4	1.348	4.12201E-4	--	--	--	--	--	--	--	--
1.349	4.12201E-4	1.349	8.24402E-4	1.349	8.24402E-4	1.349	4.12201E-4	--	--	--	--	--	--	--	--
1.35	4.12201E-4	1.35	8.24402E-4	1.35	8.24402E-4	1.35	4.12201E-4	--	--	--	--	--	--	--	--
1.351	4.12201E-4	1.351	8.24402E-4	1.351	8.24402E-4	1.351	4.12201E-4	--	--	--	--	--	--	--	--
1.352	4.12201E-4	1.352	8.24402E-4	1.352	8.24402E-4	1.352	4.12201E-4	--	--	--	--	--	--	--	--
1.353	4.12201E-4	1.353	8.24402E-4	1.353	8.24402E-4	1.353	4.12201E-4	--	--	--	--	--	--	--	--
1.354	4.12201E-4	1.354	8.24402E-4	1.354	8.24402E-4	1.354	4.12201E-4	--	--	--	--	--	--	--	--
1.355	4.12201E-4	1.355	8.24402E-4	1.355	8.24402E-4	1.355	4.12201E-4	--	--	--	--	--	--	--	--
1.356	4.12201E-4	1.356	8.24402E-4	1.356	8.24402E-4	1.356	4.12201E-4	--	--	--	--	--	--	--	--
1.357	4.12201E-4	1.357	8.24402E-4	1.357	8.24402E-4	1.357	4.12201E-4	--	--	--	--	--	--	--	--
1.358	4.12201E-4	1.358	8.24402E-4	1.358	8.24402E-4	1.358	4.12201E-4	--	--	--	--	--	--	--	--
1.359	4.12201E-4	1.359	8.24402E-4	1.359	8.24402E-4	1.359	4.12201E-4	--	--	--	--	--	--	--	--
1.36	4.12201E-4	1.36	8.24402E-4	1.36	8.24402E-4	1.36	4.12201E-4	--	--	--	--	--	--	--	--
1.361	4.12201E-4	1.361	8.24402E-4	1.361	4.12201E-4	1.361	4.12201E-4	--	--	--	--	--	--	--	--
1.362	4.12201E-4	1.362	8.24402E-4	1.362	4.12201E-4	1.362	4.12201E-4	--	--	--	--	--	--	--	--
1.363	4.12201E-4	1.363	8.24402E-4	1.363	4.12201E-4	1.363	4.12201E-4	--	--	--	--	--	--	--	--
1.364	4.12201E-4	1.364	8.24402E-4	1.364	4.12201E-4	1.364	4.12201E-4	--	--	--	--	--	--	--	--
1.365	4.12201E-4	1.365	8.24402E-4	1.365	4.12201E-4	1.365	4.12201E-4	--	--	--	--	--	--	--	--
1.366	4.12201E-4	1.366	8.24402E-4	1.366	4.12201E-4	1.366	4.12201E-4	--	--	--	--	--	--	--	--
1.367	4.12201E-4	1.367	8.24402E-4	1.367	4.12201E-4	1.367	4.12201E-4	--	--	--	--	--	--	--	--
1.368	4.12201E-4	1.368	8.24402E-4	1.368	0	1.368	4.12201E-4	--	--	--	--	--	--	--	--
1.369	4.12201E-4	1.369	8.24402E-4	1.369	0	1.369	4.12201E-4	--	--	--	--	--	--	--	--
1.37	4.12201E-4	1.37	8.24402E-4	1.37	0	1.37	4.12201E-4	--	--	--	--	--	--	--	--
1.371	4.12201E-4	1.371	8.24402E-4	1.371	0	1.371	4.12201E-4	--	--	--	--	--	--	--	--
1.372	4.12201E-4	1.372	8.24402E-4	1.372	0	1.372	4.12201E-4	--	--	--	--	--	--	--	--
1.373	4.12201E-4	1.373	8.24402E-4	1.373	0	1.373	4.12201E-4	--	--	--	--	--	--	--	--
1.374	4.12201E-4	1.374	8.24402E-4	1.374	0	1.374	4.12201E-4	--	--	--	--	--	--	--	--
1.375	4.12201E-4	1.375	8.24402E-4	1.375	0	1.375	4.12201E-4	--	--	--	--	--	--	--	--
1.376	4.12201E-4	1.376	8.24402E-4	1.376	0	1.376	0	--	--	--	--	--	--	--	--
1.377	4.12201E-4	1.377	8.24402E-4	1.377	0	1.377	0	--	--	--	--	--	--	--	--
1.378	4.12201E-4	1.378	8.24402E-4	1.378	0	1.378	0	--	--	--	--	--	--	--	--
1.379	4.12201E-4	1.379	8.24402E-4	1.379	0	1.379	0	--	--	--	--	--	--	--	--
1.38	4.12201E-4	1.38	8.24402E-4	1.38	0	1.38	0	--	--	--	--	--	--	--	--
1.381	4.12201E-4	1.381	8.24402E-4	1.381	0	1.381	0	--	--	--	--	--	--	--	--
1.382	4.12201E-4	1.382	8.24402E-4	1.382	0	1.382	0	--	--	--	--	--	--	--	--
1.383	4.12201E-4	1.383	8.24402E-4	1.383	0	1.383	0	--	--	--	--	--	--	--	--
1.384	4.12201E-4	1.384	8.24402E-4	1.384	0	1.384	0	--	--	--	--	--	--	--	--
1.385	4.12201E-4	1.385	8.24402E-4	1.385	0	1.385	0	--	--	--	--	--	--	--	--
1.386	4.12201E-4	1.386	8.24402E-4	1.386	0	1.386	0	--	--	--	--	--	--	--	--
1.387	4.12201E-4	1.387	8.24402E-4	1.387	0	1.387	0	--	--	--	--	--	--	--	--
1.388	4.12201E-4	1.388	8.24402E-4	1.388	0	1.388	0	--	--	--	--	--	--	--	--
1.389	4.12201E-4	1.389	8.24402E-4	1.389	0	1.389	0	--	--	--	--	--	--	--	--
1.39	4.12201E-4	1.39	8.24402E-4	1.39	0	1.39	0	--	--	--	--	--	--	--	--
1.391	4.12201E-4	1.391	8.24402E-4	1.391	0	1.391	0	--	--	--	--	--	--	--	--
1.392	4.12201E-4	1.392	8.24402E-4	1.392	0	1.392	0	--	--	--	--	--	--	--	--
1.393	4.12201E-4	1.393	8.24402E-4	1.393	0	1.393	0	--	--	--	--	--	--	--	--
1.394	4.12201E-4	1.394	8.24402E-4	1.394	0	1.394	0	--	--	--	--	--	--	--	--
1.395	4.12201E-4	1.395	8.24402E-4	1.395	0	1.395	0	--	--	--	--	--	--	--	--
1.396	4.12201E-4	1.396	8.24402E-4	1.396	0	1.396	0	--	--	--	--	--	--	--	--
1.397	4.12201E-4	1.397	8.24402E-4	1.397	0	1.397	0	--	--	--	--	--	--	--	--
1.398	4.12201E-4	1.398	8.24402E-4	1.398	0	1.398	0	--	--	--	--	--	--	--	--
1.399	4.12201E-4	1.399	8.24402E-4	1.399	0	1.399	0	--	--	--	--	--	--	--	--
1.4	4.12201E-4	1.4	8.24402E-4	1.4	0	1.4	0	--	--	--	--	--	--	--	--
1.401	4.12201E-4	1.401	8.24402E-4	1.401	0	1.401	0	--	--	--	--	--	--	--	--
1.402	4.12201E-4	1.402	8.24402E-4	1.402	0	1.402	0	--	--	--	--	--	--	--	--
1.403	0	1.403	8.24402E-4	1.403	0	1.403	0	--	--	--	--	--	--	--	--
1.404	0	1.404	8.24402E-4	1.404	0	1.404	0	--	--	--	--	--	--	--	--
1.405	0	1.405	8.24402E-4	1.405	0	1.405	0	--	--	--	--	--	--	--	--
1.406	0	1.406	8.24402E-4	1.406	0	1.406	0	--	--	--	--	--	--	--	--
1.407	0	1.407	8.24402E-4	1.407	0	1.407	0	--	--	--	--	--	--	--	--
1.408	0	1.408	8.24402E-4	1.408	0	1.408	0	--	--	--	--	--	--	--	--
1.409	0	1.409	8.24402E-4	1.409	0	1.409	0	--	--	--	--	--	--	--	--
1.41	0	1.41	8.24402E-4	1.41	0	1.41	0	--	--	--	--	--	--	--	--
1.411	0	1.411	8.24402E-4	1.411	0	1.411	0	--	--	--	--	--	--	--	--
1.412	0	1.412	8.24402E-4	1.412	0	1.412	0	--	--	--	--	--	--	--	--
1.413	0	1.413	8.24402E-4	1.413	0	1.413	0	--	--	--	--	--	--	--	--
1.414	0	1.414	8.24402E-4	1.414	0	1.414	0	--	--	--	--	--	--	--	--
1.415	0	1.415	8.24402E-4	1.415	0	1.415	0	--	--	--	--	--	--	--	--
1.416	0	1.416	8.24402E-4	1.416	0	1.416	0	--	--	--	--	--	--	--	--
1.417	0	1.417	8.24402E-4	1.417	0	1.417	0	--	--	--	--	--	--	--	--
1.418	0	1.418	8.24402E-4	1.418	0	1.418	0	--	--	--	--	--	--	--	--
1.419	0	1.419	8.24402E-4	1.419	0	1.419	0	--	--	--	--	--	--	--	--
1.42	0	1.42	8.24402E-4	1.42	0	1.42	0	--	--	--	--	--	--	--	--
1.421	0	1.421	8.24402E-4	1.421	0	1.421	0	--	--	--	--	--	--	--	--
1.422	0	1.422	8.24402E-4	1.422	0	1.422	0	--	--	--	--	--	--	--	--
1.423	0	1.423	8.24402E-4	1.423	0	1.423	0	--	--	--	--	--	--	--	--
1.424	0	1.424	8.24402E-4	1.424	0	1.424	0	--	--	--	--	--	--	--	--
1.425	0	1.425	8.24402E-4	1.425	0	1.425	0	--	--	--	--	--	--	--	--
1.426	0	1.426	8.24402E-4	1.426	0	1.426	0	--	--	--	--	--	--	--	--
1.427	0	1.427	8.24402E-4	1.427	0	1.427	0	--	--	--	--	--	--	--	--
1.428	0	1.428	8.24402E-4	1.428	0	1.428	0	--	--	--	--	--	--	--	--
1.429	0	1.429	8.24402E-4	1.429	0	1.429	0	--	--	--	--	--	--	--	--
1.43	0	1.43	8.24402E-4	1.43	0	1.43	0	--	--	--	--	--	--	--	--
1.431	0	1.431	8.24402E-4	1.431	0	1.431	0	--	--	--	--	--	--	--	--
1.432	0	1.432	8.24402E-4	1.432	0	1.432	0	--	--	--	--	--	--	--	--
1.433	0	1.433	8.24402E-4	1.433	0	1.433	0	--	--	--	--	--	--	--	--
1.434	0	1.434	8.24402E-4	1.434	0	1.434	0	--	--	--	--	--	--	--	--
1.435	0	1.435	8.24402E-4	1.435	0	1.435	0	--	--	--	--	--	--	--	--
1.436	0	1.436	8.24402E-4	1.436	0	1.436	0	--	--	--	--	--	--	--	--
1.437	0	1.437	8.24402E-4	1.437	0	1.437	0	--	--	--	--	--	--	--	--
1.438	0	1.438	8.24402E-4	1.438	0	1.438	0	--	--	--	--	--	--	--	--
1.439	0	1.439	8.24402E-4	1.439	0	1.439	0	--	--	--	--	--	--	--	--
1.44	0	1.44	8.24402E-4	1.44	0	1.44	0	--	--	--	--	--	--	--	--
1.441	0	1.441	8.24402E-4	1.441	0	1.441	0	--	--	--	--	--	--	--	--
1.442	0	1.442	8.24402E-4	1.442	0	1.442	0	--	--	--	--	--	--	--	--
1.443	0	1.443	8.24402E-4	1.443	0	1.443	0	--	--	--	--	--	--	--	--
1.444	0	1.444	8.24402E-4	1.444	0	1.444	0	--	--	--	--	--	--	--	--
1.445	0	1.445	8.24402E-4	1.445	0	1.445	0	--	--	--	--	--	--	--	--
1.446	0	1.446	8.24402E-4	1.446	0	1.446	0	--	--	--	--	--	--	--	--
1.447	0	1.447	8.24402E-4	1.447	0	1.447	0	--	--	--	--	--	--	--	--
1.448	0	1.448	8.24402E-4	1.448	0	1.448	0	--	--	--	--	--	--	--	--
1.449	0	1.449	8.24402E-4	1.449	0	1.449	0	--	--	--	--	--	--	--	--
1.45	0	1.45	8.24402E-4	1.45	0	1.45	0	--	--	--	--	--	--	--	--
1.451	0	1.451	8.24402E-4	1.451	0	1.451	0	--	--	--	--	--	--	--	--
1.452	0	1.452	8.24402E-4	1.452	0	1.452	0	--	--	--	--	--	--	--	--
1.453	0	1.453	8.24402E-4	1.453	0	1.453	0	--	--	--	--	--	--	--	--
1.454	0	1.454	8.24402E-4	1.454	0	1.454	0	--	--	--	--	--	--	--	--
1.455	0	1.455	4.12201E-4	1.455	0	1.455	0	--	--	--	--	--	--	--	--
1.456	0	1.456	4.12201E-4	1.456	0	1.456	0	--	--	--	--	--	--	--	--
1.457	0	1.457	4.12201E-4	1.457	0	1.457	0	--	--	--	--	--	--	--	--
1.458	0	1.458	4.12201E-4	1.458	0	1.458	0	--	--	--	--	--	--	--	--
1.459	0	1.459	4.12201E-4	1.459	0	1.459	0	--	--	--	--	--	--	--	--
1.46	0	1.46	4.12201E-4	1.46	0	1.46	0	--	--	--	--	--	--	--	--
1.461	0	1.461	4.12201E-4	1.461	0	1.461	0	--	--	--	--	--	--	--	--
1.462	0	1.462	4.12201E-4	1.462	0	1.462	0	--	--	--	--	--	--	--	--
1.463	0	1.463	4.12201E-4	1.463	0	1.463	0	--	--	--	--	--	--	--	--
1.464	0	1.464	4.12201E-4	1.464	0	1.464	0	--	--	--	--	--	--	--	--
1.465	0	1.465	4.12201E-4	1.465	0	1.465	0	--	--	--	--	--	--	--	--
1.466	0	1.466	4.12201E-4	1.466	0	1.466	0	--	--	--	--	--	--	--	--
1.467	0	1.467	4.12201E-4	1.467	0	1.467	0	--	--	--	--	--	--	--	--
1.468	0	1.468	4.12201E-4	1.468	0	1.468	0	--	--	--	--	--	--	--	--
1.469	0	1.469	4.12201E-4	1.469	0	1.469	0	--	--	--	--	--	--	--	--
1.47	0	1.47	4.12201E-4	1.47	0	1.47	0	--	--	--	--	--	--	--	--
1.471	0	1.471	4.12201E-4	1.471	0	1.471	0	--	--	--	--	--	--	--	--
1.472	0	1.472	4.12201E-4	1.472	0	1.472	0	--	--	--	--	--	--	--	--
1.473	0	1.473	4.12201E-4	1.473	0	1.473	0	--	--	--	--	--	--	--	--
1.474	0	1.474	4.12201E-4	1.474	0	1.474	0	--	--	--	--	--	--	--	--
1.475	0	1.475	4.12201E-4	1.475	0	1.475	0	--	--	--	--	--	--	--	--
1.476	0	1.476	4.12201E-4	1.476	0	1.476	0	--	--	--	--	--	--	--	--
1.477	0	1.477	4.12201E-4	1.477	0	1.477	0	--	--	--	--	--	--	--	--
1.478	0	1.478	4.12201E-4	1.478	0	1.478	0	--	--	--	--	--	--	--	--
1.479	0	1.479	4.12201E-4	1.479	0	1.479	0	--	--	--	--	--	--	--	--
1.48	0	1.48	4.12201E-4	1.48	0	1.48	0	--	--	--	--	--	--	--	--
1.481	0	1.481	4.12201E-4	1.481	0	1.481	0	--	--	--	--	--	--	--	--
1.482	0	1.482	4.12201E-4	1.482	0	1.482	0	--	--	--	--	--	--	--	--
1.483	0	1.483	4.12201E-4	1.483	0	1.483	0	--	--	--	--	--	--	--	--
1.484	0	1.484	4.12201E-4	1.484	0	1.484	0	--	--	--	--	--	--	--	--
1.485	0	1.485	4.12201E-4	1.485	0	1.485	0	--	--	--	--	--	--	--	--
1.486	0	1.486	4.12201E-4	1.486	0	1.486	0	--	--	--	--	--	--	--	--
1.487	0	1.487	4.12201E-4	1.487	0	1.487	0	--	--	--	--	--	--	--	--
1.488	0	1.488	4.12201E-4	1.488	0	1.488	0	--	--	--	--	--	--	--	--
1.489	0	1.489	4.12201E-4	1.489	0	1.489	0	--	--	--	--	--	--	--	--
1.49	0	1.49	4.12201E-4	1.49	0	1.49	0	--	--	--	--	--	--	--	--
1.491	0	1.491	4.12201E-4	1.491	0	1.491	0	--	--	--	--	--	--	--	--
1.492	0	1.492	4.12201E-4	1.492	0	1.492	0	--	--	--	--	--	--	--	--
1.493	0	1.493	4.12201E-4	1.493	0	1.493	0	--	--	--	--	--	--	--	--
1.494	0	1.494	4.12201E-4	1.494	0	1.494	0	--	--	--	--	--	--	--	--
1.495	0	1.495	4.12201E-4	1.495	0	1.495	0	--	--	--	--	--	--	--	--
1.496	0	1.496	4.12201E-4	1.496	0	1.496	0	--	--	--	--	--	--	--	--
1.497	0	1.497	4.12201E-4	1.497	0	1.497	0	--	--	--	--	--	--	--	--
1.498	0	1.498	4.12201E-4	1.498	0	1.498	0	--	--	--	--	--	--	--	--
1.499	0	1.499	4.12201E-4	1.499	0	1.499	0	--	--	--	--	--	--	--	--
1.5	0	1.5	4.12201E-4	1.5	0	1.5	0	--	--	--	--	--	--	--	--
1.501	0	1.501	4.12201E-4	1.501	0	1.501	0	--	--	--	--	--	--	--	--
1.502	0	1.502	4.12201E-4	1.502	0	1.502	0	--	--	--	--	--	--	--	--
1.503	0	1.503	4.12201E-4	1.503	0	1.503	0	--	--	--	--	--	--	--	--
1.504	0	1.504	4.12201E-4	1.504	0	1.504	0	--	--	--	--	--	--	--	--
1.505	0	1.505	4.12201E-4	1.505	0	1.505	0	--	--	--	--	--	--	--	--
1.506	0	1.506	4.12201E-4	1.506	0	1.506	0	--	--	--	--	--	--	--	--
1.507	0	1.507	4.12201E-4	1.507	0	1.507	0	--	--	--	--	--	--	--	--
1.508	0	1.508	4.12201E-4	1.508	0	1.508	0	--	--	--	--	--	--	--	--
1.509	0	1.509	4.12201E-4	1.509	0	1.509	0	--	--	--	--	--	--	--	--
1.51	0	1.51	4.12201E-4	1.51	0	1.51	0	--	--	--	--	--	--	--	--
1.511	0	1.511	4.12201E-4	1.511	0	1.511	0	--	--	--	--	--	--	--	--
1.512	0	1.512	4.12201E-4	1.512	0	1.512	0	--	--	--	--	--	--	--	--
1.513	0	1.513	4.12201E-4	1.513	0	1.513	0	--	--	--	--	--	--	--	--
1.514	0	1.514	4.12201E-4	1.514	0	1.514	0	--	--	--	--	--	--	--	--
1.515	0	1.515	4.12201E-4	1.515	0	1.515	0	--	--	--	--	--	--	--	--
1.516	0	1.516	4.12201E-4	1.516	0	1.516	0	--	--	--	--	--	--	--	--
1.517	0	1.517	4.12201E-4	1.517	0	1.517	0	--	--	--	--	--	--	--	--
1.518	0	1.518	4.12201E-4	1.518	0	1.518	0	--	--	--	--	--	--	--	--
1.519	0	1.519	4.12201E-4	1.519	0	1.519	0	--	--	--	--	--	--	--	--
1.52	0	1.52	4.12201E-4	1.52	0	1.52	0	--	--	--	--	--	--	--	--
1.521	0	1.521	4.12201E-4	1.521	0	1.521	0	--	--	--	--	--	--	--	--
1.522	0	1.522	4.12201E-4	1.522	0	1.522	0	--	--	--	--	--	--	--	--
1.523	0	1.523	4.12201E-4	1.523	0	1.523	0	--	--	--	--	--	--	--	--
1.524	0	1.524	4.12201E-4	1.524	0	1.524	0	--	--	--	--	--	--	--	--
1.525	0	1.525	4.12201E-4	1.525	0	1.525	0	--	--	--	--	--	--	--	--
1.526	0	1.526	4.12201E-4	1.526	0	1.526	0	--	--	--	--	--	--	--	--
1.527	0	1.527	4.12201E-4	1.527	0	1.527	0	--	--	--	--	--	--	--	--
1.528	0	1.528	4.12201E-4	1.528	0	1.528	0	--	--	--	--	--	--	--	--
1.529	0	1.529	4.12201E-4	1.529	0	1.529	0	--	--	--	--	--	--	--	--
1.53	0	1.53	4.12201E-4	1.53	0	1.53	0	--	--	--	--	--	--	--	--
1.531	0	1.531	4.12201E-4	1.531	0	1.531	0	--	--	--	--	--	--	--	--
1.532	0	1.532	4.12201E-4	1.532	0	1.532	0	--	--	--	--	--	--	--	--
1.533	0	1.533	4.12201E-4	1.533	0	1.533	0	--	--	--	--	--	--	--	--
1.534	0	1.534	4.12201E-4	1.534	0	1.534	0	--	--	--	--	--	--	--	--
1.535	0	1.535	4.12201E-4	1.535	0	1.535	0	--	--	--	--	--	--	--	--
1.536	0	1.536	4.12201E-4	1.536	0	1.536	0	--	--	--	--	--	--	--	--
1.537	0	1.537	4.12201E-4	1.537	0	1.537	0	--	--	--	--	--	--	--	--
1.538	0	1.538	4.12201E-4	1.538	0	1.538	0	--	--	--	--	--	--	--	--
1.539	0	1.539	4.12201E-4	1.539	0	1.539	0	--	--	--	--	--	--	--	--
1.54	0	1.54	4.12201E-4	1.54	0	1.54	0	--	--	--	--	--	--	--	--
1.541	0	1.541	4.12201E-4	1.541	0	1.541	0	--	--	--	--	--	--	--	--
1.542	0	1.542	4.12201E-4	1.542	0	1.542	0	--	--	--	--	--	--	--	--
1.543	0	1.543	4.12201E-4	1.543	0	1.543	0	--	--	--	--	--	--	--	--
1.544	0	1.544	4.12201E-4	1.544	0	1.544	0	--	--	--	--	--	--	--	--
1.545	0	1.545	4.12201E-4	1.545	0	1.545	0	--	--	--	--	--	--	--	--
1.546	0	1.546	4.12201E-4	1.546	0	1.546	0	--	--	--	--	--	--	--	--
1.547	0	1.547	4.12201E-4	1.547	0	1.547	0	--	--	--	--	--	--	--	--
1.548	0	1.548	4.12201E-4	1.548	0	1.548	0	--	--	--	--	--	--	--	--
1.549	0	1.549	4.12201E-4	1.549	0	1.549	0	--	--	--	--	--	--	--	--
1.55	0	1.55	4.12201E-4	1.55	0	1.55	0	--	--	--	--	--	--	--	--
1.551	0	1.551	4.12201E-4	1.551	0	1.551	0	--	--	--	--	--	--	--	--
1.552	0	1.552	4.12201E-4	1.552	0	1.552	0	--	--	--	--	--	--	--	--
1.553	0	1.553	4.12201E-4	1.553	0	1.553	0	--	--	--	--	--	--	--	--
1.554	0	1.554	4.12201E-4	1.554	0	1.554	0	--	--	--	--	--	--	--	--
1.555	0	1.555	4.12201E-4	1.555	0	1.555	0	--	--	--	--	--	--	--	--
1.556	0	1.556	4.12201E-4	1.556	0	1.556	0	--	--	--	--	--	--	--	--
1.557	0	1.557	4.12201E-4	1.557	0	1.557	0	--	--	--	--	--	--	--	--
1.558	0	1.558	4.12201E-4	1.558	0	1.558	0	--	--	--	--	--	--	--	--
1.559	0	1.559	4.12201E-4	1.559	0	1.559	0	--	--	--	--	--	--	--	--
1.56	0	1.56	4.12201E-4	1.56	0	1.56	0	--	--	--	--	--	--	--	--
1.561	0	1.561	4.12201E-4	1.561	0	1.561	0	--	--	--	--	--	--	--	--
1.562	0	1.562	4.12201E-4	1.562	0	1.562	0	--	--	--	--	--	--	--	--
1.563	0	1.563	4.12201E-4	1.563	0	1.563	0	--	--	--	--	--	--	--	--
1.564	0	1.564	4.12201E-4	1.564	0	1.564	0	--	--	--	--	--	--	--	--
1.565	0	1.565	4.12201E-4	1.565	0	1.565	0	--	--	--	--	--	--	--	--
1.566	0	1.566	4.12201E-4	1.566	0	1.566	0	--	--	--	--	--	--	--	--
1.567	0	1.567	4.12201E-4	1.567	0	1.567	0	--	--	--	--	--	--	--	--
1.568	0	1.568	4.12201E-4	1.568	0	1.568	0	--	--	--	--	--	--	--	--
1.569	0	1.569	4.12201E-4	1.569	0	1.569	0	--	--	--	--	--	--	--	--
1.57	0	1.57	4.12201E-4	1.57	0	1.57	0	--	--	--	--	--	--	--	--
1.571	0	1.571	4.12201E-4	1.571	0	1.571	0	--	--	--	--	--	--	--	--
1.572	0	1.572	4.12201E-4	1.572	0	1.572	0	--	--	--	--	--	--	--	--
1.573	0	1.573	4.12201E-4	1.573	0	1.573	0	--	--	--	--	--	--	--	--
1.574	0	1.574	4.12201E-4	1.574	0	1.574	0	--	--	--	--	--	--	--	--
1.575	0	1.575	4.12201E-4	1.575	0	1.575	0	--	--	--	--	--	--	--	--
1.576	0	1.576	4.12201E-4	1.576	0	1.576	0	--	--	--	--	--	--	--	--
1.577	0	1.577	4.12201E-4	1.577	0	1.577	0	--	--	--	--	--	--	--	--
1.578	0	1.578	4.12201E-4	1.578	0	1.578	0	--	--	--	--	--	--	--	--
1.579	0	1.579	4.12201E-4	1.579	0	1.579	0	--	--	--	--	--	--	--	--
1.58	0	1.58	4.12201E-4	1.58	0	1.58	0	--	--	--	--	--	--	--	--
1.581	0	1.581	4.12201E-4	1.581	0	1.581	0	--	--	--	--	--	--	--	--
1.582	0	1.582	4.12201E-4	1.582	0	1.582	0	--	--	--	--	--	--	--	--
1.583	0	1.583	4.12201E-4	1.583	0	1.583	0	--	--	--	--	--	--	--	--
1.584	0	1.584	4.12201E-4	1.584	0	1.584	0	--	--	--	--	--	--	--	--
1.585	0	1.585	4.12201E-4	1.585	0	1.585	0	--	--	--	--	--	--	--	--
1.586	0	1.586	4.12201E-4	1.586	0	1.586	0	--	--	--	--	--	--	--	--
1.587	0	1.587	4.12201E-4	1.587	0	1.587	0	--	--	--	--	--	--	--	--
1.588	0	1.588	4.12201E-4	1.588	0	1.588	0	--	--	--	--	--	--	--	--
1.589	0	1.589	4.12201E-4	1.589	0	1.589	0	--	--	--	--	--	--	--	--
1.59	0	1.59	4.12201E-4	1.59	0	1.59	0	--	--	--	--	--	--	--	--
1.591	0	1.591	4.12201E-4	1.591	0	1.591	0	--	--	--	--	--	--	--	--
1.592	0	1.592	4.12201E-4	1.592	0	1.592	0	--	--	--	--	--	--	--	--
1.593	0	1.593	4.12201E-4	1.593	0	1.593	0	--	--	--	--	--	--	--	--
1.594	0	1.594	4.12201E-4	1.594	0	1.594	0	--	--	--	--	--	--	--	--
1.595	0	1.595	4.12201E-4	1.595	0	1.595	0	--	--	--	--	--	--	--	--
1.596	0	1.596	4.12201E-4	1.596	0	1.596	0	--	--	--	--	--	--	--	--
1.597	0	1.597	4.12201E-4	1.597	0	1.597	0	--	--	--	--	--	--	--	--
1.598	0	1.598	4.12201E-4	1.598	0	1.598	0	--	--	--	--	--	--	--	--
1.599	0	1.599	4.12201E-4	1.599	0	1.599	0	--	--	--	--	--	--	--	--
1.6	0	1.6	4.12201E-4	1.6	0	1.6	0	--	--	--	--	--	--	--	--
1.601	0	1.601	4.12201E-4	1.601	0	1.601	0	--	--	--	--	--	--	--	--
1.602	0	1.602	4.12201E-4	1.602	0	1.602	0	--	--	--	--	--	--	--	--
1.603	0	1.603	4.12201E-4	1.603	0	1.603	0	--	--	--	--	--	--	--	--
1.604	0	1.604	4.12201E-4	1.604	0	1.604	0	--	--	--	--	--	--	--	--
1.605	0	1.605	4.12201E-4	1.605	0	1.605	0	--	--	--	--	--	--	--	--
1.606	0	1.606	4.12201E-4	1.606	0	1.606	0	--	--	--	--	--	--	--	--
1.607	0	1.607	4.12201E-4	1.607	0	1.607	0	--	--	--	--	--	--	--	--
1.608	0	1.608	4.12201E-4	1.608	0	1.608	0	--	--	--	--	--	--	--	--
1.609	0	1.609	4.12201E-4	1.609	0	1.609	0	--	--	--	--	--	--	--	--
1.61	0	1.61	4.12201E-4	1.61	0	1.61	0	--	--	--	--	--	--	--	--
1.611	0	1.611	4.12201E-4	1.611	0	1.611	0	--	--	--	--	--	--	--	--
1.612	0	1.612	4.12201E-4	1.612	0	1.612	0	--	--	--	--	--	--	--	--
1.613	0	1.613	4.12201E-4	1.613	0	1.613	0	--	--	--	--	--	--	--	--
1.614	0	1.614	4.12201E-4	1.614	0	1.614	0	--	--	--	--	--	--	--	--
1.615	0	1.615	4.12201E-4	1.615	0	1.615	0	--	--	--	--	--	--	--	--
1.616	0	1.616	4.12201E-4	1.616	0	1.616	0	--	--	--	--	--	--	--	--
1.617	0	1.617	4.12201E-4	1.617	0	1.617	0	--	--	--	--	--	--	--	--
1.618	0	1.618	4.12201E-4	1.618	0	1.618	0	--	--	--	--	--	--	--	--
1.619	0	1.619	4.12201E-4	1.619	0	1.619	0	--	--	--	--	--	--	--	--
1.62	0	1.62	4.12201E-4	1.62	0	1.62	0	--	--	--	--	--	--	--	--
1.621	0	1.621	4.12201E-4	1.621	0	1.621	0	--	--	--	--	--	--	--	--
1.622	0	1.622	4.12201E-4	1.622	0	1.622	0	--	--	--	--	--	--	--	--
1.623	0	1.623	4.12201E-4	1.623	0	1.623	0	--	--	--	--	--	--	--	--
1.624	0	1.624	4.12201E-4	1.624	0	1.624	0	--	--	--	--	--	--	--	--
1.625	0	1.625	4.12201E-4	1.625	0	1.625	0	--	--	--	--	--	--	--	--
1.626	0	1.626	4.12201E-4	1.626	0	1.626	0	--	--	--	--	--	--	--	--
1.627	0	1.627	4.12201E-4	1.627	0	1.627	0	--	--	--	--	--	--	--	--
1.628	0	1.628	4.12201E-4	1.628	0	1.628	0	--	--	--	--	--	--	--	--
1.629	0	1.629	4.12201E-4	1.629	0	1.629	0	--	--	--	--	--	--	--	--
1.63	0	1.63	4.12201E-4	1.63	0	1.63	0	--	--	--	--	--	--	--	--
1.631	0	1.631	4.12201E-4	1.631	0	1.631	0	--	--	--	--	--	--	--	--
1.632	0	1.632	4.12201E-4	1.632	0	1.632	0	--	--	--	--	--	--	--	--
1.633	0	1.633	4.12201E-4	1.633	0	1.633	0	--	--	--	--	--	--	--	--
1.634	0	1.634	4.12201E-4	1.634	0	1.634	0	--	--	--	--	--	--	--	--
1.635	0	1.635	4.12201E-4	1.635	0	1.635	0	--	--	--	--	--	--	--	--
1.636	0	1.636	4.12201E-4	1.636	0	1.636	0	--	--	--	--	--	--	--	--
1.637	0	1.637	4.12201E-4	1.637	0	1.637	0	--	--	--	--	--	--	--	--
1.638	0	1.638	4.12201E-4	1.638	0	1.638	0	--	--	--	--	--	--	--	--
1.639	0	1.639	4.12201E-4	1.639	0	1.639	0	--	--	--	--	--	--	--	--
1.64	0	1.64	4.12201E-4	1.64	0	1.64	0	--	--	--	--	--	--	--	--
1.641	0	1.641	4.12201E-4	1.641	0	1.641	0	--	--	--	--	--	--	--	--
1.642	0	1.642	4.12201E-4	1.642	0	1.642	0	--	--	--	--	--	--	--	--
1.643	0	1.643	4.12201E-4	1.643	0	1.643	0	--	--	--	--	--	--	--	--
1.644	0	1.644	0	1.644	0	1.644	0	--	--	--	--	--	--	--	--
1.645	0	1.645	0	1.645	0	1.645	0	--	--	--	--	--	--	--	--
1.646	0	1.646	0	1.646	0	1.646	0	--	--	--	--	--	--	--	--
1.647	0	1.647	0	1.647	0	1.647	0	--	--	--	--	--	--	--	--
1.648	0	1.648	0	1.648	0	1.648	0	--	--	--	--	--	--	--	--
1.649	0	1.649	0	1.649	0	1.649	0	--	--	--	--	--	--	--	--
1.65	0	1.65	0	1.65	0	1.65	0	--	--	--	--	--	--	--	--
1.651	0	1.651	0	1.651	0	1.651	0	--	--	--	--	--	--	--	--
1.652	0	1.652	0	1.652	0	1.652	0	--	--	--	--	--	--	--	--
1.653	0	1.653	0	1.653	0	1.653	0	--	--	--	--	--	--	--	--
1.654	0	1.654	0	1.654	0	1.654	0	--	--	--	--	--	--	--	--
1.655	0	1.655	0	1.655	0	1.655	0	--	--	--	--	--	--	--	--
1.656	0	1.656	0	1.656	0	1.656	0	--	--	--	--	--	--	--	--
1.657	0	1.657	0	1.657	0	1.657	0	--	--	--	--	--	--	--	--
1.658	0	1.658	0	1.658	0	1.658	0	--	--	--	--	--	--	--	--
1.659	0	1.659	0	1.659	0	1.659	0	--	--	--	--	--	--	--	--
1.66	0	1.66	0	1.66	0	1.66	0	--	--	--	--	--	--	--	--
1.661	0	1.661	0	1.661	0	1.661	0	--	--	--	--	--	--	--	--
1.662	0	1.662	0	1.662	0	1.662	0	--	--	--	--	--	--	--	--
1.663	0	1.663	0	1.663	0	1.663	0	--	--	--	--	--	--	--	--
1.664	0	1.664	0	1.664	0	1.664	0	--	--	--	--	--	--	--	--
1.665	0	1.665	0	1.665	0	1.665	0	--	--	--	--	--	--	--	--
1.666	0	1.666	0	1.666	0	1.666	0	--	--	--	--	--	--	--	--
1.667	0	1.667	0	1.667	0	1.667	0	--	--	--	--	--	--	--	--
1.668	0	1.668	0	1.668	0	1.668	0	--	--	--	--	--	--	--	--
1.669	0	1.669	0	1.669	0	1.669	0	--	--	--	--	--	--	--	--
1.67	0	1.67	0	1.67	0	1.67	0	--	--	--	--	--	--	--	--
1.671	0	1.671	0	1.671	0	1.671	0	--	--	--	--	--	--	--	--
1.672	0	1.672	0	1.672	0	1.672	0	--	--	--	--	--	--	--	--
1.673	0	1.673	0	1.673	0	1.673	0	--	--	--	--	--	--	--	--
1.674	0	1.674	0	1.674	0	1.674	0	--	--	--	--	--	--	--	--
1.675	0	1.675	0	1.675	0	1.675	0	--	--	--	--	--	--	--	--
1.676	0	1.676	0	1.676	0	1.676	0	--	--	--	--	--	--	--	--
1.677	0	1.677	0	1.677	0	1.677	0	--	--	--	--	--	--	--	--
1.678	0	1.678	0	1.678	0	1.678	0	--	--	--	--	--	--	--	--
1.679	0	1.679	0	1.679	0	1.679	0	--	--	--	--	--	--	--	--
1.68	0	1.68	0	1.68	0	1.68	0	--	--	--	--	--	--	--	--
1.681	0	1.681	0	1.681	0	1.681	0	--	--	--	--	--	--	--	--
1.682	0	1.682	0	1.682	0	1.682	0	--	--	--	--	--	--	--	--
1.683	0	1.683	0	1.683	0	1.683	0	--	--	--	--	--	--	--	--
1.684	0	1.684	0	1.684	0	1.684	0	--	--	--	--	--	--	--	--
1.685	0	1.685	0	1.685	0	1.685	0	--	--	--	--	--	--	--	--
1.686	0	1.686	0	1.686	0	1.686	0	--	--	--	--	--	--	--	--
1.687	0	1.687	0	1.687	0	1.687	0	--	--	--	--	--	--	--	--
1.688	0	1.688	0	1.688	0	1.688	0	--	--	--	--	--	--	--	--
1.689	0	1.689	0	1.689	0	1.689	0	--	--	--	--	--	--	--	--
1.69	0	1.69	0	1.69	0	1.69	0	--	--	--	--	--	--	--	--
1.691	0	1.691	0	1.691	0	1.691	0	--	--	--	--	--	--	--	--
1.692	0	1.692	0	1.692	0	1.692	0	--	--	--	--	--	--	--	--
1.693	0	1.693	0	1.693	0	1.693	0	--	--	--	--	--	--	--	--
1.694	0	1.694	0	1.694	0	1.694	0	--	--	--	--	--	--	--	--
1.695	0	1.695	0	1.695	0	1.695	0	--	--	--	--	--	--	--	--
1.696	0	1.696	0	1.696	0	1.696	0	--	--	--	--	--	--	--	--
1.697	0	1.697	0	1.697	0	1.697	0	--	--	--	--	--	--	--	--
1.698	0	1.698	0	1.698	0	1.698	0	--	--	--	--	--	--	--	--
1.699	0	1.699	0	1.699	0	1.699	0	--	--	--	--	--	--	--	--
1.7	0	1.7	0	1.7	0	1.7	0	--	--	--	--	--	--	--	--
1.701	0	1.701	0	1.701	0	1.701	0	--	--	--	--	--	--	--	--
1.702	0	1.702	0	1.702	0	1.702	0	--	--	--	--	--	--	--	--
1.703	0	1.703	0	1.703	0	1.703	0	--	--	--	--	--	--	--	--
1.704	0	1.704	0	1.704	0	1.704	0	--	--	--	--	--	--	--	--
1.705	0	1.705	0	1.705	0	1.705	0	--	--	--	--	--	--	--	--
1.706	0	1.706	0	1.706	0	1.706	0	--	--	--	--	--	--	--	--
1.707	0	1.707	0	1.707	0	1.707	0	--	--	--	--	--	--	--	--
1.708	0	1.708	0	1.708	0	1.708	0	--	--	--	--	--	--	--	--
1.709	0	1.709	0	1.709	0	1.709	0	--	--	--	--	--	--	--	--
1.71	0	1.71	0	1.71	0	1.71	0	--	--	--	--	--	--	--	--
1.711	0	1.711	0	1.711	0	1.711	0	--	--	--	--	--	--	--	--
1.712	0	1.712	0	1.712	0	1.712	0	--	--	--	--	--	--	--	--
1.713	0	1.713	0	1.713	0	1.713	0	--	--	--	--	--	--	--	--
1.714	0	1.714	0	1.714	0	1.714	0	--	--	--	--	--	--	--	--
1.715	0	1.715	0	1.715	0	1.715	0	--	--	--	--	--	--	--	--
1.716	0	1.716	0	1.716	0	1.716	0	--	--	--	--	--	--	--	--
1.717	0	1.717	0	1.717	0	1.717	0	--	--	--	--	--	--	--	--
1.718	0	1.718	0	1.718	0	1.718	0	--	--	--	--	--	--	--	--
1.719	0	1.719	0	1.719	0	1.719	0	--	--	--	--	--	--	--	--
1.72	0	1.72	0	1.72	0	1.72	0	--	--	--	--	--	--	--	--
1.721	0	1.721	0	1.721	0	1.721	0	--	--	--	--	--	--	--	--
1.722	0	1.722	0	1.722	0	1.722	0	--	--	--	--	--	--	--	--
1.723	0	1.723	0	1.723	0	1.723	0	--	--	--	--	--	--	--	--
1.724	0	1.724	0	1.724	0	1.724	0	--	--	--	--	--	--	--	--
1.725	0	1.725	0	1.725	0	1.725	0	--	--	--	--	--	--	--	--
1.726	0	1.726	0	1.726	0	1.726	0	--	--	--	--	--	--	--	--
1.727	0	1.727	0	1.727	0	1.727	0	--	--	--	--	--	--	--	--
1.728	0	1.728	0	1.728	0	1.728	0	--	--	--	--	--	--	--	--
1.729	0	1.729	0	1.729	0	1.729	0	--	--	--	--	--	--	--	--
1.73	0	1.73	0	1.73	0	1.73	0	--	--	--	--	--	--	--	--
1.731	0	1.731	0	1.731	0	1.731	0	--	--	--	--	--	--	--	--
1.732	0	1.732	0	1.732	0	1.732	0	--	--	--	--	--	--	--	--
1.733	0	1.733	0	1.733	0	1.733	0	--	--	--	--	--	--	--	--
1.734	0	1.734	0	1.734	0	1.734	0	--	--	--	--	--	--	--	--
1.735	0	1.735	0	1.735	0	1.735	0	--	--	--	--	--	--	--	--
1.736	0	1.736	0	1.736	0	1.736	0	--	--	--	--	--	--	--	--
1.737	0	1.737	0	1.737	0	1.737	0	--	--	--	--	--	--	--	--
1.738	0	1.738	0	1.738	0	1.738	0	--	--	--	--	--	--	--	--
1.739	0	1.739	0	1.739	0	1.739	0	--	--	--	--	--	--	--	--
1.74	0	1.74	0	1.74	0	1.74	0	--	--	--	--	--	--	--	--
1.741	0	1.741	0	1.741	0	1.741	0	--	--	--	--	--	--	--	--
1.742	0	1.742	0	1.742	0	1.742	0	--	--	--	--	--	--	--	--
1.743	0	1.743	0	1.743	0	1.743	0	--	--	--	--	--	--	--	--
1.744	0	1.744	0	1.744	0	1.744	0	--	--	--	--	--	--	--	--
1.745	0	1.745	0	1.745	0	1.745	0	--	--	--	--	--	--	--	--
1.746	0	1.746	0	1.746	0	1.746	0	--	--	--	--	--	--	--	--
1.747	0	1.747	0	1.747	0	1.747	0	--	--	--	--	--	--	--	--
1.748	0	1.748	0	1.748	0	1.748	0	--	--	--	--	--	--	--	--
1.749	0	1.749	0	1.749	0	1.749	0	--	--	--	--	--	--	--	--
1.75	0	1.75	0	1.75	0	1.75	0	--	--	--	--	--	--	--	--
1.751	0	1.751	0	1.751	0	1.751	0	--	--	--	--	--	--	--	--
1.752	0	1.752	0	1.752	0	1.752	0	--	--	--	--	--	--	--	--
1.753	0	1.753	0	1.753	0	1.753	0	--	--	--	--	--	--	--	--
1.754	0	1.754	0	1.754	0	1.754	0	--	--	--	--	--	--	--	--
1.755	0	1.755	0	1.755	0	1.755	0	--	--	--	--	--	--	--	--
1.756	0	1.756	0	1.756	0	1.756	0	--	--	--	--	--	--	--	--
1.757	0	1.757	0	1.757	0	1.757	0	--	--	--	--	--	--	--	--
1.758	0	1.758	0	1.758	0	1.758	0	--	--	--	--	--	--	--	--
1.759	0	1.759	0	1.759	0	1.759	0	--	--	--	--	--	--	--	--
1.76	0	1.76	0	1.76	0	1.76	0	--	--	--	--	--	--	--	--
1.761	0	1.761	0	1.761	0	1.761	0	--	--	--	--	--	--	--	--
1.762	0	1.762	0	1.762	0	1.762	0	--	--	--	--	--	--	--	--
1.763	0	1.763	0	1.763	0	1.763	0	--	--	--	--	--	--	--	--
1.764	0	1.764	0	1.764	0	1.764	0	--	--	--	--	--	--	--	--
1.765	0	1.765	0	1.765	0	1.765	0	--	--	--	--	--	--	--	--
1.766	0	1.766	0	1.766	4.12201E-4	1.766	0	--	--	--	--	--	--	--	--
1.767	0	1.767	0	1.767	4.12201E-4	1.767	0	--	--	--	--	--	--	--	--
1.768	0	1.768	0	1.768	4.12201E-4	1.768	0	--	--	--	--	--	--	--	--
1.769	0	1.769	0	1.769	4.12201E-4	1.769	0	--	--	--	--	--	--	--	--
1.77	0	1.77	0	1.77	4.12201E-4	1.77	0	--	--	--	--	--	--	--	--
1.771	0	1.771	0	1.771	4.12201E-4	1.771	0	--	--	--	--	--	--	--	--
1.772	0	1.772	0	1.772	4.12201E-4	1.772	0	--	--	--	--	--	--	--	--
1.773	0	1.773	0	1.773	4.12201E-4	1.773	0	--	--	--	--	--	--	--	--
1.774	0	1.774	0	1.774	4.12201E-4	1.774	0	--	--	--	--	--	--	--	--
1.775	0	1.775	0	1.775	4.12201E-4	1.775	0	--	--	--	--	--	--	--	--
1.776	0	1.776	0	1.776	4.12201E-4	1.776	0	--	--	--	--	--	--	--	--
1.777	0	1.777	0	1.777	4.12201E-4	1.777	0	--	--	--	--	--	--	--	--
1.778	0	1.778	0	1.778	4.12201E-4	1.778	0	--	--	--	--	--	--	--	--
1.779	0	1.779	0	1.779	4.12201E-4	1.779	0	--	--	--	--	--	--	--	--
1.78	0	1.78	0	1.78	4.12201E-4	1.78	0	--	--	--	--	--	--	--	--
1.781	0	1.781	0	1.781	4.12201E-4	1.781	0	--	--	--	--	--	--	--	--
1.782	0	1.782	0	1.782	4.12201E-4	1.782	0	--	--	--	--	--	--	--	--
1.783	0	1.783	0	1.783	4.12201E-4	1.783	0	--	--	--	--	--	--	--	--
1.784	0	1.784	0	1.784	4.12201E-4	1.784	0	--	--	--	--	--	--	--	--
1.785	0	1.785	0	1.785	4.12201E-4	1.785	0	--	--	--	--	--	--	--	--
1.786	0	1.786	0	1.786	4.12201E-4	1.786	0	--	--	--	--	--	--	--	--
1.787	0	1.787	0	1.787	4.12201E-4	1.787	0	--	--	--	--	--	--	--	--
1.788	0	1.788	0	1.788	4.12201E-4	1.788	0	--	--	--	--	--	--	--	--
1.789	0	1.789	0	1.789	4.12201E-4	1.789	0	--	--	--	--	--	--	--	--
1.79	0	1.79	0	1.79	4.12201E-4	1.79	0	--	--	--	--	--	--	--	--
1.791	0	1.791	0	1.791	4.12201E-4	1.791	0	--	--	--	--	--	--	--	--
1.792	0	1.792	0	1.792	4.12201E-4	1.792	0	--	--	--	--	--	--	--	--
1.793	0	1.793	0	1.793	4.12201E-4	1.793	0	--	--	--	--	--	--	--	--
1.794	0	1.794	0	1.794	4.12201E-4	1.794	0	--	--	--	--	--	--	--	--
1.795	0	1.795	0	1.795	4.12201E-4	1.795	0	--	--	--	--	--	--	--	--
1.796	0	1.796	0	1.796	4.12201E-4	1.796	0	--	--	--	--	--	--	--	--
1.797	0	1.797	0	1.797	4.12201E-4	1.797	0	--	--	--	--	--	--	--	--
1.798	0	1.798	0	1.798	4.12201E-4	1.798	0	--	--	--	--	--	--	--	--
1.799	0	1.799	0	1.799	4.12201E-4	1.799	0	--	--	--	--	--	--	--	--
1.8	0	1.8	0	1.8	4.12201E-4	1.8	0	--	--	--	--	--	--	--	--
1.801	0	1.801	0	1.801	4.12201E-4	1.801	0	--	--	--	--	--	--	--	--
1.802	0	1.802	0	1.802	4.12201E-4	1.802	0	--	--	--	--	--	--	--	--
1.803	0	1.803	0	1.803	4.12201E-4	1.803	0	--	--	--	--	--	--	--	--
1.804	0	1.804	0	1.804	4.12201E-4	1.804	0	--	--	--	--	--	--	--	--
1.805	0	1.805	0	1.805	4.12201E-4	1.805	0	--	--	--	--	--	--	--	--
1.806	0	1.806	0	1.806	4.12201E-4	1.806	0	--	--	--	--	--	--	--	--
1.807	0	1.807	0	1.807	4.12201E-4	1.807	0	--	--	--	--	--	--	--	--
1.808	0	1.808	0	1.808	4.12201E-4	1.808	0	--	--	--	--	--	--	--	--
1.809	0	1.809	0	1.809	4.12201E-4	1.809	0	--	--	--	--	--	--	--	--
1.81	0	1.81	0	1.81	4.12201E-4	1.81	0	--	--	--	--	--	--	--	--
1.811	0	1.811	0	1.811	4.12201E-4	1.811	0	--	--	--	--	--	--	--	--
1.812	0	1.812	0	1.812	4.12201E-4	1.812	0	--	--	--	--	--	--	--	--
1.813	0	1.813	0	1.813	4.12201E-4	1.813	0	--	--	--	--	--	--	--	--
1.814	0	1.814	0	1.814	4.12201E-4	1.814	0	--	--	--	--	--	--	--	--
1.815	0	1.815	0	1.815	4.12201E-4	1.815	0	--	--	--	--	--	--	--	--
1.816	0	1.816	0	1.816	4.12201E-4	1.816	0	--	--	--	--	--	--	--	--
1.817	0	1.817	0	1.817	4.12201E-4	1.817	0	--	--	--	--	--	--	--	--
1.818	0	1.818	0	1.818	4.12201E-4	1.818	0	--	--	--	--	--	--	--	--
1.819	0	1.819	0	1.819	4.12201E-4	1.819	0	--	--	--	--	--	--	--	--
1.82	0	1.82	0	1.82	4.12201E-4	1.82	0	--	--	--	--	--	--	--	--
1.821	0	1.821	0	1.821	4.12201E-4	1.821	0	--	--	--	--	--	--	--	--
1.822	0	1.822	0	1.822	4.12201E-4	1.822	0	--	--	--	--	--	--	--	--
1.823	0	1.823	0	1.823	4.12201E-4	1.823	0	--	--	--	--	--	--	--	--
1.824	0	1.824	0	1.824	4.12201E-4	1.824	0	--	--	--	--	--	--	--	--
1.825	0	1.825	0	1.825	4.12201E-4	1.825	0	--	--	--	--	--	--	--	--
1.826	0	1.826	0	1.826	4.12201E-4	1.826	0	--	--	--	--	--	--	--	--
1.827	0	1.827	0	1.827	4.12201E-4	1.827	0	--	--	--	--	--	--	--	--
1.828	0	1.828	0	1.828	4.12201E-4	1.828	0	--	--	--	--	--	--	--	--
1.829	0	1.829	0	1.829	4.12201E-4	1.829	0	--	--	--	--	--	--	--	--
1.83	0	1.83	0	1.83	4.12201E-4	1.83	0	--	--	--	--	--	--	--	--
1.831	0	1.831	0	1.831	4.12201E-4	1.831	0	--	--	--	--	--	--	--	--
1.832	0	1.832	0	1.832	4.12201E-4	1.832	0	--	--	--	--	--	--	--	--
1.833	0	1.833	0	1.833	4.12201E-4	1.833	0	--	--	--	--	--	--	--	--
1.834	0	1.834	0	1.834	4.12201E-4	1.834	0	--	--	--	--	--	--	--	--
1.835	0	1.835	0	1.835	4.12201E-4	1.835	0	--	--	--	--	--	--	--	--
1.836	0	1.836	0	1.836	4.12201E-4	1.836	0	--	--	--	--	--	--	--	--
1.837	0	1.837	0	1.837	4.12201E-4	1.837	0	--	--	--	--	--	--	--	--
1.838	0	1.838	0	1.838	4.12201E-4	1.838	0	--	--	--	--	--	--	--	--
1.839	0	1.839	0	1.839	4.12201E-4	1.839	0	--	--	--	--	--	--	--	--
1.84	0	1.84	0	1.84	4.12201E-4	1.84	0	--	--	--	--	--	--	--	--
1.841	0	1.841	0	1.841	4.12201E-4	1.841	0	--	--	--	--	--	--	--	--
1.842	0	1.842	0	1.842	4.12201E-4	1.842	0	--	--	--	--	--	--	--	--
1.843	0	1.843	0	1.843	4.12201E-4	1.843	0	--	--	--	--	--	--	--	--
1.844	0	1.844	0	1.844	4.12201E-4	1.844	0	--	--	--	--	--	--	--	--
1.845	0	1.845	0	1.845	4.12201E-4	1.845	0	--	--	--	--	--	--	--	--
1.846	0	1.846	0	1.846	4.12201E-4	1.846	0	--	--	--	--	--	--	--	--
1.847	0	1.847	0	1.847	4.12201E-4	1.847	0	--	--	--	--	--	--	--	--
1.848	0	1.848	0	1.848	4.12201E-4	1.848	0	--	--	--	--	--	--	--	--
1.849	0	1.849	0	1.849	4.12201E-4	1.849	0	--	--	--	--	--	--	--	--
1.85	0	1.85	0	1.85	4.12201E-4	1.85	0	--	--	--	--	--	--	--	--
1.851	0	1.851	0	1.851	4.12201E-4	1.851	0	--	--	--	--	--	--	--	--
1.852	0	1.852	0	1.852	4.12201E-4	1.852	0	--	--	--	--	--	--	--	--
1.853	0	1.853	0	1.853	4.12201E-4	1.853	0	--	--	--	--	--	--	--	--
1.854	0	1.854	0	1.854	4.12201E-4	1.854	0	--	--	--	--	--	--	--	--
1.855	0	1.855	0	1.855	4.12201E-4	1.855	0	--	--	--	--	--	--	--	--
1.856	0	1.856	0	1.856	4.12201E-4	1.856	0	--	--	--	--	--	--	--	--
1.857	0	1.857	0	1.857	4.12201E-4	1.857	0	--	--	--	--	--	--	--	--
1.858	0	1.858	0	1.858	4.12201E-4	1.858	0	--	--	--	--	--	--	--	--
1.859	0	1.859	0	1.859	4.12201E-4	1.859	0	--	--	--	--	--	--	--	--
1.86	0	1.86	0	1.86	4.12201E-4	1.86	0	--	--	--	--	--	--	--	--
1.861	0	1.861	0	1.861	4.12201E-4	1.861	0	--	--	--	--	--	--	--	--
1.862	0	1.862	0	1.862	4.12201E-4	1.862	0	--	--	--	--	--	--	--	--
1.863	0	1.863	0	1.863	4.12201E-4	1.863	0	--	--	--	--	--	--	--	--
1.864	0	1.864	0	1.864	4.12201E-4	1.864	0	--	--	--	--	--	--	--	--
1.865	0	1.865	0	1.865	4.12201E-4	1.865	0	--	--	--	--	--	--	--	--
1.866	0	1.866	0	1.866	4.12201E-4	1.866	0	--	--	--	--	--	--	--	--
1.867	0	1.867	0	1.867	4.12201E-4	1.867	0	--	--	--	--	--	--	--	--
1.868	0	1.868	0	1.868	4.12201E-4	1.868	0	--	--	--	--	--	--	--	--
1.869	0	1.869	0	1.869	4.12201E-4	1.869	0	--	--	--	--	--	--	--	--
1.87	0	1.87	0	1.87	4.12201E-4	1.87	0	--	--	--	--	--	--	--	--
1.871	0	1.871	0	1.871	4.12201E-4	1.871	0	--	--	--	--	--	--	--	--
1.872	0	1.872	0	1.872	4.12201E-4	1.872	0	--	--	--	--	--	--	--	--
1.873	0	1.873	0	1.873	4.12201E-4	1.873	0	--	--	--	--	--	--	--	--
1.874	0	1.874	0	1.874	4.12201E-4	1.874	0	--	--	--	--	--	--	--	--
1.875	0	1.875	0	1.875	4.12201E-4	1.875	0	--	--	--	--	--	--	--	--
1.876	0	1.876	0	1.876	4.12201E-4	1.876	0	--	--	--	--	--	--	--	--
1.877	0	1.877	0	1.877	4.12201E-4	1.877	0	--	--	--	--	--	--	--	--
1.878	0	1.878	0	1.878	4.12201E-4	1.878	0	--	--	--	--	--	--	--	--
1.879	0	1.879	0	1.879	4.12201E-4	1.879	0	--	--	--	--	--	--	--	--
1.88	0	1.88	0	1.88	4.12201E-4	1.88	0	--	--	--	--	--	--	--	--
1.881	0	1.881	0	1.881	4.12201E-4	1.881	0	--	--	--	--	--	--	--	--
1.882	0	1.882	0	1.882	4.12201E-4	1.882	0	--	--	--	--	--	--	--	--
1.883	0	1.883	0	1.883	4.12201E-4	1.883	0	--	--	--	--	--	--	--	--
1.884	0	1.884	0	1.884	4.12201E-4	1.884	0	--	--	--	--	--	--	--	--
1.885	0	1.885	0	1.885	4.12201E-4	1.885	0	--	--	--	--	--	--	--	--
1.886	0	1.886	0	1.886	4.12201E-4	1.886	0	--	--	--	--	--	--	--	--
1.887	0	1.887	0	1.887	4.12201E-4	1.887	0	--	--	--	--	--	--	--	--
1.888	0	1.888	0	1.888	4.12201E-4	1.888	0	--	--	--	--	--	--	--	--
1.889	0	1.889	0	1.889	4.12201E-4	1.889	0	--	--	--	--	--	--	--	--
1.89	0	1.89	0	1.89	4.12201E-4	1.89	0	--	--	--	--	--	--	--	--
1.891	0	1.891	0	1.891	4.12201E-4	1.891	0	--	--	--	--	--	--	--	--
1.892	0	1.892	0	1.892	4.12201E-4	1.892	0	--	--	--	--	--	--	--	--
1.893	0	1.893	0	1.893	4.12201E-4	1.893	0	--	--	--	--	--	--	--	--
1.894	0	1.894	0	1.894	4.12201E-4	1.894	0	--	--	--	--	--	--	--	--
1.895	0	1.895	0	1.895	4.12201E-4	1.895	0	--	--	--	--	--	--	--	--
1.896	0	1.896	0	1.896	4.12201E-4	1.896	0	--	--	--	--	--	--	--	--
1.897	0	1.897	0	1.897	4.12201E-4	1.897	0	--	--	--	--	--	--	--	--
1.898	0	1.898	0	1.898	4.12201E-4	1.898	0	--	--	--	--	--	--	--	--
1.899	0	1.899	0	1.899	4.12201E-4	1.899	0	--	--	--	--	--	--	--	--
1.9	0	1.9	0	1.9	4.12201E-4	1.9	0	--	--	--	--	--	--	--	--
1.901	0	1.901	0	1.901	4.12201E-4	1.901	0	--	--	--	--	--	--	--	--
1.902	0	1.902	0	1.902	4.12201E-4	1.902	0	--	--	--	--	--	--	--	--
1.903	0	1.903	0	1.903	4.12201E-4	1.903	0	--	--	--	--	--	--	--	--
1.904	0	1.904	0	1.904	4.12201E-4	1.904	0	--	--	--	--	--	--	--	--
1.905	0	1.905	0	1.905	4.12201E-4	1.905	0	--	--	--	--	--	--	--	--
1.906	0	1.906	0	1.906	4.12201E-4	1.906	0	--	--	--	--	--	--	--	--
1.907	0	1.907	0	1.907	4.12201E-4	1.907	0	--	--	--	--	--	--	--	--
1.908	0	1.908	0	1.908	4.12201E-4	1.908	0	--	--	--	--	--	--	--	--
1.909	0	1.909	0	1.909	4.12201E-4	1.909	0	--	--	--	--	--	--	--	--
1.91	0	1.91	0	1.91	4.12201E-4	1.91	0	--	--	--	--	--	--	--	--
1.911	0	1.911	0	1.911	4.12201E-4	1.911	0	--	--	--	--	--	--	--	--
1.912	0	1.912	0	1.912	4.12201E-4	1.912	0	--	--	--	--	--	--	--	--
1.913	0	1.913	0	1.913	4.12201E-4	1.913	0	--	--	--	--	--	--	--	--
1.914	0	1.914	0	1.914	4.12201E-4	1.914	0	--	--	--	--	--	--	--	--
1.915	0	1.915	0	1.915	4.12201E-4	1.915	0	--	--	--	--	--	--	--	--
1.916	0	1.916	0	1.916	4.12201E-4	1.916	0	--	--	--	--	--	--	--	--
1.917	0	1.917	0	1.917	4.12201E-4	1.917	0	--	--	--	--	--	--	--	--
1.918	0	1.918	0	1.918	4.12201E-4	1.918	0	--	--	--	--	--	--	--	--
1.919	0	1.919	0	1.919	4.12201E-4	1.919	0	--	--	--	--	--	--	--	--
1.92	0	1.92	0	1.92	4.12201E-4	1.92	0	--	--	--	--	--	--	--	--
1.921	0	1.921	0	1.921	4.12201E-4	1.921	0	--	--	--	--	--	--	--	--
1.922	0	1.922	0	1.922	4.12201E-4	1.922	0	--	--	--	--	--	--	--	--
1.923	0	1.923	0	1.923	4.12201E-4	1.923	0	--	--	--	--	--	--	--	--
1.924	0	1.924	0	1.924	4.12201E-4	1.924	0	--	--	--	--	--	--	--	--
1.925	0	1.925	0	1.925	4.12201E-4	1.925	0	--	--	--	--	--	--	--	--
1.926	0	1.926	0	1.926	4.12201E-4	1.926	0	--	--	--	--	--	--	--	--
1.927	0	1.927	0	1.927	4.12201E-4	1.927	0	--	--	--	--	--	--	--	--
1.928	0	1.928	0	1.928	4.12201E-4	1.928	0	--	--	--	--	--	--	--	--
1.929	0	1.929	0	1.929	4.12201E-4	1.929	0	--	--	--	--	--	--	--	--
1.93	0	1.93	0	1.93	4.12201E-4	1.93	0	--	--	--	--	--	--	--	--
1.931	0	1.931	0	1.931	4.12201E-4	1.931	0	--	--	--	--	--	--	--	--
1.932	0	1.932	0	1.932	4.12201E-4	1.932	0	--	--	--	--	--	--	--	--
1.933	0	1.933	0	1.933	4.12201E-4	1.933	0	--	--	--	--	--	--	--	--
1.934	0	1.934	0	1.934	4.12201E-4	1.934	0	--	--	--	--	--	--	--	--
1.935	0	1.935	0	1.935	4.12201E-4	1.935	0	--	--	--	--	--	--	--	--
1.936	0	1.936	0	1.936	4.12201E-4	1.936	0	--	--	--	--	--	--	--	--
1.937	0	1.937	0	1.937	4.12201E-4	1.937	0	--	--	--	--	--	--	--	--
1.938	0	1.938	0	1.938	4.12201E-4	1.938	0	--	--	--	--	--	--	--	--
1.939	0	1.939	0	1.939	4.12201E-4	1.939	0	--	--	--	--	--	--	--	--
1.94	0	1.94	0	1.94	4.12201E-4	1.94	0	--	--	--	--	--	--	--	--
1.941	0	1.941	0	1.941	4.12201E-4	1.941	0	--	--	--	--	--	--	--	--
1.942	0	1.942	0	1.942	4.12201E-4	1.942	0	--	--	--	--	--	--	--	--
1.943	0	1.943	0	1.943	4.12201E-4	1.943	0	--	--	--	--	--	--	--	--
1.944	0	1.944	0	1.944	4.12201E-4	1.944	0	--	--	--	--	--	--	--	--
1.945	0	1.945	0	1.945	4.12201E-4	1.945	0	--	--	--	--	--	--	--	--
1.946	0	1.946	0	1.946	4.12201E-4	1.946	0	--	--	--	--	--	--	--	--
1.947	0	1.947	0	1.947	4.12201E-4	1.947	0	--	--	--	--	--	--	--	--
1.948	0	1.948	0	1.948	4.12201E-4	1.948	0	--	--	--	--	--	--	--	--
1.949	0	1.949	0	1.949	4.12201E-4	1.949	0	--	--	--	--	--	--	--	--
1.95	0	1.95	0	1.95	4.12201E-4	1.95	0	--	--	--	--	--	--	--	--
1.951	0	1.951	0	1.951	4.12201E-4	1.951	0	--	--	--	--	--	--	--	--
1.952	0	1.952	0	1.952	4.12201E-4	1.952	0	--	--	--	--	--	--	--	--
1.953	0	1.953	0	1.953	4.12201E-4	1.953	0	--	--	--	--	--	--	--	--
1.954	0	1.954	0	1.954	4.12201E-4	1.954	0	--	--	--	--	--	--	--	--
1.955	0	1.955	0	1.955	4.12201E-4	1.955	0	--	--	--	--	--	--	--	--
1.956	0	1.956	0	1.956	4.12201E-4	1.956	0	--	--	--	--	--	--	--	--
1.957	0	1.957	0	1.957	4.12201E-4	1.957	0	--	--	--	--	--	--	--	--
1.958	0	1.958	0	1.958	4.12201E-4	1.958	0	--	--	--	--	--	--	--	--
1.959	0	1.959	0	1.959	4.12201E-4	1.959	0	--	--	--	--	--	--	--	--
1.96	0	1.96	0	1.96	4.12201E-4	1.96	0	--	--	--	--	--	--	--	--
1.961	0	1.961	0	1.961	4.12201E-4	1.961	0	--	--	--	--	--	--	--	--
1.962	0	1.962	0	1.962	4.12201E-4	1.962	0	--	--	--	--	--	--	--	--
1.963	0	1.963	0	1.963	4.12201E-4	1.963	0	--	--	--	--	--	--	--	--
1.964	0	1.964	0	1.964	4.12201E-4	1.964	0	--	--	--	--	--	--	--	--
1.965	0	1.965	0	1.965	4.12201E-4	1.965	0	--	--	--	--	--	--	--	--
1.966	0	1.966	0	1.966	4.12201E-4	1.966	0	--	--	--	--	--	--	--	--
1.967	0	1.967	0	1.967	4.12201E-4	1.967	0	--	--	--	--	--	--	--	--
1.968	0	1.968	0	1.968	4.12201E-4	1.968	0	--	--	--	--	--	--	--	--
1.969	0	1.969	0	1.969	4.12201E-4	1.969	0	--	--	--	--	--	--	--	--
1.97	0	1.97	0	1.97	4.12201E-4	1.97	0	--	--	--	--	--	--	--	--
1.971	0	1.971	0	1.971	4.12201E-4	1.971	0	--	--	--	--	--	--	--	--
1.972	0	1.972	0	1.972	4.12201E-4	1.972	0	--	--	--	--	--	--	--	--
1.973	0	1.973	0	1.973	4.12201E-4	1.973	0	--	--	--	--	--	--	--	--
1.974	0	1.974	0	1.974	4.12201E-4	1.974	0	--	--	--	--	--	--	--	--
1.975	0	1.975	0	1.975	4.12201E-4	1.975	0	--	--	--	--	--	--	--	--
1.976	0	1.976	0	1.976	4.12201E-4	1.976	0	--	--	--	--	--	--	--	--
1.977	0	1.977	0	1.977	4.12201E-4	1.977	0	--	--	--	--	--	--	--	--
1.978	0	1.978	0	1.978	4.12201E-4	1.978	0	--	--	--	--	--	--	--	--
1.979	0	1.979	0	1.979	4.12201E-4	1.979	0	--	--	--	--	--	--	--	--
1.98	0	1.98	0	1.98	4.12201E-4	1.98	0	--	--	--	--	--	--	--	--
1.981	0	1.981	0	1.981	4.12201E-4	1.981	0	--	--	--	--	--	--	--	--
1.982	0	1.982	0	1.982	4.12201E-4	1.982	0	--	--	--	--	--	--	--	--
1.983	0	1.983	0	1.983	4.12201E-4	1.983	0	--	--	--	--	--	--	--	--
1.984	0	1.984	0	1.984	4.12201E-4	1.984	0	--	--	--	--	--	--	--	--
1.985	0	1.985	0	1.985	4.12201E-4	1.985	0	--	--	--	--	--	--	--	--
1.986	0	1.986	0	1.986	4.12201E-4	1.986	0	--	--	--	--	--	--	--	--
1.987	0	1.987	0	1.987	4.12201E-4	1.987	0	--	--	--	--	--	--	--	--
1.988	0	1.988	0	1.988	4.12201E-4	1.988	0	--	--	--	--	--	--	--	--
1.989	0	1.989	0	1.989	4.12201E-4	1.989	0	--	--	--	--	--	--	--	--
1.99	0	1.99	0	1.99	4.12201E-4	1.99	0	--	--	--	--	--	--	--	--
1.991	0	1.991	0	1.991	4.12201E-4	1.991	0	--	--	--	--	--	--	--	--
1.992	0	1.992	0	1.992	4.12201E-4	1.992	0	--	--	--	--	--	--	--	--
1.993	0	1.993	0	1.993	4.12201E-4	1.993	0	--	--	--	--	--	--	--	--
1.994	0	1.994	0	1.994	4.12201E-4	1.994	0	--	--	--	--	--	--	--	--
1.995	0	1.995	0	1.995	4.12201E-4	1.995	0	--	--	--	--	--	--	--	--
1.996	0	1.996	0	1.996	4.12201E-4	1.996	0	--	--	--	--	--	--	--	--
1.997	0	1.997	0	1.997	4.12201E-4	1.997	0	--	--	--	--	--	--	--	--
1.998	0	1.998	0	1.998	4.12201E-4	1.998	0	--	--	--	--	--	--	--	--
1.999	0	1.999	0	1.999	4.12201E-4	1.999	0	--	--	--	--	--	--	--	--
[truncated: 8,000 more rows]
