# Supplementary material for: Equivalence and its invalidation between non-Markovian and Markovian spreading dynamics on complex networks
Source: Nat Commun. 2019 Aug 23;10:3748. doi: 10.1038/s41467-019-11763-z (PMC6707263; doi:10.1038/s41467-019-11763-z)
Supplement: Supplementary file 3 — Source Data [file 41467_2019_11763_MOESM3_ESM.zip › data/Supplementary_Figure_5/sFig5_II_Hamsterster_s.dat]

0	1.44971	0	1.31698	0	1.05029	0	0.639324	0	1.59914	0	1.36594	0	1.02854	0	0.634763	--
1E-3	1.38912	1E-3	1.28607	1E-3	1.03256	1E-3	0.635202	0.01	1.27034	0.01	1.17621	0.01	0.947445	0.01	0.6118	--
0.002	1.34501	0.002	1.26257	0.002	1.02391	0.002	0.63108	0.02	1.06436	0.02	1.03779	0.02	0.879275	0.02	0.590513	--
0.003	1.31204	0.003	1.24444	0.003	1.01484	0.003	0.626958	0.03	0.917775	0.03	0.930232	0.03	0.820823	0.03	0.57071	--
0.004	1.27988	0.004	1.223	0.004	1.00701	0.004	0.624073	0.04	0.806381	0.04	0.843265	0.04	0.769929	0.04	0.55223	--
0.005	1.25144	0.005	1.20486	0.005	0.997527	0.005	0.619951	0.05	0.718227	0.05	0.770998	0.05	0.725071	0.05	0.534933	--
0.006	1.22506	0.006	1.18796	0.006	0.987222	0.006	0.615829	0.06	0.646485	0.06	0.709734	0.06	0.685136	0.06	0.518702	--
0.007	1.19868	0.007	1.16323	0.007	0.981451	0.007	0.615829	0.07	0.586865	0.07	0.657001	0.07	0.649285	0.07	0.503435	--
0.008	1.17312	0.008	1.14345	0.008	0.971558	0.008	0.613768	0.08	0.536496	0.08	0.611062	0.08	0.61687	0.08	0.489041	--
0.009	1.14716	0.009	1.12655	0.009	0.965375	0.009	0.611294	0.09	0.493365	0.09	0.570646	0.09	0.587383	0.09	0.475444	--
0.01	1.13026	0.01	1.11171	0.01	0.956307	0.01	0.608409	0.1	0.456012	0.1	0.534796	0.1	0.560419	0.1	0.462575	--
0.011	1.10923	0.011	1.0981	0.011	0.950948	0.011	0.606348	0.11	0.42335	0.11	0.502774	0.11	0.535648	0.11	0.450372	--
0.012	1.08615	0.012	1.08615	0.012	0.946826	0.012	0.605523	0.12	0.394548	0.12	0.473995	0.12	0.512798	0.12	0.438783	--
0.013	1.06843	0.013	1.07502	0.013	0.940231	0.013	0.605111	0.13	0.368964	0.13	0.447993	0.13	0.491647	0.13	0.42776	--
0.014	1.04823	0.014	1.06142	0.014	0.934872	0.014	0.602226	0.14	0.346089	0.14	0.424386	0.14	0.472003	0.14	0.417259	--
0.015	1.02803	0.015	1.04988	0.015	0.927453	0.015	0.601401	0.15	0.325519	0.15	0.402863	0.15	0.453709	0.15	0.407241	--
0.016	1.00701	0.016	1.03504	0.016	0.921682	0.016	0.599753	0.16	0.306923	0.16	0.383163	0.16	0.436625	0.16	0.397674	--
0.017	0.986397	0.017	1.02185	0.017	0.914674	0.017	0.597692	0.17	0.290035	0.17	0.365068	0.17	0.420635	0.17	0.388524	--
0.018	0.969909	0.018	1.00742	0.018	0.908079	0.018	0.59357	0.18	0.274632	0.18	0.348391	0.18	0.405637	0.18	0.379764	--
0.019	0.95136	0.019	0.997939	0.019	0.899011	0.019	0.592745	0.19	0.26053	0.19	0.332977	0.19	0.391539	0.19	0.371367	--
0.02	0.935284	0.02	0.986397	0.02	0.894889	0.02	0.591096	0.2	0.247573	0.2	0.31869	0.2	0.378265	0.2	0.363312	--
0.021	0.92127	0.021	0.978153	0.021	0.889942	0.021	0.588623	0.21	0.23563	0.21	0.305413	0.21	0.365745	0.21	0.355575	--
0.022	0.907667	0.022	0.968261	0.022	0.882523	0.022	0.585326	0.22	0.224589	0.22	0.293045	0.22	0.353917	0.22	0.348138	--
0.023	0.892003	0.023	0.957543	0.023	0.875927	0.023	0.580379	0.23	0.214355	0.23	0.281498	0.23	0.342726	0.23	0.340983	--
0.024	0.877164	0.024	0.944765	0.024	0.871805	0.024	0.57873	0.24	0.204845	0.24	0.270694	0.24	0.332124	0.24	0.334093	--
0.025	0.8615	0.025	0.938994	0.025	0.866035	0.025	0.575845	0.25	0.195988	0.25	0.260567	0.25	0.322066	0.25	0.327453	--
0.026	0.849547	0.026	0.929926	0.026	0.860676	0.026	0.572547	0.26	0.187719	0.26	0.251054	0.26	0.312512	0.26	0.321049	--
0.027	0.834295	0.027	0.917972	0.027	0.852432	0.027	0.56925	0.27	0.179986	0.27	0.242105	0.27	0.303428	0.27	0.314869	--
0.028	0.826051	0.028	0.907667	0.028	0.848722	0.028	0.564716	0.28	0.17274	0.28	0.233671	0.28	0.294779	0.28	0.308899	--
0.029	0.813273	0.029	0.895713	0.029	0.84089	0.029	0.562242	0.29	0.165938	0.29	0.22571	0.29	0.286537	0.29	0.30313	--
0.03	0.804617	0.03	0.886232	0.03	0.836768	0.03	0.560181	0.3	0.159543	0.3	0.218184	0.3	0.278675	0.3	0.297551	--
0.031	0.795136	0.031	0.875927	0.031	0.830173	0.031	0.55812	0.31	0.153521	0.31	0.21106	0.31	0.271169	0.31	0.292152	--
0.032	0.783594	0.032	0.86521	0.032	0.825227	0.032	0.556059	0.32	0.147842	0.32	0.204307	0.32	0.263994	0.32	0.286925	--
0.033	0.772877	0.033	0.858203	0.033	0.819044	0.033	0.553174	0.33	0.142478	0.33	0.197898	0.33	0.257132	0.33	0.281862	--
0.034	0.763397	0.034	0.849134	0.034	0.817807	0.034	0.549876	0.34	0.137407	0.34	0.191808	0.34	0.250563	0.34	0.276954	--
0.035	0.754328	0.035	0.84089	0.035	0.812861	0.035	0.547403	0.35	0.132606	0.35	0.186014	0.35	0.244269	0.35	0.272194	--
0.036	0.743611	0.036	0.833471	0.036	0.804617	0.036	0.54493	0.36	0.128056	0.36	0.180496	0.36	0.238234	0.36	0.267576	--
0.037	0.730833	0.037	0.823578	0.037	0.798021	0.037	0.543693	0.37	0.123738	0.37	0.175235	0.37	0.232443	0.37	0.263093	--
0.038	0.720528	0.038	0.815746	0.038	0.792251	0.038	0.542457	0.38	0.119637	0.38	0.170214	0.38	0.226884	0.38	0.25874	--
0.039	0.715169	0.039	0.808326	0.039	0.787716	0.039	0.540808	0.39	0.115737	0.39	0.165418	0.39	0.221542	0.39	0.25451	--
0.04	0.706925	0.04	0.800907	0.04	0.780709	0.04	0.538747	0.4	0.112025	0.4	0.160833	0.4	0.216405	0.4	0.250398	--
0.041	0.70033	0.041	0.791426	0.041	0.775763	0.041	0.538747	0.41	0.108489	0.41	0.156445	0.41	0.211464	0.41	0.246401	--
0.042	0.690849	0.042	0.784007	0.042	0.76958	0.042	0.537098	0.42	0.105117	0.42	0.152243	0.42	0.206707	0.42	0.242512	--
0.043	0.682605	0.043	0.776175	0.043	0.761748	0.043	0.535449	0.43	0.1019	0.43	0.148215	0.43	0.202125	0.43	0.238727	--
0.044	0.6723	0.044	0.76587	0.044	0.75474	0.044	0.532976	0.44	0.098827	0.44	0.144351	0.44	0.197708	0.44	0.235043	--
0.045	0.663644	0.045	0.759687	0.045	0.748969	0.045	0.531327	0.45	0.0958897	0.45	0.140642	0.45	0.19345	0.45	0.231456	--
0.046	0.650453	0.046	0.753504	0.046	0.743199	0.046	0.527617	0.46	0.09308	0.46	0.137079	0.46	0.189341	0.46	0.22796	--
0.047	0.640148	0.047	0.742786	0.047	0.740313	0.047	0.527205	0.47	0.0903905	0.47	0.133654	0.47	0.185374	0.47	0.224554	--
0.048	0.632317	0.048	0.736191	0.048	0.733306	0.048	0.525969	0.48	0.0878141	0.48	0.130359	0.48	0.181543	0.48	0.221234	--
0.049	0.624073	0.049	0.729596	0.049	0.727123	0.049	0.524732	0.49	0.0853444	0.49	0.127188	0.49	0.177841	0.49	0.217996	--
0.05	0.61789	0.05	0.724237	0.05	0.723001	0.05	0.521847	0.5	0.0829755	0.5	0.124134	0.5	0.174262	0.5	0.214838	--
0.051	0.61047	0.051	0.716818	0.051	0.71723	0.051	0.521022	0.51	0.0807019	0.51	0.121191	0.51	0.1708	0.51	0.211757	--
0.052	0.607172	0.052	0.706925	0.052	0.711047	0.052	0.521022	0.52	0.0785182	0.52	0.118354	0.52	0.16745	0.52	0.20875	--
0.053	0.598104	0.053	0.698681	0.053	0.708574	0.053	0.519786	0.53	0.0764199	0.53	0.115616	0.53	0.164208	0.53	0.205814	--
0.054	0.591096	0.054	0.690849	0.054	0.704864	0.054	0.519373	0.54	0.0744022	0.54	0.112974	0.54	0.161067	0.54	0.202947	--
0.055	0.585326	0.055	0.684666	0.055	0.701154	0.055	0.517312	0.55	0.0724612	0.55	0.110422	0.55	0.158024	0.55	0.200146	--
0.056	0.580379	0.056	0.676422	0.056	0.697444	0.056	0.515251	0.56	0.0705928	0.56	0.107957	0.56	0.155074	0.56	0.19741	--
0.057	0.575845	0.057	0.667766	0.057	0.69291	0.057	0.514015	0.57	0.0687934	0.57	0.105574	0.57	0.152214	0.57	0.194736	--
0.058	0.571311	0.058	0.661583	0.058	0.690025	0.058	0.510305	0.58	0.0670596	0.58	0.103269	0.58	0.14944	0.58	0.192123	--
0.059	0.565128	0.059	0.657049	0.059	0.685903	0.059	0.50742	0.59	0.0653882	0.59	0.101039	0.59	0.146747	0.59	0.189567	--
0.06	0.560181	0.06	0.651278	0.06	0.683017	0.06	0.504122	0.6	0.0637761	0.6	0.098881	0.6	0.144133	0.6	0.187068	--
0.061	0.553174	0.061	0.642622	0.061	0.67972	0.061	0.502885	0.61	0.0622205	0.61	0.096791	0.61	0.141595	0.61	0.184623	--
0.062	0.547403	0.062	0.636851	0.062	0.678071	0.062	0.501649	0.62	0.0607188	0.62	0.0947664	0.62	0.139129	0.62	0.182231	--
0.063	0.542869	0.063	0.633141	0.063	0.673537	0.063	0.5	0.63	0.0592684	0.63	0.0928043	0.63	0.136733	0.63	0.17989	--
0.064	0.538335	0.064	0.626958	0.064	0.671888	0.064	0.498763	0.64	0.0578671	0.64	0.0909022	0.64	0.134403	0.64	0.177599	--
0.065	0.533388	0.065	0.620775	0.065	0.670651	0.065	0.497939	0.65	0.0565125	0.65	0.0890574	0.65	0.132138	0.65	0.175356	--
0.066	0.527617	0.066	0.617065	0.066	0.667354	0.066	0.494229	0.66	0.0552026	0.66	0.0872676	0.66	0.129935	0.66	0.17316	--
0.067	0.522671	0.067	0.61418	0.067	0.663644	0.067	0.494641	0.67	0.0539354	0.67	0.0855305	0.67	0.12779	0.67	0.171008	--
0.068	0.517725	0.068	0.607585	0.068	0.660346	0.068	0.494229	0.68	0.052709	0.68	0.0838441	0.68	0.125703	0.68	0.168901	--
0.069	0.514015	0.069	0.602638	0.069	0.656224	0.069	0.491756	0.69	0.0515217	0.69	0.0822062	0.69	0.123671	0.69	0.166836	--
0.07	0.510305	0.07	0.596455	0.07	0.6554	0.07	0.490107	0.7	0.0503719	0.7	0.0806151	0.7	0.121692	0.7	0.164813	--
0.071	0.504534	0.071	0.592333	0.071	0.652514	0.071	0.489695	0.71	0.0492578	0.71	0.0790688	0.71	0.119764	0.71	0.16283	--
0.072	0.497115	0.072	0.58986	0.072	0.647156	0.072	0.487222	0.72	0.0481781	0.72	0.0775657	0.72	0.117885	0.72	0.160886	--
0.073	0.489695	0.073	0.584913	0.073	0.643858	0.073	0.485985	0.73	0.0471314	0.73	0.076104	0.73	0.116054	0.73	0.15898	--
0.074	0.483924	0.074	0.579967	0.074	0.640561	0.074	0.483512	0.74	0.0461162	0.74	0.0746823	0.74	0.114268	0.74	0.157111	--
0.075	0.478566	0.075	0.571723	0.075	0.637675	0.075	0.482688	0.75	0.0451313	0.75	0.0732991	0.75	0.112527	0.75	0.155278	--
0.076	0.471558	0.076	0.568838	0.076	0.63479	0.076	0.481039	0.76	0.0441755	0.76	0.0719529	0.76	0.110828	0.76	0.15348	--
0.077	0.468261	0.077	0.564303	0.077	0.629431	0.077	0.478153	0.77	0.0432477	0.77	0.0706423	0.77	0.109171	0.77	0.151716	--
0.078	0.463314	0.078	0.559769	0.078	0.626958	0.078	0.477741	0.78	0.0423467	0.78	0.0693662	0.78	0.107553	0.78	0.149984	--
0.079	0.459604	0.079	0.555235	0.079	0.620775	0.079	0.476505	0.79	0.0414716	0.79	0.0681233	0.79	0.105973	0.79	0.148286	--
0.08	0.455482	0.08	0.550701	0.08	0.616653	0.08	0.474856	0.8	0.0406213	0.8	0.0669124	0.8	0.104431	0.8	0.146618	--
0.081	0.453421	0.081	0.546167	0.081	0.615004	0.081	0.472795	0.81	0.0397949	0.81	0.0657323	0.81	0.102925	0.81	0.144981	--
0.082	0.447238	0.082	0.542045	0.082	0.612119	0.082	0.469909	0.82	0.0389915	0.82	0.0645822	0.82	0.101454	0.82	0.143374	--
0.083	0.44188	0.083	0.539571	0.083	0.608821	0.083	0.467436	0.83	0.0382102	0.83	0.0634608	0.83	0.100016	0.83	0.141795	--
0.084	0.437758	0.084	0.535862	0.084	0.605936	0.084	0.467024	0.84	0.0374503	0.84	0.0623672	0.84	0.0986104	0.84	0.140245	--
0.085	0.43446	0.085	0.531327	0.085	0.603875	0.085	0.465787	0.85	0.0367109	0.85	0.0613006	0.85	0.0972366	0.85	0.138722	--
0.086	0.428689	0.086	0.527205	0.086	0.600989	0.086	0.464551	0.86	0.0359914	0.86	0.0602599	0.86	0.0958934	0.86	0.137227	--
0.087	0.42704	0.087	0.523495	0.087	0.598516	0.087	0.462902	0.87	0.035291	0.87	0.0592444	0.87	0.0945798	0.87	0.135757	--
0.088	0.42127	0.088	0.518961	0.088	0.594806	0.088	0.46249	0.88	0.034609	0.88	0.0582533	0.88	0.0932948	0.88	0.134313	--
0.089	0.417972	0.089	0.514427	0.089	0.591921	0.089	0.459192	0.89	0.0339449	0.89	0.0572857	0.89	0.0920377	0.89	0.132894	--
0.09	0.41385	0.09	0.510717	0.09	0.589448	0.09	0.457955	0.9	0.0332979	0.9	0.0563409	0.9	0.0908075	0.9	0.131499	--
0.091	0.41014	0.091	0.507007	0.091	0.584089	0.091	0.457543	0.91	0.0326675	0.91	0.0554182	0.91	0.0896034	0.91	0.130128	--
0.092	0.408491	0.092	0.502885	0.092	0.57873	0.092	0.455482	0.92	0.0320531	0.92	0.0545168	0.92	0.0884247	0.92	0.12878	--
0.093	0.404369	0.093	0.5	0.093	0.574608	0.093	0.455482	0.93	0.0314542	0.93	0.0536362	0.93	0.0872706	0.93	0.127455	--
0.094	0.401896	0.094	0.497939	0.094	0.570899	0.094	0.454658	0.94	0.0308703	0.94	0.0527756	0.94	0.0861405	0.94	0.126151	--
0.095	0.399011	0.095	0.495054	0.095	0.568013	0.095	0.453009	0.95	0.0303009	0.95	0.0519346	0.95	0.0850335	0.95	0.12487	--
0.096	0.397362	0.096	0.49258	0.096	0.564303	0.096	0.451772	0.96	0.0297455	0.96	0.0511124	0.96	0.0839491	0.96	0.123609	--
0.097	0.39324	0.097	0.490932	0.097	0.560181	0.097	0.450536	0.97	0.0292036	0.97	0.0503085	0.97	0.0828865	0.97	0.122369	--
0.098	0.388706	0.098	0.487222	0.098	0.558945	0.098	0.449711	0.98	0.0286749	0.98	0.0495223	0.98	0.0818453	0.98	0.121149	--
0.099	0.386645	0.099	0.484749	0.099	0.556059	0.099	0.448475	0.99	0.0281588	0.99	0.0487534	0.99	0.0808247	0.99	0.119948	--
0.1	0.385408	0.1	0.481039	0.1	0.553586	0.1	0.445589	1	0.0276551	1	0.0480013	1	0.0798242	1	0.118767	--
0.101	0.382523	0.101	0.477741	0.101	0.551937	0.101	0.444353	1.01	0.0271632	1.01	0.0472654	1.01	0.0788433	1.01	0.117605	--
0.102	0.378813	0.102	0.475268	0.102	0.549464	0.102	0.443528	1.02	0.0266829	1.02	0.0465452	1.02	0.0778814	1.02	0.116461	--
0.103	0.375927	0.103	0.471146	0.103	0.546579	0.103	0.44188	1.03	0.0262138	1.03	0.0458404	1.03	0.0769379	1.03	0.115335	--
0.104	0.374691	0.104	0.468261	0.104	0.545342	0.104	0.440643	1.04	0.0257555	1.04	0.0451505	1.04	0.0760125	1.04	0.114226	--
0.105	0.373042	0.105	0.466612	0.105	0.543693	0.105	0.43817	1.05	0.0253077	1.05	0.0444751	1.05	0.0751046	1.05	0.113135	--
0.106	0.370569	0.106	0.462077	0.106	0.540808	0.106	0.436933	1.06	0.0248701	1.06	0.0438138	1.06	0.0742138	1.06	0.11206	--
0.107	0.367683	0.107	0.457543	0.107	0.539159	0.107	0.435284	1.07	0.0244425	1.07	0.0431661	1.07	0.0733396	1.07	0.111002	--
0.108	0.366859	0.108	0.454246	0.108	0.536274	0.108	0.434872	1.08	0.0240244	1.08	0.0425317	1.08	0.0724816	1.08	0.10996	--
0.109	0.363974	0.109	0.453421	0.109	0.533388	0.109	0.432811	1.09	0.0236156	1.09	0.0419103	1.09	0.0716393	1.09	0.108934	--
0.11	0.359852	0.11	0.450948	0.11	0.532564	0.11	0.433223	1.1	0.0232159	1.1	0.0413014	1.1	0.0708123	1.1	0.107923	--
0.111	0.357791	0.111	0.449299	0.111	0.529266	0.111	0.431575	1.11	0.022825	1.11	0.0407049	1.11	0.0700004	1.11	0.106927	--
0.112	0.357378	0.112	0.44765	0.112	0.526793	0.112	0.430338	1.12	0.0224426	1.12	0.0401202	1.12	0.069203	1.12	0.105946	--
0.113	0.355317	0.113	0.444765	0.113	0.526381	0.113	0.429926	1.13	0.0220685	1.13	0.0395472	1.13	0.0684198	1.13	0.10498	--
0.114	0.352844	0.114	0.44188	0.114	0.523908	0.114	0.428277	1.14	0.0217025	1.14	0.0389854	1.14	0.0676505	1.14	0.104027	--
0.115	0.351195	0.115	0.438582	0.115	0.521022	0.115	0.429101	1.15	0.0213443	1.15	0.0384347	1.15	0.0668948	1.15	0.103089	--
0.116	0.349959	0.116	0.436521	0.116	0.517725	0.116	0.428277	1.16	0.0209937	1.16	0.0378947	1.16	0.0661522	1.16	0.102164	--
0.117	0.345012	0.117	0.435284	0.117	0.515251	0.117	0.428277	1.17	0.0206506	1.17	0.0373651	1.17	0.0654225	1.17	0.101253	--
0.118	0.343776	0.118	0.43075	0.118	0.514015	0.118	0.428277	1.18	0.0203146	1.18	0.0368458	1.18	0.0647053	1.18	0.100354	--
0.119	0.342127	0.119	0.429101	0.119	0.509893	0.119	0.429101	1.19	0.0199856	1.19	0.0363363	1.19	0.0640004	1.19	0.0994687	--
0.12	0.34089	0.12	0.427865	0.12	0.507832	0.12	0.428277	1.2	0.0196635	1.2	0.0358365	1.2	0.0633075	1.2	0.0985957	--
0.121	0.337181	0.121	0.424567	0.121	0.50742	0.121	0.426216	1.21	0.019348	1.21	0.0353462	1.21	0.0626262	1.21	0.097735	--
0.122	0.33512	0.122	0.421682	0.122	0.506183	0.122	0.424155	1.22	0.019039	1.22	0.034865	1.22	0.0619564	1.22	0.0968864	--
0.123	0.332234	0.123	0.419621	0.123	0.502473	0.123	0.424155	1.23	0.0187363	1.23	0.0343929	1.23	0.0612977	1.23	0.0960496	--
0.124	0.329349	0.124	0.416323	0.124	0.500412	0.124	0.423331	1.24	0.0184396	1.24	0.0339294	1.24	0.0606499	1.24	0.0952244	--
0.125	0.326876	0.125	0.413026	0.125	0.498763	0.125	0.420857	1.25	0.018149	1.25	0.0334746	1.25	0.0600127	1.25	0.0944106	--
0.126	0.324402	0.126	0.412201	0.126	0.495878	0.126	0.419209	1.26	0.0178642	1.26	0.033028	1.26	0.0593859	1.26	0.093608	--
0.127	0.323166	0.127	0.410552	0.127	0.492168	0.127	0.417972	1.27	0.017585	1.27	0.0325896	1.27	0.0587692	1.27	0.0928163	--
0.128	0.32028	0.128	0.407255	0.128	0.490519	0.128	0.41756	1.28	0.0173114	1.28	0.0321591	1.28	0.0581625	1.28	0.0920354	--
0.129	0.319456	0.129	0.404369	0.129	0.488871	0.129	0.417972	1.29	0.0170431	1.29	0.0317363	1.29	0.0575655	1.29	0.091265	--
0.13	0.316158	0.13	0.399835	0.13	0.48681	0.13	0.416323	1.3	0.0167801	1.3	0.0313211	1.3	0.056978	1.3	0.090505	--
0.131	0.315334	0.131	0.39695	0.131	0.483924	0.131	0.413026	1.31	0.0165222	1.31	0.0309133	1.31	0.0563998	1.31	0.0897551	--
0.132	0.314922	0.132	0.394064	0.132	0.480627	0.132	0.412201	1.32	0.0162693	1.32	0.0305128	1.32	0.0558306	1.32	0.0890152	--
0.133	0.312448	0.133	0.392003	0.133	0.479802	0.133	0.412613	1.33	0.0160213	1.33	0.0301192	1.33	0.0552703	1.33	0.0882851	--
0.134	0.310387	0.134	0.390767	0.134	0.478153	0.134	0.412201	1.34	0.015778	1.34	0.0297326	1.34	0.0547187	1.34	0.0875646	--
0.135	0.309563	0.135	0.387057	0.135	0.475268	0.135	0.411377	1.35	0.0155393	1.35	0.0293527	1.35	0.0541756	1.35	0.0868535	--
0.136	0.307914	0.136	0.386645	0.136	0.474444	0.136	0.41014	1.36	0.0153052	1.36	0.0289793	1.36	0.0536408	1.36	0.0861517	--
0.137	0.30709	0.137	0.384996	0.137	0.47197	0.137	0.409316	1.37	0.0150755	1.37	0.0286124	1.37	0.0531141	1.37	0.085459	--
0.138	0.306678	0.138	0.384171	0.138	0.469085	0.138	0.408904	1.38	0.01485	1.38	0.0282518	1.38	0.0525954	1.38	0.0847752	--
0.139	0.304617	0.139	0.38211	0.139	0.464551	0.139	0.407667	1.39	0.0146288	1.39	0.0278973	1.39	0.0520845	1.39	0.0841001	--
0.14	0.301319	0.14	0.378401	0.14	0.46249	0.14	0.40643	1.4	0.0144117	1.4	0.0275488	1.4	0.0515813	1.4	0.0834337	--
0.141	0.300495	0.141	0.376752	0.141	0.461665	0.141	0.405606	1.41	0.0141986	1.41	0.0272061	1.41	0.0510855	1.41	0.0827758	--
0.142	0.298846	0.142	0.374279	0.142	0.460841	0.142	0.403957	1.42	0.0139895	1.42	0.0268693	1.42	0.0505971	1.42	0.0821262	--
0.143	0.29596	0.143	0.37263	0.143	0.45878	0.143	0.403957	1.43	0.0137841	1.43	0.026538	1.43	0.0501158	1.43	0.0814848	--
0.144	0.293487	0.144	0.370569	0.144	0.458368	0.144	0.402308	1.44	0.0135825	1.44	0.0262122	1.44	0.0496415	1.44	0.0808513	--
0.145	0.292663	0.145	0.368508	0.145	0.455894	0.145	0.402308	1.45	0.0133846	1.45	0.0258918	1.45	0.0491742	1.45	0.0802258	--
0.146	0.291014	0.146	0.366035	0.146	0.454246	0.146	0.402308	1.46	0.0131902	1.46	0.0255767	1.46	0.0487136	1.46	0.0796081	--
0.147	0.285655	0.147	0.363974	0.147	0.45136	0.147	0.401072	1.47	0.0129993	1.47	0.0252667	1.47	0.0482596	1.47	0.0789979	--
0.148	0.284419	0.148	0.362737	0.148	0.449299	0.148	0.399011	1.48	0.0128118	1.48	0.0249618	1.48	0.0478121	1.48	0.0783953	--
0.149	0.283182	0.149	0.359852	0.149	0.446826	0.149	0.398599	1.49	0.0126277	1.49	0.0246618	1.49	0.0473709	1.49	0.0778	--
0.15	0.279885	0.15	0.358203	0.15	0.445177	0.15	0.399011	1.5	0.0124468	1.5	0.0243666	1.5	0.046936	1.5	0.077212	--
0.151	0.279472	0.151	0.355317	0.151	0.443941	0.151	0.399423	1.51	0.0122692	1.51	0.0240762	1.51	0.0465071	1.51	0.0766311	--
0.152	0.276999	0.152	0.353256	0.152	0.44188	0.152	0.399011	1.52	0.0120946	1.52	0.0237904	1.52	0.0460843	1.52	0.0760572	--
0.153	0.275763	0.153	0.350783	0.153	0.438994	0.153	0.39695	1.53	0.0119231	1.53	0.0235091	1.53	0.0456674	1.53	0.0754901	--
0.154	0.27535	0.154	0.348722	0.154	0.436109	0.154	0.396125	1.54	0.0117546	1.54	0.0232323	1.54	0.0452562	1.54	0.0749299	--
0.155	0.273702	0.155	0.346661	0.155	0.433636	0.155	0.395301	1.55	0.011589	1.55	0.0229598	1.55	0.0448506	1.55	0.0743763	--
0.156	0.272053	0.156	0.345012	0.156	0.433636	0.156	0.396125	1.56	0.0114263	1.56	0.0226916	1.56	0.0444506	1.56	0.0738293	--
0.157	0.26958	0.157	0.343364	0.157	0.431575	0.157	0.392828	1.57	0.0112663	1.57	0.0224275	1.57	0.044056	1.57	0.0732887	--
0.158	0.268343	0.158	0.341303	0.158	0.429101	0.158	0.391179	1.58	0.0111091	1.58	0.0221676	1.58	0.0436668	1.58	0.0727545	--
0.159	0.266282	0.159	0.340066	0.159	0.42704	0.159	0.390354	1.59	0.0109546	1.59	0.0219116	1.59	0.0432828	1.59	0.0722265	--
0.16	0.264221	0.16	0.338829	0.16	0.424567	0.16	0.38953	1.6	0.0108027	1.6	0.0216596	1.6	0.042904	1.6	0.0717046	--
0.161	0.26216	0.161	0.336768	0.161	0.422506	0.161	0.388706	1.61	0.0106534	1.61	0.0214115	1.61	0.0425302	1.61	0.0711888	--
0.162	0.260923	0.162	0.335532	0.162	0.420857	0.162	0.388293	1.62	0.0105067	1.62	0.0211671	1.62	0.0421613	1.62	0.0706789	--
0.163	0.258862	0.163	0.333471	0.163	0.419621	0.163	0.386645	1.63	0.0103623	1.63	0.0209264	1.63	0.0417973	1.63	0.0701749	--
0.164	0.257626	0.164	0.330173	0.164	0.416735	0.164	0.385408	1.64	0.0102204	1.64	0.0206894	1.64	0.0414381	1.64	0.0696766	--
0.165	0.255977	0.165	0.328937	0.165	0.415087	0.165	0.384996	1.65	0.0100809	1.65	0.0204559	1.65	0.0410836	1.65	0.069184	--
0.166	0.25474	0.166	0.328112	0.166	0.412613	0.166	0.38211	1.66	0.00994367	1.66	0.0202259	1.66	0.0407337	1.66	0.0686969	--
0.167	0.251031	0.167	0.326876	0.167	0.409728	0.167	0.381286	1.67	0.00980872	1.67	0.0199993	1.67	0.0403883	1.67	0.0682154	--
0.168	0.249382	0.168	0.326051	0.168	0.406843	0.168	0.380049	1.68	0.009676	1.68	0.0197761	1.68	0.0400473	1.68	0.0677393	--
0.169	0.247733	0.169	0.32399	0.169	0.40643	0.169	0.377988	1.69	0.00954547	1.69	0.0195562	1.69	0.0397107	1.69	0.0672685	--
0.17	0.246496	0.17	0.322754	0.17	0.405606	0.17	0.375515	1.7	0.00941706	1.7	0.0193395	1.7	0.0393784	1.7	0.0668029	--
0.171	0.245672	0.171	0.322341	0.171	0.405194	0.171	0.374691	1.71	0.00929076	1.71	0.019126	1.71	0.0390503	1.71	0.0663425	--
0.172	0.243199	0.172	0.319456	0.172	0.403133	0.172	0.374691	1.72	0.00916651	1.72	0.0189156	1.72	0.0387263	1.72	0.0658872	--
0.173	0.241962	0.173	0.319044	0.173	0.401072	0.173	0.373454	1.73	0.00904428	1.73	0.0187082	1.73	0.0384064	1.73	0.0654369	--
0.174	0.24155	0.174	0.316158	0.174	0.40066	0.174	0.372218	1.74	0.00892401	1.74	0.0185039	1.74	0.0380905	1.74	0.0649915	--
0.175	0.240313	0.175	0.314097	0.175	0.399011	0.175	0.371805	1.75	0.00880569	1.75	0.0183025	1.75	0.0377785	1.75	0.0645509	--
0.176	0.239077	0.176	0.312448	0.176	0.39695	0.176	0.37263	1.76	0.00868926	1.76	0.0181039	1.76	0.0374704	1.76	0.0641152	--
0.177	0.238252	0.177	0.312036	0.177	0.391591	0.177	0.37263	1.77	0.0085747	1.77	0.0179082	1.77	0.0371661	1.77	0.0636841	--
0.178	0.236603	0.178	0.311212	0.178	0.391591	0.178	0.369744	1.78	0.00846196	1.78	0.0177153	1.78	0.0368655	1.78	0.0632577	--
0.179	0.234955	0.179	0.309151	0.179	0.390354	0.179	0.36892	1.79	0.00835102	1.79	0.0175251	1.79	0.0365685	1.79	0.0628359	--
0.18	0.233306	0.18	0.308326	0.18	0.389118	0.18	0.36892	1.8	0.00824183	1.8	0.0173376	1.8	0.0362752	1.8	0.0624186	--
0.181	0.230008	0.181	0.304617	0.181	0.388706	0.181	0.366447	1.81	0.00813437	1.81	0.0171528	1.81	0.0359854	1.81	0.0620057	--
0.182	0.228772	0.182	0.303792	0.182	0.387057	0.182	0.366035	1.82	0.0080286	1.82	0.0169705	1.82	0.0356991	1.82	0.0615972	--
0.183	0.226298	0.183	0.302968	0.183	0.384996	0.183	0.36521	1.83	0.00792448	1.83	0.0167907	1.83	0.0354163	1.83	0.061193	--
0.184	0.225062	0.184	0.301319	0.184	0.382935	0.184	0.364798	1.84	0.007822	1.84	0.0166135	1.84	0.0351368	1.84	0.0607931	--
0.185	0.223001	0.185	0.300907	0.185	0.38211	0.185	0.361913	1.85	0.00772112	1.85	0.0164387	1.85	0.0348606	1.85	0.0603973	--
0.186	0.222589	0.186	0.298021	0.186	0.380462	0.186	0.361088	1.86	0.0076218	1.86	0.0162663	1.86	0.0345877	1.86	0.0600057	--
0.187	0.222176	0.187	0.295136	0.187	0.379637	0.187	0.360264	1.87	0.00752402	1.87	0.0160963	1.87	0.034318	1.87	0.0596181	--
0.188	0.221352	0.188	0.295548	0.188	0.377164	0.188	0.360264	1.88	0.00742776	1.88	0.0159286	1.88	0.0340515	1.88	0.0592345	--
0.189	0.22094	0.189	0.293075	0.189	0.376752	0.189	0.358615	1.89	0.00733298	1.89	0.0157631	1.89	0.033788	1.89	0.0588549	--
0.19	0.219703	0.19	0.291838	0.19	0.37634	0.19	0.356554	1.9	0.00723965	1.9	0.0156	1.9	0.0335277	1.9	0.0584792	--
0.191	0.218467	0.191	0.289777	0.191	0.374691	0.191	0.354905	1.91	0.00714776	1.91	0.015439	1.91	0.0332703	1.91	0.0581073	--
0.192	0.218467	0.192	0.288541	0.192	0.37263	0.192	0.354493	1.92	0.00705727	1.92	0.0152802	1.92	0.0330159	1.92	0.0577392	--
0.193	0.216406	0.193	0.288129	0.193	0.369332	0.193	0.354081	1.93	0.00696816	1.93	0.0151235	1.93	0.0327644	1.93	0.0573749	--
0.194	0.215581	0.194	0.287304	0.194	0.368508	0.194	0.353669	1.94	0.0068804	1.94	0.0149689	1.94	0.0325158	1.94	0.0570142	--
0.195	0.213932	0.195	0.286068	0.195	0.366859	0.195	0.352844	1.95	0.00679397	1.95	0.0148164	1.95	0.03227	1.95	0.0566572	--
0.196	0.212696	0.196	0.284007	0.196	0.365622	0.196	0.35202	1.96	0.00670885	1.96	0.0146659	1.96	0.032027	1.96	0.0563037	--
0.197	0.212284	0.197	0.283594	0.197	0.363974	0.197	0.350783	1.97	0.00662501	1.97	0.0145173	1.97	0.0317867	1.97	0.0559538	--
0.198	0.211047	0.198	0.28277	0.198	0.363149	0.198	0.349134	1.98	0.00654244	1.98	0.0143708	1.98	0.0315492	1.98	0.0556073	--
0.199	0.208574	0.199	0.282358	0.199	0.3615	0.199	0.349547	1.99	0.0064611	1.99	0.0142261	1.99	0.0313142	1.99	0.0552643	--
0.2	0.208162	0.2	0.280709	0.2	0.360264	0.2	0.347486	2	0.00638097	2	0.0140834	2	0.0310819	2	0.0549247	--
0.201	0.207749	0.201	0.279472	0.201	0.358615	0.201	0.347486	2.01	0.00630204	2.01	0.0139425	2.01	0.0308522	2.01	0.0545884	--
0.202	0.206513	0.202	0.279472	0.202	0.359027	0.202	0.347073	2.02	0.00622429	2.02	0.0138034	2.02	0.030625	2.02	0.0542554	--
0.203	0.205276	0.203	0.27906	0.203	0.357791	0.203	0.345425	2.03	0.00614769	2.03	0.0136662	2.03	0.0304003	2.03	0.0539257	--
0.204	0.20404	0.204	0.278648	0.204	0.356142	0.204	0.344188	2.04	0.00607222	2.04	0.0135307	2.04	0.0301781	2.04	0.0535992	--
0.205	0.203215	0.205	0.27535	0.205	0.354905	0.205	0.343364	2.05	0.00599786	2.05	0.0133969	2.05	0.0299583	2.05	0.0532758	--
0.206	0.202391	0.206	0.272877	0.206	0.353669	0.206	0.342127	2.06	0.00592461	2.06	0.0132649	2.06	0.0297408	2.06	0.0529556	--
0.207	0.201154	0.207	0.272053	0.207	0.351608	0.207	0.34089	2.07	0.00585242	2.07	0.0131345	2.07	0.0295257	2.07	0.0526384	--
0.208	0.200742	0.208	0.270404	0.208	0.350783	0.208	0.339654	2.08	0.0057813	2.08	0.0130058	2.08	0.029313	2.08	0.0523243	--
0.209	0.199918	0.209	0.269992	0.209	0.348722	0.209	0.339242	2.09	0.00571121	2.09	0.0128787	2.09	0.0291025	2.09	0.0520132	--
0.21	0.199918	0.21	0.268755	0.21	0.347898	0.21	0.338829	2.1	0.00564215	2.1	0.0127533	2.1	0.0288943	2.1	0.0517051	--
0.211	0.199093	0.211	0.267519	0.211	0.347898	0.211	0.335944	2.11	0.00557409	2.11	0.0126294	2.11	0.0286883	2.11	0.0513999	--
0.212	0.198269	0.212	0.266694	0.212	0.347486	0.212	0.33512	2.12	0.00550702	2.12	0.012507	2.12	0.0284844	2.12	0.0510975	--
0.213	0.197032	0.213	0.265458	0.213	0.345425	0.213	0.334707	2.13	0.00544092	2.13	0.0123862	2.13	0.0282828	2.13	0.050798	--
0.214	0.19662	0.214	0.264221	0.214	0.343776	0.214	0.333059	2.14	0.00537577	2.14	0.0122669	2.14	0.0280832	2.14	0.0505014	--
0.215	0.194559	0.215	0.263809	0.215	0.34089	0.215	0.331822	2.15	0.00531156	2.15	0.0121491	2.15	0.0278858	2.15	0.0502075	--
0.216	0.194147	0.216	0.26216	0.216	0.340066	0.216	0.331822	2.16	0.00524828	2.16	0.0120327	2.16	0.0276904	2.16	0.0499163	--
0.217	0.193322	0.217	0.260923	0.217	0.338417	0.217	0.330585	2.17	0.0051859	2.17	0.0119178	2.17	0.027497	2.17	0.0496278	--
0.218	0.192498	0.218	0.259275	0.218	0.338005	0.218	0.330585	2.18	0.00512442	2.18	0.0118043	2.18	0.0273056	2.18	0.049342	--
0.219	0.191674	0.219	0.257626	0.219	0.338005	0.219	0.329761	2.19	0.00506382	2.19	0.0116922	2.19	0.0271162	2.19	0.0490589	--
0.22	0.190849	0.22	0.256801	0.22	0.335944	0.22	0.328112	2.2	0.00500407	2.2	0.0115814	2.2	0.0269288	2.2	0.0487783	--
0.221	0.191261	0.221	0.255565	0.221	0.333883	0.221	0.326463	2.21	0.00494518	2.21	0.011472	2.21	0.0267433	2.21	0.0485003	--
0.222	0.190437	0.222	0.25474	0.222	0.33141	0.222	0.326463	2.22	0.00488712	2.22	0.0113639	2.22	0.0265596	2.22	0.0482249	--
0.223	0.189613	0.223	0.253092	0.223	0.329761	0.223	0.325227	2.23	0.00482989	2.23	0.0112572	2.23	0.0263779	2.23	0.0479519	--
0.224	0.188376	0.224	0.251855	0.224	0.328937	0.224	0.324402	2.24	0.00477346	2.24	0.0111517	2.24	0.026198	2.24	0.0476815	--
0.225	0.187552	0.225	0.251443	0.225	0.3277	0.225	0.32399	2.25	0.00471783	2.25	0.0110475	2.25	0.0260199	2.25	0.0474134	--
0.226	0.186727	0.226	0.250206	0.226	0.325639	0.226	0.324815	2.26	0.00466298	2.26	0.0109445	2.26	0.0258436	2.26	0.0471478	--
0.227	0.185078	0.227	0.248969	0.227	0.324815	0.227	0.323578	2.27	0.0046089	2.27	0.0108428	2.27	0.025669	2.27	0.0468846	--
0.228	0.184254	0.228	0.247733	0.228	0.324402	0.228	0.323578	2.28	0.00455558	2.28	0.0107422	2.28	0.0254962	2.28	0.0466237	--
0.229	0.184254	0.229	0.246084	0.229	0.321929	0.229	0.323166	2.29	0.00450301	2.29	0.0106429	2.29	0.0253251	2.29	0.0463652	--
0.23	0.183842	0.23	0.244847	0.23	0.320692	0.23	0.320692	2.3	0.00445116	2.3	0.0105447	2.3	0.0251557	2.3	0.0461089	--
0.231	0.182193	0.231	0.243611	0.231	0.319456	0.231	0.32028	2.31	0.00440004	2.31	0.0104477	2.31	0.024988	2.31	0.0458549	--
0.232	0.183017	0.232	0.242786	0.232	0.316983	0.232	0.32028	2.32	0.00434963	2.32	0.0103519	2.32	0.024822	2.32	0.0456031	--
0.233	0.182605	0.233	0.240313	0.233	0.31657	0.233	0.319456	2.33	0.00429992	2.33	0.0102571	2.33	0.0246575	2.33	0.0453536	--
0.234	0.182605	0.234	0.240313	0.234	0.316158	0.234	0.318631	2.34	0.00425089	2.34	0.0101635	2.34	0.0244947	2.34	0.0451062	--
0.235	0.182193	0.235	0.238664	0.235	0.315746	0.235	0.317807	2.35	0.00420255	2.35	0.010071	2.35	0.0243334	2.35	0.044861	--
0.236	0.180956	0.236	0.237428	0.236	0.313685	0.236	0.317807	2.36	0.00415486	2.36	0.00997953	2.36	0.0241738	2.36	0.044618	--
0.237	0.180956	0.237	0.236191	0.237	0.312861	0.237	0.318219	2.37	0.00410784	2.37	0.00988913	2.37	0.0240156	2.37	0.044377	--
0.238	0.180132	0.238	0.237428	0.238	0.311624	0.238	0.318631	2.38	0.00406146	2.38	0.00979978	2.38	0.023859	2.38	0.0441381	--
0.239	0.177246	0.239	0.236603	0.239	0.309975	0.239	0.317807	2.39	0.00401571	2.39	0.00971146	2.39	0.0237039	2.39	0.0439013	--
0.24	0.175598	0.24	0.234955	0.24	0.308739	0.24	0.317395	2.4	0.00397059	2.4	0.00962415	2.4	0.0235503	2.4	0.0436665	--
0.241	0.174361	0.241	0.233718	0.241	0.308326	0.241	0.314922	2.41	0.00392609	2.41	0.00953784	2.41	0.0233981	2.41	0.0434338	--
0.242	0.173949	0.242	0.232481	0.242	0.305853	0.242	0.314922	2.42	0.00388219	2.42	0.00945252	2.42	0.0232474	2.42	0.043203	--
0.243	0.174361	0.243	0.230833	0.243	0.304204	0.243	0.313273	2.43	0.00383889	2.43	0.00936817	2.43	0.0230981	2.43	0.0429742	--
0.244	0.173537	0.244	0.229596	0.244	0.302968	0.244	0.313273	2.44	0.00379618	2.44	0.00928478	2.44	0.0229502	2.44	0.0427473	--
0.245	0.171888	0.245	0.228772	0.245	0.301731	0.245	0.312448	2.45	0.00375404	2.45	0.00920233	2.45	0.0228037	2.45	0.0425223	--
0.246	0.171063	0.246	0.229596	0.246	0.300907	0.246	0.311624	2.46	0.00371248	2.46	0.00912082	2.46	0.0226586	2.46	0.0422992	--
0.247	0.171063	0.247	0.229596	0.247	0.298021	0.247	0.312036	2.47	0.00367148	2.47	0.00904022	2.47	0.0225149	2.47	0.042078	--
0.248	0.171063	0.248	0.229596	0.248	0.297197	0.248	0.311624	2.48	0.00363102	2.48	0.00896053	2.48	0.0223725	2.48	0.0418587	--
0.249	0.169827	0.249	0.227947	0.249	0.296373	0.249	0.311212	2.49	0.00359112	2.49	0.00888173	2.49	0.0222314	2.49	0.0416412	--
0.25	0.169002	0.25	0.226711	0.25	0.295136	0.25	0.3108	2.5	0.00355174	2.5	0.00880381	2.5	0.0220916	2.5	0.0414255	--
0.251	0.167766	0.251	0.226298	0.251	0.294312	0.251	0.309563	2.51	0.0035129	2.51	0.00872676	2.51	0.0219531	2.51	0.0412115	--
0.252	0.166941	0.252	0.225474	0.252	0.293075	0.252	0.307914	2.52	0.00347457	2.52	0.00865056	2.52	0.0218158	2.52	0.0409994	--
0.253	0.165705	0.253	0.225474	0.253	0.292663	0.253	0.30709	2.53	0.00343676	2.53	0.00857521	2.53	0.0216799	2.53	0.040789	--
0.254	0.165293	0.254	0.22465	0.254	0.291838	0.254	0.306265	2.54	0.00339945	2.54	0.00850069	2.54	0.0215451	2.54	0.0405803	--
0.255	0.164468	0.255	0.223825	0.255	0.289777	0.255	0.306265	2.55	0.00336263	2.55	0.00842699	2.55	0.0214116	2.55	0.0403733	--
0.256	0.164056	0.256	0.222176	0.256	0.288129	0.256	0.305853	2.56	0.00332631	2.56	0.0083541	2.56	0.0212793	2.56	0.040168	--
0.257	0.164056	0.257	0.220528	0.257	0.286892	0.257	0.305853	2.57	0.00329047	2.57	0.00828201	2.57	0.0211482	2.57	0.0399644	--
0.258	0.163644	0.258	0.219703	0.258	0.28648	0.258	0.305029	2.58	0.0032551	2.58	0.00821071	2.58	0.0210183	2.58	0.0397625	--
0.259	0.162819	0.259	0.219291	0.259	0.28648	0.259	0.304617	2.59	0.00322019	2.59	0.00814019	2.59	0.0208895	2.59	0.0395621	--
0.26	0.161995	0.26	0.218054	0.26	0.284831	0.26	0.304204	2.6	0.00318575	2.6	0.00807043	2.6	0.0207619	2.6	0.0393634	--
0.261	0.160346	0.261	0.216818	0.261	0.283182	0.261	0.303792	2.61	0.00315176	2.61	0.00800143	2.61	0.0206355	2.61	0.0391663	--
0.262	0.159522	0.262	0.214757	0.262	0.282358	0.262	0.30338	2.62	0.00311822	2.62	0.00793317	2.62	0.0205101	2.62	0.0389707	--
0.263	0.15911	0.263	0.213932	0.263	0.282358	0.263	0.302556	2.63	0.00308512	2.63	0.00786565	2.63	0.0203859	2.63	0.0387768	--
0.264	0.157461	0.264	0.213932	0.264	0.28277	0.264	0.301319	2.64	0.00305245	2.64	0.00779886	2.64	0.0202628	2.64	0.0385843	--
0.265	0.156224	0.265	0.211459	0.265	0.28277	0.265	0.300082	2.65	0.00302021	2.65	0.00773278	2.65	0.0201408	2.65	0.0383934	--
0.266	0.155812	0.266	0.210223	0.266	0.281533	0.266	0.29967	2.66	0.00298839	2.66	0.00766741	2.66	0.0200198	2.66	0.038204	--
0.267	0.154575	0.267	0.210223	0.267	0.280709	0.267	0.300082	2.67	0.00295698	2.67	0.00760274	2.67	0.0198999	2.67	0.0380161	--
0.268	0.153751	0.268	0.208162	0.268	0.281121	0.268	0.299258	2.68	0.00292598	2.68	0.00753876	2.68	0.019781	2.68	0.0378297	--
0.269	0.152927	0.269	0.206925	0.269	0.280297	0.269	0.29967	2.69	0.00289539	2.69	0.00747546	2.69	0.0196632	2.69	0.0376447	--
0.27	0.152514	0.27	0.206101	0.27	0.279885	0.27	0.29967	2.7	0.00286519	2.7	0.00741283	2.7	0.0195464	2.7	0.0374612	--
0.271	0.152514	0.271	0.205276	0.271	0.279472	0.271	0.298434	2.71	0.00283538	2.71	0.00735086	2.71	0.0194306	2.71	0.0372791	--
0.272	0.152102	0.272	0.203215	0.272	0.27906	0.272	0.298434	2.72	0.00280596	2.72	0.00728954	2.72	0.0193158	2.72	0.0370984	--
0.273	0.151278	0.273	0.201154	0.273	0.278236	0.273	0.298021	2.73	0.00277691	2.73	0.00722887	2.73	0.019202	2.73	0.0369192	--
0.274	0.150453	0.274	0.201566	0.274	0.276175	0.274	0.296785	2.74	0.00274824	2.74	0.00716884	2.74	0.0190892	2.74	0.0367413	--
0.275	0.150866	0.275	0.199505	0.275	0.27535	0.275	0.296373	2.75	0.00271994	2.75	0.00710943	2.75	0.0189773	2.75	0.0365648	--
0.276	0.150453	0.276	0.198681	0.276	0.274114	0.276	0.295136	2.76	0.00269201	2.76	0.00705064	2.76	0.0188664	2.76	0.0363896	--
0.277	0.150041	0.277	0.198681	0.277	0.273289	0.277	0.295548	2.77	0.00266443	2.77	0.00699247	2.77	0.0187564	2.77	0.0362158	--
0.278	0.150453	0.278	0.198269	0.278	0.272465	0.278	0.294312	2.78	0.0026372	2.78	0.0069349	2.78	0.0186474	2.78	0.0360433	--
0.279	0.150041	0.279	0.197032	0.279	0.272465	0.279	0.293899	2.79	0.00261032	2.79	0.00687792	2.79	0.0185393	2.79	0.0358721	--
0.28	0.148392	0.28	0.19662	0.28	0.271641	0.28	0.293487	2.8	0.00258379	2.8	0.00682154	2.8	0.0184321	2.8	0.0357022	--
0.281	0.147568	0.281	0.196208	0.281	0.270816	0.281	0.293075	2.81	0.00255759	2.81	0.00676574	2.81	0.0183258	2.81	0.0355336	--
0.282	0.147568	0.282	0.194559	0.282	0.26958	0.282	0.291014	2.82	0.00253173	2.82	0.00671051	2.82	0.0182203	2.82	0.0353663	--
0.283	0.146331	0.283	0.193735	0.283	0.268343	0.283	0.290602	2.83	0.00250619	2.83	0.00665585	2.83	0.0181158	2.83	0.0352002	--
0.284	0.145095	0.284	0.19291	0.284	0.268343	0.284	0.290602	2.84	0.00248098	2.84	0.00660174	2.84	0.0180121	2.84	0.0350354	--
0.285	0.145095	0.285	0.190849	0.285	0.267931	0.285	0.289777	2.85	0.00245608	2.85	0.00654819	2.85	0.0179093	2.85	0.0348718	--
0.286	0.144683	0.286	0.190025	0.286	0.26587	0.286	0.289365	2.86	0.0024315	2.86	0.00649519	2.86	0.0178074	2.86	0.0347094	--
0.287	0.14427	0.287	0.190025	0.287	0.266282	0.287	0.289777	2.87	0.00240723	2.87	0.00644273	2.87	0.0177063	2.87	0.0345483	--
0.288	0.14427	0.288	0.1892	0.288	0.265045	0.288	0.289777	2.88	0.00238327	2.88	0.00639079	2.88	0.017606	2.88	0.0343883	--
0.289	0.142622	0.289	0.187552	0.289	0.263809	0.289	0.288953	2.89	0.00235961	2.89	0.00633939	2.89	0.0175065	2.89	0.0342295	--
0.29	0.142622	0.29	0.187964	0.29	0.262984	0.29	0.287304	2.9	0.00233624	2.9	0.0062885	2.9	0.0174079	2.9	0.0340719	--
0.291	0.141797	0.291	0.186727	0.291	0.262572	0.291	0.284831	2.91	0.00231317	2.91	0.00623812	2.91	0.01731	2.91	0.0339155	--
0.292	0.140973	0.292	0.186727	0.292	0.261748	0.292	0.284419	2.92	0.00229039	2.92	0.00618825	2.92	0.017213	2.92	0.0337602	--
0.293	0.140148	0.293	0.185491	0.293	0.259687	0.293	0.283594	2.93	0.00226789	2.93	0.00613889	2.93	0.0171167	2.93	0.033606	--
0.294	0.140148	0.294	0.184666	0.294	0.259687	0.294	0.28277	2.94	0.00224567	2.94	0.00609001	2.94	0.0170213	2.94	0.033453	--
0.295	0.1385	0.295	0.18343	0.295	0.259275	0.295	0.281946	2.95	0.00222373	2.95	0.00604162	2.95	0.0169265	2.95	0.033301	--
0.296	0.136851	0.296	0.182605	0.296	0.259275	0.296	0.281946	2.96	0.00220206	2.96	0.00599372	2.96	0.0168326	2.96	0.0331502	--
0.297	0.136026	0.297	0.182193	0.297	0.259687	0.297	0.281946	2.97	0.00218067	2.97	0.00594629	2.97	0.0167394	2.97	0.0330004	--
0.298	0.135614	0.298	0.181781	0.298	0.25845	0.298	0.281121	2.98	0.00215953	2.98	0.00589933	2.98	0.016647	2.98	0.0328518	--
0.299	0.13479	0.299	0.180544	0.299	0.25845	0.299	0.281121	2.99	0.00213866	2.99	0.00585284	2.99	0.0165552	2.99	0.0327042	--
0.3	0.134378	0.3	0.178895	0.3	0.257626	0.3	0.281121	3	0.00211805	3	0.00580681	3	0.0164643	3	0.0325577	--
0.301	0.133965	0.301	0.177659	0.301	0.257214	0.301	0.281121	3.01	0.00209769	3.01	0.00576122	3.01	0.016374	3.01	0.0324122	--
0.302	0.133965	0.302	0.177246	0.302	0.256801	0.302	0.280297	3.02	0.00207758	3.02	0.00571609	3.02	0.0162845	3.02	0.0322677	--
0.303	0.133965	0.303	0.17601	0.303	0.256389	0.303	0.27906	3.03	0.00205772	3.03	0.0056714	3.03	0.0161956	3.03	0.0321243	--
0.304	0.133553	0.304	0.17601	0.304	0.255565	0.304	0.278236	3.04	0.0020381	3.04	0.00562715	3.04	0.0161075	3.04	0.0319819	--
0.305	0.133141	0.305	0.173949	0.305	0.253916	0.305	0.278236	3.05	0.00201873	3.05	0.00558333	3.05	0.01602	3.05	0.0318405	--
0.306	0.132317	0.306	0.173949	0.306	0.253916	0.306	0.277824	3.06	0.00199959	3.06	0.00553994	3.06	0.0159333	3.06	0.0317001	--
0.307	0.131904	0.307	0.173124	0.307	0.253916	0.307	0.277411	3.07	0.00198068	3.07	0.00549696	3.07	0.0158472	3.07	0.0315607	--
0.308	0.131492	0.308	0.173124	0.308	0.253504	0.308	0.276999	3.08	0.00196201	3.08	0.00545441	3.08	0.0157618	3.08	0.0314223	--
0.309	0.130668	0.309	0.172712	0.309	0.253092	0.309	0.276175	3.09	0.00194356	3.09	0.00541227	3.09	0.015677	3.09	0.0312848	--
0.31	0.129019	0.31	0.1723	0.31	0.253092	0.31	0.274114	3.1	0.00192534	3.1	0.00537053	3.1	0.0155929	3.1	0.0311483	--
0.311	0.127782	0.311	0.171888	0.311	0.252267	0.311	0.273702	3.11	0.00190734	3.11	0.0053292	3.11	0.0155095	3.11	0.0310127	--
0.312	0.128195	0.312	0.171476	0.312	0.251443	0.312	0.272877	3.12	0.00188956	3.12	0.00528826	3.12	0.0154267	3.12	0.0308781	--
0.313	0.127782	0.313	0.171063	0.313	0.251031	0.313	0.273289	3.13	0.00187199	3.13	0.00524772	3.13	0.0153445	3.13	0.0307444	--
0.314	0.12737	0.314	0.170239	0.314	0.250618	0.314	0.272465	3.14	0.00185464	3.14	0.00520757	3.14	0.015263	3.14	0.0306117	--
0.315	0.126958	0.315	0.16859	0.315	0.251031	0.315	0.273289	3.15	0.0018375	3.15	0.0051678	3.15	0.0151821	3.15	0.0304798	--
0.316	0.126134	0.316	0.166117	0.316	0.251855	0.316	0.273702	3.16	0.00182056	3.16	0.00512841	3.16	0.0151018	3.16	0.0303489	--
0.317	0.125721	0.317	0.165293	0.317	0.250618	0.317	0.272877	3.17	0.00180383	3.17	0.0050894	3.17	0.0150221	3.17	0.0302188	--
0.318	0.124897	0.318	0.164056	0.318	0.249794	0.318	0.271641	3.18	0.0017873	3.18	0.00505075	3.18	0.014943	3.18	0.0300897	--
0.319	0.124897	0.319	0.16488	0.319	0.249382	0.319	0.270404	3.19	0.00177097	3.19	0.00501247	3.19	0.0148645	3.19	0.0299614	--
0.32	0.124897	0.32	0.163644	0.32	0.247321	0.32	0.269992	3.2	0.00175483	3.2	0.00497456	3.2	0.0147866	3.2	0.029834	--
0.321	0.125309	0.321	0.162819	0.321	0.246084	0.321	0.268343	3.21	0.00173889	3.21	0.004937	3.21	0.0147093	3.21	0.0297074	--
0.322	0.125721	0.322	0.161583	0.322	0.246084	0.322	0.266282	3.22	0.00172313	3.22	0.0048998	3.22	0.0146326	3.22	0.0295818	--
0.323	0.125309	0.323	0.159934	0.323	0.244847	0.323	0.265458	3.23	0.00170757	3.23	0.00486295	3.23	0.0145564	3.23	0.0294569	--
0.324	0.124897	0.324	0.15911	0.324	0.244023	0.324	0.265458	3.24	0.00169219	3.24	0.00482644	3.24	0.0144808	3.24	0.0293329	--
0.325	0.124485	0.325	0.158285	0.325	0.244023	0.325	0.264633	3.25	0.00167699	3.25	0.00479028	3.25	0.0144058	3.25	0.0292098	--
0.326	0.12366	0.326	0.157873	0.326	0.243199	0.326	0.263809	3.26	0.00166198	3.26	0.00475445	3.26	0.0143314	3.26	0.0290874	--
0.327	0.122836	0.327	0.157873	0.327	0.243199	0.327	0.263809	3.27	0.00164714	3.27	0.00471896	3.27	0.0142574	3.27	0.0289659	--
0.328	0.122012	0.328	0.157873	0.328	0.243199	0.328	0.262984	3.28	0.00163248	3.28	0.0046838	3.28	0.0141841	3.28	0.0288452	--
0.329	0.121187	0.329	0.157873	0.329	0.243199	0.329	0.262572	3.29	0.00161799	3.29	0.00464896	3.29	0.0141113	3.29	0.0287252	--
0.33	0.121187	0.33	0.157873	0.33	0.242374	0.33	0.26216	3.3	0.00160368	3.3	0.00461445	3.3	0.014039	3.3	0.0286061	--
0.331	0.121187	0.331	0.1554	0.331	0.240725	0.331	0.261748	3.31	0.00158953	3.31	0.00458026	3.31	0.0139672	3.31	0.0284878	--
0.332	0.120775	0.332	0.154575	0.332	0.240725	0.332	0.261748	3.32	0.00157555	3.32	0.00454638	3.32	0.013896	3.32	0.0283702	--
0.333	0.120363	0.333	0.153751	0.333	0.239489	0.333	0.261336	3.33	0.00156173	3.33	0.00451282	3.33	0.0138253	3.33	0.0282534	--
0.334	0.119951	0.334	0.153339	0.334	0.238664	0.334	0.260923	3.34	0.00154808	3.34	0.00447957	3.34	0.0137551	3.34	0.0281374	--
0.335	0.119538	0.335	0.154163	0.335	0.236603	0.335	0.260923	3.35	0.00153458	3.35	0.00444662	3.35	0.0136854	3.35	0.0280221	--
0.336	0.118714	0.336	0.153339	0.336	0.235779	0.336	0.260099	3.36	0.00152125	3.36	0.00441397	3.36	0.0136162	3.36	0.0279076	--
0.337	0.118302	0.337	0.152927	0.337	0.235367	0.337	0.260099	3.37	0.00150807	3.37	0.00438163	3.37	0.0135475	3.37	0.0277939	--
0.338	0.117065	0.338	0.152102	0.338	0.235367	0.338	0.259275	3.38	0.00149504	3.38	0.00434957	3.38	0.0134793	3.38	0.0276808	--
0.339	0.117065	0.339	0.152102	0.339	0.232894	0.339	0.259275	3.39	0.00148217	3.39	0.00431782	3.39	0.0134116	3.39	0.0275685	--
0.34	0.116653	0.34	0.15169	0.34	0.233306	0.34	0.259687	3.4	0.00146944	3.4	0.00428635	3.4	0.0133444	3.4	0.027457	--
0.341	0.117065	0.341	0.15169	0.341	0.233306	0.341	0.258862	3.41	0.00145687	3.41	0.00425516	3.41	0.0132777	3.41	0.0273461	--
0.342	0.116241	0.342	0.150041	0.342	0.233306	0.342	0.25845	3.42	0.00144444	3.42	0.00422426	3.42	0.0132114	3.42	0.027236	--
0.343	0.116241	0.343	0.149217	0.343	0.232481	0.343	0.258038	3.43	0.00143215	3.43	0.00419364	3.43	0.0131456	3.43	0.0271265	--
0.344	0.116653	0.344	0.149217	0.344	0.231245	0.344	0.258038	3.44	0.00142001	3.44	0.0041633	3.44	0.0130803	3.44	0.0270178	--
0.345	0.116653	0.345	0.148392	0.345	0.23042	0.345	0.258038	3.45	0.001408	3.45	0.00413323	3.45	0.0130155	3.45	0.0269098	--
0.346	0.117065	0.346	0.146744	0.346	0.228772	0.346	0.257214	3.46	0.00139614	3.46	0.00410343	3.46	0.0129511	3.46	0.0268024	--
0.347	0.115416	0.347	0.146744	0.347	0.229184	0.347	0.256801	3.47	0.00138441	3.47	0.00407389	3.47	0.0128872	3.47	0.0266957	--
0.348	0.115004	0.348	0.145507	0.348	0.230008	0.348	0.256389	3.48	0.00137281	3.48	0.00404463	3.48	0.0128237	3.48	0.0265897	--
0.349	0.114592	0.349	0.144683	0.349	0.230008	0.349	0.255977	3.49	0.00136135	3.49	0.00401562	3.49	0.0127606	3.49	0.0264844	--
0.35	0.114592	0.35	0.14427	0.35	0.228772	0.35	0.253504	3.5	0.00135002	3.5	0.00398688	3.5	0.012698	3.5	0.0263797	--
0.351	0.11418	0.351	0.14427	0.351	0.228359	0.351	0.252679	3.51	0.00133882	3.51	0.00395839	3.51	0.0126359	3.51	0.0262757	--
0.352	0.11418	0.352	0.14427	0.352	0.228359	0.352	0.252679	3.52	0.00132775	3.52	0.00393015	3.52	0.0125741	3.52	0.0261724	--
0.353	0.11418	0.353	0.143858	0.353	0.226711	0.353	0.252267	3.53	0.0013168	3.53	0.00390217	3.53	0.0125128	3.53	0.0260696	--
0.354	0.113768	0.354	0.143858	0.354	0.226298	0.354	0.252267	3.54	0.00130598	3.54	0.00387443	3.54	0.012452	3.54	0.0259676	--
0.355	0.113355	0.355	0.143034	0.355	0.226711	0.355	0.251855	3.55	0.00129528	3.55	0.00384694	3.55	0.0123915	3.55	0.0258661	--
0.356	0.112943	0.356	0.142622	0.356	0.225886	0.356	0.251855	3.56	0.00128471	3.56	0.00381969	3.56	0.0123315	3.56	0.0257653	--
0.357	0.111707	0.357	0.141385	0.357	0.225062	0.357	0.251855	3.57	0.00127425	3.57	0.00379269	3.57	0.0122719	3.57	0.0256651	--
0.358	0.111294	0.358	0.140561	0.358	0.223413	0.358	0.251031	3.58	0.00126391	3.58	0.00376592	3.58	0.0122127	3.58	0.0255656	--
0.359	0.11047	0.359	0.139736	0.359	0.223413	0.359	0.250618	3.59	0.00125369	3.59	0.00373939	3.59	0.0121538	3.59	0.0254666	--
0.36	0.110058	0.36	0.138912	0.36	0.224237	0.36	0.249794	3.6	0.00124359	3.6	0.00371309	3.6	0.0120954	3.6	0.0253683	--
0.361	0.108821	0.361	0.1385	0.361	0.223825	0.361	0.249794	3.61	0.00123359	3.61	0.00368702	3.61	0.0120374	3.61	0.0252705	--
0.362	0.108409	0.362	0.138087	0.362	0.222589	0.362	0.249794	3.62	0.00122371	3.62	0.00366118	3.62	0.0119798	3.62	0.0251734	--
0.363	0.108409	0.363	0.138087	0.363	0.222589	0.363	0.248557	3.63	0.00121395	3.63	0.00363556	3.63	0.0119226	3.63	0.0250768	--
0.364	0.107585	0.364	0.139324	0.364	0.223001	0.364	0.248969	3.64	0.00120429	3.64	0.00361017	3.64	0.0118658	3.64	0.0249809	--
0.365	0.107585	0.365	0.138912	0.365	0.221764	0.365	0.247733	3.65	0.00119474	3.65	0.003585	3.65	0.0118094	3.65	0.0248855	--
0.366	0.107585	0.366	0.138087	0.366	0.222176	0.366	0.247321	3.66	0.00118529	3.66	0.00356005	3.66	0.0117533	3.66	0.0247907	--
0.367	0.107172	0.367	0.137675	0.367	0.220528	0.367	0.247321	3.67	0.00117595	3.67	0.00353531	3.67	0.0116976	3.67	0.0246965	--
0.368	0.107172	0.368	0.137675	0.368	0.218879	0.368	0.247733	3.68	0.00116672	3.68	0.00351079	3.68	0.0116423	3.68	0.0246028	--
0.369	0.107585	0.369	0.137263	0.369	0.21723	0.369	0.245672	3.69	0.00115759	3.69	0.00348648	3.69	0.0115874	3.69	0.0245097	--
0.37	0.10676	0.37	0.137263	0.37	0.21723	0.37	0.244847	3.7	0.00114856	3.7	0.00346238	3.7	0.0115328	3.7	0.0244172	--
0.371	0.10676	0.371	0.136851	0.371	0.21723	0.371	0.244435	3.71	0.00113963	3.71	0.00343849	3.71	0.0114786	3.71	0.0243252	--
0.372	0.105936	0.372	0.136439	0.372	0.215993	0.372	0.244435	3.72	0.0011308	3.72	0.00341481	3.72	0.0114248	3.72	0.0242338	--
0.373	0.105936	0.373	0.136439	0.373	0.215169	0.373	0.244435	3.73	0.00112206	3.73	0.00339133	3.73	0.0113713	3.73	0.0241429	--
0.374	0.105936	0.374	0.136439	0.374	0.215581	0.374	0.244435	3.74	0.00111342	3.74	0.00336804	3.74	0.0113182	3.74	0.0240525	--
0.375	0.105936	0.375	0.136439	0.375	0.214757	0.375	0.244023	3.75	0.00110488	3.75	0.00334496	3.75	0.0112654	3.75	0.0239627	--
0.376	0.104699	0.376	0.135202	0.376	0.214757	0.376	0.242786	3.76	0.00109643	3.76	0.00332208	3.76	0.0112129	3.76	0.0238734	--
0.377	0.104699	0.377	0.134378	0.377	0.214345	0.377	0.243199	3.77	0.00108808	3.77	0.00329939	3.77	0.0111609	3.77	0.0237847	--
0.378	0.104287	0.378	0.133553	0.378	0.214757	0.378	0.243199	3.78	0.00107982	3.78	0.0032769	3.78	0.0111091	3.78	0.0236965	--
0.379	0.104287	0.379	0.133141	0.379	0.213932	0.379	0.24155	3.79	0.00107164	3.79	0.00325459	3.79	0.0110577	3.79	0.0236088	--
0.38	0.104287	0.38	0.133965	0.38	0.21352	0.38	0.24155	3.8	0.00106356	3.8	0.00323248	3.8	0.0110067	3.8	0.0235216	--
0.381	0.103875	0.381	0.133141	0.381	0.211871	0.381	0.24155	3.81	0.00105556	3.81	0.00321055	3.81	0.0109559	3.81	0.0234349	--
0.382	0.103462	0.382	0.132729	0.382	0.211459	0.382	0.240725	3.82	0.00104765	3.82	0.00318881	3.82	0.0109055	3.82	0.0233487	--
0.383	0.103875	0.383	0.132729	0.383	0.211047	0.383	0.241138	3.83	0.00103983	3.83	0.00316725	3.83	0.0108555	3.83	0.023263	--
0.384	0.10305	0.384	0.132729	0.384	0.211047	0.384	0.241138	3.84	0.00103209	3.84	0.00314588	3.84	0.0108057	3.84	0.0231778	--
0.385	0.102226	0.385	0.133553	0.385	0.210223	0.385	0.239901	3.85	0.00102444	3.85	0.00312468	3.85	0.0107563	3.85	0.0230932	--
0.386	0.100989	0.386	0.133965	0.386	0.210223	0.386	0.239901	3.86	0.00101687	3.86	0.00310366	3.86	0.0107072	3.86	0.023009	--
0.387	0.100165	0.387	0.133553	0.387	0.208986	0.387	0.238664	3.87	0.00100938	3.87	0.00308282	3.87	0.0106584	3.87	0.0229253	--
0.388	0.100165	0.388	0.133553	0.388	0.207749	0.388	0.23784	3.88	0.00100197	3.88	0.00306216	3.88	0.0106099	3.88	0.022842	--
0.389	0.100165	0.389	0.133965	0.389	0.207749	0.389	0.23784	3.89	9.94644E-4	3.89	0.00304167	3.89	0.0105618	3.89	0.0227593	--
0.39	0.100165	0.39	0.133965	0.39	0.206925	0.39	0.238252	3.9	9.87394E-4	3.9	0.00302134	3.9	0.0105139	3.9	0.022677	--
0.391	0.0997527	0.391	0.133965	0.391	0.206925	0.391	0.238664	3.91	9.80222E-4	3.91	0.00300119	3.91	0.0104664	3.91	0.0225952	--
0.392	0.0989283	0.392	0.133965	0.392	0.206925	0.392	0.239077	3.92	9.73127E-4	3.92	0.00298121	3.92	0.0104191	3.92	0.0225139	--
0.393	0.0989283	0.393	0.133965	0.393	0.205688	0.393	0.239077	3.93	9.66108E-4	3.93	0.00296139	3.93	0.0103722	3.93	0.022433	--
0.394	0.0993405	0.394	0.132729	0.394	0.206101	0.394	0.239077	3.94	9.59164E-4	3.94	0.00294174	3.94	0.0103256	3.94	0.0223526	--
0.395	0.0993405	0.395	0.132317	0.395	0.205276	0.395	0.23784	3.95	9.52293E-4	3.95	0.00292225	3.95	0.0102792	3.95	0.0222726	--
0.396	0.100165	0.396	0.131492	0.396	0.204864	0.396	0.238252	3.96	9.45496E-4	3.96	0.00290292	3.96	0.0102332	3.96	0.0221931	--
0.397	0.100165	0.397	0.131492	0.397	0.202803	0.397	0.237428	3.97	9.38772E-4	3.97	0.00288375	3.97	0.0101874	3.97	0.0221141	--
0.398	0.100165	0.398	0.131492	0.398	0.201979	0.398	0.237016	3.98	9.32118E-4	3.98	0.00286474	3.98	0.0101419	3.98	0.0220355	--
0.399	0.0989283	0.399	0.131904	0.399	0.200742	0.399	0.237428	3.99	9.25535E-4	3.99	0.00284589	3.99	0.0100967	3.99	0.0219573	--
0.4	0.0989283	0.4	0.131492	0.4	0.20033	0.4	0.237016	4	9.19021E-4	4	0.00282719	4	0.0100518	4	0.0218796	--
0.401	0.0985161	0.401	0.131492	0.401	0.200742	0.401	0.236603	4.01	9.12577E-4	4.01	0.00280865	4.01	0.0100072	4.01	0.0218023	--
0.402	0.0985161	0.402	0.131492	0.402	0.201566	0.402	0.237016	4.02	9.062E-4	4.02	0.00279025	4.02	0.00996289	4.02	0.0217254	--
0.403	0.0976917	0.403	0.13108	0.403	0.200742	0.403	0.235779	4.03	8.9989E-4	4.03	0.00277201	4.03	0.00991883	4.03	0.021649	--
0.404	0.0968673	0.404	0.131904	0.404	0.199918	0.404	0.236603	4.04	8.93646E-4	4.04	0.00275392	4.04	0.00987504	4.04	0.021573	--
0.405	0.0964551	0.405	0.131904	0.405	0.198269	0.405	0.237016	4.05	8.87468E-4	4.05	0.00273598	4.05	0.00983152	4.05	0.0214974	--
0.406	0.0964551	0.406	0.130668	0.406	0.197857	0.406	0.235779	4.06	8.81354E-4	4.06	0.00271818	4.06	0.00978828	4.06	0.0214223	--
0.407	0.0964551	0.407	0.130256	0.407	0.19662	0.407	0.235367	4.07	8.75304E-4	4.07	0.00270052	4.07	0.0097453	4.07	0.0213475	--
0.408	0.0964551	0.408	0.130256	0.408	0.195383	0.408	0.235367	4.08	8.69317E-4	4.08	0.00268301	4.08	0.00970259	4.08	0.0212732	--
0.409	0.0968673	0.409	0.130256	0.409	0.195383	0.409	0.234955	4.09	8.63393E-4	4.09	0.00266565	4.09	0.00966014	4.09	0.0211992	--
0.41	0.0960429	0.41	0.129843	0.41	0.194971	0.41	0.234955	4.1	8.5753E-4	4.1	0.00264842	4.1	0.00961795	4.1	0.0211257	--
0.411	0.0964551	0.411	0.128607	0.411	0.194147	0.411	0.23413	4.11	8.51727E-4	4.11	0.00263133	4.11	0.00957602	4.11	0.0210526	--
0.412	0.0960429	0.412	0.128195	0.412	0.194147	0.412	0.235367	4.12	8.45985E-4	4.12	0.00261438	4.12	0.00953435	4.12	0.0209799	--
0.413	0.0960429	0.413	0.126958	0.413	0.19291	0.413	0.235779	4.13	8.40302E-4	4.13	0.00259757	4.13	0.00949294	4.13	0.0209076	--
0.414	0.0960429	0.414	0.12737	0.414	0.191261	0.414	0.235367	4.14	8.34678E-4	4.14	0.0025809	4.14	0.00945177	4.14	0.0208356	--
0.415	0.0948063	0.415	0.12737	0.415	0.190849	0.415	0.236603	4.15	8.29111E-4	4.15	0.00256435	4.15	0.00941086	4.15	0.0207641	--
0.416	0.0939819	0.416	0.126546	0.416	0.190437	0.416	0.237428	4.16	8.23602E-4	4.16	0.00254795	4.16	0.0093702	4.16	0.0206929	--
0.417	0.0935697	0.417	0.126134	0.417	0.188788	0.417	0.237016	4.17	8.18149E-4	4.17	0.00253167	4.17	0.00932979	4.17	0.0206222	--
0.418	0.0935697	0.418	0.125721	0.418	0.187552	0.418	0.237428	4.18	8.12752E-4	4.18	0.00251552	4.18	0.00928962	4.18	0.0205518	--
0.419	0.0935697	0.419	0.124897	0.419	0.187139	0.419	0.236603	4.19	8.0741E-4	4.19	0.0024995	4.19	0.00924969	4.19	0.0204818	--
0.42	0.0935697	0.42	0.124485	0.42	0.185903	0.42	0.237016	4.2	8.02123E-4	4.2	0.00248361	4.2	0.00921	4.2	0.0204122	--
0.421	0.0935697	0.421	0.124485	0.421	0.185903	0.421	0.237016	4.21	7.96889E-4	4.21	0.00246785	4.21	0.00917056	4.21	0.0203429	--
0.422	0.0931575	0.422	0.124073	0.422	0.186315	0.422	0.236191	4.22	7.91708E-4	4.22	0.00245221	4.22	0.00913135	4.22	0.020274	--
0.423	0.0931575	0.423	0.124073	0.423	0.186727	0.423	0.234955	4.23	7.8658E-4	4.23	0.0024367	4.23	0.00909237	4.23	0.0202055	--
0.424	0.0927453	0.424	0.122836	0.424	0.185491	0.424	0.235367	4.24	7.81504E-4	4.24	0.00242131	4.24	0.00905363	4.24	0.0201374	--
0.425	0.0927453	0.425	0.122012	0.425	0.185491	0.425	0.235367	4.25	7.76479E-4	4.25	0.00240604	4.25	0.00901513	4.25	0.0200696	--
0.426	0.0927453	0.426	0.121599	0.426	0.185078	0.426	0.234955	4.26	7.71505E-4	4.26	0.0023909	4.26	0.00897685	4.26	0.0200021	--
0.427	0.0927453	0.427	0.121187	0.427	0.185078	0.427	0.23413	4.27	7.66581E-4	4.27	0.00237587	4.27	0.0089388	4.27	0.0199351	--
0.428	0.0923331	0.428	0.120775	0.428	0.185078	0.428	0.233306	4.28	7.61706E-4	4.28	0.00236096	4.28	0.00890097	4.28	0.0198684	--
0.429	0.0919209	0.429	0.120775	0.429	0.185078	0.429	0.232481	4.29	7.5688E-4	4.29	0.00234617	4.29	0.00886337	4.29	0.019802	--
0.43	0.0915087	0.43	0.119951	0.43	0.185078	0.43	0.232069	4.3	7.52103E-4	4.3	0.0023315	4.3	0.008826	4.3	0.019736	--
0.431	0.0910965	0.431	0.119951	0.431	0.184666	0.431	0.230833	4.31	7.47373E-4	4.31	0.00231694	4.31	0.00878884	4.31	0.0196703	--
0.432	0.0902721	0.432	0.119538	0.432	0.183842	0.432	0.23042	4.32	7.4269E-4	4.32	0.0023025	4.32	0.00875191	4.32	0.019605	--
0.433	0.0902721	0.433	0.119126	0.433	0.184254	0.433	0.23042	4.33	7.38054E-4	4.33	0.00228817	4.33	0.00871519	4.33	0.01954	--
0.434	0.0890354	0.434	0.11789	0.434	0.183017	0.434	0.230833	4.34	7.33464E-4	4.34	0.00227395	4.34	0.00867869	4.34	0.0194754	--
0.435	0.0886232	0.435	0.11789	0.435	0.182193	0.435	0.230833	4.35	7.28919E-4	4.35	0.00225984	4.35	0.0086424	4.35	0.0194111	--
0.436	0.088211	0.436	0.11789	0.436	0.181781	0.436	0.23042	4.36	7.24419E-4	4.36	0.00224585	4.36	0.00860632	4.36	0.0193471	--
0.437	0.0886232	0.437	0.116653	0.437	0.180956	0.437	0.230833	4.37	7.19964E-4	4.37	0.00223196	4.37	0.00857046	4.37	0.0192835	--
0.438	0.0886232	0.438	0.116241	0.438	0.181369	0.438	0.229184	4.38	7.15552E-4	4.38	0.00221818	4.38	0.0085348	4.38	0.0192202	--
0.439	0.088211	0.439	0.116241	0.439	0.180132	0.439	0.229184	4.39	7.11184E-4	4.39	0.00220451	4.39	0.00849936	4.39	0.0191572	--
0.44	0.0877988	0.44	0.115829	0.44	0.180132	0.44	0.228359	4.4	7.06859E-4	4.4	0.00219094	4.4	0.00846411	4.4	0.0190945	--
0.441	0.0873866	0.441	0.115416	0.441	0.180132	0.441	0.227947	4.41	7.02576E-4	4.41	0.00217748	4.41	0.00842908	4.41	0.0190322	--
0.442	0.0873866	0.442	0.115004	0.442	0.180132	0.442	0.226298	4.42	6.98334E-4	4.42	0.00216413	4.42	0.00839425	4.42	0.0189702	--
0.443	0.0873866	0.443	0.115004	0.443	0.17972	0.443	0.226298	4.43	6.94135E-4	4.43	0.00215088	4.43	0.00835961	4.43	0.0189085	--
0.444	0.0873866	0.444	0.11418	0.444	0.179308	0.444	0.225474	4.44	6.89976E-4	4.44	0.00213773	4.44	0.00832518	4.44	0.0188471	--
0.445	0.0873866	0.445	0.11418	0.445	0.178483	0.445	0.225474	4.45	6.85857E-4	4.45	0.00212468	4.45	0.00829095	4.45	0.018786	--
0.446	0.08615	0.446	0.114592	0.446	0.177246	0.446	0.225062	4.46	6.81778E-4	4.46	0.00211173	4.46	0.00825691	4.46	0.0187253	--
0.447	0.0857378	0.447	0.11418	0.447	0.176422	0.447	0.223825	4.47	6.77739E-4	4.47	0.00209888	4.47	0.00822307	4.47	0.0186649	--
0.448	0.08615	0.448	0.11418	0.448	0.17601	0.448	0.223413	4.48	6.73739E-4	4.48	0.00208613	4.48	0.00818943	4.48	0.0186047	--
0.449	0.0845012	0.449	0.112943	0.449	0.174773	0.449	0.223413	4.49	6.69777E-4	4.49	0.00207348	4.49	0.00815597	4.49	0.0185449	--
0.45	0.0832646	0.45	0.112531	0.45	0.173949	0.45	0.223825	4.5	6.65854E-4	4.5	0.00206093	4.5	0.00812271	4.5	0.0184854	--
0.451	0.0832646	0.451	0.111707	0.451	0.173124	0.451	0.223825	4.51	6.61968E-4	4.51	0.00204847	4.51	0.00808964	4.51	0.0184261	--
0.452	0.0828524	0.452	0.110882	0.452	0.173537	0.452	0.222589	4.52	6.58119E-4	4.52	0.0020361	4.52	0.00805675	4.52	0.0183672	--
0.453	0.0828524	0.453	0.110058	0.453	0.172712	0.453	0.222589	4.53	6.54307E-4	4.53	0.00202384	4.53	0.00802405	4.53	0.0183086	--
0.454	0.0824402	0.454	0.109233	0.454	0.1723	0.454	0.221352	4.54	6.50531E-4	4.54	0.00201166	4.54	0.00799154	4.54	0.0182502	--
0.455	0.0828524	0.455	0.109233	0.455	0.172712	0.455	0.220528	4.55	6.46791E-4	4.55	0.00199958	4.55	0.00795921	4.55	0.0181922	--
0.456	0.082028	0.456	0.109233	0.456	0.172712	0.456	0.219291	4.56	6.43087E-4	4.56	0.00198759	4.56	0.00792707	4.56	0.0181344	--
0.457	0.082028	0.457	0.108821	0.457	0.171063	0.457	0.218879	4.57	6.39418E-4	4.57	0.00197569	4.57	0.0078951	4.57	0.018077	--
0.458	0.082028	0.458	0.108821	0.458	0.170651	0.458	0.218879	4.58	6.35783E-4	4.58	0.00196388	4.58	0.00786332	4.58	0.0180198	--
0.459	0.0812036	0.459	0.107997	0.459	0.170239	0.459	0.218879	4.59	6.32183E-4	4.59	0.00195216	4.59	0.00783171	4.59	0.0179629	--
0.46	0.0812036	0.46	0.107997	0.46	0.170239	0.46	0.217642	4.6	6.28616E-4	4.6	0.00194053	4.6	0.00780028	4.6	0.0179063	--
0.461	0.0803792	0.461	0.107172	0.461	0.170239	0.461	0.21723	4.61	6.25083E-4	4.61	0.00192899	4.61	0.00776903	4.61	0.01785	--
0.462	0.079967	0.462	0.10676	0.462	0.169415	0.462	0.218054	4.62	6.21584E-4	4.62	0.00191753	4.62	0.00773795	4.62	0.0177939	--
0.463	0.079967	0.463	0.10676	0.463	0.16859	0.463	0.218467	4.63	6.18116E-4	4.63	0.00190616	4.63	0.00770705	4.63	0.0177381	--
0.464	0.079967	0.464	0.106348	0.464	0.167354	0.464	0.217642	4.64	6.14682E-4	4.64	0.00189488	4.64	0.00767632	4.64	0.0176826	--
0.465	0.0795548	0.465	0.105936	0.465	0.166941	0.465	0.21723	4.65	6.11279E-4	4.65	0.00188368	4.65	0.00764576	4.65	0.0176274	--
0.466	0.0787304	0.466	0.105936	0.466	0.166941	0.466	0.217642	4.66	6.07908E-4	4.66	0.00187256	4.66	0.00761537	4.66	0.0175724	--
0.467	0.0783182	0.467	0.105523	0.467	0.166529	0.467	0.21723	4.67	6.04568E-4	4.67	0.00186153	4.67	0.00758515	4.67	0.0175177	--
0.468	0.0770816	0.468	0.105111	0.468	0.166117	0.468	0.217642	4.68	6.01259E-4	4.68	0.00185058	4.68	0.00755509	4.68	0.0174633	--
0.469	0.0770816	0.469	0.105111	0.469	0.165293	0.469	0.217642	4.69	5.9798E-4	4.69	0.00183972	4.69	0.0075252	4.69	0.0174092	--
0.47	0.0766694	0.47	0.104287	0.47	0.165705	0.47	0.21723	4.7	5.94732E-4	4.7	0.00182893	4.7	0.00749548	4.7	0.0173553	--
0.471	0.0766694	0.471	0.103875	0.471	0.165705	0.471	0.215993	4.71	5.91513E-4	4.71	0.00181822	4.71	0.00746592	4.71	0.0173016	--
0.472	0.0762572	0.472	0.103462	0.472	0.165705	0.472	0.215993	4.72	5.88324E-4	4.72	0.0018076	4.72	0.00743652	4.72	0.0172483	--
0.473	0.0762572	0.473	0.103462	0.473	0.16488	0.473	0.214757	4.73	5.85164E-4	4.73	0.00179705	4.73	0.00740728	4.73	0.0171952	--
0.474	0.0762572	0.474	0.10305	0.474	0.163644	0.474	0.213932	4.74	5.82033E-4	4.74	0.00178658	4.74	0.00737821	4.74	0.0171423	--
0.475	0.0762572	0.475	0.102638	0.475	0.163644	0.475	0.213932	4.75	5.7893E-4	4.75	0.00177619	4.75	0.00734929	4.75	0.0170897	--
0.476	0.0754328	0.476	0.102226	0.476	0.164056	0.476	0.213932	4.76	5.75856E-4	4.76	0.00176588	4.76	0.00732053	4.76	0.0170374	--
0.477	0.075845	0.477	0.101814	0.477	0.163232	0.477	0.213932	4.77	5.72809E-4	4.77	0.00175564	4.77	0.00729193	4.77	0.0169853	--
0.478	0.075845	0.478	0.100989	0.478	0.162407	0.478	0.212696	4.78	5.6979E-4	4.78	0.00174548	4.78	0.00726348	4.78	0.0169334	--
0.479	0.075845	0.479	0.100577	0.479	0.162407	0.479	0.212284	4.79	5.66799E-4	4.79	0.0017354	4.79	0.00723519	4.79	0.0168818	--
0.48	0.075845	0.48	0.100577	0.48	0.161583	0.48	0.210635	4.8	5.63834E-4	4.8	0.00172538	4.8	0.00720705	4.8	0.0168305	--
0.481	0.075845	0.481	0.0997527	0.481	0.160758	0.481	0.210223	4.81	5.60896E-4	4.81	0.00171545	4.81	0.00717907	4.81	0.0167794	--
0.482	0.0750206	0.482	0.0997527	0.482	0.160758	0.482	0.210223	4.82	5.57984E-4	4.82	0.00170558	4.82	0.00715123	4.82	0.0167285	--
0.483	0.0754328	0.483	0.0997527	0.483	0.160346	0.483	0.20981	4.83	5.55098E-4	4.83	0.00169579	4.83	0.00712355	4.83	0.0166779	--
0.484	0.0750206	0.484	0.0997527	0.484	0.15911	0.484	0.208986	4.84	5.52238E-4	4.84	0.00168607	4.84	0.00709601	4.84	0.0166275	--
0.485	0.0741962	0.485	0.0985161	0.485	0.158285	0.485	0.208986	4.85	5.49403E-4	4.85	0.00167642	4.85	0.00706862	4.85	0.0165774	--
0.486	0.0741962	0.486	0.0985161	0.486	0.158285	0.486	0.209398	4.86	5.46593E-4	4.86	0.00166684	4.86	0.00704138	4.86	0.0165275	--
0.487	0.073784	0.487	0.0985161	0.487	0.157049	0.487	0.209398	4.87	5.43809E-4	4.87	0.00165733	4.87	0.00701429	4.87	0.0164778	--
0.488	0.073784	0.488	0.0985161	0.488	0.156636	0.488	0.208986	4.88	5.41048E-4	4.88	0.00164789	4.88	0.00698734	4.88	0.0164284	--
0.489	0.0733718	0.489	0.0989283	0.489	0.157049	0.489	0.208986	4.89	5.38313E-4	4.89	0.00163852	4.89	0.00696054	4.89	0.0163792	--
0.49	0.0733718	0.49	0.0985161	0.49	0.157049	0.49	0.208574	4.9	5.35601E-4	4.9	0.00162922	4.9	0.00693388	4.9	0.0163302	--
0.491	0.0725474	0.491	0.0981039	0.491	0.156224	0.491	0.208986	4.91	5.32913E-4	4.91	0.00161999	4.91	0.00690736	4.91	0.0162814	--
0.492	0.0721352	0.492	0.0981039	0.492	0.156636	0.492	0.208986	4.92	5.30248E-4	4.92	0.00161082	4.92	0.00688098	4.92	0.0162329	--
0.493	0.071723	0.493	0.0972795	0.493	0.156224	0.493	0.207337	4.93	5.27607E-4	4.93	0.00160172	4.93	0.00685474	4.93	0.0161846	--
0.494	0.071723	0.494	0.0968673	0.494	0.155812	0.494	0.206925	4.94	5.24989E-4	4.94	0.00159268	4.94	0.00682864	4.94	0.0161366	--
0.495	0.071723	0.495	0.0964551	0.495	0.155812	0.495	0.206513	4.95	5.22394E-4	4.95	0.00158371	4.95	0.00680268	4.95	0.0160887	--
0.496	0.071723	0.496	0.0964551	0.496	0.154575	0.496	0.206101	4.96	5.19821E-4	4.96	0.00157481	4.96	0.00677685	4.96	0.0160411	--
0.497	0.071723	0.497	0.0964551	0.497	0.154988	0.497	0.205276	4.97	5.1727E-4	4.97	0.00156597	4.97	0.00675116	4.97	0.0159937	--
0.498	0.071723	0.498	0.0964551	0.498	0.154988	0.498	0.205276	4.98	5.14741E-4	4.98	0.00155719	4.98	0.00672561	4.98	0.0159466	--
0.499	0.071723	0.499	0.0964551	0.499	0.154988	0.499	0.20404	4.99	5.12234E-4	4.99	0.00154848	4.99	0.00670019	4.99	0.0158996	--
0.5	0.0713108	0.5	0.0964551	0.5	0.154163	0.5	0.20404	5	5.09748E-4	5	0.00153983	5	0.00667491	5	0.0158529	--
0.501	0.0713108	0.501	0.0968673	0.501	0.153339	0.501	0.20404	5.01	5.07284E-4	5.01	0.00153124	5.01	0.00664976	5.01	0.0158063	--
0.502	0.071723	0.502	0.0960429	0.502	0.152514	0.502	0.20404	5.02	5.04841E-4	5.02	0.00152271	5.02	0.00662474	5.02	0.01576	--
0.503	0.071723	0.503	0.0952185	0.503	0.15169	0.503	0.203627	5.03	5.02418E-4	5.03	0.00151425	5.03	0.00659985	5.03	0.0157139	--
0.504	0.071723	0.504	0.0952185	0.504	0.151278	0.504	0.201979	5.04	5.00016E-4	5.04	0.00150584	5.04	0.00657509	5.04	0.015668	--
0.505	0.071723	0.505	0.0952185	0.505	0.150041	0.505	0.201154	5.05	4.97635E-4	5.05	0.0014975	5.05	0.00655046	5.05	0.0156223	--
0.506	0.071723	0.506	0.0952185	0.506	0.149629	0.506	0.201154	5.06	4.95274E-4	5.06	0.00148921	5.06	0.00652595	5.06	0.0155769	--
0.507	0.0708986	0.507	0.0952185	0.507	0.149217	0.507	0.20033	5.07	4.92932E-4	5.07	0.00148099	5.07	0.00650158	5.07	0.0155316	--
0.508	0.0713108	0.508	0.0956307	0.508	0.149629	0.508	0.20033	5.08	4.9061E-4	5.08	0.00147282	5.08	0.00647733	5.08	0.0154866	--
0.509	0.0708986	0.509	0.0952185	0.509	0.149217	0.509	0.20033	5.09	4.88308E-4	5.09	0.00146471	5.09	0.0064532	5.09	0.0154417	--
0.51	0.0700742	0.51	0.0943941	0.51	0.147568	0.51	0.199505	5.1	4.86025E-4	5.1	0.00145666	5.1	0.0064292	5.1	0.0153971	--
0.511	0.0700742	0.511	0.0939819	0.511	0.147156	0.511	0.199093	5.11	4.83761E-4	5.11	0.00144866	5.11	0.00640533	5.11	0.0153526	--
0.512	0.0700742	0.512	0.0939819	0.512	0.147156	0.512	0.198681	5.12	4.81515E-4	5.12	0.00144072	5.12	0.00638158	5.12	0.0153084	--
0.513	0.0700742	0.513	0.0931575	0.513	0.147156	0.513	0.197032	5.13	4.79289E-4	5.13	0.00143284	5.13	0.00635795	5.13	0.0152643	--
0.514	0.069662	0.514	0.0931575	0.514	0.146331	0.514	0.19662	5.14	4.77081E-4	5.14	0.00142502	5.14	0.00633444	5.14	0.0152205	--
0.515	0.069662	0.515	0.0927453	0.515	0.146744	0.515	0.197032	5.15	4.74891E-4	5.15	0.00141725	5.15	0.00631105	5.15	0.0151768	--
0.516	0.0680132	0.516	0.0927453	0.516	0.146331	0.516	0.197032	5.16	4.72719E-4	5.16	0.00140953	5.16	0.00628778	5.16	0.0151333	--
0.517	0.0680132	0.517	0.0919209	0.517	0.146331	0.517	0.197032	5.17	4.70565E-4	5.17	0.00140187	5.17	0.00626463	5.17	0.0150901	--
0.518	0.0680132	0.518	0.0915087	0.518	0.145919	0.518	0.197444	5.18	4.68428E-4	5.18	0.00139426	5.18	0.0062416	5.18	0.015047	--
0.519	0.067601	0.519	0.0910965	0.519	0.145507	0.519	0.197444	5.19	4.6631E-4	5.19	0.00138671	5.19	0.00621869	5.19	0.0150041	--
0.52	0.0671888	0.52	0.0910965	0.52	0.145095	0.52	0.197444	5.2	4.64208E-4	5.2	0.00137921	5.2	0.00619589	5.2	0.0149615	--
0.521	0.0663644	0.521	0.0906843	0.521	0.144683	0.521	0.197032	5.21	4.62123E-4	5.21	0.00137176	5.21	0.00617321	5.21	0.014919	--
0.522	0.0663644	0.522	0.0902721	0.522	0.143858	0.522	0.197032	5.22	4.60056E-4	5.22	0.00136436	5.22	0.00615065	5.22	0.0148766	--
0.523	0.06554	0.523	0.0898599	0.523	0.143858	0.523	0.196208	5.23	4.58005E-4	5.23	0.00135702	5.23	0.00612819	5.23	0.0148345	--
0.524	0.06554	0.524	0.0898599	0.524	0.143446	0.524	0.195796	5.24	4.5597E-4	5.24	0.00134973	5.24	0.00610586	5.24	0.0147926	--
0.525	0.06554	0.525	0.0898599	0.525	0.143034	0.525	0.195796	5.25	4.53952E-4	5.25	0.00134248	5.25	0.00608363	5.25	0.0147508	--
0.526	0.06554	0.526	0.0886232	0.526	0.143446	0.526	0.195383	5.26	4.5195E-4	5.26	0.00133529	5.26	0.00606152	5.26	0.0147093	--
0.527	0.06554	0.527	0.0886232	0.527	0.142209	0.527	0.195796	5.27	4.49964E-4	5.27	0.00132815	5.27	0.00603952	5.27	0.0146679	--
0.528	0.0651278	0.528	0.088211	0.528	0.141797	0.528	0.195796	5.28	4.47994E-4	5.28	0.00132106	5.28	0.00601763	5.28	0.0146267	--
0.529	0.0647156	0.529	0.0877988	0.529	0.141385	0.529	0.195796	5.29	4.4604E-4	5.29	0.00131402	5.29	0.00599584	5.29	0.0145857	--
0.53	0.0643034	0.53	0.0877988	0.53	0.141385	0.53	0.196208	5.3	4.44101E-4	5.3	0.00130702	5.3	0.00597417	5.3	0.0145448	--
0.531	0.063479	0.531	0.0877988	0.531	0.141385	0.531	0.196208	5.31	4.42177E-4	5.31	0.00130008	5.31	0.00595261	5.31	0.0145042	--
0.532	0.0630668	0.532	0.0877988	0.532	0.140973	0.532	0.195796	5.32	4.40269E-4	5.32	0.00129318	5.32	0.00593115	5.32	0.0144637	--
0.533	0.0630668	0.533	0.0869744	0.533	0.140561	0.533	0.196208	5.33	4.38376E-4	5.33	0.00128633	5.33	0.0059098	5.33	0.0144234	--
0.534	0.0622424	0.534	0.0865622	0.534	0.141385	0.534	0.195796	5.34	4.36497E-4	5.34	0.00127953	5.34	0.00588856	5.34	0.0143833	--
0.535	0.0618302	0.535	0.08615	0.535	0.141385	0.535	0.195796	5.35	4.34633E-4	5.35	0.00127277	5.35	0.00586743	5.35	0.0143433	--
0.536	0.0610058	0.536	0.0853256	0.536	0.140561	0.536	0.196208	5.36	4.32784E-4	5.36	0.00126607	5.36	0.00584639	5.36	0.0143035	--
0.537	0.0601814	0.537	0.0849134	0.537	0.140148	0.537	0.196208	5.37	4.30949E-4	5.37	0.0012594	5.37	0.00582547	5.37	0.0142639	--
0.538	0.0601814	0.538	0.084089	0.538	0.138912	0.538	0.196208	5.38	4.29129E-4	5.38	0.00125279	5.38	0.00580464	5.38	0.0142245	--
0.539	0.0601814	0.539	0.0836768	0.539	0.138912	0.539	0.19662	5.39	4.27322E-4	5.39	0.00124622	5.39	0.00578392	5.39	0.0141852	--
0.54	0.0597692	0.54	0.0828524	0.54	0.1385	0.54	0.194147	5.4	4.2553E-4	5.4	0.00123969	5.4	0.00576331	5.4	0.0141461	--
0.541	0.0597692	0.541	0.0832646	0.541	0.138087	0.541	0.192498	5.41	4.23751E-4	5.41	0.00123321	5.41	0.00574279	5.41	0.0141072	--
0.542	0.0605936	0.542	0.0832646	0.542	0.138087	0.542	0.192498	5.42	4.21986E-4	5.42	0.00122677	5.42	0.00572237	5.42	0.0140684	--
0.543	0.0610058	0.543	0.0828524	0.543	0.138087	0.543	0.191261	5.43	4.20234E-4	5.43	0.00122038	5.43	0.00570206	5.43	0.0140298	--
0.544	0.0605936	0.544	0.0828524	0.544	0.1385	0.544	0.191674	5.44	4.18496E-4	5.44	0.00121403	5.44	0.00568184	5.44	0.0139914	--
0.545	0.0605936	0.545	0.0824402	0.545	0.138912	0.545	0.190849	5.45	4.16771E-4	5.45	0.00120772	5.45	0.00566173	5.45	0.0139531	--
0.546	0.0605936	0.546	0.0824402	0.546	0.138087	0.546	0.190849	5.46	4.15059E-4	5.46	0.00120146	5.46	0.00564171	5.46	0.013915	--
0.547	0.0605936	0.547	0.0824402	0.547	0.138087	0.547	0.190849	5.47	4.1336E-4	5.47	0.00119524	5.47	0.00562179	5.47	0.013877	--
0.548	0.0605936	0.548	0.0824402	0.548	0.137675	0.548	0.191261	5.48	4.11674E-4	5.48	0.00118906	5.48	0.00560197	5.48	0.0138393	--
0.549	0.0605936	0.549	0.0812036	0.549	0.137263	0.549	0.191261	5.49	4.1E-4	5.49	0.00118293	5.49	0.00558224	5.49	0.0138016	--
0.55	0.0605936	0.55	0.0807914	0.55	0.136851	0.55	0.190437	5.5	4.08339E-4	5.5	0.00117683	5.5	0.00556262	5.5	0.0137642	--
0.551	0.0605936	0.551	0.079967	0.551	0.136851	0.551	0.190437	5.51	4.06691E-4	5.51	0.00117078	5.51	0.00554308	5.51	0.0137269	--
0.552	0.0605936	0.552	0.0795548	0.552	0.136026	0.552	0.190849	5.52	4.05054E-4	5.52	0.00116477	5.52	0.00552364	5.52	0.0136897	--
0.553	0.0605936	0.553	0.0795548	0.553	0.135202	0.553	0.189613	5.53	4.0343E-4	5.53	0.00115879	5.53	0.0055043	5.53	0.0136527	--
0.554	0.0601814	0.554	0.0791426	0.554	0.135202	0.554	0.190437	5.54	4.01818E-4	5.54	0.00115286	5.54	0.00548505	5.54	0.0136159	--
0.555	0.0597692	0.555	0.0791426	0.555	0.13479	0.555	0.1892	5.55	4.00218E-4	5.55	0.00114697	5.55	0.00546589	5.55	0.0135792	--
0.556	0.0597692	0.556	0.0791426	0.556	0.134378	0.556	0.189613	5.56	3.9863E-4	5.56	0.00114112	5.56	0.00544682	5.56	0.0135427	--
0.557	0.0589448	0.557	0.0774938	0.557	0.133553	0.557	0.189613	5.57	3.97053E-4	5.57	0.00113531	5.57	0.00542785	5.57	0.0135063	--
0.558	0.0585326	0.558	0.0770816	0.558	0.133553	0.558	0.189613	5.58	3.95488E-4	5.58	0.00112953	5.58	0.00540897	5.58	0.0134701	--
0.559	0.0577082	0.559	0.0766694	0.559	0.133553	0.559	0.1892	5.59	3.93935E-4	5.59	0.0011238	5.59	0.00539017	5.59	0.013434	--
0.56	0.057296	0.56	0.0766694	0.56	0.133141	0.56	0.1892	5.6	3.92392E-4	5.6	0.0011181	5.6	0.00537147	5.6	0.0133981	--
0.561	0.0568838	0.561	0.0766694	0.561	0.133141	0.561	0.188788	5.61	3.90861E-4	5.61	0.00111245	5.61	0.00535286	5.61	0.0133623	--
0.562	0.0568838	0.562	0.0770816	0.562	0.132729	0.562	0.187552	5.62	3.89341E-4	5.62	0.00110683	5.62	0.00533434	5.62	0.0133267	--
0.563	0.0568838	0.563	0.0766694	0.563	0.133141	0.563	0.187139	5.63	3.87832E-4	5.63	0.00110124	5.63	0.0053159	5.63	0.0132912	--
0.564	0.0564716	0.564	0.0762572	0.564	0.132317	0.564	0.187139	5.64	3.86334E-4	5.64	0.0010957	5.64	0.00529756	5.64	0.0132559	--
0.565	0.0564716	0.565	0.0762572	0.565	0.132317	0.565	0.187139	5.65	3.84846E-4	5.65	0.00109019	5.65	0.0052793	5.65	0.0132207	--
0.566	0.0564716	0.566	0.075845	0.566	0.131904	0.566	0.186727	5.66	3.8337E-4	5.66	0.00108472	5.66	0.00526113	5.66	0.0131857	--
0.567	0.0564716	0.567	0.075845	0.567	0.131904	0.567	0.186315	5.67	3.81903E-4	5.67	0.00107928	5.67	0.00524304	5.67	0.0131508	--
0.568	0.0564716	0.568	0.075845	0.568	0.131904	0.568	0.185491	5.68	3.80448E-4	5.68	0.00107388	5.68	0.00522504	5.68	0.013116	--
0.569	0.0560594	0.569	0.0754328	0.569	0.13108	0.569	0.185491	5.69	3.79002E-4	5.69	0.00106852	5.69	0.00520713	5.69	0.0130814	--
0.57	0.0560594	0.57	0.0750206	0.57	0.129843	0.57	0.186727	5.7	3.77567E-4	5.7	0.00106319	5.7	0.0051893	5.7	0.013047	--
0.571	0.0560594	0.571	0.0750206	0.571	0.129019	0.571	0.186315	5.71	3.76142E-4	5.71	0.0010579	5.71	0.00517156	5.71	0.0130127	--
0.572	0.0560594	0.572	0.0750206	0.572	0.127782	0.572	0.185903	5.72	3.74727E-4	5.72	0.00105264	5.72	0.00515389	5.72	0.0129785	--
0.573	0.0564716	0.573	0.073784	0.573	0.127782	0.573	0.185078	5.73	3.73321E-4	5.73	0.00104742	5.73	0.00513632	5.73	0.0129444	--
0.574	0.0564716	0.574	0.073784	0.574	0.127782	0.574	0.185491	5.74	3.71926E-4	5.74	0.00104223	5.74	0.00511882	5.74	0.0129105	--
0.575	0.0564716	0.575	0.073784	0.575	0.12737	0.575	0.184666	5.75	3.7054E-4	5.75	0.00103708	5.75	0.00510141	5.75	0.0128768	--
0.576	0.0560594	0.576	0.073784	0.576	0.12737	0.576	0.183842	5.76	3.69164E-4	5.76	0.00103196	5.76	0.00508408	5.76	0.0128431	--
0.577	0.0560594	0.577	0.073784	0.577	0.12737	0.577	0.182605	5.77	3.67798E-4	5.77	0.00102687	5.77	0.00506683	5.77	0.0128097	--
0.578	0.0556472	0.578	0.0729596	0.578	0.126958	0.578	0.182605	5.78	3.66441E-4	5.78	0.00102182	5.78	0.00504966	5.78	0.0127763	--
0.579	0.0556472	0.579	0.0725474	0.579	0.12737	0.579	0.183017	5.79	3.65093E-4	5.79	0.0010168	5.79	0.00503257	5.79	0.0127431	--
0.58	0.0556472	0.58	0.0725474	0.58	0.12737	0.58	0.183017	5.8	3.63755E-4	5.8	0.00101181	5.8	0.00501556	5.8	0.01271	--
0.581	0.0556472	0.581	0.0721352	0.581	0.12737	0.581	0.182193	5.81	3.62425E-4	5.81	0.00100685	5.81	0.00499863	5.81	0.012677	--
0.582	0.055235	0.582	0.071723	0.582	0.126958	0.582	0.181369	5.82	3.61105E-4	5.82	0.00100193	5.82	0.00498178	5.82	0.0126442	--
0.583	0.0548228	0.583	0.071723	0.583	0.126958	0.583	0.181369	5.83	3.59794E-4	5.83	9.97041E-4	5.83	0.00496501	5.83	0.0126115	--
0.584	0.055235	0.584	0.0713108	0.584	0.126134	0.584	0.180956	5.84	3.58491E-4	5.84	9.92183E-4	5.84	0.00494831	5.84	0.012579	--
0.585	0.0548228	0.585	0.0713108	0.585	0.125721	0.585	0.181369	5.85	3.57198E-4	5.85	9.87356E-4	5.85	0.0049317	5.85	0.0125466	--
0.586	0.0539984	0.586	0.0708986	0.586	0.125721	0.586	0.180544	5.86	3.55913E-4	5.86	9.82561E-4	5.86	0.00491516	5.86	0.0125143	--
0.587	0.0535862	0.587	0.069662	0.587	0.125721	0.587	0.181369	5.87	3.54636E-4	5.87	9.77797E-4	5.87	0.00489869	5.87	0.0124821	--
0.588	0.0535862	0.588	0.0700742	0.588	0.124485	0.588	0.180956	5.88	3.53369E-4	5.88	9.73064E-4	5.88	0.00488231	5.88	0.0124501	--
0.589	0.0535862	0.589	0.069662	0.589	0.124485	0.589	0.180956	5.89	3.52109E-4	5.89	9.68362E-4	5.89	0.004866	5.89	0.0124182	--
0.59	0.0531739	0.59	0.0692498	0.59	0.124485	0.59	0.180956	5.9	3.50858E-4	5.9	9.6369E-4	5.9	0.00484976	5.9	0.0123864	--
0.591	0.0531739	0.591	0.0692498	0.591	0.124485	0.591	0.180544	5.91	3.49616E-4	5.91	9.59048E-4	5.91	0.0048336	5.91	0.0123547	--
0.592	0.0523495	0.592	0.0692498	0.592	0.124073	0.592	0.180544	5.92	3.48381E-4	5.92	9.54436E-4	5.92	0.00481751	5.92	0.0123232	--
0.593	0.0519373	0.593	0.0692498	0.593	0.12366	0.593	0.180132	5.93	3.47155E-4	5.93	9.49854E-4	5.93	0.0048015	5.93	0.0122918	--
0.594	0.0519373	0.594	0.0692498	0.594	0.12366	0.594	0.17972	5.94	3.45937E-4	5.94	9.45302E-4	5.94	0.00478556	5.94	0.0122605	--
0.595	0.0519373	0.595	0.0692498	0.595	0.123248	0.595	0.178895	5.95	3.44727E-4	5.95	9.40778E-4	5.95	0.00476969	5.95	0.0122294	--
0.596	0.0519373	0.596	0.0692498	0.596	0.123248	0.596	0.178895	5.96	3.43524E-4	5.96	9.36284E-4	5.96	0.00475389	5.96	0.0121983	--
0.597	0.0519373	0.597	0.069662	0.597	0.122424	0.597	0.178483	5.97	3.4233E-4	5.97	9.31819E-4	5.97	0.00473817	5.97	0.0121674	--
0.598	0.0519373	0.598	0.0688376	0.598	0.122424	0.598	0.178071	5.98	3.41143E-4	5.98	9.27383E-4	5.98	0.00472252	5.98	0.0121366	--
0.599	0.0519373	0.599	0.0688376	0.599	0.122836	0.599	0.177659	5.99	3.39964E-4	5.99	9.22975E-4	5.99	0.00470694	5.99	0.0121059	--
0.6	0.0519373	0.6	0.0688376	0.6	0.123248	0.6	0.177659	6	3.38793E-4	6	9.18595E-4	6	0.00469143	6	0.0120754	--
0.601	0.0523495	0.601	0.0688376	0.601	0.122836	0.601	0.177659	--	--	--	--	--	--	--	--	--
0.602	0.0519373	0.602	0.0688376	0.602	0.122012	0.602	0.177246	--	--	--	--	--	--	--	--	--
0.603	0.0519373	0.603	0.0692498	0.603	0.121599	0.603	0.177246	--	--	--	--	--	--	--	--	--
0.604	0.0519373	0.604	0.0692498	0.604	0.121599	0.604	0.176834	--	--	--	--	--	--	--	--	--
0.605	0.0515251	0.605	0.0688376	0.605	0.121187	0.605	0.176422	--	--	--	--	--	--	--	--	--
0.606	0.0515251	0.606	0.0684254	0.606	0.121187	0.606	0.175598	--	--	--	--	--	--	--	--	--
0.607	0.0515251	0.607	0.0684254	0.607	0.120775	0.607	0.174773	--	--	--	--	--	--	--	--	--
0.608	0.0511129	0.608	0.0684254	0.608	0.120775	0.608	0.174773	--	--	--	--	--	--	--	--	--
0.609	0.0511129	0.609	0.0680132	0.609	0.120363	0.609	0.174361	--	--	--	--	--	--	--	--	--
0.61	0.0511129	0.61	0.0671888	0.61	0.119126	0.61	0.174361	--	--	--	--	--	--	--	--	--
0.611	0.0511129	0.611	0.067601	0.611	0.119126	0.611	0.174361	--	--	--	--	--	--	--	--	--
0.612	0.0515251	0.612	0.067601	0.612	0.119126	0.612	0.173949	--	--	--	--	--	--	--	--	--
0.613	0.0515251	0.613	0.067601	0.613	0.118302	0.613	0.174361	--	--	--	--	--	--	--	--	--
0.614	0.0515251	0.614	0.0684254	0.614	0.11789	0.614	0.173537	--	--	--	--	--	--	--	--	--
0.615	0.0519373	0.615	0.0680132	0.615	0.118302	0.615	0.173124	--	--	--	--	--	--	--	--	--
0.616	0.0519373	0.616	0.067601	0.616	0.118302	0.616	0.173124	--	--	--	--	--	--	--	--	--
0.617	0.0519373	0.617	0.067601	0.617	0.118302	0.617	0.172712	--	--	--	--	--	--	--	--	--
0.618	0.0515251	0.618	0.067601	0.618	0.118302	0.618	0.1723	--	--	--	--	--	--	--	--	--
0.619	0.0515251	0.619	0.0671888	0.619	0.117477	0.619	0.171888	--	--	--	--	--	--	--	--	--
0.62	0.0515251	0.62	0.067601	0.62	0.116653	0.62	0.171063	--	--	--	--	--	--	--	--	--
0.621	0.0511129	0.621	0.067601	0.621	0.116653	0.621	0.170651	--	--	--	--	--	--	--	--	--
0.622	0.0507007	0.622	0.067601	0.622	0.117477	0.622	0.170239	--	--	--	--	--	--	--	--	--
0.623	0.0507007	0.623	0.0680132	0.623	0.116653	0.623	0.170239	--	--	--	--	--	--	--	--	--
0.624	0.0507007	0.624	0.0680132	0.624	0.116653	0.624	0.170239	--	--	--	--	--	--	--	--	--
0.625	0.0507007	0.625	0.067601	0.625	0.115829	0.625	0.169827	--	--	--	--	--	--	--	--	--
0.626	0.0507007	0.626	0.0671888	0.626	0.116241	0.626	0.16859	--	--	--	--	--	--	--	--	--
0.627	0.0502885	0.627	0.0667766	0.627	0.115829	0.627	0.168178	--	--	--	--	--	--	--	--	--
0.628	0.0502885	0.628	0.0663644	0.628	0.115416	0.628	0.16859	--	--	--	--	--	--	--	--	--
0.629	0.0502885	0.629	0.0659522	0.629	0.11418	0.629	0.169002	--	--	--	--	--	--	--	--	--
0.63	0.0502885	0.63	0.0659522	0.63	0.11418	0.63	0.168178	--	--	--	--	--	--	--	--	--
0.631	0.0502885	0.631	0.0663644	0.631	0.112531	0.631	0.170239	--	--	--	--	--	--	--	--	--
0.632	0.0502885	0.632	0.0663644	0.632	0.111707	0.632	0.170239	--	--	--	--	--	--	--	--	--
0.633	0.0502885	0.633	0.0663644	0.633	0.110882	0.633	0.170239	--	--	--	--	--	--	--	--	--
0.634	0.0502885	0.634	0.0667766	0.634	0.110882	0.634	0.170239	--	--	--	--	--	--	--	--	--
0.635	0.0502885	0.635	0.0667766	0.635	0.110882	0.635	0.170239	--	--	--	--	--	--	--	--	--
0.636	0.0511129	0.636	0.0667766	0.636	0.11047	0.636	0.170651	--	--	--	--	--	--	--	--	--
0.637	0.0511129	0.637	0.0663644	0.637	0.110882	0.637	0.171063	--	--	--	--	--	--	--	--	--
0.638	0.0511129	0.638	0.0663644	0.638	0.110882	0.638	0.170239	--	--	--	--	--	--	--	--	--
0.639	0.0511129	0.639	0.0659522	0.639	0.11047	0.639	0.170239	--	--	--	--	--	--	--	--	--
0.64	0.0507007	0.64	0.0659522	0.64	0.11047	0.64	0.170651	--	--	--	--	--	--	--	--	--
0.641	0.0507007	0.641	0.06554	0.641	0.109646	0.641	0.170651	--	--	--	--	--	--	--	--	--
0.642	0.0498763	0.642	0.06554	0.642	0.108821	0.642	0.171063	--	--	--	--	--	--	--	--	--
0.643	0.0498763	0.643	0.06554	0.643	0.108821	0.643	0.171063	--	--	--	--	--	--	--	--	--
0.644	0.0490519	0.644	0.06554	0.644	0.108409	0.644	0.170651	--	--	--	--	--	--	--	--	--
0.645	0.0490519	0.645	0.06554	0.645	0.108409	0.645	0.170651	--	--	--	--	--	--	--	--	--
0.646	0.0490519	0.646	0.06554	0.646	0.107997	0.646	0.169827	--	--	--	--	--	--	--	--	--
0.647	0.0490519	0.647	0.0651278	0.647	0.107997	0.647	0.169415	--	--	--	--	--	--	--	--	--
0.648	0.0490519	0.648	0.0651278	0.648	0.107172	0.648	0.169827	--	--	--	--	--	--	--	--	--
0.649	0.0486397	0.649	0.0647156	0.649	0.107172	0.649	0.169827	--	--	--	--	--	--	--	--	--
0.65	0.0486397	0.65	0.0647156	0.65	0.107172	0.65	0.170239	--	--	--	--	--	--	--	--	--
0.651	0.0482275	0.651	0.0643034	0.651	0.10676	0.651	0.169415	--	--	--	--	--	--	--	--	--
0.652	0.0482275	0.652	0.0638912	0.652	0.105936	0.652	0.169415	--	--	--	--	--	--	--	--	--
0.653	0.0482275	0.653	0.0638912	0.653	0.105523	0.653	0.16859	--	--	--	--	--	--	--	--	--
0.654	0.0482275	0.654	0.0638912	0.654	0.105111	0.654	0.168178	--	--	--	--	--	--	--	--	--
0.655	0.0482275	0.655	0.0638912	0.655	0.104699	0.655	0.167354	--	--	--	--	--	--	--	--	--
0.656	0.0482275	0.656	0.0638912	0.656	0.105111	0.656	0.167354	--	--	--	--	--	--	--	--	--
0.657	0.0482275	0.657	0.0638912	0.657	0.104699	0.657	0.166941	--	--	--	--	--	--	--	--	--
0.658	0.0478153	0.658	0.0638912	0.658	0.104699	0.658	0.166941	--	--	--	--	--	--	--	--	--
0.659	0.0474031	0.659	0.0638912	0.659	0.104287	0.659	0.166941	--	--	--	--	--	--	--	--	--
0.66	0.0474031	0.66	0.0643034	0.66	0.104287	0.66	0.167354	--	--	--	--	--	--	--	--	--
0.661	0.0474031	0.661	0.0643034	0.661	0.103875	0.661	0.167354	--	--	--	--	--	--	--	--	--
0.662	0.0474031	0.662	0.0647156	0.662	0.103462	0.662	0.166941	--	--	--	--	--	--	--	--	--
0.663	0.0474031	0.663	0.0647156	0.663	0.102226	0.663	0.166941	--	--	--	--	--	--	--	--	--
0.664	0.0474031	0.664	0.0638912	0.664	0.101814	0.664	0.166941	--	--	--	--	--	--	--	--	--
0.665	0.0474031	0.665	0.0638912	0.665	0.101401	0.665	0.166529	--	--	--	--	--	--	--	--	--
0.666	0.0474031	0.666	0.0630668	0.666	0.100577	0.666	0.165705	--	--	--	--	--	--	--	--	--
0.667	0.0474031	0.667	0.0626546	0.667	0.100577	0.667	0.165293	--	--	--	--	--	--	--	--	--
0.668	0.0474031	0.668	0.0630668	0.668	0.101401	0.668	0.165293	--	--	--	--	--	--	--	--	--
0.669	0.0474031	0.669	0.0630668	0.669	0.101401	0.669	0.164468	--	--	--	--	--	--	--	--	--
0.67	0.0465787	0.67	0.0630668	0.67	0.101401	0.67	0.164056	--	--	--	--	--	--	--	--	--
0.671	0.0461665	0.671	0.0622424	0.671	0.101401	0.671	0.164468	--	--	--	--	--	--	--	--	--
0.672	0.0457543	0.672	0.0610058	0.672	0.101401	0.672	0.16488	--	--	--	--	--	--	--	--	--
0.673	0.0457543	0.673	0.0610058	0.673	0.101814	0.673	0.163644	--	--	--	--	--	--	--	--	--
0.674	0.0457543	0.674	0.0610058	0.674	0.100989	0.674	0.163232	--	--	--	--	--	--	--	--	--
0.675	0.0457543	0.675	0.0610058	0.675	0.100577	0.675	0.163232	--	--	--	--	--	--	--	--	--
0.676	0.0457543	0.676	0.0610058	0.676	0.100577	0.676	0.164056	--	--	--	--	--	--	--	--	--
0.677	0.0453421	0.677	0.061418	0.677	0.100165	0.677	0.164056	--	--	--	--	--	--	--	--	--
0.678	0.0449299	0.678	0.061418	0.678	0.100165	0.678	0.164056	--	--	--	--	--	--	--	--	--
0.679	0.0436933	0.679	0.0610058	0.679	0.100577	0.679	0.164468	--	--	--	--	--	--	--	--	--
0.68	0.0432811	0.68	0.0610058	0.68	0.100577	0.68	0.164056	--	--	--	--	--	--	--	--	--
0.681	0.0432811	0.681	0.0610058	0.681	0.100165	0.681	0.164056	--	--	--	--	--	--	--	--	--
0.682	0.0428689	0.682	0.0610058	0.682	0.100165	0.682	0.164056	--	--	--	--	--	--	--	--	--
0.683	0.0424567	0.683	0.0610058	0.683	0.0997527	0.683	0.164056	--	--	--	--	--	--	--	--	--
0.684	0.0420445	0.684	0.0605936	0.684	0.0997527	0.684	0.164056	--	--	--	--	--	--	--	--	--
0.685	0.0420445	0.685	0.0605936	0.685	0.0997527	0.685	0.163644	--	--	--	--	--	--	--	--	--
0.686	0.0424567	0.686	0.0605936	0.686	0.0993405	0.686	0.163644	--	--	--	--	--	--	--	--	--
0.687	0.0424567	0.687	0.0605936	0.687	0.0993405	0.687	0.163232	--	--	--	--	--	--	--	--	--
0.688	0.0428689	0.688	0.0605936	0.688	0.0993405	0.688	0.163232	--	--	--	--	--	--	--	--	--
0.689	0.0424567	0.689	0.0605936	0.689	0.0993405	0.689	0.162819	--	--	--	--	--	--	--	--	--
0.69	0.0420445	0.69	0.0597692	0.69	0.0989283	0.69	0.163644	--	--	--	--	--	--	--	--	--
0.691	0.0416323	0.691	0.059357	0.691	0.0989283	0.691	0.163644	--	--	--	--	--	--	--	--	--
0.692	0.0416323	0.692	0.0597692	0.692	0.0989283	0.692	0.163644	--	--	--	--	--	--	--	--	--
0.693	0.0416323	0.693	0.0589448	0.693	0.0989283	0.693	0.163644	--	--	--	--	--	--	--	--	--
0.694	0.0420445	0.694	0.0585326	0.694	0.0989283	0.694	0.163644	--	--	--	--	--	--	--	--	--
0.695	0.0420445	0.695	0.0585326	0.695	0.0989283	0.695	0.163644	--	--	--	--	--	--	--	--	--
0.696	0.0412201	0.696	0.0585326	0.696	0.100165	0.696	0.163644	--	--	--	--	--	--	--	--	--
0.697	0.0412201	0.697	0.0589448	0.697	0.0989283	0.697	0.163644	--	--	--	--	--	--	--	--	--
0.698	0.0412201	0.698	0.0585326	0.698	0.0989283	0.698	0.163644	--	--	--	--	--	--	--	--	--
0.699	0.0403957	0.699	0.0585326	0.699	0.0989283	0.699	0.163644	--	--	--	--	--	--	--	--	--
0.7	0.0403957	0.7	0.0585326	0.7	0.0985161	0.7	0.163232	--	--	--	--	--	--	--	--	--
0.701	0.0399835	0.701	0.0581204	0.701	0.0985161	0.701	0.163644	--	--	--	--	--	--	--	--	--
0.702	0.0399835	0.702	0.0581204	0.702	0.0985161	0.702	0.163232	--	--	--	--	--	--	--	--	--
0.703	0.0399835	0.703	0.0581204	0.703	0.0981039	0.703	0.162819	--	--	--	--	--	--	--	--	--
0.704	0.0399835	0.704	0.0581204	0.704	0.0981039	0.704	0.162819	--	--	--	--	--	--	--	--	--
0.705	0.0399835	0.705	0.0581204	0.705	0.0976917	0.705	0.162407	--	--	--	--	--	--	--	--	--
0.706	0.0399835	0.706	0.0577082	0.706	0.0976917	0.706	0.161995	--	--	--	--	--	--	--	--	--
0.707	0.0395713	0.707	0.057296	0.707	0.0972795	0.707	0.161995	--	--	--	--	--	--	--	--	--
0.708	0.0395713	0.708	0.0568838	0.708	0.0972795	0.708	0.161995	--	--	--	--	--	--	--	--	--
0.709	0.0395713	0.709	0.0568838	0.709	0.0964551	0.709	0.161995	--	--	--	--	--	--	--	--	--
0.71	0.0395713	0.71	0.057296	0.71	0.0964551	0.71	0.161171	--	--	--	--	--	--	--	--	--
0.711	0.0395713	0.711	0.057296	0.711	0.0972795	0.711	0.161171	--	--	--	--	--	--	--	--	--
0.712	0.0395713	0.712	0.0568838	0.712	0.0968673	0.712	0.161171	--	--	--	--	--	--	--	--	--
0.713	0.0395713	0.713	0.057296	0.713	0.0964551	0.713	0.161171	--	--	--	--	--	--	--	--	--
0.714	0.0395713	0.714	0.0564716	0.714	0.0964551	0.714	0.161583	--	--	--	--	--	--	--	--	--
0.715	0.0391591	0.715	0.0564716	0.715	0.0956307	0.715	0.161583	--	--	--	--	--	--	--	--	--
0.716	0.0391591	0.716	0.0564716	0.716	0.0956307	0.716	0.161583	--	--	--	--	--	--	--	--	--
0.717	0.0391591	0.717	0.0556472	0.717	0.0952185	0.717	0.161171	--	--	--	--	--	--	--	--	--
0.718	0.0391591	0.718	0.055235	0.718	0.0952185	0.718	0.160758	--	--	--	--	--	--	--	--	--
0.719	0.0387469	0.719	0.055235	0.719	0.0948063	0.719	0.160346	--	--	--	--	--	--	--	--	--
0.72	0.0387469	0.72	0.055235	0.72	0.0948063	0.72	0.159522	--	--	--	--	--	--	--	--	--
0.721	0.0387469	0.721	0.0548228	0.721	0.0939819	0.721	0.159934	--	--	--	--	--	--	--	--	--
0.722	0.0391591	0.722	0.0548228	0.722	0.0939819	0.722	0.159934	--	--	--	--	--	--	--	--	--
0.723	0.0391591	0.723	0.055235	0.723	0.0939819	0.723	0.159934	--	--	--	--	--	--	--	--	--
0.724	0.0391591	0.724	0.055235	0.724	0.0939819	0.724	0.159522	--	--	--	--	--	--	--	--	--
0.725	0.0391591	0.725	0.055235	0.725	0.0939819	0.725	0.15911	--	--	--	--	--	--	--	--	--
0.726	0.0391591	0.726	0.0560594	0.726	0.0935697	0.726	0.15911	--	--	--	--	--	--	--	--	--
0.727	0.0387469	0.727	0.0560594	0.727	0.0931575	0.727	0.15911	--	--	--	--	--	--	--	--	--
0.728	0.0387469	0.728	0.0564716	0.728	0.0923331	0.728	0.15911	--	--	--	--	--	--	--	--	--
0.729	0.0387469	0.729	0.0560594	0.729	0.0923331	0.729	0.15911	--	--	--	--	--	--	--	--	--
0.73	0.0391591	0.73	0.055235	0.73	0.0915087	0.73	0.158697	--	--	--	--	--	--	--	--	--
0.731	0.0395713	0.731	0.055235	0.731	0.0910965	0.731	0.157873	--	--	--	--	--	--	--	--	--
0.732	0.0395713	0.732	0.055235	0.732	0.0910965	0.732	0.157873	--	--	--	--	--	--	--	--	--
0.733	0.0395713	0.733	0.055235	0.733	0.0906843	0.733	0.158285	--	--	--	--	--	--	--	--	--
0.734	0.0387469	0.734	0.055235	0.734	0.0906843	0.734	0.157873	--	--	--	--	--	--	--	--	--
0.735	0.0379225	0.735	0.055235	0.735	0.0902721	0.735	0.158285	--	--	--	--	--	--	--	--	--
0.736	0.0379225	0.736	0.0535862	0.736	0.0898599	0.736	0.158697	--	--	--	--	--	--	--	--	--
0.737	0.0375103	0.737	0.0531739	0.737	0.0898599	0.737	0.158697	--	--	--	--	--	--	--	--	--
0.738	0.0375103	0.738	0.0531739	0.738	0.0898599	0.738	0.158285	--	--	--	--	--	--	--	--	--
0.739	0.0375103	0.739	0.0535862	0.739	0.0894477	0.739	0.157461	--	--	--	--	--	--	--	--	--
0.74	0.0375103	0.74	0.0535862	0.74	0.0894477	0.74	0.157049	--	--	--	--	--	--	--	--	--
0.741	0.0370981	0.741	0.0535862	0.741	0.0894477	0.741	0.157049	--	--	--	--	--	--	--	--	--
0.742	0.0370981	0.742	0.0535862	0.742	0.0890354	0.742	0.157049	--	--	--	--	--	--	--	--	--
0.743	0.0370981	0.743	0.0539984	0.743	0.088211	0.743	0.157873	--	--	--	--	--	--	--	--	--
0.744	0.0370981	0.744	0.0544106	0.744	0.088211	0.744	0.157049	--	--	--	--	--	--	--	--	--
0.745	0.0366859	0.745	0.0544106	0.745	0.088211	0.745	0.157049	--	--	--	--	--	--	--	--	--
0.746	0.0362737	0.746	0.0539984	0.746	0.0886232	0.746	0.157049	--	--	--	--	--	--	--	--	--
0.747	0.0358615	0.747	0.0539984	0.747	0.0886232	0.747	0.157461	--	--	--	--	--	--	--	--	--
0.748	0.0362737	0.748	0.0539984	0.748	0.088211	0.748	0.156636	--	--	--	--	--	--	--	--	--
0.749	0.0362737	0.749	0.0544106	0.749	0.0877988	0.749	0.156636	--	--	--	--	--	--	--	--	--
0.75	0.0358615	0.75	0.0544106	0.75	0.0877988	0.75	0.156636	--	--	--	--	--	--	--	--	--
0.751	0.0354493	0.751	0.0539984	0.751	0.0877988	0.751	0.156636	--	--	--	--	--	--	--	--	--
0.752	0.0354493	0.752	0.0535862	0.752	0.0873866	0.752	0.155812	--	--	--	--	--	--	--	--	--
0.753	0.0354493	0.753	0.0535862	0.753	0.0877988	0.753	0.1554	--	--	--	--	--	--	--	--	--
0.754	0.0354493	0.754	0.0535862	0.754	0.0877988	0.754	0.154163	--	--	--	--	--	--	--	--	--
0.755	0.0354493	0.755	0.0531739	0.755	0.0877988	0.755	0.154163	--	--	--	--	--	--	--	--	--
0.756	0.0354493	0.756	0.0531739	0.756	0.0877988	0.756	0.154163	--	--	--	--	--	--	--	--	--
0.757	0.0354493	0.757	0.0535862	0.757	0.0873866	0.757	0.154163	--	--	--	--	--	--	--	--	--
0.758	0.0358615	0.758	0.0535862	0.758	0.0869744	0.758	0.154163	--	--	--	--	--	--	--	--	--
0.759	0.0354493	0.759	0.0535862	0.759	0.0869744	0.759	0.153339	--	--	--	--	--	--	--	--	--
0.76	0.0358615	0.76	0.0539984	0.76	0.0869744	0.76	0.153339	--	--	--	--	--	--	--	--	--
0.761	0.0358615	0.761	0.0539984	0.761	0.0865622	0.761	0.153339	--	--	--	--	--	--	--	--	--
0.762	0.0358615	0.762	0.0539984	0.762	0.08615	0.762	0.153339	--	--	--	--	--	--	--	--	--
0.763	0.0358615	0.763	0.0531739	0.763	0.08615	0.763	0.153339	--	--	--	--	--	--	--	--	--
0.764	0.0358615	0.764	0.0535862	0.764	0.08615	0.764	0.153339	--	--	--	--	--	--	--	--	--
0.765	0.0354493	0.765	0.0535862	0.765	0.0857378	0.765	0.153339	--	--	--	--	--	--	--	--	--
0.766	0.0354493	0.766	0.0535862	0.766	0.0857378	0.766	0.152514	--	--	--	--	--	--	--	--	--
0.767	0.0350371	0.767	0.0535862	0.767	0.0857378	0.767	0.152514	--	--	--	--	--	--	--	--	--
0.768	0.0346249	0.768	0.0539984	0.768	0.0857378	0.768	0.152102	--	--	--	--	--	--	--	--	--
0.769	0.0346249	0.769	0.0539984	0.769	0.0857378	0.769	0.152102	--	--	--	--	--	--	--	--	--
0.77	0.0346249	0.77	0.0539984	0.77	0.0853256	0.77	0.152102	--	--	--	--	--	--	--	--	--
0.771	0.0346249	0.771	0.0539984	0.771	0.0853256	0.771	0.151278	--	--	--	--	--	--	--	--	--
0.772	0.0346249	0.772	0.0539984	0.772	0.0853256	0.772	0.15169	--	--	--	--	--	--	--	--	--
0.773	0.0346249	0.773	0.0539984	0.773	0.0849134	0.773	0.15169	--	--	--	--	--	--	--	--	--
0.774	0.0346249	0.774	0.0539984	0.774	0.0845012	0.774	0.15169	--	--	--	--	--	--	--	--	--
0.775	0.0346249	0.775	0.0539984	0.775	0.084089	0.775	0.15169	--	--	--	--	--	--	--	--	--
0.776	0.0346249	0.776	0.0535862	0.776	0.0845012	0.776	0.15169	--	--	--	--	--	--	--	--	--
0.777	0.0346249	0.777	0.0535862	0.777	0.084089	0.777	0.15169	--	--	--	--	--	--	--	--	--
0.778	0.0346249	0.778	0.0535862	0.778	0.0845012	0.778	0.15169	--	--	--	--	--	--	--	--	--
0.779	0.0346249	0.779	0.0535862	0.779	0.0849134	0.779	0.150866	--	--	--	--	--	--	--	--	--
0.78	0.0342127	0.78	0.0539984	0.78	0.0849134	0.78	0.149629	--	--	--	--	--	--	--	--	--
0.781	0.0342127	0.781	0.0539984	0.781	0.0845012	0.781	0.149629	--	--	--	--	--	--	--	--	--
0.782	0.0342127	0.782	0.0539984	0.782	0.0845012	0.782	0.149217	--	--	--	--	--	--	--	--	--
0.783	0.0338005	0.783	0.0531739	0.783	0.0849134	0.783	0.149629	--	--	--	--	--	--	--	--	--
0.784	0.0338005	0.784	0.0531739	0.784	0.0849134	0.784	0.149629	--	--	--	--	--	--	--	--	--
0.785	0.0338005	0.785	0.0531739	0.785	0.0853256	0.785	0.149217	--	--	--	--	--	--	--	--	--
0.786	0.0338005	0.786	0.0523495	0.786	0.0853256	0.786	0.149217	--	--	--	--	--	--	--	--	--
0.787	0.0338005	0.787	0.0519373	0.787	0.0849134	0.787	0.149217	--	--	--	--	--	--	--	--	--
0.788	0.0338005	0.788	0.0519373	0.788	0.0845012	0.788	0.149217	--	--	--	--	--	--	--	--	--
0.789	0.0338005	0.789	0.0523495	0.789	0.084089	0.789	0.148392	--	--	--	--	--	--	--	--	--
0.79	0.0338005	0.79	0.0523495	0.79	0.0832646	0.79	0.148392	--	--	--	--	--	--	--	--	--
0.791	0.0338005	0.791	0.0523495	0.791	0.0832646	0.791	0.148392	--	--	--	--	--	--	--	--	--
0.792	0.0338005	0.792	0.0523495	0.792	0.0832646	0.792	0.148392	--	--	--	--	--	--	--	--	--
0.793	0.0338005	0.793	0.0515251	0.793	0.0832646	0.793	0.148392	--	--	--	--	--	--	--	--	--
0.794	0.0338005	0.794	0.0515251	0.794	0.0828524	0.794	0.148392	--	--	--	--	--	--	--	--	--
0.795	0.0338005	0.795	0.0515251	0.795	0.0828524	0.795	0.148392	--	--	--	--	--	--	--	--	--
0.796	0.0338005	0.796	0.0511129	0.796	0.0828524	0.796	0.148392	--	--	--	--	--	--	--	--	--
0.797	0.0338005	0.797	0.0511129	0.797	0.0832646	0.797	0.148805	--	--	--	--	--	--	--	--	--
0.798	0.0338005	0.798	0.0507007	0.798	0.0824402	0.798	0.148805	--	--	--	--	--	--	--	--	--
0.799	0.0338005	0.799	0.0507007	0.799	0.0824402	0.799	0.148805	--	--	--	--	--	--	--	--	--
0.8	0.0333883	0.8	0.0502885	0.8	0.0824402	0.8	0.148805	--	--	--	--	--	--	--	--	--
0.801	0.0333883	0.801	0.0502885	0.801	0.0824402	0.801	0.148392	--	--	--	--	--	--	--	--	--
0.802	0.0333883	0.802	0.0502885	0.802	0.0824402	0.802	0.14798	--	--	--	--	--	--	--	--	--
0.803	0.0329761	0.803	0.0502885	0.803	0.082028	0.803	0.14798	--	--	--	--	--	--	--	--	--
0.804	0.0329761	0.804	0.0507007	0.804	0.082028	0.804	0.14798	--	--	--	--	--	--	--	--	--
0.805	0.0329761	0.805	0.0507007	0.805	0.082028	0.805	0.147568	--	--	--	--	--	--	--	--	--
0.806	0.0329761	0.806	0.0507007	0.806	0.082028	0.806	0.147568	--	--	--	--	--	--	--	--	--
0.807	0.0329761	0.807	0.0507007	0.807	0.082028	0.807	0.147568	--	--	--	--	--	--	--	--	--
0.808	0.0329761	0.808	0.0507007	0.808	0.082028	0.808	0.14798	--	--	--	--	--	--	--	--	--
0.809	0.0329761	0.809	0.0507007	0.809	0.0816158	0.809	0.147568	--	--	--	--	--	--	--	--	--
0.81	0.0325639	0.81	0.0507007	0.81	0.0816158	0.81	0.147568	--	--	--	--	--	--	--	--	--
0.811	0.0321517	0.811	0.0502885	0.811	0.0812036	0.811	0.147568	--	--	--	--	--	--	--	--	--
0.812	0.0317395	0.812	0.0502885	0.812	0.0812036	0.812	0.14798	--	--	--	--	--	--	--	--	--
0.813	0.0317395	0.813	0.0502885	0.813	0.0812036	0.813	0.14798	--	--	--	--	--	--	--	--	--
0.814	0.0313273	0.814	0.0502885	0.814	0.0812036	0.814	0.14798	--	--	--	--	--	--	--	--	--
0.815	0.0313273	0.815	0.0502885	0.815	0.0812036	0.815	0.148392	--	--	--	--	--	--	--	--	--
0.816	0.0313273	0.816	0.0502885	0.816	0.0812036	0.816	0.147568	--	--	--	--	--	--	--	--	--
0.817	0.0313273	0.817	0.0502885	0.817	0.0812036	0.817	0.147568	--	--	--	--	--	--	--	--	--
0.818	0.0317395	0.818	0.0498763	0.818	0.0812036	0.818	0.147568	--	--	--	--	--	--	--	--	--
0.819	0.0317395	0.819	0.0502885	0.819	0.0812036	0.819	0.147568	--	--	--	--	--	--	--	--	--
0.82	0.0317395	0.82	0.0498763	0.82	0.0807914	0.82	0.147156	--	--	--	--	--	--	--	--	--
0.821	0.0313273	0.821	0.0498763	0.821	0.0807914	0.821	0.147156	--	--	--	--	--	--	--	--	--
0.822	0.0313273	0.822	0.0498763	0.822	0.0803792	0.822	0.147156	--	--	--	--	--	--	--	--	--
0.823	0.0313273	0.823	0.0494641	0.823	0.0803792	0.823	0.147156	--	--	--	--	--	--	--	--	--
0.824	0.0313273	0.824	0.0494641	0.824	0.0803792	0.824	0.146331	--	--	--	--	--	--	--	--	--
0.825	0.0313273	0.825	0.0494641	0.825	0.0803792	0.825	0.146331	--	--	--	--	--	--	--	--	--
0.826	0.0309151	0.826	0.0494641	0.826	0.0803792	0.826	0.146331	--	--	--	--	--	--	--	--	--
0.827	0.0309151	0.827	0.0494641	0.827	0.0803792	0.827	0.146744	--	--	--	--	--	--	--	--	--
0.828	0.0309151	0.828	0.0494641	0.828	0.0803792	0.828	0.146331	--	--	--	--	--	--	--	--	--
0.829	0.0309151	0.829	0.0494641	0.829	0.0803792	0.829	0.145507	--	--	--	--	--	--	--	--	--
0.83	0.0305029	0.83	0.0490519	0.83	0.079967	0.83	0.145507	--	--	--	--	--	--	--	--	--
0.831	0.0300907	0.831	0.0490519	0.831	0.079967	0.831	0.145507	--	--	--	--	--	--	--	--	--
0.832	0.0300907	0.832	0.0490519	0.832	0.0787304	0.832	0.145919	--	--	--	--	--	--	--	--	--
0.833	0.0300907	0.833	0.0482275	0.833	0.0783182	0.833	0.145919	--	--	--	--	--	--	--	--	--
0.834	0.0300907	0.834	0.0482275	0.834	0.0783182	0.834	0.145507	--	--	--	--	--	--	--	--	--
0.835	0.0300907	0.835	0.0482275	0.835	0.077906	0.835	0.145095	--	--	--	--	--	--	--	--	--
0.836	0.0305029	0.836	0.0478153	0.836	0.077906	0.836	0.144683	--	--	--	--	--	--	--	--	--
0.837	0.0305029	0.837	0.0478153	0.837	0.077906	0.837	0.144683	--	--	--	--	--	--	--	--	--
0.838	0.0305029	0.838	0.0478153	0.838	0.0774938	0.838	0.14427	--	--	--	--	--	--	--	--	--
0.839	0.0305029	0.839	0.0478153	0.839	0.0774938	0.839	0.145095	--	--	--	--	--	--	--	--	--
0.84	0.0305029	0.84	0.0478153	0.84	0.0774938	0.84	0.144683	--	--	--	--	--	--	--	--	--
0.841	0.0305029	0.841	0.0478153	0.841	0.0774938	0.841	0.144683	--	--	--	--	--	--	--	--	--
0.842	0.0309151	0.842	0.0474031	0.842	0.0766694	0.842	0.144683	--	--	--	--	--	--	--	--	--
0.843	0.0309151	0.843	0.0474031	0.843	0.0770816	0.843	0.145095	--	--	--	--	--	--	--	--	--
0.844	0.0309151	0.844	0.0474031	0.844	0.0770816	0.844	0.145095	--	--	--	--	--	--	--	--	--
0.845	0.0313273	0.845	0.0474031	0.845	0.0766694	0.845	0.145095	--	--	--	--	--	--	--	--	--
0.846	0.0313273	0.846	0.0474031	0.846	0.0766694	0.846	0.144683	--	--	--	--	--	--	--	--	--
0.847	0.0313273	0.847	0.0474031	0.847	0.0770816	0.847	0.144683	--	--	--	--	--	--	--	--	--
0.848	0.0309151	0.848	0.0474031	0.848	0.0766694	0.848	0.144683	--	--	--	--	--	--	--	--	--
0.849	0.0309151	0.849	0.0469909	0.849	0.0770816	0.849	0.145095	--	--	--	--	--	--	--	--	--
0.85	0.0305029	0.85	0.0469909	0.85	0.0770816	0.85	0.144683	--	--	--	--	--	--	--	--	--
0.851	0.0305029	0.851	0.0469909	0.851	0.0770816	0.851	0.14427	--	--	--	--	--	--	--	--	--
0.852	0.0300907	0.852	0.0465787	0.852	0.0762572	0.852	0.143446	--	--	--	--	--	--	--	--	--
0.853	0.0300907	0.853	0.0461665	0.853	0.075845	0.853	0.143858	--	--	--	--	--	--	--	--	--
0.854	0.0300907	0.854	0.0461665	0.854	0.0750206	0.854	0.143858	--	--	--	--	--	--	--	--	--
0.855	0.0300907	0.855	0.0461665	0.855	0.0746084	0.855	0.143858	--	--	--	--	--	--	--	--	--
0.856	0.0300907	0.856	0.0461665	0.856	0.0750206	0.856	0.143446	--	--	--	--	--	--	--	--	--
0.857	0.0300907	0.857	0.0453421	0.857	0.0750206	0.857	0.143446	--	--	--	--	--	--	--	--	--
0.858	0.0300907	0.858	0.0457543	0.858	0.0746084	0.858	0.143446	--	--	--	--	--	--	--	--	--
0.859	0.0300907	0.859	0.0457543	0.859	0.0746084	0.859	0.143446	--	--	--	--	--	--	--	--	--
0.86	0.0300907	0.86	0.0457543	0.86	0.0746084	0.86	0.143034	--	--	--	--	--	--	--	--	--
0.861	0.0300907	0.861	0.0449299	0.861	0.0741962	0.861	0.142622	--	--	--	--	--	--	--	--	--
0.862	0.0296785	0.862	0.0453421	0.862	0.0741962	0.862	0.142622	--	--	--	--	--	--	--	--	--
0.863	0.0296785	0.863	0.0453421	0.863	0.073784	0.863	0.142622	--	--	--	--	--	--	--	--	--
0.864	0.0300907	0.864	0.0453421	0.864	0.073784	0.864	0.143446	--	--	--	--	--	--	--	--	--
0.865	0.0300907	0.865	0.0453421	0.865	0.073784	0.865	0.143446	--	--	--	--	--	--	--	--	--
0.866	0.0300907	0.866	0.0453421	0.866	0.073784	0.866	0.142622	--	--	--	--	--	--	--	--	--
0.867	0.0300907	0.867	0.0449299	0.867	0.0741962	0.867	0.142209	--	--	--	--	--	--	--	--	--
0.868	0.0296785	0.868	0.0449299	0.868	0.073784	0.868	0.142209	--	--	--	--	--	--	--	--	--
0.869	0.0292663	0.869	0.0449299	0.869	0.073784	0.869	0.142209	--	--	--	--	--	--	--	--	--
0.87	0.0292663	0.87	0.0449299	0.87	0.0733718	0.87	0.142622	--	--	--	--	--	--	--	--	--
0.871	0.0292663	0.871	0.0449299	0.871	0.073784	0.871	0.142622	--	--	--	--	--	--	--	--	--
0.872	0.0292663	0.872	0.0453421	0.872	0.073784	0.872	0.142209	--	--	--	--	--	--	--	--	--
0.873	0.0292663	0.873	0.0453421	0.873	0.073784	0.873	0.143034	--	--	--	--	--	--	--	--	--
0.874	0.0292663	0.874	0.0453421	0.874	0.073784	0.874	0.143034	--	--	--	--	--	--	--	--	--
0.875	0.0292663	0.875	0.0453421	0.875	0.0729596	0.875	0.142209	--	--	--	--	--	--	--	--	--
0.876	0.0292663	0.876	0.0449299	0.876	0.0725474	0.876	0.143034	--	--	--	--	--	--	--	--	--
0.877	0.0292663	0.877	0.0453421	0.877	0.0721352	0.877	0.142622	--	--	--	--	--	--	--	--	--
0.878	0.0292663	0.878	0.0449299	0.878	0.0721352	0.878	0.142209	--	--	--	--	--	--	--	--	--
0.879	0.0292663	0.879	0.0445177	0.879	0.0725474	0.879	0.141797	--	--	--	--	--	--	--	--	--
0.88	0.0292663	0.88	0.0445177	0.88	0.0729596	0.88	0.141797	--	--	--	--	--	--	--	--	--
0.881	0.0292663	0.881	0.0441055	0.881	0.0729596	0.881	0.141797	--	--	--	--	--	--	--	--	--
0.882	0.0292663	0.882	0.0441055	0.882	0.0729596	0.882	0.141797	--	--	--	--	--	--	--	--	--
0.883	0.0292663	0.883	0.0441055	0.883	0.0729596	0.883	0.141385	--	--	--	--	--	--	--	--	--
0.884	0.0288541	0.884	0.0441055	0.884	0.0729596	0.884	0.140561	--	--	--	--	--	--	--	--	--
0.885	0.0288541	0.885	0.0441055	0.885	0.0729596	0.885	0.140561	--	--	--	--	--	--	--	--	--
0.886	0.0288541	0.886	0.0441055	0.886	0.0729596	0.886	0.140561	--	--	--	--	--	--	--	--	--
0.887	0.0284419	0.887	0.0436933	0.887	0.0729596	0.887	0.140561	--	--	--	--	--	--	--	--	--
0.888	0.0284419	0.888	0.0436933	0.888	0.0729596	0.888	0.140973	--	--	--	--	--	--	--	--	--
0.889	0.0288541	0.889	0.0432811	0.889	0.0729596	0.889	0.140973	--	--	--	--	--	--	--	--	--
0.89	0.0288541	0.89	0.0432811	0.89	0.0729596	0.89	0.140561	--	--	--	--	--	--	--	--	--
0.891	0.0288541	0.891	0.0436933	0.891	0.0729596	0.891	0.140148	--	--	--	--	--	--	--	--	--
0.892	0.0292663	0.892	0.0436933	0.892	0.0721352	0.892	0.140148	--	--	--	--	--	--	--	--	--
0.893	0.0292663	0.893	0.0436933	0.893	0.0721352	0.893	0.139324	--	--	--	--	--	--	--	--	--
0.894	0.0292663	0.894	0.0436933	0.894	0.0713108	0.894	0.139324	--	--	--	--	--	--	--	--	--
0.895	0.0292663	0.895	0.0436933	0.895	0.071723	0.895	0.139324	--	--	--	--	--	--	--	--	--
0.896	0.0292663	0.896	0.0432811	0.896	0.0713108	0.896	0.138912	--	--	--	--	--	--	--	--	--
0.897	0.0292663	0.897	0.0428689	0.897	0.071723	0.897	0.138912	--	--	--	--	--	--	--	--	--
0.898	0.0288541	0.898	0.0428689	0.898	0.071723	0.898	0.138912	--	--	--	--	--	--	--	--	--
0.899	0.0288541	0.899	0.0428689	0.899	0.071723	0.899	0.138912	--	--	--	--	--	--	--	--	--
0.9	0.0292663	0.9	0.0432811	0.9	0.071723	0.9	0.138087	--	--	--	--	--	--	--	--	--
0.901	0.0292663	0.901	0.0432811	0.901	0.0721352	0.901	0.138087	--	--	--	--	--	--	--	--	--
0.902	0.0292663	0.902	0.0432811	0.902	0.0725474	0.902	0.137675	--	--	--	--	--	--	--	--	--
0.903	0.0296785	0.903	0.0432811	0.903	0.0721352	0.903	0.136851	--	--	--	--	--	--	--	--	--
0.904	0.0296785	0.904	0.0432811	0.904	0.0721352	0.904	0.136439	--	--	--	--	--	--	--	--	--
0.905	0.0296785	0.905	0.0428689	0.905	0.071723	0.905	0.136026	--	--	--	--	--	--	--	--	--
0.906	0.0296785	0.906	0.0428689	0.906	0.071723	0.906	0.136026	--	--	--	--	--	--	--	--	--
0.907	0.0292663	0.907	0.0428689	0.907	0.071723	0.907	0.136439	--	--	--	--	--	--	--	--	--
0.908	0.0288541	0.908	0.0428689	0.908	0.071723	0.908	0.136439	--	--	--	--	--	--	--	--	--
0.909	0.0288541	0.909	0.0428689	0.909	0.0713108	0.909	0.136439	--	--	--	--	--	--	--	--	--
0.91	0.0288541	0.91	0.0428689	0.91	0.0713108	0.91	0.135614	--	--	--	--	--	--	--	--	--
0.911	0.0288541	0.911	0.0424567	0.911	0.0713108	0.911	0.135614	--	--	--	--	--	--	--	--	--
0.912	0.0284419	0.912	0.0424567	0.912	0.0713108	0.912	0.135614	--	--	--	--	--	--	--	--	--
0.913	0.0284419	0.913	0.0424567	0.913	0.0704864	0.913	0.136026	--	--	--	--	--	--	--	--	--
0.914	0.0284419	0.914	0.0424567	0.914	0.0704864	0.914	0.136026	--	--	--	--	--	--	--	--	--
0.915	0.0284419	0.915	0.0424567	0.915	0.0704864	0.915	0.136026	--	--	--	--	--	--	--	--	--
0.916	0.0288541	0.916	0.0424567	0.916	0.0704864	0.916	0.136026	--	--	--	--	--	--	--	--	--
0.917	0.0288541	0.917	0.0424567	0.917	0.0704864	0.917	0.136026	--	--	--	--	--	--	--	--	--
0.918	0.0288541	0.918	0.0424567	0.918	0.0704864	0.918	0.136026	--	--	--	--	--	--	--	--	--
0.919	0.0288541	0.919	0.0424567	0.919	0.0704864	0.919	0.135614	--	--	--	--	--	--	--	--	--
0.92	0.0292663	0.92	0.0420445	0.92	0.069662	0.92	0.135202	--	--	--	--	--	--	--	--	--
0.921	0.0292663	0.921	0.0420445	0.921	0.0692498	0.921	0.134378	--	--	--	--	--	--	--	--	--
0.922	0.0292663	0.922	0.0420445	0.922	0.0692498	0.922	0.133965	--	--	--	--	--	--	--	--	--
0.923	0.0292663	0.923	0.0420445	0.923	0.069662	0.923	0.132729	--	--	--	--	--	--	--	--	--
0.924	0.0292663	0.924	0.0420445	0.924	0.069662	0.924	0.132729	--	--	--	--	--	--	--	--	--
0.925	0.0292663	0.925	0.0420445	0.925	0.069662	0.925	0.132729	--	--	--	--	--	--	--	--	--
0.926	0.0292663	0.926	0.0420445	0.926	0.069662	0.926	0.133141	--	--	--	--	--	--	--	--	--
0.927	0.0284419	0.927	0.0420445	0.927	0.069662	0.927	0.133553	--	--	--	--	--	--	--	--	--
0.928	0.0276175	0.928	0.0424567	0.928	0.069662	0.928	0.133141	--	--	--	--	--	--	--	--	--
0.929	0.0276175	0.929	0.0420445	0.929	0.069662	0.929	0.133141	--	--	--	--	--	--	--	--	--
0.93	0.0276175	0.93	0.0424567	0.93	0.069662	0.93	0.133141	--	--	--	--	--	--	--	--	--
0.931	0.0276175	0.931	0.0420445	0.931	0.0692498	0.931	0.133141	--	--	--	--	--	--	--	--	--
0.932	0.0276175	0.932	0.0420445	0.932	0.0692498	0.932	0.133141	--	--	--	--	--	--	--	--	--
0.933	0.0276175	0.933	0.0420445	0.933	0.0688376	0.933	0.133141	--	--	--	--	--	--	--	--	--
0.934	0.0280297	0.934	0.0420445	0.934	0.0688376	0.934	0.133141	--	--	--	--	--	--	--	--	--
0.935	0.0280297	0.935	0.0420445	0.935	0.0684254	0.935	0.133141	--	--	--	--	--	--	--	--	--
0.936	0.0280297	0.936	0.0420445	0.936	0.0684254	0.936	0.133141	--	--	--	--	--	--	--	--	--
0.937	0.0280297	0.937	0.0420445	0.937	0.0684254	0.937	0.132729	--	--	--	--	--	--	--	--	--
0.938	0.0280297	0.938	0.0420445	0.938	0.0688376	0.938	0.132317	--	--	--	--	--	--	--	--	--
0.939	0.0276175	0.939	0.0420445	0.939	0.0688376	0.939	0.132729	--	--	--	--	--	--	--	--	--
0.94	0.0276175	0.94	0.0420445	0.94	0.0688376	0.94	0.132729	--	--	--	--	--	--	--	--	--
0.941	0.0276175	0.941	0.0420445	0.941	0.0688376	0.941	0.132317	--	--	--	--	--	--	--	--	--
0.942	0.0276175	0.942	0.0412201	0.942	0.0688376	0.942	0.132317	--	--	--	--	--	--	--	--	--
0.943	0.0276175	0.943	0.0412201	0.943	0.0684254	0.943	0.132317	--	--	--	--	--	--	--	--	--
0.944	0.0276175	0.944	0.0412201	0.944	0.0680132	0.944	0.131904	--	--	--	--	--	--	--	--	--
0.945	0.0276175	0.945	0.0412201	0.945	0.0680132	0.945	0.131904	--	--	--	--	--	--	--	--	--
0.946	0.0276175	0.946	0.0412201	0.946	0.0684254	0.946	0.131904	--	--	--	--	--	--	--	--	--
0.947	0.0276175	0.947	0.0412201	0.947	0.0684254	0.947	0.131904	--	--	--	--	--	--	--	--	--
0.948	0.0276175	0.948	0.0412201	0.948	0.0684254	0.948	0.131904	--	--	--	--	--	--	--	--	--
0.949	0.0276175	0.949	0.0412201	0.949	0.0680132	0.949	0.131492	--	--	--	--	--	--	--	--	--
0.95	0.0276175	0.95	0.0412201	0.95	0.0680132	0.95	0.13108	--	--	--	--	--	--	--	--	--
0.951	0.0263809	0.951	0.0412201	0.951	0.067601	0.951	0.13108	--	--	--	--	--	--	--	--	--
0.952	0.0263809	0.952	0.0408079	0.952	0.0680132	0.952	0.13108	--	--	--	--	--	--	--	--	--
0.953	0.0259687	0.953	0.0408079	0.953	0.067601	0.953	0.13108	--	--	--	--	--	--	--	--	--
0.954	0.0259687	0.954	0.0408079	0.954	0.067601	0.954	0.130256	--	--	--	--	--	--	--	--	--
0.955	0.0259687	0.955	0.0408079	0.955	0.067601	0.955	0.130668	--	--	--	--	--	--	--	--	--
0.956	0.0259687	0.956	0.0403957	0.956	0.0671888	0.956	0.130256	--	--	--	--	--	--	--	--	--
0.957	0.0259687	0.957	0.0403957	0.957	0.0671888	0.957	0.130668	--	--	--	--	--	--	--	--	--
0.958	0.0263809	0.958	0.0403957	0.958	0.0667766	0.958	0.130256	--	--	--	--	--	--	--	--	--
0.959	0.0263809	0.959	0.0403957	0.959	0.0667766	0.959	0.130256	--	--	--	--	--	--	--	--	--
0.96	0.0263809	0.96	0.0395713	0.96	0.067601	0.96	0.130256	--	--	--	--	--	--	--	--	--
0.961	0.0263809	0.961	0.0391591	0.961	0.0680132	0.961	0.129843	--	--	--	--	--	--	--	--	--
0.962	0.0259687	0.962	0.0391591	0.962	0.0680132	0.962	0.130256	--	--	--	--	--	--	--	--	--
0.963	0.0259687	0.963	0.0387469	0.963	0.0680132	0.963	0.129843	--	--	--	--	--	--	--	--	--
0.964	0.0259687	0.964	0.0379225	0.964	0.0680132	0.964	0.129843	--	--	--	--	--	--	--	--	--
0.965	0.0259687	0.965	0.0379225	0.965	0.0680132	0.965	0.130256	--	--	--	--	--	--	--	--	--
0.966	0.0259687	0.966	0.0379225	0.966	0.0680132	0.966	0.129843	--	--	--	--	--	--	--	--	--
0.967	0.0259687	0.967	0.0379225	0.967	0.0680132	0.967	0.129843	--	--	--	--	--	--	--	--	--
0.968	0.0259687	0.968	0.0379225	0.968	0.0680132	0.968	0.130256	--	--	--	--	--	--	--	--	--
0.969	0.0259687	0.969	0.0379225	0.969	0.067601	0.969	0.129843	--	--	--	--	--	--	--	--	--
0.97	0.0259687	0.97	0.0379225	0.97	0.067601	0.97	0.129843	--	--	--	--	--	--	--	--	--
0.971	0.0259687	0.971	0.0379225	0.971	0.067601	0.971	0.129843	--	--	--	--	--	--	--	--	--
0.972	0.0263809	0.972	0.0379225	0.972	0.0671888	0.972	0.130256	--	--	--	--	--	--	--	--	--
0.973	0.0263809	0.973	0.0379225	0.973	0.0667766	0.973	0.129843	--	--	--	--	--	--	--	--	--
0.974	0.0263809	0.974	0.0383347	0.974	0.0667766	0.974	0.129431	--	--	--	--	--	--	--	--	--
0.975	0.0259687	0.975	0.0383347	0.975	0.0667766	0.975	0.129431	--	--	--	--	--	--	--	--	--
0.976	0.0259687	0.976	0.0383347	0.976	0.0667766	0.976	0.129431	--	--	--	--	--	--	--	--	--
0.977	0.0259687	0.977	0.0383347	0.977	0.0667766	0.977	0.129431	--	--	--	--	--	--	--	--	--
0.978	0.0259687	0.978	0.0379225	0.978	0.0667766	0.978	0.129431	--	--	--	--	--	--	--	--	--
0.979	0.0259687	0.979	0.0379225	0.979	0.0667766	0.979	0.129843	--	--	--	--	--	--	--	--	--
0.98	0.0259687	0.98	0.0383347	0.98	0.0663644	0.98	0.130256	--	--	--	--	--	--	--	--	--
0.981	0.0259687	0.981	0.0387469	0.981	0.0663644	0.981	0.130668	--	--	--	--	--	--	--	--	--
0.982	0.0259687	0.982	0.0387469	0.982	0.0659522	0.982	0.130668	--	--	--	--	--	--	--	--	--
0.983	0.0259687	0.983	0.0387469	0.983	0.0663644	0.983	0.130256	--	--	--	--	--	--	--	--	--
0.984	0.0259687	0.984	0.0387469	0.984	0.0663644	0.984	0.129843	--	--	--	--	--	--	--	--	--
0.985	0.0259687	0.985	0.0387469	0.985	0.0667766	0.985	0.129431	--	--	--	--	--	--	--	--	--
0.986	0.0255565	0.986	0.0387469	0.986	0.0667766	0.986	0.129431	--	--	--	--	--	--	--	--	--
0.987	0.0255565	0.987	0.0387469	0.987	0.0667766	0.987	0.129843	--	--	--	--	--	--	--	--	--
0.988	0.0255565	0.988	0.0383347	0.988	0.0663644	0.988	0.129431	--	--	--	--	--	--	--	--	--
0.989	0.0255565	0.989	0.0379225	0.989	0.0663644	0.989	0.129843	--	--	--	--	--	--	--	--	--
0.99	0.0255565	0.99	0.0379225	0.99	0.0663644	0.99	0.129431	--	--	--	--	--	--	--	--	--
0.991	0.0251443	0.991	0.0379225	0.991	0.0659522	0.991	0.129019	--	--	--	--	--	--	--	--	--
0.992	0.0255565	0.992	0.0379225	0.992	0.0659522	0.992	0.128195	--	--	--	--	--	--	--	--	--
0.993	0.0255565	0.993	0.0379225	0.993	0.06554	0.993	0.128195	--	--	--	--	--	--	--	--	--
0.994	0.0255565	0.994	0.0379225	0.994	0.0647156	0.994	0.128195	--	--	--	--	--	--	--	--	--
0.995	0.0255565	0.995	0.0375103	0.995	0.06554	0.995	0.128195	--	--	--	--	--	--	--	--	--
0.996	0.0255565	0.996	0.0379225	0.996	0.06554	0.996	0.128195	--	--	--	--	--	--	--	--	--
0.997	0.0255565	0.997	0.0375103	0.997	0.06554	0.997	0.128607	--	--	--	--	--	--	--	--	--
0.998	0.0251443	0.998	0.0375103	0.998	0.06554	0.998	0.128195	--	--	--	--	--	--	--	--	--
0.999	0.0251443	0.999	0.0375103	0.999	0.0659522	0.999	0.128195	--	--	--	--	--	--	--	--	--
1	0.0251443	1	0.0379225	1	0.0659522	1	0.127782	--	--	--	--	--	--	--	--	--
1.001	0.0255565	1.001	0.0379225	1.001	0.06554	1.001	0.127782	--	--	--	--	--	--	--	--	--
1.002	0.0255565	1.002	0.0379225	1.002	0.06554	1.002	0.127782	--	--	--	--	--	--	--	--	--
1.003	0.0255565	1.003	0.0379225	1.003	0.06554	1.003	0.127782	--	--	--	--	--	--	--	--	--
1.004	0.0255565	1.004	0.0379225	1.004	0.0643034	1.004	0.127782	--	--	--	--	--	--	--	--	--
1.005	0.0255565	1.005	0.0379225	1.005	0.0643034	1.005	0.127782	--	--	--	--	--	--	--	--	--
1.006	0.0255565	1.006	0.0379225	1.006	0.0643034	1.006	0.127782	--	--	--	--	--	--	--	--	--
1.007	0.0255565	1.007	0.0387469	1.007	0.0638912	1.007	0.12737	--	--	--	--	--	--	--	--	--
1.008	0.0251443	1.008	0.0391591	1.008	0.063479	1.008	0.12737	--	--	--	--	--	--	--	--	--
1.009	0.0243199	1.009	0.0387469	1.009	0.063479	1.009	0.126958	--	--	--	--	--	--	--	--	--
1.01	0.0243199	1.01	0.0387469	1.01	0.0630668	1.01	0.126958	--	--	--	--	--	--	--	--	--
1.011	0.0247321	1.011	0.0387469	1.011	0.0626546	1.011	0.126958	--	--	--	--	--	--	--	--	--
1.012	0.0247321	1.012	0.0387469	1.012	0.0622424	1.012	0.126546	--	--	--	--	--	--	--	--	--
1.013	0.0247321	1.013	0.0387469	1.013	0.0622424	1.013	0.126546	--	--	--	--	--	--	--	--	--
1.014	0.0247321	1.014	0.0387469	1.014	0.0622424	1.014	0.126546	--	--	--	--	--	--	--	--	--
1.015	0.0247321	1.015	0.0383347	1.015	0.0618302	1.015	0.12737	--	--	--	--	--	--	--	--	--
1.016	0.0247321	1.016	0.0379225	1.016	0.0618302	1.016	0.12737	--	--	--	--	--	--	--	--	--
1.017	0.0247321	1.017	0.0379225	1.017	0.0618302	1.017	0.127782	--	--	--	--	--	--	--	--	--
1.018	0.0247321	1.018	0.0383347	1.018	0.0622424	1.018	0.12737	--	--	--	--	--	--	--	--	--
1.019	0.0247321	1.019	0.0383347	1.019	0.0622424	1.019	0.126958	--	--	--	--	--	--	--	--	--
1.02	0.0251443	1.02	0.0383347	1.02	0.0622424	1.02	0.126546	--	--	--	--	--	--	--	--	--
1.021	0.0251443	1.021	0.0387469	1.021	0.0622424	1.021	0.126546	--	--	--	--	--	--	--	--	--
1.022	0.0247321	1.022	0.0387469	1.022	0.0622424	1.022	0.126958	--	--	--	--	--	--	--	--	--
1.023	0.0251443	1.023	0.0387469	1.023	0.0622424	1.023	0.126546	--	--	--	--	--	--	--	--	--
1.024	0.0251443	1.024	0.0391591	1.024	0.061418	1.024	0.126958	--	--	--	--	--	--	--	--	--
1.025	0.0247321	1.025	0.0391591	1.025	0.061418	1.025	0.126134	--	--	--	--	--	--	--	--	--
1.026	0.0247321	1.026	0.0391591	1.026	0.061418	1.026	0.126134	--	--	--	--	--	--	--	--	--
1.027	0.0247321	1.027	0.0391591	1.027	0.061418	1.027	0.126134	--	--	--	--	--	--	--	--	--
1.028	0.0247321	1.028	0.0391591	1.028	0.061418	1.028	0.125721	--	--	--	--	--	--	--	--	--
1.029	0.0247321	1.029	0.0391591	1.029	0.0601814	1.029	0.125721	--	--	--	--	--	--	--	--	--
1.03	0.0247321	1.03	0.0387469	1.03	0.0601814	1.03	0.125721	--	--	--	--	--	--	--	--	--
1.031	0.0247321	1.031	0.0391591	1.031	0.0601814	1.031	0.125721	--	--	--	--	--	--	--	--	--
1.032	0.0247321	1.032	0.0387469	1.032	0.0597692	1.032	0.125309	--	--	--	--	--	--	--	--	--
1.033	0.0247321	1.033	0.0383347	1.033	0.0597692	1.033	0.125309	--	--	--	--	--	--	--	--	--
1.034	0.0243199	1.034	0.0383347	1.034	0.0597692	1.034	0.124485	--	--	--	--	--	--	--	--	--
1.035	0.0243199	1.035	0.0383347	1.035	0.0597692	1.035	0.12366	--	--	--	--	--	--	--	--	--
1.036	0.0243199	1.036	0.0383347	1.036	0.0597692	1.036	0.12366	--	--	--	--	--	--	--	--	--
1.037	0.0243199	1.037	0.0383347	1.037	0.0597692	1.037	0.122424	--	--	--	--	--	--	--	--	--
1.038	0.0243199	1.038	0.0383347	1.038	0.0597692	1.038	0.122424	--	--	--	--	--	--	--	--	--
1.039	0.0243199	1.039	0.0383347	1.039	0.0589448	1.039	0.122424	--	--	--	--	--	--	--	--	--
1.04	0.0243199	1.04	0.0383347	1.04	0.0589448	1.04	0.122424	--	--	--	--	--	--	--	--	--
1.041	0.0243199	1.041	0.0383347	1.041	0.0589448	1.041	0.122836	--	--	--	--	--	--	--	--	--
1.042	0.0239077	1.042	0.0383347	1.042	0.0589448	1.042	0.122424	--	--	--	--	--	--	--	--	--
1.043	0.0239077	1.043	0.0375103	1.043	0.0589448	1.043	0.122012	--	--	--	--	--	--	--	--	--
1.044	0.0243199	1.044	0.0375103	1.044	0.0589448	1.044	0.121599	--	--	--	--	--	--	--	--	--
1.045	0.0243199	1.045	0.0375103	1.045	0.0585326	1.045	0.121599	--	--	--	--	--	--	--	--	--
1.046	0.0243199	1.046	0.0375103	1.046	0.0585326	1.046	0.122012	--	--	--	--	--	--	--	--	--
1.047	0.0243199	1.047	0.0370981	1.047	0.0585326	1.047	0.121187	--	--	--	--	--	--	--	--	--
1.048	0.0243199	1.048	0.0370981	1.048	0.0585326	1.048	0.121187	--	--	--	--	--	--	--	--	--
1.049	0.0243199	1.049	0.0370981	1.049	0.0581204	1.049	0.121187	--	--	--	--	--	--	--	--	--
1.05	0.0243199	1.05	0.0370981	1.05	0.0577082	1.05	0.121187	--	--	--	--	--	--	--	--	--
1.051	0.0243199	1.051	0.0370981	1.051	0.057296	1.051	0.121187	--	--	--	--	--	--	--	--	--
1.052	0.0239077	1.052	0.0370981	1.052	0.057296	1.052	0.121187	--	--	--	--	--	--	--	--	--
1.053	0.0239077	1.053	0.0370981	1.053	0.0568838	1.053	0.120775	--	--	--	--	--	--	--	--	--
1.054	0.0239077	1.054	0.0375103	1.054	0.057296	1.054	0.120775	--	--	--	--	--	--	--	--	--
1.055	0.0239077	1.055	0.0375103	1.055	0.057296	1.055	0.120775	--	--	--	--	--	--	--	--	--
1.056	0.0234955	1.056	0.0375103	1.056	0.0577082	1.056	0.121187	--	--	--	--	--	--	--	--	--
1.057	0.0234955	1.057	0.0375103	1.057	0.057296	1.057	0.121187	--	--	--	--	--	--	--	--	--
1.058	0.0234955	1.058	0.0375103	1.058	0.0568838	1.058	0.120775	--	--	--	--	--	--	--	--	--
1.059	0.0234955	1.059	0.0375103	1.059	0.0568838	1.059	0.120775	--	--	--	--	--	--	--	--	--
1.06	0.0234955	1.06	0.0375103	1.06	0.0568838	1.06	0.120775	--	--	--	--	--	--	--	--	--
1.061	0.0234955	1.061	0.0375103	1.061	0.057296	1.061	0.120363	--	--	--	--	--	--	--	--	--
1.062	0.0234955	1.062	0.0375103	1.062	0.057296	1.062	0.120363	--	--	--	--	--	--	--	--	--
1.063	0.0234955	1.063	0.0375103	1.063	0.0568838	1.063	0.119951	--	--	--	--	--	--	--	--	--
1.064	0.0234955	1.064	0.0375103	1.064	0.0568838	1.064	0.119538	--	--	--	--	--	--	--	--	--
1.065	0.0234955	1.065	0.0375103	1.065	0.0568838	1.065	0.119126	--	--	--	--	--	--	--	--	--
1.066	0.0234955	1.066	0.0370981	1.066	0.0568838	1.066	0.119126	--	--	--	--	--	--	--	--	--
1.067	0.0234955	1.067	0.0366859	1.067	0.0568838	1.067	0.119126	--	--	--	--	--	--	--	--	--
1.068	0.0234955	1.068	0.0362737	1.068	0.0564716	1.068	0.119126	--	--	--	--	--	--	--	--	--
1.069	0.0234955	1.069	0.0358615	1.069	0.0564716	1.069	0.119126	--	--	--	--	--	--	--	--	--
1.07	0.0234955	1.07	0.0358615	1.07	0.0564716	1.07	0.119126	--	--	--	--	--	--	--	--	--
1.071	0.0234955	1.071	0.0358615	1.071	0.0564716	1.071	0.119126	--	--	--	--	--	--	--	--	--
1.072	0.0234955	1.072	0.0362737	1.072	0.0568838	1.072	0.119126	--	--	--	--	--	--	--	--	--
1.073	0.0239077	1.073	0.0362737	1.073	0.0568838	1.073	0.11789	--	--	--	--	--	--	--	--	--
1.074	0.0239077	1.074	0.0362737	1.074	0.0568838	1.074	0.11789	--	--	--	--	--	--	--	--	--
1.075	0.0239077	1.075	0.0362737	1.075	0.0568838	1.075	0.117065	--	--	--	--	--	--	--	--	--
1.076	0.0239077	1.076	0.0362737	1.076	0.057296	1.076	0.117065	--	--	--	--	--	--	--	--	--
1.077	0.0239077	1.077	0.0362737	1.077	0.057296	1.077	0.117477	--	--	--	--	--	--	--	--	--
1.078	0.0239077	1.078	0.0362737	1.078	0.057296	1.078	0.117065	--	--	--	--	--	--	--	--	--
1.079	0.0239077	1.079	0.0362737	1.079	0.057296	1.079	0.116653	--	--	--	--	--	--	--	--	--
1.08	0.0239077	1.08	0.0362737	1.08	0.0568838	1.08	0.116653	--	--	--	--	--	--	--	--	--
1.081	0.0239077	1.081	0.0362737	1.081	0.0568838	1.081	0.116653	--	--	--	--	--	--	--	--	--
1.082	0.0239077	1.082	0.0362737	1.082	0.0568838	1.082	0.116241	--	--	--	--	--	--	--	--	--
1.083	0.0239077	1.083	0.0358615	1.083	0.0568838	1.083	0.116241	--	--	--	--	--	--	--	--	--
1.084	0.0234955	1.084	0.0358615	1.084	0.0564716	1.084	0.116241	--	--	--	--	--	--	--	--	--
1.085	0.0234955	1.085	0.0358615	1.085	0.0560594	1.085	0.116241	--	--	--	--	--	--	--	--	--
1.086	0.0234955	1.086	0.0362737	1.086	0.0560594	1.086	0.115829	--	--	--	--	--	--	--	--	--
1.087	0.0234955	1.087	0.0350371	1.087	0.0560594	1.087	0.115416	--	--	--	--	--	--	--	--	--
1.088	0.0234955	1.088	0.0350371	1.088	0.0560594	1.088	0.115416	--	--	--	--	--	--	--	--	--
1.089	0.0234955	1.089	0.0350371	1.089	0.0564716	1.089	0.115829	--	--	--	--	--	--	--	--	--
1.09	0.0234955	1.09	0.0354493	1.09	0.0564716	1.09	0.115416	--	--	--	--	--	--	--	--	--
1.091	0.0234955	1.091	0.0354493	1.091	0.0564716	1.091	0.115416	--	--	--	--	--	--	--	--	--
1.092	0.0234955	1.092	0.0354493	1.092	0.0564716	1.092	0.115416	--	--	--	--	--	--	--	--	--
1.093	0.0234955	1.093	0.0354493	1.093	0.0564716	1.093	0.115416	--	--	--	--	--	--	--	--	--
1.094	0.0234955	1.094	0.0350371	1.094	0.0564716	1.094	0.115829	--	--	--	--	--	--	--	--	--
1.095	0.0234955	1.095	0.0350371	1.095	0.0564716	1.095	0.115829	--	--	--	--	--	--	--	--	--
1.096	0.0234955	1.096	0.0342127	1.096	0.0568838	1.096	0.115829	--	--	--	--	--	--	--	--	--
1.097	0.0234955	1.097	0.0342127	1.097	0.057296	1.097	0.115416	--	--	--	--	--	--	--	--	--
1.098	0.0234955	1.098	0.0342127	1.098	0.057296	1.098	0.115416	--	--	--	--	--	--	--	--	--
1.099	0.0234955	1.099	0.0346249	1.099	0.057296	1.099	0.115416	--	--	--	--	--	--	--	--	--
1.1	0.0234955	1.1	0.0342127	1.1	0.057296	1.1	0.115004	--	--	--	--	--	--	--	--	--
1.101	0.0230833	1.101	0.0342127	1.101	0.057296	1.101	0.115004	--	--	--	--	--	--	--	--	--
1.102	0.0230833	1.102	0.0342127	1.102	0.0577082	1.102	0.115004	--	--	--	--	--	--	--	--	--
1.103	0.0230833	1.103	0.0342127	1.103	0.0577082	1.103	0.115004	--	--	--	--	--	--	--	--	--
1.104	0.0230833	1.104	0.0342127	1.104	0.0577082	1.104	0.115416	--	--	--	--	--	--	--	--	--
1.105	0.0234955	1.105	0.0342127	1.105	0.0577082	1.105	0.115004	--	--	--	--	--	--	--	--	--
1.106	0.0234955	1.106	0.0338005	1.106	0.0577082	1.106	0.115004	--	--	--	--	--	--	--	--	--
1.107	0.0234955	1.107	0.0338005	1.107	0.057296	1.107	0.11418	--	--	--	--	--	--	--	--	--
1.108	0.0234955	1.108	0.0333883	1.108	0.057296	1.108	0.11418	--	--	--	--	--	--	--	--	--
1.109	0.0234955	1.109	0.0333883	1.109	0.0568838	1.109	0.11418	--	--	--	--	--	--	--	--	--
1.11	0.0234955	1.11	0.0325639	1.11	0.0568838	1.11	0.113768	--	--	--	--	--	--	--	--	--
1.111	0.0234955	1.111	0.0325639	1.111	0.0568838	1.111	0.112943	--	--	--	--	--	--	--	--	--
1.112	0.0230833	1.112	0.0325639	1.112	0.0568838	1.112	0.112943	--	--	--	--	--	--	--	--	--
1.113	0.0230833	1.113	0.0325639	1.113	0.0568838	1.113	0.112943	--	--	--	--	--	--	--	--	--
1.114	0.0230833	1.114	0.0325639	1.114	0.0568838	1.114	0.112531	--	--	--	--	--	--	--	--	--
1.115	0.0230833	1.115	0.0325639	1.115	0.0568838	1.115	0.112119	--	--	--	--	--	--	--	--	--
1.116	0.0230833	1.116	0.0325639	1.116	0.0568838	1.116	0.112119	--	--	--	--	--	--	--	--	--
1.117	0.0230833	1.117	0.0325639	1.117	0.0568838	1.117	0.111707	--	--	--	--	--	--	--	--	--
1.118	0.0230833	1.118	0.0325639	1.118	0.0568838	1.118	0.110882	--	--	--	--	--	--	--	--	--
1.119	0.0234955	1.119	0.0325639	1.119	0.0568838	1.119	0.110882	--	--	--	--	--	--	--	--	--
1.12	0.0234955	1.12	0.0321517	1.12	0.0568838	1.12	0.110882	--	--	--	--	--	--	--	--	--
1.121	0.0234955	1.121	0.0325639	1.121	0.0564716	1.121	0.110058	--	--	--	--	--	--	--	--	--
1.122	0.0234955	1.122	0.0321517	1.122	0.0564716	1.122	0.110058	--	--	--	--	--	--	--	--	--
1.123	0.0239077	1.123	0.0321517	1.123	0.0564716	1.123	0.109233	--	--	--	--	--	--	--	--	--
1.124	0.0239077	1.124	0.0321517	1.124	0.0564716	1.124	0.108821	--	--	--	--	--	--	--	--	--
1.125	0.0239077	1.125	0.0317395	1.125	0.0564716	1.125	0.107997	--	--	--	--	--	--	--	--	--
1.126	0.0239077	1.126	0.0317395	1.126	0.0564716	1.126	0.107997	--	--	--	--	--	--	--	--	--
1.127	0.0239077	1.127	0.0317395	1.127	0.0568838	1.127	0.107585	--	--	--	--	--	--	--	--	--
1.128	0.0239077	1.128	0.0317395	1.128	0.0568838	1.128	0.107997	--	--	--	--	--	--	--	--	--
1.129	0.0239077	1.129	0.0321517	1.129	0.0564716	1.129	0.107172	--	--	--	--	--	--	--	--	--
1.13	0.0239077	1.13	0.0321517	1.13	0.0568838	1.13	0.10676	--	--	--	--	--	--	--	--	--
1.131	0.0239077	1.131	0.0325639	1.131	0.0568838	1.131	0.10676	--	--	--	--	--	--	--	--	--
1.132	0.0239077	1.132	0.0325639	1.132	0.0568838	1.132	0.105936	--	--	--	--	--	--	--	--	--
1.133	0.0239077	1.133	0.0329761	1.133	0.057296	1.133	0.105936	--	--	--	--	--	--	--	--	--
1.134	0.0239077	1.134	0.0329761	1.134	0.0568838	1.134	0.105936	--	--	--	--	--	--	--	--	--
1.135	0.0239077	1.135	0.0329761	1.135	0.0564716	1.135	0.105936	--	--	--	--	--	--	--	--	--
1.136	0.0247321	1.136	0.0325639	1.136	0.0560594	1.136	0.105936	--	--	--	--	--	--	--	--	--
1.137	0.0247321	1.137	0.0321517	1.137	0.0556472	1.137	0.105523	--	--	--	--	--	--	--	--	--
1.138	0.0247321	1.138	0.0321517	1.138	0.0548228	1.138	0.105111	--	--	--	--	--	--	--	--	--
1.139	0.0247321	1.139	0.0321517	1.139	0.0544106	1.139	0.105111	--	--	--	--	--	--	--	--	--
1.14	0.0243199	1.14	0.0321517	1.14	0.0544106	1.14	0.104699	--	--	--	--	--	--	--	--	--
1.141	0.0243199	1.141	0.0317395	1.141	0.0539984	1.141	0.104699	--	--	--	--	--	--	--	--	--
1.142	0.0243199	1.142	0.0313273	1.142	0.0535862	1.142	0.104699	--	--	--	--	--	--	--	--	--
1.143	0.0243199	1.143	0.0313273	1.143	0.0535862	1.143	0.104699	--	--	--	--	--	--	--	--	--
1.144	0.0243199	1.144	0.0317395	1.144	0.0535862	1.144	0.103875	--	--	--	--	--	--	--	--	--
1.145	0.0243199	1.145	0.0317395	1.145	0.0531739	1.145	0.103875	--	--	--	--	--	--	--	--	--
1.146	0.0239077	1.146	0.0317395	1.146	0.0531739	1.146	0.103462	--	--	--	--	--	--	--	--	--
1.147	0.0239077	1.147	0.0313273	1.147	0.0531739	1.147	0.103462	--	--	--	--	--	--	--	--	--
1.148	0.0239077	1.148	0.0313273	1.148	0.0531739	1.148	0.103462	--	--	--	--	--	--	--	--	--
1.149	0.0234955	1.149	0.0313273	1.149	0.0531739	1.149	0.103875	--	--	--	--	--	--	--	--	--
1.15	0.0234955	1.15	0.0313273	1.15	0.0527617	1.15	0.103875	--	--	--	--	--	--	--	--	--
1.151	0.0234955	1.151	0.0313273	1.151	0.0527617	1.151	0.104287	--	--	--	--	--	--	--	--	--
1.152	0.0234955	1.152	0.0313273	1.152	0.0527617	1.152	0.103875	--	--	--	--	--	--	--	--	--
1.153	0.0234955	1.153	0.0313273	1.153	0.0527617	1.153	0.10305	--	--	--	--	--	--	--	--	--
1.154	0.0230833	1.154	0.0313273	1.154	0.0527617	1.154	0.10305	--	--	--	--	--	--	--	--	--
1.155	0.0230833	1.155	0.0313273	1.155	0.0527617	1.155	0.10305	--	--	--	--	--	--	--	--	--
1.156	0.0230833	1.156	0.0313273	1.156	0.0527617	1.156	0.103462	--	--	--	--	--	--	--	--	--
1.157	0.0230833	1.157	0.0313273	1.157	0.0523495	1.157	0.10305	--	--	--	--	--	--	--	--	--
1.158	0.0230833	1.158	0.0313273	1.158	0.0523495	1.158	0.10305	--	--	--	--	--	--	--	--	--
1.159	0.0230833	1.159	0.0309151	1.159	0.0527617	1.159	0.10305	--	--	--	--	--	--	--	--	--
1.16	0.0230833	1.16	0.0309151	1.16	0.0527617	1.16	0.103875	--	--	--	--	--	--	--	--	--
1.161	0.0230833	1.161	0.0309151	1.161	0.0527617	1.161	0.103875	--	--	--	--	--	--	--	--	--
1.162	0.0230833	1.162	0.0309151	1.162	0.0527617	1.162	0.103875	--	--	--	--	--	--	--	--	--
1.163	0.0230833	1.163	0.0309151	1.163	0.0539984	1.163	0.103875	--	--	--	--	--	--	--	--	--
1.164	0.0230833	1.164	0.0309151	1.164	0.0539984	1.164	0.103875	--	--	--	--	--	--	--	--	--
1.165	0.0230833	1.165	0.0309151	1.165	0.0535862	1.165	0.104287	--	--	--	--	--	--	--	--	--
1.166	0.0230833	1.166	0.0309151	1.166	0.0535862	1.166	0.104699	--	--	--	--	--	--	--	--	--
1.167	0.0230833	1.167	0.0309151	1.167	0.0535862	1.167	0.104699	--	--	--	--	--	--	--	--	--
1.168	0.0230833	1.168	0.0305029	1.168	0.0535862	1.168	0.104287	--	--	--	--	--	--	--	--	--
1.169	0.0230833	1.169	0.0305029	1.169	0.0535862	1.169	0.104287	--	--	--	--	--	--	--	--	--
1.17	0.0230833	1.17	0.0309151	1.17	0.0535862	1.17	0.104287	--	--	--	--	--	--	--	--	--
1.171	0.0230833	1.171	0.0309151	1.171	0.0531739	1.171	0.104287	--	--	--	--	--	--	--	--	--
1.172	0.0230833	1.172	0.0309151	1.172	0.0535862	1.172	0.104287	--	--	--	--	--	--	--	--	--
1.173	0.0230833	1.173	0.0309151	1.173	0.0535862	1.173	0.104287	--	--	--	--	--	--	--	--	--
1.174	0.0226711	1.174	0.0313273	1.174	0.0535862	1.174	0.104287	--	--	--	--	--	--	--	--	--
1.175	0.0226711	1.175	0.0313273	1.175	0.0531739	1.175	0.104287	--	--	--	--	--	--	--	--	--
1.176	0.0226711	1.176	0.0313273	1.176	0.0531739	1.176	0.103875	--	--	--	--	--	--	--	--	--
1.177	0.0226711	1.177	0.0317395	1.177	0.0535862	1.177	0.10305	--	--	--	--	--	--	--	--	--
1.178	0.0226711	1.178	0.0321517	1.178	0.0535862	1.178	0.10305	--	--	--	--	--	--	--	--	--
1.179	0.0226711	1.179	0.0321517	1.179	0.0535862	1.179	0.102638	--	--	--	--	--	--	--	--	--
1.18	0.0226711	1.18	0.0321517	1.18	0.0531739	1.18	0.102226	--	--	--	--	--	--	--	--	--
1.181	0.0226711	1.181	0.0321517	1.181	0.0527617	1.181	0.102226	--	--	--	--	--	--	--	--	--
1.182	0.0226711	1.182	0.0321517	1.182	0.0527617	1.182	0.101814	--	--	--	--	--	--	--	--	--
1.183	0.0230833	1.183	0.0321517	1.183	0.0527617	1.183	0.101814	--	--	--	--	--	--	--	--	--
1.184	0.0230833	1.184	0.0321517	1.184	0.0523495	1.184	0.101814	--	--	--	--	--	--	--	--	--
1.185	0.0230833	1.185	0.0321517	1.185	0.0523495	1.185	0.101814	--	--	--	--	--	--	--	--	--
1.186	0.0226711	1.186	0.0321517	1.186	0.0523495	1.186	0.101814	--	--	--	--	--	--	--	--	--
1.187	0.0226711	1.187	0.0321517	1.187	0.0523495	1.187	0.101814	--	--	--	--	--	--	--	--	--
1.188	0.0226711	1.188	0.0321517	1.188	0.0527617	1.188	0.101814	--	--	--	--	--	--	--	--	--
1.189	0.0226711	1.189	0.0321517	1.189	0.0527617	1.189	0.101814	--	--	--	--	--	--	--	--	--
1.19	0.0239077	1.19	0.0321517	1.19	0.0527617	1.19	0.101814	--	--	--	--	--	--	--	--	--
1.191	0.0239077	1.191	0.0321517	1.191	0.0527617	1.191	0.100989	--	--	--	--	--	--	--	--	--
1.192	0.0239077	1.192	0.0321517	1.192	0.0531739	1.192	0.100989	--	--	--	--	--	--	--	--	--
1.193	0.0239077	1.193	0.0317395	1.193	0.0531739	1.193	0.100989	--	--	--	--	--	--	--	--	--
1.194	0.0239077	1.194	0.0317395	1.194	0.0531739	1.194	0.100989	--	--	--	--	--	--	--	--	--
1.195	0.0239077	1.195	0.0317395	1.195	0.0531739	1.195	0.100165	--	--	--	--	--	--	--	--	--
1.196	0.0239077	1.196	0.0317395	1.196	0.0531739	1.196	0.0997527	--	--	--	--	--	--	--	--	--
1.197	0.0239077	1.197	0.0313273	1.197	0.0531739	1.197	0.0993405	--	--	--	--	--	--	--	--	--
1.198	0.0239077	1.198	0.0313273	1.198	0.0535862	1.198	0.0989283	--	--	--	--	--	--	--	--	--
1.199	0.0239077	1.199	0.0313273	1.199	0.0539984	1.199	0.0981039	--	--	--	--	--	--	--	--	--
1.2	0.0239077	1.2	0.0313273	1.2	0.0544106	1.2	0.0981039	--	--	--	--	--	--	--	--	--
1.201	0.0239077	1.201	0.0313273	1.201	0.0548228	1.201	0.0981039	--	--	--	--	--	--	--	--	--
1.202	0.0239077	1.202	0.0313273	1.202	0.0544106	1.202	0.0981039	--	--	--	--	--	--	--	--	--
1.203	0.0234955	1.203	0.0313273	1.203	0.0544106	1.203	0.0976917	--	--	--	--	--	--	--	--	--
1.204	0.0234955	1.204	0.0317395	1.204	0.0539984	1.204	0.0985161	--	--	--	--	--	--	--	--	--
1.205	0.0234955	1.205	0.0317395	1.205	0.0539984	1.205	0.0993405	--	--	--	--	--	--	--	--	--
1.206	0.0234955	1.206	0.0317395	1.206	0.0539984	1.206	0.0997527	--	--	--	--	--	--	--	--	--
1.207	0.0234955	1.207	0.0317395	1.207	0.0539984	1.207	0.0989283	--	--	--	--	--	--	--	--	--
1.208	0.0234955	1.208	0.0313273	1.208	0.0544106	1.208	0.0989283	--	--	--	--	--	--	--	--	--
1.209	0.0234955	1.209	0.0313273	1.209	0.0544106	1.209	0.0993405	--	--	--	--	--	--	--	--	--
1.21	0.0234955	1.21	0.0313273	1.21	0.0544106	1.21	0.0993405	--	--	--	--	--	--	--	--	--
1.211	0.0234955	1.211	0.0313273	1.211	0.0544106	1.211	0.0993405	--	--	--	--	--	--	--	--	--
1.212	0.0234955	1.212	0.0309151	1.212	0.0544106	1.212	0.0989283	--	--	--	--	--	--	--	--	--
1.213	0.0234955	1.213	0.0309151	1.213	0.0544106	1.213	0.0993405	--	--	--	--	--	--	--	--	--
1.214	0.0230833	1.214	0.0309151	1.214	0.0544106	1.214	0.0993405	--	--	--	--	--	--	--	--	--
1.215	0.0226711	1.215	0.0309151	1.215	0.0544106	1.215	0.0993405	--	--	--	--	--	--	--	--	--
1.216	0.0226711	1.216	0.0309151	1.216	0.0539984	1.216	0.0989283	--	--	--	--	--	--	--	--	--
1.217	0.0226711	1.217	0.0309151	1.217	0.0539984	1.217	0.0989283	--	--	--	--	--	--	--	--	--
1.218	0.0226711	1.218	0.0309151	1.218	0.0548228	1.218	0.0989283	--	--	--	--	--	--	--	--	--
1.219	0.0226711	1.219	0.0309151	1.219	0.0548228	1.219	0.0985161	--	--	--	--	--	--	--	--	--
1.22	0.0226711	1.22	0.0309151	1.22	0.0544106	1.22	0.0985161	--	--	--	--	--	--	--	--	--
1.221	0.0226711	1.221	0.0309151	1.221	0.0544106	1.221	0.0985161	--	--	--	--	--	--	--	--	--
1.222	0.0226711	1.222	0.0309151	1.222	0.0544106	1.222	0.0985161	--	--	--	--	--	--	--	--	--
1.223	0.0226711	1.223	0.0309151	1.223	0.0539984	1.223	0.0985161	--	--	--	--	--	--	--	--	--
1.224	0.0226711	1.224	0.0309151	1.224	0.0539984	1.224	0.0985161	--	--	--	--	--	--	--	--	--
1.225	0.0230833	1.225	0.0309151	1.225	0.0539984	1.225	0.0981039	--	--	--	--	--	--	--	--	--
1.226	0.0230833	1.226	0.0309151	1.226	0.0539984	1.226	0.0976917	--	--	--	--	--	--	--	--	--
1.227	0.0230833	1.227	0.0305029	1.227	0.0544106	1.227	0.0972795	--	--	--	--	--	--	--	--	--
1.228	0.0230833	1.228	0.0300907	1.228	0.0535862	1.228	0.0964551	--	--	--	--	--	--	--	--	--
1.229	0.0226711	1.229	0.0300907	1.229	0.0535862	1.229	0.0968673	--	--	--	--	--	--	--	--	--
1.23	0.0226711	1.23	0.0300907	1.23	0.0539984	1.23	0.0960429	--	--	--	--	--	--	--	--	--
1.231	0.0226711	1.231	0.0300907	1.231	0.0539984	1.231	0.0960429	--	--	--	--	--	--	--	--	--
1.232	0.0222589	1.232	0.0300907	1.232	0.0539984	1.232	0.0960429	--	--	--	--	--	--	--	--	--
1.233	0.0222589	1.233	0.0292663	1.233	0.0539984	1.233	0.0960429	--	--	--	--	--	--	--	--	--
1.234	0.0222589	1.234	0.0292663	1.234	0.0539984	1.234	0.0956307	--	--	--	--	--	--	--	--	--
1.235	0.0222589	1.235	0.0292663	1.235	0.0539984	1.235	0.0952185	--	--	--	--	--	--	--	--	--
1.236	0.0222589	1.236	0.0292663	1.236	0.0539984	1.236	0.0952185	--	--	--	--	--	--	--	--	--
1.237	0.0222589	1.237	0.0292663	1.237	0.0539984	1.237	0.0948063	--	--	--	--	--	--	--	--	--
1.238	0.0218467	1.238	0.0292663	1.238	0.0535862	1.238	0.0948063	--	--	--	--	--	--	--	--	--
1.239	0.0218467	1.239	0.0292663	1.239	0.0535862	1.239	0.0948063	--	--	--	--	--	--	--	--	--
1.24	0.0218467	1.24	0.0292663	1.24	0.0535862	1.24	0.0948063	--	--	--	--	--	--	--	--	--
1.241	0.0218467	1.241	0.0292663	1.241	0.0539984	1.241	0.0948063	--	--	--	--	--	--	--	--	--
1.242	0.0218467	1.242	0.0292663	1.242	0.0539984	1.242	0.0956307	--	--	--	--	--	--	--	--	--
1.243	0.0218467	1.243	0.0292663	1.243	0.0539984	1.243	0.0956307	--	--	--	--	--	--	--	--	--
1.244	0.0218467	1.244	0.0296785	1.244	0.0539984	1.244	0.0952185	--	--	--	--	--	--	--	--	--
1.245	0.0218467	1.245	0.0296785	1.245	0.0544106	1.245	0.0948063	--	--	--	--	--	--	--	--	--
1.246	0.0218467	1.246	0.0296785	1.246	0.0544106	1.246	0.0948063	--	--	--	--	--	--	--	--	--
1.247	0.0218467	1.247	0.0296785	1.247	0.0544106	1.247	0.0943941	--	--	--	--	--	--	--	--	--
1.248	0.0214345	1.248	0.0296785	1.248	0.0544106	1.248	0.0943941	--	--	--	--	--	--	--	--	--
1.249	0.0214345	1.249	0.0296785	1.249	0.0544106	1.249	0.0943941	--	--	--	--	--	--	--	--	--
1.25	0.0214345	1.25	0.0296785	1.25	0.0544106	1.25	0.0948063	--	--	--	--	--	--	--	--	--
1.251	0.0214345	1.251	0.0296785	1.251	0.0539984	1.251	0.0948063	--	--	--	--	--	--	--	--	--
1.252	0.0214345	1.252	0.0296785	1.252	0.0539984	1.252	0.0952185	--	--	--	--	--	--	--	--	--
1.253	0.0214345	1.253	0.0292663	1.253	0.0539984	1.253	0.0952185	--	--	--	--	--	--	--	--	--
1.254	0.0214345	1.254	0.0288541	1.254	0.0539984	1.254	0.0952185	--	--	--	--	--	--	--	--	--
1.255	0.0214345	1.255	0.0288541	1.255	0.0535862	1.255	0.0952185	--	--	--	--	--	--	--	--	--
1.256	0.0214345	1.256	0.0288541	1.256	0.0531739	1.256	0.0948063	--	--	--	--	--	--	--	--	--
1.257	0.0214345	1.257	0.0288541	1.257	0.0531739	1.257	0.0948063	--	--	--	--	--	--	--	--	--
1.258	0.0214345	1.258	0.0288541	1.258	0.0531739	1.258	0.0948063	--	--	--	--	--	--	--	--	--
1.259	0.0214345	1.259	0.0288541	1.259	0.0523495	1.259	0.0948063	--	--	--	--	--	--	--	--	--
1.26	0.0214345	1.26	0.0288541	1.26	0.0519373	1.26	0.0948063	--	--	--	--	--	--	--	--	--
1.261	0.0214345	1.261	0.0288541	1.261	0.0519373	1.261	0.0943941	--	--	--	--	--	--	--	--	--
1.262	0.0210223	1.262	0.0292663	1.262	0.0519373	1.262	0.0939819	--	--	--	--	--	--	--	--	--
1.263	0.0210223	1.263	0.0292663	1.263	0.0523495	1.263	0.0939819	--	--	--	--	--	--	--	--	--
1.264	0.0210223	1.264	0.0292663	1.264	0.0523495	1.264	0.0943941	--	--	--	--	--	--	--	--	--
1.265	0.0214345	1.265	0.0288541	1.265	0.0519373	1.265	0.0943941	--	--	--	--	--	--	--	--	--
1.266	0.0214345	1.266	0.0288541	1.266	0.0519373	1.266	0.0943941	--	--	--	--	--	--	--	--	--
1.267	0.0214345	1.267	0.0288541	1.267	0.0519373	1.267	0.0939819	--	--	--	--	--	--	--	--	--
1.268	0.0214345	1.268	0.0292663	1.268	0.0519373	1.268	0.0939819	--	--	--	--	--	--	--	--	--
1.269	0.0214345	1.269	0.0296785	1.269	0.0519373	1.269	0.0943941	--	--	--	--	--	--	--	--	--
1.27	0.0214345	1.27	0.0296785	1.27	0.0519373	1.27	0.0943941	--	--	--	--	--	--	--	--	--
1.271	0.0214345	1.271	0.0292663	1.271	0.0515251	1.271	0.0935697	--	--	--	--	--	--	--	--	--
1.272	0.0214345	1.272	0.0292663	1.272	0.0515251	1.272	0.0931575	--	--	--	--	--	--	--	--	--
1.273	0.0214345	1.273	0.0292663	1.273	0.0515251	1.273	0.0935697	--	--	--	--	--	--	--	--	--
1.274	0.0214345	1.274	0.0292663	1.274	0.0515251	1.274	0.0935697	--	--	--	--	--	--	--	--	--
1.275	0.0214345	1.275	0.0292663	1.275	0.0515251	1.275	0.0939819	--	--	--	--	--	--	--	--	--
1.276	0.0214345	1.276	0.0292663	1.276	0.0515251	1.276	0.0935697	--	--	--	--	--	--	--	--	--
1.277	0.0214345	1.277	0.0292663	1.277	0.0515251	1.277	0.0931575	--	--	--	--	--	--	--	--	--
1.278	0.0214345	1.278	0.0292663	1.278	0.0515251	1.278	0.0931575	--	--	--	--	--	--	--	--	--
1.279	0.0214345	1.279	0.0296785	1.279	0.0515251	1.279	0.0935697	--	--	--	--	--	--	--	--	--
1.28	0.0214345	1.28	0.0296785	1.28	0.0511129	1.28	0.0935697	--	--	--	--	--	--	--	--	--
1.281	0.0214345	1.281	0.0300907	1.281	0.0511129	1.281	0.0935697	--	--	--	--	--	--	--	--	--
1.282	0.0214345	1.282	0.0296785	1.282	0.0511129	1.282	0.0935697	--	--	--	--	--	--	--	--	--
1.283	0.0214345	1.283	0.0296785	1.283	0.0511129	1.283	0.0935697	--	--	--	--	--	--	--	--	--
1.284	0.0214345	1.284	0.0296785	1.284	0.0507007	1.284	0.0943941	--	--	--	--	--	--	--	--	--
1.285	0.0214345	1.285	0.0296785	1.285	0.0507007	1.285	0.0943941	--	--	--	--	--	--	--	--	--
1.286	0.0214345	1.286	0.0296785	1.286	0.0511129	1.286	0.0943941	--	--	--	--	--	--	--	--	--
1.287	0.0214345	1.287	0.0296785	1.287	0.0511129	1.287	0.0943941	--	--	--	--	--	--	--	--	--
1.288	0.0214345	1.288	0.0296785	1.288	0.0515251	1.288	0.0943941	--	--	--	--	--	--	--	--	--
1.289	0.0210223	1.289	0.0296785	1.289	0.0515251	1.289	0.0943941	--	--	--	--	--	--	--	--	--
1.29	0.0210223	1.29	0.0292663	1.29	0.0511129	1.29	0.0943941	--	--	--	--	--	--	--	--	--
1.291	0.0210223	1.291	0.0284419	1.291	0.0507007	1.291	0.0939819	--	--	--	--	--	--	--	--	--
1.292	0.0210223	1.292	0.0284419	1.292	0.0507007	1.292	0.0939819	--	--	--	--	--	--	--	--	--
1.293	0.0206101	1.293	0.0280297	1.293	0.0507007	1.293	0.0939819	--	--	--	--	--	--	--	--	--
1.294	0.0206101	1.294	0.0284419	1.294	0.0507007	1.294	0.0939819	--	--	--	--	--	--	--	--	--
1.295	0.0210223	1.295	0.0284419	1.295	0.0507007	1.295	0.0939819	--	--	--	--	--	--	--	--	--
1.296	0.0210223	1.296	0.0284419	1.296	0.0515251	1.296	0.0935697	--	--	--	--	--	--	--	--	--
1.297	0.0210223	1.297	0.0280297	1.297	0.0511129	1.297	0.0935697	--	--	--	--	--	--	--	--	--
1.298	0.0210223	1.298	0.0280297	1.298	0.0507007	1.298	0.0931575	--	--	--	--	--	--	--	--	--
1.299	0.0210223	1.299	0.0280297	1.299	0.0507007	1.299	0.0931575	--	--	--	--	--	--	--	--	--
1.3	0.0210223	1.3	0.0280297	1.3	0.0507007	1.3	0.0931575	--	--	--	--	--	--	--	--	--
1.301	0.0210223	1.301	0.0276175	1.301	0.0507007	1.301	0.0931575	--	--	--	--	--	--	--	--	--
1.302	0.0206101	1.302	0.0272053	1.302	0.0511129	1.302	0.0923331	--	--	--	--	--	--	--	--	--
1.303	0.0206101	1.303	0.0272053	1.303	0.0507007	1.303	0.0919209	--	--	--	--	--	--	--	--	--
1.304	0.0206101	1.304	0.0272053	1.304	0.0507007	1.304	0.0919209	--	--	--	--	--	--	--	--	--
1.305	0.0206101	1.305	0.0272053	1.305	0.0502885	1.305	0.0923331	--	--	--	--	--	--	--	--	--
1.306	0.0206101	1.306	0.0272053	1.306	0.0502885	1.306	0.0927453	--	--	--	--	--	--	--	--	--
1.307	0.0206101	1.307	0.0272053	1.307	0.0502885	1.307	0.0931575	--	--	--	--	--	--	--	--	--
1.308	0.0206101	1.308	0.0272053	1.308	0.0502885	1.308	0.0931575	--	--	--	--	--	--	--	--	--
1.309	0.0206101	1.309	0.0272053	1.309	0.0494641	1.309	0.0931575	--	--	--	--	--	--	--	--	--
1.31	0.0206101	1.31	0.0272053	1.31	0.0494641	1.31	0.0931575	--	--	--	--	--	--	--	--	--
1.311	0.0201979	1.311	0.0272053	1.311	0.0494641	1.311	0.0931575	--	--	--	--	--	--	--	--	--
1.312	0.0201979	1.312	0.0267931	1.312	0.0490519	1.312	0.0931575	--	--	--	--	--	--	--	--	--
1.313	0.0201979	1.313	0.0267931	1.313	0.0490519	1.313	0.0931575	--	--	--	--	--	--	--	--	--
1.314	0.0201979	1.314	0.0267931	1.314	0.0490519	1.314	0.0931575	--	--	--	--	--	--	--	--	--
1.315	0.0201979	1.315	0.0267931	1.315	0.0486397	1.315	0.0931575	--	--	--	--	--	--	--	--	--
1.316	0.0201979	1.316	0.0267931	1.316	0.0478153	1.316	0.0927453	--	--	--	--	--	--	--	--	--
1.317	0.0201979	1.317	0.0267931	1.317	0.0478153	1.317	0.0923331	--	--	--	--	--	--	--	--	--
1.318	0.0201979	1.318	0.0267931	1.318	0.0478153	1.318	0.0919209	--	--	--	--	--	--	--	--	--
1.319	0.0197857	1.319	0.0267931	1.319	0.0474031	1.319	0.0919209	--	--	--	--	--	--	--	--	--
1.32	0.0197857	1.32	0.0267931	1.32	0.0474031	1.32	0.0919209	--	--	--	--	--	--	--	--	--
1.321	0.0193735	1.321	0.0272053	1.321	0.0474031	1.321	0.0919209	--	--	--	--	--	--	--	--	--
1.322	0.0189613	1.322	0.0272053	1.322	0.0474031	1.322	0.0919209	--	--	--	--	--	--	--	--	--
1.323	0.0189613	1.323	0.0272053	1.323	0.0474031	1.323	0.0919209	--	--	--	--	--	--	--	--	--
1.324	0.0189613	1.324	0.0267931	1.324	0.0469909	1.324	0.0915087	--	--	--	--	--	--	--	--	--
1.325	0.0189613	1.325	0.0267931	1.325	0.0469909	1.325	0.0915087	--	--	--	--	--	--	--	--	--
1.326	0.0193735	1.326	0.0267931	1.326	0.0469909	1.326	0.0915087	--	--	--	--	--	--	--	--	--
1.327	0.0193735	1.327	0.0267931	1.327	0.0461665	1.327	0.0910965	--	--	--	--	--	--	--	--	--
1.328	0.0193735	1.328	0.0263809	1.328	0.0461665	1.328	0.0906843	--	--	--	--	--	--	--	--	--
1.329	0.0193735	1.329	0.0259687	1.329	0.0461665	1.329	0.0902721	--	--	--	--	--	--	--	--	--
1.33	0.0193735	1.33	0.0259687	1.33	0.0461665	1.33	0.0902721	--	--	--	--	--	--	--	--	--
1.331	0.0193735	1.331	0.0259687	1.331	0.0461665	1.331	0.0902721	--	--	--	--	--	--	--	--	--
1.332	0.0193735	1.332	0.0259687	1.332	0.0461665	1.332	0.0902721	--	--	--	--	--	--	--	--	--
1.333	0.0193735	1.333	0.0259687	1.333	0.0461665	1.333	0.0902721	--	--	--	--	--	--	--	--	--
1.334	0.0193735	1.334	0.0259687	1.334	0.0465787	1.334	0.0910965	--	--	--	--	--	--	--	--	--
1.335	0.0193735	1.335	0.0255565	1.335	0.0465787	1.335	0.0910965	--	--	--	--	--	--	--	--	--
1.336	0.0193735	1.336	0.0255565	1.336	0.0461665	1.336	0.0910965	--	--	--	--	--	--	--	--	--
1.337	0.0193735	1.337	0.0255565	1.337	0.0461665	1.337	0.0910965	--	--	--	--	--	--	--	--	--
1.338	0.0193735	1.338	0.0255565	1.338	0.0461665	1.338	0.0906843	--	--	--	--	--	--	--	--	--
1.339	0.0193735	1.339	0.0255565	1.339	0.0461665	1.339	0.0906843	--	--	--	--	--	--	--	--	--
1.34	0.0193735	1.34	0.0255565	1.34	0.0457543	1.34	0.0902721	--	--	--	--	--	--	--	--	--
1.341	0.0193735	1.341	0.0255565	1.341	0.0457543	1.341	0.0902721	--	--	--	--	--	--	--	--	--
1.342	0.0193735	1.342	0.0251443	1.342	0.0457543	1.342	0.0902721	--	--	--	--	--	--	--	--	--
1.343	0.0193735	1.343	0.0251443	1.343	0.0457543	1.343	0.0902721	--	--	--	--	--	--	--	--	--
1.344	0.0193735	1.344	0.0251443	1.344	0.0457543	1.344	0.0902721	--	--	--	--	--	--	--	--	--
1.345	0.0193735	1.345	0.0251443	1.345	0.0457543	1.345	0.0906843	--	--	--	--	--	--	--	--	--
1.346	0.0193735	1.346	0.0247321	1.346	0.0461665	1.346	0.0906843	--	--	--	--	--	--	--	--	--
1.347	0.0193735	1.347	0.0247321	1.347	0.0457543	1.347	0.0902721	--	--	--	--	--	--	--	--	--
1.348	0.0193735	1.348	0.0247321	1.348	0.0453421	1.348	0.0902721	--	--	--	--	--	--	--	--	--
1.349	0.0193735	1.349	0.0247321	1.349	0.0449299	1.349	0.0906843	--	--	--	--	--	--	--	--	--
1.35	0.0193735	1.35	0.0247321	1.35	0.0449299	1.35	0.0906843	--	--	--	--	--	--	--	--	--
1.351	0.0193735	1.351	0.0247321	1.351	0.0449299	1.351	0.0906843	--	--	--	--	--	--	--	--	--
1.352	0.0193735	1.352	0.0247321	1.352	0.0449299	1.352	0.0906843	--	--	--	--	--	--	--	--	--
1.353	0.0193735	1.353	0.0247321	1.353	0.0449299	1.353	0.0906843	--	--	--	--	--	--	--	--	--
1.354	0.0193735	1.354	0.0247321	1.354	0.0449299	1.354	0.0906843	--	--	--	--	--	--	--	--	--
1.355	0.0193735	1.355	0.0247321	1.355	0.0445177	1.355	0.0906843	--	--	--	--	--	--	--	--	--
1.356	0.0193735	1.356	0.0247321	1.356	0.0441055	1.356	0.0906843	--	--	--	--	--	--	--	--	--
1.357	0.0197857	1.357	0.0247321	1.357	0.0441055	1.357	0.0910965	--	--	--	--	--	--	--	--	--
1.358	0.0197857	1.358	0.0247321	1.358	0.0441055	1.358	0.0906843	--	--	--	--	--	--	--	--	--
1.359	0.0197857	1.359	0.0247321	1.359	0.0436933	1.359	0.0906843	--	--	--	--	--	--	--	--	--
1.36	0.0197857	1.36	0.0243199	1.36	0.0432811	1.36	0.0898599	--	--	--	--	--	--	--	--	--
1.361	0.0197857	1.361	0.0243199	1.361	0.0432811	1.361	0.0898599	--	--	--	--	--	--	--	--	--
1.362	0.0197857	1.362	0.0243199	1.362	0.0432811	1.362	0.0898599	--	--	--	--	--	--	--	--	--
1.363	0.0206101	1.363	0.0243199	1.363	0.0432811	1.363	0.0898599	--	--	--	--	--	--	--	--	--
1.364	0.0201979	1.364	0.0239077	1.364	0.0432811	1.364	0.0898599	--	--	--	--	--	--	--	--	--
1.365	0.0201979	1.365	0.0243199	1.365	0.0432811	1.365	0.0898599	--	--	--	--	--	--	--	--	--
1.366	0.0201979	1.366	0.0239077	1.366	0.0424567	1.366	0.0898599	--	--	--	--	--	--	--	--	--
1.367	0.0197857	1.367	0.0243199	1.367	0.0428689	1.367	0.0890354	--	--	--	--	--	--	--	--	--
1.368	0.0197857	1.368	0.0243199	1.368	0.0428689	1.368	0.088211	--	--	--	--	--	--	--	--	--
1.369	0.0197857	1.369	0.0243199	1.369	0.0428689	1.369	0.088211	--	--	--	--	--	--	--	--	--
1.37	0.0197857	1.37	0.0243199	1.37	0.0428689	1.37	0.0886232	--	--	--	--	--	--	--	--	--
1.371	0.0197857	1.371	0.0243199	1.371	0.0428689	1.371	0.088211	--	--	--	--	--	--	--	--	--
1.372	0.0197857	1.372	0.0243199	1.372	0.0424567	1.372	0.0877988	--	--	--	--	--	--	--	--	--
1.373	0.0197857	1.373	0.0243199	1.373	0.0424567	1.373	0.088211	--	--	--	--	--	--	--	--	--
1.374	0.0197857	1.374	0.0239077	1.374	0.0428689	1.374	0.088211	--	--	--	--	--	--	--	--	--
1.375	0.0197857	1.375	0.0239077	1.375	0.0428689	1.375	0.0877988	--	--	--	--	--	--	--	--	--
1.376	0.0197857	1.376	0.0239077	1.376	0.0428689	1.376	0.0877988	--	--	--	--	--	--	--	--	--
1.377	0.0197857	1.377	0.0239077	1.377	0.0428689	1.377	0.0873866	--	--	--	--	--	--	--	--	--
1.378	0.0197857	1.378	0.0239077	1.378	0.0428689	1.378	0.0873866	--	--	--	--	--	--	--	--	--
1.379	0.0193735	1.379	0.0239077	1.379	0.0428689	1.379	0.0873866	--	--	--	--	--	--	--	--	--
1.38	0.0189613	1.38	0.0239077	1.38	0.0428689	1.38	0.0873866	--	--	--	--	--	--	--	--	--
1.381	0.0189613	1.381	0.0239077	1.381	0.0428689	1.381	0.0873866	--	--	--	--	--	--	--	--	--
1.382	0.0189613	1.382	0.0239077	1.382	0.0432811	1.382	0.0873866	--	--	--	--	--	--	--	--	--
1.383	0.0193735	1.383	0.0239077	1.383	0.0432811	1.383	0.0873866	--	--	--	--	--	--	--	--	--
1.384	0.0193735	1.384	0.0239077	1.384	0.0432811	1.384	0.0877988	--	--	--	--	--	--	--	--	--
1.385	0.0193735	1.385	0.0239077	1.385	0.0424567	1.385	0.0873866	--	--	--	--	--	--	--	--	--
1.386	0.0193735	1.386	0.0234955	1.386	0.0424567	1.386	0.0873866	--	--	--	--	--	--	--	--	--
1.387	0.0193735	1.387	0.0234955	1.387	0.0424567	1.387	0.0873866	--	--	--	--	--	--	--	--	--
1.388	0.0193735	1.388	0.0230833	1.388	0.0424567	1.388	0.0873866	--	--	--	--	--	--	--	--	--
1.389	0.0193735	1.389	0.0226711	1.389	0.0424567	1.389	0.0873866	--	--	--	--	--	--	--	--	--
1.39	0.0193735	1.39	0.0226711	1.39	0.0424567	1.39	0.0865622	--	--	--	--	--	--	--	--	--
1.391	0.0193735	1.391	0.0226711	1.391	0.0424567	1.391	0.0857378	--	--	--	--	--	--	--	--	--
1.392	0.0193735	1.392	0.0226711	1.392	0.0420445	1.392	0.0853256	--	--	--	--	--	--	--	--	--
1.393	0.0193735	1.393	0.0222589	1.393	0.0420445	1.393	0.0853256	--	--	--	--	--	--	--	--	--
1.394	0.0193735	1.394	0.0218467	1.394	0.0420445	1.394	0.0849134	--	--	--	--	--	--	--	--	--
1.395	0.0193735	1.395	0.0218467	1.395	0.0416323	1.395	0.0845012	--	--	--	--	--	--	--	--	--
1.396	0.0193735	1.396	0.0218467	1.396	0.0412201	1.396	0.084089	--	--	--	--	--	--	--	--	--
1.397	0.0193735	1.397	0.0218467	1.397	0.0412201	1.397	0.084089	--	--	--	--	--	--	--	--	--
1.398	0.0193735	1.398	0.0218467	1.398	0.0408079	1.398	0.0845012	--	--	--	--	--	--	--	--	--
1.399	0.0193735	1.399	0.0218467	1.399	0.0403957	1.399	0.0845012	--	--	--	--	--	--	--	--	--
1.4	0.0193735	1.4	0.0222589	1.4	0.0403957	1.4	0.0845012	--	--	--	--	--	--	--	--	--
1.401	0.0193735	1.401	0.0222589	1.401	0.0403957	1.401	0.0845012	--	--	--	--	--	--	--	--	--
1.402	0.0193735	1.402	0.0222589	1.402	0.0399835	1.402	0.0845012	--	--	--	--	--	--	--	--	--
1.403	0.0193735	1.403	0.0222589	1.403	0.0399835	1.403	0.084089	--	--	--	--	--	--	--	--	--
1.404	0.0193735	1.404	0.0218467	1.404	0.0395713	1.404	0.0836768	--	--	--	--	--	--	--	--	--
1.405	0.0193735	1.405	0.0218467	1.405	0.0391591	1.405	0.0836768	--	--	--	--	--	--	--	--	--
1.406	0.0193735	1.406	0.0218467	1.406	0.0391591	1.406	0.084089	--	--	--	--	--	--	--	--	--
1.407	0.0193735	1.407	0.0218467	1.407	0.0395713	1.407	0.084089	--	--	--	--	--	--	--	--	--
1.408	0.0193735	1.408	0.0218467	1.408	0.0395713	1.408	0.084089	--	--	--	--	--	--	--	--	--
1.409	0.0193735	1.409	0.0218467	1.409	0.0395713	1.409	0.084089	--	--	--	--	--	--	--	--	--
1.41	0.0193735	1.41	0.0218467	1.41	0.0391591	1.41	0.0836768	--	--	--	--	--	--	--	--	--
1.411	0.0193735	1.411	0.0218467	1.411	0.0391591	1.411	0.0828524	--	--	--	--	--	--	--	--	--
1.412	0.0193735	1.412	0.0218467	1.412	0.0391591	1.412	0.0824402	--	--	--	--	--	--	--	--	--
1.413	0.0193735	1.413	0.0218467	1.413	0.0387469	1.413	0.082028	--	--	--	--	--	--	--	--	--
1.414	0.0189613	1.414	0.0218467	1.414	0.0387469	1.414	0.082028	--	--	--	--	--	--	--	--	--
1.415	0.0189613	1.415	0.0218467	1.415	0.0387469	1.415	0.0816158	--	--	--	--	--	--	--	--	--
1.416	0.0189613	1.416	0.0218467	1.416	0.0387469	1.416	0.0807914	--	--	--	--	--	--	--	--	--
1.417	0.0189613	1.417	0.0218467	1.417	0.0387469	1.417	0.0807914	--	--	--	--	--	--	--	--	--
1.418	0.0193735	1.418	0.0218467	1.418	0.0387469	1.418	0.0807914	--	--	--	--	--	--	--	--	--
1.419	0.0193735	1.419	0.0218467	1.419	0.0387469	1.419	0.0803792	--	--	--	--	--	--	--	--	--
1.42	0.0193735	1.42	0.0218467	1.42	0.0383347	1.42	0.0803792	--	--	--	--	--	--	--	--	--
1.421	0.0193735	1.421	0.0218467	1.421	0.0383347	1.421	0.0803792	--	--	--	--	--	--	--	--	--
1.422	0.0193735	1.422	0.0214345	1.422	0.0379225	1.422	0.0803792	--	--	--	--	--	--	--	--	--
1.423	0.0193735	1.423	0.0214345	1.423	0.0379225	1.423	0.0807914	--	--	--	--	--	--	--	--	--
1.424	0.0193735	1.424	0.0214345	1.424	0.0379225	1.424	0.0803792	--	--	--	--	--	--	--	--	--
1.425	0.0193735	1.425	0.0214345	1.425	0.0379225	1.425	0.0803792	--	--	--	--	--	--	--	--	--
1.426	0.0193735	1.426	0.0214345	1.426	0.0379225	1.426	0.079967	--	--	--	--	--	--	--	--	--
1.427	0.0193735	1.427	0.0218467	1.427	0.0383347	1.427	0.079967	--	--	--	--	--	--	--	--	--
1.428	0.0193735	1.428	0.0218467	1.428	0.0375103	1.428	0.079967	--	--	--	--	--	--	--	--	--
1.429	0.0193735	1.429	0.0218467	1.429	0.0370981	1.429	0.079967	--	--	--	--	--	--	--	--	--
1.43	0.0193735	1.43	0.0218467	1.43	0.0370981	1.43	0.079967	--	--	--	--	--	--	--	--	--
1.431	0.0193735	1.431	0.0218467	1.431	0.0370981	1.431	0.0803792	--	--	--	--	--	--	--	--	--
1.432	0.0193735	1.432	0.0218467	1.432	0.0370981	1.432	0.0803792	--	--	--	--	--	--	--	--	--
1.433	0.0193735	1.433	0.0218467	1.433	0.0366859	1.433	0.0803792	--	--	--	--	--	--	--	--	--
1.434	0.0193735	1.434	0.0218467	1.434	0.0366859	1.434	0.0795548	--	--	--	--	--	--	--	--	--
1.435	0.0193735	1.435	0.0218467	1.435	0.0366859	1.435	0.0795548	--	--	--	--	--	--	--	--	--
1.436	0.0193735	1.436	0.0214345	1.436	0.0366859	1.436	0.0791426	--	--	--	--	--	--	--	--	--
1.437	0.0193735	1.437	0.0218467	1.437	0.0366859	1.437	0.0787304	--	--	--	--	--	--	--	--	--
1.438	0.0193735	1.438	0.0218467	1.438	0.0366859	1.438	0.0787304	--	--	--	--	--	--	--	--	--
1.439	0.0193735	1.439	0.0218467	1.439	0.0366859	1.439	0.0787304	--	--	--	--	--	--	--	--	--
1.44	0.0193735	1.44	0.0218467	1.44	0.0366859	1.44	0.0787304	--	--	--	--	--	--	--	--	--
1.441	0.0193735	1.441	0.0218467	1.441	0.0366859	1.441	0.0787304	--	--	--	--	--	--	--	--	--
1.442	0.0193735	1.442	0.0218467	1.442	0.0366859	1.442	0.0787304	--	--	--	--	--	--	--	--	--
1.443	0.0193735	1.443	0.0218467	1.443	0.0366859	1.443	0.0787304	--	--	--	--	--	--	--	--	--
1.444	0.0193735	1.444	0.0218467	1.444	0.0366859	1.444	0.0791426	--	--	--	--	--	--	--	--	--
1.445	0.0193735	1.445	0.0218467	1.445	0.0366859	1.445	0.0791426	--	--	--	--	--	--	--	--	--
1.446	0.0193735	1.446	0.0218467	1.446	0.0362737	1.446	0.0787304	--	--	--	--	--	--	--	--	--
1.447	0.0193735	1.447	0.0218467	1.447	0.0362737	1.447	0.0787304	--	--	--	--	--	--	--	--	--
1.448	0.0193735	1.448	0.0218467	1.448	0.0358615	1.448	0.0787304	--	--	--	--	--	--	--	--	--
1.449	0.0193735	1.449	0.0218467	1.449	0.0358615	1.449	0.0787304	--	--	--	--	--	--	--	--	--
1.45	0.0193735	1.45	0.0218467	1.45	0.0354493	1.45	0.077906	--	--	--	--	--	--	--	--	--
1.451	0.0193735	1.451	0.0218467	1.451	0.0354493	1.451	0.077906	--	--	--	--	--	--	--	--	--
1.452	0.0193735	1.452	0.0218467	1.452	0.0354493	1.452	0.0774938	--	--	--	--	--	--	--	--	--
1.453	0.0193735	1.453	0.0218467	1.453	0.0350371	1.453	0.0774938	--	--	--	--	--	--	--	--	--
1.454	0.0193735	1.454	0.0218467	1.454	0.0350371	1.454	0.0774938	--	--	--	--	--	--	--	--	--
1.455	0.0193735	1.455	0.0218467	1.455	0.0346249	1.455	0.0774938	--	--	--	--	--	--	--	--	--
1.456	0.0193735	1.456	0.0218467	1.456	0.0346249	1.456	0.0774938	--	--	--	--	--	--	--	--	--
1.457	0.0193735	1.457	0.0218467	1.457	0.0346249	1.457	0.0774938	--	--	--	--	--	--	--	--	--
1.458	0.0193735	1.458	0.0214345	1.458	0.0346249	1.458	0.0783182	--	--	--	--	--	--	--	--	--
1.459	0.0193735	1.459	0.0214345	1.459	0.0346249	1.459	0.077906	--	--	--	--	--	--	--	--	--
1.46	0.0193735	1.46	0.0214345	1.46	0.0346249	1.46	0.077906	--	--	--	--	--	--	--	--	--
1.461	0.0193735	1.461	0.0214345	1.461	0.0342127	1.461	0.077906	--	--	--	--	--	--	--	--	--
1.462	0.0193735	1.462	0.0218467	1.462	0.0342127	1.462	0.0774938	--	--	--	--	--	--	--	--	--
1.463	0.0193735	1.463	0.0218467	1.463	0.0342127	1.463	0.0774938	--	--	--	--	--	--	--	--	--
1.464	0.0193735	1.464	0.0218467	1.464	0.0338005	1.464	0.0774938	--	--	--	--	--	--	--	--	--
1.465	0.0193735	1.465	0.0218467	1.465	0.0338005	1.465	0.0770816	--	--	--	--	--	--	--	--	--
1.466	0.0193735	1.466	0.0218467	1.466	0.0333883	1.466	0.0766694	--	--	--	--	--	--	--	--	--
1.467	0.0193735	1.467	0.0218467	1.467	0.0333883	1.467	0.0770816	--	--	--	--	--	--	--	--	--
1.468	0.0193735	1.468	0.0218467	1.468	0.0338005	1.468	0.0774938	--	--	--	--	--	--	--	--	--
1.469	0.0193735	1.469	0.0218467	1.469	0.0338005	1.469	0.0774938	--	--	--	--	--	--	--	--	--
1.47	0.0193735	1.47	0.0218467	1.47	0.0333883	1.47	0.0774938	--	--	--	--	--	--	--	--	--
1.471	0.0193735	1.471	0.0218467	1.471	0.0333883	1.471	0.0774938	--	--	--	--	--	--	--	--	--
1.472	0.0193735	1.472	0.0218467	1.472	0.0329761	1.472	0.0774938	--	--	--	--	--	--	--	--	--
1.473	0.0193735	1.473	0.0218467	1.473	0.0329761	1.473	0.0774938	--	--	--	--	--	--	--	--	--
1.474	0.0193735	1.474	0.0218467	1.474	0.0329761	1.474	0.0770816	--	--	--	--	--	--	--	--	--
1.475	0.0193735	1.475	0.0218467	1.475	0.0329761	1.475	0.0766694	--	--	--	--	--	--	--	--	--
1.476	0.0193735	1.476	0.0218467	1.476	0.0329761	1.476	0.0762572	--	--	--	--	--	--	--	--	--
1.477	0.0189613	1.477	0.0218467	1.477	0.0329761	1.477	0.0762572	--	--	--	--	--	--	--	--	--
1.478	0.0189613	1.478	0.0218467	1.478	0.0329761	1.478	0.0762572	--	--	--	--	--	--	--	--	--
1.479	0.0189613	1.479	0.0218467	1.479	0.0329761	1.479	0.0762572	--	--	--	--	--	--	--	--	--
1.48	0.0189613	1.48	0.0218467	1.48	0.0333883	1.48	0.0762572	--	--	--	--	--	--	--	--	--
1.481	0.0189613	1.481	0.0218467	1.481	0.0333883	1.481	0.0762572	--	--	--	--	--	--	--	--	--
1.482	0.0189613	1.482	0.0218467	1.482	0.0333883	1.482	0.0762572	--	--	--	--	--	--	--	--	--
1.483	0.0185491	1.483	0.0218467	1.483	0.0333883	1.483	0.075845	--	--	--	--	--	--	--	--	--
1.484	0.0185491	1.484	0.0218467	1.484	0.0333883	1.484	0.0754328	--	--	--	--	--	--	--	--	--
1.485	0.0185491	1.485	0.0218467	1.485	0.0338005	1.485	0.075845	--	--	--	--	--	--	--	--	--
1.486	0.0185491	1.486	0.0218467	1.486	0.0342127	1.486	0.0754328	--	--	--	--	--	--	--	--	--
1.487	0.0185491	1.487	0.0214345	1.487	0.0333883	1.487	0.075845	--	--	--	--	--	--	--	--	--
1.488	0.0185491	1.488	0.0218467	1.488	0.0333883	1.488	0.0754328	--	--	--	--	--	--	--	--	--
1.489	0.0185491	1.489	0.0218467	1.489	0.0333883	1.489	0.0754328	--	--	--	--	--	--	--	--	--
1.49	0.0185491	1.49	0.0218467	1.49	0.0333883	1.49	0.0754328	--	--	--	--	--	--	--	--	--
1.491	0.0189613	1.491	0.0210223	1.491	0.0333883	1.491	0.0750206	--	--	--	--	--	--	--	--	--
1.492	0.0189613	1.492	0.0210223	1.492	0.0329761	1.492	0.0750206	--	--	--	--	--	--	--	--	--
1.493	0.0189613	1.493	0.0210223	1.493	0.0329761	1.493	0.0750206	--	--	--	--	--	--	--	--	--
1.494	0.0189613	1.494	0.0210223	1.494	0.0329761	1.494	0.0754328	--	--	--	--	--	--	--	--	--
1.495	0.0189613	1.495	0.0210223	1.495	0.0329761	1.495	0.0754328	--	--	--	--	--	--	--	--	--
1.496	0.0189613	1.496	0.0206101	1.496	0.0329761	1.496	0.0754328	--	--	--	--	--	--	--	--	--
1.497	0.0185491	1.497	0.0206101	1.497	0.0329761	1.497	0.0754328	--	--	--	--	--	--	--	--	--
1.498	0.0185491	1.498	0.0206101	1.498	0.0329761	1.498	0.0754328	--	--	--	--	--	--	--	--	--
1.499	0.0185491	1.499	0.0206101	1.499	0.0329761	1.499	0.0754328	--	--	--	--	--	--	--	--	--
1.5	0.0185491	1.5	0.0206101	1.5	0.0329761	1.5	0.0754328	--	--	--	--	--	--	--	--	--
1.501	0.0185491	1.501	0.0201979	1.501	0.0325639	1.501	0.075845	--	--	--	--	--	--	--	--	--
1.502	0.0185491	1.502	0.0201979	1.502	0.0325639	1.502	0.0754328	--	--	--	--	--	--	--	--	--
1.503	0.0185491	1.503	0.0201979	1.503	0.0325639	1.503	0.0754328	--	--	--	--	--	--	--	--	--
1.504	0.0185491	1.504	0.0201979	1.504	0.0325639	1.504	0.0754328	--	--	--	--	--	--	--	--	--
1.505	0.0185491	1.505	0.0206101	1.505	0.0321517	1.505	0.075845	--	--	--	--	--	--	--	--	--
1.506	0.0185491	1.506	0.0206101	1.506	0.0321517	1.506	0.075845	--	--	--	--	--	--	--	--	--
1.507	0.0185491	1.507	0.0206101	1.507	0.0321517	1.507	0.0762572	--	--	--	--	--	--	--	--	--
1.508	0.0181369	1.508	0.0206101	1.508	0.0321517	1.508	0.075845	--	--	--	--	--	--	--	--	--
1.509	0.0181369	1.509	0.0206101	1.509	0.0321517	1.509	0.075845	--	--	--	--	--	--	--	--	--
1.51	0.0177246	1.51	0.0206101	1.51	0.0321517	1.51	0.075845	--	--	--	--	--	--	--	--	--
1.511	0.0177246	1.511	0.0206101	1.511	0.0321517	1.511	0.075845	--	--	--	--	--	--	--	--	--
1.512	0.0177246	1.512	0.0197857	1.512	0.0317395	1.512	0.075845	--	--	--	--	--	--	--	--	--
1.513	0.0177246	1.513	0.0197857	1.513	0.0313273	1.513	0.0762572	--	--	--	--	--	--	--	--	--
1.514	0.0177246	1.514	0.0197857	1.514	0.0313273	1.514	0.0762572	--	--	--	--	--	--	--	--	--
1.515	0.0177246	1.515	0.0197857	1.515	0.0313273	1.515	0.075845	--	--	--	--	--	--	--	--	--
1.516	0.0177246	1.516	0.0197857	1.516	0.0313273	1.516	0.075845	--	--	--	--	--	--	--	--	--
1.517	0.0177246	1.517	0.0197857	1.517	0.0309151	1.517	0.075845	--	--	--	--	--	--	--	--	--
1.518	0.0177246	1.518	0.0197857	1.518	0.0309151	1.518	0.075845	--	--	--	--	--	--	--	--	--
1.519	0.0177246	1.519	0.0197857	1.519	0.0313273	1.519	0.075845	--	--	--	--	--	--	--	--	--
1.52	0.0177246	1.52	0.0197857	1.52	0.0313273	1.52	0.0754328	--	--	--	--	--	--	--	--	--
1.521	0.0177246	1.521	0.0197857	1.521	0.0313273	1.521	0.0750206	--	--	--	--	--	--	--	--	--
1.522	0.0177246	1.522	0.0197857	1.522	0.0313273	1.522	0.0750206	--	--	--	--	--	--	--	--	--
1.523	0.0177246	1.523	0.0197857	1.523	0.0313273	1.523	0.0750206	--	--	--	--	--	--	--	--	--
1.524	0.0177246	1.524	0.0197857	1.524	0.0313273	1.524	0.0750206	--	--	--	--	--	--	--	--	--
1.525	0.0173124	1.525	0.0201979	1.525	0.0317395	1.525	0.0754328	--	--	--	--	--	--	--	--	--
1.526	0.0173124	1.526	0.0201979	1.526	0.0313273	1.526	0.075845	--	--	--	--	--	--	--	--	--
1.527	0.0173124	1.527	0.0201979	1.527	0.0313273	1.527	0.075845	--	--	--	--	--	--	--	--	--
1.528	0.0169002	1.528	0.0201979	1.528	0.0313273	1.528	0.0754328	--	--	--	--	--	--	--	--	--
1.529	0.0169002	1.529	0.0201979	1.529	0.0309151	1.529	0.0754328	--	--	--	--	--	--	--	--	--
1.53	0.0169002	1.53	0.0201979	1.53	0.0309151	1.53	0.0754328	--	--	--	--	--	--	--	--	--
1.531	0.0169002	1.531	0.0201979	1.531	0.0305029	1.531	0.0750206	--	--	--	--	--	--	--	--	--
1.532	0.0169002	1.532	0.0201979	1.532	0.0305029	1.532	0.0746084	--	--	--	--	--	--	--	--	--
1.533	0.0169002	1.533	0.0201979	1.533	0.0309151	1.533	0.0750206	--	--	--	--	--	--	--	--	--
1.534	0.0169002	1.534	0.0201979	1.534	0.0305029	1.534	0.0746084	--	--	--	--	--	--	--	--	--
1.535	0.0169002	1.535	0.0197857	1.535	0.0305029	1.535	0.0746084	--	--	--	--	--	--	--	--	--
1.536	0.0173124	1.536	0.0197857	1.536	0.0305029	1.536	0.0746084	--	--	--	--	--	--	--	--	--
1.537	0.0173124	1.537	0.0197857	1.537	0.0305029	1.537	0.0750206	--	--	--	--	--	--	--	--	--
1.538	0.0169002	1.538	0.0197857	1.538	0.0305029	1.538	0.0750206	--	--	--	--	--	--	--	--	--
1.539	0.0169002	1.539	0.0193735	1.539	0.0309151	1.539	0.0746084	--	--	--	--	--	--	--	--	--
1.54	0.0169002	1.54	0.0193735	1.54	0.0309151	1.54	0.0750206	--	--	--	--	--	--	--	--	--
1.541	0.0169002	1.541	0.0193735	1.541	0.0313273	1.541	0.0750206	--	--	--	--	--	--	--	--	--
1.542	0.016488	1.542	0.0193735	1.542	0.0313273	1.542	0.0754328	--	--	--	--	--	--	--	--	--
1.543	0.016488	1.543	0.0193735	1.543	0.0313273	1.543	0.0754328	--	--	--	--	--	--	--	--	--
1.544	0.016488	1.544	0.0193735	1.544	0.0313273	1.544	0.0754328	--	--	--	--	--	--	--	--	--
1.545	0.016488	1.545	0.0193735	1.545	0.0313273	1.545	0.0754328	--	--	--	--	--	--	--	--	--
1.546	0.016488	1.546	0.0193735	1.546	0.0313273	1.546	0.0754328	--	--	--	--	--	--	--	--	--
1.547	0.016488	1.547	0.0193735	1.547	0.0313273	1.547	0.0754328	--	--	--	--	--	--	--	--	--
1.548	0.016488	1.548	0.0193735	1.548	0.0313273	1.548	0.0750206	--	--	--	--	--	--	--	--	--
1.549	0.016488	1.549	0.0193735	1.549	0.0313273	1.549	0.0750206	--	--	--	--	--	--	--	--	--
1.55	0.016488	1.55	0.0193735	1.55	0.0309151	1.55	0.0750206	--	--	--	--	--	--	--	--	--
1.551	0.016488	1.551	0.0189613	1.551	0.0305029	1.551	0.0750206	--	--	--	--	--	--	--	--	--
1.552	0.016488	1.552	0.0189613	1.552	0.0305029	1.552	0.0750206	--	--	--	--	--	--	--	--	--
1.553	0.0160758	1.553	0.0189613	1.553	0.0305029	1.553	0.0750206	--	--	--	--	--	--	--	--	--
1.554	0.0160758	1.554	0.0189613	1.554	0.0300907	1.554	0.0746084	--	--	--	--	--	--	--	--	--
1.555	0.0156636	1.555	0.0189613	1.555	0.0300907	1.555	0.0750206	--	--	--	--	--	--	--	--	--
1.556	0.0156636	1.556	0.0185491	1.556	0.0300907	1.556	0.0746084	--	--	--	--	--	--	--	--	--
1.557	0.0156636	1.557	0.0181369	1.557	0.0305029	1.557	0.0750206	--	--	--	--	--	--	--	--	--
1.558	0.0156636	1.558	0.0181369	1.558	0.0305029	1.558	0.0750206	--	--	--	--	--	--	--	--	--
1.559	0.0156636	1.559	0.0181369	1.559	0.0305029	1.559	0.0750206	--	--	--	--	--	--	--	--	--
1.56	0.0156636	1.56	0.0181369	1.56	0.0309151	1.56	0.0750206	--	--	--	--	--	--	--	--	--
1.561	0.0156636	1.561	0.0181369	1.561	0.0309151	1.561	0.0746084	--	--	--	--	--	--	--	--	--
1.562	0.0156636	1.562	0.0181369	1.562	0.0309151	1.562	0.0746084	--	--	--	--	--	--	--	--	--
1.563	0.0156636	1.563	0.0181369	1.563	0.0309151	1.563	0.0750206	--	--	--	--	--	--	--	--	--
1.564	0.0156636	1.564	0.0185491	1.564	0.0309151	1.564	0.0750206	--	--	--	--	--	--	--	--	--
1.565	0.0156636	1.565	0.0185491	1.565	0.0309151	1.565	0.0746084	--	--	--	--	--	--	--	--	--
1.566	0.0156636	1.566	0.0185491	1.566	0.0309151	1.566	0.0746084	--	--	--	--	--	--	--	--	--
1.567	0.0156636	1.567	0.0185491	1.567	0.0309151	1.567	0.0746084	--	--	--	--	--	--	--	--	--
1.568	0.0156636	1.568	0.0185491	1.568	0.0305029	1.568	0.0750206	--	--	--	--	--	--	--	--	--
1.569	0.0156636	1.569	0.0185491	1.569	0.0305029	1.569	0.0746084	--	--	--	--	--	--	--	--	--
1.57	0.0156636	1.57	0.0185491	1.57	0.0300907	1.57	0.073784	--	--	--	--	--	--	--	--	--
1.571	0.0156636	1.571	0.0185491	1.571	0.0300907	1.571	0.073784	--	--	--	--	--	--	--	--	--
1.572	0.0156636	1.572	0.0185491	1.572	0.0300907	1.572	0.0741962	--	--	--	--	--	--	--	--	--
1.573	0.0156636	1.573	0.0185491	1.573	0.0300907	1.573	0.0741962	--	--	--	--	--	--	--	--	--
1.574	0.0156636	1.574	0.0185491	1.574	0.0300907	1.574	0.0741962	--	--	--	--	--	--	--	--	--
1.575	0.0156636	1.575	0.0185491	1.575	0.0305029	1.575	0.0746084	--	--	--	--	--	--	--	--	--
1.576	0.0156636	1.576	0.0185491	1.576	0.0305029	1.576	0.0746084	--	--	--	--	--	--	--	--	--
1.577	0.0156636	1.577	0.0185491	1.577	0.0300907	1.577	0.0741962	--	--	--	--	--	--	--	--	--
1.578	0.0156636	1.578	0.0185491	1.578	0.0300907	1.578	0.0741962	--	--	--	--	--	--	--	--	--
1.579	0.0156636	1.579	0.0185491	1.579	0.0300907	1.579	0.0741962	--	--	--	--	--	--	--	--	--
1.58	0.0156636	1.58	0.0185491	1.58	0.0300907	1.58	0.0741962	--	--	--	--	--	--	--	--	--
1.581	0.0156636	1.581	0.0185491	1.581	0.0300907	1.581	0.0733718	--	--	--	--	--	--	--	--	--
1.582	0.0156636	1.582	0.0185491	1.582	0.0300907	1.582	0.0733718	--	--	--	--	--	--	--	--	--
1.583	0.0156636	1.583	0.0185491	1.583	0.0300907	1.583	0.073784	--	--	--	--	--	--	--	--	--
1.584	0.0156636	1.584	0.0185491	1.584	0.0305029	1.584	0.073784	--	--	--	--	--	--	--	--	--
1.585	0.0156636	1.585	0.0185491	1.585	0.0305029	1.585	0.073784	--	--	--	--	--	--	--	--	--
1.586	0.0156636	1.586	0.0185491	1.586	0.0305029	1.586	0.0733718	--	--	--	--	--	--	--	--	--
1.587	0.0156636	1.587	0.0185491	1.587	0.0305029	1.587	0.0729596	--	--	--	--	--	--	--	--	--
1.588	0.0156636	1.588	0.0185491	1.588	0.0305029	1.588	0.0729596	--	--	--	--	--	--	--	--	--
1.589	0.0156636	1.589	0.0185491	1.589	0.0305029	1.589	0.0729596	--	--	--	--	--	--	--	--	--
1.59	0.0156636	1.59	0.0185491	1.59	0.0305029	1.59	0.0729596	--	--	--	--	--	--	--	--	--
1.591	0.0156636	1.591	0.0185491	1.591	0.0296785	1.591	0.0729596	--	--	--	--	--	--	--	--	--
1.592	0.0156636	1.592	0.0185491	1.592	0.0296785	1.592	0.0725474	--	--	--	--	--	--	--	--	--
1.593	0.0156636	1.593	0.0185491	1.593	0.0296785	1.593	0.0729596	--	--	--	--	--	--	--	--	--
1.594	0.0156636	1.594	0.0185491	1.594	0.0296785	1.594	0.0729596	--	--	--	--	--	--	--	--	--
1.595	0.0156636	1.595	0.0185491	1.595	0.0296785	1.595	0.0729596	--	--	--	--	--	--	--	--	--
1.596	0.0156636	1.596	0.0185491	1.596	0.0296785	1.596	0.0729596	--	--	--	--	--	--	--	--	--
1.597	0.0156636	1.597	0.0185491	1.597	0.0296785	1.597	0.0733718	--	--	--	--	--	--	--	--	--
1.598	0.0156636	1.598	0.0185491	1.598	0.0300907	1.598	0.073784	--	--	--	--	--	--	--	--	--
1.599	0.0156636	1.599	0.0185491	1.599	0.0300907	1.599	0.0741962	--	--	--	--	--	--	--	--	--
1.6	0.0156636	1.6	0.0185491	1.6	0.0300907	1.6	0.0741962	--	--	--	--	--	--	--	--	--
1.601	0.0156636	1.601	0.0185491	1.601	0.0300907	1.601	0.073784	--	--	--	--	--	--	--	--	--
1.602	0.0156636	1.602	0.0185491	1.602	0.0300907	1.602	0.073784	--	--	--	--	--	--	--	--	--
1.603	0.0156636	1.603	0.0185491	1.603	0.0300907	1.603	0.073784	--	--	--	--	--	--	--	--	--
1.604	0.0156636	1.604	0.0185491	1.604	0.0300907	1.604	0.0733718	--	--	--	--	--	--	--	--	--
1.605	0.0160758	1.605	0.0185491	1.605	0.0300907	1.605	0.0733718	--	--	--	--	--	--	--	--	--
1.606	0.0160758	1.606	0.0185491	1.606	0.0300907	1.606	0.0733718	--	--	--	--	--	--	--	--	--
1.607	0.0156636	1.607	0.0185491	1.607	0.0300907	1.607	0.0741962	--	--	--	--	--	--	--	--	--
1.608	0.0156636	1.608	0.0185491	1.608	0.0292663	1.608	0.073784	--	--	--	--	--	--	--	--	--
1.609	0.0156636	1.609	0.0185491	1.609	0.0292663	1.609	0.0733718	--	--	--	--	--	--	--	--	--
1.61	0.0152514	1.61	0.0189613	1.61	0.0292663	1.61	0.0733718	--	--	--	--	--	--	--	--	--
1.611	0.0152514	1.611	0.0185491	1.611	0.0288541	1.611	0.0733718	--	--	--	--	--	--	--	--	--
1.612	0.0152514	1.612	0.0185491	1.612	0.0288541	1.612	0.073784	--	--	--	--	--	--	--	--	--
1.613	0.0152514	1.613	0.0185491	1.613	0.0288541	1.613	0.073784	--	--	--	--	--	--	--	--	--
1.614	0.0152514	1.614	0.0189613	1.614	0.0288541	1.614	0.073784	--	--	--	--	--	--	--	--	--
1.615	0.0152514	1.615	0.0189613	1.615	0.0284419	1.615	0.0733718	--	--	--	--	--	--	--	--	--
1.616	0.0152514	1.616	0.0189613	1.616	0.0284419	1.616	0.0729596	--	--	--	--	--	--	--	--	--
1.617	0.0152514	1.617	0.0189613	1.617	0.0284419	1.617	0.0729596	--	--	--	--	--	--	--	--	--
1.618	0.0152514	1.618	0.0189613	1.618	0.0284419	1.618	0.0729596	--	--	--	--	--	--	--	--	--
1.619	0.0148392	1.619	0.0189613	1.619	0.0284419	1.619	0.0729596	--	--	--	--	--	--	--	--	--
1.62	0.0148392	1.62	0.0189613	1.62	0.0284419	1.62	0.0729596	--	--	--	--	--	--	--	--	--
1.621	0.0148392	1.621	0.0185491	1.621	0.0284419	1.621	0.0729596	--	--	--	--	--	--	--	--	--
1.622	0.0148392	1.622	0.0181369	1.622	0.0284419	1.622	0.073784	--	--	--	--	--	--	--	--	--
1.623	0.0148392	1.623	0.0181369	1.623	0.0284419	1.623	0.073784	--	--	--	--	--	--	--	--	--
1.624	0.0148392	1.624	0.0181369	1.624	0.0284419	1.624	0.073784	--	--	--	--	--	--	--	--	--
1.625	0.014427	1.625	0.0181369	1.625	0.0280297	1.625	0.073784	--	--	--	--	--	--	--	--	--
1.626	0.014427	1.626	0.0181369	1.626	0.0280297	1.626	0.0733718	--	--	--	--	--	--	--	--	--
1.627	0.014427	1.627	0.0181369	1.627	0.0280297	1.627	0.073784	--	--	--	--	--	--	--	--	--
1.628	0.014427	1.628	0.0181369	1.628	0.0280297	1.628	0.073784	--	--	--	--	--	--	--	--	--
1.629	0.014427	1.629	0.0181369	1.629	0.0280297	1.629	0.0733718	--	--	--	--	--	--	--	--	--
1.63	0.014427	1.63	0.0181369	1.63	0.0280297	1.63	0.0733718	--	--	--	--	--	--	--	--	--
1.631	0.014427	1.631	0.0181369	1.631	0.0280297	1.631	0.0713108	--	--	--	--	--	--	--	--	--
1.632	0.014427	1.632	0.0181369	1.632	0.0280297	1.632	0.0713108	--	--	--	--	--	--	--	--	--
1.633	0.014427	1.633	0.0181369	1.633	0.0280297	1.633	0.0713108	--	--	--	--	--	--	--	--	--
1.634	0.0140148	1.634	0.0185491	1.634	0.0280297	1.634	0.0708986	--	--	--	--	--	--	--	--	--
1.635	0.0140148	1.635	0.0185491	1.635	0.0280297	1.635	0.0708986	--	--	--	--	--	--	--	--	--
1.636	0.0136026	1.636	0.0185491	1.636	0.0280297	1.636	0.0708986	--	--	--	--	--	--	--	--	--
1.637	0.0136026	1.637	0.0185491	1.637	0.0280297	1.637	0.0704864	--	--	--	--	--	--	--	--	--
1.638	0.0136026	1.638	0.0185491	1.638	0.0280297	1.638	0.0708986	--	--	--	--	--	--	--	--	--
1.639	0.0140148	1.639	0.0189613	1.639	0.0280297	1.639	0.0713108	--	--	--	--	--	--	--	--	--
1.64	0.0140148	1.64	0.0189613	1.64	0.0280297	1.64	0.0713108	--	--	--	--	--	--	--	--	--
1.641	0.0140148	1.641	0.0189613	1.641	0.0280297	1.641	0.0713108	--	--	--	--	--	--	--	--	--
1.642	0.0140148	1.642	0.0193735	1.642	0.0280297	1.642	0.0713108	--	--	--	--	--	--	--	--	--
1.643	0.0136026	1.643	0.0193735	1.643	0.0280297	1.643	0.0713108	--	--	--	--	--	--	--	--	--
1.644	0.0136026	1.644	0.0193735	1.644	0.0280297	1.644	0.0713108	--	--	--	--	--	--	--	--	--
1.645	0.0136026	1.645	0.0193735	1.645	0.0280297	1.645	0.0713108	--	--	--	--	--	--	--	--	--
1.646	0.0136026	1.646	0.0193735	1.646	0.0280297	1.646	0.0708986	--	--	--	--	--	--	--	--	--
1.647	0.0136026	1.647	0.0193735	1.647	0.0280297	1.647	0.0708986	--	--	--	--	--	--	--	--	--
1.648	0.0136026	1.648	0.0193735	1.648	0.0280297	1.648	0.0713108	--	--	--	--	--	--	--	--	--
1.649	0.0136026	1.649	0.0197857	1.649	0.0280297	1.649	0.0708986	--	--	--	--	--	--	--	--	--
1.65	0.0136026	1.65	0.0197857	1.65	0.0276175	1.65	0.0708986	--	--	--	--	--	--	--	--	--
1.651	0.0136026	1.651	0.0197857	1.651	0.0276175	1.651	0.0704864	--	--	--	--	--	--	--	--	--
1.652	0.0136026	1.652	0.0197857	1.652	0.0276175	1.652	0.0704864	--	--	--	--	--	--	--	--	--
1.653	0.0136026	1.653	0.0197857	1.653	0.0280297	1.653	0.0704864	--	--	--	--	--	--	--	--	--
1.654	0.0136026	1.654	0.0197857	1.654	0.0280297	1.654	0.0713108	--	--	--	--	--	--	--	--	--
1.655	0.0136026	1.655	0.0197857	1.655	0.0280297	1.655	0.0713108	--	--	--	--	--	--	--	--	--
1.656	0.0136026	1.656	0.0193735	1.656	0.0280297	1.656	0.0713108	--	--	--	--	--	--	--	--	--
1.657	0.0136026	1.657	0.0193735	1.657	0.0272053	1.657	0.0708986	--	--	--	--	--	--	--	--	--
1.658	0.0136026	1.658	0.0193735	1.658	0.0272053	1.658	0.0708986	--	--	--	--	--	--	--	--	--
1.659	0.0136026	1.659	0.0193735	1.659	0.0272053	1.659	0.0713108	--	--	--	--	--	--	--	--	--
1.66	0.0136026	1.66	0.0189613	1.66	0.0272053	1.66	0.0713108	--	--	--	--	--	--	--	--	--
1.661	0.0136026	1.661	0.0189613	1.661	0.0272053	1.661	0.071723	--	--	--	--	--	--	--	--	--
1.662	0.0136026	1.662	0.0189613	1.662	0.0272053	1.662	0.071723	--	--	--	--	--	--	--	--	--
1.663	0.0136026	1.663	0.0189613	1.663	0.0272053	1.663	0.071723	--	--	--	--	--	--	--	--	--
1.664	0.0136026	1.664	0.0189613	1.664	0.0272053	1.664	0.071723	--	--	--	--	--	--	--	--	--
1.665	0.0140148	1.665	0.0189613	1.665	0.0272053	1.665	0.071723	--	--	--	--	--	--	--	--	--
1.666	0.0140148	1.666	0.0189613	1.666	0.0272053	1.666	0.071723	--	--	--	--	--	--	--	--	--
1.667	0.0140148	1.667	0.0189613	1.667	0.0272053	1.667	0.071723	--	--	--	--	--	--	--	--	--
1.668	0.0140148	1.668	0.0189613	1.668	0.0272053	1.668	0.0721352	--	--	--	--	--	--	--	--	--
1.669	0.0140148	1.669	0.0193735	1.669	0.0272053	1.669	0.071723	--	--	--	--	--	--	--	--	--
1.67	0.0140148	1.67	0.0193735	1.67	0.0267931	1.67	0.071723	--	--	--	--	--	--	--	--	--
1.671	0.0140148	1.671	0.0193735	1.671	0.0267931	1.671	0.0713108	--	--	--	--	--	--	--	--	--
1.672	0.014427	1.672	0.0193735	1.672	0.0267931	1.672	0.0708986	--	--	--	--	--	--	--	--	--
1.673	0.014427	1.673	0.0193735	1.673	0.0263809	1.673	0.0708986	--	--	--	--	--	--	--	--	--
1.674	0.014427	1.674	0.0193735	1.674	0.0259687	1.674	0.0708986	--	--	--	--	--	--	--	--	--
1.675	0.014427	1.675	0.0193735	1.675	0.0259687	1.675	0.0708986	--	--	--	--	--	--	--	--	--
1.676	0.014427	1.676	0.0189613	1.676	0.0259687	1.676	0.0700742	--	--	--	--	--	--	--	--	--
1.677	0.014427	1.677	0.0189613	1.677	0.0259687	1.677	0.0700742	--	--	--	--	--	--	--	--	--
1.678	0.014427	1.678	0.0189613	1.678	0.0259687	1.678	0.0700742	--	--	--	--	--	--	--	--	--
1.679	0.014427	1.679	0.0189613	1.679	0.0259687	1.679	0.069662	--	--	--	--	--	--	--	--	--
1.68	0.014427	1.68	0.0189613	1.68	0.0259687	1.68	0.069662	--	--	--	--	--	--	--	--	--
1.681	0.014427	1.681	0.0193735	1.681	0.0259687	1.681	0.069662	--	--	--	--	--	--	--	--	--
1.682	0.014427	1.682	0.0193735	1.682	0.0259687	1.682	0.069662	--	--	--	--	--	--	--	--	--
1.683	0.014427	1.683	0.0193735	1.683	0.0263809	1.683	0.069662	--	--	--	--	--	--	--	--	--
1.684	0.014427	1.684	0.0193735	1.684	0.0263809	1.684	0.069662	--	--	--	--	--	--	--	--	--
1.685	0.014427	1.685	0.0193735	1.685	0.0263809	1.685	0.069662	--	--	--	--	--	--	--	--	--
1.686	0.014427	1.686	0.0193735	1.686	0.0267931	1.686	0.069662	--	--	--	--	--	--	--	--	--
1.687	0.014427	1.687	0.0193735	1.687	0.0267931	1.687	0.069662	--	--	--	--	--	--	--	--	--
1.688	0.0140148	1.688	0.0193735	1.688	0.0267931	1.688	0.069662	--	--	--	--	--	--	--	--	--
1.689	0.0140148	1.689	0.0193735	1.689	0.0267931	1.689	0.069662	--	--	--	--	--	--	--	--	--
1.69	0.014427	1.69	0.0193735	1.69	0.0267931	1.69	0.069662	--	--	--	--	--	--	--	--	--
1.691	0.014427	1.691	0.0193735	1.691	0.0267931	1.691	0.0692498	--	--	--	--	--	--	--	--	--
1.692	0.014427	1.692	0.0193735	1.692	0.0267931	1.692	0.0692498	--	--	--	--	--	--	--	--	--
1.693	0.014427	1.693	0.0193735	1.693	0.0267931	1.693	0.0692498	--	--	--	--	--	--	--	--	--
1.694	0.014427	1.694	0.0189613	1.694	0.0267931	1.694	0.0692498	--	--	--	--	--	--	--	--	--
1.695	0.014427	1.695	0.0189613	1.695	0.0267931	1.695	0.069662	--	--	--	--	--	--	--	--	--
1.696	0.014427	1.696	0.0189613	1.696	0.0263809	1.696	0.0692498	--	--	--	--	--	--	--	--	--
1.697	0.0140148	1.697	0.0189613	1.697	0.0263809	1.697	0.0688376	--	--	--	--	--	--	--	--	--
1.698	0.0140148	1.698	0.0189613	1.698	0.0259687	1.698	0.0684254	--	--	--	--	--	--	--	--	--
1.699	0.0140148	1.699	0.0189613	1.699	0.0259687	1.699	0.0684254	--	--	--	--	--	--	--	--	--
1.7	0.0140148	1.7	0.0189613	1.7	0.0259687	1.7	0.0684254	--	--	--	--	--	--	--	--	--
1.701	0.0140148	1.701	0.0189613	1.701	0.0259687	1.701	0.0680132	--	--	--	--	--	--	--	--	--
1.702	0.0140148	1.702	0.0189613	1.702	0.0259687	1.702	0.067601	--	--	--	--	--	--	--	--	--
1.703	0.0140148	1.703	0.0189613	1.703	0.0259687	1.703	0.0680132	--	--	--	--	--	--	--	--	--
1.704	0.0140148	1.704	0.0189613	1.704	0.0259687	1.704	0.0680132	--	--	--	--	--	--	--	--	--
1.705	0.0140148	1.705	0.0189613	1.705	0.0259687	1.705	0.0680132	--	--	--	--	--	--	--	--	--
1.706	0.0140148	1.706	0.0189613	1.706	0.0259687	1.706	0.0680132	--	--	--	--	--	--	--	--	--
1.707	0.0140148	1.707	0.0185491	1.707	0.0259687	1.707	0.0680132	--	--	--	--	--	--	--	--	--
1.708	0.0140148	1.708	0.0185491	1.708	0.0259687	1.708	0.0680132	--	--	--	--	--	--	--	--	--
1.709	0.0140148	1.709	0.0185491	1.709	0.0259687	1.709	0.0680132	--	--	--	--	--	--	--	--	--
1.71	0.014427	1.71	0.0185491	1.71	0.0259687	1.71	0.0680132	--	--	--	--	--	--	--	--	--
1.711	0.014427	1.711	0.0185491	1.711	0.0255565	1.711	0.0680132	--	--	--	--	--	--	--	--	--
1.712	0.014427	1.712	0.0185491	1.712	0.0255565	1.712	0.0680132	--	--	--	--	--	--	--	--	--
1.713	0.014427	1.713	0.0185491	1.713	0.0255565	1.713	0.0671888	--	--	--	--	--	--	--	--	--
1.714	0.014427	1.714	0.0185491	1.714	0.0255565	1.714	0.0667766	--	--	--	--	--	--	--	--	--
1.715	0.014427	1.715	0.0185491	1.715	0.0255565	1.715	0.0667766	--	--	--	--	--	--	--	--	--
1.716	0.014427	1.716	0.0185491	1.716	0.0255565	1.716	0.0667766	--	--	--	--	--	--	--	--	--
1.717	0.014427	1.717	0.0185491	1.717	0.0251443	1.717	0.0667766	--	--	--	--	--	--	--	--	--
1.718	0.014427	1.718	0.0185491	1.718	0.0247321	1.718	0.0667766	--	--	--	--	--	--	--	--	--
1.719	0.014427	1.719	0.0185491	1.719	0.0247321	1.719	0.0667766	--	--	--	--	--	--	--	--	--
1.72	0.014427	1.72	0.0185491	1.72	0.0247321	1.72	0.0663644	--	--	--	--	--	--	--	--	--
1.721	0.014427	1.721	0.0185491	1.721	0.0247321	1.721	0.0659522	--	--	--	--	--	--	--	--	--
1.722	0.0140148	1.722	0.0185491	1.722	0.0247321	1.722	0.0659522	--	--	--	--	--	--	--	--	--
1.723	0.0140148	1.723	0.0185491	1.723	0.0247321	1.723	0.0659522	--	--	--	--	--	--	--	--	--
1.724	0.0140148	1.724	0.0185491	1.724	0.0251443	1.724	0.0659522	--	--	--	--	--	--	--	--	--
1.725	0.0140148	1.725	0.0185491	1.725	0.0251443	1.725	0.0659522	--	--	--	--	--	--	--	--	--
1.726	0.0140148	1.726	0.0181369	1.726	0.0251443	1.726	0.06554	--	--	--	--	--	--	--	--	--
1.727	0.0140148	1.727	0.0181369	1.727	0.0251443	1.727	0.0651278	--	--	--	--	--	--	--	--	--
1.728	0.0140148	1.728	0.0181369	1.728	0.0251443	1.728	0.0651278	--	--	--	--	--	--	--	--	--
1.729	0.0136026	1.729	0.0181369	1.729	0.0251443	1.729	0.0651278	--	--	--	--	--	--	--	--	--
1.73	0.0136026	1.73	0.0177246	1.73	0.0251443	1.73	0.06554	--	--	--	--	--	--	--	--	--
1.731	0.0131904	1.731	0.0177246	1.731	0.0251443	1.731	0.06554	--	--	--	--	--	--	--	--	--
1.732	0.0131904	1.732	0.0177246	1.732	0.0255565	1.732	0.0659522	--	--	--	--	--	--	--	--	--
1.733	0.0131904	1.733	0.0177246	1.733	0.0255565	1.733	0.0659522	--	--	--	--	--	--	--	--	--
1.734	0.0131904	1.734	0.0177246	1.734	0.0255565	1.734	0.06554	--	--	--	--	--	--	--	--	--
1.735	0.0131904	1.735	0.0177246	1.735	0.0255565	1.735	0.06554	--	--	--	--	--	--	--	--	--
1.736	0.0131904	1.736	0.0177246	1.736	0.0255565	1.736	0.06554	--	--	--	--	--	--	--	--	--
1.737	0.0131904	1.737	0.0177246	1.737	0.0255565	1.737	0.06554	--	--	--	--	--	--	--	--	--
1.738	0.0136026	1.738	0.0177246	1.738	0.0255565	1.738	0.06554	--	--	--	--	--	--	--	--	--
1.739	0.0131904	1.739	0.0173124	1.739	0.0259687	1.739	0.06554	--	--	--	--	--	--	--	--	--
1.74	0.0136026	1.74	0.0173124	1.74	0.0259687	1.74	0.06554	--	--	--	--	--	--	--	--	--
1.741	0.0136026	1.741	0.0173124	1.741	0.0263809	1.741	0.06554	--	--	--	--	--	--	--	--	--
1.742	0.0136026	1.742	0.0173124	1.742	0.0263809	1.742	0.06554	--	--	--	--	--	--	--	--	--
1.743	0.0136026	1.743	0.0173124	1.743	0.0263809	1.743	0.0647156	--	--	--	--	--	--	--	--	--
1.744	0.0136026	1.744	0.0169002	1.744	0.0263809	1.744	0.0647156	--	--	--	--	--	--	--	--	--
1.745	0.0136026	1.745	0.0169002	1.745	0.0263809	1.745	0.0647156	--	--	--	--	--	--	--	--	--
1.746	0.0136026	1.746	0.016488	1.746	0.0263809	1.746	0.0647156	--	--	--	--	--	--	--	--	--
1.747	0.0136026	1.747	0.016488	1.747	0.0263809	1.747	0.0647156	--	--	--	--	--	--	--	--	--
1.748	0.0131904	1.748	0.016488	1.748	0.0263809	1.748	0.0647156	--	--	--	--	--	--	--	--	--
1.749	0.0131904	1.749	0.016488	1.749	0.0263809	1.749	0.0647156	--	--	--	--	--	--	--	--	--
1.75	0.0131904	1.75	0.016488	1.75	0.0263809	1.75	0.0643034	--	--	--	--	--	--	--	--	--
1.751	0.0131904	1.751	0.016488	1.751	0.0263809	1.751	0.0643034	--	--	--	--	--	--	--	--	--
1.752	0.0136026	1.752	0.016488	1.752	0.0263809	1.752	0.0643034	--	--	--	--	--	--	--	--	--
1.753	0.0136026	1.753	0.016488	1.753	0.0263809	1.753	0.0651278	--	--	--	--	--	--	--	--	--
1.754	0.0136026	1.754	0.016488	1.754	0.0263809	1.754	0.06554	--	--	--	--	--	--	--	--	--
1.755	0.0136026	1.755	0.0160758	1.755	0.0263809	1.755	0.06554	--	--	--	--	--	--	--	--	--
1.756	0.0136026	1.756	0.0160758	1.756	0.0263809	1.756	0.06554	--	--	--	--	--	--	--	--	--
1.757	0.0136026	1.757	0.0160758	1.757	0.0267931	1.757	0.06554	--	--	--	--	--	--	--	--	--
1.758	0.0131904	1.758	0.0160758	1.758	0.0267931	1.758	0.0651278	--	--	--	--	--	--	--	--	--
1.759	0.0131904	1.759	0.0160758	1.759	0.0267931	1.759	0.0651278	--	--	--	--	--	--	--	--	--
1.76	0.0131904	1.76	0.0156636	1.76	0.0267931	1.76	0.0651278	--	--	--	--	--	--	--	--	--
1.761	0.0131904	1.761	0.0156636	1.761	0.0267931	1.761	0.0651278	--	--	--	--	--	--	--	--	--
1.762	0.0131904	1.762	0.0156636	1.762	0.0267931	1.762	0.06554	--	--	--	--	--	--	--	--	--
1.763	0.0131904	1.763	0.0160758	1.763	0.0263809	1.763	0.06554	--	--	--	--	--	--	--	--	--
1.764	0.0131904	1.764	0.0156636	1.764	0.0263809	1.764	0.0659522	--	--	--	--	--	--	--	--	--
1.765	0.0131904	1.765	0.0156636	1.765	0.0263809	1.765	0.0659522	--	--	--	--	--	--	--	--	--
1.766	0.0131904	1.766	0.0156636	1.766	0.0263809	1.766	0.0663644	--	--	--	--	--	--	--	--	--
1.767	0.0131904	1.767	0.0156636	1.767	0.0259687	1.767	0.0663644	--	--	--	--	--	--	--	--	--
1.768	0.0131904	1.768	0.0156636	1.768	0.0259687	1.768	0.0667766	--	--	--	--	--	--	--	--	--
1.769	0.0127782	1.769	0.0156636	1.769	0.0259687	1.769	0.0667766	--	--	--	--	--	--	--	--	--
1.77	0.0127782	1.77	0.0156636	1.77	0.0263809	1.77	0.0667766	--	--	--	--	--	--	--	--	--
1.771	0.0127782	1.771	0.0152514	1.771	0.0263809	1.771	0.0667766	--	--	--	--	--	--	--	--	--
1.772	0.0127782	1.772	0.0152514	1.772	0.0263809	1.772	0.0671888	--	--	--	--	--	--	--	--	--
1.773	0.0127782	1.773	0.0152514	1.773	0.0263809	1.773	0.0671888	--	--	--	--	--	--	--	--	--
1.774	0.0127782	1.774	0.0152514	1.774	0.0263809	1.774	0.0680132	--	--	--	--	--	--	--	--	--
1.775	0.0127782	1.775	0.0152514	1.775	0.0263809	1.775	0.0684254	--	--	--	--	--	--	--	--	--
1.776	0.0127782	1.776	0.0156636	1.776	0.0263809	1.776	0.0684254	--	--	--	--	--	--	--	--	--
1.777	0.0127782	1.777	0.0156636	1.777	0.0263809	1.777	0.0684254	--	--	--	--	--	--	--	--	--
1.778	0.0127782	1.778	0.0156636	1.778	0.0263809	1.778	0.0684254	--	--	--	--	--	--	--	--	--
1.779	0.0127782	1.779	0.0156636	1.779	0.0263809	1.779	0.0684254	--	--	--	--	--	--	--	--	--
1.78	0.0127782	1.78	0.0160758	1.78	0.0267931	1.78	0.0688376	--	--	--	--	--	--	--	--	--
1.781	0.0127782	1.781	0.0160758	1.781	0.0263809	1.781	0.0684254	--	--	--	--	--	--	--	--	--
1.782	0.0127782	1.782	0.0160758	1.782	0.0263809	1.782	0.0688376	--	--	--	--	--	--	--	--	--
1.783	0.0127782	1.783	0.0160758	1.783	0.0259687	1.783	0.0688376	--	--	--	--	--	--	--	--	--
1.784	0.0127782	1.784	0.0160758	1.784	0.0259687	1.784	0.0688376	--	--	--	--	--	--	--	--	--
1.785	0.0127782	1.785	0.0160758	1.785	0.0255565	1.785	0.0692498	--	--	--	--	--	--	--	--	--
1.786	0.0127782	1.786	0.0160758	1.786	0.0255565	1.786	0.0692498	--	--	--	--	--	--	--	--	--
1.787	0.0127782	1.787	0.0160758	1.787	0.0255565	1.787	0.0688376	--	--	--	--	--	--	--	--	--
1.788	0.0127782	1.788	0.0160758	1.788	0.0255565	1.788	0.0688376	--	--	--	--	--	--	--	--	--
1.789	0.0131904	1.789	0.0160758	1.789	0.0255565	1.789	0.0688376	--	--	--	--	--	--	--	--	--
1.79	0.0131904	1.79	0.0160758	1.79	0.0255565	1.79	0.0684254	--	--	--	--	--	--	--	--	--
1.791	0.0131904	1.791	0.0160758	1.791	0.0255565	1.791	0.0688376	--	--	--	--	--	--	--	--	--
1.792	0.0131904	1.792	0.0160758	1.792	0.0255565	1.792	0.0684254	--	--	--	--	--	--	--	--	--
1.793	0.0131904	1.793	0.0160758	1.793	0.0255565	1.793	0.0680132	--	--	--	--	--	--	--	--	--
1.794	0.0131904	1.794	0.0160758	1.794	0.0255565	1.794	0.067601	--	--	--	--	--	--	--	--	--
1.795	0.0131904	1.795	0.0160758	1.795	0.0259687	1.795	0.067601	--	--	--	--	--	--	--	--	--
1.796	0.0131904	1.796	0.0160758	1.796	0.0255565	1.796	0.067601	--	--	--	--	--	--	--	--	--
1.797	0.0131904	1.797	0.0160758	1.797	0.0251443	1.797	0.0680132	--	--	--	--	--	--	--	--	--
1.798	0.0131904	1.798	0.0156636	1.798	0.0251443	1.798	0.0680132	--	--	--	--	--	--	--	--	--
1.799	0.0131904	1.799	0.0156636	1.799	0.0251443	1.799	0.0684254	--	--	--	--	--	--	--	--	--
1.8	0.0131904	1.8	0.0156636	1.8	0.0251443	1.8	0.0680132	--	--	--	--	--	--	--	--	--
1.801	0.0136026	1.801	0.0156636	1.801	0.0251443	1.801	0.0684254	--	--	--	--	--	--	--	--	--
1.802	0.0136026	1.802	0.0152514	1.802	0.0251443	1.802	0.0684254	--	--	--	--	--	--	--	--	--
1.803	0.0136026	1.803	0.0152514	1.803	0.0251443	1.803	0.0684254	--	--	--	--	--	--	--	--	--
1.804	0.0131904	1.804	0.0152514	1.804	0.0251443	1.804	0.0684254	--	--	--	--	--	--	--	--	--
1.805	0.0131904	1.805	0.0148392	1.805	0.0251443	1.805	0.0680132	--	--	--	--	--	--	--	--	--
1.806	0.0131904	1.806	0.0148392	1.806	0.0251443	1.806	0.0680132	--	--	--	--	--	--	--	--	--
1.807	0.0131904	1.807	0.0148392	1.807	0.0251443	1.807	0.0680132	--	--	--	--	--	--	--	--	--
1.808	0.0131904	1.808	0.0148392	1.808	0.0251443	1.808	0.0680132	--	--	--	--	--	--	--	--	--
1.809	0.0131904	1.809	0.0148392	1.809	0.0251443	1.809	0.0684254	--	--	--	--	--	--	--	--	--
1.81	0.0131904	1.81	0.0148392	1.81	0.0251443	1.81	0.0680132	--	--	--	--	--	--	--	--	--
1.811	0.0131904	1.811	0.0148392	1.811	0.0255565	1.811	0.0680132	--	--	--	--	--	--	--	--	--
1.812	0.0131904	1.812	0.0148392	1.812	0.0255565	1.812	0.067601	--	--	--	--	--	--	--	--	--
1.813	0.0131904	1.813	0.014427	1.813	0.0255565	1.813	0.067601	--	--	--	--	--	--	--	--	--
1.814	0.0131904	1.814	0.014427	1.814	0.0255565	1.814	0.067601	--	--	--	--	--	--	--	--	--
1.815	0.0131904	1.815	0.0148392	1.815	0.0255565	1.815	0.0667766	--	--	--	--	--	--	--	--	--
1.816	0.0131904	1.816	0.0148392	1.816	0.0255565	1.816	0.0667766	--	--	--	--	--	--	--	--	--
1.817	0.0131904	1.817	0.0148392	1.817	0.0255565	1.817	0.0667766	--	--	--	--	--	--	--	--	--
1.818	0.0131904	1.818	0.0148392	1.818	0.0255565	1.818	0.0667766	--	--	--	--	--	--	--	--	--
1.819	0.0131904	1.819	0.0148392	1.819	0.0255565	1.819	0.0659522	--	--	--	--	--	--	--	--	--
1.82	0.0131904	1.82	0.0148392	1.82	0.0255565	1.82	0.0659522	--	--	--	--	--	--	--	--	--
1.821	0.0131904	1.821	0.0148392	1.821	0.0255565	1.821	0.0659522	--	--	--	--	--	--	--	--	--
1.822	0.0131904	1.822	0.0152514	1.822	0.0255565	1.822	0.0659522	--	--	--	--	--	--	--	--	--
1.823	0.0131904	1.823	0.0152514	1.823	0.0255565	1.823	0.0659522	--	--	--	--	--	--	--	--	--
1.824	0.0131904	1.824	0.0152514	1.824	0.0255565	1.824	0.06554	--	--	--	--	--	--	--	--	--
1.825	0.0131904	1.825	0.0152514	1.825	0.0255565	1.825	0.06554	--	--	--	--	--	--	--	--	--
1.826	0.0131904	1.826	0.0152514	1.826	0.0259687	1.826	0.06554	--	--	--	--	--	--	--	--	--
1.827	0.0131904	1.827	0.0152514	1.827	0.0259687	1.827	0.0651278	--	--	--	--	--	--	--	--	--
1.828	0.0131904	1.828	0.0152514	1.828	0.0259687	1.828	0.0651278	--	--	--	--	--	--	--	--	--
1.829	0.0131904	1.829	0.0152514	1.829	0.0259687	1.829	0.0647156	--	--	--	--	--	--	--	--	--
1.83	0.0131904	1.83	0.0152514	1.83	0.0259687	1.83	0.0647156	--	--	--	--	--	--	--	--	--
1.831	0.0131904	1.831	0.0152514	1.831	0.0259687	1.831	0.0647156	--	--	--	--	--	--	--	--	--
1.832	0.0127782	1.832	0.0152514	1.832	0.0259687	1.832	0.0643034	--	--	--	--	--	--	--	--	--
1.833	0.0127782	1.833	0.0152514	1.833	0.0259687	1.833	0.0643034	--	--	--	--	--	--	--	--	--
1.834	0.0127782	1.834	0.0152514	1.834	0.0259687	1.834	0.0647156	--	--	--	--	--	--	--	--	--
1.835	0.0127782	1.835	0.0152514	1.835	0.0259687	1.835	0.0643034	--	--	--	--	--	--	--	--	--
1.836	0.0127782	1.836	0.0152514	1.836	0.0259687	1.836	0.0643034	--	--	--	--	--	--	--	--	--
1.837	0.0127782	1.837	0.0152514	1.837	0.0259687	1.837	0.0643034	--	--	--	--	--	--	--	--	--
1.838	0.0127782	1.838	0.0156636	1.838	0.0259687	1.838	0.0643034	--	--	--	--	--	--	--	--	--
1.839	0.0127782	1.839	0.0156636	1.839	0.0259687	1.839	0.0638912	--	--	--	--	--	--	--	--	--
1.84	0.0127782	1.84	0.0156636	1.84	0.0259687	1.84	0.0643034	--	--	--	--	--	--	--	--	--
1.841	0.0127782	1.841	0.0152514	1.841	0.0259687	1.841	0.0638912	--	--	--	--	--	--	--	--	--
1.842	0.0127782	1.842	0.0152514	1.842	0.0259687	1.842	0.0638912	--	--	--	--	--	--	--	--	--
1.843	0.0127782	1.843	0.0152514	1.843	0.0259687	1.843	0.063479	--	--	--	--	--	--	--	--	--
1.844	0.0127782	1.844	0.0152514	1.844	0.0259687	1.844	0.063479	--	--	--	--	--	--	--	--	--
1.845	0.0127782	1.845	0.0152514	1.845	0.0259687	1.845	0.063479	--	--	--	--	--	--	--	--	--
1.846	0.0127782	1.846	0.0152514	1.846	0.0259687	1.846	0.063479	--	--	--	--	--	--	--	--	--
1.847	0.0127782	1.847	0.0152514	1.847	0.0255565	1.847	0.063479	--	--	--	--	--	--	--	--	--
1.848	0.0127782	1.848	0.0152514	1.848	0.0255565	1.848	0.063479	--	--	--	--	--	--	--	--	--
1.849	0.0127782	1.849	0.0152514	1.849	0.0251443	1.849	0.0630668	--	--	--	--	--	--	--	--	--
1.85	0.0127782	1.85	0.0152514	1.85	0.0255565	1.85	0.0626546	--	--	--	--	--	--	--	--	--
1.851	0.012366	1.851	0.0152514	1.851	0.0255565	1.851	0.0626546	--	--	--	--	--	--	--	--	--
1.852	0.012366	1.852	0.0152514	1.852	0.0255565	1.852	0.0622424	--	--	--	--	--	--	--	--	--
1.853	0.012366	1.853	0.0152514	1.853	0.0255565	1.853	0.0622424	--	--	--	--	--	--	--	--	--
1.854	0.012366	1.854	0.0152514	1.854	0.0251443	1.854	0.0622424	--	--	--	--	--	--	--	--	--
1.855	0.012366	1.855	0.0156636	1.855	0.0251443	1.855	0.0622424	--	--	--	--	--	--	--	--	--
1.856	0.012366	1.856	0.0156636	1.856	0.0255565	1.856	0.0626546	--	--	--	--	--	--	--	--	--
1.857	0.012366	1.857	0.0156636	1.857	0.0255565	1.857	0.0626546	--	--	--	--	--	--	--	--	--
1.858	0.012366	1.858	0.0156636	1.858	0.0255565	1.858	0.0626546	--	--	--	--	--	--	--	--	--
1.859	0.012366	1.859	0.0156636	1.859	0.0255565	1.859	0.0626546	--	--	--	--	--	--	--	--	--
1.86	0.012366	1.86	0.0156636	1.86	0.0255565	1.86	0.063479	--	--	--	--	--	--	--	--	--
1.861	0.012366	1.861	0.0156636	1.861	0.0255565	1.861	0.0638912	--	--	--	--	--	--	--	--	--
1.862	0.012366	1.862	0.0156636	1.862	0.0255565	1.862	0.0638912	--	--	--	--	--	--	--	--	--
1.863	0.012366	1.863	0.0156636	1.863	0.0255565	1.863	0.0643034	--	--	--	--	--	--	--	--	--
1.864	0.012366	1.864	0.0156636	1.864	0.0251443	1.864	0.0638912	--	--	--	--	--	--	--	--	--
1.865	0.012366	1.865	0.0156636	1.865	0.0251443	1.865	0.0638912	--	--	--	--	--	--	--	--	--
1.866	0.012366	1.866	0.0156636	1.866	0.0251443	1.866	0.0643034	--	--	--	--	--	--	--	--	--
1.867	0.0119538	1.867	0.0156636	1.867	0.0251443	1.867	0.0643034	--	--	--	--	--	--	--	--	--
1.868	0.012366	1.868	0.0156636	1.868	0.0251443	1.868	0.0643034	--	--	--	--	--	--	--	--	--
1.869	0.012366	1.869	0.0156636	1.869	0.0251443	1.869	0.0643034	--	--	--	--	--	--	--	--	--
1.87	0.012366	1.87	0.0156636	1.87	0.0251443	1.87	0.0638912	--	--	--	--	--	--	--	--	--
1.871	0.012366	1.871	0.0156636	1.871	0.0251443	1.871	0.0643034	--	--	--	--	--	--	--	--	--
1.872	0.012366	1.872	0.0156636	1.872	0.0255565	1.872	0.0643034	--	--	--	--	--	--	--	--	--
1.873	0.012366	1.873	0.0156636	1.873	0.0255565	1.873	0.0643034	--	--	--	--	--	--	--	--	--
1.874	0.012366	1.874	0.0156636	1.874	0.0255565	1.874	0.0643034	--	--	--	--	--	--	--	--	--
1.875	0.012366	1.875	0.0156636	1.875	0.0255565	1.875	0.0643034	--	--	--	--	--	--	--	--	--
1.876	0.012366	1.876	0.0156636	1.876	0.0255565	1.876	0.0643034	--	--	--	--	--	--	--	--	--
1.877	0.012366	1.877	0.0156636	1.877	0.0255565	1.877	0.0643034	--	--	--	--	--	--	--	--	--
1.878	0.012366	1.878	0.0156636	1.878	0.0255565	1.878	0.0643034	--	--	--	--	--	--	--	--	--
1.879	0.012366	1.879	0.0156636	1.879	0.0255565	1.879	0.0643034	--	--	--	--	--	--	--	--	--
1.88	0.012366	1.88	0.0160758	1.88	0.0251443	1.88	0.0638912	--	--	--	--	--	--	--	--	--
1.881	0.012366	1.881	0.0160758	1.881	0.0247321	1.881	0.0638912	--	--	--	--	--	--	--	--	--
1.882	0.012366	1.882	0.0160758	1.882	0.0247321	1.882	0.0638912	--	--	--	--	--	--	--	--	--
1.883	0.012366	1.883	0.0160758	1.883	0.0247321	1.883	0.0638912	--	--	--	--	--	--	--	--	--
1.884	0.012366	1.884	0.0160758	1.884	0.0247321	1.884	0.063479	--	--	--	--	--	--	--	--	--
1.885	0.012366	1.885	0.0160758	1.885	0.0247321	1.885	0.063479	--	--	--	--	--	--	--	--	--
1.886	0.012366	1.886	0.0160758	1.886	0.0247321	1.886	0.063479	--	--	--	--	--	--	--	--	--
1.887	0.012366	1.887	0.0160758	1.887	0.0247321	1.887	0.063479	--	--	--	--	--	--	--	--	--
1.888	0.012366	1.888	0.0160758	1.888	0.0247321	1.888	0.0630668	--	--	--	--	--	--	--	--	--
1.889	0.0119538	1.889	0.0160758	1.889	0.0247321	1.889	0.0630668	--	--	--	--	--	--	--	--	--
1.89	0.0119538	1.89	0.0160758	1.89	0.0247321	1.89	0.0630668	--	--	--	--	--	--	--	--	--
1.891	0.0119538	1.891	0.0156636	1.891	0.0247321	1.891	0.0626546	--	--	--	--	--	--	--	--	--
1.892	0.0119538	1.892	0.0156636	1.892	0.0247321	1.892	0.0630668	--	--	--	--	--	--	--	--	--
1.893	0.0119538	1.893	0.0156636	1.893	0.0247321	1.893	0.0630668	--	--	--	--	--	--	--	--	--
1.894	0.0119538	1.894	0.0156636	1.894	0.0247321	1.894	0.0630668	--	--	--	--	--	--	--	--	--
1.895	0.0119538	1.895	0.0156636	1.895	0.0243199	1.895	0.0630668	--	--	--	--	--	--	--	--	--
1.896	0.0119538	1.896	0.0156636	1.896	0.0243199	1.896	0.0630668	--	--	--	--	--	--	--	--	--
1.897	0.0119538	1.897	0.0156636	1.897	0.0243199	1.897	0.0630668	--	--	--	--	--	--	--	--	--
1.898	0.0119538	1.898	0.0156636	1.898	0.0239077	1.898	0.0630668	--	--	--	--	--	--	--	--	--
1.899	0.0119538	1.899	0.0156636	1.899	0.0239077	1.899	0.0626546	--	--	--	--	--	--	--	--	--
1.9	0.0115416	1.9	0.0152514	1.9	0.0239077	1.9	0.0626546	--	--	--	--	--	--	--	--	--
1.901	0.0115416	1.901	0.0152514	1.901	0.0239077	1.901	0.0626546	--	--	--	--	--	--	--	--	--
1.902	0.0115416	1.902	0.0152514	1.902	0.0239077	1.902	0.0626546	--	--	--	--	--	--	--	--	--
1.903	0.0111294	1.903	0.0152514	1.903	0.0239077	1.903	0.0626546	--	--	--	--	--	--	--	--	--
1.904	0.0111294	1.904	0.0152514	1.904	0.0239077	1.904	0.0630668	--	--	--	--	--	--	--	--	--
1.905	0.0111294	1.905	0.0152514	1.905	0.0239077	1.905	0.0630668	--	--	--	--	--	--	--	--	--
1.906	0.0111294	1.906	0.0152514	1.906	0.0243199	1.906	0.063479	--	--	--	--	--	--	--	--	--
1.907	0.0111294	1.907	0.0152514	1.907	0.0243199	1.907	0.0638912	--	--	--	--	--	--	--	--	--
1.908	0.0111294	1.908	0.0152514	1.908	0.0247321	1.908	0.0638912	--	--	--	--	--	--	--	--	--
1.909	0.0111294	1.909	0.0152514	1.909	0.0247321	1.909	0.0643034	--	--	--	--	--	--	--	--	--
1.91	0.0111294	1.91	0.0152514	1.91	0.0243199	1.91	0.0643034	--	--	--	--	--	--	--	--	--
1.911	0.0111294	1.911	0.0152514	1.911	0.0243199	1.911	0.0643034	--	--	--	--	--	--	--	--	--
1.912	0.0111294	1.912	0.0152514	1.912	0.0243199	1.912	0.0643034	--	--	--	--	--	--	--	--	--
1.913	0.0111294	1.913	0.0152514	1.913	0.0247321	1.913	0.0638912	--	--	--	--	--	--	--	--	--
1.914	0.0111294	1.914	0.0152514	1.914	0.0247321	1.914	0.063479	--	--	--	--	--	--	--	--	--
1.915	0.0111294	1.915	0.0152514	1.915	0.0247321	1.915	0.0630668	--	--	--	--	--	--	--	--	--
1.916	0.0107172	1.916	0.0152514	1.916	0.0247321	1.916	0.0630668	--	--	--	--	--	--	--	--	--
1.917	0.0107172	1.917	0.0152514	1.917	0.0247321	1.917	0.0630668	--	--	--	--	--	--	--	--	--
1.918	0.0107172	1.918	0.0152514	1.918	0.0247321	1.918	0.0626546	--	--	--	--	--	--	--	--	--
1.919	0.0107172	1.919	0.0152514	1.919	0.0247321	1.919	0.0626546	--	--	--	--	--	--	--	--	--
1.92	0.010305	1.92	0.0152514	1.92	0.0247321	1.92	0.0626546	--	--	--	--	--	--	--	--	--
1.921	0.010305	1.921	0.0152514	1.921	0.0247321	1.921	0.0626546	--	--	--	--	--	--	--	--	--
1.922	0.010305	1.922	0.0152514	1.922	0.0247321	1.922	0.0626546	--	--	--	--	--	--	--	--	--
1.923	0.010305	1.923	0.0152514	1.923	0.0247321	1.923	0.0626546	--	--	--	--	--	--	--	--	--
1.924	0.010305	1.924	0.0152514	1.924	0.0247321	1.924	0.0626546	--	--	--	--	--	--	--	--	--
1.925	0.010305	1.925	0.0152514	1.925	0.0247321	1.925	0.0626546	--	--	--	--	--	--	--	--	--
1.926	0.010305	1.926	0.0152514	1.926	0.0247321	1.926	0.0622424	--	--	--	--	--	--	--	--	--
1.927	0.010305	1.927	0.0152514	1.927	0.0247321	1.927	0.0618302	--	--	--	--	--	--	--	--	--
1.928	0.010305	1.928	0.0148392	1.928	0.0247321	1.928	0.061418	--	--	--	--	--	--	--	--	--
1.929	0.010305	1.929	0.0148392	1.929	0.0247321	1.929	0.061418	--	--	--	--	--	--	--	--	--
1.93	0.010305	1.93	0.0148392	1.93	0.0247321	1.93	0.0618302	--	--	--	--	--	--	--	--	--
1.931	0.010305	1.931	0.0148392	1.931	0.0247321	1.931	0.0618302	--	--	--	--	--	--	--	--	--
1.932	0.010305	1.932	0.0148392	1.932	0.0247321	1.932	0.0618302	--	--	--	--	--	--	--	--	--
1.933	0.010305	1.933	0.0148392	1.933	0.0247321	1.933	0.0618302	--	--	--	--	--	--	--	--	--
1.934	0.010305	1.934	0.0148392	1.934	0.0247321	1.934	0.0618302	--	--	--	--	--	--	--	--	--
1.935	0.010305	1.935	0.0148392	1.935	0.0247321	1.935	0.0618302	--	--	--	--	--	--	--	--	--
1.936	0.010305	1.936	0.0148392	1.936	0.0247321	1.936	0.0618302	--	--	--	--	--	--	--	--	--
1.937	0.010305	1.937	0.0148392	1.937	0.0247321	1.937	0.0622424	--	--	--	--	--	--	--	--	--
1.938	0.010305	1.938	0.0148392	1.938	0.0247321	1.938	0.0622424	--	--	--	--	--	--	--	--	--
1.939	0.010305	1.939	0.0148392	1.939	0.0247321	1.939	0.0622424	--	--	--	--	--	--	--	--	--
1.94	0.010305	1.94	0.0148392	1.94	0.0247321	1.94	0.0622424	--	--	--	--	--	--	--	--	--
1.941	0.010305	1.941	0.0148392	1.941	0.0247321	1.941	0.0622424	--	--	--	--	--	--	--	--	--
1.942	0.010305	1.942	0.0148392	1.942	0.0247321	1.942	0.0622424	--	--	--	--	--	--	--	--	--
1.943	0.010305	1.943	0.0148392	1.943	0.0247321	1.943	0.0626546	--	--	--	--	--	--	--	--	--
1.944	0.00989283	1.944	0.0148392	1.944	0.0247321	1.944	0.0626546	--	--	--	--	--	--	--	--	--
1.945	0.00989283	1.945	0.0148392	1.945	0.0247321	1.945	0.0626546	--	--	--	--	--	--	--	--	--
1.946	0.00989283	1.946	0.0148392	1.946	0.0247321	1.946	0.0626546	--	--	--	--	--	--	--	--	--
1.947	0.010305	1.947	0.0148392	1.947	0.0247321	1.947	0.0630668	--	--	--	--	--	--	--	--	--
1.948	0.010305	1.948	0.0148392	1.948	0.0247321	1.948	0.0626546	--	--	--	--	--	--	--	--	--
1.949	0.010305	1.949	0.0148392	1.949	0.0251443	1.949	0.0626546	--	--	--	--	--	--	--	--	--
1.95	0.010305	1.95	0.0148392	1.95	0.0251443	1.95	0.0630668	--	--	--	--	--	--	--	--	--
1.951	0.00989283	1.951	0.0148392	1.951	0.0251443	1.951	0.0630668	--	--	--	--	--	--	--	--	--
1.952	0.00989283	1.952	0.0148392	1.952	0.0251443	1.952	0.0630668	--	--	--	--	--	--	--	--	--
1.953	0.00989283	1.953	0.0148392	1.953	0.0255565	1.953	0.0630668	--	--	--	--	--	--	--	--	--
1.954	0.00989283	1.954	0.0148392	1.954	0.0255565	1.954	0.0630668	--	--	--	--	--	--	--	--	--
1.955	0.00989283	1.955	0.0148392	1.955	0.0251443	1.955	0.0630668	--	--	--	--	--	--	--	--	--
1.956	0.00989283	1.956	0.0148392	1.956	0.0251443	1.956	0.0630668	--	--	--	--	--	--	--	--	--
1.957	0.00989283	1.957	0.0148392	1.957	0.0251443	1.957	0.0630668	--	--	--	--	--	--	--	--	--
1.958	0.00989283	1.958	0.0148392	1.958	0.0251443	1.958	0.0630668	--	--	--	--	--	--	--	--	--
1.959	0.00989283	1.959	0.0148392	1.959	0.0251443	1.959	0.0630668	--	--	--	--	--	--	--	--	--
1.96	0.00989283	1.96	0.0148392	1.96	0.0247321	1.96	0.0630668	--	--	--	--	--	--	--	--	--
1.961	0.00989283	1.961	0.0148392	1.961	0.0247321	1.961	0.063479	--	--	--	--	--	--	--	--	--
1.962	0.00989283	1.962	0.0148392	1.962	0.0247321	1.962	0.063479	--	--	--	--	--	--	--	--	--
1.963	0.00989283	1.963	0.0148392	1.963	0.0247321	1.963	0.063479	--	--	--	--	--	--	--	--	--
1.964	0.00989283	1.964	0.0148392	1.964	0.0247321	1.964	0.063479	--	--	--	--	--	--	--	--	--
1.965	0.00989283	1.965	0.0148392	1.965	0.0247321	1.965	0.063479	--	--	--	--	--	--	--	--	--
1.966	0.00989283	1.966	0.0148392	1.966	0.0247321	1.966	0.063479	--	--	--	--	--	--	--	--	--
1.967	0.010305	1.967	0.0148392	1.967	0.0247321	1.967	0.063479	--	--	--	--	--	--	--	--	--
1.968	0.010305	1.968	0.0148392	1.968	0.0247321	1.968	0.063479	--	--	--	--	--	--	--	--	--
1.969	0.010305	1.969	0.0148392	1.969	0.0247321	1.969	0.063479	--	--	--	--	--	--	--	--	--
1.97	0.010305	1.97	0.0148392	1.97	0.0247321	1.97	0.063479	--	--	--	--	--	--	--	--	--
1.971	0.010305	1.971	0.0148392	1.971	0.0247321	1.971	0.0638912	--	--	--	--	--	--	--	--	--
1.972	0.010305	1.972	0.014427	1.972	0.0247321	1.972	0.0638912	--	--	--	--	--	--	--	--	--
1.973	0.010305	1.973	0.0140148	1.973	0.0247321	1.973	0.0638912	--	--	--	--	--	--	--	--	--
1.974	0.010305	1.974	0.0140148	1.974	0.0247321	1.974	0.0643034	--	--	--	--	--	--	--	--	--
1.975	0.010305	1.975	0.0140148	1.975	0.0247321	1.975	0.0638912	--	--	--	--	--	--	--	--	--
1.976	0.010305	1.976	0.0140148	1.976	0.0247321	1.976	0.0638912	--	--	--	--	--	--	--	--	--
1.977	0.010305	1.977	0.0140148	1.977	0.0247321	1.977	0.0638912	--	--	--	--	--	--	--	--	--
1.978	0.010305	1.978	0.0140148	1.978	0.0247321	1.978	0.0638912	--	--	--	--	--	--	--	--	--
1.979	0.010305	1.979	0.0140148	1.979	0.0247321	1.979	0.0638912	--	--	--	--	--	--	--	--	--
1.98	0.010305	1.98	0.0140148	1.98	0.0247321	1.98	0.0643034	--	--	--	--	--	--	--	--	--
1.981	0.010305	1.981	0.0140148	1.981	0.0243199	1.981	0.0647156	--	--	--	--	--	--	--	--	--
1.982	0.00989283	1.982	0.0140148	1.982	0.0243199	1.982	0.0647156	--	--	--	--	--	--	--	--	--
1.983	0.00989283	1.983	0.0140148	1.983	0.0234955	1.983	0.0647156	--	--	--	--	--	--	--	--	--
1.984	0.00989283	1.984	0.0140148	1.984	0.0234955	1.984	0.0651278	--	--	--	--	--	--	--	--	--
1.985	0.00989283	1.985	0.0140148	1.985	0.0239077	1.985	0.0651278	--	--	--	--	--	--	--	--	--
1.986	0.00989283	1.986	0.0140148	1.986	0.0239077	1.986	0.06554	--	--	--	--	--	--	--	--	--
1.987	0.00989283	1.987	0.0140148	1.987	0.0234955	1.987	0.0651278	--	--	--	--	--	--	--	--	--
1.988	0.00989283	1.988	0.0140148	1.988	0.0234955	1.988	0.0651278	--	--	--	--	--	--	--	--	--
1.989	0.00989283	1.989	0.0140148	1.989	0.0234955	1.989	0.0651278	--	--	--	--	--	--	--	--	--
1.99	0.00989283	1.99	0.0140148	1.99	0.0234955	1.99	0.0651278	--	--	--	--	--	--	--	--	--
1.991	0.00948063	1.991	0.0140148	1.991	0.0234955	1.991	0.0651278	--	--	--	--	--	--	--	--	--
1.992	0.00906843	1.992	0.014427	1.992	0.0234955	1.992	0.0647156	--	--	--	--	--	--	--	--	--
1.993	0.00906843	1.993	0.014427	1.993	0.0234955	1.993	0.0647156	--	--	--	--	--	--	--	--	--
1.994	0.00906843	1.994	0.014427	1.994	0.0234955	1.994	0.0647156	--	--	--	--	--	--	--	--	--
1.995	0.00906843	1.995	0.014427	1.995	0.0230833	1.995	0.0647156	--	--	--	--	--	--	--	--	--
1.996	0.00906843	1.996	0.014427	1.996	0.0230833	1.996	0.0647156	--	--	--	--	--	--	--	--	--
1.997	0.00906843	1.997	0.014427	1.997	0.0230833	1.997	0.0643034	--	--	--	--	--	--	--	--	--
1.998	0.00906843	1.998	0.014427	1.998	0.0234955	1.998	0.0643034	--	--	--	--	--	--	--	--	--
1.999	0.00906843	1.999	0.014427	1.999	0.0230833	1.999	0.0643034	--	--	--	--	--	--	--	--	--
[truncated: 8,000 more rows]
