# Supplementary material for: Equivalence and its invalidation between non-Markovian and Markovian spreading dynamics on complex networks
Source: Nat Commun. 2019 Aug 23;10:3748. doi: 10.1038/s41467-019-11763-z (PMC6707263; doi:10.1038/s41467-019-11763-z)
Supplement: Supplementary file 3 — Source Data [file 41467_2019_11763_MOESM3_ESM.zip › data/Supplementary_Figure_5/sFig5_II_Random_i.dat]

0	1.8933	0	1.7089	0	1.2244	0	1.91249	0	1.69977	0	1.19844	--
1E-3	1.8929	1E-3	1.7093	1E-3	1.2247	0.01	1.91172	0.01	1.69909	0.01	1.19797	--
0.002	1.8929	0.002	1.7106	0.002	1.2248	0.02	1.90943	0.02	1.69705	0.02	1.19653	--
0.003	1.8937	0.003	1.7108	0.003	1.2243	0.03	1.90562	0.03	1.69366	0.03	1.19414	--
0.004	1.8941	0.004	1.7109	0.004	1.2249	0.04	1.90029	0.04	1.68892	0.04	1.1908	--
0.005	1.8933	0.005	1.7105	0.005	1.2248	0.05	1.89346	0.05	1.68286	0.05	1.18652	--
0.006	1.8929	0.006	1.7113	0.006	1.2237	0.06	1.88515	0.06	1.67547	0.06	1.18131	--
0.007	1.8929	0.007	1.7116	0.007	1.2247	0.07	1.87537	0.07	1.66678	0.07	1.17519	--
0.008	1.8927	0.008	1.7115	0.008	1.224	0.08	1.86416	0.08	1.65681	0.08	1.16816	--
0.009	1.8929	0.009	1.7101	0.009	1.2241	0.09	1.85152	0.09	1.64558	0.09	1.16024	--
0.01	1.8919	0.01	1.7092	0.01	1.2242	0.1	1.83751	0.1	1.63312	0.1	1.15146	--
0.011	1.8907	0.011	1.7098	0.011	1.2247	0.11	1.82214	0.11	1.61947	0.11	1.14183	--
0.012	1.8903	0.012	1.7089	0.012	1.2249	0.12	1.80545	0.12	1.60464	0.12	1.13137	--
0.013	1.8896	0.013	1.7086	0.013	1.2248	0.13	1.78749	0.13	1.58867	0.13	1.12012	--
0.014	1.8897	0.014	1.7081	0.014	1.2243	0.14	1.76829	0.14	1.57161	0.14	1.10808	--
0.015	1.8892	0.015	1.707	0.015	1.2243	0.15	1.7479	0.15	1.55348	0.15	1.09531	--
0.016	1.889	0.016	1.7058	0.016	1.2242	0.16	1.72636	0.16	1.53434	0.16	1.08181	--
0.017	1.8887	0.017	1.705	0.017	1.2252	0.17	1.70373	0.17	1.51422	0.17	1.06763	--
0.018	1.8885	0.018	1.704	0.018	1.2243	0.18	1.68004	0.18	1.49317	0.18	1.05278	--
0.019	1.8873	0.019	1.7038	0.019	1.2243	0.19	1.65536	0.19	1.47124	0.19	1.03732	--
0.02	1.8874	0.02	1.7028	0.02	1.2231	0.2	1.62974	0.2	1.44847	0.2	1.02126	--
0.021	1.8869	0.021	1.7023	0.021	1.2235	0.21	1.60324	0.21	1.42491	0.21	1.00465	--
0.022	1.8862	0.022	1.7021	0.022	1.2227	0.22	1.5759	0.22	1.40061	0.22	0.987523	--
0.023	1.8862	0.023	1.7022	0.023	1.2229	0.23	1.54779	0.23	1.37563	0.23	0.969909	--
0.024	1.8852	0.024	1.7012	0.024	1.2223	0.24	1.51897	0.24	1.35001	0.24	0.951847	--
0.025	1.8856	0.025	1.7008	0.025	1.2229	0.25	1.48949	0.25	1.32381	0.25	0.933374	--
0.026	1.8857	0.026	1.7007	0.026	1.222	0.26	1.45941	0.26	1.29708	0.26	0.914528	--
0.027	1.8869	0.027	1.701	0.027	1.2213	0.27	1.4288	0.27	1.26988	0.27	0.895346	--
0.028	1.8877	0.028	1.7023	0.028	1.2204	0.28	1.39771	0.28	1.24225	0.28	0.875865	--
0.029	1.8877	0.029	1.7017	0.029	1.2203	0.29	1.36621	0.29	1.21425	0.29	0.856124	--
0.03	1.8876	0.03	1.7011	0.03	1.2198	0.3	1.33435	0.3	1.18593	0.3	0.836158	--
0.031	1.887	0.031	1.7005	0.031	1.2189	0.31	1.30219	0.31	1.15735	0.31	0.816004	--
0.032	1.8859	0.032	1.7003	0.032	1.2179	0.32	1.26979	0.32	1.12855	0.32	0.7957	--
0.033	1.8844	0.033	1.6995	0.033	1.2165	0.33	1.2372	0.33	1.09959	0.33	0.775281	--
0.034	1.8831	0.034	1.6988	0.034	1.2164	0.34	1.20449	0.34	1.07051	0.34	0.754781	--
0.035	1.8831	0.035	1.6984	0.035	1.2169	0.35	1.1717	0.35	1.04137	0.35	0.734236	--
0.036	1.8821	0.036	1.6987	0.036	1.2163	0.36	1.1389	0.36	1.01222	0.36	0.713679	--
0.037	1.8822	0.037	1.6975	0.037	1.2161	0.37	1.10612	0.37	0.983092	0.37	0.693143	--
0.038	1.8806	0.038	1.6969	0.038	1.2159	0.38	1.07344	0.38	0.954041	0.38	0.67266	--
0.039	1.8806	0.039	1.6971	0.039	1.2151	0.39	1.04088	0.39	0.925107	0.39	0.65226	--
0.04	1.8799	0.04	1.6977	0.04	1.2156	0.4	1.00851	0.4	0.896334	0.4	0.631973	--
0.041	1.8797	0.041	1.6973	0.041	1.2153	0.41	0.976359	0.41	0.867761	0.41	0.611827	--
0.042	1.8795	0.042	1.6961	0.042	1.2155	0.42	0.944479	0.42	0.839427	0.42	0.59185	--
0.043	1.8792	0.043	1.6944	0.043	1.2149	0.43	0.91291	0.43	0.811369	0.43	0.572067	--
0.044	1.8782	0.044	1.6946	0.044	1.215	0.44	0.88169	0.44	0.783622	0.44	0.552504	--
0.045	1.8784	0.045	1.6936	0.045	1.2151	0.45	0.850857	0.45	0.756218	0.45	0.533183	--
0.046	1.8771	0.046	1.6934	0.046	1.2148	0.46	0.820446	0.46	0.72919	0.46	0.514126	--
0.047	1.8764	0.047	1.6926	0.047	1.2129	0.47	0.790489	0.47	0.702565	0.47	0.495353	--
0.048	1.876	0.048	1.6926	0.048	1.213	0.48	0.761017	0.48	0.676371	0.48	0.476885	--
0.049	1.8745	0.049	1.6909	0.049	1.2129	0.49	0.732058	0.49	0.650633	0.49	0.458738	--
0.05	1.8744	0.05	1.6892	0.05	1.2118	0.5	0.703638	0.5	0.625374	0.5	0.440929	--
0.051	1.8744	0.051	1.6891	0.051	1.2119	0.51	0.675781	0.51	0.600615	0.51	0.423472	--
0.052	1.8734	0.052	1.6871	0.052	1.2111	0.52	0.648507	0.52	0.576375	0.52	0.406381	--
0.053	1.8725	0.053	1.6863	0.053	1.2108	0.53	0.621836	0.53	0.552671	0.53	0.389669	--
0.054	1.8717	0.054	1.6859	0.054	1.21	0.54	0.595786	0.54	0.529518	0.54	0.373344	--
0.055	1.8712	0.055	1.6854	0.055	1.2094	0.55	0.57037	0.55	0.506929	0.55	0.357418	--
0.056	1.8713	0.056	1.6846	0.056	1.2087	0.56	0.545602	0.56	0.484916	0.56	0.341897	--
0.057	1.8699	0.057	1.6847	0.057	1.208	0.57	0.521493	0.57	0.463488	0.57	0.326789	--
0.058	1.8688	0.058	1.685	0.058	1.207	0.58	0.49805	0.58	0.442653	0.58	0.312099	--
0.059	1.8677	0.059	1.6844	0.059	1.2063	0.59	0.47528	0.59	0.422416	0.59	0.29783	--
0.06	1.8672	0.06	1.6828	0.06	1.2051	0.6	0.453189	0.6	0.402782	0.6	0.283987	--
0.061	1.8662	0.061	1.6822	0.061	1.2052	0.61	0.431779	0.61	0.383754	0.61	0.270571	--
0.062	1.8641	0.062	1.6809	0.062	1.2053	0.62	0.411052	0.62	0.365332	0.62	0.257582	--
0.063	1.8636	0.063	1.6804	0.063	1.2042	0.63	0.391007	0.63	0.347516	0.63	0.245021	--
0.064	1.8625	0.064	1.6794	0.064	1.2036	0.64	0.371642	0.64	0.330305	0.64	0.232886	--
0.065	1.8619	0.065	1.6778	0.065	1.2031	0.65	0.352953	0.65	0.313695	0.65	0.221175	--
0.066	1.8616	0.066	1.6767	0.066	1.2015	0.66	0.334937	0.66	0.297682	0.66	0.209885	--
0.067	1.8613	0.067	1.6751	0.067	1.2016	0.67	0.317585	0.67	0.282261	0.67	0.199012	--
0.068	1.8609	0.068	1.6743	0.068	1.2007	0.68	0.300892	0.68	0.267425	0.68	0.188552	--
0.069	1.8594	0.069	1.6729	0.069	1.1999	0.69	0.284849	0.69	0.253166	0.69	0.178498	--
0.07	1.8591	0.07	1.6718	0.07	1.1989	0.7	0.269445	0.7	0.239475	0.7	0.168845	--
0.071	1.8581	0.071	1.6711	0.071	1.1991	0.71	0.25467	0.71	0.226344	0.71	0.159587	--
0.072	1.8566	0.072	1.669	0.072	1.1987	0.72	0.240513	0.72	0.213762	0.72	0.150716	--
0.073	1.8557	0.073	1.6676	0.073	1.1982	0.73	0.226962	0.73	0.201717	0.73	0.142224	--
0.074	1.855	0.074	1.6659	0.074	1.1985	0.74	0.214003	0.74	0.190199	0.74	0.134103	--
0.075	1.853	0.075	1.6646	0.075	1.1986	0.75	0.201622	0.75	0.179196	0.75	0.126345	--
0.076	1.8519	0.076	1.6638	0.076	1.1977	0.76	0.189806	0.76	0.168694	0.76	0.11894	--
0.077	1.8494	0.077	1.6617	0.077	1.1967	0.77	0.178539	0.77	0.15868	0.77	0.11188	--
0.078	1.8473	0.078	1.6594	0.078	1.1954	0.78	0.167807	0.78	0.149142	0.78	0.105155	--
0.079	1.8457	0.079	1.6578	0.079	1.1954	0.79	0.157594	0.79	0.140065	0.79	0.0987547	--
0.08	1.8439	0.08	1.6566	0.08	1.1945	0.8	0.147884	0.8	0.131435	0.8	0.0926701	--
0.081	1.8429	0.081	1.656	0.081	1.1936	0.81	0.138661	0.81	0.123238	0.81	0.0868908	--
0.082	1.8426	0.082	1.6549	0.082	1.1928	0.82	0.12991	0.82	0.11546	0.82	0.0814068	--
0.083	1.8415	0.083	1.6545	0.083	1.1921	0.83	0.121613	0.83	0.108087	0.83	0.0762079	--
0.084	1.8401	0.084	1.6533	0.084	1.1917	0.84	0.113756	0.84	0.101103	0.84	0.0712841	--
0.085	1.8387	0.085	1.6521	0.085	1.1892	0.85	0.106321	0.85	0.0944949	0.85	0.066625	--
0.086	1.8371	0.086	1.6518	0.086	1.1887	0.86	0.0992922	0.86	0.0882482	0.86	0.0622206	--
0.087	1.8356	0.087	1.6499	0.087	1.1881	0.87	0.0926542	0.87	0.0823485	0.87	0.058061	--
0.088	1.8342	0.088	1.6491	0.088	1.1875	0.88	0.0863908	0.88	0.0767818	0.88	0.0541361	--
0.089	1.8334	0.089	1.6484	0.089	1.1855	0.89	0.0804865	0.89	0.0715341	0.89	0.0504362	--
0.09	1.8326	0.09	1.6474	0.09	1.1834	0.9	0.0749257	0.9	0.0665919	0.9	0.0469515	--
0.091	1.8318	0.091	1.645	0.091	1.1828	0.91	0.0696933	0.91	0.0619415	0.91	0.0436727	--
0.092	1.8298	0.092	1.6441	0.092	1.1826	0.92	0.0647745	0.92	0.0575698	0.92	0.0405904	--
0.093	1.8285	0.093	1.6436	0.093	1.1819	0.93	0.0601547	0.93	0.0534638	0.93	0.0376954	--
0.094	1.8273	0.094	1.6429	0.094	1.182	0.94	0.0558197	0.94	0.049611	0.94	0.0349789	--
0.095	1.8242	0.095	1.6415	0.095	1.1806	0.95	0.0517557	0.95	0.045999	0.95	0.0324323	--
0.096	1.8226	0.096	1.6402	0.096	1.1799	0.96	0.0479492	0.96	0.0426159	0.96	0.030047	--
0.097	1.8216	0.097	1.6389	0.097	1.1792	0.97	0.0443872	0.97	0.0394501	0.97	0.0278149	--
0.098	1.8195	0.098	1.6375	0.098	1.1775	0.98	0.0410569	0.98	0.0364902	0.98	0.025728	--
0.099	1.8187	0.099	1.6353	0.099	1.1766	0.99	0.0379461	0.99	0.0337255	0.99	0.0237786	--
0.1	1.8166	0.1	1.6337	0.1	1.1752	1	0.035043	1	0.0311452	1	0.0219594	--
0.101	1.8152	0.101	1.633	0.101	1.1738	1.01	0.0323361	1.01	0.0287394	1.01	0.0202631	--
0.102	1.8146	0.102	1.6311	0.102	1.173	1.02	0.0298144	1.02	0.0264982	1.02	0.018683	--
0.103	1.8133	0.103	1.6299	0.103	1.1723	1.03	0.0274674	1.03	0.0244123	1.03	0.0172122	--
0.104	1.8104	0.104	1.6277	0.104	1.1708	1.04	0.0252849	1.04	0.0224726	1.04	0.0158446	--
0.105	1.8093	0.105	1.6258	0.105	1.1707	1.05	0.0232573	1.05	0.0206704	1.05	0.014574	--
0.106	1.8087	0.106	1.6245	0.106	1.1708	1.06	0.0213751	1.06	0.0189976	1.06	0.0133945	--
0.107	1.8065	0.107	1.6234	0.107	1.1698	1.07	0.0196295	1.07	0.0174462	1.07	0.0123007	--
0.108	1.805	0.108	1.6225	0.108	1.1683	1.08	0.0180121	1.08	0.0160087	1.08	0.0112871	--
0.109	1.802	0.109	1.6216	0.109	1.1665	1.09	0.0165147	1.09	0.0146778	1.09	0.0103488	--
0.11	1.7997	0.11	1.6219	0.11	1.1652	1.1	0.0151297	1.1	0.0134469	1.1	0.00948092	--
0.111	1.7982	0.111	1.6204	0.111	1.164	1.11	0.0138498	1.11	0.0123093	1.11	0.00867887	--
0.112	1.7969	0.112	1.6189	0.112	1.1624	1.12	0.012668	1.12	0.011259	1.12	0.00793831	--
0.113	1.7944	0.113	1.6182	0.113	1.161	1.13	0.0115778	1.13	0.01029	1.13	0.00725514	--
0.114	1.7927	0.114	1.6167	0.114	1.1606	1.14	0.010573	1.14	0.00939695	1.14	0.00662545	--
0.115	1.7902	0.115	1.6148	0.115	1.1596	1.15	0.0096476	1.15	0.00857452	1.15	0.00604559	--
0.116	1.788	0.116	1.614	0.116	1.1586	1.16	0.00879619	1.16	0.00781781	1.16	0.00551206	--
0.117	1.7873	0.117	1.6124	0.117	1.1574	1.17	0.00801351	1.17	0.00712218	1.17	0.0050216	--
0.118	1.7849	0.118	1.6115	0.118	1.1575	1.18	0.00729463	1.18	0.00648326	1.18	0.00457112	--
0.119	1.7831	0.119	1.6089	0.119	1.1567	1.19	0.00663493	1.19	0.00589694	1.19	0.00415772	--
0.12	1.7823	0.12	1.6071	0.12	1.1548	1.2	0.00603007	1.2	0.00535935	1.2	0.00377869	--
0.121	1.7794	0.121	1.6058	0.121	1.1532	1.21	0.00547596	1.21	0.00486688	1.21	0.00343146	--
0.122	1.7773	0.122	1.605	0.122	1.1516	1.22	0.0049688	1.22	0.00441613	1.22	0.00311366	--
0.123	1.7751	0.123	1.6026	0.123	1.1506	1.23	0.004505	1.23	0.00400392	1.23	0.00282302	--
0.124	1.7732	0.124	1.6008	0.124	1.1504	1.24	0.00408123	1.24	0.00362728	1.24	0.00255747	--
0.125	1.7715	0.125	1.5996	0.125	1.1507	1.25	0.00369436	1.25	0.00328345	1.25	0.00231504	--
0.126	1.7694	0.126	1.5991	0.126	1.1509	1.26	0.0033415	1.26	0.00296983	1.26	0.00209392	--
0.127	1.7683	0.127	1.597	0.127	1.1499	1.27	0.00301992	1.27	0.00268402	1.27	0.00189241	--
0.128	1.7662	0.128	1.5963	0.128	1.1476	1.28	0.0027271	1.28	0.00242377	1.28	0.00170892	--
0.129	1.7637	0.129	1.5947	0.129	1.1459	1.29	0.00246071	1.29	0.00218701	1.29	0.00154198	--
0.13	1.7621	0.13	1.5931	0.13	1.1448	1.3	0.00221857	1.3	0.0019718	1.3	0.00139025	--
0.131	1.7598	0.131	1.5925	0.131	1.1435	1.31	0.00199865	1.31	0.00177635	1.31	0.00125244	--
0.132	1.7583	0.132	1.5907	0.132	1.1426	1.32	0.00179909	1.32	0.00159898	1.32	0.00112739	--
0.133	1.7578	0.133	1.588	0.133	1.1414	1.33	0.00161817	1.33	0.00143818	1.33	0.00101401	--
0.134	1.7567	0.134	1.586	0.134	1.1402	1.34	0.00145427	1.34	0.00129252	1.34	9.11307E-4	--
0.135	1.7546	0.135	1.5835	0.135	1.1381	1.35	0.00130593	1.35	0.00116068	1.35	8.18351E-4	--
0.136	1.753	0.136	1.5816	0.136	1.1374	1.36	0.00117178	1.36	0.00104145	1.36	7.34289E-4	--
0.137	1.7513	0.137	1.5812	0.137	1.1364	1.37	0.00105058	1.37	9.33723E-4	1.37	6.58335E-4	--
0.138	1.7494	0.138	1.58	0.138	1.1344	1.38	9.41153E-4	1.38	8.36471E-4	1.38	5.89766E-4	--
0.139	1.7492	0.139	1.5783	0.139	1.1341	1.39	8.42452E-4	1.39	7.48748E-4	1.39	5.27916E-4	--
0.14	1.7469	0.14	1.5763	0.14	1.132	1.4	7.535E-4	1.4	6.6969E-4	1.4	4.72174E-4	--
0.141	1.7454	0.141	1.5744	0.141	1.1307	1.41	6.73401E-4	1.41	5.985E-4	1.41	4.21981E-4	--
0.142	1.743	0.142	1.5719	0.142	1.1297	1.42	6.01335E-4	1.42	5.3445E-4	1.42	3.76821E-4	--
0.143	1.7408	0.143	1.5709	0.143	1.13	1.43	5.36552E-4	1.43	4.76873E-4	1.43	3.36226E-4	--
0.144	1.7394	0.144	1.5694	0.144	1.1287	1.44	4.78366E-4	1.44	4.25158E-4	1.44	2.99764E-4	--
0.145	1.7375	0.145	1.5675	0.145	1.1277	1.45	4.26148E-4	1.45	3.78749E-4	1.45	2.67042E-4	--
0.146	1.7355	0.146	1.5654	0.146	1.1262	1.46	3.79327E-4	1.46	3.37136E-4	1.46	2.37702E-4	--
0.147	1.7333	0.147	1.5644	0.147	1.1255	1.47	3.37381E-4	1.47	2.99855E-4	1.47	2.11417E-4	--
0.148	1.7312	0.148	1.5625	0.148	1.1243	1.48	2.99833E-4	1.48	2.66483E-4	1.48	1.87888E-4	--
0.149	1.7292	0.149	1.5605	0.149	1.1225	1.49	2.6625E-4	1.49	2.36636E-4	1.49	1.66843E-4	--
0.15	1.7278	0.15	1.5585	0.15	1.1206	1.5	2.3624E-4	1.5	2.09964E-4	1.5	1.48038E-4	--
0.151	1.7255	0.151	1.5575	0.151	1.119	1.51	2.09445E-4	1.51	1.86149E-4	1.51	1.31247E-4	--
0.152	1.7233	0.152	1.5547	0.152	1.1176	1.52	1.85541E-4	1.52	1.64903E-4	1.52	1.16267E-4	--
0.153	1.7217	0.153	1.5541	0.153	1.1169	1.53	1.64233E-4	1.53	1.45966E-4	1.53	1.02915E-4	--
0.154	1.7198	0.154	1.5534	0.154	1.1161	1.54	1.45256E-4	1.54	1.291E-4	1.54	9.10236E-5	--
0.155	1.7171	0.155	1.5515	0.155	1.1155	1.55	1.28369E-4	1.55	1.14091E-4	1.55	8.04416E-5	--
0.156	1.7151	0.156	1.5485	0.156	1.1145	1.56	1.13355E-4	1.56	1.00747E-4	1.56	7.1033E-5	--
0.157	1.7128	0.157	1.547	0.157	1.113	1.57	1.00017E-4	1.57	8.88922E-5	1.57	6.26747E-5	--
0.158	1.7094	0.158	1.5456	0.158	1.1118	1.58	8.81774E-5	1.58	7.83697E-5	1.58	5.52557E-5	--
0.159	1.7059	0.159	1.5443	0.159	1.1101	1.59	7.76774E-5	1.59	6.90375E-5	1.59	4.86759E-5	--
0.16	1.7034	0.16	1.5428	0.16	1.1082	1.6	6.8373E-5	1.6	6.0768E-5	1.6	4.28453E-5	--
0.161	1.7016	0.161	1.5418	0.161	1.1073	1.61	6.01349E-5	1.61	5.34463E-5	1.61	3.7683E-5	--
0.162	1.6995	0.162	1.5393	0.162	1.1065	1.62	5.28472E-5	1.62	4.69691E-5	1.62	3.31162E-5	--
0.163	1.6969	0.163	1.5366	0.163	1.104	1.63	4.64055E-5	1.63	4.12439E-5	1.63	2.90796E-5	--
0.164	1.6936	0.164	1.535	0.164	1.1017	1.64	4.07164E-5	1.64	3.61876E-5	1.64	2.55146E-5	--
0.165	1.6911	0.165	1.5324	0.165	1.1003	1.65	3.56962E-5	1.65	3.17258E-5	1.65	2.23687E-5	--
0.166	1.6898	0.166	1.5296	0.166	1.0983	1.66	3.127E-5	1.66	2.77919E-5	1.66	1.95951E-5	--
0.167	1.6872	0.167	1.5275	0.167	1.0966	1.67	2.73707E-5	1.67	2.43263E-5	1.67	1.71516E-5	--
0.168	1.6848	0.168	1.5245	0.168	1.095	1.68	2.39385E-5	1.68	2.12758E-5	1.68	1.50008E-5	--
0.169	1.6829	0.169	1.5225	0.169	1.0936	1.69	2.09199E-5	1.69	1.8593E-5	1.69	1.31093E-5	--
0.17	1.6805	0.17	1.5188	0.17	1.0928	1.7	1.82673E-5	1.7	1.62355E-5	1.7	1.14471E-5	--
0.171	1.6784	0.171	1.5182	0.171	1.091	1.71	1.59384E-5	1.71	1.41656E-5	1.71	9.98764E-6	--
0.172	1.676	0.172	1.5156	0.172	1.0909	1.72	1.38952E-5	1.72	1.23497E-5	1.72	8.7073E-6	--
0.173	1.6738	0.173	1.5138	0.173	1.0894	1.73	1.21043E-5	1.73	1.07579E-5	1.73	7.58503E-6	--
0.174	1.6716	0.174	1.5126	0.174	1.0878	1.74	1.05357E-5	1.74	9.36386E-6	1.74	6.60212E-6	--
0.175	1.668	0.175	1.5107	0.175	1.0865	1.75	9.16311E-6	1.75	8.14392E-6	1.75	5.74199E-6	--
0.176	1.6652	0.176	1.5095	0.176	1.0851	1.76	7.96296E-6	1.76	7.07726E-6	1.76	4.98992E-6	--
0.177	1.663	0.177	1.5074	0.177	1.0837	1.77	6.91446E-6	1.77	6.14538E-6	1.77	4.33289E-6	--
0.178	1.6603	0.178	1.5056	0.178	1.0831	1.78	5.99922E-6	1.78	5.33194E-6	1.78	3.75936E-6	--
0.179	1.6578	0.179	1.504	0.179	1.0813	1.79	5.20097E-6	1.79	4.62248E-6	1.79	3.25914E-6	--
0.18	1.6556	0.18	1.5023	0.18	1.078	1.8	4.50532E-6	1.8	4.00421E-6	1.8	2.82322E-6	--
0.181	1.6531	0.181	1.4997	0.181	1.0773	1.81	3.8996E-6	1.81	3.46586E-6	1.81	2.44365E-6	--
0.182	1.6512	0.182	1.4974	0.182	1.0762	1.82	3.37262E-6	1.82	2.99749E-6	1.82	2.11342E-6	--
0.183	1.6485	0.183	1.4961	0.183	1.0748	1.83	2.91452E-6	1.83	2.59034E-6	1.83	1.82636E-6	--
0.184	1.6451	0.184	1.4941	0.184	1.0732	1.84	2.51663E-6	1.84	2.23671E-6	1.84	1.57702E-6	--
0.185	1.6436	0.185	1.4912	0.185	1.071	1.85	2.17132E-6	1.85	1.92981E-6	1.85	1.36064E-6	--
0.186	1.6412	0.186	1.4898	0.186	1.0688	1.86	1.87189E-6	1.86	1.66369E-6	1.86	1.17301E-6	--
0.187	1.6392	0.187	1.4881	0.187	1.0674	1.87	1.61247E-6	1.87	1.43312E-6	1.87	1.01044E-6	--
0.188	1.6355	0.188	1.4844	0.188	1.0663	1.88	1.38789E-6	1.88	1.23351E-6	1.88	8.69707E-7	--
0.189	1.6341	0.189	1.4825	0.189	1.0638	1.89	1.19363E-6	1.89	1.06086E-6	1.89	7.47977E-7	--
0.19	1.633	0.19	1.4795	0.19	1.0629	1.9	1.02574E-6	1.9	9.11648E-7	1.9	6.42771E-7	--
0.191	1.6301	0.191	1.4762	0.191	1.0612	1.91	8.80759E-7	1.91	7.82794E-7	1.91	5.5192E-7	--
0.192	1.6279	0.192	1.473	0.192	1.0595	1.92	7.55666E-7	1.92	6.71615E-7	1.92	4.73532E-7	--
0.193	1.626	0.193	1.4703	0.193	1.0584	1.93	6.47822E-7	1.93	5.75766E-7	1.93	4.05952E-7	--
0.194	1.6238	0.194	1.4679	0.194	1.0574	1.94	5.54924E-7	1.94	4.93201E-7	1.94	3.47739E-7	--
0.195	1.622	0.195	1.4666	0.195	1.0563	1.95	4.74968E-7	1.95	4.22139E-7	1.95	2.97635E-7	--
0.196	1.6193	0.196	1.4623	0.196	1.0531	1.96	4.06208E-7	1.96	3.61026E-7	1.96	2.54547E-7	--
0.197	1.6158	0.197	1.4592	0.197	1.0523	1.97	3.47124E-7	1.97	3.08514E-7	1.97	2.17522E-7	--
0.198	1.6123	0.198	1.4563	0.198	1.0509	1.98	2.96396E-7	1.98	2.63429E-7	1.98	1.85734E-7	--
0.199	1.6085	0.199	1.4537	0.199	1.0504	1.99	2.5288E-7	1.99	2.24752E-7	1.99	1.58465E-7	--
0.2	1.6075	0.2	1.4517	0.2	1.049	2	2.1558E-7	2	1.91601E-7	2	1.35091E-7	--
0.201	1.6041	0.201	1.4505	0.201	1.0478	2.01	1.83634E-7	2.01	1.63209E-7	2.01	1.15073E-7	--
0.202	1.6035	0.202	1.4476	0.202	1.0457	2.02	1.56298E-7	2.02	1.38913E-7	2.02	9.79427E-8	--
0.203	1.6009	0.203	1.4453	0.203	1.0437	2.03	1.32924E-7	2.03	1.18139E-7	2.03	8.32959E-8	--
0.204	1.5973	0.204	1.4423	0.204	1.0414	2.04	1.12956E-7	2.04	1.00392E-7	2.04	7.07828E-8	--
0.205	1.5953	0.205	1.4403	0.205	1.0401	2.05	9.59104E-8	2.05	8.52425E-8	2.05	6.01014E-8	--
0.206	1.5928	0.206	1.4376	0.206	1.038	2.06	8.1372E-8	2.06	7.23212E-8	2.06	5.09911E-8	--
0.207	1.5903	0.207	1.4337	0.207	1.0356	2.07	6.89822E-8	2.07	6.13095E-8	2.07	4.32271E-8	--
0.208	1.5882	0.208	1.4322	0.208	1.0344	2.08	5.84321E-8	2.08	5.19328E-8	2.08	3.6616E-8	--
0.209	1.5859	0.209	1.4304	0.209	1.0323	2.09	4.9456E-8	2.09	4.39551E-8	2.09	3.09912E-8	--
0.21	1.5833	0.21	1.4284	0.21	1.0303	2.1	4.18252E-8	2.1	3.71731E-8	2.1	2.62094E-8	--
0.211	1.5815	0.211	1.4251	0.211	1.0283	2.11	3.53436E-8	2.11	3.14124E-8	2.11	2.21478E-8	--
0.212	1.578	0.212	1.4225	0.212	1.0265	2.12	2.98425E-8	2.12	2.65232E-8	2.12	1.87006E-8	--
0.213	1.5752	0.213	1.4188	0.213	1.0252	2.13	2.51776E-8	2.13	2.23771E-8	2.13	1.57773E-8	--
0.214	1.5727	0.214	1.4172	0.214	1.0234	2.14	2.12248E-8	2.14	1.8864E-8	2.14	1.33003E-8	--
0.215	1.5705	0.215	1.4143	0.215	1.0224	2.15	1.78783E-8	2.15	1.58897E-8	2.15	1.12033E-8	--
0.216	1.5681	0.216	1.4131	0.216	1.0211	2.16	1.50474E-8	2.16	1.33737E-8	2.16	9.42933E-9	--
0.217	1.5652	0.217	1.4109	0.217	1.0195	2.17	1.26546E-8	2.17	1.12471E-8	2.17	7.92992E-9	--
0.218	1.5625	0.218	1.4074	0.218	1.0173	2.18	1.06338E-8	2.18	9.45107E-9	2.18	6.66361E-9	--
0.219	1.5598	0.219	1.4054	0.219	1.0157	2.19	8.92861E-9	2.19	7.9355E-9	2.19	5.59504E-9	--
0.22	1.5589	0.22	1.4018	0.22	1.0145	2.2	7.49082E-9	2.2	6.65763E-9	2.2	4.69406E-9	--
0.221	1.5563	0.221	1.3986	0.221	1.0119	2.21	6.27954E-9	2.21	5.58108E-9	2.21	3.93502E-9	--
0.222	1.553	0.222	1.3975	0.222	1.0097	2.22	5.25992E-9	2.22	4.67487E-9	2.22	3.29608E-9	--
0.223	1.5497	0.223	1.3959	0.223	1.0085	2.23	4.40233E-9	2.23	3.91267E-9	2.23	2.75868E-9	--
0.224	1.5469	0.224	1.3931	0.224	1.0063	2.24	3.68162E-9	2.24	3.27212E-9	2.24	2.30705E-9	--
0.225	1.5454	0.225	1.391	0.225	1.0033	2.25	3.07643E-9	2.25	2.73425E-9	2.25	1.92782E-9	--
0.226	1.5415	0.226	1.3882	0.226	1.0009	2.26	2.56867E-9	2.26	2.28297E-9	2.26	1.60964E-9	--
0.227	1.5373	0.227	1.3858	0.227	0.999	2.27	2.143E-9	2.27	1.90464E-9	2.27	1.34289E-9	--
0.228	1.5352	0.228	1.3838	0.228	0.9962	2.28	1.78644E-9	2.28	1.58774E-9	2.28	1.11946E-9	--
0.229	1.5317	0.229	1.3815	0.229	0.9944	2.29	1.48802E-9	2.29	1.32251E-9	2.29	9.32455E-10	--
0.23	1.5278	0.23	1.3789	0.23	0.9931	2.3	1.23846E-9	2.3	1.1007E-9	2.3	7.76068E-10	--
0.231	1.5253	0.231	1.3777	0.231	0.9908	2.31	1.02992E-9	2.31	9.15367E-10	2.31	6.45393E-10	--
0.232	1.5231	0.232	1.3758	0.232	0.9898	2.32	8.55819E-10	2.32	7.60628E-10	2.32	5.36292E-10	--
0.233	1.5196	0.233	1.3742	0.233	0.9884	2.33	7.10577E-10	2.33	6.31542E-10	2.33	4.45277E-10	--
0.234	1.5162	0.234	1.3716	0.234	0.9873	2.34	5.89513E-10	2.34	5.23943E-10	2.34	3.69414E-10	--
0.235	1.5138	0.235	1.3695	0.235	0.9849	2.35	4.88684E-10	2.35	4.34329E-10	2.35	3.0623E-10	--
0.236	1.5103	0.236	1.3672	0.236	0.9832	2.36	4.04777E-10	2.36	3.59755E-10	2.36	2.5365E-10	--
0.237	1.5069	0.237	1.3649	0.237	0.9815	2.37	3.35009E-10	2.37	2.97746E-10	2.37	2.0993E-10	--
0.238	1.5037	0.238	1.3614	0.238	0.9796	2.38	2.77044E-10	2.38	2.46229E-10	2.38	1.73607E-10	--
0.239	1.5008	0.239	1.3601	0.239	0.9775	2.39	2.28925E-10	2.39	2.03462E-10	2.39	1.43454E-10	--
0.24	1.498	0.24	1.3575	0.24	0.9747	2.4	1.89013E-10	2.4	1.67989E-10	2.4	1.18443E-10	--
0.241	1.4938	0.241	1.3546	0.241	0.9725	2.41	1.55934E-10	2.41	1.3859E-10	2.41	9.7715E-11	--
0.242	1.4912	0.242	1.3521	0.242	0.9712	2.42	1.28542E-10	2.42	1.14245E-10	2.42	8.05497E-11	--
0.243	1.488	0.243	1.3496	0.243	0.9691	2.43	1.05877E-10	2.43	9.41003E-11	2.43	6.63468E-11	--
0.244	1.4845	0.244	1.3469	0.244	0.9674	2.44	8.71382E-11	2.44	7.7446E-11	2.44	5.46044E-11	--
0.245	1.4808	0.245	1.344	0.245	0.9652	2.45	7.16588E-11	2.45	6.36883E-11	2.45	4.49044E-11	--
0.246	1.4783	0.246	1.3423	0.246	0.9634	2.46	5.8882E-11	2.46	5.23327E-11	2.46	3.68979E-11	--
0.247	1.4758	0.247	1.3389	0.247	0.9621	2.47	4.83447E-11	2.47	4.29674E-11	2.47	3.02948E-11	--
0.248	1.4724	0.248	1.336	0.248	0.9599	2.48	3.96614E-11	2.48	3.52499E-11	2.48	2.48535E-11	--
0.249	1.4696	0.249	1.3342	0.249	0.9579	2.49	3.25116E-11	2.49	2.88954E-11	2.49	2.03731E-11	--
0.25	1.4674	0.25	1.3316	0.25	0.9559	2.5	2.66295E-11	2.5	2.36675E-11	2.5	1.66871E-11	--
0.251	1.466	0.251	1.3299	0.251	0.9533	2.51	2.17941E-11	2.51	1.937E-11	2.51	1.36571E-11	--
0.252	1.4638	0.252	1.3275	0.252	0.9511	2.52	1.78225E-11	2.52	1.58401E-11	2.52	1.11683E-11	--
0.253	1.4605	0.253	1.3264	0.253	0.9492	2.53	1.4563E-11	2.53	1.29432E-11	2.53	9.12575E-12	--
0.254	1.4571	0.254	1.3241	0.254	0.9466	2.54	1.18901E-11	2.54	1.05675E-11	2.54	7.4508E-12	--
0.255	1.4538	0.255	1.3218	0.255	0.9448	2.55	9.69997E-12	2.55	8.62107E-12	2.55	6.07841E-12	--
0.256	1.4502	0.256	1.3193	0.256	0.9427	2.56	7.90697E-12	2.56	7.02749E-12	2.56	4.95483E-12	--
0.257	1.4469	0.257	1.3173	0.257	0.9413	2.57	6.44024E-12	2.57	5.72391E-12	2.57	4.03572E-12	--
0.258	1.4433	0.258	1.3152	0.258	0.9402	2.58	5.24139E-12	2.58	4.6584E-12	2.58	3.28447E-12	--
0.259	1.4409	0.259	1.3128	0.259	0.9392	2.59	4.2623E-12	2.59	3.78821E-12	2.59	2.67093E-12	--
0.26	1.4386	0.26	1.3093	0.26	0.9364	2.6	3.46333E-12	2.6	3.07811E-12	2.6	2.17027E-12	--
0.261	1.4362	0.261	1.3052	0.261	0.934	2.61	2.81188E-12	2.61	2.49912E-12	2.61	1.76204E-12	--
0.262	1.4327	0.262	1.3031	0.262	0.9319	2.62	2.28114E-12	2.62	2.02741E-12	2.62	1.42945E-12	--
0.263	1.4289	0.263	1.2995	0.263	0.9299	2.63	1.84909E-12	2.63	1.64342E-12	2.63	1.15872E-12	--
0.264	1.426	0.264	1.2961	0.264	0.928	2.64	1.49768E-12	2.64	1.3311E-12	2.64	9.38508E-13	--
0.265	1.4221	0.265	1.2935	0.265	0.9267	2.65	1.21208E-12	2.65	1.07726E-12	2.65	7.5954E-13	--
0.266	1.4192	0.266	1.291	0.266	0.9244	2.66	9.8016E-13	2.66	8.71139E-13	2.66	6.14209E-13	--
0.267	1.4159	0.267	1.2875	0.267	0.9227	2.67	7.91982E-13	2.67	7.03891E-13	2.67	4.96289E-13	--
0.268	1.412	0.268	1.286	0.268	0.9202	2.68	6.39419E-13	2.68	5.68298E-13	2.68	4.00687E-13	--
0.269	1.4091	0.269	1.2831	0.269	0.9167	2.69	5.15833E-13	2.69	4.58458E-13	2.69	3.23242E-13	--
0.27	1.4059	0.27	1.2811	0.27	0.9152	2.7	4.158E-13	2.7	3.69552E-13	2.7	2.60558E-13	--
0.271	1.4032	0.271	1.278	0.271	0.9134	2.71	3.34899E-13	2.71	2.97649E-13	2.71	2.09861E-13	--
0.272	1.4008	0.272	1.276	0.272	0.9101	2.72	2.69522E-13	2.72	2.39544E-13	2.72	1.68894E-13	--
0.273	1.399	0.273	1.2733	0.273	0.9085	2.73	2.16734E-13	2.73	1.92628E-13	2.73	1.35815E-13	--
0.274	1.3952	0.274	1.2711	0.274	0.9066	2.74	1.74146E-13	2.74	1.54776E-13	2.74	1.09127E-13	--
0.275	1.392	0.275	1.2676	0.275	0.9038	2.75	1.39815E-13	2.75	1.24263E-13	2.75	8.76137E-14	--
0.276	1.3886	0.276	1.2643	0.276	0.9019	2.76	1.12162E-13	2.76	9.96861E-14	2.76	7.02851E-14	--
0.277	1.3866	0.277	1.2616	0.277	0.9003	2.77	8.99059E-14	2.77	7.99059E-14	2.77	5.63388E-14	--
0.278	1.3843	0.278	1.2588	0.278	0.8993	2.78	7.20087E-14	2.78	6.39993E-14	2.78	4.51236E-14	--
0.279	1.3823	0.279	1.2555	0.279	0.8973	2.79	5.76281E-14	2.79	5.12182E-14	2.79	3.61122E-14	--
0.28	1.3797	0.28	1.2525	0.28	0.8955	2.8	4.60825E-14	2.8	4.09568E-14	2.8	2.88772E-14	--
0.281	1.3763	0.281	1.2502	0.281	0.8926	2.81	3.68206E-14	2.81	3.27251E-14	2.81	2.30733E-14	--
0.282	1.3735	0.282	1.2469	0.282	0.891	2.82	2.93966E-14	2.82	2.61269E-14	2.82	1.84211E-14	--
0.283	1.3706	0.283	1.2438	0.283	0.8896	2.83	2.34508E-14	2.83	2.08424E-14	2.83	1.46952E-14	--
0.284	1.3662	0.284	1.2408	0.284	0.8868	2.84	1.86926E-14	2.84	1.66134E-14	2.84	1.17135E-14	--
0.285	1.362	0.285	1.2373	0.285	0.8852	2.85	1.48879E-14	2.85	1.3232E-14	2.85	9.32939E-15	--
0.286	1.3592	0.286	1.2358	0.286	0.8839	2.86	1.18482E-14	2.86	1.05303E-14	2.86	7.42456E-15	--
0.287	1.3569	0.287	1.2334	0.287	0.8819	2.87	9.42153E-15	2.87	8.3736E-15	2.87	5.90392E-15	--
0.288	1.3527	0.288	1.2299	0.288	0.8796	2.88	7.4859E-15	2.88	6.65326E-15	2.88	4.69098E-15	--
0.289	1.3508	0.289	1.2276	0.289	0.8772	2.89	5.94319E-15	2.89	5.28214E-15	2.89	3.72425E-15	--
0.29	1.3474	0.29	1.2239	0.29	0.8752	2.9	4.71463E-15	2.9	4.19023E-15	2.9	2.95438E-15	--
0.291	1.3459	0.291	1.2218	0.291	0.8735	2.91	3.73704E-15	2.91	3.32138E-15	2.91	2.34178E-15	--
0.292	1.3421	0.292	1.2186	0.292	0.8718	2.92	2.95979E-15	2.92	2.63058E-15	2.92	1.85473E-15	--
0.293	1.3386	0.293	1.2158	0.293	0.8697	2.93	2.34232E-15	2.93	2.08179E-15	2.93	1.4678E-15	--
0.294	1.3344	0.294	1.212	0.294	0.868	2.94	1.85219E-15	2.94	1.64617E-15	2.94	1.16066E-15	--
0.295	1.3303	0.295	1.2078	0.295	0.8653	2.95	1.46344E-15	2.95	1.30067E-15	2.95	9.17053E-16	--
0.296	1.3272	0.296	1.2055	0.296	0.8633	2.96	1.15536E-15	2.96	1.02686E-15	2.96	7.23999E-16	--
0.297	1.324	0.297	1.2027	0.297	0.8615	2.97	9.11412E-16	2.97	8.10038E-16	2.97	5.71129E-16	--
0.298	1.3205	0.298	1.1998	0.298	0.8598	2.98	7.18395E-16	2.98	6.3849E-16	2.98	4.50176E-16	--
0.299	1.3177	0.299	1.1972	0.299	0.8576	2.99	5.65802E-16	2.99	5.02869E-16	2.99	3.54555E-16	--
0.3	1.3143	0.3	1.1932	0.3	0.8548	3	4.45265E-16	3	3.95739E-16	3	2.79022E-16	--
0.301	1.3106	0.301	1.1899	0.301	0.8536	3.01	3.50127E-16	3.01	3.11183E-16	3.01	2.19404E-16	--
0.302	1.3069	0.302	1.1863	0.302	0.852	3.02	2.75096E-16	3.02	2.44498E-16	3.02	1.72386E-16	--
0.303	1.3032	0.303	1.1834	0.303	0.8499	3.03	2.15971E-16	3.03	1.91949E-16	3.03	1.35336E-16	--
0.304	1.2992	0.304	1.1798	0.304	0.8473	3.04	1.69418E-16	3.04	1.50574E-16	3.04	1.06164E-16	--
0.305	1.296	0.305	1.1775	0.305	0.8455	3.05	1.32793E-16	3.05	1.18023E-16	3.05	8.32139E-17	--
0.306	1.2924	0.306	1.174	0.306	0.8435	3.06	1.04003E-16	3.06	9.2435E-17	3.06	6.51726E-17	--
0.307	1.2882	0.307	1.171	0.307	0.8416	3.07	8.13895E-17	3.07	7.23367E-17	3.07	5.1002E-17	--
0.308	1.2858	0.308	1.1683	0.308	0.84	3.08	6.36419E-17	3.08	5.65631E-17	3.08	3.98806E-17	--
0.309	1.2824	0.309	1.1665	0.309	0.8378	3.09	4.97245E-17	3.09	4.41937E-17	3.09	3.11594E-17	--
0.31	1.2794	0.31	1.1635	0.31	0.8359	3.1	3.88195E-17	3.1	3.45017E-17	3.1	2.43259E-17	--
0.311	1.2776	0.311	1.1609	0.311	0.8338	3.11	3.02818E-17	3.11	2.69137E-17	3.11	1.89759E-17	--
0.312	1.2755	0.312	1.1594	0.312	0.8325	3.12	2.3603E-17	3.12	2.09777E-17	3.12	1.47906E-17	--
0.313	1.273	0.313	1.1569	0.313	0.8293	3.13	1.83825E-17	3.13	1.63379E-17	3.13	1.15192E-17	--
0.314	1.2697	0.314	1.1545	0.314	0.8277	3.14	1.43052E-17	3.14	1.27141E-17	3.14	8.96426E-18	--
0.315	1.2681	0.315	1.1521	0.315	0.8242	3.15	1.11234E-17	3.15	9.88618E-18	3.15	6.97039E-18	--
0.316	1.2656	0.316	1.1493	0.316	0.8227	3.16	8.64238E-18	3.16	7.68111E-18	3.16	5.41568E-18	--
0.317	1.2627	0.317	1.146	0.317	0.82	3.17	6.70937E-18	3.17	5.9631E-18	3.17	4.20437E-18	--
0.318	1.2598	0.318	1.1435	0.318	0.8173	3.18	5.20454E-18	3.18	4.62565E-18	3.18	3.26138E-18	--
0.319	1.256	0.319	1.1403	0.319	0.8147	3.19	4.034E-18	3.19	3.5853E-18	3.19	2.52787E-18	--
0.32	1.2527	0.32	1.1376	0.32	0.8125	3.2	3.12422E-18	3.2	2.77672E-18	3.2	1.95776E-18	--
0.321	1.2493	0.321	1.1356	0.321	0.8095	3.21	2.41769E-18	3.21	2.14877E-18	3.21	1.51502E-18	--
0.322	1.246	0.322	1.1317	0.322	0.8071	3.22	1.86944E-18	3.22	1.6615E-18	3.22	1.17147E-18	--
0.323	1.2422	0.323	1.1284	0.323	0.8041	3.23	1.44436E-18	3.23	1.2837E-18	3.23	9.05094E-19	--
0.324	1.2386	0.324	1.1257	0.324	0.8019	3.24	1.11504E-18	3.24	9.91017E-19	3.24	6.98731E-19	--
0.325	1.2363	0.325	1.1231	0.325	0.7999	3.25	8.60121E-19	3.25	7.64452E-19	3.25	5.38987E-19	--
0.326	1.2325	0.326	1.1189	0.326	0.7983	3.26	6.6295E-19	3.26	5.89212E-19	3.26	4.15432E-19	--
0.327	1.2278	0.327	1.1154	0.327	0.7958	3.27	5.1057E-19	3.27	4.5378E-19	3.27	3.19944E-19	--
0.328	1.2255	0.328	1.1126	0.328	0.7938	3.28	3.929E-19	3.28	3.49198E-19	3.28	2.46207E-19	--
0.329	1.2226	0.329	1.109	0.329	0.7916	3.29	3.02107E-19	3.29	2.68504E-19	3.29	1.89313E-19	--
0.33	1.2184	0.33	1.1058	0.33	0.7895	3.3	2.32109E-19	3.3	2.06292E-19	3.3	1.45449E-19	--
0.331	1.2142	0.331	1.1033	0.331	0.788	3.31	1.78187E-19	3.31	1.58368E-19	3.31	1.1166E-19	--
0.332	1.2121	0.332	1.0991	0.332	0.7853	3.32	1.36683E-19	3.32	1.2148E-19	3.32	8.56512E-20	--
0.333	1.2079	0.333	1.0955	0.333	0.7836	3.33	1.04762E-19	3.33	9.31096E-20	3.33	6.56482E-20	--
0.334	1.2052	0.334	1.0932	0.334	0.7819	3.34	8.02317E-20	3.34	7.13077E-20	3.34	5.02765E-20	--
0.335	1.2022	0.335	1.0901	0.335	0.7799	3.35	6.13961E-20	3.35	5.45672E-20	3.35	3.84734E-20	--
0.336	1.1994	0.336	1.088	0.336	0.7776	3.36	4.69449E-20	3.36	4.17233E-20	3.36	2.94176E-20	--
0.337	1.1967	0.337	1.085	0.337	0.7749	3.37	3.58665E-20	3.37	3.18771E-20	3.37	2.24754E-20	--
0.338	1.1944	0.338	1.0819	0.338	0.7713	3.38	2.73805E-20	3.38	2.4335E-20	3.38	1.71577E-20	--
0.339	1.192	0.339	1.08	0.339	0.7699	3.39	2.08856E-20	3.39	1.85625E-20	3.39	1.30878E-20	--
0.34	1.1878	0.34	1.0755	0.34	0.7678	3.4	1.59186E-20	3.4	1.4148E-20	3.4	9.97524E-21	--
0.341	1.1845	0.341	1.0729	0.341	0.7651	3.41	1.21231E-20	3.41	1.07747E-20	3.41	7.59685E-21	--
0.342	1.1809	0.342	1.0707	0.342	0.763	3.42	9.22524E-21	3.42	8.19914E-21	3.42	5.78092E-21	--
0.343	1.1785	0.343	1.0677	0.343	0.76	3.43	7.01445E-21	3.43	6.23424E-21	3.43	4.39554E-21	--
0.344	1.1747	0.344	1.0646	0.344	0.7579	3.44	5.32919E-21	3.44	4.73644E-21	3.44	3.33949E-21	--
0.345	1.1709	0.345	1.0625	0.345	0.7562	3.45	4.0456E-21	3.45	3.59561E-21	3.45	2.53514E-21	--
0.346	1.1682	0.346	1.0597	0.346	0.7544	3.46	3.06871E-21	3.46	2.72738E-21	3.46	1.92298E-21	--
0.347	1.1658	0.347	1.057	0.347	0.7528	3.47	2.32585E-21	3.47	2.06715E-21	3.47	1.45747E-21	--
0.348	1.1622	0.348	1.0536	0.348	0.7506	3.48	1.76141E-21	3.48	1.56549E-21	3.48	1.10377E-21	--
0.349	1.158	0.349	1.051	0.349	0.7492	3.49	1.33288E-21	3.49	1.18463E-21	3.49	8.35239E-22	--
0.35	1.1552	0.35	1.048	0.35	0.7483	3.5	1.0078E-21	3.5	8.95707E-22	3.5	6.31531E-22	--
0.351	1.1513	0.351	1.0444	0.351	0.7468	3.51	7.61399E-22	3.51	6.7671E-22	3.51	4.77124E-22	--
0.352	1.148	0.352	1.0406	0.352	0.7438	3.52	5.74779E-22	3.52	5.10848E-22	3.52	3.60181E-22	--
0.353	1.1456	0.353	1.037	0.353	0.7424	3.53	4.33554E-22	3.53	3.8533E-22	3.53	2.71683E-22	--
0.354	1.1415	0.354	1.0339	0.354	0.7398	3.54	3.26766E-22	3.54	2.90421E-22	3.54	2.04765E-22	--
0.355	1.1382	0.355	1.0298	0.355	0.7394	3.55	2.46084E-22	3.55	2.18713E-22	3.55	1.54207E-22	--
0.356	1.1347	0.356	1.0265	0.356	0.7365	3.56	1.85175E-22	3.56	1.64579E-22	3.56	1.16039E-22	--
0.357	1.1316	0.357	1.0234	0.357	0.7351	3.57	1.39231E-22	3.57	1.23745E-22	3.57	8.72478E-23	--
0.358	1.1296	0.358	1.0196	0.358	0.7327	3.58	1.04602E-22	3.58	9.29674E-23	3.58	6.5548E-23	--
0.359	1.1261	0.359	1.0173	0.359	0.7314	3.59	7.85231E-23	3.59	6.97891E-23	3.59	4.92058E-23	--
0.36	1.1233	0.36	1.0139	0.36	0.7289	3.6	5.88989E-23	3.6	5.23477E-23	3.6	3.69085E-23	--
0.361	1.1202	0.361	1.0107	0.361	0.7273	3.61	4.41438E-23	3.61	3.92338E-23	3.61	2.76623E-23	--
0.362	1.1165	0.362	1.0072	0.362	0.7258	3.62	3.30586E-23	3.62	2.93816E-23	3.62	2.07159E-23	--
0.363	1.1139	0.363	1.004	0.363	0.7237	3.63	2.47373E-23	3.63	2.19858E-23	3.63	1.55014E-23	--
0.364	1.1114	0.364	1.0006	0.364	0.7215	3.64	1.84958E-23	3.64	1.64385E-23	3.64	1.15902E-23	--
0.365	1.108	0.365	0.9981	0.365	0.7192	3.65	1.3818E-23	3.65	1.22811E-23	3.65	8.65894E-24	--
0.366	1.1044	0.366	0.9953	0.366	0.7173	3.66	1.0315E-23	3.66	9.16772E-24	3.66	6.46383E-24	--
0.367	1.1004	0.367	0.9925	0.367	0.7154	3.67	7.69394E-24	3.67	6.83816E-24	3.67	4.82135E-24	--
0.368	1.0972	0.368	0.99	0.368	0.7139	3.68	5.73429E-24	3.68	5.09648E-24	3.68	3.59334E-24	--
0.369	1.0936	0.369	0.9873	0.369	0.7123	3.69	4.27035E-24	3.69	3.79536E-24	3.69	2.67598E-24	--
0.37	1.0907	0.37	0.9852	0.37	0.7097	3.7	3.1776E-24	3.7	2.82416E-24	3.7	1.99121E-24	--
0.371	1.0876	0.371	0.983	0.371	0.7061	3.71	2.36258E-24	3.71	2.0998E-24	3.71	1.48049E-24	--
0.372	1.084	0.372	0.98	0.372	0.7045	3.72	1.75521E-24	3.72	1.55998E-24	3.72	1.09989E-24	--
0.373	1.0804	0.373	0.977	0.373	0.7035	3.73	1.30293E-24	3.73	1.15801E-24	3.73	8.16472E-25	--
0.374	1.077	0.374	0.9736	0.374	0.7015	3.74	9.66425E-25	3.74	8.58932E-25	3.74	6.05602E-25	--
0.375	1.0724	0.375	0.9714	0.375	0.7001	3.75	7.16254E-25	3.75	6.36587E-25	3.75	4.48835E-25	--
0.376	1.0701	0.376	0.9688	0.376	0.6973	3.76	5.30418E-25	3.76	4.71421E-25	3.76	3.32382E-25	--
0.377	1.0671	0.377	0.9665	0.377	0.6952	3.77	3.92485E-25	3.77	3.48829E-25	3.77	2.45947E-25	--
0.378	1.064	0.378	0.964	0.378	0.6923	3.78	2.90188E-25	3.78	2.57911E-25	3.78	1.81844E-25	--
0.379	1.0611	0.379	0.9606	0.379	0.6897	3.79	2.14382E-25	3.79	1.90537E-25	3.79	1.34341E-25	--
0.38	1.0577	0.38	0.9573	0.38	0.6875	3.8	1.58252E-25	3.8	1.4065E-25	3.8	9.91676E-26	--
0.381	1.0542	0.381	0.9542	0.381	0.6849	3.81	1.16725E-25	3.81	1.03742E-25	3.81	7.31449E-26	--
0.382	1.0504	0.382	0.9513	0.382	0.6829	3.82	8.60265E-26	3.82	7.64579E-26	3.82	5.39077E-26	--
0.383	1.0468	0.383	0.9486	0.383	0.681	3.83	6.33507E-26	3.83	5.63044E-26	3.83	3.96982E-26	--
0.384	1.0434	0.384	0.9447	0.384	0.679	3.84	4.66148E-26	3.84	4.143E-26	3.84	2.92108E-26	--
0.385	1.0406	0.385	0.9416	0.385	0.6772	3.85	3.42727E-26	3.85	3.04607E-26	3.85	2.14767E-26	--
0.386	1.0376	0.386	0.9389	0.386	0.6743	3.86	2.51783E-26	3.86	2.23778E-26	3.86	1.57778E-26	--
0.387	1.0351	0.387	0.935	0.387	0.6717	3.87	1.84823E-26	3.87	1.64266E-26	3.87	1.15818E-26	--
0.388	1.0309	0.388	0.9318	0.388	0.6698	3.88	1.35562E-26	3.88	1.20484E-26	3.88	8.4949E-27	--
0.389	1.027	0.389	0.9279	0.389	0.6674	3.89	9.93515E-27	3.89	8.83008E-27	3.89	6.22578E-27	--
0.39	1.024	0.39	0.9237	0.39	0.6659	3.9	7.27549E-27	3.9	6.46625E-27	3.9	4.55912E-27	--
0.391	1.0213	0.391	0.9204	0.391	0.6641	3.91	5.32357E-27	3.91	4.73144E-27	3.91	3.33597E-27	--
0.392	1.0179	0.392	0.9187	0.392	0.6624	3.92	3.89221E-27	3.92	3.45928E-27	3.92	2.43902E-27	--
0.393	1.0144	0.393	0.9164	0.393	0.6606	3.93	2.84342E-27	3.93	2.52715E-27	3.93	1.78181E-27	--
0.394	1.0113	0.394	0.9145	0.394	0.6593	3.94	2.07558E-27	3.94	1.84472E-27	3.94	1.30065E-27	--
0.395	1.0075	0.395	0.9113	0.395	0.6576	3.95	1.51388E-27	3.95	1.34549E-27	3.95	9.48658E-28	--
0.396	1.0055	0.396	0.9079	0.396	0.6552	3.96	1.1033E-27	3.96	9.80583E-28	3.96	6.91374E-28	--
0.397	1.0032	0.397	0.9066	0.397	0.6533	3.97	8.03434E-28	3.97	7.1407E-28	3.97	5.03465E-28	--
0.398	1.0013	0.398	0.9043	0.398	0.6505	3.98	5.846E-28	3.98	5.19576E-28	3.98	3.66335E-28	--
0.399	0.9975	0.399	0.9015	0.399	0.6488	3.99	4.2503E-28	3.99	3.77755E-28	3.99	2.66342E-28	--
0.4	0.996	0.4	0.8994	0.4	0.6453	4	3.08769E-28	4	2.74425E-28	4	1.93488E-28	--
0.401	0.9918	0.401	0.8977	0.401	0.6426	4.01	2.2413E-28	4.01	1.99201E-28	4.01	1.40449E-28	--
0.402	0.9889	0.402	0.8949	0.402	0.6407	4.02	1.62562E-28	4.02	1.44481E-28	4.02	1.01868E-28	--
0.403	0.9848	0.403	0.8917	0.403	0.6398	4.03	1.17812E-28	4.03	1.04708E-28	4.03	7.38262E-29	--
0.404	0.9826	0.404	0.8877	0.404	0.6371	4.04	8.5313E-29	4.04	7.58239E-29	4.04	5.34607E-29	--
0.405	0.9794	0.405	0.8848	0.405	0.6348	4.05	6.17294E-29	4.05	5.48634E-29	4.05	3.86822E-29	--
0.406	0.976	0.406	0.8828	0.406	0.6333	4.06	4.46295E-29	4.06	3.96654E-29	4.06	2.79667E-29	--
0.407	0.9733	0.407	0.8796	0.407	0.6304	4.07	3.22407E-29	4.07	2.86546E-29	4.07	2.02033E-29	--
0.408	0.9699	0.408	0.877	0.408	0.6278	4.08	2.32723E-29	4.08	2.06837E-29	4.08	1.45834E-29	--
0.409	0.9673	0.409	0.8745	0.409	0.626	4.09	1.67852E-29	4.09	1.49182E-29	4.09	1.05183E-29	--
0.41	0.9643	0.41	0.8724	0.41	0.6241	4.1	1.20967E-29	4.1	1.07512E-29	4.1	7.58027E-30	--
0.411	0.9603	0.411	0.8702	0.411	0.6216	4.11	8.7108E-30	4.11	7.74192E-30	4.11	5.45855E-30	--
0.412	0.9576	0.412	0.8672	0.412	0.6193	4.12	6.26763E-30	4.12	5.57049E-30	4.12	3.92756E-30	--
0.413	0.9547	0.413	0.8642	0.413	0.6175	4.13	4.5061E-30	4.13	4.0049E-30	4.13	2.82371E-30	--
0.414	0.9511	0.414	0.8625	0.414	0.6154	4.14	3.23706E-30	4.14	2.87701E-30	4.14	2.02848E-30	--
0.415	0.9464	0.415	0.8597	0.415	0.6122	4.15	2.32356E-30	4.15	2.06512E-30	4.15	1.45604E-30	--
0.416	0.9433	0.416	0.8567	0.416	0.6082	4.16	1.66652E-30	4.16	1.48115E-30	4.16	1.04431E-30	--
0.417	0.94	0.417	0.8539	0.417	0.6066	4.17	1.19431E-30	4.17	1.06147E-30	4.17	7.48405E-31	--
0.418	0.9364	0.418	0.8515	0.418	0.6054	4.18	8.55221E-31	4.18	7.60097E-31	4.18	5.35917E-31	--
0.419	0.9328	0.419	0.8494	0.419	0.6034	4.19	6.11916E-31	4.19	5.43854E-31	4.19	3.83452E-31	--
0.42	0.9296	0.42	0.8453	0.42	0.6012	4.2	4.37479E-31	4.2	3.88819E-31	4.2	2.74143E-31	--
0.421	0.927	0.421	0.8419	0.421	0.5996	4.21	3.12519E-31	4.21	2.77758E-31	4.21	1.95837E-31	--
0.422	0.923	0.422	0.8396	0.422	0.5978	4.22	2.23073E-31	4.22	1.98261E-31	4.22	1.39787E-31	--
0.423	0.9199	0.423	0.8359	0.423	0.5967	4.23	1.591E-31	4.23	1.41404E-31	4.23	9.96988E-32	--
0.424	0.9181	0.424	0.8318	0.424	0.5944	4.24	1.13383E-31	4.24	1.00771E-31	4.24	7.10503E-32	--
0.425	0.9155	0.425	0.8296	0.425	0.5932	4.25	8.07376E-32	4.25	7.17574E-32	4.25	5.05935E-32	--
0.426	0.9122	0.426	0.8271	0.426	0.5916	4.26	5.74457E-32	4.26	5.10561E-32	4.26	3.59979E-32	--
0.427	0.9089	0.427	0.8249	0.427	0.5896	4.27	4.08405E-32	4.27	3.62979E-32	4.27	2.55924E-32	--
0.428	0.9059	0.428	0.8223	0.428	0.5883	4.28	2.9012E-32	4.28	2.57851E-32	4.28	1.81801E-32	--
0.429	0.9041	0.429	0.8187	0.429	0.5856	4.29	2.05929E-32	4.29	1.83024E-32	4.29	1.29044E-32	--
0.43	0.9012	0.43	0.8162	0.43	0.5842	4.3	1.46053E-32	4.3	1.29808E-32	4.3	9.15226E-33	--
0.431	0.8987	0.431	0.8142	0.431	0.5826	4.31	1.03503E-32	4.31	9.19908E-33	4.31	6.48594E-33	--
0.432	0.8946	0.432	0.8115	0.432	0.5817	4.32	7.3291E-33	4.32	6.5139E-33	4.32	4.59272E-33	--
0.433	0.8919	0.433	0.8088	0.433	0.5799	4.33	5.18562E-33	4.33	4.60883E-33	4.33	3.24952E-33	--
0.434	0.8892	0.434	0.8063	0.434	0.5779	4.34	3.66609E-33	4.34	3.25832E-33	4.34	2.29732E-33	--
0.435	0.8858	0.435	0.8053	0.435	0.5754	4.35	2.58975E-33	4.35	2.3017E-33	4.35	1.62284E-33	--
0.436	0.8826	0.436	0.8024	0.436	0.5734	4.36	1.82795E-33	4.36	1.62463E-33	4.36	1.14547E-33	--
0.437	0.879	0.437	0.798	0.437	0.572	4.37	1.28922E-33	4.37	1.14582E-33	4.37	8.07876E-34	--
0.438	0.8769	0.438	0.7951	0.438	0.5697	4.38	9.08527E-34	4.38	8.07474E-34	4.38	5.69321E-34	--
0.439	0.873	0.439	0.7925	0.439	0.5674	4.39	6.3974E-34	4.39	5.68583E-34	4.39	4.00888E-34	--
0.44	0.8709	0.44	0.7898	0.44	0.5644	4.4	4.50113E-34	4.4	4.00048E-34	4.4	2.82059E-34	--
0.441	0.8683	0.441	0.7882	0.441	0.5627	4.41	3.1644E-34	4.41	2.81243E-34	4.41	1.98295E-34	--
0.442	0.8661	0.442	0.7858	0.442	0.56	4.42	2.22287E-34	4.42	1.97563E-34	4.42	1.39295E-34	--
0.443	0.8636	0.443	0.7826	0.443	0.5581	4.43	1.56024E-34	4.43	1.3867E-34	4.43	9.77709E-35	--
0.444	0.8608	0.444	0.7803	0.444	0.5544	4.44	1.09426E-34	4.44	9.72544E-35	4.44	6.85706E-35	--
0.445	0.8585	0.445	0.7775	0.445	0.5525	4.45	7.66831E-35	4.45	6.81538E-35	4.45	4.80528E-35	--
0.446	0.8548	0.446	0.7733	0.446	0.5507	4.46	5.36949E-35	4.46	4.77226E-35	4.46	3.36475E-35	--
0.447	0.8516	0.447	0.7705	0.447	0.549	4.47	3.75681E-35	4.47	3.33895E-35	4.47	2.35417E-35	--
0.448	0.8486	0.448	0.768	0.448	0.5462	4.48	2.62638E-35	4.48	2.33426E-35	4.48	1.6458E-35	--
0.449	0.8462	0.449	0.7649	0.449	0.5444	4.49	1.83463E-35	4.49	1.63057E-35	4.49	1.14966E-35	--
0.45	0.8436	0.45	0.7627	0.45	0.5431	4.5	1.28054E-35	4.5	1.13811E-35	4.5	8.0244E-36	--
0.451	0.8415	0.451	0.76	0.451	0.5404	4.51	8.93079E-36	4.51	7.93744E-36	4.51	5.5964E-36	--
0.452	0.8383	0.452	0.7578	0.452	0.5383	4.52	6.22356E-36	4.52	5.53133E-36	4.52	3.89994E-36	--
0.453	0.835	0.453	0.7549	0.453	0.5369	4.53	4.33352E-36	4.53	3.85151E-36	4.53	2.71556E-36	--
0.454	0.832	0.454	0.752	0.454	0.5343	4.54	3.01505E-36	4.54	2.67969E-36	4.54	1.88936E-36	--
0.455	0.8283	0.455	0.7499	0.455	0.533	4.55	2.09605E-36	4.55	1.86291E-36	4.55	1.31347E-36	--
0.456	0.8256	0.456	0.7467	0.456	0.5304	4.56	1.456E-36	4.56	1.29405E-36	4.56	9.1239E-37	--
0.457	0.8232	0.457	0.7449	0.457	0.5286	4.57	1.01059E-36	4.57	8.98181E-37	4.57	6.33275E-37	--
0.458	0.822	0.458	0.7421	0.458	0.5269	4.58	7.00871E-37	4.58	6.22915E-37	4.58	4.39195E-37	--
0.459	0.8188	0.459	0.7393	0.459	0.5247	4.59	4.85686E-37	4.59	4.31664E-37	4.59	3.04351E-37	--
0.46	0.8157	0.46	0.7361	0.46	0.5231	4.6	3.36299E-37	4.6	2.98893E-37	4.6	2.10739E-37	--
0.461	0.8117	0.461	0.7317	0.461	0.5204	4.61	2.32674E-37	4.61	2.06794E-37	4.61	1.45803E-37	--
0.462	0.8088	0.462	0.7295	0.462	0.5195	4.62	1.60851E-37	4.62	1.4296E-37	4.62	1.00796E-37	--
0.463	0.807	0.463	0.7258	0.463	0.5175	4.63	1.11109E-37	4.63	9.87509E-38	4.63	6.96257E-38	--
0.464	0.8034	0.464	0.7224	0.464	0.516	4.64	7.66886E-38	4.64	6.81587E-38	4.64	4.80563E-38	--
0.465	0.801	0.465	0.7202	0.465	0.5144	4.65	5.28888E-38	4.65	4.70061E-38	4.65	3.31423E-38	--
0.466	0.7976	0.466	0.7171	0.466	0.5128	4.66	3.64459E-38	4.66	3.23921E-38	4.66	2.28385E-38	--
0.467	0.795	0.467	0.7139	0.467	0.511	4.67	2.5095E-38	4.67	2.23037E-38	4.67	1.57256E-38	--
0.468	0.791	0.468	0.7116	0.468	0.5082	4.68	1.72655E-38	4.68	1.53451E-38	4.68	1.08193E-38	--
0.469	0.788	0.469	0.7096	0.469	0.5054	4.69	1.18692E-38	4.69	1.0549E-38	4.69	7.43773E-39	--
0.47	0.7854	0.47	0.7073	0.47	0.5037	4.7	8.153E-39	4.7	7.24616E-39	4.7	5.10901E-39	--
0.471	0.7831	0.471	0.7049	0.471	0.5017	4.71	5.59585E-39	4.71	4.97343E-39	4.71	3.50659E-39	--
0.472	0.7789	0.472	0.7022	0.472	0.4997	4.72	3.83766E-39	4.72	3.41081E-39	4.72	2.40484E-39	--
0.473	0.7768	0.473	0.6996	0.473	0.4983	4.73	2.62979E-39	4.73	2.33728E-39	4.73	1.64793E-39	--
0.474	0.7756	0.474	0.6968	0.474	0.4958	4.74	1.80064E-39	4.74	1.60036E-39	4.74	1.12836E-39	--
0.475	0.7712	0.475	0.6948	0.475	0.4939	4.75	1.23193E-39	4.75	1.0949E-39	4.75	7.71978E-40	--
0.476	0.7692	0.476	0.693	0.476	0.4924	4.76	8.42165E-40	4.76	7.48493E-40	4.76	5.27736E-40	--
0.477	0.7672	0.477	0.6913	0.477	0.4915	4.77	5.75256E-40	4.77	5.11272E-40	4.77	3.60479E-40	--
0.478	0.7633	0.478	0.6894	0.478	0.4897	4.78	3.92625E-40	4.78	3.48954E-40	4.78	2.46035E-40	--
0.479	0.7604	0.479	0.6869	0.479	0.4875	4.79	2.67761E-40	4.79	2.37979E-40	4.79	1.6779E-40	--
0.48	0.7575	0.48	0.6837	0.48	0.486	4.8	1.82461E-40	4.8	1.62166E-40	4.8	1.14337E-40	--
0.481	0.7543	0.481	0.6803	0.481	0.4848	4.81	1.24235E-40	4.81	1.10417E-40	4.81	7.78508E-41	--
0.482	0.7514	0.482	0.6775	0.482	0.4814	4.82	8.45222E-41	4.82	7.5121E-41	4.82	5.29651E-41	--
0.483	0.7489	0.483	0.676	0.483	0.4791	4.83	5.7458E-41	4.83	5.10671E-41	4.83	3.60056E-41	--
0.484	0.7453	0.484	0.6733	0.484	0.4764	4.84	3.90286E-41	4.84	3.46875E-41	4.84	2.44569E-41	--
0.485	0.7426	0.485	0.6717	0.485	0.4744	4.85	2.64891E-41	4.85	2.35428E-41	4.85	1.65992E-41	--
0.486	0.7395	0.486	0.6694	0.486	0.4726	4.86	1.79641E-41	4.86	1.5966E-41	4.86	1.1257E-41	--
0.487	0.736	0.487	0.6668	0.487	0.4709	4.87	1.21729E-41	4.87	1.0819E-41	4.87	7.62807E-42	--
0.488	0.7331	0.488	0.6637	0.488	0.4698	4.88	8.24211E-42	4.88	7.32536E-42	4.88	5.16485E-42	--
0.489	0.7305	0.489	0.6609	0.489	0.4673	4.89	5.57614E-42	4.89	4.95592E-42	4.89	3.49424E-42	--
0.49	0.7273	0.49	0.6578	0.49	0.4651	4.9	3.76948E-42	4.9	3.35021E-42	4.9	2.36211E-42	--
0.491	0.724	0.491	0.6548	0.491	0.4641	4.91	2.54614E-42	4.91	2.26294E-42	4.91	1.59552E-42	--
0.492	0.7209	0.492	0.6516	0.492	0.4619	4.92	1.71844E-42	4.92	1.5273E-42	4.92	1.07685E-42	--
0.493	0.718	0.493	0.6487	0.493	0.4608	4.93	1.15889E-42	4.93	1.02999E-42	4.93	7.26206E-43	--
0.494	0.7164	0.494	0.6465	0.494	0.4592	4.94	7.80907E-43	4.94	6.94048E-43	4.94	4.89349E-43	--
0.495	0.7138	0.495	0.6449	0.495	0.4582	4.95	5.25787E-43	4.95	4.67305E-43	4.95	3.2948E-43	--
0.496	0.7106	0.496	0.6415	0.496	0.4563	4.96	3.53731E-43	4.96	3.14387E-43	4.96	2.21663E-43	--
0.497	0.7078	0.497	0.639	0.497	0.4536	4.97	2.37788E-43	4.97	2.11339E-43	4.97	1.49008E-43	--
0.498	0.7047	0.498	0.6368	0.498	0.4517	4.98	1.5972E-43	4.98	1.41954E-43	4.98	1.00087E-43	--
0.499	0.7012	0.499	0.6342	0.499	0.4499	4.99	1.07196E-43	4.99	9.52731E-44	4.99	6.71736E-44	--
0.5	0.6985	0.5	0.6331	0.5	0.4485	5	7.18875E-44	5	6.38916E-44	5	4.50477E-44	--
0.501	0.6956	0.501	0.6311	0.501	0.4469	5.01	4.81704E-44	5.01	4.28125E-44	5.01	3.01856E-44	--
0.502	0.6937	0.502	0.6283	0.502	0.4454	5.02	3.22522E-44	5.02	2.86649E-44	5.02	2.02106E-44	--
0.503	0.6908	0.503	0.6251	0.503	0.443	5.03	2.1577E-44	5.03	1.9177E-44	5.03	1.3521E-44	--
0.504	0.6883	0.504	0.6226	0.504	0.4415	5.04	1.44237E-44	5.04	1.28193E-44	5.04	9.03846E-45	--
0.505	0.6872	0.505	0.6204	0.505	0.4401	5.05	9.63412E-45	5.05	8.56254E-45	5.05	6.03714E-45	--
0.506	0.6848	0.506	0.6187	0.506	0.4388	5.06	6.42986E-45	5.06	5.71468E-45	5.06	4.02922E-45	--
0.507	0.6822	0.507	0.6158	0.507	0.4378	5.07	4.28789E-45	5.07	3.81096E-45	5.07	2.68697E-45	--
0.508	0.6792	0.508	0.6126	0.508	0.4354	5.08	2.85719E-45	5.08	2.53939E-45	5.08	1.79043E-45	--
0.509	0.6773	0.509	0.6101	0.509	0.4335	5.09	1.90233E-45	5.09	1.69074E-45	5.09	1.19208E-45	--
0.51	0.6752	0.51	0.6081	0.51	0.4322	5.1	1.26557E-45	5.1	1.1248E-45	5.1	7.93058E-46	--
0.511	0.6729	0.511	0.6052	0.511	0.4296	5.11	8.41276E-46	5.11	7.47703E-46	5.11	5.27178E-46	--
0.512	0.6711	0.512	0.6033	0.512	0.4279	5.12	5.58783E-46	5.12	4.96631E-46	5.12	3.50157E-46	--
0.513	0.6678	0.513	0.6005	0.513	0.4253	5.13	3.70852E-46	5.13	3.29603E-46	5.13	2.32392E-46	--
0.514	0.6662	0.514	0.5979	0.514	0.424	5.14	2.4593E-46	5.14	2.18576E-46	5.14	1.5411E-46	--
0.515	0.6633	0.515	0.5952	0.515	0.4219	5.15	1.62958E-46	5.15	1.44832E-46	5.15	1.02116E-46	--
0.516	0.6598	0.516	0.5932	0.516	0.4207	5.16	1.07892E-46	5.16	9.58916E-47	5.16	6.76097E-47	--
0.517	0.6579	0.517	0.5904	0.517	0.4191	5.17	7.1377E-47	5.17	6.34379E-47	5.17	4.47278E-47	--
0.518	0.6554	0.518	0.5878	0.518	0.4173	5.18	4.71823E-47	5.18	4.19343E-47	5.18	2.95664E-47	--
0.519	0.6529	0.519	0.5854	0.519	0.4149	5.19	3.11639E-47	5.19	2.76976E-47	5.19	1.95286E-47	--
0.52	0.65	0.52	0.5828	0.52	0.4137	5.2	2.05673E-47	5.2	1.82797E-47	5.2	1.28883E-47	--
0.521	0.6472	0.521	0.5803	0.521	0.4118	5.21	1.3563E-47	5.21	1.20544E-47	5.21	8.49916E-48	--
0.522	0.6451	0.522	0.5779	0.522	0.4095	5.22	8.93692E-48	5.22	7.94288E-48	5.22	5.60024E-48	--
0.523	0.6418	0.523	0.5748	0.523	0.4074	5.23	5.88398E-48	5.23	5.22952E-48	5.23	3.68715E-48	--
0.524	0.6384	0.524	0.5719	0.524	0.4039	5.24	3.87086E-48	5.24	3.44032E-48	5.24	2.42564E-48	--
0.525	0.6369	0.525	0.5699	0.525	0.4019	5.25	2.54447E-48	5.25	2.26145E-48	5.25	1.59447E-48	--
0.526	0.6352	0.526	0.568	0.526	0.3998	5.26	1.67124E-48	5.26	1.48535E-48	5.26	1.04727E-48	--
0.527	0.6322	0.527	0.5655	0.527	0.3988	5.27	1.09681E-48	5.27	9.74816E-49	5.27	6.87308E-49	--
0.528	0.6307	0.528	0.5621	0.528	0.3976	5.28	7.19249E-49	5.28	6.39248E-49	5.28	4.50711E-49	--
0.529	0.628	0.529	0.559	0.529	0.3956	5.29	4.71279E-49	5.29	4.1886E-49	5.29	2.95323E-49	--
0.53	0.6245	0.53	0.5563	0.53	0.3946	5.3	3.08553E-49	5.3	2.74234E-49	5.3	1.93352E-49	--
0.531	0.621	0.531	0.5538	0.531	0.3937	5.31	2.01853E-49	5.31	1.79401E-49	5.31	1.26489E-49	--
0.532	0.6179	0.532	0.5516	0.532	0.3927	5.32	1.31945E-49	5.32	1.17269E-49	5.32	8.2682E-50	--
0.533	0.6156	0.533	0.5495	0.533	0.392	5.33	8.61791E-50	5.33	7.65936E-50	5.33	5.40034E-50	--
0.534	0.6122	0.534	0.5469	0.534	0.3905	5.34	5.62424E-50	5.34	4.99867E-50	5.34	3.52438E-50	--
0.535	0.6096	0.535	0.5459	0.535	0.3889	5.35	3.66758E-50	5.35	3.25964E-50	5.35	2.29826E-50	--
0.536	0.6068	0.536	0.5436	0.536	0.3868	5.36	2.38972E-50	5.36	2.12391E-50	5.36	1.4975E-50	--
0.537	0.6047	0.537	0.5409	0.537	0.3853	5.37	1.55585E-50	5.37	1.38279E-50	5.37	9.74958E-51	--
0.538	0.6018	0.538	0.5386	0.538	0.3837	5.38	1.01214E-50	5.38	8.9956E-51	5.38	6.34247E-51	--
0.539	0.5996	0.539	0.536	0.539	0.381	5.39	6.57907E-51	5.39	5.8473E-51	5.39	4.12272E-51	--
0.54	0.5966	0.54	0.5345	0.54	0.3803	5.4	4.2731E-51	5.4	3.79781E-51	5.4	2.6777E-51	--
0.541	0.5939	0.541	0.5324	0.541	0.3787	5.41	2.77315E-51	5.41	2.4647E-51	5.41	1.73777E-51	--
0.542	0.5915	0.542	0.5309	0.542	0.3779	5.42	1.79828E-51	5.42	1.59826E-51	5.42	1.12687E-51	--
0.543	0.5887	0.543	0.5289	0.543	0.3761	5.43	1.16518E-51	5.43	1.03558E-51	5.43	7.30149E-52	--
0.544	0.5865	0.544	0.5259	0.544	0.3752	5.44	7.54363E-52	5.44	6.70457E-52	5.44	4.72715E-52	--
0.545	0.5834	0.545	0.5227	0.545	0.3732	5.45	4.88002E-52	5.45	4.33722E-52	5.45	3.05802E-52	--
0.546	0.5807	0.546	0.5206	0.546	0.3713	5.46	3.15439E-52	5.46	2.80353E-52	5.46	1.97667E-52	--
0.547	0.5778	0.547	0.5178	0.547	0.3693	5.47	2.03733E-52	5.47	1.81072E-52	5.47	1.27667E-52	--
0.548	0.5758	0.548	0.5158	0.548	0.3674	5.48	1.3148E-52	5.48	1.16856E-52	5.48	8.23909E-53	--
0.549	0.5733	0.549	0.5142	0.549	0.3659	5.49	8.47835E-53	5.49	7.53532E-53	5.49	5.31288E-53	--
0.55	0.5705	0.55	0.5114	0.55	0.3647	5.5	5.4628E-53	5.5	4.85518E-53	5.5	3.42322E-53	--
0.551	0.5671	0.551	0.5091	0.551	0.3637	5.51	3.51699E-53	5.51	3.12581E-53	5.51	2.20389E-53	--
0.552	0.5636	0.552	0.5073	0.552	0.3613	5.52	2.26246E-53	5.52	2.01081E-53	5.52	1.41775E-53	--
0.553	0.5607	0.553	0.5053	0.553	0.3593	5.53	1.45426E-53	5.53	1.29251E-53	5.53	9.11301E-54	--
0.554	0.5577	0.554	0.5026	0.554	0.3583	5.54	9.34022E-54	5.54	8.30132E-54	5.54	5.85297E-54	--
0.555	0.5556	0.555	0.5002	0.555	0.3572	5.55	5.9941E-54	5.55	5.32739E-54	5.55	3.75615E-54	--
0.556	0.5531	0.556	0.4977	0.556	0.3552	5.56	3.84365E-54	5.56	3.41613E-54	5.56	2.40859E-54	--
0.557	0.5503	0.557	0.4949	0.557	0.3539	5.57	2.46272E-54	5.57	2.1888E-54	5.57	1.54324E-54	--
0.558	0.5477	0.558	0.4927	0.558	0.3508	5.58	1.57667E-54	5.58	1.4013E-54	5.58	9.88006E-55	--
0.559	0.5451	0.559	0.4913	0.559	0.3492	5.59	1.0086E-54	5.59	8.96413E-55	5.59	6.32029E-55	--
0.56	0.5432	0.56	0.489	0.56	0.3484	5.6	6.44685E-55	5.6	5.72978E-55	5.6	4.03986E-55	--
0.561	0.5405	0.561	0.487	0.561	0.3468	5.61	4.11747E-55	5.61	3.65949E-55	5.61	2.58018E-55	--
0.562	0.5386	0.562	0.4858	0.562	0.3442	5.62	2.62764E-55	5.62	2.33537E-55	5.62	1.64659E-55	--
0.563	0.5366	0.563	0.485	0.563	0.3422	5.63	1.67553E-55	5.63	1.48917E-55	5.63	1.04996E-55	--
0.564	0.5338	0.564	0.4823	0.564	0.3406	5.64	1.06756E-55	5.64	9.4882E-56	5.64	6.68979E-56	--
0.565	0.5299	0.565	0.4804	0.565	0.3392	5.65	6.79651E-56	5.65	6.04055E-56	5.65	4.25898E-56	--
0.566	0.5275	0.566	0.4777	0.566	0.3376	5.66	4.32346E-56	5.66	3.84257E-56	5.66	2.70926E-56	--
0.567	0.5256	0.567	0.475	0.567	0.3367	5.67	2.74808E-56	5.67	2.44242E-56	5.67	1.72206E-56	--
0.568	0.5234	0.568	0.4723	0.568	0.3354	5.68	1.74534E-56	5.68	1.55121E-56	5.68	1.0937E-56	--
0.569	0.5215	0.569	0.4703	0.569	0.3341	5.69	1.1076E-56	5.69	9.84407E-57	5.69	6.9407E-57	--
0.57	0.5194	0.57	0.4678	0.57	0.3321	5.7	7.02328E-57	5.7	6.2421E-57	5.7	4.40108E-57	--
0.571	0.5163	0.571	0.465	0.571	0.3304	5.71	4.44988E-57	5.71	3.95493E-57	5.71	2.78848E-57	--
0.572	0.5142	0.572	0.4636	0.572	0.329	5.72	2.81715E-57	5.72	2.5038E-57	5.72	1.76534E-57	--
0.573	0.5113	0.573	0.463	0.573	0.3271	5.73	1.78206E-57	5.73	1.58385E-57	5.73	1.11672E-57	--
0.574	0.5082	0.574	0.461	0.574	0.3256	5.74	1.12639E-57	5.74	1.00111E-57	5.74	7.05844E-58	--
0.575	0.5067	0.575	0.4588	0.575	0.3238	5.75	7.11392E-58	5.75	6.32265E-58	5.75	4.45788E-58	--
0.576	0.5044	0.576	0.4562	0.576	0.3215	5.76	4.48932E-58	5.76	3.98998E-58	5.76	2.81319E-58	--
0.577	0.5013	0.577	0.4546	0.577	0.3199	5.77	2.83077E-58	5.77	2.51591E-58	5.77	1.77388E-58	--
0.578	0.499	0.578	0.4516	0.578	0.3188	5.78	1.78353E-58	5.78	1.58515E-58	5.78	1.11764E-58	--
0.579	0.4963	0.579	0.4497	0.579	0.3174	5.79	1.12282E-58	5.79	9.97932E-59	5.79	7.03606E-59	--
0.58	0.4948	0.58	0.4475	0.58	0.3162	5.8	7.06305E-59	5.8	6.27745E-59	5.8	4.426E-59	--
0.581	0.4917	0.581	0.4454	0.581	0.3136	5.81	4.43943E-59	5.81	3.94564E-59	5.81	2.78193E-59	--
0.582	0.4887	0.582	0.4438	0.582	0.3121	5.82	2.78814E-59	5.82	2.47802E-59	5.82	1.74716E-59	--
0.583	0.4871	0.583	0.4414	0.583	0.3103	5.83	1.74966E-59	5.83	1.55505E-59	5.83	1.09641E-59	--
0.584	0.484	0.584	0.4403	0.584	0.3089	5.84	1.0971E-59	5.84	9.75072E-60	5.84	6.87489E-60	--
0.585	0.4824	0.585	0.4377	0.585	0.3078	5.85	6.87371E-60	5.85	6.10916E-60	5.85	4.30735E-60	--
0.586	0.4806	0.586	0.4356	0.586	0.3054	5.86	4.30317E-60	5.86	3.82454E-60	5.86	2.69655E-60	--
0.587	0.4777	0.587	0.4331	0.587	0.3032	5.87	2.69178E-60	5.87	2.39238E-60	5.87	1.68678E-60	--
0.588	0.476	0.588	0.431	0.588	0.3016	5.88	1.68245E-60	5.88	1.49531E-60	5.88	1.05429E-60	--
0.589	0.4731	0.589	0.429	0.589	0.3001	5.89	1.05074E-60	5.89	9.33873E-61	5.89	6.5844E-61	--
0.59	0.471	0.59	0.4271	0.59	0.2992	5.9	6.557E-61	5.9	5.82768E-61	5.9	4.10889E-61	--
0.591	0.4689	0.591	0.4254	0.591	0.2985	5.91	4.08852E-61	5.91	3.63376E-61	5.91	2.56203E-61	--
0.592	0.466	0.592	0.4236	0.592	0.2971	5.92	2.54729E-61	5.92	2.26396E-61	5.92	1.59624E-61	--
0.593	0.4644	0.593	0.4216	0.593	0.2957	5.93	1.58579E-61	5.93	1.4094E-61	5.93	9.93719E-62	--
0.594	0.4623	0.594	0.4189	0.594	0.2944	5.94	9.86422E-62	5.94	8.76705E-62	5.94	6.18133E-62	--
0.595	0.4597	0.595	0.4166	0.595	0.2928	5.95	6.13104E-62	5.95	5.4491E-62	5.95	3.84196E-62	--
0.596	0.4581	0.596	0.415	0.596	0.2911	5.96	3.80765E-62	5.96	3.38414E-62	5.96	2.38603E-62	--
0.597	0.4555	0.597	0.4131	0.597	0.29	5.97	2.36284E-62	5.97	2.10002E-62	5.97	1.48065E-62	--
0.598	0.4535	0.598	0.4113	0.598	0.2887	5.98	1.46508E-62	5.98	1.30213E-62	5.98	9.18082E-63	--
0.599	0.4516	0.599	0.4091	0.599	0.2876	5.99	9.07703E-63	5.99	8.06741E-63	5.99	5.68804E-63	--
0.6	0.4492	0.6	0.4069	0.6	0.2853	6	5.61924E-63	6	4.99423E-63	6	3.52125E-63	--
0.601	0.4475	0.601	0.4049	0.601	0.2835	--	--	--	--	--	--	--
0.602	0.4457	0.602	0.4028	0.602	0.2825	--	--	--	--	--	--	--
0.603	0.444	0.603	0.3997	0.603	0.2811	--	--	--	--	--	--	--
0.604	0.4422	0.604	0.3985	0.604	0.2798	--	--	--	--	--	--	--
0.605	0.4403	0.605	0.3973	0.605	0.2784	--	--	--	--	--	--	--
0.606	0.4381	0.606	0.3962	0.606	0.2772	--	--	--	--	--	--	--
0.607	0.4366	0.607	0.3944	0.607	0.2752	--	--	--	--	--	--	--
0.608	0.435	0.608	0.3929	0.608	0.2733	--	--	--	--	--	--	--
0.609	0.4325	0.609	0.3907	0.609	0.2721	--	--	--	--	--	--	--
0.61	0.4306	0.61	0.3879	0.61	0.2702	--	--	--	--	--	--	--
0.611	0.4283	0.611	0.3863	0.611	0.2696	--	--	--	--	--	--	--
0.612	0.4255	0.612	0.3854	0.612	0.2675	--	--	--	--	--	--	--
0.613	0.4228	0.613	0.3846	0.613	0.2669	--	--	--	--	--	--	--
0.614	0.422	0.614	0.3819	0.614	0.2657	--	--	--	--	--	--	--
0.615	0.4203	0.615	0.3808	0.615	0.2634	--	--	--	--	--	--	--
0.616	0.4184	0.616	0.3788	0.616	0.2623	--	--	--	--	--	--	--
0.617	0.4161	0.617	0.3769	0.617	0.2611	--	--	--	--	--	--	--
0.618	0.414	0.618	0.3751	0.618	0.2597	--	--	--	--	--	--	--
0.619	0.4108	0.619	0.3733	0.619	0.2583	--	--	--	--	--	--	--
0.62	0.4097	0.62	0.3709	0.62	0.2574	--	--	--	--	--	--	--
0.621	0.4076	0.621	0.3679	0.621	0.2561	--	--	--	--	--	--	--
0.622	0.4056	0.622	0.3662	0.622	0.2549	--	--	--	--	--	--	--
0.623	0.403	0.623	0.3645	0.623	0.2532	--	--	--	--	--	--	--
0.624	0.4009	0.624	0.3621	0.624	0.2525	--	--	--	--	--	--	--
0.625	0.3992	0.625	0.3596	0.625	0.2512	--	--	--	--	--	--	--
0.626	0.3976	0.626	0.3584	0.626	0.2503	--	--	--	--	--	--	--
0.627	0.3952	0.627	0.3567	0.627	0.2492	--	--	--	--	--	--	--
0.628	0.3942	0.628	0.3545	0.628	0.2471	--	--	--	--	--	--	--
0.629	0.3933	0.629	0.3529	0.629	0.246	--	--	--	--	--	--	--
0.63	0.3919	0.63	0.3507	0.63	0.2445	--	--	--	--	--	--	--
0.631	0.3901	0.631	0.3492	0.631	0.2431	--	--	--	--	--	--	--
0.632	0.3884	0.632	0.3474	0.632	0.2413	--	--	--	--	--	--	--
0.633	0.387	0.633	0.3457	0.633	0.2405	--	--	--	--	--	--	--
0.634	0.3854	0.634	0.3444	0.634	0.239	--	--	--	--	--	--	--
0.635	0.3837	0.635	0.3426	0.635	0.2383	--	--	--	--	--	--	--
0.636	0.3817	0.636	0.3406	0.636	0.237	--	--	--	--	--	--	--
0.637	0.3797	0.637	0.3385	0.637	0.2359	--	--	--	--	--	--	--
0.638	0.3772	0.638	0.3367	0.638	0.235	--	--	--	--	--	--	--
0.639	0.3745	0.639	0.3349	0.639	0.2337	--	--	--	--	--	--	--
0.64	0.3709	0.64	0.3336	0.64	0.2323	--	--	--	--	--	--	--
0.641	0.37	0.641	0.3322	0.641	0.2302	--	--	--	--	--	--	--
0.642	0.3681	0.642	0.33	0.642	0.2291	--	--	--	--	--	--	--
0.643	0.3662	0.643	0.3273	0.643	0.228	--	--	--	--	--	--	--
0.644	0.3637	0.644	0.3252	0.644	0.2275	--	--	--	--	--	--	--
0.645	0.3611	0.645	0.3231	0.645	0.2261	--	--	--	--	--	--	--
0.646	0.3603	0.646	0.3219	0.646	0.2254	--	--	--	--	--	--	--
0.647	0.358	0.647	0.3196	0.647	0.2236	--	--	--	--	--	--	--
0.648	0.3556	0.648	0.3181	0.648	0.2226	--	--	--	--	--	--	--
0.649	0.3531	0.649	0.3158	0.649	0.2205	--	--	--	--	--	--	--
0.65	0.3518	0.65	0.3147	0.65	0.2196	--	--	--	--	--	--	--
0.651	0.3499	0.651	0.3132	0.651	0.2185	--	--	--	--	--	--	--
0.652	0.3479	0.652	0.311	0.652	0.2171	--	--	--	--	--	--	--
0.653	0.3456	0.653	0.309	0.653	0.2166	--	--	--	--	--	--	--
0.654	0.3435	0.654	0.3072	0.654	0.216	--	--	--	--	--	--	--
0.655	0.3421	0.655	0.3052	0.655	0.2155	--	--	--	--	--	--	--
0.656	0.3406	0.656	0.3042	0.656	0.2145	--	--	--	--	--	--	--
0.657	0.3392	0.657	0.3026	0.657	0.2136	--	--	--	--	--	--	--
0.658	0.3372	0.658	0.3009	0.658	0.2127	--	--	--	--	--	--	--
0.659	0.3356	0.659	0.2992	0.659	0.2121	--	--	--	--	--	--	--
0.66	0.3343	0.66	0.2974	0.66	0.2105	--	--	--	--	--	--	--
0.661	0.3328	0.661	0.2965	0.661	0.2098	--	--	--	--	--	--	--
0.662	0.3313	0.662	0.2951	0.662	0.2078	--	--	--	--	--	--	--
0.663	0.3298	0.663	0.2935	0.663	0.2063	--	--	--	--	--	--	--
0.664	0.328	0.664	0.2921	0.664	0.2048	--	--	--	--	--	--	--
0.665	0.3266	0.665	0.2909	0.665	0.2036	--	--	--	--	--	--	--
0.666	0.3249	0.666	0.2899	0.666	0.2025	--	--	--	--	--	--	--
0.667	0.3224	0.667	0.2876	0.667	0.2014	--	--	--	--	--	--	--
0.668	0.3204	0.668	0.2862	0.668	0.2006	--	--	--	--	--	--	--
0.669	0.3194	0.669	0.2842	0.669	0.1997	--	--	--	--	--	--	--
0.67	0.317	0.67	0.2829	0.67	0.1989	--	--	--	--	--	--	--
0.671	0.3161	0.671	0.2814	0.671	0.1981	--	--	--	--	--	--	--
0.672	0.3149	0.672	0.279	0.672	0.197	--	--	--	--	--	--	--
0.673	0.3143	0.673	0.2771	0.673	0.196	--	--	--	--	--	--	--
0.674	0.3127	0.674	0.2762	0.674	0.1942	--	--	--	--	--	--	--
0.675	0.3112	0.675	0.2745	0.675	0.1933	--	--	--	--	--	--	--
0.676	0.3097	0.676	0.2737	0.676	0.1923	--	--	--	--	--	--	--
0.677	0.3082	0.677	0.2718	0.677	0.1911	--	--	--	--	--	--	--
0.678	0.3069	0.678	0.2705	0.678	0.1898	--	--	--	--	--	--	--
0.679	0.3058	0.679	0.2682	0.679	0.1892	--	--	--	--	--	--	--
0.68	0.3057	0.68	0.2659	0.68	0.1879	--	--	--	--	--	--	--
0.681	0.3042	0.681	0.265	0.681	0.1869	--	--	--	--	--	--	--
0.682	0.3027	0.682	0.2632	0.682	0.1859	--	--	--	--	--	--	--
0.683	0.3011	0.683	0.2612	0.683	0.1848	--	--	--	--	--	--	--
0.684	0.2994	0.684	0.2602	0.684	0.1841	--	--	--	--	--	--	--
0.685	0.2985	0.685	0.2584	0.685	0.1828	--	--	--	--	--	--	--
0.686	0.2967	0.686	0.2567	0.686	0.1815	--	--	--	--	--	--	--
0.687	0.2947	0.687	0.2557	0.687	0.1805	--	--	--	--	--	--	--
0.688	0.2936	0.688	0.2545	0.688	0.179	--	--	--	--	--	--	--
0.689	0.2919	0.689	0.2534	0.689	0.1779	--	--	--	--	--	--	--
0.69	0.2906	0.69	0.2522	0.69	0.1765	--	--	--	--	--	--	--
0.691	0.2904	0.691	0.2507	0.691	0.1756	--	--	--	--	--	--	--
0.692	0.289	0.692	0.2494	0.692	0.1744	--	--	--	--	--	--	--
0.693	0.2877	0.693	0.2483	0.693	0.1735	--	--	--	--	--	--	--
0.694	0.2865	0.694	0.2469	0.694	0.1725	--	--	--	--	--	--	--
0.695	0.2846	0.695	0.2444	0.695	0.1716	--	--	--	--	--	--	--
0.696	0.283	0.696	0.2429	0.696	0.1706	--	--	--	--	--	--	--
0.697	0.2803	0.697	0.2416	0.697	0.1702	--	--	--	--	--	--	--
0.698	0.2789	0.698	0.2406	0.698	0.1694	--	--	--	--	--	--	--
0.699	0.2775	0.699	0.2401	0.699	0.1677	--	--	--	--	--	--	--
0.7	0.2759	0.7	0.2383	0.7	0.1666	--	--	--	--	--	--	--
0.701	0.2749	0.701	0.2375	0.701	0.1659	--	--	--	--	--	--	--
0.702	0.2735	0.702	0.2364	0.702	0.1648	--	--	--	--	--	--	--
0.703	0.271	0.703	0.235	0.703	0.1641	--	--	--	--	--	--	--
0.704	0.269	0.704	0.2325	0.704	0.1629	--	--	--	--	--	--	--
0.705	0.2682	0.705	0.2316	0.705	0.162	--	--	--	--	--	--	--
0.706	0.2666	0.706	0.2304	0.706	0.1615	--	--	--	--	--	--	--
0.707	0.2643	0.707	0.2292	0.707	0.1606	--	--	--	--	--	--	--
0.708	0.263	0.708	0.2286	0.708	0.1606	--	--	--	--	--	--	--
0.709	0.2623	0.709	0.2272	0.709	0.1596	--	--	--	--	--	--	--
0.71	0.2604	0.71	0.2256	0.71	0.1584	--	--	--	--	--	--	--
0.711	0.259	0.711	0.2243	0.711	0.1571	--	--	--	--	--	--	--
0.712	0.2582	0.712	0.2237	0.712	0.1559	--	--	--	--	--	--	--
0.713	0.257	0.713	0.2222	0.713	0.1544	--	--	--	--	--	--	--
0.714	0.2559	0.714	0.221	0.714	0.154	--	--	--	--	--	--	--
0.715	0.254	0.715	0.2198	0.715	0.1533	--	--	--	--	--	--	--
0.716	0.2521	0.716	0.2185	0.716	0.1528	--	--	--	--	--	--	--
0.717	0.2512	0.717	0.2171	0.717	0.1526	--	--	--	--	--	--	--
0.718	0.2494	0.718	0.2157	0.718	0.152	--	--	--	--	--	--	--
0.719	0.2482	0.719	0.2134	0.719	0.1511	--	--	--	--	--	--	--
0.72	0.2467	0.72	0.2122	0.72	0.1503	--	--	--	--	--	--	--
0.721	0.2452	0.721	0.2113	0.721	0.1496	--	--	--	--	--	--	--
0.722	0.2432	0.722	0.2107	0.722	0.1482	--	--	--	--	--	--	--
0.723	0.2409	0.723	0.2093	0.723	0.1477	--	--	--	--	--	--	--
0.724	0.2395	0.724	0.2072	0.724	0.1468	--	--	--	--	--	--	--
0.725	0.2373	0.725	0.2059	0.725	0.1456	--	--	--	--	--	--	--
0.726	0.2365	0.726	0.2052	0.726	0.1448	--	--	--	--	--	--	--
0.727	0.2354	0.727	0.204	0.727	0.1445	--	--	--	--	--	--	--
0.728	0.2342	0.728	0.2024	0.728	0.144	--	--	--	--	--	--	--
0.729	0.233	0.729	0.2011	0.729	0.143	--	--	--	--	--	--	--
0.73	0.2321	0.73	0.2005	0.73	0.1425	--	--	--	--	--	--	--
0.731	0.2311	0.731	0.1994	0.731	0.1417	--	--	--	--	--	--	--
0.732	0.2299	0.732	0.1979	0.732	0.1411	--	--	--	--	--	--	--
0.733	0.2284	0.733	0.1967	0.733	0.1403	--	--	--	--	--	--	--
0.734	0.2268	0.734	0.196	0.734	0.1394	--	--	--	--	--	--	--
0.735	0.2255	0.735	0.1939	0.735	0.1383	--	--	--	--	--	--	--
0.736	0.2232	0.736	0.1924	0.736	0.1375	--	--	--	--	--	--	--
0.737	0.2219	0.737	0.1916	0.737	0.1364	--	--	--	--	--	--	--
0.738	0.2209	0.738	0.1905	0.738	0.1355	--	--	--	--	--	--	--
0.739	0.2188	0.739	0.1897	0.739	0.1352	--	--	--	--	--	--	--
0.74	0.2178	0.74	0.1889	0.74	0.1345	--	--	--	--	--	--	--
0.741	0.217	0.741	0.188	0.741	0.1335	--	--	--	--	--	--	--
0.742	0.2156	0.742	0.1866	0.742	0.1326	--	--	--	--	--	--	--
0.743	0.2147	0.743	0.1859	0.743	0.132	--	--	--	--	--	--	--
0.744	0.2137	0.744	0.1849	0.744	0.1314	--	--	--	--	--	--	--
0.745	0.2121	0.745	0.1846	0.745	0.1308	--	--	--	--	--	--	--
0.746	0.2114	0.746	0.1834	0.746	0.1302	--	--	--	--	--	--	--
0.747	0.2097	0.747	0.1827	0.747	0.1296	--	--	--	--	--	--	--
0.748	0.2084	0.748	0.1811	0.748	0.1288	--	--	--	--	--	--	--
0.749	0.207	0.749	0.1802	0.749	0.1283	--	--	--	--	--	--	--
0.75	0.2062	0.75	0.1793	0.75	0.1273	--	--	--	--	--	--	--
0.751	0.205	0.751	0.1779	0.751	0.1255	--	--	--	--	--	--	--
0.752	0.2031	0.752	0.1771	0.752	0.1247	--	--	--	--	--	--	--
0.753	0.2019	0.753	0.1758	0.753	0.1238	--	--	--	--	--	--	--
0.754	0.2012	0.754	0.1745	0.754	0.1233	--	--	--	--	--	--	--
0.755	0.1999	0.755	0.1737	0.755	0.1226	--	--	--	--	--	--	--
0.756	0.1983	0.756	0.1724	0.756	0.1207	--	--	--	--	--	--	--
0.757	0.197	0.757	0.1716	0.757	0.1199	--	--	--	--	--	--	--
0.758	0.1964	0.758	0.1712	0.758	0.1199	--	--	--	--	--	--	--
0.759	0.1952	0.759	0.1705	0.759	0.1198	--	--	--	--	--	--	--
0.76	0.194	0.76	0.17	0.76	0.1188	--	--	--	--	--	--	--
0.761	0.1929	0.761	0.1693	0.761	0.1178	--	--	--	--	--	--	--
0.762	0.1919	0.762	0.1685	0.762	0.1173	--	--	--	--	--	--	--
0.763	0.1908	0.763	0.1676	0.763	0.1163	--	--	--	--	--	--	--
0.764	0.19	0.764	0.1666	0.764	0.1161	--	--	--	--	--	--	--
0.765	0.1886	0.765	0.1668	0.765	0.1152	--	--	--	--	--	--	--
0.766	0.1872	0.766	0.1657	0.766	0.1144	--	--	--	--	--	--	--
0.767	0.1858	0.767	0.1651	0.767	0.1138	--	--	--	--	--	--	--
0.768	0.1841	0.768	0.164	0.768	0.1126	--	--	--	--	--	--	--
0.769	0.1833	0.769	0.163	0.769	0.1117	--	--	--	--	--	--	--
0.77	0.1817	0.77	0.1629	0.77	0.111	--	--	--	--	--	--	--
0.771	0.1807	0.771	0.1623	0.771	0.1102	--	--	--	--	--	--	--
0.772	0.1796	0.772	0.1613	0.772	0.1098	--	--	--	--	--	--	--
0.773	0.1781	0.773	0.1602	0.773	0.1088	--	--	--	--	--	--	--
0.774	0.1773	0.774	0.1592	0.774	0.1084	--	--	--	--	--	--	--
0.775	0.1763	0.775	0.1579	0.775	0.1076	--	--	--	--	--	--	--
0.776	0.1754	0.776	0.157	0.776	0.107	--	--	--	--	--	--	--
0.777	0.1749	0.777	0.1561	0.777	0.1068	--	--	--	--	--	--	--
0.778	0.1731	0.778	0.155	0.778	0.1067	--	--	--	--	--	--	--
0.779	0.1721	0.779	0.1547	0.779	0.1053	--	--	--	--	--	--	--
0.78	0.1708	0.78	0.1539	0.78	0.1045	--	--	--	--	--	--	--
0.781	0.1692	0.781	0.1532	0.781	0.1043	--	--	--	--	--	--	--
0.782	0.1682	0.782	0.1518	0.782	0.1035	--	--	--	--	--	--	--
0.783	0.1665	0.783	0.1499	0.783	0.1028	--	--	--	--	--	--	--
0.784	0.1656	0.784	0.1496	0.784	0.1024	--	--	--	--	--	--	--
0.785	0.1648	0.785	0.1492	0.785	0.1016	--	--	--	--	--	--	--
0.786	0.1646	0.786	0.1482	0.786	0.1007	--	--	--	--	--	--	--
0.787	0.1638	0.787	0.1473	0.787	0.1002	--	--	--	--	--	--	--
0.788	0.1633	0.788	0.1463	0.788	0.0993	--	--	--	--	--	--	--
0.789	0.1626	0.789	0.1456	0.789	0.0986	--	--	--	--	--	--	--
0.79	0.1617	0.79	0.1443	0.79	0.0984	--	--	--	--	--	--	--
0.791	0.1609	0.791	0.1434	0.791	0.0979	--	--	--	--	--	--	--
0.792	0.1599	0.792	0.142	0.792	0.0972	--	--	--	--	--	--	--
0.793	0.1584	0.793	0.1408	0.793	0.0966	--	--	--	--	--	--	--
0.794	0.1583	0.794	0.1398	0.794	0.0958	--	--	--	--	--	--	--
0.795	0.1572	0.795	0.1391	0.795	0.0951	--	--	--	--	--	--	--
0.796	0.1563	0.796	0.1383	0.796	0.0946	--	--	--	--	--	--	--
0.797	0.1557	0.797	0.1369	0.797	0.0939	--	--	--	--	--	--	--
0.798	0.1546	0.798	0.1359	0.798	0.0933	--	--	--	--	--	--	--
0.799	0.1534	0.799	0.1356	0.799	0.0927	--	--	--	--	--	--	--
0.8	0.1528	0.8	0.1348	0.8	0.0918	--	--	--	--	--	--	--
0.801	0.152	0.801	0.1342	0.801	0.0907	--	--	--	--	--	--	--
0.802	0.1508	0.802	0.1334	0.802	0.0902	--	--	--	--	--	--	--
0.803	0.1495	0.803	0.1323	0.803	0.0903	--	--	--	--	--	--	--
0.804	0.1483	0.804	0.1315	0.804	0.0897	--	--	--	--	--	--	--
0.805	0.1471	0.805	0.1304	0.805	0.0888	--	--	--	--	--	--	--
0.806	0.1457	0.806	0.1296	0.806	0.0879	--	--	--	--	--	--	--
0.807	0.1453	0.807	0.1287	0.807	0.0876	--	--	--	--	--	--	--
0.808	0.1452	0.808	0.1278	0.808	0.0873	--	--	--	--	--	--	--
0.809	0.1447	0.809	0.1268	0.809	0.087	--	--	--	--	--	--	--
0.81	0.1435	0.81	0.1259	0.81	0.0866	--	--	--	--	--	--	--
0.811	0.1423	0.811	0.1251	0.811	0.086	--	--	--	--	--	--	--
0.812	0.1413	0.812	0.1244	0.812	0.0857	--	--	--	--	--	--	--
0.813	0.14	0.813	0.1238	0.813	0.0846	--	--	--	--	--	--	--
0.814	0.1389	0.814	0.1229	0.814	0.0839	--	--	--	--	--	--	--
0.815	0.1373	0.815	0.1214	0.815	0.083	--	--	--	--	--	--	--
0.816	0.1358	0.816	0.1207	0.816	0.0827	--	--	--	--	--	--	--
0.817	0.1354	0.817	0.1199	0.817	0.0824	--	--	--	--	--	--	--
0.818	0.1346	0.818	0.1186	0.818	0.0823	--	--	--	--	--	--	--
0.819	0.1339	0.819	0.118	0.819	0.082	--	--	--	--	--	--	--
0.82	0.1329	0.82	0.1171	0.82	0.0817	--	--	--	--	--	--	--
0.821	0.1326	0.821	0.1165	0.821	0.081	--	--	--	--	--	--	--
0.822	0.1324	0.822	0.1153	0.822	0.0806	--	--	--	--	--	--	--
0.823	0.1315	0.823	0.115	0.823	0.0802	--	--	--	--	--	--	--
0.824	0.1307	0.824	0.1141	0.824	0.0801	--	--	--	--	--	--	--
0.825	0.1305	0.825	0.113	0.825	0.0793	--	--	--	--	--	--	--
0.826	0.13	0.826	0.1124	0.826	0.0785	--	--	--	--	--	--	--
0.827	0.1282	0.827	0.1117	0.827	0.0779	--	--	--	--	--	--	--
0.828	0.1274	0.828	0.1111	0.828	0.0775	--	--	--	--	--	--	--
0.829	0.127	0.829	0.1105	0.829	0.0769	--	--	--	--	--	--	--
0.83	0.1266	0.83	0.11	0.83	0.0766	--	--	--	--	--	--	--
0.831	0.1262	0.831	0.1095	0.831	0.0762	--	--	--	--	--	--	--
0.832	0.126	0.832	0.1091	0.832	0.0757	--	--	--	--	--	--	--
0.833	0.1254	0.833	0.1082	0.833	0.0745	--	--	--	--	--	--	--
0.834	0.1245	0.834	0.1075	0.834	0.0741	--	--	--	--	--	--	--
0.835	0.1238	0.835	0.1067	0.835	0.0737	--	--	--	--	--	--	--
0.836	0.1232	0.836	0.1062	0.836	0.0725	--	--	--	--	--	--	--
0.837	0.1223	0.837	0.106	0.837	0.0714	--	--	--	--	--	--	--
0.838	0.1215	0.838	0.1055	0.838	0.0708	--	--	--	--	--	--	--
0.839	0.1203	0.839	0.1047	0.839	0.0706	--	--	--	--	--	--	--
0.84	0.1193	0.84	0.1033	0.84	0.0703	--	--	--	--	--	--	--
0.841	0.1183	0.841	0.1027	0.841	0.0701	--	--	--	--	--	--	--
0.842	0.1167	0.842	0.1021	0.842	0.0694	--	--	--	--	--	--	--
0.843	0.1156	0.843	0.1013	0.843	0.069	--	--	--	--	--	--	--
0.844	0.1147	0.844	0.1004	0.844	0.0686	--	--	--	--	--	--	--
0.845	0.114	0.845	0.0997	0.845	0.0684	--	--	--	--	--	--	--
0.846	0.1136	0.846	0.0993	0.846	0.0678	--	--	--	--	--	--	--
0.847	0.1126	0.847	0.0988	0.847	0.0673	--	--	--	--	--	--	--
0.848	0.1115	0.848	0.0982	0.848	0.0667	--	--	--	--	--	--	--
0.849	0.1109	0.849	0.0973	0.849	0.0663	--	--	--	--	--	--	--
0.85	0.1101	0.85	0.097	0.85	0.0658	--	--	--	--	--	--	--
0.851	0.1101	0.851	0.0964	0.851	0.0656	--	--	--	--	--	--	--
0.852	0.109	0.852	0.0959	0.852	0.0652	--	--	--	--	--	--	--
0.853	0.1086	0.853	0.0955	0.853	0.0652	--	--	--	--	--	--	--
0.854	0.1079	0.854	0.0948	0.854	0.0648	--	--	--	--	--	--	--
0.855	0.1069	0.855	0.0939	0.855	0.0641	--	--	--	--	--	--	--
0.856	0.1064	0.856	0.0928	0.856	0.064	--	--	--	--	--	--	--
0.857	0.1055	0.857	0.0918	0.857	0.0634	--	--	--	--	--	--	--
0.858	0.1046	0.858	0.0914	0.858	0.0628	--	--	--	--	--	--	--
0.859	0.1038	0.859	0.0908	0.859	0.0624	--	--	--	--	--	--	--
0.86	0.1032	0.86	0.0906	0.86	0.0617	--	--	--	--	--	--	--
0.861	0.1027	0.861	0.0901	0.861	0.0614	--	--	--	--	--	--	--
0.862	0.1022	0.862	0.0889	0.862	0.0611	--	--	--	--	--	--	--
0.863	0.1009	0.863	0.0883	0.863	0.0607	--	--	--	--	--	--	--
0.864	0.1002	0.864	0.0877	0.864	0.0603	--	--	--	--	--	--	--
0.865	0.0999	0.865	0.0876	0.865	0.0602	--	--	--	--	--	--	--
0.866	0.099	0.866	0.087	0.866	0.0599	--	--	--	--	--	--	--
0.867	0.0982	0.867	0.087	0.867	0.0598	--	--	--	--	--	--	--
0.868	0.0976	0.868	0.0866	0.868	0.0594	--	--	--	--	--	--	--
0.869	0.097	0.869	0.086	0.869	0.0593	--	--	--	--	--	--	--
0.87	0.0964	0.87	0.0856	0.87	0.059	--	--	--	--	--	--	--
0.871	0.0955	0.871	0.0853	0.871	0.0585	--	--	--	--	--	--	--
0.872	0.0948	0.872	0.0852	0.872	0.0582	--	--	--	--	--	--	--
0.873	0.0939	0.873	0.0845	0.873	0.0577	--	--	--	--	--	--	--
0.874	0.0937	0.874	0.0839	0.874	0.0569	--	--	--	--	--	--	--
0.875	0.0926	0.875	0.0833	0.875	0.0567	--	--	--	--	--	--	--
0.876	0.092	0.876	0.0828	0.876	0.0566	--	--	--	--	--	--	--
0.877	0.0917	0.877	0.0824	0.877	0.0559	--	--	--	--	--	--	--
0.878	0.0908	0.878	0.0822	0.878	0.0555	--	--	--	--	--	--	--
0.879	0.0905	0.879	0.0814	0.879	0.0553	--	--	--	--	--	--	--
0.88	0.0901	0.88	0.081	0.88	0.0548	--	--	--	--	--	--	--
0.881	0.0896	0.881	0.0803	0.881	0.0542	--	--	--	--	--	--	--
0.882	0.0893	0.882	0.0799	0.882	0.0538	--	--	--	--	--	--	--
0.883	0.0891	0.883	0.0793	0.883	0.0535	--	--	--	--	--	--	--
0.884	0.0886	0.884	0.0792	0.884	0.0532	--	--	--	--	--	--	--
0.885	0.088	0.885	0.0788	0.885	0.0527	--	--	--	--	--	--	--
0.886	0.0876	0.886	0.0784	0.886	0.0522	--	--	--	--	--	--	--
0.887	0.0871	0.887	0.0774	0.887	0.0518	--	--	--	--	--	--	--
0.888	0.0867	0.888	0.0768	0.888	0.0516	--	--	--	--	--	--	--
0.889	0.0865	0.889	0.0762	0.889	0.051	--	--	--	--	--	--	--
0.89	0.0857	0.89	0.0755	0.89	0.0506	--	--	--	--	--	--	--
0.891	0.0847	0.891	0.0745	0.891	0.0505	--	--	--	--	--	--	--
0.892	0.0841	0.892	0.0738	0.892	0.05	--	--	--	--	--	--	--
0.893	0.0837	0.893	0.0734	0.893	0.05	--	--	--	--	--	--	--
0.894	0.083	0.894	0.0728	0.894	0.0496	--	--	--	--	--	--	--
0.895	0.0818	0.895	0.0726	0.895	0.049	--	--	--	--	--	--	--
0.896	0.0815	0.896	0.0721	0.896	0.0489	--	--	--	--	--	--	--
0.897	0.0809	0.897	0.0718	0.897	0.0488	--	--	--	--	--	--	--
0.898	0.0803	0.898	0.0713	0.898	0.0485	--	--	--	--	--	--	--
0.899	0.0799	0.899	0.0708	0.899	0.0482	--	--	--	--	--	--	--
0.9	0.0793	0.9	0.0702	0.9	0.0477	--	--	--	--	--	--	--
0.901	0.0784	0.901	0.0701	0.901	0.0473	--	--	--	--	--	--	--
0.902	0.0781	0.902	0.07	0.902	0.047	--	--	--	--	--	--	--
0.903	0.0777	0.903	0.0697	0.903	0.0466	--	--	--	--	--	--	--
0.904	0.0768	0.904	0.0692	0.904	0.0463	--	--	--	--	--	--	--
0.905	0.0765	0.905	0.0691	0.905	0.0459	--	--	--	--	--	--	--
0.906	0.0757	0.906	0.0684	0.906	0.0451	--	--	--	--	--	--	--
0.907	0.0753	0.907	0.0682	0.907	0.0453	--	--	--	--	--	--	--
0.908	0.0749	0.908	0.0674	0.908	0.0448	--	--	--	--	--	--	--
0.909	0.0749	0.909	0.0669	0.909	0.0444	--	--	--	--	--	--	--
0.91	0.0747	0.91	0.0663	0.91	0.0441	--	--	--	--	--	--	--
0.911	0.0743	0.911	0.066	0.911	0.0438	--	--	--	--	--	--	--
0.912	0.0739	0.912	0.0651	0.912	0.0432	--	--	--	--	--	--	--
0.913	0.073	0.913	0.0647	0.913	0.0431	--	--	--	--	--	--	--
0.914	0.0722	0.914	0.0644	0.914	0.0424	--	--	--	--	--	--	--
0.915	0.0719	0.915	0.0639	0.915	0.042	--	--	--	--	--	--	--
0.916	0.0711	0.916	0.0635	0.916	0.0418	--	--	--	--	--	--	--
0.917	0.0705	0.917	0.063	0.917	0.0413	--	--	--	--	--	--	--
0.918	0.0702	0.918	0.0621	0.918	0.041	--	--	--	--	--	--	--
0.919	0.0697	0.919	0.0614	0.919	0.0406	--	--	--	--	--	--	--
0.92	0.0693	0.92	0.0611	0.92	0.0406	--	--	--	--	--	--	--
0.921	0.0687	0.921	0.061	0.921	0.0405	--	--	--	--	--	--	--
0.922	0.0681	0.922	0.0605	0.922	0.0405	--	--	--	--	--	--	--
0.923	0.0678	0.923	0.0601	0.923	0.0401	--	--	--	--	--	--	--
0.924	0.0673	0.924	0.0599	0.924	0.0399	--	--	--	--	--	--	--
0.925	0.0663	0.925	0.0595	0.925	0.0393	--	--	--	--	--	--	--
0.926	0.0663	0.926	0.059	0.926	0.0387	--	--	--	--	--	--	--
0.927	0.0661	0.927	0.0582	0.927	0.0385	--	--	--	--	--	--	--
0.928	0.0655	0.928	0.0576	0.928	0.038	--	--	--	--	--	--	--
0.929	0.0649	0.929	0.0571	0.929	0.0377	--	--	--	--	--	--	--
0.93	0.0646	0.93	0.0567	0.93	0.0373	--	--	--	--	--	--	--
0.931	0.064	0.931	0.0559	0.931	0.0368	--	--	--	--	--	--	--
0.932	0.0638	0.932	0.0555	0.932	0.0366	--	--	--	--	--	--	--
0.933	0.0628	0.933	0.0551	0.933	0.0363	--	--	--	--	--	--	--
0.934	0.0623	0.934	0.0545	0.934	0.0358	--	--	--	--	--	--	--
0.935	0.0617	0.935	0.0537	0.935	0.0352	--	--	--	--	--	--	--
0.936	0.0614	0.936	0.0531	0.936	0.0353	--	--	--	--	--	--	--
0.937	0.061	0.937	0.0528	0.937	0.0349	--	--	--	--	--	--	--
0.938	0.0605	0.938	0.0527	0.938	0.0348	--	--	--	--	--	--	--
0.939	0.06	0.939	0.0522	0.939	0.0345	--	--	--	--	--	--	--
0.94	0.0592	0.94	0.0522	0.94	0.0341	--	--	--	--	--	--	--
0.941	0.0588	0.941	0.0516	0.941	0.0338	--	--	--	--	--	--	--
0.942	0.0586	0.942	0.051	0.942	0.0336	--	--	--	--	--	--	--
0.943	0.0584	0.943	0.0505	0.943	0.0335	--	--	--	--	--	--	--
0.944	0.058	0.944	0.0501	0.944	0.0335	--	--	--	--	--	--	--
0.945	0.0577	0.945	0.0497	0.945	0.0333	--	--	--	--	--	--	--
0.946	0.0572	0.946	0.049	0.946	0.0333	--	--	--	--	--	--	--
0.947	0.0565	0.947	0.0484	0.947	0.0333	--	--	--	--	--	--	--
0.948	0.056	0.948	0.0483	0.948	0.0326	--	--	--	--	--	--	--
0.949	0.0553	0.949	0.0478	0.949	0.0328	--	--	--	--	--	--	--
0.95	0.0551	0.95	0.0472	0.95	0.0328	--	--	--	--	--	--	--
0.951	0.0549	0.951	0.0472	0.951	0.0328	--	--	--	--	--	--	--
0.952	0.0544	0.952	0.0469	0.952	0.0327	--	--	--	--	--	--	--
0.953	0.0538	0.953	0.0468	0.953	0.0325	--	--	--	--	--	--	--
0.954	0.0529	0.954	0.0464	0.954	0.0324	--	--	--	--	--	--	--
0.955	0.0529	0.955	0.0461	0.955	0.032	--	--	--	--	--	--	--
0.956	0.0519	0.956	0.0456	0.956	0.0317	--	--	--	--	--	--	--
0.957	0.0514	0.957	0.0454	0.957	0.0313	--	--	--	--	--	--	--
0.958	0.0512	0.958	0.0447	0.958	0.031	--	--	--	--	--	--	--
0.959	0.0512	0.959	0.0441	0.959	0.0308	--	--	--	--	--	--	--
0.96	0.0508	0.96	0.0441	0.96	0.0307	--	--	--	--	--	--	--
0.961	0.0503	0.961	0.0439	0.961	0.0303	--	--	--	--	--	--	--
0.962	0.0496	0.962	0.0435	0.962	0.03	--	--	--	--	--	--	--
0.963	0.0489	0.963	0.0435	0.963	0.0299	--	--	--	--	--	--	--
0.964	0.0484	0.964	0.0434	0.964	0.0297	--	--	--	--	--	--	--
0.965	0.0482	0.965	0.0432	0.965	0.0297	--	--	--	--	--	--	--
0.966	0.0476	0.966	0.0429	0.966	0.0296	--	--	--	--	--	--	--
0.967	0.0474	0.967	0.0425	0.967	0.0293	--	--	--	--	--	--	--
0.968	0.0474	0.968	0.0422	0.968	0.0289	--	--	--	--	--	--	--
0.969	0.0472	0.969	0.042	0.969	0.0289	--	--	--	--	--	--	--
0.97	0.0471	0.97	0.0418	0.97	0.029	--	--	--	--	--	--	--
0.971	0.0468	0.971	0.0417	0.971	0.0289	--	--	--	--	--	--	--
0.972	0.0464	0.972	0.0416	0.972	0.0286	--	--	--	--	--	--	--
0.973	0.0462	0.973	0.0413	0.973	0.0285	--	--	--	--	--	--	--
0.974	0.0456	0.974	0.0412	0.974	0.0282	--	--	--	--	--	--	--
0.975	0.0452	0.975	0.0404	0.975	0.0277	--	--	--	--	--	--	--
0.976	0.0453	0.976	0.04	0.976	0.0273	--	--	--	--	--	--	--
0.977	0.0451	0.977	0.04	0.977	0.0268	--	--	--	--	--	--	--
0.978	0.0446	0.978	0.0399	0.978	0.0265	--	--	--	--	--	--	--
0.979	0.0441	0.979	0.0397	0.979	0.0262	--	--	--	--	--	--	--
0.98	0.0439	0.98	0.0396	0.98	0.0259	--	--	--	--	--	--	--
0.981	0.0436	0.981	0.0393	0.981	0.0257	--	--	--	--	--	--	--
0.982	0.0431	0.982	0.0392	0.982	0.0255	--	--	--	--	--	--	--
0.983	0.0424	0.983	0.039	0.983	0.0255	--	--	--	--	--	--	--
0.984	0.042	0.984	0.0383	0.984	0.0254	--	--	--	--	--	--	--
0.985	0.0416	0.985	0.038	0.985	0.0253	--	--	--	--	--	--	--
0.986	0.0411	0.986	0.0377	0.986	0.025	--	--	--	--	--	--	--
0.987	0.0406	0.987	0.0374	0.987	0.025	--	--	--	--	--	--	--
0.988	0.0406	0.988	0.0373	0.988	0.0247	--	--	--	--	--	--	--
0.989	0.0404	0.989	0.037	0.989	0.0245	--	--	--	--	--	--	--
0.99	0.0402	0.99	0.0366	0.99	0.0244	--	--	--	--	--	--	--
0.991	0.0397	0.991	0.0361	0.991	0.0243	--	--	--	--	--	--	--
0.992	0.0395	0.992	0.0359	0.992	0.024	--	--	--	--	--	--	--
0.993	0.0394	0.993	0.0351	0.993	0.0237	--	--	--	--	--	--	--
0.994	0.0393	0.994	0.0348	0.994	0.0235	--	--	--	--	--	--	--
0.995	0.0392	0.995	0.0346	0.995	0.0229	--	--	--	--	--	--	--
0.996	0.0388	0.996	0.0345	0.996	0.0228	--	--	--	--	--	--	--
0.997	0.0384	0.997	0.0339	0.997	0.0227	--	--	--	--	--	--	--
0.998	0.0383	0.998	0.0337	0.998	0.0227	--	--	--	--	--	--	--
0.999	0.0378	0.999	0.0335	0.999	0.0225	--	--	--	--	--	--	--
1	0.0375	1	0.0332	1	0.0223	--	--	--	--	--	--	--
1.001	0.0374	1.001	0.0332	1.001	0.0222	--	--	--	--	--	--	--
1.002	0.0375	1.002	0.0327	1.002	0.0221	--	--	--	--	--	--	--
1.003	0.0368	1.003	0.032	1.003	0.0219	--	--	--	--	--	--	--
1.004	0.0368	1.004	0.0316	1.004	0.022	--	--	--	--	--	--	--
1.005	0.0366	1.005	0.0313	1.005	0.0217	--	--	--	--	--	--	--
1.006	0.0366	1.006	0.031	1.006	0.0212	--	--	--	--	--	--	--
1.007	0.0363	1.007	0.0308	1.007	0.0209	--	--	--	--	--	--	--
1.008	0.0359	1.008	0.0305	1.008	0.0209	--	--	--	--	--	--	--
1.009	0.0357	1.009	0.0304	1.009	0.0206	--	--	--	--	--	--	--
1.01	0.0355	1.01	0.0298	1.01	0.0205	--	--	--	--	--	--	--
1.011	0.0348	1.011	0.0296	1.011	0.0203	--	--	--	--	--	--	--
1.012	0.0346	1.012	0.0295	1.012	0.0201	--	--	--	--	--	--	--
1.013	0.0342	1.013	0.0295	1.013	0.0199	--	--	--	--	--	--	--
1.014	0.0339	1.014	0.0293	1.014	0.0199	--	--	--	--	--	--	--
1.015	0.0337	1.015	0.029	1.015	0.0197	--	--	--	--	--	--	--
1.016	0.0334	1.016	0.029	1.016	0.0194	--	--	--	--	--	--	--
1.017	0.0332	1.017	0.0289	1.017	0.0193	--	--	--	--	--	--	--
1.018	0.0326	1.018	0.0287	1.018	0.0191	--	--	--	--	--	--	--
1.019	0.0325	1.019	0.0285	1.019	0.019	--	--	--	--	--	--	--
1.02	0.0323	1.02	0.0281	1.02	0.0189	--	--	--	--	--	--	--
1.021	0.0321	1.021	0.0278	1.021	0.0189	--	--	--	--	--	--	--
1.022	0.0317	1.022	0.0275	1.022	0.0189	--	--	--	--	--	--	--
1.023	0.0312	1.023	0.0272	1.023	0.0189	--	--	--	--	--	--	--
1.024	0.031	1.024	0.0271	1.024	0.0185	--	--	--	--	--	--	--
1.025	0.0307	1.025	0.0271	1.025	0.018	--	--	--	--	--	--	--
1.026	0.0306	1.026	0.0271	1.026	0.018	--	--	--	--	--	--	--
1.027	0.0303	1.027	0.0269	1.027	0.0179	--	--	--	--	--	--	--
1.028	0.0297	1.028	0.0269	1.028	0.0177	--	--	--	--	--	--	--
1.029	0.0292	1.029	0.0268	1.029	0.0175	--	--	--	--	--	--	--
1.03	0.0292	1.03	0.0263	1.03	0.0175	--	--	--	--	--	--	--
1.031	0.0287	1.031	0.0261	1.031	0.0173	--	--	--	--	--	--	--
1.032	0.0286	1.032	0.0259	1.032	0.0173	--	--	--	--	--	--	--
1.033	0.0284	1.033	0.0257	1.033	0.0171	--	--	--	--	--	--	--
1.034	0.0282	1.034	0.0255	1.034	0.0168	--	--	--	--	--	--	--
1.035	0.028	1.035	0.0252	1.035	0.0167	--	--	--	--	--	--	--
1.036	0.0278	1.036	0.025	1.036	0.0166	--	--	--	--	--	--	--
1.037	0.0277	1.037	0.0248	1.037	0.0166	--	--	--	--	--	--	--
1.038	0.0273	1.038	0.0246	1.038	0.0165	--	--	--	--	--	--	--
1.039	0.0269	1.039	0.0245	1.039	0.0161	--	--	--	--	--	--	--
1.04	0.0265	1.04	0.0238	1.04	0.0159	--	--	--	--	--	--	--
1.041	0.0262	1.041	0.0232	1.041	0.0158	--	--	--	--	--	--	--
1.042	0.0261	1.042	0.0228	1.042	0.0157	--	--	--	--	--	--	--
1.043	0.0259	1.043	0.0225	1.043	0.0156	--	--	--	--	--	--	--
1.044	0.0257	1.044	0.0223	1.044	0.0154	--	--	--	--	--	--	--
1.045	0.0256	1.045	0.0219	1.045	0.0153	--	--	--	--	--	--	--
1.046	0.0252	1.046	0.0218	1.046	0.0152	--	--	--	--	--	--	--
1.047	0.0251	1.047	0.0218	1.047	0.0152	--	--	--	--	--	--	--
1.048	0.0248	1.048	0.0214	1.048	0.0149	--	--	--	--	--	--	--
1.049	0.0243	1.049	0.0214	1.049	0.0147	--	--	--	--	--	--	--
1.05	0.0242	1.05	0.0213	1.05	0.0146	--	--	--	--	--	--	--
1.051	0.0243	1.051	0.0212	1.051	0.0144	--	--	--	--	--	--	--
1.052	0.0243	1.052	0.0208	1.052	0.0143	--	--	--	--	--	--	--
1.053	0.0241	1.053	0.0207	1.053	0.0141	--	--	--	--	--	--	--
1.054	0.024	1.054	0.0207	1.054	0.014	--	--	--	--	--	--	--
1.055	0.0236	1.055	0.0206	1.055	0.0139	--	--	--	--	--	--	--
1.056	0.0235	1.056	0.0204	1.056	0.0137	--	--	--	--	--	--	--
1.057	0.0232	1.057	0.0203	1.057	0.0134	--	--	--	--	--	--	--
1.058	0.0231	1.058	0.0201	1.058	0.0134	--	--	--	--	--	--	--
1.059	0.0227	1.059	0.02	1.059	0.0134	--	--	--	--	--	--	--
1.06	0.0226	1.06	0.0198	1.06	0.0132	--	--	--	--	--	--	--
1.061	0.0227	1.061	0.0197	1.061	0.0131	--	--	--	--	--	--	--
1.062	0.0225	1.062	0.0196	1.062	0.0127	--	--	--	--	--	--	--
1.063	0.0223	1.063	0.0194	1.063	0.0126	--	--	--	--	--	--	--
1.064	0.0223	1.064	0.0193	1.064	0.0125	--	--	--	--	--	--	--
1.065	0.0218	1.065	0.0192	1.065	0.0125	--	--	--	--	--	--	--
1.066	0.0217	1.066	0.0189	1.066	0.0125	--	--	--	--	--	--	--
1.067	0.0215	1.067	0.0188	1.067	0.0123	--	--	--	--	--	--	--
1.068	0.0214	1.068	0.0187	1.068	0.0122	--	--	--	--	--	--	--
1.069	0.0212	1.069	0.0185	1.069	0.0119	--	--	--	--	--	--	--
1.07	0.0211	1.07	0.0183	1.07	0.0119	--	--	--	--	--	--	--
1.071	0.021	1.071	0.0181	1.071	0.0118	--	--	--	--	--	--	--
1.072	0.0207	1.072	0.0181	1.072	0.0118	--	--	--	--	--	--	--
1.073	0.0207	1.073	0.0178	1.073	0.0117	--	--	--	--	--	--	--
1.074	0.0202	1.074	0.018	1.074	0.0117	--	--	--	--	--	--	--
1.075	0.0202	1.075	0.0178	1.075	0.0115	--	--	--	--	--	--	--
1.076	0.0201	1.076	0.0175	1.076	0.0113	--	--	--	--	--	--	--
1.077	0.0199	1.077	0.0174	1.077	0.011	--	--	--	--	--	--	--
1.078	0.0197	1.078	0.0173	1.078	0.0109	--	--	--	--	--	--	--
1.079	0.0196	1.079	0.0167	1.079	0.0109	--	--	--	--	--	--	--
1.08	0.0192	1.08	0.0166	1.08	0.0106	--	--	--	--	--	--	--
1.081	0.0191	1.081	0.0165	1.081	0.0105	--	--	--	--	--	--	--
1.082	0.0188	1.082	0.0162	1.082	0.0103	--	--	--	--	--	--	--
1.083	0.0188	1.083	0.0159	1.083	0.0103	--	--	--	--	--	--	--
1.084	0.0184	1.084	0.0158	1.084	0.01	--	--	--	--	--	--	--
1.085	0.0184	1.085	0.0155	1.085	0.01	--	--	--	--	--	--	--
1.086	0.0184	1.086	0.0153	1.086	0.01	--	--	--	--	--	--	--
1.087	0.0184	1.087	0.0151	1.087	0.0098	--	--	--	--	--	--	--
1.088	0.0184	1.088	0.0148	1.088	0.0098	--	--	--	--	--	--	--
1.089	0.0183	1.089	0.0147	1.089	0.0097	--	--	--	--	--	--	--
1.09	0.0182	1.09	0.0146	1.09	0.0096	--	--	--	--	--	--	--
1.091	0.0181	1.091	0.0144	1.091	0.0095	--	--	--	--	--	--	--
1.092	0.018	1.092	0.0144	1.092	0.0095	--	--	--	--	--	--	--
1.093	0.0179	1.093	0.0142	1.093	0.0095	--	--	--	--	--	--	--
1.094	0.0178	1.094	0.0141	1.094	0.0096	--	--	--	--	--	--	--
1.095	0.0177	1.095	0.0136	1.095	0.0097	--	--	--	--	--	--	--
1.096	0.0179	1.096	0.0136	1.096	0.0096	--	--	--	--	--	--	--
1.097	0.0179	1.097	0.0134	1.097	0.0095	--	--	--	--	--	--	--
1.098	0.0179	1.098	0.0133	1.098	0.0095	--	--	--	--	--	--	--
1.099	0.0176	1.099	0.0133	1.099	0.0094	--	--	--	--	--	--	--
1.1	0.0176	1.1	0.0132	1.1	0.0094	--	--	--	--	--	--	--
1.101	0.0175	1.101	0.0131	1.101	0.0094	--	--	--	--	--	--	--
1.102	0.0172	1.102	0.013	1.102	0.0093	--	--	--	--	--	--	--
1.103	0.0168	1.103	0.0131	1.103	0.0092	--	--	--	--	--	--	--
1.104	0.0164	1.104	0.0129	1.104	0.0091	--	--	--	--	--	--	--
1.105	0.0164	1.105	0.0128	1.105	0.009	--	--	--	--	--	--	--
1.106	0.0163	1.106	0.0128	1.106	0.0088	--	--	--	--	--	--	--
1.107	0.0162	1.107	0.0127	1.107	0.0088	--	--	--	--	--	--	--
1.108	0.0159	1.108	0.0126	1.108	0.0089	--	--	--	--	--	--	--
1.109	0.0158	1.109	0.0125	1.109	0.0089	--	--	--	--	--	--	--
1.11	0.0158	1.11	0.0124	1.11	0.0088	--	--	--	--	--	--	--
1.111	0.0158	1.111	0.0123	1.111	0.0088	--	--	--	--	--	--	--
1.112	0.0155	1.112	0.012	1.112	0.0085	--	--	--	--	--	--	--
1.113	0.0151	1.113	0.0119	1.113	0.0083	--	--	--	--	--	--	--
1.114	0.015	1.114	0.0117	1.114	0.0082	--	--	--	--	--	--	--
1.115	0.0151	1.115	0.0116	1.115	0.0083	--	--	--	--	--	--	--
1.116	0.015	1.116	0.0116	1.116	0.0081	--	--	--	--	--	--	--
1.117	0.015	1.117	0.0116	1.117	0.008	--	--	--	--	--	--	--
1.118	0.0147	1.118	0.0117	1.118	0.008	--	--	--	--	--	--	--
1.119	0.0147	1.119	0.0116	1.119	0.0082	--	--	--	--	--	--	--
1.12	0.0146	1.12	0.0117	1.12	0.0082	--	--	--	--	--	--	--
1.121	0.0143	1.121	0.0117	1.121	0.0082	--	--	--	--	--	--	--
1.122	0.0143	1.122	0.0114	1.122	0.0081	--	--	--	--	--	--	--
1.123	0.0144	1.123	0.0112	1.123	0.008	--	--	--	--	--	--	--
1.124	0.0141	1.124	0.0111	1.124	0.0079	--	--	--	--	--	--	--
1.125	0.0139	1.125	0.0111	1.125	0.0079	--	--	--	--	--	--	--
1.126	0.0139	1.126	0.011	1.126	0.0076	--	--	--	--	--	--	--
1.127	0.0138	1.127	0.0111	1.127	0.0075	--	--	--	--	--	--	--
1.128	0.0136	1.128	0.011	1.128	0.0074	--	--	--	--	--	--	--
1.129	0.0133	1.129	0.0109	1.129	0.0074	--	--	--	--	--	--	--
1.13	0.013	1.13	0.0105	1.13	0.0073	--	--	--	--	--	--	--
1.131	0.0129	1.131	0.0106	1.131	0.0073	--	--	--	--	--	--	--
1.132	0.0128	1.132	0.0105	1.132	0.0073	--	--	--	--	--	--	--
1.133	0.0126	1.133	0.0104	1.133	0.0073	--	--	--	--	--	--	--
1.134	0.0123	1.134	0.0102	1.134	0.0071	--	--	--	--	--	--	--
1.135	0.0121	1.135	0.0102	1.135	0.0071	--	--	--	--	--	--	--
1.136	0.012	1.136	0.0101	1.136	0.0071	--	--	--	--	--	--	--
1.137	0.012	1.137	0.01	1.137	0.0071	--	--	--	--	--	--	--
1.138	0.0119	1.138	0.0099	1.138	0.0072	--	--	--	--	--	--	--
1.139	0.0119	1.139	0.0097	1.139	0.0072	--	--	--	--	--	--	--
1.14	0.0118	1.14	0.0096	1.14	0.0072	--	--	--	--	--	--	--
1.141	0.0116	1.141	0.0096	1.141	0.0071	--	--	--	--	--	--	--
1.142	0.0113	1.142	0.0096	1.142	0.007	--	--	--	--	--	--	--
1.143	0.0111	1.143	0.0095	1.143	0.007	--	--	--	--	--	--	--
1.144	0.0108	1.144	0.0094	1.144	0.0069	--	--	--	--	--	--	--
1.145	0.0107	1.145	0.0094	1.145	0.0068	--	--	--	--	--	--	--
1.146	0.0104	1.146	0.0094	1.146	0.0068	--	--	--	--	--	--	--
1.147	0.0104	1.147	0.0094	1.147	0.0067	--	--	--	--	--	--	--
1.148	0.0102	1.148	0.0092	1.148	0.0066	--	--	--	--	--	--	--
1.149	0.0103	1.149	0.0092	1.149	0.0066	--	--	--	--	--	--	--
1.15	0.0103	1.15	0.0092	1.15	0.0066	--	--	--	--	--	--	--
1.151	0.0103	1.151	0.0092	1.151	0.0066	--	--	--	--	--	--	--
1.152	0.0101	1.152	0.0092	1.152	0.0064	--	--	--	--	--	--	--
1.153	0.0101	1.153	0.0092	1.153	0.0064	--	--	--	--	--	--	--
1.154	0.01	1.154	0.0091	1.154	0.0063	--	--	--	--	--	--	--
1.155	0.0101	1.155	0.0091	1.155	0.0063	--	--	--	--	--	--	--
1.156	0.0101	1.156	0.0089	1.156	0.0061	--	--	--	--	--	--	--
1.157	0.0101	1.157	0.0089	1.157	0.0062	--	--	--	--	--	--	--
1.158	0.01	1.158	0.0089	1.158	0.0062	--	--	--	--	--	--	--
1.159	0.01	1.159	0.0086	1.159	0.0061	--	--	--	--	--	--	--
1.16	0.0099	1.16	0.0084	1.16	0.0062	--	--	--	--	--	--	--
1.161	0.0099	1.161	0.0084	1.161	0.0061	--	--	--	--	--	--	--
1.162	0.0099	1.162	0.0084	1.162	0.0061	--	--	--	--	--	--	--
1.163	0.0099	1.163	0.0084	1.163	0.006	--	--	--	--	--	--	--
1.164	0.0099	1.164	0.0082	1.164	0.0059	--	--	--	--	--	--	--
1.165	0.0099	1.165	0.0079	1.165	0.0059	--	--	--	--	--	--	--
1.166	0.0099	1.166	0.0079	1.166	0.0059	--	--	--	--	--	--	--
1.167	0.0098	1.167	0.0079	1.167	0.0059	--	--	--	--	--	--	--
1.168	0.0097	1.168	0.0079	1.168	0.0059	--	--	--	--	--	--	--
1.169	0.0095	1.169	0.0079	1.169	0.0059	--	--	--	--	--	--	--
1.17	0.0094	1.17	0.0078	1.17	0.0058	--	--	--	--	--	--	--
1.171	0.0091	1.171	0.0078	1.171	0.0057	--	--	--	--	--	--	--
1.172	0.009	1.172	0.0078	1.172	0.0056	--	--	--	--	--	--	--
1.173	0.0089	1.173	0.0076	1.173	0.0056	--	--	--	--	--	--	--
1.174	0.0089	1.174	0.0076	1.174	0.0056	--	--	--	--	--	--	--
1.175	0.0089	1.175	0.0074	1.175	0.0056	--	--	--	--	--	--	--
1.176	0.0089	1.176	0.0074	1.176	0.0055	--	--	--	--	--	--	--
1.177	0.0088	1.177	0.0073	1.177	0.0055	--	--	--	--	--	--	--
1.178	0.0087	1.178	0.0073	1.178	0.0054	--	--	--	--	--	--	--
1.179	0.0087	1.179	0.0071	1.179	0.0052	--	--	--	--	--	--	--
1.18	0.0086	1.18	0.0072	1.18	0.0052	--	--	--	--	--	--	--
1.181	0.0086	1.181	0.0071	1.181	0.0052	--	--	--	--	--	--	--
1.182	0.0086	1.182	0.0067	1.182	0.005	--	--	--	--	--	--	--
1.183	0.0086	1.183	0.0066	1.183	0.005	--	--	--	--	--	--	--
1.184	0.0084	1.184	0.0065	1.184	0.0049	--	--	--	--	--	--	--
1.185	0.0083	1.185	0.0064	1.185	0.0049	--	--	--	--	--	--	--
1.186	0.0083	1.186	0.0064	1.186	0.0049	--	--	--	--	--	--	--
1.187	0.0082	1.187	0.0063	1.187	0.0048	--	--	--	--	--	--	--
1.188	0.0081	1.188	0.0063	1.188	0.0049	--	--	--	--	--	--	--
1.189	0.0079	1.189	0.0063	1.189	0.0049	--	--	--	--	--	--	--
1.19	0.0078	1.19	0.0063	1.19	0.0048	--	--	--	--	--	--	--
1.191	0.0078	1.191	0.0062	1.191	0.0047	--	--	--	--	--	--	--
1.192	0.0077	1.192	0.0062	1.192	0.0047	--	--	--	--	--	--	--
1.193	0.0077	1.193	0.006	1.193	0.0047	--	--	--	--	--	--	--
1.194	0.0077	1.194	0.006	1.194	0.0047	--	--	--	--	--	--	--
1.195	0.0077	1.195	0.0059	1.195	0.0047	--	--	--	--	--	--	--
1.196	0.0076	1.196	0.0059	1.196	0.0047	--	--	--	--	--	--	--
1.197	0.0076	1.197	0.0059	1.197	0.0047	--	--	--	--	--	--	--
1.198	0.0075	1.198	0.0057	1.198	0.0046	--	--	--	--	--	--	--
1.199	0.0074	1.199	0.0057	1.199	0.0045	--	--	--	--	--	--	--
1.2	0.0074	1.2	0.0056	1.2	0.0044	--	--	--	--	--	--	--
1.201	0.0073	1.201	0.0056	1.201	0.0045	--	--	--	--	--	--	--
1.202	0.0074	1.202	0.0053	1.202	0.0045	--	--	--	--	--	--	--
1.203	0.0073	1.203	0.0052	1.203	0.0045	--	--	--	--	--	--	--
1.204	0.0072	1.204	0.0052	1.204	0.0045	--	--	--	--	--	--	--
1.205	0.007	1.205	0.0051	1.205	0.0044	--	--	--	--	--	--	--
1.206	0.007	1.206	0.005	1.206	0.0044	--	--	--	--	--	--	--
1.207	0.007	1.207	0.005	1.207	0.0042	--	--	--	--	--	--	--
1.208	0.007	1.208	0.0049	1.208	0.0042	--	--	--	--	--	--	--
1.209	0.007	1.209	0.0046	1.209	0.0042	--	--	--	--	--	--	--
1.21	0.0069	1.21	0.0046	1.21	0.0042	--	--	--	--	--	--	--
1.211	0.0069	1.211	0.0046	1.211	0.0041	--	--	--	--	--	--	--
1.212	0.0069	1.212	0.0046	1.212	0.0041	--	--	--	--	--	--	--
1.213	0.0068	1.213	0.0046	1.213	0.004	--	--	--	--	--	--	--
1.214	0.0066	1.214	0.0046	1.214	0.004	--	--	--	--	--	--	--
1.215	0.0066	1.215	0.0045	1.215	0.004	--	--	--	--	--	--	--
1.216	0.0066	1.216	0.0045	1.216	0.004	--	--	--	--	--	--	--
1.217	0.0066	1.217	0.0044	1.217	0.0039	--	--	--	--	--	--	--
1.218	0.0065	1.218	0.0044	1.218	0.0039	--	--	--	--	--	--	--
1.219	0.0064	1.219	0.0044	1.219	0.0038	--	--	--	--	--	--	--
1.22	0.0063	1.22	0.0044	1.22	0.0038	--	--	--	--	--	--	--
1.221	0.0063	1.221	0.0044	1.221	0.0038	--	--	--	--	--	--	--
1.222	0.0063	1.222	0.0044	1.222	0.0038	--	--	--	--	--	--	--
1.223	0.0061	1.223	0.0042	1.223	0.0037	--	--	--	--	--	--	--
1.224	0.0061	1.224	0.0042	1.224	0.0037	--	--	--	--	--	--	--
1.225	0.006	1.225	0.0042	1.225	0.0037	--	--	--	--	--	--	--
1.226	0.006	1.226	0.0042	1.226	0.0037	--	--	--	--	--	--	--
1.227	0.0057	1.227	0.0042	1.227	0.0036	--	--	--	--	--	--	--
1.228	0.0058	1.228	0.0042	1.228	0.0036	--	--	--	--	--	--	--
1.229	0.0056	1.229	0.0041	1.229	0.0036	--	--	--	--	--	--	--
1.23	0.0054	1.23	0.0041	1.23	0.0035	--	--	--	--	--	--	--
1.231	0.0051	1.231	0.0042	1.231	0.0034	--	--	--	--	--	--	--
1.232	0.0051	1.232	0.0042	1.232	0.0033	--	--	--	--	--	--	--
1.233	0.005	1.233	0.0042	1.233	0.0033	--	--	--	--	--	--	--
1.234	0.005	1.234	0.0042	1.234	0.0033	--	--	--	--	--	--	--
1.235	0.005	1.235	0.0042	1.235	0.0033	--	--	--	--	--	--	--
1.236	0.0049	1.236	0.0042	1.236	0.0032	--	--	--	--	--	--	--
1.237	0.0049	1.237	0.0042	1.237	0.0031	--	--	--	--	--	--	--
1.238	0.0048	1.238	0.0042	1.238	0.003	--	--	--	--	--	--	--
1.239	0.0048	1.239	0.0042	1.239	0.003	--	--	--	--	--	--	--
1.24	0.0048	1.24	0.004	1.24	0.0029	--	--	--	--	--	--	--
1.241	0.0048	1.241	0.004	1.241	0.0029	--	--	--	--	--	--	--
1.242	0.0047	1.242	0.004	1.242	0.0029	--	--	--	--	--	--	--
1.243	0.0047	1.243	0.004	1.243	0.0028	--	--	--	--	--	--	--
1.244	0.0047	1.244	0.004	1.244	0.0028	--	--	--	--	--	--	--
1.245	0.0047	1.245	0.0039	1.245	0.0028	--	--	--	--	--	--	--
1.246	0.0046	1.246	0.0039	1.246	0.0028	--	--	--	--	--	--	--
1.247	0.0046	1.247	0.0039	1.247	0.0027	--	--	--	--	--	--	--
1.248	0.0046	1.248	0.0039	1.248	0.0026	--	--	--	--	--	--	--
1.249	0.0046	1.249	0.0039	1.249	0.0026	--	--	--	--	--	--	--
1.25	0.0046	1.25	0.0039	1.25	0.0026	--	--	--	--	--	--	--
1.251	0.0046	1.251	0.0039	1.251	0.0024	--	--	--	--	--	--	--
1.252	0.0046	1.252	0.0038	1.252	0.0023	--	--	--	--	--	--	--
1.253	0.0045	1.253	0.0038	1.253	0.0022	--	--	--	--	--	--	--
1.254	0.0043	1.254	0.0037	1.254	0.0022	--	--	--	--	--	--	--
1.255	0.0041	1.255	0.0037	1.255	0.0022	--	--	--	--	--	--	--
1.256	0.0041	1.256	0.0037	1.256	0.0021	--	--	--	--	--	--	--
1.257	0.0039	1.257	0.0036	1.257	0.0021	--	--	--	--	--	--	--
1.258	0.0039	1.258	0.0036	1.258	0.0021	--	--	--	--	--	--	--
1.259	0.0039	1.259	0.0036	1.259	0.0021	--	--	--	--	--	--	--
1.26	0.0038	1.26	0.0036	1.26	0.0022	--	--	--	--	--	--	--
1.261	0.0037	1.261	0.0036	1.261	0.0022	--	--	--	--	--	--	--
1.262	0.0037	1.262	0.0035	1.262	0.0021	--	--	--	--	--	--	--
1.263	0.0037	1.263	0.0035	1.263	0.002	--	--	--	--	--	--	--
1.264	0.0037	1.264	0.0035	1.264	0.002	--	--	--	--	--	--	--
1.265	0.0036	1.265	0.0034	1.265	0.002	--	--	--	--	--	--	--
1.266	0.0034	1.266	0.0034	1.266	0.0019	--	--	--	--	--	--	--
1.267	0.0034	1.267	0.0034	1.267	0.002	--	--	--	--	--	--	--
1.268	0.0034	1.268	0.0034	1.268	0.002	--	--	--	--	--	--	--
1.269	0.0033	1.269	0.0034	1.269	0.002	--	--	--	--	--	--	--
1.27	0.0033	1.27	0.0034	1.27	0.002	--	--	--	--	--	--	--
1.271	0.0032	1.271	0.0033	1.271	0.0019	--	--	--	--	--	--	--
1.272	0.003	1.272	0.0032	1.272	0.0019	--	--	--	--	--	--	--
1.273	0.0029	1.273	0.0031	1.273	0.0019	--	--	--	--	--	--	--
1.274	0.0029	1.274	0.0031	1.274	0.0019	--	--	--	--	--	--	--
1.275	0.0029	1.275	0.0031	1.275	0.0019	--	--	--	--	--	--	--
1.276	0.0029	1.276	0.0031	1.276	0.0019	--	--	--	--	--	--	--
1.277	0.003	1.277	0.003	1.277	0.0018	--	--	--	--	--	--	--
1.278	0.0029	1.278	0.0029	1.278	0.0018	--	--	--	--	--	--	--
1.279	0.0029	1.279	0.0029	1.279	0.0018	--	--	--	--	--	--	--
1.28	0.0029	1.28	0.0029	1.28	0.0018	--	--	--	--	--	--	--
1.281	0.0028	1.281	0.0029	1.281	0.0017	--	--	--	--	--	--	--
1.282	0.0028	1.282	0.0028	1.282	0.0017	--	--	--	--	--	--	--
1.283	0.0028	1.283	0.0028	1.283	0.0017	--	--	--	--	--	--	--
1.284	0.0028	1.284	0.0028	1.284	0.0017	--	--	--	--	--	--	--
1.285	0.0028	1.285	0.0028	1.285	0.0016	--	--	--	--	--	--	--
1.286	0.0028	1.286	0.0027	1.286	0.0016	--	--	--	--	--	--	--
1.287	0.0028	1.287	0.0027	1.287	0.0016	--	--	--	--	--	--	--
1.288	0.0028	1.288	0.0027	1.288	0.0016	--	--	--	--	--	--	--
1.289	0.0028	1.289	0.0027	1.289	0.0016	--	--	--	--	--	--	--
1.29	0.0028	1.29	0.0026	1.29	0.0016	--	--	--	--	--	--	--
1.291	0.0028	1.291	0.0026	1.291	0.0016	--	--	--	--	--	--	--
1.292	0.0027	1.292	0.0025	1.292	0.0016	--	--	--	--	--	--	--
1.293	0.0026	1.293	0.0025	1.293	0.0016	--	--	--	--	--	--	--
1.294	0.0026	1.294	0.0025	1.294	0.0016	--	--	--	--	--	--	--
1.295	0.0026	1.295	0.0025	1.295	0.0016	--	--	--	--	--	--	--
1.296	0.0025	1.296	0.0024	1.296	0.0016	--	--	--	--	--	--	--
1.297	0.0025	1.297	0.0024	1.297	0.0016	--	--	--	--	--	--	--
1.298	0.0025	1.298	0.0024	1.298	0.0016	--	--	--	--	--	--	--
1.299	0.0024	1.299	0.0024	1.299	0.0017	--	--	--	--	--	--	--
1.3	0.0024	1.3	0.0024	1.3	0.0017	--	--	--	--	--	--	--
1.301	0.0024	1.301	0.0024	1.301	0.0017	--	--	--	--	--	--	--
1.302	0.0024	1.302	0.0023	1.302	0.0016	--	--	--	--	--	--	--
1.303	0.0024	1.303	0.0023	1.303	0.0016	--	--	--	--	--	--	--
1.304	0.0024	1.304	0.0023	1.304	0.0017	--	--	--	--	--	--	--
1.305	0.0024	1.305	0.0022	1.305	0.0017	--	--	--	--	--	--	--
1.306	0.0023	1.306	0.0022	1.306	0.0017	--	--	--	--	--	--	--
1.307	0.0023	1.307	0.0022	1.307	0.0016	--	--	--	--	--	--	--
1.308	0.0023	1.308	0.0022	1.308	0.0016	--	--	--	--	--	--	--
1.309	0.0023	1.309	0.0022	1.309	0.0016	--	--	--	--	--	--	--
1.31	0.0023	1.31	0.0022	1.31	0.0016	--	--	--	--	--	--	--
1.311	0.0022	1.311	0.0022	1.311	0.0015	--	--	--	--	--	--	--
1.312	0.0022	1.312	0.002	1.312	0.0015	--	--	--	--	--	--	--
1.313	0.0022	1.313	0.002	1.313	0.0015	--	--	--	--	--	--	--
1.314	0.0021	1.314	0.002	1.314	0.0015	--	--	--	--	--	--	--
1.315	0.0021	1.315	0.0019	1.315	0.0015	--	--	--	--	--	--	--
1.316	0.0021	1.316	0.002	1.316	0.0015	--	--	--	--	--	--	--
1.317	0.0021	1.317	0.002	1.317	0.0015	--	--	--	--	--	--	--
1.318	0.002	1.318	0.0018	1.318	0.0014	--	--	--	--	--	--	--
1.319	0.002	1.319	0.0017	1.319	0.0014	--	--	--	--	--	--	--
1.32	0.002	1.32	0.0017	1.32	0.0014	--	--	--	--	--	--	--
1.321	0.002	1.321	0.0017	1.321	0.0014	--	--	--	--	--	--	--
1.322	0.0019	1.322	0.0017	1.322	0.0014	--	--	--	--	--	--	--
1.323	0.0019	1.323	0.0017	1.323	0.0014	--	--	--	--	--	--	--
1.324	0.0019	1.324	0.0017	1.324	0.0014	--	--	--	--	--	--	--
1.325	0.0019	1.325	0.0017	1.325	0.0014	--	--	--	--	--	--	--
1.326	0.0019	1.326	0.0018	1.326	0.0014	--	--	--	--	--	--	--
1.327	0.0019	1.327	0.0018	1.327	0.0014	--	--	--	--	--	--	--
1.328	0.0019	1.328	0.0018	1.328	0.0014	--	--	--	--	--	--	--
1.329	0.0019	1.329	0.0017	1.329	0.0014	--	--	--	--	--	--	--
1.33	0.0019	1.33	0.0017	1.33	0.0013	--	--	--	--	--	--	--
1.331	0.0018	1.331	0.0016	1.331	0.0013	--	--	--	--	--	--	--
1.332	0.0018	1.332	0.0016	1.332	0.0013	--	--	--	--	--	--	--
1.333	0.0018	1.333	0.0016	1.333	0.0013	--	--	--	--	--	--	--
1.334	0.0018	1.334	0.0016	1.334	0.0013	--	--	--	--	--	--	--
1.335	0.0018	1.335	0.0016	1.335	0.0013	--	--	--	--	--	--	--
1.336	0.0018	1.336	0.0016	1.336	0.0012	--	--	--	--	--	--	--
1.337	0.0018	1.337	0.0016	1.337	0.0011	--	--	--	--	--	--	--
1.338	0.0018	1.338	0.0016	1.338	0.0011	--	--	--	--	--	--	--
1.339	0.0018	1.339	0.0016	1.339	0.0011	--	--	--	--	--	--	--
1.34	0.0017	1.34	0.0015	1.34	0.0011	--	--	--	--	--	--	--
1.341	0.0015	1.341	0.0015	1.341	0.0011	--	--	--	--	--	--	--
1.342	0.0015	1.342	0.0015	1.342	0.0011	--	--	--	--	--	--	--
1.343	0.0014	1.343	0.0015	1.343	0.0011	--	--	--	--	--	--	--
1.344	0.0014	1.344	0.0015	1.344	0.0011	--	--	--	--	--	--	--
1.345	0.0014	1.345	0.0015	1.345	0.0011	--	--	--	--	--	--	--
1.346	0.0014	1.346	0.0015	1.346	0.0011	--	--	--	--	--	--	--
1.347	0.0014	1.347	0.0015	1.347	0.0011	--	--	--	--	--	--	--
1.348	0.0014	1.348	0.0015	1.348	0.0011	--	--	--	--	--	--	--
1.349	0.0014	1.349	0.0015	1.349	0.0011	--	--	--	--	--	--	--
1.35	0.0014	1.35	0.0014	1.35	1E-3	--	--	--	--	--	--	--
1.351	0.0013	1.351	0.0014	1.351	1E-3	--	--	--	--	--	--	--
1.352	0.0013	1.352	0.0014	1.352	1E-3	--	--	--	--	--	--	--
1.353	0.0013	1.353	0.0014	1.353	1E-3	--	--	--	--	--	--	--
1.354	0.0013	1.354	0.0014	1.354	9E-4	--	--	--	--	--	--	--
1.355	0.0013	1.355	0.0014	1.355	9E-4	--	--	--	--	--	--	--
1.356	0.0013	1.356	0.0014	1.356	9E-4	--	--	--	--	--	--	--
1.357	0.0013	1.357	0.0014	1.357	9E-4	--	--	--	--	--	--	--
1.358	0.0013	1.358	0.0013	1.358	8E-4	--	--	--	--	--	--	--
1.359	0.0013	1.359	0.0013	1.359	8E-4	--	--	--	--	--	--	--
1.36	0.0013	1.36	0.0012	1.36	8E-4	--	--	--	--	--	--	--
1.361	0.0013	1.361	0.0012	1.361	7E-4	--	--	--	--	--	--	--
1.362	0.0013	1.362	0.0012	1.362	7E-4	--	--	--	--	--	--	--
1.363	0.0013	1.363	0.0012	1.363	7E-4	--	--	--	--	--	--	--
1.364	0.0013	1.364	0.0012	1.364	7E-4	--	--	--	--	--	--	--
1.365	0.0013	1.365	1E-3	1.365	6E-4	--	--	--	--	--	--	--
1.366	0.0013	1.366	1E-3	1.366	6E-4	--	--	--	--	--	--	--
1.367	0.0013	1.367	1E-3	1.367	6E-4	--	--	--	--	--	--	--
1.368	0.0013	1.368	1E-3	1.368	6E-4	--	--	--	--	--	--	--
1.369	0.0013	1.369	1E-3	1.369	6E-4	--	--	--	--	--	--	--
1.37	0.0013	1.37	1E-3	1.37	6E-4	--	--	--	--	--	--	--
1.371	0.0013	1.371	1E-3	1.371	6E-4	--	--	--	--	--	--	--
1.372	0.0013	1.372	1E-3	1.372	6E-4	--	--	--	--	--	--	--
1.373	0.0013	1.373	1E-3	1.373	6E-4	--	--	--	--	--	--	--
1.374	0.0013	1.374	1E-3	1.374	6E-4	--	--	--	--	--	--	--
1.375	0.0013	1.375	1E-3	1.375	6E-4	--	--	--	--	--	--	--
1.376	0.0012	1.376	9E-4	1.376	6E-4	--	--	--	--	--	--	--
1.377	0.0012	1.377	9E-4	1.377	6E-4	--	--	--	--	--	--	--
1.378	0.0012	1.378	9E-4	1.378	5E-4	--	--	--	--	--	--	--
1.379	0.0013	1.379	9E-4	1.379	4E-4	--	--	--	--	--	--	--
1.38	0.0013	1.38	9E-4	1.38	4E-4	--	--	--	--	--	--	--
1.381	0.0013	1.381	9E-4	1.381	4E-4	--	--	--	--	--	--	--
1.382	0.0013	1.382	9E-4	1.382	4E-4	--	--	--	--	--	--	--
1.383	0.0013	1.383	9E-4	1.383	4E-4	--	--	--	--	--	--	--
1.384	0.0013	1.384	9E-4	1.384	4E-4	--	--	--	--	--	--	--
1.385	0.0013	1.385	9E-4	1.385	4E-4	--	--	--	--	--	--	--
1.386	0.0013	1.386	9E-4	1.386	4E-4	--	--	--	--	--	--	--
1.387	0.0013	1.387	9E-4	1.387	4E-4	--	--	--	--	--	--	--
1.388	0.0013	1.388	8E-4	1.388	4E-4	--	--	--	--	--	--	--
1.389	0.0013	1.389	8E-4	1.389	4E-4	--	--	--	--	--	--	--
1.39	0.0013	1.39	8E-4	1.39	4E-4	--	--	--	--	--	--	--
1.391	0.0013	1.391	8E-4	1.391	4E-4	--	--	--	--	--	--	--
1.392	0.0013	1.392	8E-4	1.392	4E-4	--	--	--	--	--	--	--
1.393	0.0013	1.393	8E-4	1.393	4E-4	--	--	--	--	--	--	--
1.394	0.0013	1.394	8E-4	1.394	4E-4	--	--	--	--	--	--	--
1.395	0.0013	1.395	8E-4	1.395	4E-4	--	--	--	--	--	--	--
1.396	0.0012	1.396	8E-4	1.396	3E-4	--	--	--	--	--	--	--
1.397	0.0012	1.397	8E-4	1.397	3E-4	--	--	--	--	--	--	--
1.398	0.0012	1.398	8E-4	1.398	3E-4	--	--	--	--	--	--	--
1.399	0.0012	1.399	8E-4	1.399	3E-4	--	--	--	--	--	--	--
1.4	0.0012	1.4	8E-4	1.4	3E-4	--	--	--	--	--	--	--
1.401	0.0012	1.401	8E-4	1.401	3E-4	--	--	--	--	--	--	--
1.402	0.0012	1.402	8E-4	1.402	3E-4	--	--	--	--	--	--	--
1.403	0.0012	1.403	8E-4	1.403	3E-4	--	--	--	--	--	--	--
1.404	0.0012	1.404	8E-4	1.404	3E-4	--	--	--	--	--	--	--
1.405	0.0012	1.405	8E-4	1.405	3E-4	--	--	--	--	--	--	--
1.406	0.0012	1.406	8E-4	1.406	3E-4	--	--	--	--	--	--	--
1.407	0.0012	1.407	8E-4	1.407	3E-4	--	--	--	--	--	--	--
1.408	0.0012	1.408	8E-4	1.408	3E-4	--	--	--	--	--	--	--
1.409	0.0012	1.409	8E-4	1.409	3E-4	--	--	--	--	--	--	--
1.41	0.0012	1.41	8E-4	1.41	3E-4	--	--	--	--	--	--	--
1.411	0.0012	1.411	8E-4	1.411	3E-4	--	--	--	--	--	--	--
1.412	0.0012	1.412	8E-4	1.412	3E-4	--	--	--	--	--	--	--
1.413	0.0012	1.413	8E-4	1.413	3E-4	--	--	--	--	--	--	--
1.414	0.0012	1.414	8E-4	1.414	3E-4	--	--	--	--	--	--	--
1.415	0.0012	1.415	7E-4	1.415	3E-4	--	--	--	--	--	--	--
1.416	0.0012	1.416	7E-4	1.416	3E-4	--	--	--	--	--	--	--
1.417	0.0012	1.417	7E-4	1.417	3E-4	--	--	--	--	--	--	--
1.418	0.0011	1.418	7E-4	1.418	3E-4	--	--	--	--	--	--	--
1.419	0.0011	1.419	7E-4	1.419	3E-4	--	--	--	--	--	--	--
1.42	0.0011	1.42	7E-4	1.42	3E-4	--	--	--	--	--	--	--
1.421	0.0011	1.421	7E-4	1.421	3E-4	--	--	--	--	--	--	--
1.422	0.0011	1.422	7E-4	1.422	3E-4	--	--	--	--	--	--	--
1.423	0.0011	1.423	7E-4	1.423	3E-4	--	--	--	--	--	--	--
1.424	0.0011	1.424	7E-4	1.424	3E-4	--	--	--	--	--	--	--
1.425	0.0011	1.425	7E-4	1.425	3E-4	--	--	--	--	--	--	--
1.426	0.0011	1.426	7E-4	1.426	3E-4	--	--	--	--	--	--	--
1.427	0.0011	1.427	5E-4	1.427	3E-4	--	--	--	--	--	--	--
1.428	0.0011	1.428	5E-4	1.428	3E-4	--	--	--	--	--	--	--
1.429	0.0011	1.429	5E-4	1.429	3E-4	--	--	--	--	--	--	--
1.43	0.0011	1.43	4E-4	1.43	3E-4	--	--	--	--	--	--	--
1.431	0.0012	1.431	4E-4	1.431	3E-4	--	--	--	--	--	--	--
1.432	0.0012	1.432	4E-4	1.432	3E-4	--	--	--	--	--	--	--
1.433	0.0011	1.433	4E-4	1.433	3E-4	--	--	--	--	--	--	--
1.434	0.0011	1.434	4E-4	1.434	3E-4	--	--	--	--	--	--	--
1.435	0.0011	1.435	4E-4	1.435	3E-4	--	--	--	--	--	--	--
1.436	0.0011	1.436	4E-4	1.436	3E-4	--	--	--	--	--	--	--
1.437	0.0011	1.437	4E-4	1.437	2E-4	--	--	--	--	--	--	--
1.438	0.0011	1.438	4E-4	1.438	2E-4	--	--	--	--	--	--	--
1.439	0.0011	1.439	4E-4	1.439	2E-4	--	--	--	--	--	--	--
1.44	0.0011	1.44	4E-4	1.44	2E-4	--	--	--	--	--	--	--
1.441	0.0011	1.441	4E-4	1.441	2E-4	--	--	--	--	--	--	--
1.442	0.0011	1.442	4E-4	1.442	2E-4	--	--	--	--	--	--	--
1.443	9E-4	1.443	4E-4	1.443	2E-4	--	--	--	--	--	--	--
1.444	9E-4	1.444	4E-4	1.444	2E-4	--	--	--	--	--	--	--
1.445	9E-4	1.445	4E-4	1.445	2E-4	--	--	--	--	--	--	--
1.446	9E-4	1.446	4E-4	1.446	2E-4	--	--	--	--	--	--	--
1.447	9E-4	1.447	3E-4	1.447	2E-4	--	--	--	--	--	--	--
1.448	9E-4	1.448	3E-4	1.448	2E-4	--	--	--	--	--	--	--
1.449	9E-4	1.449	3E-4	1.449	2E-4	--	--	--	--	--	--	--
1.45	9E-4	1.45	3E-4	1.45	2E-4	--	--	--	--	--	--	--
1.451	8E-4	1.451	3E-4	1.451	2E-4	--	--	--	--	--	--	--
1.452	8E-4	1.452	3E-4	1.452	2E-4	--	--	--	--	--	--	--
1.453	8E-4	1.453	3E-4	1.453	2E-4	--	--	--	--	--	--	--
1.454	8E-4	1.454	3E-4	1.454	2E-4	--	--	--	--	--	--	--
1.455	7E-4	1.455	3E-4	1.455	2E-4	--	--	--	--	--	--	--
1.456	7E-4	1.456	3E-4	1.456	2E-4	--	--	--	--	--	--	--
1.457	7E-4	1.457	3E-4	1.457	2E-4	--	--	--	--	--	--	--
1.458	7E-4	1.458	3E-4	1.458	2E-4	--	--	--	--	--	--	--
1.459	6E-4	1.459	3E-4	1.459	2E-4	--	--	--	--	--	--	--
1.46	6E-4	1.46	3E-4	1.46	2E-4	--	--	--	--	--	--	--
1.461	6E-4	1.461	3E-4	1.461	2E-4	--	--	--	--	--	--	--
1.462	6E-4	1.462	3E-4	1.462	2E-4	--	--	--	--	--	--	--
1.463	6E-4	1.463	3E-4	1.463	2E-4	--	--	--	--	--	--	--
1.464	6E-4	1.464	3E-4	1.464	2E-4	--	--	--	--	--	--	--
1.465	6E-4	1.465	3E-4	1.465	2E-4	--	--	--	--	--	--	--
1.466	6E-4	1.466	3E-4	1.466	2E-4	--	--	--	--	--	--	--
1.467	6E-4	1.467	3E-4	1.467	2E-4	--	--	--	--	--	--	--
1.468	5E-4	1.468	3E-4	1.468	2E-4	--	--	--	--	--	--	--
1.469	5E-4	1.469	3E-4	1.469	2E-4	--	--	--	--	--	--	--
1.47	5E-4	1.47	3E-4	1.47	2E-4	--	--	--	--	--	--	--
1.471	5E-4	1.471	3E-4	1.471	2E-4	--	--	--	--	--	--	--
1.472	5E-4	1.472	3E-4	1.472	2E-4	--	--	--	--	--	--	--
1.473	5E-4	1.473	3E-4	1.473	2E-4	--	--	--	--	--	--	--
1.474	5E-4	1.474	2E-4	1.474	2E-4	--	--	--	--	--	--	--
1.475	5E-4	1.475	2E-4	1.475	2E-4	--	--	--	--	--	--	--
1.476	5E-4	1.476	2E-4	1.476	2E-4	--	--	--	--	--	--	--
1.477	5E-4	1.477	2E-4	1.477	2E-4	--	--	--	--	--	--	--
1.478	4E-4	1.478	2E-4	1.478	2E-4	--	--	--	--	--	--	--
1.479	4E-4	1.479	2E-4	1.479	2E-4	--	--	--	--	--	--	--
1.48	4E-4	1.48	2E-4	1.48	2E-4	--	--	--	--	--	--	--
1.481	4E-4	1.481	2E-4	1.481	2E-4	--	--	--	--	--	--	--
1.482	4E-4	1.482	2E-4	1.482	2E-4	--	--	--	--	--	--	--
1.483	4E-4	1.483	2E-4	1.483	2E-4	--	--	--	--	--	--	--
1.484	4E-4	1.484	2E-4	1.484	2E-4	--	--	--	--	--	--	--
1.485	4E-4	1.485	2E-4	1.485	2E-4	--	--	--	--	--	--	--
1.486	4E-4	1.486	2E-4	1.486	2E-4	--	--	--	--	--	--	--
1.487	4E-4	1.487	2E-4	1.487	2E-4	--	--	--	--	--	--	--
1.488	4E-4	1.488	2E-4	1.488	2E-4	--	--	--	--	--	--	--
1.489	4E-4	1.489	1E-4	1.489	2E-4	--	--	--	--	--	--	--
1.49	4E-4	1.49	1E-4	1.49	2E-4	--	--	--	--	--	--	--
1.491	4E-4	1.491	1E-4	1.491	2E-4	--	--	--	--	--	--	--
1.492	4E-4	1.492	1E-4	1.492	2E-4	--	--	--	--	--	--	--
1.493	4E-4	1.493	1E-4	1.493	2E-4	--	--	--	--	--	--	--
1.494	4E-4	1.494	1E-4	1.494	2E-4	--	--	--	--	--	--	--
1.495	4E-4	1.495	1E-4	1.495	2E-4	--	--	--	--	--	--	--
1.496	4E-4	1.496	1E-4	1.496	2E-4	--	--	--	--	--	--	--
1.497	4E-4	1.497	1E-4	1.497	2E-4	--	--	--	--	--	--	--
1.498	4E-4	1.498	1E-4	1.498	2E-4	--	--	--	--	--	--	--
1.499	4E-4	1.499	1E-4	1.499	2E-4	--	--	--	--	--	--	--
1.5	4E-4	1.5	1E-4	1.5	2E-4	--	--	--	--	--	--	--
1.501	4E-4	1.501	1E-4	1.501	2E-4	--	--	--	--	--	--	--
1.502	4E-4	1.502	1E-4	1.502	2E-4	--	--	--	--	--	--	--
1.503	4E-4	1.503	1E-4	1.503	2E-4	--	--	--	--	--	--	--
1.504	4E-4	1.504	1E-4	1.504	2E-4	--	--	--	--	--	--	--
1.505	4E-4	1.505	1E-4	1.505	2E-4	--	--	--	--	--	--	--
1.506	4E-4	1.506	1E-4	1.506	2E-4	--	--	--	--	--	--	--
1.507	4E-4	1.507	1E-4	1.507	2E-4	--	--	--	--	--	--	--
1.508	4E-4	1.508	1E-4	1.508	2E-4	--	--	--	--	--	--	--
1.509	4E-4	1.509	1E-4	1.509	2E-4	--	--	--	--	--	--	--
1.51	4E-4	1.51	1E-4	1.51	2E-4	--	--	--	--	--	--	--
1.511	4E-4	1.511	1E-4	1.511	2E-4	--	--	--	--	--	--	--
1.512	4E-4	1.512	1E-4	1.512	2E-4	--	--	--	--	--	--	--
1.513	4E-4	1.513	1E-4	1.513	2E-4	--	--	--	--	--	--	--
1.514	4E-4	1.514	1E-4	1.514	2E-4	--	--	--	--	--	--	--
1.515	4E-4	1.515	1E-4	1.515	2E-4	--	--	--	--	--	--	--
1.516	4E-4	1.516	1E-4	1.516	2E-4	--	--	--	--	--	--	--
1.517	4E-4	1.517	1E-4	1.517	1E-4	--	--	--	--	--	--	--
1.518	4E-4	1.518	1E-4	1.518	1E-4	--	--	--	--	--	--	--
1.519	4E-4	1.519	1E-4	1.519	1E-4	--	--	--	--	--	--	--
1.52	4E-4	1.52	1E-4	1.52	1E-4	--	--	--	--	--	--	--
1.521	4E-4	1.521	1E-4	1.521	1E-4	--	--	--	--	--	--	--
1.522	4E-4	1.522	1E-4	1.522	1E-4	--	--	--	--	--	--	--
1.523	4E-4	1.523	1E-4	1.523	1E-4	--	--	--	--	--	--	--
1.524	4E-4	1.524	1E-4	1.524	1E-4	--	--	--	--	--	--	--
1.525	4E-4	1.525	1E-4	1.525	1E-4	--	--	--	--	--	--	--
1.526	4E-4	1.526	1E-4	1.526	0	--	--	--	--	--	--	--
1.527	4E-4	1.527	1E-4	1.527	0	--	--	--	--	--	--	--
1.528	4E-4	1.528	1E-4	1.528	0	--	--	--	--	--	--	--
1.529	4E-4	1.529	1E-4	1.529	0	--	--	--	--	--	--	--
1.53	4E-4	1.53	1E-4	1.53	0	--	--	--	--	--	--	--
1.531	4E-4	1.531	1E-4	1.531	0	--	--	--	--	--	--	--
1.532	4E-4	1.532	1E-4	1.532	0	--	--	--	--	--	--	--
1.533	4E-4	1.533	1E-4	1.533	0	--	--	--	--	--	--	--
1.534	4E-4	1.534	1E-4	1.534	0	--	--	--	--	--	--	--
1.535	4E-4	1.535	1E-4	1.535	0	--	--	--	--	--	--	--
1.536	4E-4	1.536	1E-4	1.536	0	--	--	--	--	--	--	--
1.537	4E-4	1.537	1E-4	1.537	0	--	--	--	--	--	--	--
1.538	4E-4	1.538	1E-4	1.538	0	--	--	--	--	--	--	--
1.539	4E-4	1.539	1E-4	1.539	0	--	--	--	--	--	--	--
1.54	4E-4	1.54	1E-4	1.54	0	--	--	--	--	--	--	--
1.541	4E-4	1.541	1E-4	1.541	0	--	--	--	--	--	--	--
1.542	4E-4	1.542	1E-4	1.542	0	--	--	--	--	--	--	--
1.543	4E-4	1.543	1E-4	1.543	0	--	--	--	--	--	--	--
1.544	4E-4	1.544	1E-4	1.544	0	--	--	--	--	--	--	--
1.545	4E-4	1.545	1E-4	1.545	0	--	--	--	--	--	--	--
1.546	4E-4	1.546	1E-4	1.546	0	--	--	--	--	--	--	--
1.547	4E-4	1.547	1E-4	1.547	0	--	--	--	--	--	--	--
1.548	4E-4	1.548	1E-4	1.548	0	--	--	--	--	--	--	--
1.549	4E-4	1.549	1E-4	1.549	0	--	--	--	--	--	--	--
1.55	4E-4	1.55	1E-4	1.55	0	--	--	--	--	--	--	--
1.551	4E-4	1.551	1E-4	1.551	0	--	--	--	--	--	--	--
1.552	4E-4	1.552	1E-4	1.552	0	--	--	--	--	--	--	--
1.553	4E-4	1.553	1E-4	1.553	0	--	--	--	--	--	--	--
1.554	4E-4	1.554	1E-4	1.554	0	--	--	--	--	--	--	--
1.555	4E-4	1.555	1E-4	1.555	0	--	--	--	--	--	--	--
1.556	4E-4	1.556	1E-4	1.556	0	--	--	--	--	--	--	--
1.557	4E-4	1.557	1E-4	1.557	0	--	--	--	--	--	--	--
1.558	4E-4	1.558	1E-4	1.558	0	--	--	--	--	--	--	--
1.559	3E-4	1.559	1E-4	1.559	0	--	--	--	--	--	--	--
1.56	3E-4	1.56	1E-4	1.56	0	--	--	--	--	--	--	--
1.561	3E-4	1.561	1E-4	1.561	0	--	--	--	--	--	--	--
1.562	3E-4	1.562	1E-4	1.562	0	--	--	--	--	--	--	--
1.563	3E-4	1.563	1E-4	1.563	0	--	--	--	--	--	--	--
1.564	3E-4	1.564	1E-4	1.564	0	--	--	--	--	--	--	--
1.565	3E-4	1.565	1E-4	1.565	0	--	--	--	--	--	--	--
1.566	3E-4	1.566	1E-4	1.566	0	--	--	--	--	--	--	--
1.567	3E-4	1.567	1E-4	1.567	0	--	--	--	--	--	--	--
1.568	3E-4	1.568	1E-4	1.568	0	--	--	--	--	--	--	--
1.569	3E-4	1.569	1E-4	1.569	0	--	--	--	--	--	--	--
1.57	3E-4	1.57	1E-4	1.57	0	--	--	--	--	--	--	--
1.571	3E-4	1.571	1E-4	1.571	0	--	--	--	--	--	--	--
1.572	3E-4	1.572	1E-4	1.572	0	--	--	--	--	--	--	--
1.573	3E-4	1.573	0	1.573	0	--	--	--	--	--	--	--
1.574	3E-4	1.574	0	1.574	0	--	--	--	--	--	--	--
1.575	3E-4	1.575	0	1.575	0	--	--	--	--	--	--	--
1.576	3E-4	1.576	0	1.576	0	--	--	--	--	--	--	--
1.577	3E-4	1.577	0	1.577	0	--	--	--	--	--	--	--
1.578	3E-4	1.578	0	1.578	0	--	--	--	--	--	--	--
1.579	3E-4	1.579	0	1.579	0	--	--	--	--	--	--	--
1.58	3E-4	1.58	0	1.58	0	--	--	--	--	--	--	--
1.581	3E-4	1.581	0	1.581	0	--	--	--	--	--	--	--
1.582	3E-4	1.582	0	1.582	0	--	--	--	--	--	--	--
1.583	3E-4	1.583	0	1.583	0	--	--	--	--	--	--	--
1.584	3E-4	1.584	0	1.584	0	--	--	--	--	--	--	--
1.585	3E-4	1.585	0	1.585	0	--	--	--	--	--	--	--
1.586	3E-4	1.586	0	1.586	0	--	--	--	--	--	--	--
1.587	3E-4	1.587	0	1.587	0	--	--	--	--	--	--	--
1.588	3E-4	1.588	0	1.588	0	--	--	--	--	--	--	--
1.589	3E-4	1.589	0	1.589	0	--	--	--	--	--	--	--
1.59	3E-4	1.59	0	1.59	0	--	--	--	--	--	--	--
1.591	3E-4	1.591	0	1.591	0	--	--	--	--	--	--	--
1.592	3E-4	1.592	0	1.592	0	--	--	--	--	--	--	--
1.593	3E-4	1.593	0	1.593	0	--	--	--	--	--	--	--
1.594	3E-4	1.594	0	1.594	0	--	--	--	--	--	--	--
1.595	3E-4	1.595	0	1.595	0	--	--	--	--	--	--	--
1.596	3E-4	1.596	0	1.596	0	--	--	--	--	--	--	--
1.597	3E-4	1.597	0	1.597	0	--	--	--	--	--	--	--
1.598	3E-4	1.598	0	1.598	0	--	--	--	--	--	--	--
1.599	3E-4	1.599	0	1.599	0	--	--	--	--	--	--	--
1.6	3E-4	1.6	0	1.6	0	--	--	--	--	--	--	--
1.601	3E-4	1.601	0	1.601	0	--	--	--	--	--	--	--
1.602	3E-4	1.602	0	1.602	0	--	--	--	--	--	--	--
1.603	3E-4	1.603	0	1.603	0	--	--	--	--	--	--	--
1.604	3E-4	1.604	0	1.604	0	--	--	--	--	--	--	--
1.605	3E-4	1.605	0	1.605	0	--	--	--	--	--	--	--
1.606	3E-4	1.606	0	1.606	0	--	--	--	--	--	--	--
1.607	3E-4	1.607	0	1.607	0	--	--	--	--	--	--	--
1.608	3E-4	1.608	0	1.608	0	--	--	--	--	--	--	--
1.609	3E-4	1.609	0	1.609	0	--	--	--	--	--	--	--
1.61	3E-4	1.61	0	1.61	0	--	--	--	--	--	--	--
1.611	3E-4	1.611	0	1.611	0	--	--	--	--	--	--	--
1.612	3E-4	1.612	0	1.612	0	--	--	--	--	--	--	--
1.613	3E-4	1.613	0	1.613	0	--	--	--	--	--	--	--
1.614	3E-4	1.614	0	1.614	0	--	--	--	--	--	--	--
1.615	3E-4	1.615	0	1.615	0	--	--	--	--	--	--	--
1.616	3E-4	1.616	0	1.616	0	--	--	--	--	--	--	--
1.617	3E-4	1.617	0	1.617	0	--	--	--	--	--	--	--
1.618	3E-4	1.618	0	1.618	0	--	--	--	--	--	--	--
1.619	3E-4	1.619	0	1.619	0	--	--	--	--	--	--	--
1.62	3E-4	1.62	0	1.62	0	--	--	--	--	--	--	--
1.621	3E-4	1.621	0	1.621	0	--	--	--	--	--	--	--
1.622	3E-4	1.622	0	1.622	0	--	--	--	--	--	--	--
1.623	3E-4	1.623	0	1.623	0	--	--	--	--	--	--	--
1.624	3E-4	1.624	0	1.624	0	--	--	--	--	--	--	--
1.625	3E-4	1.625	0	1.625	0	--	--	--	--	--	--	--
1.626	3E-4	1.626	0	1.626	0	--	--	--	--	--	--	--
1.627	3E-4	1.627	0	1.627	0	--	--	--	--	--	--	--
1.628	3E-4	1.628	0	1.628	0	--	--	--	--	--	--	--
1.629	3E-4	1.629	0	1.629	0	--	--	--	--	--	--	--
1.63	3E-4	1.63	0	1.63	0	--	--	--	--	--	--	--
1.631	3E-4	1.631	0	1.631	0	--	--	--	--	--	--	--
1.632	3E-4	1.632	0	1.632	0	--	--	--	--	--	--	--
1.633	3E-4	1.633	0	1.633	0	--	--	--	--	--	--	--
1.634	3E-4	1.634	0	1.634	0	--	--	--	--	--	--	--
1.635	3E-4	1.635	0	1.635	0	--	--	--	--	--	--	--
1.636	3E-4	1.636	0	1.636	0	--	--	--	--	--	--	--
1.637	3E-4	1.637	0	1.637	0	--	--	--	--	--	--	--
1.638	3E-4	1.638	0	1.638	0	--	--	--	--	--	--	--
1.639	3E-4	1.639	0	1.639	0	--	--	--	--	--	--	--
1.64	3E-4	1.64	0	1.64	0	--	--	--	--	--	--	--
1.641	3E-4	1.641	0	1.641	0	--	--	--	--	--	--	--
1.642	3E-4	1.642	0	1.642	0	--	--	--	--	--	--	--
1.643	3E-4	1.643	0	1.643	0	--	--	--	--	--	--	--
1.644	3E-4	1.644	0	1.644	0	--	--	--	--	--	--	--
1.645	3E-4	1.645	0	1.645	0	--	--	--	--	--	--	--
1.646	3E-4	1.646	0	1.646	0	--	--	--	--	--	--	--
1.647	3E-4	1.647	0	1.647	0	--	--	--	--	--	--	--
1.648	3E-4	1.648	0	1.648	0	--	--	--	--	--	--	--
1.649	3E-4	1.649	0	1.649	0	--	--	--	--	--	--	--
1.65	3E-4	1.65	0	1.65	0	--	--	--	--	--	--	--
1.651	3E-4	1.651	0	1.651	0	--	--	--	--	--	--	--
1.652	3E-4	1.652	0	1.652	0	--	--	--	--	--	--	--
1.653	3E-4	1.653	0	1.653	0	--	--	--	--	--	--	--
1.654	3E-4	1.654	0	1.654	0	--	--	--	--	--	--	--
1.655	3E-4	1.655	0	1.655	0	--	--	--	--	--	--	--
1.656	3E-4	1.656	0	1.656	0	--	--	--	--	--	--	--
1.657	3E-4	1.657	0	1.657	0	--	--	--	--	--	--	--
1.658	3E-4	1.658	0	1.658	0	--	--	--	--	--	--	--
1.659	3E-4	1.659	0	1.659	0	--	--	--	--	--	--	--
1.66	3E-4	1.66	0	1.66	0	--	--	--	--	--	--	--
1.661	3E-4	1.661	0	1.661	0	--	--	--	--	--	--	--
1.662	3E-4	1.662	0	1.662	0	--	--	--	--	--	--	--
1.663	3E-4	1.663	0	1.663	0	--	--	--	--	--	--	--
1.664	3E-4	1.664	0	1.664	0	--	--	--	--	--	--	--
1.665	3E-4	1.665	0	1.665	0	--	--	--	--	--	--	--
1.666	3E-4	1.666	0	1.666	0	--	--	--	--	--	--	--
1.667	3E-4	1.667	0	1.667	0	--	--	--	--	--	--	--
1.668	3E-4	1.668	0	1.668	0	--	--	--	--	--	--	--
1.669	3E-4	1.669	0	1.669	0	--	--	--	--	--	--	--
1.67	3E-4	1.67	0	1.67	0	--	--	--	--	--	--	--
1.671	3E-4	1.671	0	1.671	0	--	--	--	--	--	--	--
1.672	3E-4	1.672	0	1.672	0	--	--	--	--	--	--	--
1.673	3E-4	1.673	0	1.673	0	--	--	--	--	--	--	--
1.674	3E-4	1.674	0	1.674	0	--	--	--	--	--	--	--
1.675	3E-4	1.675	0	1.675	0	--	--	--	--	--	--	--
1.676	3E-4	1.676	0	1.676	0	--	--	--	--	--	--	--
1.677	3E-4	1.677	0	1.677	0	--	--	--	--	--	--	--
1.678	3E-4	1.678	0	1.678	0	--	--	--	--	--	--	--
1.679	3E-4	1.679	0	1.679	0	--	--	--	--	--	--	--
1.68	3E-4	1.68	0	1.68	0	--	--	--	--	--	--	--
1.681	3E-4	1.681	0	1.681	0	--	--	--	--	--	--	--
1.682	3E-4	1.682	0	1.682	0	--	--	--	--	--	--	--
1.683	3E-4	1.683	0	1.683	0	--	--	--	--	--	--	--
1.684	3E-4	1.684	0	1.684	0	--	--	--	--	--	--	--
1.685	3E-4	1.685	0	1.685	0	--	--	--	--	--	--	--
1.686	3E-4	1.686	0	1.686	0	--	--	--	--	--	--	--
1.687	3E-4	1.687	0	1.687	0	--	--	--	--	--	--	--
1.688	3E-4	1.688	0	1.688	0	--	--	--	--	--	--	--
1.689	3E-4	1.689	0	1.689	0	--	--	--	--	--	--	--
1.69	3E-4	1.69	0	1.69	0	--	--	--	--	--	--	--
1.691	3E-4	1.691	0	1.691	0	--	--	--	--	--	--	--
1.692	3E-4	1.692	0	1.692	0	--	--	--	--	--	--	--
1.693	3E-4	1.693	0	1.693	0	--	--	--	--	--	--	--
1.694	3E-4	1.694	0	1.694	0	--	--	--	--	--	--	--
1.695	3E-4	1.695	0	1.695	0	--	--	--	--	--	--	--
1.696	2E-4	1.696	0	1.696	0	--	--	--	--	--	--	--
1.697	2E-4	1.697	0	1.697	0	--	--	--	--	--	--	--
1.698	2E-4	1.698	0	1.698	0	--	--	--	--	--	--	--
1.699	2E-4	1.699	0	1.699	0	--	--	--	--	--	--	--
1.7	2E-4	1.7	0	1.7	0	--	--	--	--	--	--	--
1.701	2E-4	1.701	0	1.701	0	--	--	--	--	--	--	--
1.702	2E-4	1.702	0	1.702	0	--	--	--	--	--	--	--
1.703	2E-4	1.703	0	1.703	0	--	--	--	--	--	--	--
1.704	2E-4	1.704	0	1.704	0	--	--	--	--	--	--	--
1.705	2E-4	1.705	0	1.705	0	--	--	--	--	--	--	--
1.706	2E-4	1.706	0	1.706	0	--	--	--	--	--	--	--
1.707	2E-4	1.707	0	1.707	0	--	--	--	--	--	--	--
1.708	2E-4	1.708	0	1.708	0	--	--	--	--	--	--	--
1.709	2E-4	1.709	0	1.709	0	--	--	--	--	--	--	--
1.71	2E-4	1.71	0	1.71	0	--	--	--	--	--	--	--
1.711	2E-4	1.711	0	1.711	0	--	--	--	--	--	--	--
1.712	2E-4	1.712	0	1.712	0	--	--	--	--	--	--	--
1.713	2E-4	1.713	0	1.713	0	--	--	--	--	--	--	--
1.714	2E-4	1.714	0	1.714	0	--	--	--	--	--	--	--
1.715	2E-4	1.715	0	1.715	0	--	--	--	--	--	--	--
1.716	2E-4	1.716	0	1.716	0	--	--	--	--	--	--	--
1.717	2E-4	1.717	0	1.717	0	--	--	--	--	--	--	--
1.718	2E-4	1.718	0	1.718	0	--	--	--	--	--	--	--
1.719	2E-4	1.719	0	1.719	0	--	--	--	--	--	--	--
1.72	2E-4	1.72	0	1.72	0	--	--	--	--	--	--	--
1.721	2E-4	1.721	0	1.721	0	--	--	--	--	--	--	--
1.722	2E-4	1.722	0	1.722	0	--	--	--	--	--	--	--
1.723	2E-4	1.723	0	1.723	0	--	--	--	--	--	--	--
1.724	2E-4	1.724	0	1.724	0	--	--	--	--	--	--	--
1.725	2E-4	1.725	0	1.725	0	--	--	--	--	--	--	--
1.726	2E-4	1.726	0	1.726	0	--	--	--	--	--	--	--
1.727	2E-4	1.727	0	1.727	0	--	--	--	--	--	--	--
1.728	2E-4	1.728	0	1.728	0	--	--	--	--	--	--	--
1.729	2E-4	1.729	0	1.729	0	--	--	--	--	--	--	--
1.73	2E-4	1.73	0	1.73	0	--	--	--	--	--	--	--
1.731	2E-4	1.731	0	1.731	0	--	--	--	--	--	--	--
1.732	2E-4	1.732	0	1.732	0	--	--	--	--	--	--	--
1.733	2E-4	1.733	0	1.733	0	--	--	--	--	--	--	--
1.734	2E-4	1.734	0	1.734	0	--	--	--	--	--	--	--
1.735	2E-4	1.735	0	1.735	0	--	--	--	--	--	--	--
1.736	2E-4	1.736	0	1.736	0	--	--	--	--	--	--	--
1.737	2E-4	1.737	0	1.737	0	--	--	--	--	--	--	--
1.738	2E-4	1.738	0	1.738	0	--	--	--	--	--	--	--
1.739	2E-4	1.739	0	1.739	0	--	--	--	--	--	--	--
1.74	2E-4	1.74	0	1.74	0	--	--	--	--	--	--	--
1.741	2E-4	1.741	0	1.741	0	--	--	--	--	--	--	--
1.742	2E-4	1.742	0	1.742	0	--	--	--	--	--	--	--
1.743	2E-4	1.743	0	1.743	0	--	--	--	--	--	--	--
1.744	2E-4	1.744	0	1.744	0	--	--	--	--	--	--	--
1.745	2E-4	1.745	0	1.745	0	--	--	--	--	--	--	--
1.746	2E-4	1.746	0	1.746	0	--	--	--	--	--	--	--
1.747	2E-4	1.747	0	1.747	0	--	--	--	--	--	--	--
1.748	2E-4	1.748	0	1.748	0	--	--	--	--	--	--	--
1.749	2E-4	1.749	0	1.749	0	--	--	--	--	--	--	--
1.75	2E-4	1.75	0	1.75	0	--	--	--	--	--	--	--
1.751	2E-4	1.751	0	1.751	0	--	--	--	--	--	--	--
1.752	2E-4	1.752	0	1.752	0	--	--	--	--	--	--	--
1.753	2E-4	1.753	0	1.753	0	--	--	--	--	--	--	--
1.754	2E-4	1.754	0	1.754	0	--	--	--	--	--	--	--
1.755	2E-4	1.755	0	1.755	0	--	--	--	--	--	--	--
1.756	2E-4	1.756	0	1.756	0	--	--	--	--	--	--	--
1.757	2E-4	1.757	0	1.757	0	--	--	--	--	--	--	--
1.758	2E-4	1.758	0	1.758	0	--	--	--	--	--	--	--
1.759	2E-4	1.759	0	1.759	0	--	--	--	--	--	--	--
1.76	2E-4	1.76	0	1.76	0	--	--	--	--	--	--	--
1.761	2E-4	1.761	0	1.761	0	--	--	--	--	--	--	--
1.762	2E-4	1.762	0	1.762	0	--	--	--	--	--	--	--
1.763	2E-4	1.763	0	1.763	0	--	--	--	--	--	--	--
1.764	2E-4	1.764	0	1.764	0	--	--	--	--	--	--	--
1.765	2E-4	1.765	0	1.765	0	--	--	--	--	--	--	--
1.766	2E-4	1.766	0	1.766	0	--	--	--	--	--	--	--
1.767	2E-4	1.767	0	1.767	0	--	--	--	--	--	--	--
1.768	2E-4	1.768	0	1.768	0	--	--	--	--	--	--	--
1.769	2E-4	1.769	0	1.769	0	--	--	--	--	--	--	--
1.77	2E-4	1.77	0	1.77	0	--	--	--	--	--	--	--
1.771	2E-4	1.771	0	1.771	0	--	--	--	--	--	--	--
1.772	2E-4	1.772	0	1.772	0	--	--	--	--	--	--	--
1.773	2E-4	1.773	0	1.773	0	--	--	--	--	--	--	--
1.774	2E-4	1.774	0	1.774	0	--	--	--	--	--	--	--
1.775	2E-4	1.775	0	1.775	0	--	--	--	--	--	--	--
1.776	2E-4	1.776	0	1.776	0	--	--	--	--	--	--	--
1.777	2E-4	1.777	0	1.777	0	--	--	--	--	--	--	--
1.778	2E-4	1.778	0	1.778	0	--	--	--	--	--	--	--
1.779	2E-4	1.779	0	1.779	0	--	--	--	--	--	--	--
1.78	2E-4	1.78	0	1.78	0	--	--	--	--	--	--	--
1.781	2E-4	1.781	0	1.781	0	--	--	--	--	--	--	--
1.782	2E-4	1.782	0	1.782	0	--	--	--	--	--	--	--
1.783	2E-4	1.783	0	1.783	0	--	--	--	--	--	--	--
1.784	2E-4	1.784	0	1.784	0	--	--	--	--	--	--	--
1.785	2E-4	1.785	0	1.785	0	--	--	--	--	--	--	--
1.786	2E-4	1.786	0	1.786	0	--	--	--	--	--	--	--
1.787	2E-4	1.787	0	1.787	0	--	--	--	--	--	--	--
1.788	2E-4	1.788	0	1.788	0	--	--	--	--	--	--	--
1.789	2E-4	1.789	0	1.789	0	--	--	--	--	--	--	--
1.79	2E-4	1.79	0	1.79	0	--	--	--	--	--	--	--
1.791	2E-4	1.791	0	1.791	0	--	--	--	--	--	--	--
1.792	2E-4	1.792	0	1.792	0	--	--	--	--	--	--	--
1.793	2E-4	1.793	0	1.793	0	--	--	--	--	--	--	--
1.794	2E-4	1.794	0	1.794	0	--	--	--	--	--	--	--
1.795	2E-4	1.795	0	1.795	0	--	--	--	--	--	--	--
1.796	2E-4	1.796	0	1.796	0	--	--	--	--	--	--	--
1.797	2E-4	1.797	0	1.797	0	--	--	--	--	--	--	--
1.798	2E-4	1.798	0	1.798	0	--	--	--	--	--	--	--
1.799	2E-4	1.799	0	1.799	0	--	--	--	--	--	--	--
1.8	2E-4	1.8	0	1.8	0	--	--	--	--	--	--	--
1.801	2E-4	1.801	0	1.801	0	--	--	--	--	--	--	--
1.802	2E-4	1.802	0	1.802	0	--	--	--	--	--	--	--
1.803	2E-4	1.803	0	1.803	0	--	--	--	--	--	--	--
1.804	2E-4	1.804	0	1.804	0	--	--	--	--	--	--	--
1.805	2E-4	1.805	0	1.805	0	--	--	--	--	--	--	--
1.806	2E-4	1.806	0	1.806	0	--	--	--	--	--	--	--
1.807	2E-4	1.807	0	1.807	0	--	--	--	--	--	--	--
1.808	2E-4	1.808	0	1.808	0	--	--	--	--	--	--	--
1.809	2E-4	1.809	0	1.809	0	--	--	--	--	--	--	--
1.81	2E-4	1.81	0	1.81	0	--	--	--	--	--	--	--
1.811	2E-4	1.811	0	1.811	0	--	--	--	--	--	--	--
1.812	2E-4	1.812	0	1.812	0	--	--	--	--	--	--	--
1.813	2E-4	1.813	0	1.813	0	--	--	--	--	--	--	--
1.814	2E-4	1.814	0	1.814	0	--	--	--	--	--	--	--
1.815	2E-4	1.815	0	1.815	0	--	--	--	--	--	--	--
1.816	2E-4	1.816	0	1.816	0	--	--	--	--	--	--	--
1.817	2E-4	1.817	0	1.817	0	--	--	--	--	--	--	--
1.818	2E-4	1.818	0	1.818	0	--	--	--	--	--	--	--
1.819	2E-4	1.819	0	1.819	0	--	--	--	--	--	--	--
1.82	2E-4	1.82	0	1.82	0	--	--	--	--	--	--	--
1.821	2E-4	1.821	0	1.821	0	--	--	--	--	--	--	--
1.822	2E-4	1.822	0	1.822	0	--	--	--	--	--	--	--
1.823	2E-4	1.823	0	1.823	0	--	--	--	--	--	--	--
1.824	2E-4	1.824	0	1.824	0	--	--	--	--	--	--	--
1.825	2E-4	1.825	0	1.825	0	--	--	--	--	--	--	--
1.826	2E-4	1.826	0	1.826	0	--	--	--	--	--	--	--
1.827	2E-4	1.827	0	1.827	0	--	--	--	--	--	--	--
1.828	2E-4	1.828	0	1.828	0	--	--	--	--	--	--	--
1.829	2E-4	1.829	0	1.829	0	--	--	--	--	--	--	--
1.83	2E-4	1.83	0	1.83	0	--	--	--	--	--	--	--
1.831	2E-4	1.831	0	1.831	0	--	--	--	--	--	--	--
1.832	2E-4	1.832	0	1.832	0	--	--	--	--	--	--	--
1.833	2E-4	1.833	0	1.833	0	--	--	--	--	--	--	--
1.834	2E-4	1.834	0	1.834	0	--	--	--	--	--	--	--
1.835	2E-4	1.835	0	1.835	0	--	--	--	--	--	--	--
1.836	2E-4	1.836	0	1.836	0	--	--	--	--	--	--	--
1.837	2E-4	1.837	0	1.837	0	--	--	--	--	--	--	--
1.838	2E-4	1.838	0	1.838	0	--	--	--	--	--	--	--
1.839	2E-4	1.839	0	1.839	0	--	--	--	--	--	--	--
1.84	2E-4	1.84	0	1.84	0	--	--	--	--	--	--	--
1.841	2E-4	1.841	0	1.841	0	--	--	--	--	--	--	--
1.842	2E-4	1.842	0	1.842	0	--	--	--	--	--	--	--
1.843	2E-4	1.843	0	1.843	0	--	--	--	--	--	--	--
1.844	2E-4	1.844	0	1.844	0	--	--	--	--	--	--	--
1.845	2E-4	1.845	0	1.845	0	--	--	--	--	--	--	--
1.846	2E-4	1.846	0	1.846	0	--	--	--	--	--	--	--
1.847	2E-4	1.847	0	1.847	0	--	--	--	--	--	--	--
1.848	2E-4	1.848	0	1.848	0	--	--	--	--	--	--	--
1.849	2E-4	1.849	0	1.849	0	--	--	--	--	--	--	--
1.85	2E-4	1.85	0	1.85	0	--	--	--	--	--	--	--
1.851	2E-4	1.851	0	1.851	0	--	--	--	--	--	--	--
1.852	2E-4	1.852	0	1.852	0	--	--	--	--	--	--	--
1.853	2E-4	1.853	0	1.853	0	--	--	--	--	--	--	--
1.854	2E-4	1.854	0	1.854	0	--	--	--	--	--	--	--
1.855	2E-4	1.855	0	1.855	0	--	--	--	--	--	--	--
1.856	2E-4	1.856	0	1.856	0	--	--	--	--	--	--	--
1.857	2E-4	1.857	0	1.857	0	--	--	--	--	--	--	--
1.858	2E-4	1.858	0	1.858	0	--	--	--	--	--	--	--
1.859	2E-4	1.859	0	1.859	0	--	--	--	--	--	--	--
1.86	2E-4	1.86	0	1.86	0	--	--	--	--	--	--	--
1.861	2E-4	1.861	0	1.861	0	--	--	--	--	--	--	--
1.862	2E-4	1.862	0	1.862	0	--	--	--	--	--	--	--
1.863	2E-4	1.863	0	1.863	0	--	--	--	--	--	--	--
1.864	2E-4	1.864	0	1.864	0	--	--	--	--	--	--	--
1.865	2E-4	1.865	0	1.865	0	--	--	--	--	--	--	--
1.866	2E-4	1.866	0	1.866	0	--	--	--	--	--	--	--
1.867	2E-4	1.867	0	1.867	0	--	--	--	--	--	--	--
1.868	2E-4	1.868	0	1.868	0	--	--	--	--	--	--	--
1.869	2E-4	1.869	0	1.869	0	--	--	--	--	--	--	--
1.87	2E-4	1.87	0	1.87	0	--	--	--	--	--	--	--
1.871	2E-4	1.871	0	1.871	0	--	--	--	--	--	--	--
1.872	2E-4	1.872	0	1.872	0	--	--	--	--	--	--	--
1.873	2E-4	1.873	0	1.873	0	--	--	--	--	--	--	--
1.874	2E-4	1.874	0	1.874	0	--	--	--	--	--	--	--
1.875	2E-4	1.875	0	1.875	0	--	--	--	--	--	--	--
1.876	2E-4	1.876	0	1.876	0	--	--	--	--	--	--	--
1.877	2E-4	1.877	0	1.877	0	--	--	--	--	--	--	--
1.878	2E-4	1.878	0	1.878	0	--	--	--	--	--	--	--
1.879	2E-4	1.879	0	1.879	0	--	--	--	--	--	--	--
1.88	2E-4	1.88	0	1.88	0	--	--	--	--	--	--	--
1.881	2E-4	1.881	0	1.881	0	--	--	--	--	--	--	--
1.882	2E-4	1.882	0	1.882	0	--	--	--	--	--	--	--
1.883	2E-4	1.883	0	1.883	0	--	--	--	--	--	--	--
1.884	2E-4	1.884	0	1.884	0	--	--	--	--	--	--	--
1.885	2E-4	1.885	0	1.885	0	--	--	--	--	--	--	--
1.886	2E-4	1.886	0	1.886	0	--	--	--	--	--	--	--
1.887	2E-4	1.887	0	1.887	0	--	--	--	--	--	--	--
1.888	2E-4	1.888	0	1.888	0	--	--	--	--	--	--	--
1.889	2E-4	1.889	0	1.889	0	--	--	--	--	--	--	--
1.89	2E-4	1.89	0	1.89	0	--	--	--	--	--	--	--
1.891	2E-4	1.891	0	1.891	0	--	--	--	--	--	--	--
1.892	2E-4	1.892	0	1.892	0	--	--	--	--	--	--	--
1.893	2E-4	1.893	0	1.893	0	--	--	--	--	--	--	--
1.894	2E-4	1.894	0	1.894	0	--	--	--	--	--	--	--
1.895	2E-4	1.895	0	1.895	0	--	--	--	--	--	--	--
1.896	2E-4	1.896	0	1.896	0	--	--	--	--	--	--	--
1.897	2E-4	1.897	0	1.897	0	--	--	--	--	--	--	--
1.898	2E-4	1.898	0	1.898	0	--	--	--	--	--	--	--
1.899	2E-4	1.899	0	1.899	0	--	--	--	--	--	--	--
1.9	2E-4	1.9	0	1.9	0	--	--	--	--	--	--	--
1.901	2E-4	1.901	0	1.901	0	--	--	--	--	--	--	--
1.902	2E-4	1.902	0	1.902	0	--	--	--	--	--	--	--
1.903	2E-4	1.903	0	1.903	0	--	--	--	--	--	--	--
1.904	2E-4	1.904	0	1.904	0	--	--	--	--	--	--	--
1.905	2E-4	1.905	0	1.905	0	--	--	--	--	--	--	--
1.906	2E-4	1.906	0	1.906	0	--	--	--	--	--	--	--
1.907	2E-4	1.907	0	1.907	0	--	--	--	--	--	--	--
1.908	2E-4	1.908	0	1.908	0	--	--	--	--	--	--	--
1.909	2E-4	1.909	0	1.909	0	--	--	--	--	--	--	--
1.91	2E-4	1.91	0	1.91	0	--	--	--	--	--	--	--
1.911	2E-4	1.911	0	1.911	0	--	--	--	--	--	--	--
1.912	2E-4	1.912	0	1.912	0	--	--	--	--	--	--	--
1.913	2E-4	1.913	0	1.913	0	--	--	--	--	--	--	--
1.914	2E-4	1.914	0	1.914	0	--	--	--	--	--	--	--
1.915	2E-4	1.915	0	1.915	0	--	--	--	--	--	--	--
1.916	2E-4	1.916	0	1.916	0	--	--	--	--	--	--	--
1.917	2E-4	1.917	0	1.917	0	--	--	--	--	--	--	--
1.918	2E-4	1.918	0	1.918	0	--	--	--	--	--	--	--
1.919	2E-4	1.919	0	1.919	0	--	--	--	--	--	--	--
1.92	2E-4	1.92	0	1.92	0	--	--	--	--	--	--	--
1.921	2E-4	1.921	0	1.921	0	--	--	--	--	--	--	--
1.922	2E-4	1.922	0	1.922	0	--	--	--	--	--	--	--
1.923	2E-4	1.923	0	1.923	0	--	--	--	--	--	--	--
1.924	2E-4	1.924	0	1.924	0	--	--	--	--	--	--	--
1.925	2E-4	1.925	0	1.925	0	--	--	--	--	--	--	--
1.926	2E-4	1.926	0	1.926	0	--	--	--	--	--	--	--
1.927	2E-4	1.927	0	1.927	0	--	--	--	--	--	--	--
1.928	2E-4	1.928	0	1.928	0	--	--	--	--	--	--	--
1.929	1E-4	1.929	0	1.929	0	--	--	--	--	--	--	--
1.93	1E-4	1.93	0	1.93	0	--	--	--	--	--	--	--
1.931	1E-4	1.931	0	1.931	0	--	--	--	--	--	--	--
1.932	1E-4	1.932	0	1.932	0	--	--	--	--	--	--	--
1.933	1E-4	1.933	0	1.933	0	--	--	--	--	--	--	--
1.934	1E-4	1.934	0	1.934	0	--	--	--	--	--	--	--
1.935	1E-4	1.935	0	1.935	0	--	--	--	--	--	--	--
1.936	1E-4	1.936	0	1.936	0	--	--	--	--	--	--	--
1.937	1E-4	1.937	0	1.937	0	--	--	--	--	--	--	--
1.938	1E-4	1.938	0	1.938	0	--	--	--	--	--	--	--
1.939	1E-4	1.939	0	1.939	0	--	--	--	--	--	--	--
1.94	1E-4	1.94	0	1.94	0	--	--	--	--	--	--	--
1.941	1E-4	1.941	0	1.941	0	--	--	--	--	--	--	--
1.942	1E-4	1.942	0	1.942	0	--	--	--	--	--	--	--
1.943	1E-4	1.943	0	1.943	0	--	--	--	--	--	--	--
1.944	1E-4	1.944	0	1.944	0	--	--	--	--	--	--	--
1.945	1E-4	1.945	0	1.945	0	--	--	--	--	--	--	--
1.946	1E-4	1.946	0	1.946	0	--	--	--	--	--	--	--
1.947	1E-4	1.947	0	1.947	0	--	--	--	--	--	--	--
1.948	1E-4	1.948	0	1.948	0	--	--	--	--	--	--	--
1.949	1E-4	1.949	0	1.949	0	--	--	--	--	--	--	--
1.95	1E-4	1.95	0	1.95	0	--	--	--	--	--	--	--
1.951	1E-4	1.951	0	1.951	0	--	--	--	--	--	--	--
1.952	1E-4	1.952	0	1.952	0	--	--	--	--	--	--	--
1.953	1E-4	1.953	0	1.953	0	--	--	--	--	--	--	--
1.954	1E-4	1.954	0	1.954	0	--	--	--	--	--	--	--
1.955	1E-4	1.955	0	1.955	0	--	--	--	--	--	--	--
1.956	1E-4	1.956	0	1.956	0	--	--	--	--	--	--	--
1.957	1E-4	1.957	0	1.957	0	--	--	--	--	--	--	--
1.958	1E-4	1.958	0	1.958	0	--	--	--	--	--	--	--
1.959	1E-4	1.959	0	1.959	0	--	--	--	--	--	--	--
1.96	1E-4	1.96	0	1.96	0	--	--	--	--	--	--	--
1.961	1E-4	1.961	0	1.961	0	--	--	--	--	--	--	--
1.962	1E-4	1.962	0	1.962	0	--	--	--	--	--	--	--
1.963	1E-4	1.963	0	1.963	0	--	--	--	--	--	--	--
1.964	1E-4	1.964	0	1.964	0	--	--	--	--	--	--	--
1.965	1E-4	1.965	0	1.965	0	--	--	--	--	--	--	--
1.966	1E-4	1.966	0	1.966	0	--	--	--	--	--	--	--
1.967	1E-4	1.967	0	1.967	0	--	--	--	--	--	--	--
1.968	1E-4	1.968	0	1.968	0	--	--	--	--	--	--	--
1.969	1E-4	1.969	0	1.969	0	--	--	--	--	--	--	--
1.97	1E-4	1.97	0	1.97	0	--	--	--	--	--	--	--
1.971	1E-4	1.971	0	1.971	0	--	--	--	--	--	--	--
1.972	1E-4	1.972	0	1.972	0	--	--	--	--	--	--	--
1.973	1E-4	1.973	0	1.973	0	--	--	--	--	--	--	--
1.974	1E-4	1.974	0	1.974	0	--	--	--	--	--	--	--
1.975	1E-4	1.975	0	1.975	0	--	--	--	--	--	--	--
1.976	1E-4	1.976	0	1.976	0	--	--	--	--	--	--	--
1.977	1E-4	1.977	0	1.977	0	--	--	--	--	--	--	--
1.978	1E-4	1.978	0	1.978	0	--	--	--	--	--	--	--
1.979	1E-4	1.979	0	1.979	0	--	--	--	--	--	--	--
1.98	1E-4	1.98	0	1.98	0	--	--	--	--	--	--	--
1.981	1E-4	1.981	0	1.981	0	--	--	--	--	--	--	--
1.982	1E-4	1.982	0	1.982	0	--	--	--	--	--	--	--
1.983	1E-4	1.983	0	1.983	0	--	--	--	--	--	--	--
1.984	1E-4	1.984	0	1.984	0	--	--	--	--	--	--	--
1.985	1E-4	1.985	0	1.985	0	--	--	--	--	--	--	--
1.986	1E-4	1.986	0	1.986	0	--	--	--	--	--	--	--
1.987	1E-4	1.987	0	1.987	0	--	--	--	--	--	--	--
1.988	1E-4	1.988	0	1.988	0	--	--	--	--	--	--	--
1.989	1E-4	1.989	0	1.989	0	--	--	--	--	--	--	--
1.99	1E-4	1.99	0	1.99	0	--	--	--	--	--	--	--
1.991	1E-4	1.991	0	1.991	0	--	--	--	--	--	--	--
1.992	1E-4	1.992	0	1.992	0	--	--	--	--	--	--	--
1.993	1E-4	1.993	0	1.993	0	--	--	--	--	--	--	--
1.994	1E-4	1.994	0	1.994	0	--	--	--	--	--	--	--
1.995	1E-4	1.995	0	1.995	0	--	--	--	--	--	--	--
1.996	1E-4	1.996	0	1.996	0	--	--	--	--	--	--	--
1.997	1E-4	1.997	0	1.997	0	--	--	--	--	--	--	--
1.998	1E-4	1.998	0	1.998	0	--	--	--	--	--	--	--
1.999	1E-4	1.999	0	1.999	0	--	--	--	--	--	--	--
[truncated: 8,000 more rows]
