# Supplementary material for: Equivalence and its invalidation between non-Markovian and Markovian spreading dynamics on complex networks
Source: Nat Commun. 2019 Aug 23;10:3748. doi: 10.1038/s41467-019-11763-z (PMC6707263; doi:10.1038/s41467-019-11763-z)
Supplement: Supplementary file 3 — Source Data [file 41467_2019_11763_MOESM3_ESM.zip › data/Supplementary_Figure_5/sFig5_II_Random_s.dat]

0	1.8893	0	1.7128	0	1.2293	0	1.91249	0	1.69977	0	1.19844
1E-3	1.8493	1E-3	1.693	1E-3	1.2226	0.01	1.64526	0.01	1.57275	0.01	1.16585
0.002	1.8239	0.002	1.6812	0.002	1.2181	0.02	1.41695	0.02	1.45565	0.02	1.13419
0.003	1.7988	0.003	1.6684	0.003	1.2146	0.03	1.22167	0.03	1.34768	0.03	1.10343
0.004	1.7758	0.004	1.6562	0.004	1.2117	0.04	1.05445	0.04	1.24807	0.04	1.07354
0.005	1.7494	0.005	1.6434	0.005	1.209	0.05	0.911084	0.05	1.15617	0.05	1.0445
0.006	1.7254	0.006	1.6306	0.006	1.2061	0.06	0.788037	0.06	1.07134	0.06	1.01629
0.007	1.7043	0.007	1.6169	0.007	1.2032	0.07	0.682311	0.07	0.993016	0.07	0.988876
0.008	1.6828	0.008	1.6035	0.008	1.2008	0.08	0.59137	0.08	0.92068	0.08	0.962237
0.009	1.6603	0.009	1.5919	0.009	1.1978	0.09	0.513062	0.09	0.853853	0.09	0.93635
0.01	1.6395	0.01	1.5793	0.01	1.195	0.1	0.445562	0.1	0.792097	0.1	0.911193
0.011	1.6199	0.011	1.5686	0.011	1.1916	0.11	0.387316	0.11	0.73501	0.11	0.886745
0.012	1.5976	0.012	1.5576	0.012	1.1882	0.12	0.337005	0.12	0.682224	0.12	0.862985
0.013	1.5778	0.013	1.5439	0.013	1.1847	0.13	0.293505	0.13	0.633401	0.13	0.839893
0.014	1.5558	0.014	1.5325	0.014	1.1812	0.14	0.255856	0.14	0.58823	0.14	0.817448
0.015	1.5333	0.015	1.5214	0.015	1.1768	0.15	0.223239	0.15	0.546426	0.15	0.795632
0.016	1.5151	0.016	1.5111	0.016	1.1726	0.16	0.194955	0.16	0.507728	0.16	0.774427
0.017	1.4968	0.017	1.5012	0.017	1.1703	0.17	0.170404	0.17	0.471894	0.17	0.753814
0.018	1.477	0.018	1.49	0.018	1.1663	0.18	0.149075	0.18	0.438703	0.18	0.733776
0.019	1.4596	0.019	1.4776	0.019	1.1636	0.19	0.130527	0.19	0.407953	0.19	0.714297
0.02	1.4413	0.02	1.4662	0.02	1.1605	0.2	0.114383	0.2	0.379454	0.2	0.69536
0.021	1.4248	0.021	1.4568	0.021	1.1564	0.21	0.100319	0.21	0.353037	0.21	0.676949
0.022	1.4077	0.022	1.4467	0.022	1.1529	0.22	0.0880568	0.22	0.328541	0.22	0.659049
0.023	1.3887	0.023	1.4378	0.023	1.1499	0.23	0.0773555	0.23	0.305822	0.23	0.641646
0.024	1.3698	0.024	1.426	0.024	1.1477	0.24	0.0680088	0.24	0.284744	0.24	0.624724
0.025	1.3517	0.025	1.4142	0.025	1.1445	0.25	0.0598382	0.25	0.265184	0.25	0.60827
0.026	1.3334	0.026	1.4044	0.026	1.1413	0.26	0.05269	0.26	0.247028	0.26	0.59227
0.027	1.3149	0.027	1.3951	0.027	1.1381	0.27	0.0464309	0.27	0.230171	0.27	0.576712
0.028	1.3018	0.028	1.3847	0.028	1.1368	0.28	0.0409461	0.28	0.214516	0.28	0.561581
0.029	1.2847	0.029	1.3739	0.029	1.1339	0.29	0.0361358	0.29	0.199974	0.29	0.546867
0.03	1.2666	0.03	1.3629	0.03	1.1304	0.3	0.0319139	0.3	0.186461	0.3	0.532558
0.031	1.2509	0.031	1.3551	0.031	1.1275	0.31	0.0282055	0.31	0.173902	0.31	0.51864
0.032	1.2344	0.032	1.3453	0.032	1.1239	0.32	0.0249457	0.32	0.162227	0.32	0.505104
0.033	1.2173	0.033	1.3346	0.033	1.1206	0.33	0.022078	0.33	0.151371	0.33	0.491938
0.034	1.2035	0.034	1.3227	0.034	1.1182	0.34	0.0195534	0.34	0.141274	0.34	0.479132
0.035	1.1902	0.035	1.3131	0.035	1.1147	0.35	0.0173292	0.35	0.13188	0.35	0.466675
0.036	1.1745	0.036	1.3027	0.036	1.1117	0.36	0.0153683	0.36	0.123138	0.36	0.454558
0.037	1.1599	0.037	1.2954	0.037	1.1084	0.37	0.0136383	0.37	0.115002	0.37	0.44277
0.038	1.1463	0.038	1.2866	0.038	1.1051	0.38	0.0121109	0.38	0.107428	0.38	0.431303
0.039	1.1328	0.039	1.2793	0.039	1.1037	0.39	0.0107614	0.39	0.100374	0.39	0.420147
0.04	1.1211	0.04	1.2692	0.04	1.1011	0.4	0.00956829	0.4	0.0938042	0.4	0.409294
0.041	1.1066	0.041	1.2579	0.041	1.0973	0.41	0.00851277	0.41	0.0876834	0.41	0.398734
0.042	1.0939	0.042	1.2498	0.042	1.0949	0.42	0.00757833	0.42	0.0819796	0.42	0.38846
0.043	1.0802	0.043	1.2409	0.043	1.0916	0.43	0.00675054	0.43	0.0766633	0.43	0.378464
0.044	1.0661	0.044	1.2317	0.044	1.0889	0.44	0.00601676	0.44	0.0717071	0.44	0.368737
0.045	1.053	0.045	1.2224	0.045	1.0863	0.45	0.00536588	0.45	0.0670854	0.45	0.359271
0.046	1.0402	0.046	1.2138	0.046	1.0847	0.46	0.00478818	0.46	0.0627747	0.46	0.350061
0.047	1.0266	0.047	1.2051	0.047	1.0803	0.47	0.00427512	0.47	0.0587532	0.47	0.341098
0.048	1.013	0.048	1.1961	0.048	1.0778	0.48	0.00381917	0.48	0.0550007	0.48	0.332375
0.049	1.0026	0.049	1.1871	0.049	1.0752	0.49	0.00341374	0.49	0.0514984	0.49	0.323887
0.05	0.9872	0.05	1.1763	0.05	1.0718	0.5	0.00305302	0.5	0.0482289	0.5	0.315625
0.051	0.9743	0.051	1.167	0.051	1.0687	0.51	0.00273189	0.51	0.0451761	0.51	0.307584
0.052	0.9625	0.052	1.1575	0.052	1.0653	0.52	0.00244583	0.52	0.0423251	0.52	0.299758
0.053	0.9485	0.053	1.1486	0.053	1.0621	0.53	0.00219086	0.53	0.0396618	0.53	0.292141
0.054	0.938	0.054	1.1393	0.054	1.0589	0.54	0.00196349	0.54	0.0371734	0.54	0.284726
0.055	0.9274	0.055	1.1298	0.055	1.0564	0.55	0.00176061	0.55	0.034848	0.55	0.277509
0.056	0.9177	0.056	1.1197	0.056	1.053	0.56	0.00157948	0.56	0.0326745	0.56	0.270483
0.057	0.9076	0.057	1.1116	0.057	1.0492	0.57	0.00141769	0.57	0.0306424	0.57	0.263644
0.058	0.8967	0.058	1.1037	0.058	1.0459	0.58	0.00127308	0.58	0.0287421	0.58	0.256985
0.059	0.885	0.059	1.097	0.059	1.0435	0.59	0.00114378	0.59	0.0269649	0.59	0.250503
0.06	0.8723	0.06	1.088	0.06	1.0409	0.6	0.00102809	0.6	0.0253023	0.6	0.244193
0.061	0.8616	0.061	1.0809	0.061	1.0377	0.61	9.24533E-4	0.61	0.0237467	0.61	0.238049
0.062	0.85	0.062	1.0743	0.062	1.0346	0.62	8.31788E-4	0.62	0.0222909	0.62	0.232066
0.063	0.8389	0.063	1.0663	0.063	1.0312	0.63	7.48686E-4	0.63	0.0209281	0.63	0.226242
0.064	0.8287	0.064	1.0585	0.064	1.0281	0.64	6.74186E-4	0.64	0.0196523	0.64	0.22057
0.065	0.8175	0.065	1.0505	0.065	1.0248	0.65	6.07366E-4	0.65	0.0184577	0.65	0.215048
0.066	0.8089	0.066	1.0452	0.066	1.0208	0.66	5.47405E-4	0.66	0.0173387	0.66	0.20967
0.067	0.7991	0.067	1.0381	0.067	1.0185	0.67	4.93574E-4	0.67	0.0162906	0.67	0.204433
0.068	0.7886	0.068	1.0313	0.068	1.0156	0.68	4.45223E-4	0.68	0.0153085	0.68	0.199333
0.069	0.7796	0.069	1.0244	0.069	1.013	0.69	4.01775E-4	0.69	0.0143882	0.69	0.194367
0.07	0.7676	0.07	1.0164	0.07	1.009	0.7	3.62715E-4	0.7	0.0135255	0.7	0.18953
0.071	0.7588	0.071	1.0112	0.071	1.0052	0.71	3.27583E-4	0.71	0.0127168	0.71	0.184819
0.072	0.7484	0.072	1.0042	0.072	1.0028	0.72	2.95972E-4	0.72	0.0119586	0.72	0.180231
0.073	0.74	0.073	0.9976	0.073	0.9993	0.73	2.67515E-4	0.73	0.0112474	0.73	0.175762
0.074	0.7311	0.074	0.9903	0.074	0.996	0.74	2.41887E-4	0.74	0.0105804	0.74	0.17141
0.075	0.7234	0.075	0.9827	0.075	0.9929	0.75	2.18797E-4	0.75	0.00995457	0.75	0.16717
0.076	0.7136	0.076	0.9771	0.076	0.9911	0.76	1.97985E-4	0.76	0.00936735	0.76	0.16304
0.077	0.7066	0.077	0.9685	0.077	0.9869	0.77	1.79219E-4	0.77	0.00881624	0.77	0.159017
0.078	0.6995	0.078	0.961	0.078	0.9843	0.78	1.6229E-4	0.78	0.00829893	0.78	0.155098
0.079	0.689	0.079	0.9526	0.079	0.9818	0.79	1.47013E-4	0.79	0.00781326	0.79	0.15128
0.08	0.6811	0.08	0.9453	0.08	0.9785	0.8	1.33221E-4	0.8	0.0073572	0.8	0.14756
0.081	0.6736	0.081	0.9386	0.081	0.9762	0.81	1.20764E-4	0.81	0.00692889	0.81	0.143936
0.082	0.6665	0.082	0.9321	0.082	0.9729	0.82	1.0951E-4	0.82	0.00652656	0.82	0.140406
0.083	0.6595	0.083	0.9256	0.083	0.9694	0.83	9.93374E-5	0.83	0.00614857	0.83	0.136966
0.084	0.6525	0.084	0.9171	0.084	0.9652	0.84	9.014E-5	0.84	0.00579339	0.84	0.133615
0.085	0.6464	0.085	0.9098	0.085	0.9629	0.85	8.18208E-5	0.85	0.00545959	0.85	0.130349
0.086	0.6392	0.086	0.9036	0.086	0.9608	0.86	7.42934E-5	0.86	0.00514582	0.86	0.127167
0.087	0.6328	0.087	0.8963	0.087	0.9581	0.87	6.74798E-5	0.87	0.00485084	0.87	0.124066
0.088	0.6232	0.088	0.8895	0.088	0.9563	0.88	6.13103E-5	0.88	0.00457346	0.88	0.121045
0.089	0.6159	0.089	0.8823	0.089	0.9538	0.89	5.5722E-5	0.89	0.00431261	0.89	0.1181
0.09	0.6091	0.09	0.8758	0.09	0.9508	0.9	5.06584E-5	0.9	0.00406725	0.9	0.115231
0.091	0.6021	0.091	0.8694	0.091	0.9484	0.91	4.60687E-5	0.91	0.00383643	0.91	0.112434
0.092	0.5961	0.092	0.8628	0.092	0.9462	0.92	4.19072E-5	0.92	0.00361924	0.92	0.109709
0.093	0.5883	0.093	0.8573	0.093	0.9448	0.93	3.81327E-5	0.93	0.00341486	0.93	0.107053
0.094	0.5808	0.094	0.8523	0.094	0.9422	0.94	3.4708E-5	0.94	0.00322249	0.94	0.104464
0.095	0.5744	0.095	0.8467	0.095	0.9385	0.95	3.15998E-5	0.95	0.0030414	0.95	0.101941
0.096	0.5682	0.096	0.8405	0.096	0.9365	0.96	2.8778E-5	0.96	0.00287091	0.96	0.0994811
0.097	0.5631	0.097	0.8343	0.097	0.9333	0.97	2.62153E-5	0.97	0.00271036	0.97	0.0970838
0.098	0.5552	0.098	0.8293	0.098	0.9307	0.98	2.38872E-5	0.98	0.00255916	0.98	0.094747
0.099	0.5502	0.099	0.8226	0.099	0.9294	0.99	2.17717E-5	0.99	0.00241673	0.99	0.092469
0.1	0.5438	0.1	0.8162	0.1	0.9266	1	1.98487E-5	1	0.00228255	1	0.0902484
0.101	0.5368	0.101	0.8096	0.101	0.9246	1.01	1.81002E-5	1.01	0.00215613	1.01	0.0880837
0.102	0.5302	0.102	0.804	0.102	0.9216	1.02	1.65099E-5	1.02	0.00203698	1.02	0.0859733
0.103	0.5229	0.103	0.799	0.103	0.9191	1.03	1.50632E-5	1.03	0.00192469	1.03	0.0839159
0.104	0.5163	0.104	0.7934	0.104	0.9164	1.04	1.37465E-5	1.04	0.00181883	1.04	0.08191
0.105	0.5115	0.105	0.7881	0.105	0.9136	1.05	1.25481E-5	1.05	0.00171903	1.05	0.0799543
0.106	0.5032	0.106	0.7812	0.106	0.9097	1.06	1.14568E-5	1.06	0.00162493	1.06	0.0780475
0.107	0.4986	0.107	0.7753	0.107	0.9077	1.07	1.04629E-5	1.07	0.00153618	1.07	0.0761883
0.108	0.4941	0.108	0.7701	0.108	0.9046	1.08	9.55746E-6	1.08	0.00145247	1.08	0.0743754
0.109	0.4883	0.109	0.7638	0.109	0.9022	1.09	8.73236E-6	1.09	0.0013735	1.09	0.0726078
0.11	0.4835	0.11	0.7571	0.11	0.8997	1.1	7.98029E-6	1.1	0.001299	1.1	0.0708841
0.111	0.4776	0.111	0.7532	0.111	0.8978	1.11	7.29461E-6	1.11	0.0012287	1.11	0.0692032
0.112	0.4722	0.112	0.747	0.112	0.895	1.12	6.66931E-6	1.12	0.00116235	1.12	0.0675641
0.113	0.4656	0.113	0.742	0.113	0.8921	1.13	6.09892E-6	1.13	0.00109973	1.13	0.0659657
0.114	0.4614	0.114	0.7366	0.114	0.8895	1.14	5.5785E-6	1.14	0.00104061	1.14	0.0644068
0.115	0.4549	0.115	0.7308	0.115	0.8872	1.15	5.10355E-6	1.15	9.8479E-4	1.15	0.0628864
0.116	0.4509	0.116	0.7253	0.116	0.8855	1.16	4.67E-6	1.16	9.32084E-4	1.16	0.0614037
0.117	0.4466	0.117	0.7195	0.117	0.8834	1.17	4.27415E-6	1.17	8.82308E-4	1.17	0.0599575
0.118	0.4414	0.118	0.7147	0.118	0.8801	1.18	3.91264E-6	1.18	8.35293E-4	1.18	0.058547
0.119	0.4363	0.119	0.7087	0.119	0.8764	1.19	3.5824E-6	1.19	7.9088E-4	1.19	0.0571713
0.12	0.4313	0.12	0.7034	0.12	0.873	1.2	3.28068E-6	1.2	7.4892E-4	1.2	0.0558293
0.121	0.4259	0.121	0.6983	0.121	0.8701	1.21	3.00495E-6	1.21	7.09271E-4	1.21	0.0545204
0.122	0.4192	0.122	0.6928	0.122	0.8671	1.22	2.7529E-6	1.22	6.71801E-4	1.22	0.0532435
0.123	0.414	0.123	0.6886	0.123	0.8644	1.23	2.52247E-6	1.23	6.36387E-4	1.23	0.051998
0.124	0.4091	0.124	0.684	0.124	0.8625	1.24	2.31175E-6	1.24	6.0291E-4	1.24	0.0507829
0.125	0.4052	0.125	0.6791	0.125	0.86	1.25	2.11901E-6	1.25	5.71261E-4	1.25	0.0495976
0.126	0.4012	0.126	0.6735	0.126	0.8579	1.26	1.94269E-6	1.26	5.41337E-4	1.26	0.0484412
0.127	0.3968	0.127	0.6685	0.127	0.855	1.27	1.78135E-6	1.27	5.13039E-4	1.27	0.0473131
0.128	0.3937	0.128	0.664	0.128	0.8519	1.28	1.63369E-6	1.28	4.86276E-4	1.28	0.0462124
0.129	0.3879	0.129	0.6585	0.129	0.8502	1.29	1.49852E-6	1.29	4.60961E-4	1.29	0.0451386
0.13	0.383	0.13	0.653	0.13	0.8482	1.3	1.37477E-6	1.3	4.37014E-4	1.3	0.0440908
0.131	0.379	0.131	0.6496	0.131	0.8454	1.31	1.26145E-6	1.31	4.14357E-4	1.31	0.0430685
0.132	0.3755	0.132	0.6447	0.132	0.8425	1.32	1.15765E-6	1.32	3.92918E-4	1.32	0.0420711
0.133	0.3721	0.133	0.6403	0.133	0.8408	1.33	1.06257E-6	1.33	3.72629E-4	1.33	0.0410978
0.134	0.3685	0.134	0.6352	0.134	0.8393	1.34	9.75446E-7	1.34	3.53427E-4	1.34	0.040148
0.135	0.3646	0.135	0.6316	0.135	0.837	1.35	8.95606E-7	1.35	3.35251E-4	1.35	0.0392212
0.136	0.3626	0.136	0.6281	0.136	0.8341	1.36	8.22427E-7	1.36	3.18044E-4	1.36	0.0383169
0.137	0.3589	0.137	0.623	0.137	0.8311	1.37	7.55342E-7	1.37	3.01752E-4	1.37	0.0374343
0.138	0.3548	0.138	0.6187	0.138	0.8278	1.38	6.93831E-7	1.38	2.86325E-4	1.38	0.036573
0.139	0.3516	0.139	0.6149	0.139	0.8251	1.39	6.37422E-7	1.39	2.71716E-4	1.39	0.0357324
0.14	0.3478	0.14	0.61	0.14	0.8225	1.4	5.85684E-7	1.4	2.57878E-4	1.4	0.0349121
0.141	0.345	0.141	0.6064	0.141	0.8199	1.41	5.38222E-7	1.41	2.44771E-4	1.41	0.0341115
0.142	0.3416	0.142	0.6019	0.142	0.8169	1.42	4.94675E-7	1.42	2.32355E-4	1.42	0.03333
0.143	0.3385	0.143	0.597	0.143	0.8153	1.43	4.54714E-7	1.43	2.2059E-4	1.43	0.0325673
0.144	0.3348	0.144	0.5931	0.144	0.8135	1.44	4.18037E-7	1.44	2.09443E-4	1.44	0.0318229
0.145	0.3306	0.145	0.5889	0.145	0.8118	1.45	3.84371E-7	1.45	1.98878E-4	1.45	0.0310963
0.146	0.327	0.146	0.5846	0.146	0.8094	1.46	3.53462E-7	1.46	1.88866E-4	1.46	0.030387
0.147	0.3237	0.147	0.5811	0.147	0.8077	1.47	3.2508E-7	1.47	1.79375E-4	1.47	0.0296947
0.148	0.3195	0.148	0.5776	0.148	0.8058	1.48	2.99016E-7	1.48	1.70379E-4	1.48	0.0290188
0.149	0.316	0.149	0.5751	0.149	0.8039	1.49	2.75076E-7	1.49	1.61849E-4	1.49	0.0283591
0.15	0.3119	0.15	0.5709	0.15	0.8015	1.5	2.53085E-7	1.5	1.53761E-4	1.5	0.027715
0.151	0.3091	0.151	0.5674	0.151	0.7986	1.51	2.32879E-7	1.51	1.46092E-4	1.51	0.0270863
0.152	0.3052	0.152	0.5643	0.152	0.7969	1.52	2.14313E-7	1.52	1.38818E-4	1.52	0.0264724
0.153	0.3011	0.153	0.5606	0.153	0.7939	1.53	1.9725E-7	1.53	1.31919E-4	1.53	0.0258731
0.154	0.2977	0.154	0.5571	0.154	0.7912	1.54	1.81567E-7	1.54	1.25374E-4	1.54	0.0252881
0.155	0.2948	0.155	0.5529	0.155	0.7891	1.55	1.6715E-7	1.55	1.19166E-4	1.55	0.0247168
0.156	0.2923	0.156	0.5496	0.156	0.7861	1.56	1.53895E-7	1.56	1.13275E-4	1.56	0.0241591
0.157	0.2895	0.157	0.5465	0.157	0.7842	1.57	1.41707E-7	1.57	1.07686E-4	1.57	0.0236145
0.158	0.2863	0.158	0.5428	0.158	0.7814	1.58	1.30499E-7	1.58	1.02382E-4	1.58	0.0230827
0.159	0.2828	0.159	0.5396	0.159	0.7803	1.59	1.2019E-7	1.59	9.73474E-5	1.59	0.0225635
0.16	0.2799	0.16	0.5373	0.16	0.7795	1.6	1.10707E-7	1.6	9.25691E-5	1.6	0.0220565
0.161	0.2775	0.161	0.5352	0.161	0.777	1.61	1.01983E-7	1.61	8.80332E-5	1.61	0.0215614
0.162	0.2747	0.162	0.5312	0.162	0.7742	1.62	9.39568E-8	1.62	8.37271E-5	1.62	0.021078
0.163	0.2719	0.163	0.5281	0.163	0.7731	1.63	8.65707E-8	1.63	7.96385E-5	1.63	0.0206058
0.164	0.2692	0.164	0.5244	0.164	0.771	1.64	7.97732E-8	1.64	7.57563E-5	1.64	0.0201448
0.165	0.2677	0.165	0.5207	0.165	0.7678	1.65	7.35168E-8	1.65	7.20695E-5	1.65	0.0196945
0.166	0.2658	0.166	0.517	0.166	0.7652	1.66	6.77576E-8	1.66	6.85681E-5	1.66	0.0192548
0.167	0.2619	0.167	0.5136	0.167	0.7625	1.67	6.24555E-8	1.67	6.52424E-5	1.67	0.0188253
0.168	0.2581	0.168	0.5101	0.168	0.7609	1.68	5.75738E-8	1.68	6.20832E-5	1.68	0.0184058
0.169	0.2552	0.169	0.5063	0.169	0.7601	1.69	5.30786E-8	1.69	5.90821E-5	1.69	0.0179961
0.17	0.2522	0.17	0.5028	0.17	0.7583	1.7	4.89389E-8	1.7	5.62307E-5	1.7	0.017596
0.171	0.2502	0.171	0.4988	0.171	0.7566	1.71	4.51261E-8	1.71	5.35213E-5	1.71	0.0172051
0.172	0.2478	0.172	0.4955	0.172	0.7544	1.72	4.1614E-8	1.72	5.09467E-5	1.72	0.0168234
0.173	0.245	0.173	0.493	0.173	0.7519	1.73	3.83787E-8	1.73	4.84999E-5	1.73	0.0164505
0.174	0.2417	0.174	0.4906	0.174	0.7487	1.74	3.53979E-8	1.74	4.61744E-5	1.74	0.0160862
0.175	0.2393	0.175	0.4861	0.175	0.7465	1.75	3.26514E-8	1.75	4.39639E-5	1.75	0.0157304
0.176	0.236	0.176	0.4822	0.176	0.744	1.76	3.01206E-8	1.76	4.18626E-5	1.76	0.0153828
0.177	0.2328	0.177	0.4775	0.177	0.7424	1.77	2.77882E-8	1.77	3.98649E-5	1.77	0.0150432
0.178	0.2303	0.178	0.4741	0.178	0.7406	1.78	2.56384E-8	1.78	3.79655E-5	1.78	0.0147115
0.179	0.2277	0.179	0.4709	0.179	0.7379	1.79	2.36569E-8	1.79	3.61595E-5	1.79	0.0143874
0.18	0.2261	0.18	0.4682	0.18	0.7371	1.8	2.18303E-8	1.8	3.4442E-5	1.8	0.0140707
0.181	0.224	0.181	0.465	0.181	0.7344	1.81	2.01462E-8	1.81	3.28086E-5	1.81	0.0137614
0.182	0.2213	0.182	0.4612	0.182	0.7317	1.82	1.85935E-8	1.82	3.12551E-5	1.82	0.0134592
0.183	0.2196	0.183	0.4591	0.183	0.7295	1.83	1.71618E-8	1.83	2.97774E-5	1.83	0.0131639
0.184	0.2181	0.184	0.4555	0.184	0.7281	1.84	1.58415E-8	1.84	2.83718E-5	1.84	0.0128754
0.185	0.2151	0.185	0.4524	0.185	0.7268	1.85	1.46238E-8	1.85	2.70344E-5	1.85	0.0125935
0.186	0.2126	0.186	0.4495	0.186	0.724	1.86	1.35007E-8	1.86	2.57621E-5	1.86	0.012318
0.187	0.2104	0.187	0.4464	0.187	0.7228	1.87	1.24647E-8	1.87	2.45514E-5	1.87	0.0120489
0.188	0.2082	0.188	0.4416	0.188	0.7209	1.88	1.15091E-8	1.88	2.33994E-5	1.88	0.0117859
0.189	0.2057	0.189	0.4391	0.189	0.7185	1.89	1.06274E-8	1.89	2.2303E-5	1.89	0.0115289
0.19	0.2033	0.19	0.4355	0.19	0.7164	1.9	9.81393E-9	1.9	2.12595E-5	1.9	0.0112777
0.191	0.2012	0.191	0.4312	0.191	0.7143	1.91	9.06334E-9	1.91	2.02663E-5	1.91	0.0110323
0.192	0.1993	0.192	0.4283	0.192	0.7127	1.92	8.3707E-9	1.92	1.93209E-5	1.92	0.0107925
0.193	0.197	0.193	0.4246	0.193	0.7112	1.93	7.7315E-9	1.93	1.84208E-5	1.93	0.0105581
0.194	0.1935	0.194	0.4216	0.194	0.7085	1.94	7.14157E-9	1.94	1.75639E-5	1.94	0.010329
0.195	0.1911	0.195	0.4187	0.195	0.7063	1.95	6.59706E-9	1.95	1.67481E-5	1.95	0.0101051
0.196	0.1894	0.196	0.4161	0.196	0.7045	1.96	6.09445E-9	1.96	1.59712E-5	1.96	0.00988633
0.197	0.1873	0.197	0.4127	0.197	0.702	1.97	5.63047E-9	1.97	1.52315E-5	1.97	0.00967247
0.198	0.1853	0.198	0.4104	0.198	0.6993	1.98	5.20213E-9	1.98	1.45269E-5	1.98	0.00946345
0.199	0.1838	0.199	0.4075	0.199	0.6984	1.99	4.80666E-9	1.99	1.38559E-5	1.99	0.00925916
0.2	0.1818	0.2	0.4042	0.2	0.697	2	4.44152E-9	2	1.32168E-5	2	0.00905947
0.201	0.1797	0.201	0.4024	0.201	0.6957	2.01	4.10434E-9	2.01	1.2608E-5	2.01	0.00886428
0.202	0.1777	0.202	0.3996	0.202	0.693	2.02	3.79298E-9	2.02	1.2028E-5	2.02	0.00867348
0.203	0.176	0.203	0.3966	0.203	0.6909	2.03	3.50543E-9	2.03	1.14755E-5	2.03	0.00848698
0.204	0.1742	0.204	0.3942	0.204	0.6889	2.04	3.23986E-9	2.04	1.0949E-5	2.04	0.00830467
0.205	0.1722	0.205	0.39	0.205	0.6864	2.05	2.99458E-9	2.05	1.04474E-5	2.05	0.00812645
0.206	0.1706	0.206	0.3862	0.206	0.6842	2.06	2.76801E-9	2.06	9.9694E-6	2.06	0.00795223
0.207	0.1688	0.207	0.3828	0.207	0.6829	2.07	2.55871E-9	2.07	9.51387E-6	2.07	0.00778191
0.208	0.1673	0.208	0.3804	0.208	0.6813	2.08	2.36537E-9	2.08	9.07972E-6	2.08	0.0076154
0.209	0.1646	0.209	0.3777	0.209	0.68	2.09	2.18674E-9	2.09	8.66593E-6	2.09	0.00745261
0.21	0.163	0.21	0.3738	0.21	0.6784	2.1	2.02171E-9	2.1	8.27152E-6	2.1	0.00729346
0.211	0.1609	0.211	0.3706	0.211	0.6768	2.11	1.86922E-9	2.11	7.89553E-6	2.11	0.00713786
0.212	0.1597	0.212	0.3681	0.212	0.675	2.12	1.72832E-9	2.12	7.53711E-6	2.12	0.00698573
0.213	0.1579	0.213	0.365	0.213	0.6734	2.13	1.59811E-9	2.13	7.19538E-6	2.13	0.00683698
0.214	0.1569	0.214	0.3629	0.214	0.6704	2.14	1.47779E-9	2.14	6.86957E-6	2.14	0.00669155
0.215	0.155	0.215	0.3605	0.215	0.6685	2.15	1.36659E-9	2.15	6.5589E-6	2.15	0.00654935
0.216	0.1541	0.216	0.3579	0.216	0.6663	2.16	1.26381E-9	2.16	6.26266E-6	2.16	0.0064103
0.217	0.152	0.217	0.3548	0.217	0.6642	2.17	1.16882E-9	2.17	5.98014E-6	2.17	0.00627434
0.218	0.1493	0.218	0.3522	0.218	0.6627	2.18	1.08101E-9	2.18	5.71071E-6	2.18	0.00614139
0.219	0.148	0.219	0.3492	0.219	0.6615	2.19	9.99846E-10	2.19	5.45373E-6	2.19	0.00601138
0.22	0.147	0.22	0.3467	0.22	0.6602	2.2	9.24815E-10	2.2	5.20861E-6	2.2	0.00588425
0.221	0.1457	0.221	0.3437	0.221	0.6582	2.21	8.5545E-10	2.21	4.9748E-6	2.21	0.00575992
0.222	0.1433	0.222	0.3412	0.222	0.6558	2.22	7.91321E-10	2.22	4.75175E-6	2.22	0.00563834
0.223	0.1417	0.223	0.3386	0.223	0.6537	2.23	7.3203E-10	2.23	4.53896E-6	2.23	0.00551944
0.224	0.1407	0.224	0.3361	0.224	0.6511	2.24	6.77209E-10	2.24	4.33594E-6	2.24	0.00540316
0.225	0.1388	0.225	0.334	0.225	0.6497	2.25	6.26518E-10	2.25	4.14223E-6	2.25	0.00528944
0.226	0.1378	0.226	0.3315	0.226	0.6465	2.26	5.79645E-10	2.26	3.95739E-6	2.26	0.00517822
0.227	0.1365	0.227	0.3292	0.227	0.6453	2.27	5.36299E-10	2.27	3.78101E-6	2.27	0.00506943
0.228	0.1355	0.228	0.3268	0.228	0.643	2.28	4.96214E-10	2.28	3.61268E-6	2.28	0.00496304
0.229	0.134	0.229	0.3242	0.229	0.6407	2.29	4.59142E-10	2.29	3.45204E-6	2.29	0.00485898
0.23	0.1331	0.23	0.3221	0.23	0.6385	2.3	4.24856E-10	2.3	3.29871E-6	2.3	0.0047572
0.231	0.1318	0.231	0.3202	0.231	0.6364	2.31	3.93144E-10	2.31	3.15236E-6	2.31	0.00465764
0.232	0.1311	0.232	0.3188	0.232	0.6355	2.32	3.63812E-10	2.32	3.01267E-6	2.32	0.00456026
0.233	0.1301	0.233	0.3174	0.233	0.6338	2.33	3.36681E-10	2.33	2.87931E-6	2.33	0.004465
0.234	0.1288	0.234	0.3153	0.234	0.6312	2.34	3.11584E-10	2.34	2.752E-6	2.34	0.00437182
0.235	0.1278	0.235	0.3132	0.235	0.6301	2.35	2.88368E-10	2.35	2.63046E-6	2.35	0.00428068
0.236	0.1264	0.236	0.3116	0.236	0.6277	2.36	2.6689E-10	2.36	2.51441E-6	2.36	0.00419151
0.237	0.125	0.237	0.3095	0.237	0.6266	2.37	2.47021E-10	2.37	2.4036E-6	2.37	0.00410429
0.238	0.1235	0.238	0.3066	0.238	0.6248	2.38	2.28638E-10	2.38	2.2978E-6	2.38	0.00401896
0.239	0.1228	0.239	0.3034	0.239	0.6226	2.39	2.1163E-10	2.39	2.19676E-6	2.39	0.00393548
0.24	0.121	0.24	0.302	0.24	0.6208	2.4	1.95894E-10	2.4	2.10026E-6	2.4	0.00385382
0.241	0.1192	0.241	0.2992	0.241	0.619	2.41	1.81333E-10	2.41	2.00811E-6	2.41	0.00377392
0.242	0.1184	0.242	0.2968	0.242	0.6181	2.42	1.6786E-10	2.42	1.92009E-6	2.42	0.00369575
0.243	0.117	0.243	0.2942	0.243	0.6165	2.43	1.55393E-10	2.43	1.83602E-6	2.43	0.00361927
0.244	0.1163	0.244	0.2918	0.244	0.6149	2.44	1.43856E-10	2.44	1.75571E-6	2.44	0.00354444
0.245	0.1153	0.245	0.2894	0.245	0.6122	2.45	1.3318E-10	2.45	1.679E-6	2.45	0.00347123
0.246	0.1144	0.246	0.2876	0.246	0.6107	2.46	1.23299E-10	2.46	1.60571E-6	2.46	0.0033996
0.247	0.1125	0.247	0.2852	0.247	0.6088	2.47	1.14155E-10	2.47	1.5357E-6	2.47	0.00332951
0.248	0.1115	0.248	0.2836	0.248	0.6076	2.48	1.05692E-10	2.48	1.46881E-6	2.48	0.00326093
0.249	0.1105	0.249	0.2824	0.249	0.6065	2.49	9.78592E-11	2.49	1.4049E-6	2.49	0.00319382
0.25	0.1094	0.25	0.2815	0.25	0.6051	2.5	9.06094E-11	2.5	1.34383E-6	2.5	0.00312816
0.251	0.1087	0.251	0.2791	0.251	0.6035	2.51	8.38989E-11	2.51	1.28547E-6	2.51	0.0030639
0.252	0.1069	0.252	0.2769	0.252	0.602	2.52	7.76875E-11	2.52	1.2297E-6	2.52	0.00300102
0.253	0.1058	0.253	0.2753	0.253	0.601	2.53	7.19379E-11	2.53	1.17641E-6	2.53	0.00293949
0.254	0.1046	0.254	0.2727	0.254	0.5998	2.54	6.66155E-11	2.54	1.12547E-6	2.54	0.00287927
0.255	0.1033	0.255	0.271	0.255	0.5981	2.55	6.16884E-11	2.55	1.07679E-6	2.55	0.00282034
0.256	0.1025	0.256	0.2697	0.256	0.5969	2.56	5.71273E-11	2.56	1.03026E-6	2.56	0.00276267
0.257	0.101	0.257	0.2685	0.257	0.5957	2.57	5.29047E-11	2.57	9.85784E-7	2.57	0.00270623
0.258	0.1002	0.258	0.2673	0.258	0.5936	2.58	4.89954E-11	2.58	9.43269E-7	2.58	0.002651
0.259	0.0992	0.259	0.2652	0.259	0.5922	2.59	4.53761E-11	2.59	9.02625E-7	2.59	0.00259694
0.26	0.0983	0.26	0.2631	0.26	0.5906	2.6	4.20251E-11	2.6	8.6377E-7	2.6	0.00254403
0.261	0.0969	0.261	0.2608	0.261	0.5896	2.61	3.89225E-11	2.61	8.26623E-7	2.61	0.00249224
0.262	0.0958	0.262	0.2589	0.262	0.5877	2.62	3.60498E-11	2.62	7.91106E-7	2.62	0.00244156
0.263	0.0949	0.263	0.2575	0.263	0.5867	2.63	3.33899E-11	2.63	7.57147E-7	2.63	0.00239195
0.264	0.0942	0.264	0.2559	0.264	0.5861	2.64	3.0927E-11	2.64	7.24676E-7	2.64	0.00234339
0.265	0.0935	0.265	0.2543	0.265	0.5843	2.65	2.86463E-11	2.65	6.93626E-7	2.65	0.00229586
0.266	0.0926	0.266	0.2526	0.266	0.5824	2.66	2.65344E-11	2.66	6.63934E-7	2.66	0.00224933
0.267	0.0912	0.267	0.2512	0.267	0.5804	2.67	2.45788E-11	2.67	6.35538E-7	2.67	0.00220379
0.268	0.0904	0.268	0.2494	0.268	0.579	2.68	2.27677E-11	2.68	6.08381E-7	2.68	0.00215921
0.269	0.0892	0.269	0.2475	0.269	0.5774	2.69	2.10905E-11	2.69	5.82408E-7	2.69	0.00211557
0.27	0.0884	0.27	0.2465	0.27	0.5758	2.7	1.95373E-11	2.7	5.57566E-7	2.7	0.00207286
0.271	0.0876	0.271	0.2453	0.271	0.5735	2.71	1.80989E-11	2.71	5.33804E-7	2.71	0.00203104
0.272	0.0869	0.272	0.2428	0.272	0.5705	2.72	1.67667E-11	2.72	5.11075E-7	2.72	0.0019901
0.273	0.0858	0.273	0.2411	0.273	0.5682	2.73	1.55328E-11	2.73	4.89333E-7	2.73	0.00195002
0.274	0.0851	0.274	0.2406	0.274	0.5668	2.74	1.439E-11	2.74	4.68534E-7	2.74	0.00191078
0.275	0.0843	0.275	0.2385	0.275	0.5647	2.75	1.33316E-11	2.75	4.48636E-7	2.75	0.00187237
0.276	0.0831	0.276	0.2373	0.276	0.5635	2.76	1.23512E-11	2.76	4.29599E-7	2.76	0.00183476
0.277	0.0818	0.277	0.2355	0.277	0.5624	2.77	1.14432E-11	2.77	4.11385E-7	2.77	0.00179794
0.278	0.0809	0.278	0.2334	0.278	0.5608	2.78	1.06021E-11	2.78	3.93959E-7	2.78	0.0017619
0.279	0.0798	0.279	0.2322	0.279	0.5597	2.79	9.82299E-12	2.79	3.77284E-7	2.79	0.0017266
0.28	0.0787	0.28	0.2302	0.28	0.5582	2.8	9.10131E-12	2.8	3.61329E-7	2.8	0.00169204
0.281	0.0776	0.281	0.2286	0.281	0.5559	2.81	8.43279E-12	2.81	3.46061E-7	2.81	0.0016582
0.282	0.0768	0.282	0.2271	0.282	0.5541	2.82	7.81351E-12	2.82	3.3145E-7	2.82	0.00162507
0.283	0.0758	0.283	0.226	0.283	0.552	2.83	7.23984E-12	2.83	3.17468E-7	2.83	0.00159263
0.284	0.0752	0.284	0.2247	0.284	0.55	2.84	6.70839E-12	2.84	3.04086E-7	2.84	0.00156087
0.285	0.0747	0.285	0.2234	0.285	0.5479	2.85	6.21606E-12	2.85	2.91278E-7	2.85	0.00152976
0.286	0.0742	0.286	0.2222	0.286	0.548	2.86	5.75996E-12	2.86	2.7902E-7	2.86	0.0014993
0.287	0.0732	0.287	0.2202	0.287	0.5462	2.87	5.33741E-12	2.87	2.67287E-7	2.87	0.00146947
0.288	0.0721	0.288	0.2188	0.288	0.5451	2.88	4.94593E-12	2.88	2.56056E-7	2.88	0.00144027
0.289	0.0715	0.289	0.2175	0.289	0.5435	2.89	4.58324E-12	2.89	2.45306E-7	2.89	0.00141166
0.29	0.0707	0.29	0.2165	0.29	0.542	2.9	4.24722E-12	2.9	2.35015E-7	2.9	0.00138365
0.291	0.0699	0.291	0.2154	0.291	0.5396	2.91	3.93588E-12	2.91	2.25163E-7	2.91	0.00135622
0.292	0.069	0.292	0.2139	0.292	0.5383	2.92	3.64743E-12	2.92	2.15731E-7	2.92	0.00132935
0.293	0.0686	0.293	0.2126	0.293	0.5372	2.93	3.38016E-12	2.93	2.06702E-7	2.93	0.00130304
0.294	0.0677	0.294	0.2113	0.294	0.5359	2.94	3.13252E-12	2.94	1.98057E-7	2.94	0.00127728
0.295	0.0671	0.295	0.2097	0.295	0.5338	2.95	2.90307E-12	2.95	1.89779E-7	2.95	0.00125204
0.296	0.0665	0.296	0.208	0.296	0.5324	2.96	2.69046E-12	2.96	1.81854E-7	2.96	0.00122732
0.297	0.0659	0.297	0.2068	0.297	0.5319	2.97	2.49346E-12	2.97	1.74265E-7	2.97	0.00120312
0.298	0.0655	0.298	0.2055	0.298	0.5316	2.98	2.31092E-12	2.98	1.66998E-7	2.98	0.0011794
0.299	0.0652	0.299	0.2046	0.299	0.5299	2.99	2.14176E-12	2.99	1.6004E-7	2.99	0.00115618
0.3	0.0651	0.3	0.2026	0.3	0.5283	3	1.98502E-12	3	1.53376E-7	3	0.00113343
0.301	0.064	0.301	0.2015	0.301	0.5279	3.01	1.83977E-12	3.01	1.46994E-7	3.01	0.00111115
0.302	0.0635	0.302	0.2	0.302	0.5265	3.02	1.70517E-12	3.02	1.40882E-7	3.02	0.00108933
0.303	0.0628	0.303	0.1993	0.303	0.5248	3.03	1.58044E-12	3.03	1.35029E-7	3.03	0.00106795
0.304	0.062	0.304	0.198	0.304	0.5225	3.04	1.46485E-12	3.04	1.29422E-7	3.04	0.00104701
0.305	0.0611	0.305	0.1966	0.305	0.5205	3.05	1.35773E-12	3.05	1.24052E-7	3.05	0.0010265
0.306	0.06	0.306	0.1947	0.306	0.5189	3.06	1.25846E-12	3.06	1.18909E-7	3.06	0.0010064
0.307	0.0591	0.307	0.1931	0.307	0.5168	3.07	1.16646E-12	3.07	1.13982E-7	3.07	9.8672E-4
0.308	0.0581	0.308	0.1915	0.308	0.5147	3.08	1.0812E-12	3.08	1.09263E-7	3.08	9.67436E-4
0.309	0.0579	0.309	0.1902	0.309	0.5128	3.09	1.00219E-12	3.09	1.04742E-7	3.09	9.48546E-4
0.31	0.0574	0.31	0.1883	0.31	0.5112	3.1	9.28959E-13	3.1	1.00411E-7	3.1	9.30039E-4
0.311	0.0567	0.311	0.1871	0.311	0.51	3.11	8.61089E-13	3.11	9.62622E-8	3.11	9.11909E-4
0.312	0.0565	0.312	0.1857	0.312	0.5089	3.12	7.98187E-13	3.12	9.22873E-8	3.12	8.94147E-4
0.313	0.0559	0.313	0.1848	0.313	0.5068	3.13	7.39888E-13	3.13	8.8479E-8	3.13	8.76745E-4
0.314	0.0556	0.314	0.1836	0.314	0.5049	3.14	6.85854E-13	3.14	8.48304E-8	3.14	8.59696E-4
0.315	0.0552	0.315	0.1822	0.315	0.5039	3.15	6.35774E-13	3.15	8.13345E-8	3.15	8.42993E-4
0.316	0.0545	0.316	0.1809	0.316	0.502	3.16	5.89356E-13	3.16	7.79848E-8	3.16	8.26627E-4
0.317	0.0537	0.317	0.1797	0.317	0.5005	3.17	5.46333E-13	3.17	7.47752E-8	3.17	8.10592E-4
0.318	0.0529	0.318	0.1789	0.318	0.4995	3.18	5.06457E-13	3.18	7.16996E-8	3.18	7.94881E-4
0.319	0.052	0.319	0.1772	0.319	0.4983	3.19	4.69495E-13	3.19	6.87525E-8	3.19	7.79487E-4
0.32	0.0513	0.32	0.1765	0.32	0.4966	3.2	4.35235E-13	3.2	6.59282E-8	3.2	7.64404E-4
0.321	0.0505	0.321	0.1749	0.321	0.4951	3.21	4.0348E-13	3.21	6.32217E-8	3.21	7.49625E-4
0.322	0.0502	0.322	0.1736	0.322	0.4947	3.22	3.74045E-13	3.22	6.06279E-8	3.22	7.35143E-4
0.323	0.05	0.323	0.1731	0.323	0.4927	3.23	3.4676E-13	3.23	5.81421E-8	3.23	7.20952E-4
0.324	0.0497	0.324	0.1721	0.324	0.4918	3.24	3.21469E-13	3.24	5.57597E-8	3.24	7.07047E-4
0.325	0.0495	0.325	0.171	0.325	0.4914	3.25	2.98025E-13	3.25	5.34763E-8	3.25	6.93421E-4
0.326	0.0495	0.326	0.1696	0.326	0.489	3.26	2.76294E-13	3.26	5.12877E-8	3.26	6.80068E-4
0.327	0.0493	0.327	0.1684	0.327	0.4882	3.27	2.5615E-13	3.27	4.919E-8	3.27	6.66983E-4
0.328	0.0486	0.328	0.1675	0.328	0.4862	3.28	2.37476E-13	3.28	4.71793E-8	3.28	6.5416E-4
0.329	0.0481	0.329	0.1667	0.329	0.4857	3.29	2.20166E-13	3.29	4.52519E-8	3.29	6.41594E-4
0.33	0.0475	0.33	0.1655	0.33	0.4843	3.3	2.04119E-13	3.3	4.34043E-8	3.3	6.29279E-4
0.331	0.047	0.331	0.1648	0.331	0.4829	3.31	1.89243E-13	3.31	4.16332E-8	3.31	6.1721E-4
0.332	0.0466	0.332	0.1639	0.332	0.4818	3.32	1.75453E-13	3.32	3.99354E-8	3.32	6.05382E-4
0.333	0.0456	0.333	0.1631	0.333	0.4804	3.33	1.6267E-13	3.33	3.83078E-8	3.33	5.9379E-4
0.334	0.0451	0.334	0.1626	0.334	0.4792	3.34	1.50818E-13	3.34	3.67474E-8	3.34	5.82429E-4
0.335	0.0444	0.335	0.1614	0.335	0.4786	3.35	1.39832E-13	3.35	3.52514E-8	3.35	5.71294E-4
0.336	0.0441	0.336	0.1607	0.336	0.4779	3.36	1.29647E-13	3.36	3.38171E-8	3.36	5.60381E-4
0.337	0.044	0.337	0.1602	0.337	0.4759	3.37	1.20204E-13	3.37	3.2442E-8	3.37	5.49684E-4
0.338	0.0439	0.338	0.1594	0.338	0.4748	3.38	1.11451E-13	3.38	3.11235E-8	3.38	5.392E-4
0.339	0.0437	0.339	0.1584	0.339	0.4734	3.39	1.03335E-13	3.39	2.98593E-8	3.39	5.28925E-4
0.34	0.0432	0.34	0.1566	0.34	0.4723	3.4	9.58114E-14	3.4	2.86471E-8	3.4	5.18853E-4
0.341	0.043	0.341	0.1556	0.341	0.4716	3.41	8.88361E-14	3.41	2.74848E-8	3.41	5.0898E-4
0.342	0.0423	0.342	0.1543	0.342	0.4705	3.42	8.23692E-14	3.42	2.63702E-8	3.42	4.99303E-4
0.343	0.0415	0.343	0.1534	0.343	0.469	3.43	7.63736E-14	3.43	2.53015E-8	3.43	4.89818E-4
0.344	0.0412	0.344	0.1522	0.344	0.4672	3.44	7.08149E-14	3.44	2.42765E-8	3.44	4.8052E-4
0.345	0.041	0.345	0.1515	0.345	0.4656	3.45	6.56613E-14	3.45	2.32937E-8	3.45	4.71405E-4
0.346	0.0406	0.346	0.1507	0.346	0.4642	3.46	6.08832E-14	3.46	2.23511E-8	3.46	4.62471E-4
0.347	0.0404	0.347	0.1499	0.347	0.4627	3.47	5.64532E-14	3.47	2.14471E-8	3.47	4.53712E-4
0.348	0.0403	0.348	0.1493	0.348	0.4609	3.48	5.23458E-14	3.48	2.05802E-8	3.48	4.45127E-4
0.349	0.0402	0.349	0.1486	0.349	0.4601	3.49	4.85377E-14	3.49	1.97487E-8	3.49	4.3671E-4
0.35	0.0394	0.35	0.1475	0.35	0.4588	3.5	4.50068E-14	3.5	1.89512E-8	3.5	4.28459E-4
0.351	0.0391	0.351	0.1464	0.351	0.4578	3.51	4.17331E-14	3.51	1.81863E-8	3.51	4.20369E-4
0.352	0.0385	0.352	0.1455	0.352	0.4576	3.52	3.86978E-14	3.52	1.74527E-8	3.52	4.12439E-4
0.353	0.0383	0.353	0.1444	0.353	0.4561	3.53	3.58835E-14	3.53	1.6749E-8	3.53	4.04664E-4
0.354	0.0377	0.354	0.1439	0.354	0.4545	3.54	3.3274E-14	3.54	1.6074E-8	3.54	3.97042E-4
0.355	0.0374	0.355	0.1428	0.355	0.4539	3.55	3.08545E-14	3.55	1.54266E-8	3.55	3.89569E-4
0.356	0.0373	0.356	0.1418	0.356	0.4531	3.56	2.86111E-14	3.56	1.48055E-8	3.56	3.82243E-4
0.357	0.0369	0.357	0.1413	0.357	0.4516	3.57	2.6531E-14	3.57	1.42097E-8	3.57	3.75059E-4
0.358	0.0368	0.358	0.1401	0.358	0.451	3.58	2.46023E-14	3.58	1.36382E-8	3.58	3.68016E-4
0.359	0.0364	0.359	0.139	0.359	0.4498	3.59	2.28139E-14	3.59	1.309E-8	3.59	3.61111E-4
0.36	0.036	0.36	0.1379	0.36	0.4485	3.6	2.11556E-14	3.6	1.2564E-8	3.6	3.5434E-4
0.361	0.036	0.361	0.1368	0.361	0.4474	3.61	1.9618E-14	3.61	1.20594E-8	3.61	3.47701E-4
0.362	0.0356	0.362	0.1359	0.362	0.446	3.62	1.81923E-14	3.62	1.15753E-8	3.62	3.41192E-4
0.363	0.0354	0.363	0.135	0.363	0.4451	3.63	1.68702E-14	3.63	1.11108E-8	3.63	3.34809E-4
0.364	0.0349	0.364	0.1341	0.364	0.4436	3.64	1.56443E-14	3.64	1.06652E-8	3.64	3.28551E-4
0.365	0.0347	0.365	0.1336	0.365	0.4428	3.65	1.45076E-14	3.65	1.02377E-8	3.65	3.22414E-4
0.366	0.0343	0.366	0.1328	0.366	0.4409	3.66	1.34536E-14	3.66	9.82745E-9	3.66	3.16396E-4
0.367	0.0339	0.367	0.132	0.367	0.4397	3.67	1.24761E-14	3.67	9.43386E-9	3.67	3.10495E-4
0.368	0.0336	0.368	0.1313	0.368	0.4386	3.68	1.15698E-14	3.68	9.0562E-9	3.68	3.04708E-4
0.369	0.0331	0.369	0.1299	0.369	0.4376	3.69	1.07294E-14	3.69	8.69382E-9	3.69	2.99034E-4
0.37	0.0329	0.37	0.129	0.37	0.4362	3.7	9.95003E-15	3.7	8.3461E-9	3.7	2.93469E-4
0.371	0.0326	0.371	0.128	0.371	0.4344	3.71	9.22734E-15	3.71	8.01243E-9	3.71	2.88012E-4
0.372	0.0323	0.372	0.1266	0.372	0.4331	3.72	8.55719E-15	3.72	7.69224E-9	3.72	2.82661E-4
0.373	0.0318	0.373	0.1253	0.373	0.4319	3.73	7.93575E-15	3.73	7.38499E-9	3.73	2.77412E-4
0.374	0.0312	0.374	0.124	0.374	0.4311	3.74	7.35947E-15	3.74	7.09013E-9	3.74	2.72265E-4
0.375	0.031	0.375	0.1231	0.375	0.4297	3.75	6.82508E-15	3.75	6.80717E-9	3.75	2.67218E-4
0.376	0.0307	0.376	0.1219	0.376	0.4287	3.76	6.32952E-15	3.76	6.53562E-9	3.76	2.62267E-4
0.377	0.0302	0.377	0.1214	0.377	0.4278	3.77	5.86997E-15	3.77	6.27501E-9	3.77	2.57412E-4
0.378	0.0298	0.378	0.1203	0.378	0.4264	3.78	5.4438E-15	3.78	6.0249E-9	3.78	2.5265E-4
0.379	0.0296	0.379	0.12	0.379	0.4251	3.79	5.04861E-15	3.79	5.78486E-9	3.79	2.4798E-4
0.38	0.0293	0.38	0.1196	0.38	0.4238	3.8	4.68212E-15	3.8	5.55447E-9	3.8	2.434E-4
0.381	0.0291	0.381	0.119	0.381	0.4221	3.81	4.34226E-15	3.81	5.33336E-9	3.81	2.38907E-4
0.382	0.0287	0.382	0.1188	0.382	0.421	3.82	4.02708E-15	3.82	5.12113E-9	3.82	2.345E-4
0.383	0.0285	0.383	0.1181	0.383	0.4208	3.83	3.7348E-15	3.83	4.91743E-9	3.83	2.30178E-4
0.384	0.0281	0.384	0.1174	0.384	0.4202	3.84	3.46374E-15	3.84	4.72192E-9	3.84	2.25939E-4
0.385	0.0279	0.385	0.1166	0.385	0.4196	3.85	3.21237E-15	3.85	4.53425E-9	3.85	2.21781E-4
0.386	0.0274	0.386	0.116	0.386	0.4182	3.86	2.97926E-15	3.86	4.35411E-9	3.86	2.17702E-4
0.387	0.0273	0.387	0.1146	0.387	0.4171	3.87	2.76307E-15	3.87	4.1812E-9	3.87	2.13701E-4
0.388	0.027	0.388	0.114	0.388	0.416	3.88	2.56258E-15	3.88	4.01522E-9	3.88	2.09777E-4
0.389	0.0267	0.389	0.1135	0.389	0.4153	3.89	2.37665E-15	3.89	3.85589E-9	3.89	2.05927E-4
0.39	0.0266	0.39	0.1128	0.39	0.4138	3.9	2.20422E-15	3.9	3.70295E-9	3.9	2.02151E-4
0.391	0.0265	0.391	0.1121	0.391	0.4129	3.91	2.04431E-15	3.91	3.55612E-9	3.91	1.98447E-4
0.392	0.0261	0.392	0.1113	0.392	0.4116	3.92	1.896E-15	3.92	3.41517E-9	3.92	1.94813E-4
0.393	0.026	0.393	0.11	0.393	0.4104	3.93	1.75846E-15	3.93	3.27986E-9	3.93	1.91248E-4
0.394	0.026	0.394	0.1094	0.394	0.4093	3.94	1.63091E-15	3.94	3.14996E-9	3.94	1.87751E-4
0.395	0.0254	0.395	0.1092	0.395	0.4086	3.95	1.51261E-15	3.95	3.02526E-9	3.95	1.84321E-4
0.396	0.0251	0.396	0.1084	0.396	0.4074	3.96	1.4029E-15	3.96	2.90553E-9	3.96	1.80955E-4
0.397	0.0247	0.397	0.1077	0.397	0.4064	3.97	1.30115E-15	3.97	2.79058E-9	3.97	1.77654E-4
0.398	0.0245	0.398	0.1069	0.398	0.4055	3.98	1.20678E-15	3.98	2.68022E-9	3.98	1.74415E-4
0.399	0.0244	0.399	0.1067	0.399	0.4048	3.99	1.11927E-15	3.99	2.57427E-9	3.99	1.71237E-4
0.4	0.0242	0.4	0.106	0.4	0.4041	4	1.0381E-15	4	2.47254E-9	4	1.68119E-4
0.401	0.0241	0.401	0.105	0.401	0.4025	4.01	9.62821E-16	4.01	2.37486E-9	4.01	1.6506E-4
0.402	0.0237	0.402	0.104	0.402	0.401	4.02	8.93006E-16	4.02	2.28108E-9	4.02	1.62059E-4
0.403	0.0234	0.403	0.1029	0.403	0.3999	4.03	8.28255E-16	4.03	2.19103E-9	4.03	1.59115E-4
0.404	0.0229	0.404	0.1026	0.404	0.3985	4.04	7.68202E-16	4.04	2.10457E-9	4.04	1.56226E-4
0.405	0.0225	0.405	0.1023	0.405	0.3973	4.05	7.12506E-16	4.05	2.02155E-9	4.05	1.53392E-4
0.406	0.0223	0.406	0.1014	0.406	0.3957	4.06	6.6085E-16	4.06	1.94183E-9	4.06	1.50611E-4
0.407	0.022	0.407	0.101	0.407	0.3947	4.07	6.12941E-16	4.07	1.86528E-9	4.07	1.47882E-4
0.408	0.0217	0.408	0.1004	0.408	0.3937	4.08	5.68507E-16	4.08	1.79177E-9	4.08	1.45205E-4
0.409	0.0217	0.409	0.0998	0.409	0.393	4.09	5.27296E-16	4.09	1.72119E-9	4.09	1.42578E-4
0.41	0.0212	0.41	0.0996	0.41	0.3922	4.1	4.89074E-16	4.1	1.65341E-9	4.1	1.4E-4
0.411	0.021	0.411	0.0988	0.411	0.3907	4.11	4.53624E-16	4.11	1.58831E-9	4.11	1.3747E-4
0.412	0.0208	0.412	0.0985	0.412	0.389	4.12	4.20744E-16	4.12	1.52581E-9	4.12	1.34988E-4
0.413	0.0206	0.413	0.0981	0.413	0.3878	4.13	3.90249E-16	4.13	1.46578E-9	4.13	1.32553E-4
0.414	0.0201	0.414	0.0979	0.414	0.3863	4.14	3.61966E-16	4.14	1.40813E-9	4.14	1.30163E-4
0.415	0.0198	0.415	0.0977	0.415	0.3852	4.15	3.35733E-16	4.15	1.35277E-9	4.15	1.27818E-4
0.416	0.0194	0.416	0.0974	0.416	0.3843	4.16	3.11402E-16	4.16	1.2996E-9	4.16	1.25517E-4
0.417	0.0193	0.417	0.0965	0.417	0.3827	4.17	2.88836E-16	4.17	1.24854E-9	4.17	1.23258E-4
0.418	0.0193	0.418	0.0953	0.418	0.3815	4.18	2.67905E-16	4.18	1.1995E-9	4.18	1.21042E-4
0.419	0.0192	0.419	0.0941	0.419	0.3802	4.19	2.48492E-16	4.19	1.1524E-9	4.19	1.18867E-4
0.42	0.0191	0.42	0.0937	0.42	0.3795	4.2	2.30486E-16	4.2	1.10716E-9	4.2	1.16733E-4
0.421	0.0191	0.421	0.0933	0.421	0.3784	4.21	2.13786E-16	4.21	1.06371E-9	4.21	1.14638E-4
0.422	0.0185	0.422	0.0922	0.422	0.3773	4.22	1.98296E-16	4.22	1.02198E-9	4.22	1.12583E-4
0.423	0.0185	0.423	0.0919	0.423	0.3763	4.23	1.83929E-16	4.23	9.81905E-10	4.23	1.10565E-4
0.424	0.0184	0.424	0.0908	0.424	0.3748	4.24	1.70604E-16	4.24	9.43409E-10	4.24	1.08585E-4
0.425	0.0182	0.425	0.0904	0.425	0.3737	4.25	1.58244E-16	4.25	9.06433E-10	4.25	1.06642E-4
0.426	0.018	0.426	0.0899	0.426	0.3721	4.26	1.4678E-16	4.26	8.70917E-10	4.26	1.04735E-4
0.427	0.018	0.427	0.0893	0.427	0.3709	4.27	1.36147E-16	4.27	8.36803E-10	4.27	1.02864E-4
0.428	0.0181	0.428	0.0889	0.428	0.3699	4.28	1.26284E-16	4.28	8.04035E-10	4.28	1.01027E-4
0.429	0.018	0.429	0.0883	0.429	0.3685	4.29	1.17137E-16	4.29	7.72559E-10	4.29	9.92237E-5
0.43	0.0179	0.43	0.0878	0.43	0.3673	4.3	1.08652E-16	4.3	7.42324E-10	4.3	9.74541E-5
0.431	0.0177	0.431	0.0871	0.431	0.3662	4.31	1.00782E-16	4.31	7.13281E-10	4.31	9.57173E-5
0.432	0.0177	0.432	0.0869	0.432	0.3657	4.32	9.34823E-17	4.32	6.85383E-10	4.32	9.40125E-5
0.433	0.0174	0.433	0.0864	0.433	0.3652	4.33	8.67115E-17	4.33	6.58583E-10	4.33	9.23392E-5
0.434	0.0174	0.434	0.0861	0.434	0.3638	4.34	8.04313E-17	4.34	6.32838E-10	4.34	9.06968E-5
0.435	0.0173	0.435	0.0855	0.435	0.3628	4.35	7.46062E-17	4.35	6.08107E-10	4.35	8.90846E-5
0.436	0.017	0.436	0.0845	0.436	0.3618	4.36	6.92031E-17	4.36	5.84349E-10	4.36	8.75022E-5
0.437	0.0168	0.437	0.0837	0.437	0.3614	4.37	6.41914E-17	4.37	5.61525E-10	4.37	8.59489E-5
0.438	0.0166	0.438	0.0832	0.438	0.3606	4.38	5.95429E-17	4.38	5.39599E-10	4.38	8.44242E-5
0.439	0.0164	0.439	0.0829	0.439	0.3595	4.39	5.52311E-17	4.39	5.18535E-10	4.39	8.29275E-5
0.44	0.0164	0.44	0.0824	0.44	0.3587	4.4	5.12316E-17	4.4	4.98298E-10	4.4	8.14583E-5
0.441	0.0162	0.441	0.0819	0.441	0.3577	4.41	4.75219E-17	4.41	4.78857E-10	4.41	8.00162E-5
0.442	0.0161	0.442	0.0813	0.442	0.3568	4.42	4.40809E-17	4.42	4.60179E-10	4.42	7.86004E-5
0.443	0.016	0.443	0.0811	0.443	0.3564	4.43	4.08891E-17	4.43	4.42234E-10	4.43	7.72106E-5
0.444	0.0158	0.444	0.0805	0.444	0.355	4.44	3.79285E-17	4.44	4.24994E-10	4.44	7.58463E-5
0.445	0.0155	0.445	0.0795	0.445	0.3535	4.45	3.51824E-17	4.45	4.0843E-10	4.45	7.4507E-5
0.446	0.0153	0.446	0.0796	0.446	0.3527	4.46	3.26352E-17	4.46	3.92516E-10	4.46	7.31922E-5
0.447	0.0152	0.447	0.0791	0.447	0.3512	4.47	3.02724E-17	4.47	3.77226E-10	4.47	7.19014E-5
0.448	0.0148	0.448	0.0782	0.448	0.3502	4.48	2.80808E-17	4.48	3.62535E-10	4.48	7.06342E-5
0.449	0.0148	0.449	0.0774	0.449	0.3491	4.49	2.60479E-17	4.49	3.4842E-10	4.49	6.93902E-5
0.45	0.0147	0.45	0.077	0.45	0.3479	4.5	2.41622E-17	4.5	3.34858E-10	4.5	6.81688E-5
0.451	0.0145	0.451	0.0766	0.451	0.3471	4.51	2.24131E-17	4.51	3.21827E-10	4.51	6.69697E-5
0.452	0.0144	0.452	0.076	0.452	0.3464	4.52	2.07906E-17	4.52	3.09306E-10	4.52	6.57925E-5
0.453	0.0142	0.453	0.0754	0.453	0.3456	4.53	1.92856E-17	4.53	2.97276E-10	4.53	6.46367E-5
0.454	0.0139	0.454	0.0751	0.454	0.344	4.54	1.78896E-17	4.54	2.85716E-10	4.54	6.35019E-5
0.455	0.0135	0.455	0.0748	0.455	0.3434	4.55	1.65947E-17	4.55	2.74608E-10	4.55	6.23878E-5
0.456	0.0134	0.456	0.0747	0.456	0.3425	4.56	1.53935E-17	4.56	2.63935E-10	4.56	6.12939E-5
0.457	0.0132	0.457	0.0738	0.457	0.3423	4.57	1.42794E-17	4.57	2.53679E-10	4.57	6.02199E-5
0.458	0.0133	0.458	0.0731	0.458	0.3416	4.58	1.32458E-17	4.58	2.43824E-10	4.58	5.91654E-5
0.459	0.0132	0.459	0.0725	0.459	0.3407	4.59	1.22872E-17	4.59	2.34355E-10	4.59	5.813E-5
0.46	0.013	0.46	0.0722	0.46	0.3399	4.6	1.13979E-17	4.6	2.25255E-10	4.6	5.71134E-5
0.461	0.0129	0.461	0.0714	0.461	0.3391	4.61	1.0573E-17	4.61	2.1651E-10	4.61	5.61152E-5
0.462	0.0127	0.462	0.0712	0.462	0.3382	4.62	9.80779E-18	4.62	2.08107E-10	4.62	5.5135E-5
0.463	0.0127	0.463	0.0706	0.463	0.3371	4.63	9.098E-18	4.63	2.00032E-10	4.63	5.41726E-5
0.464	0.0124	0.464	0.0701	0.464	0.3367	4.64	8.43959E-18	4.64	1.92272E-10	4.64	5.32275E-5
0.465	0.0124	0.465	0.0694	0.465	0.3352	4.65	7.82885E-18	4.65	1.84814E-10	4.65	5.22996E-5
0.466	0.0123	0.466	0.0691	0.466	0.3342	4.66	7.26232E-18	4.66	1.77648E-10	4.66	5.13884E-5
0.467	0.0123	0.467	0.0686	0.467	0.3333	4.67	6.73679E-18	4.67	1.70761E-10	4.67	5.04936E-5
0.468	0.0122	0.468	0.0683	0.468	0.3327	4.68	6.24931E-18	4.68	1.64143E-10	4.68	4.9615E-5
0.469	0.012	0.469	0.0679	0.469	0.3319	4.69	5.79711E-18	4.69	1.57782E-10	4.69	4.87521E-5
0.47	0.0119	0.47	0.0676	0.47	0.3306	4.7	5.37764E-18	4.7	1.51669E-10	4.7	4.79049E-5
0.471	0.0118	0.471	0.0673	0.471	0.3292	4.71	4.98853E-18	4.71	1.45794E-10	4.71	4.70728E-5
0.472	0.0117	0.472	0.0668	0.472	0.3289	4.72	4.62758E-18	4.72	1.40149E-10	4.72	4.62557E-5
0.473	0.0116	0.473	0.0661	0.473	0.3277	4.73	4.29276E-18	4.73	1.34722E-10	4.73	4.54533E-5
0.474	0.0113	0.474	0.0658	0.474	0.3267	4.74	3.98217E-18	4.74	1.29508E-10	4.74	4.46653E-5
0.475	0.0113	0.475	0.0653	0.475	0.3257	4.75	3.69406E-18	4.75	1.24496E-10	4.75	4.38915E-5
0.476	0.0112	0.476	0.0652	0.476	0.3251	4.76	3.4268E-18	4.76	1.19679E-10	4.76	4.31315E-5
0.477	0.0111	0.477	0.0646	0.477	0.324	4.77	3.17887E-18	4.77	1.15049E-10	4.77	4.23851E-5
0.478	0.011	0.478	0.0642	0.478	0.3235	4.78	2.9489E-18	4.78	1.10599E-10	4.78	4.16521E-5
0.479	0.0109	0.479	0.0639	0.479	0.3232	4.79	2.73556E-18	4.79	1.06323E-10	4.79	4.09322E-5
0.48	0.0108	0.48	0.0629	0.48	0.3226	4.8	2.53766E-18	4.8	1.02212E-10	4.8	4.02252E-5
0.481	0.0108	0.481	0.0626	0.481	0.3218	4.81	2.35408E-18	4.81	9.82614E-11	4.81	3.95309E-5
0.482	0.0108	0.482	0.0621	0.482	0.3209	4.82	2.18379E-18	4.82	9.44642E-11	4.82	3.88489E-5
0.483	0.0107	0.483	0.062	0.483	0.3197	4.83	2.02581E-18	4.83	9.08144E-11	4.83	3.81791E-5
0.484	0.0106	0.484	0.0613	0.484	0.3186	4.84	1.87927E-18	4.84	8.73063E-11	4.84	3.75212E-5
0.485	0.0104	0.485	0.0605	0.485	0.3183	4.85	1.74333E-18	4.85	8.39344E-11	4.85	3.68751E-5
0.486	0.0103	0.486	0.0603	0.486	0.3169	4.86	1.61723E-18	4.86	8.06933E-11	4.86	3.62405E-5
0.487	0.0102	0.487	0.06	0.487	0.3161	4.87	1.50025E-18	4.87	7.75781E-11	4.87	3.56172E-5
0.488	0.0099	0.488	0.0594	0.488	0.3154	4.88	1.39173E-18	4.88	7.45836E-11	4.88	3.5005E-5
0.489	0.0098	0.489	0.0589	0.489	0.3147	4.89	1.29107E-18	4.89	7.17053E-11	4.89	3.44036E-5
0.49	0.0097	0.49	0.0584	0.49	0.3147	4.9	1.19769E-18	4.9	6.89386E-11	4.9	3.3813E-5
0.491	0.0097	0.491	0.058	0.491	0.3139	4.91	1.11106E-18	4.91	6.62792E-11	4.91	3.32328E-5
0.492	0.0096	0.492	0.0576	0.492	0.3134	4.92	1.0307E-18	4.92	6.37228E-11	4.92	3.26629E-5
0.493	0.0096	0.493	0.0573	0.493	0.3127	4.93	9.56156E-19	4.93	6.12655E-11	4.93	3.21031E-5
0.494	0.0096	0.494	0.0571	0.494	0.3123	4.94	8.87003E-19	4.94	5.89034E-11	4.94	3.15533E-5
0.495	0.0096	0.495	0.0568	0.495	0.3111	4.95	8.22853E-19	4.95	5.66328E-11	4.95	3.10132E-5
0.496	0.0096	0.496	0.0565	0.496	0.3106	4.96	7.63343E-19	4.96	5.44501E-11	4.96	3.04826E-5
0.497	0.0095	0.497	0.0559	0.497	0.3098	4.97	7.08138E-19	4.97	5.23519E-11	4.97	2.99615E-5
0.498	0.0093	0.498	0.056	0.498	0.3091	4.98	6.56926E-19	4.98	5.03349E-11	4.98	2.94495E-5
0.499	0.0093	0.499	0.0557	0.499	0.3083	4.99	6.09419E-19	4.99	4.8396E-11	4.99	2.89466E-5
0.5	0.0093	0.5	0.0555	0.5	0.3077	5	5.65348E-19	5	4.65321E-11	5	2.84526E-5
0.501	0.0091	0.501	0.0554	0.501	0.3069	5.01	5.24465E-19	5.01	4.47403E-11	5.01	2.79673E-5
0.502	0.0091	0.502	0.055	0.502	0.3061	5.02	4.86539E-19	5.02	4.30178E-11	5.02	2.74905E-5
0.503	0.009	0.503	0.0547	0.503	0.3055	5.03	4.51356E-19	5.03	4.13619E-11	5.03	2.70222E-5
0.504	0.0087	0.504	0.0544	0.504	0.3043	5.04	4.18718E-19	5.04	3.97701E-11	5.04	2.65621E-5
0.505	0.0086	0.505	0.054	0.505	0.3038	5.05	3.88441E-19	5.05	3.82397E-11	5.05	2.61101E-5
0.506	0.0086	0.506	0.0532	0.506	0.3026	5.06	3.60353E-19	5.06	3.67685E-11	5.06	2.5666E-5
0.507	0.0085	0.507	0.0531	0.507	0.3021	5.07	3.34297E-19	5.07	3.53541E-11	5.07	2.52298E-5
0.508	0.0084	0.508	0.0527	0.508	0.3009	5.08	3.10125E-19	5.08	3.39944E-11	5.08	2.48012E-5
0.509	0.0084	0.509	0.0525	0.509	0.3003	5.09	2.87701E-19	5.09	3.26872E-11	5.09	2.43801E-5
0.51	0.0085	0.51	0.0522	0.51	0.2992	5.1	2.66899E-19	5.1	3.14304E-11	5.1	2.39664E-5
0.511	0.0085	0.511	0.0517	0.511	0.2979	5.11	2.47602E-19	5.11	3.02222E-11	5.11	2.356E-5
0.512	0.0085	0.512	0.0512	0.512	0.2962	5.12	2.297E-19	5.12	2.90606E-11	5.12	2.31607E-5
0.513	0.0085	0.513	0.0511	0.513	0.2947	5.13	2.13092E-19	5.13	2.79439E-11	5.13	2.27684E-5
0.514	0.0085	0.514	0.0506	0.514	0.2937	5.14	1.97686E-19	5.14	2.68702E-11	5.14	2.2383E-5
0.515	0.0084	0.515	0.0506	0.515	0.2926	5.15	1.83393E-19	5.15	2.58379E-11	5.15	2.20043E-5
0.516	0.0083	0.516	0.0504	0.516	0.292	5.16	1.70135E-19	5.16	2.48455E-11	5.16	2.16322E-5
0.517	0.0081	0.517	0.0502	0.517	0.2918	5.17	1.57834E-19	5.17	2.38913E-11	5.17	2.12666E-5
0.518	0.008	0.518	0.0499	0.518	0.2907	5.18	1.46424E-19	5.18	2.29739E-11	5.18	2.09074E-5
0.519	0.008	0.519	0.0497	0.519	0.2901	5.19	1.35838E-19	5.19	2.20919E-11	5.19	2.05545E-5
0.52	0.0078	0.52	0.0496	0.52	0.2883	5.2	1.26018E-19	5.2	2.12439E-11	5.2	2.02077E-5
0.521	0.0077	0.521	0.0495	0.521	0.2877	5.21	1.16908E-19	5.21	2.04285E-11	5.21	1.9867E-5
0.522	0.0076	0.522	0.0495	0.522	0.2872	5.22	1.08457E-19	5.22	1.96446E-11	5.22	1.95322E-5
0.523	0.0075	0.523	0.0493	0.523	0.2863	5.23	1.00617E-19	5.23	1.88909E-11	5.23	1.92032E-5
0.524	0.0073	0.524	0.0493	0.524	0.2845	5.24	9.33431E-20	5.24	1.81661E-11	5.24	1.88799E-5
0.525	0.0073	0.525	0.0487	0.525	0.2836	5.25	8.65956E-20	5.25	1.74693E-11	5.25	1.85623E-5
0.526	0.0072	0.526	0.0484	0.526	0.2828	5.26	8.03359E-20	5.26	1.67994E-11	5.26	1.82502E-5
0.527	0.0071	0.527	0.0481	0.527	0.2819	5.27	7.45288E-20	5.27	1.61552E-11	5.27	1.79435E-5
0.528	0.0071	0.528	0.0479	0.528	0.2811	5.28	6.91416E-20	5.28	1.55358E-11	5.28	1.76421E-5
0.529	0.0071	0.529	0.048	0.529	0.2808	5.29	6.41438E-20	5.29	1.49402E-11	5.29	1.7346E-5
0.53	0.0069	0.53	0.0473	0.53	0.28	5.3	5.95074E-20	5.3	1.43676E-11	5.3	1.7055E-5
0.531	0.0067	0.531	0.047	0.531	0.2791	5.31	5.52061E-20	5.31	1.3817E-11	5.31	1.6769E-5
0.532	0.0067	0.532	0.0469	0.532	0.2787	5.32	5.12158E-20	5.32	1.32875E-11	5.32	1.6488E-5
0.533	0.0067	0.533	0.0464	0.533	0.2784	5.33	4.7514E-20	5.33	1.27784E-11	5.33	1.62118E-5
0.534	0.0067	0.534	0.046	0.534	0.2779	5.34	4.40798E-20	5.34	1.22889E-11	5.34	1.59405E-5
0.535	0.0067	0.535	0.0456	0.535	0.2768	5.35	4.08938E-20	5.35	1.18182E-11	5.35	1.56738E-5
0.536	0.0066	0.536	0.0454	0.536	0.2749	5.36	3.79382E-20	5.36	1.13656E-11	5.36	1.54117E-5
0.537	0.0065	0.537	0.0453	0.537	0.2738	5.37	3.51962E-20	5.37	1.09304E-11	5.37	1.51541E-5
0.538	0.0064	0.538	0.0451	0.538	0.2732	5.38	3.26524E-20	5.38	1.05119E-11	5.38	1.4901E-5
0.539	0.0063	0.539	0.0452	0.539	0.2723	5.39	3.02926E-20	5.39	1.01095E-11	5.39	1.46522E-5
0.54	0.0063	0.54	0.0447	0.54	0.2716	5.4	2.81033E-20	5.4	9.72259E-12	5.4	1.44078E-5
0.541	0.0063	0.541	0.0443	0.541	0.2705	5.41	2.60722E-20	5.41	9.3505E-12	5.41	1.41675E-5
0.542	0.0063	0.542	0.044	0.542	0.2691	5.42	2.4188E-20	5.42	8.9927E-12	5.42	1.39314E-5
0.543	0.0061	0.543	0.0436	0.543	0.2688	5.43	2.24399E-20	5.43	8.64863E-12	5.43	1.36993E-5
0.544	0.0061	0.544	0.0435	0.544	0.268	5.44	2.08182E-20	5.44	8.31777E-12	5.44	1.34713E-5
0.545	0.0061	0.545	0.0433	0.545	0.268	5.45	1.93138E-20	5.45	7.99961E-12	5.45	1.32471E-5
0.546	0.0059	0.546	0.0431	0.546	0.2679	5.46	1.7918E-20	5.46	7.69366E-12	5.46	1.30268E-5
0.547	0.0058	0.547	0.0429	0.547	0.2674	5.47	1.66232E-20	5.47	7.39945E-12	5.47	1.28103E-5
0.548	0.0055	0.548	0.0427	0.548	0.2666	5.48	1.54219E-20	5.48	7.11653E-12	5.48	1.25974E-5
0.549	0.0055	0.549	0.0428	0.549	0.2661	5.49	1.43075E-20	5.49	6.84445E-12	5.49	1.23883E-5
0.55	0.0055	0.55	0.0428	0.55	0.2658	5.5	1.32736E-20	5.5	6.58282E-12	5.5	1.21827E-5
0.551	0.0055	0.551	0.0426	0.551	0.265	5.51	1.23144E-20	5.51	6.33121E-12	5.51	1.19806E-5
0.552	0.0055	0.552	0.0424	0.552	0.2643	5.52	1.14246E-20	5.52	6.08926E-12	5.52	1.1782E-5
0.553	0.0054	0.553	0.0425	0.553	0.2636	5.53	1.05991E-20	5.53	5.85657E-12	5.53	1.15868E-5
0.554	0.0054	0.554	0.0423	0.554	0.2629	5.54	9.83318E-21	5.54	5.63281E-12	5.54	1.13949E-5
0.555	0.0053	0.555	0.042	0.555	0.2626	5.55	9.12266E-21	5.55	5.41762E-12	5.55	1.12063E-5
0.556	0.0053	0.556	0.0414	0.556	0.2618	5.56	8.46349E-21	5.56	5.21068E-12	5.56	1.1021E-5
0.557	0.0052	0.557	0.0412	0.557	0.2614	5.57	7.85195E-21	5.57	5.01167E-12	5.57	1.08387E-5
0.558	0.0052	0.558	0.0406	0.558	0.2609	5.58	7.28461E-21	5.58	4.82028E-12	5.58	1.06596E-5
0.559	0.0052	0.559	0.0405	0.559	0.2603	5.59	6.75827E-21	5.59	4.63622E-12	5.59	1.04836E-5
0.56	0.0052	0.56	0.04	0.56	0.2602	5.6	6.26996E-21	5.6	4.45921E-12	5.6	1.03105E-5
0.561	0.0052	0.561	0.0397	0.561	0.2595	5.61	5.81695E-21	5.61	4.28898E-12	5.61	1.01404E-5
0.562	0.0052	0.562	0.0397	0.562	0.2591	5.62	5.39666E-21	5.62	4.12526E-12	5.62	9.97319E-6
0.563	0.0052	0.563	0.0392	0.563	0.2585	5.63	5.00675E-21	5.63	3.96782E-12	5.63	9.80882E-6
0.564	0.0052	0.564	0.039	0.564	0.2576	5.64	4.64502E-21	5.64	3.8164E-12	5.64	9.64724E-6
0.565	0.0051	0.565	0.0386	0.565	0.2568	5.65	4.30942E-21	5.65	3.67077E-12	5.65	9.4884E-6
0.566	0.0051	0.566	0.0386	0.566	0.256	5.66	3.99808E-21	5.66	3.53072E-12	5.66	9.33226E-6
0.567	0.005	0.567	0.0385	0.567	0.2548	5.67	3.70923E-21	5.67	3.39602E-12	5.67	9.17877E-6
0.568	0.0051	0.568	0.0382	0.568	0.2543	5.68	3.44125E-21	5.68	3.26648E-12	5.68	9.02788E-6
0.569	0.005	0.569	0.038	0.569	0.2528	5.69	3.19264E-21	5.69	3.1419E-12	5.69	8.87954E-6
0.57	0.0049	0.57	0.0381	0.57	0.2524	5.7	2.96199E-21	5.7	3.02208E-12	5.7	8.73372E-6
0.571	0.0049	0.571	0.0375	0.571	0.2523	5.71	2.748E-21	5.71	2.90684E-12	5.71	8.59037E-6
0.572	0.0049	0.572	0.0374	0.572	0.2517	5.72	2.54948E-21	5.72	2.79601E-12	5.72	8.44944E-6
0.573	0.0049	0.573	0.0372	0.573	0.2514	5.73	2.3653E-21	5.73	2.68941E-12	5.73	8.3109E-6
0.574	0.0048	0.574	0.0369	0.574	0.2509	5.74	2.19443E-21	5.74	2.58689E-12	5.74	8.17469E-6
0.575	0.0048	0.575	0.0368	0.575	0.2504	5.75	2.03591E-21	5.75	2.48829E-12	5.75	8.04079E-6
0.576	0.005	0.576	0.0366	0.576	0.2497	5.76	1.88883E-21	5.76	2.39346E-12	5.76	7.90915E-6
0.577	0.005	0.577	0.0361	0.577	0.2494	5.77	1.75239E-21	5.77	2.30225E-12	5.77	7.77973E-6
0.578	0.005	0.578	0.036	0.578	0.2483	5.78	1.6258E-21	5.78	2.21452E-12	5.78	7.65249E-6
0.579	0.0048	0.579	0.0357	0.579	0.248	5.79	1.50836E-21	5.79	2.13015E-12	5.79	7.52739E-6
0.58	0.0047	0.58	0.0355	0.58	0.247	5.8	1.3994E-21	5.8	2.049E-12	5.8	7.4044E-6
0.581	0.0047	0.581	0.0354	0.581	0.2459	5.81	1.29831E-21	5.81	1.97095E-12	5.81	7.28349E-6
0.582	0.0047	0.582	0.0352	0.582	0.2458	5.82	1.20453E-21	5.82	1.89588E-12	5.82	7.1646E-6
0.583	0.0046	0.583	0.035	0.583	0.2449	5.83	1.11753E-21	5.83	1.82368E-12	5.83	7.04772E-6
0.584	0.0046	0.584	0.035	0.584	0.2437	5.84	1.0368E-21	5.84	1.75423E-12	5.84	6.9328E-6
0.585	0.0046	0.585	0.0346	0.585	0.2429	5.85	9.61914E-22	5.85	1.68743E-12	5.85	6.81981E-6
0.586	0.0044	0.586	0.0343	0.586	0.2422	5.86	8.92434E-22	5.86	1.62319E-12	5.86	6.70871E-6
0.587	0.0044	0.587	0.0337	0.587	0.2414	5.87	8.27973E-22	5.87	1.5614E-12	5.87	6.59948E-6
0.588	0.0044	0.588	0.0336	0.588	0.2413	5.88	7.6817E-22	5.88	1.50196E-12	5.88	6.49209E-6
0.589	0.0045	0.589	0.0336	0.589	0.2407	5.89	7.12686E-22	5.89	1.44479E-12	5.89	6.38649E-6
0.59	0.0045	0.59	0.0329	0.59	0.24	5.9	6.61211E-22	5.9	1.38981E-12	5.9	6.28266E-6
0.591	0.0045	0.591	0.0328	0.591	0.2397	5.91	6.13454E-22	5.91	1.33692E-12	5.91	6.18057E-6
0.592	0.0045	0.592	0.0325	0.592	0.2393	5.92	5.69146E-22	5.92	1.28605E-12	5.92	6.08019E-6
0.593	0.0044	0.593	0.0323	0.593	0.2387	5.93	5.2804E-22	5.93	1.23712E-12	5.93	5.98149E-6
0.594	0.0044	0.594	0.0322	0.594	0.2378	5.94	4.89902E-22	5.94	1.19005E-12	5.94	5.88443E-6
0.595	0.0044	0.595	0.0321	0.595	0.2368	5.95	4.5452E-22	5.95	1.14478E-12	5.95	5.789E-6
0.596	0.0043	0.596	0.0318	0.596	0.2361	5.96	4.21693E-22	5.96	1.10124E-12	5.96	5.69517E-6
0.597	0.0042	0.597	0.0315	0.597	0.2357	5.97	3.91238E-22	5.97	1.05936E-12	5.97	5.60289E-6
0.598	0.0042	0.598	0.0312	0.598	0.2358	5.98	3.62982E-22	5.98	1.01907E-12	5.98	5.51216E-6
0.599	0.0042	0.599	0.0308	0.599	0.2354	5.99	3.36768E-22	5.99	9.80319E-13	5.99	5.42294E-6
0.6	0.0042	0.6	0.0308	0.6	0.2348	6	3.12446E-22	6	9.43044E-13	6	5.33521E-6
0.601	0.0041	0.601	0.0305	0.601	0.2345	--	--	--	--	--	--
0.602	0.0041	0.602	0.0305	0.602	0.2339	--	--	--	--	--	--
0.603	0.0041	0.603	0.0303	0.603	0.2336	--	--	--	--	--	--
0.604	0.0041	0.604	0.03	0.604	0.2332	--	--	--	--	--	--
0.605	0.0041	0.605	0.0297	0.605	0.2325	--	--	--	--	--	--
0.606	0.0041	0.606	0.0296	0.606	0.232	--	--	--	--	--	--
0.607	0.0041	0.607	0.0295	0.607	0.2314	--	--	--	--	--	--
0.608	0.0041	0.608	0.0295	0.608	0.231	--	--	--	--	--	--
0.609	0.004	0.609	0.0295	0.609	0.2306	--	--	--	--	--	--
0.61	0.0038	0.61	0.0293	0.61	0.2294	--	--	--	--	--	--
0.611	0.0037	0.611	0.0291	0.611	0.2291	--	--	--	--	--	--
0.612	0.0037	0.612	0.0287	0.612	0.2289	--	--	--	--	--	--
0.613	0.0037	0.613	0.0285	0.613	0.2286	--	--	--	--	--	--
0.614	0.0037	0.614	0.0281	0.614	0.2273	--	--	--	--	--	--
0.615	0.0037	0.615	0.0281	0.615	0.2272	--	--	--	--	--	--
0.616	0.0036	0.616	0.0281	0.616	0.2268	--	--	--	--	--	--
0.617	0.0036	0.617	0.0277	0.617	0.2266	--	--	--	--	--	--
0.618	0.0035	0.618	0.0276	0.618	0.2262	--	--	--	--	--	--
0.619	0.0035	0.619	0.0274	0.619	0.2259	--	--	--	--	--	--
0.62	0.0035	0.62	0.0271	0.62	0.2257	--	--	--	--	--	--
0.621	0.0033	0.621	0.027	0.621	0.2251	--	--	--	--	--	--
0.622	0.0033	0.622	0.0266	0.622	0.2251	--	--	--	--	--	--
0.623	0.0033	0.623	0.0265	0.623	0.2245	--	--	--	--	--	--
0.624	0.0033	0.624	0.0262	0.624	0.2247	--	--	--	--	--	--
0.625	0.0033	0.625	0.0262	0.625	0.2247	--	--	--	--	--	--
0.626	0.0033	0.626	0.026	0.626	0.2245	--	--	--	--	--	--
0.627	0.0032	0.627	0.0256	0.627	0.2238	--	--	--	--	--	--
0.628	0.0032	0.628	0.0255	0.628	0.2237	--	--	--	--	--	--
0.629	0.0032	0.629	0.0254	0.629	0.2236	--	--	--	--	--	--
0.63	0.0031	0.63	0.0254	0.63	0.2238	--	--	--	--	--	--
0.631	0.0031	0.631	0.0253	0.631	0.2231	--	--	--	--	--	--
0.632	0.0031	0.632	0.0252	0.632	0.2222	--	--	--	--	--	--
0.633	0.0031	0.633	0.0253	0.633	0.2212	--	--	--	--	--	--
0.634	0.0031	0.634	0.0248	0.634	0.2207	--	--	--	--	--	--
0.635	0.0032	0.635	0.0246	0.635	0.2203	--	--	--	--	--	--
0.636	0.0032	0.636	0.0244	0.636	0.2198	--	--	--	--	--	--
0.637	0.0031	0.637	0.0243	0.637	0.219	--	--	--	--	--	--
0.638	0.0031	0.638	0.0241	0.638	0.2189	--	--	--	--	--	--
0.639	0.0031	0.639	0.0237	0.639	0.2184	--	--	--	--	--	--
0.64	0.0031	0.64	0.0234	0.64	0.2176	--	--	--	--	--	--
0.641	0.0031	0.641	0.0234	0.641	0.2173	--	--	--	--	--	--
0.642	0.0031	0.642	0.0236	0.642	0.2166	--	--	--	--	--	--
0.643	0.003	0.643	0.0236	0.643	0.2162	--	--	--	--	--	--
0.644	0.003	0.644	0.0237	0.644	0.2154	--	--	--	--	--	--
0.645	0.003	0.645	0.0237	0.645	0.2151	--	--	--	--	--	--
0.646	0.003	0.646	0.0234	0.646	0.2147	--	--	--	--	--	--
0.647	0.003	0.647	0.0234	0.647	0.2142	--	--	--	--	--	--
0.648	0.0029	0.648	0.0234	0.648	0.2136	--	--	--	--	--	--
0.649	0.0028	0.649	0.0232	0.649	0.2129	--	--	--	--	--	--
0.65	0.0028	0.65	0.0231	0.65	0.213	--	--	--	--	--	--
0.651	0.0028	0.651	0.023	0.651	0.2115	--	--	--	--	--	--
0.652	0.0028	0.652	0.023	0.652	0.2106	--	--	--	--	--	--
0.653	0.0029	0.653	0.0229	0.653	0.2101	--	--	--	--	--	--
0.654	0.0029	0.654	0.0224	0.654	0.209	--	--	--	--	--	--
0.655	0.0029	0.655	0.0224	0.655	0.2083	--	--	--	--	--	--
0.656	0.0029	0.656	0.0224	0.656	0.2082	--	--	--	--	--	--
0.657	0.0029	0.657	0.022	0.657	0.2074	--	--	--	--	--	--
0.658	0.0029	0.658	0.0219	0.658	0.2068	--	--	--	--	--	--
0.659	0.0029	0.659	0.0219	0.659	0.2065	--	--	--	--	--	--
0.66	0.003	0.66	0.022	0.66	0.2055	--	--	--	--	--	--
0.661	0.003	0.661	0.022	0.661	0.2056	--	--	--	--	--	--
0.662	0.0029	0.662	0.022	0.662	0.2047	--	--	--	--	--	--
0.663	0.0029	0.663	0.022	0.663	0.2038	--	--	--	--	--	--
0.664	0.0029	0.664	0.0218	0.664	0.2034	--	--	--	--	--	--
0.665	0.0029	0.665	0.0217	0.665	0.2032	--	--	--	--	--	--
0.666	0.0028	0.666	0.0217	0.666	0.2018	--	--	--	--	--	--
0.667	0.0028	0.667	0.0218	0.667	0.2016	--	--	--	--	--	--
0.668	0.0028	0.668	0.0217	0.668	0.201	--	--	--	--	--	--
0.669	0.0028	0.669	0.0214	0.669	0.201	--	--	--	--	--	--
0.67	0.0028	0.67	0.0213	0.67	0.2006	--	--	--	--	--	--
0.671	0.0028	0.671	0.0208	0.671	0.2002	--	--	--	--	--	--
0.672	0.0028	0.672	0.0207	0.672	0.2003	--	--	--	--	--	--
0.673	0.0028	0.673	0.0206	0.673	0.1998	--	--	--	--	--	--
0.674	0.0028	0.674	0.0206	0.674	0.1988	--	--	--	--	--	--
0.675	0.0028	0.675	0.0203	0.675	0.1979	--	--	--	--	--	--
0.676	0.0028	0.676	0.0204	0.676	0.1971	--	--	--	--	--	--
0.677	0.0028	0.677	0.0203	0.677	0.1968	--	--	--	--	--	--
0.678	0.0026	0.678	0.0201	0.678	0.1966	--	--	--	--	--	--
0.679	0.0026	0.679	0.0201	0.679	0.1958	--	--	--	--	--	--
0.68	0.0026	0.68	0.0198	0.68	0.1953	--	--	--	--	--	--
0.681	0.0026	0.681	0.0196	0.681	0.1949	--	--	--	--	--	--
0.682	0.0026	0.682	0.0196	0.682	0.1947	--	--	--	--	--	--
0.683	0.0026	0.683	0.0195	0.683	0.1941	--	--	--	--	--	--
0.684	0.0025	0.684	0.0194	0.684	0.1934	--	--	--	--	--	--
0.685	0.0025	0.685	0.0192	0.685	0.1929	--	--	--	--	--	--
0.686	0.0025	0.686	0.0192	0.686	0.1924	--	--	--	--	--	--
0.687	0.0025	0.687	0.019	0.687	0.1922	--	--	--	--	--	--
0.688	0.0025	0.688	0.0189	0.688	0.1922	--	--	--	--	--	--
0.689	0.0025	0.689	0.0189	0.689	0.1915	--	--	--	--	--	--
0.69	0.0025	0.69	0.0189	0.69	0.1909	--	--	--	--	--	--
0.691	0.0025	0.691	0.0189	0.691	0.1908	--	--	--	--	--	--
0.692	0.0025	0.692	0.0188	0.692	0.1907	--	--	--	--	--	--
0.693	0.0024	0.693	0.0188	0.693	0.1902	--	--	--	--	--	--
0.694	0.0024	0.694	0.0185	0.694	0.1893	--	--	--	--	--	--
0.695	0.0024	0.695	0.0183	0.695	0.189	--	--	--	--	--	--
0.696	0.0024	0.696	0.0183	0.696	0.189	--	--	--	--	--	--
0.697	0.0023	0.697	0.0183	0.697	0.1884	--	--	--	--	--	--
0.698	0.0022	0.698	0.0182	0.698	0.1876	--	--	--	--	--	--
0.699	0.0022	0.699	0.018	0.699	0.1869	--	--	--	--	--	--
0.7	0.0022	0.7	0.0177	0.7	0.1865	--	--	--	--	--	--
0.701	0.0022	0.701	0.0177	0.701	0.1857	--	--	--	--	--	--
0.702	0.0021	0.702	0.0174	0.702	0.1854	--	--	--	--	--	--
0.703	0.0021	0.703	0.0173	0.703	0.1852	--	--	--	--	--	--
0.704	0.0021	0.704	0.0172	0.704	0.1849	--	--	--	--	--	--
0.705	0.0021	0.705	0.0171	0.705	0.1842	--	--	--	--	--	--
0.706	0.002	0.706	0.0169	0.706	0.1835	--	--	--	--	--	--
0.707	0.002	0.707	0.0168	0.707	0.1827	--	--	--	--	--	--
0.708	0.002	0.708	0.0168	0.708	0.182	--	--	--	--	--	--
0.709	0.002	0.709	0.0169	0.709	0.1822	--	--	--	--	--	--
0.71	0.002	0.71	0.0168	0.71	0.1814	--	--	--	--	--	--
0.711	0.002	0.711	0.0168	0.711	0.1811	--	--	--	--	--	--
0.712	0.002	0.712	0.0167	0.712	0.1809	--	--	--	--	--	--
0.713	0.002	0.713	0.0166	0.713	0.1806	--	--	--	--	--	--
0.714	0.002	0.714	0.0164	0.714	0.1803	--	--	--	--	--	--
0.715	0.002	0.715	0.0163	0.715	0.1804	--	--	--	--	--	--
0.716	0.0019	0.716	0.0162	0.716	0.1798	--	--	--	--	--	--
0.717	0.0019	0.717	0.0162	0.717	0.1793	--	--	--	--	--	--
0.718	0.0019	0.718	0.016	0.718	0.1789	--	--	--	--	--	--
0.719	0.0019	0.719	0.016	0.719	0.1781	--	--	--	--	--	--
0.72	0.0018	0.72	0.0158	0.72	0.1777	--	--	--	--	--	--
0.721	0.0018	0.721	0.0157	0.721	0.1773	--	--	--	--	--	--
0.722	0.0018	0.722	0.0157	0.722	0.1773	--	--	--	--	--	--
0.723	0.0018	0.723	0.0156	0.723	0.1771	--	--	--	--	--	--
0.724	0.0018	0.724	0.0157	0.724	0.1771	--	--	--	--	--	--
0.725	0.0017	0.725	0.0156	0.725	0.1767	--	--	--	--	--	--
0.726	0.0017	0.726	0.0155	0.726	0.1763	--	--	--	--	--	--
0.727	0.0017	0.727	0.0154	0.727	0.1761	--	--	--	--	--	--
0.728	0.0017	0.728	0.0153	0.728	0.176	--	--	--	--	--	--
0.729	0.0017	0.729	0.0152	0.729	0.1759	--	--	--	--	--	--
0.73	0.0017	0.73	0.0152	0.73	0.1753	--	--	--	--	--	--
0.731	0.0017	0.731	0.0151	0.731	0.1749	--	--	--	--	--	--
0.732	0.0017	0.732	0.015	0.732	0.1745	--	--	--	--	--	--
0.733	0.0017	0.733	0.0148	0.733	0.174	--	--	--	--	--	--
0.734	0.0017	0.734	0.0147	0.734	0.1736	--	--	--	--	--	--
0.735	0.0017	0.735	0.0146	0.735	0.173	--	--	--	--	--	--
0.736	0.0016	0.736	0.0146	0.736	0.1728	--	--	--	--	--	--
0.737	0.0016	0.737	0.0147	0.737	0.1725	--	--	--	--	--	--
0.738	0.0016	0.738	0.0146	0.738	0.1722	--	--	--	--	--	--
0.739	0.0016	0.739	0.0145	0.739	0.1714	--	--	--	--	--	--
0.74	0.0016	0.74	0.0145	0.74	0.1709	--	--	--	--	--	--
0.741	0.0016	0.741	0.0145	0.741	0.1705	--	--	--	--	--	--
0.742	0.0015	0.742	0.0143	0.742	0.1697	--	--	--	--	--	--
0.743	0.0015	0.743	0.0143	0.743	0.1693	--	--	--	--	--	--
0.744	0.0015	0.744	0.0143	0.744	0.1688	--	--	--	--	--	--
0.745	0.0015	0.745	0.0143	0.745	0.1684	--	--	--	--	--	--
0.746	0.0015	0.746	0.0143	0.746	0.1675	--	--	--	--	--	--
0.747	0.0015	0.747	0.0142	0.747	0.1669	--	--	--	--	--	--
0.748	0.0015	0.748	0.0141	0.748	0.1667	--	--	--	--	--	--
0.749	0.0015	0.749	0.0137	0.749	0.1665	--	--	--	--	--	--
0.75	0.0015	0.75	0.0137	0.75	0.1665	--	--	--	--	--	--
0.751	0.0015	0.751	0.0137	0.751	0.1662	--	--	--	--	--	--
0.752	0.0015	0.752	0.0135	0.752	0.1657	--	--	--	--	--	--
0.753	0.0015	0.753	0.0133	0.753	0.1656	--	--	--	--	--	--
0.754	0.0015	0.754	0.0131	0.754	0.1651	--	--	--	--	--	--
0.755	0.0015	0.755	0.0132	0.755	0.1649	--	--	--	--	--	--
0.756	0.0016	0.756	0.0131	0.756	0.1648	--	--	--	--	--	--
0.757	0.0016	0.757	0.0131	0.757	0.1647	--	--	--	--	--	--
0.758	0.0015	0.758	0.0131	0.758	0.1645	--	--	--	--	--	--
0.759	0.0015	0.759	0.013	0.759	0.164	--	--	--	--	--	--
0.76	0.0015	0.76	0.013	0.76	0.1634	--	--	--	--	--	--
0.761	0.0014	0.761	0.013	0.761	0.1626	--	--	--	--	--	--
0.762	0.0014	0.762	0.0132	0.762	0.1619	--	--	--	--	--	--
0.763	0.0014	0.763	0.0132	0.763	0.1612	--	--	--	--	--	--
0.764	0.0012	0.764	0.0131	0.764	0.1607	--	--	--	--	--	--
0.765	0.0012	0.765	0.0127	0.765	0.1602	--	--	--	--	--	--
0.766	0.0012	0.766	0.0127	0.766	0.1598	--	--	--	--	--	--
0.767	0.0012	0.767	0.0126	0.767	0.1594	--	--	--	--	--	--
0.768	0.0012	0.768	0.0124	0.768	0.1589	--	--	--	--	--	--
0.769	0.0012	0.769	0.0123	0.769	0.1586	--	--	--	--	--	--
0.77	0.0012	0.77	0.0122	0.77	0.1585	--	--	--	--	--	--
0.771	0.0012	0.771	0.0121	0.771	0.1581	--	--	--	--	--	--
0.772	0.0012	0.772	0.0121	0.772	0.1573	--	--	--	--	--	--
0.773	0.0012	0.773	0.0121	0.773	0.1567	--	--	--	--	--	--
0.774	0.0012	0.774	0.0121	0.774	0.156	--	--	--	--	--	--
0.775	0.0011	0.775	0.012	0.775	0.1559	--	--	--	--	--	--
0.776	0.0011	0.776	0.0118	0.776	0.155	--	--	--	--	--	--
0.777	0.0011	0.777	0.0118	0.777	0.1546	--	--	--	--	--	--
0.778	0.0011	0.778	0.0118	0.778	0.1543	--	--	--	--	--	--
0.779	0.0011	0.779	0.0115	0.779	0.154	--	--	--	--	--	--
0.78	0.0011	0.78	0.0115	0.78	0.1534	--	--	--	--	--	--
0.781	0.0011	0.781	0.0115	0.781	0.1534	--	--	--	--	--	--
0.782	0.0011	0.782	0.0114	0.782	0.1532	--	--	--	--	--	--
0.783	0.0011	0.783	0.0114	0.783	0.1528	--	--	--	--	--	--
0.784	0.0011	0.784	0.0114	0.784	0.1521	--	--	--	--	--	--
0.785	0.0011	0.785	0.0112	0.785	0.1517	--	--	--	--	--	--
0.786	0.0011	0.786	0.0112	0.786	0.1514	--	--	--	--	--	--
0.787	0.0011	0.787	0.0112	0.787	0.1512	--	--	--	--	--	--
0.788	0.0011	0.788	0.0112	0.788	0.1509	--	--	--	--	--	--
0.789	0.0011	0.789	0.0112	0.789	0.1506	--	--	--	--	--	--
0.79	0.0011	0.79	0.0112	0.79	0.1496	--	--	--	--	--	--
0.791	0.0011	0.791	0.0111	0.791	0.1491	--	--	--	--	--	--
0.792	0.0011	0.792	0.0107	0.792	0.1494	--	--	--	--	--	--
0.793	0.0011	0.793	0.0107	0.793	0.1493	--	--	--	--	--	--
0.794	0.0011	0.794	0.0108	0.794	0.1487	--	--	--	--	--	--
0.795	0.0011	0.795	0.0108	0.795	0.1482	--	--	--	--	--	--
0.796	0.0011	0.796	0.0107	0.796	0.148	--	--	--	--	--	--
0.797	0.0011	0.797	0.0107	0.797	0.1477	--	--	--	--	--	--
0.798	0.0011	0.798	0.0106	0.798	0.1474	--	--	--	--	--	--
0.799	0.0011	0.799	0.0106	0.799	0.1466	--	--	--	--	--	--
0.8	0.0011	0.8	0.0105	0.8	0.1465	--	--	--	--	--	--
0.801	0.0011	0.801	0.0104	0.801	0.1466	--	--	--	--	--	--
0.802	1E-3	0.802	0.0103	0.802	0.1461	--	--	--	--	--	--
0.803	1E-3	0.803	0.0103	0.803	0.1456	--	--	--	--	--	--
0.804	1E-3	0.804	0.0103	0.804	0.1456	--	--	--	--	--	--
0.805	1E-3	0.805	0.0102	0.805	0.1451	--	--	--	--	--	--
0.806	1E-3	0.806	0.0102	0.806	0.1445	--	--	--	--	--	--
0.807	1E-3	0.807	0.0102	0.807	0.1439	--	--	--	--	--	--
0.808	1E-3	0.808	0.01	0.808	0.1434	--	--	--	--	--	--
0.809	1E-3	0.809	0.0099	0.809	0.1432	--	--	--	--	--	--
0.81	1E-3	0.81	0.0099	0.81	0.1429	--	--	--	--	--	--
0.811	1E-3	0.811	0.0099	0.811	0.1423	--	--	--	--	--	--
0.812	1E-3	0.812	0.0097	0.812	0.1418	--	--	--	--	--	--
0.813	1E-3	0.813	0.0096	0.813	0.1414	--	--	--	--	--	--
0.814	1E-3	0.814	0.0095	0.814	0.1407	--	--	--	--	--	--
0.815	1E-3	0.815	0.0095	0.815	0.1409	--	--	--	--	--	--
0.816	1E-3	0.816	0.0095	0.816	0.141	--	--	--	--	--	--
0.817	1E-3	0.817	0.0095	0.817	0.1411	--	--	--	--	--	--
0.818	1E-3	0.818	0.0095	0.818	0.1405	--	--	--	--	--	--
0.819	1E-3	0.819	0.0094	0.819	0.1398	--	--	--	--	--	--
0.82	1E-3	0.82	0.0094	0.82	0.1396	--	--	--	--	--	--
0.821	1E-3	0.821	0.0094	0.821	0.1394	--	--	--	--	--	--
0.822	1E-3	0.822	0.0093	0.822	0.1389	--	--	--	--	--	--
0.823	1E-3	0.823	0.0093	0.823	0.139	--	--	--	--	--	--
0.824	1E-3	0.824	0.0093	0.824	0.1386	--	--	--	--	--	--
0.825	1E-3	0.825	0.0091	0.825	0.1386	--	--	--	--	--	--
0.826	1E-3	0.826	0.0091	0.826	0.1383	--	--	--	--	--	--
0.827	1E-3	0.827	0.0091	0.827	0.138	--	--	--	--	--	--
0.828	1E-3	0.828	0.009	0.828	0.138	--	--	--	--	--	--
0.829	1E-3	0.829	0.009	0.829	0.1374	--	--	--	--	--	--
0.83	1E-3	0.83	0.0089	0.83	0.1373	--	--	--	--	--	--
0.831	1E-3	0.831	0.0089	0.831	0.1368	--	--	--	--	--	--
0.832	1E-3	0.832	0.0088	0.832	0.136	--	--	--	--	--	--
0.833	1E-3	0.833	0.0088	0.833	0.1355	--	--	--	--	--	--
0.834	1E-3	0.834	0.0088	0.834	0.1352	--	--	--	--	--	--
0.835	1E-3	0.835	0.0087	0.835	0.1346	--	--	--	--	--	--
0.836	1E-3	0.836	0.0087	0.836	0.1346	--	--	--	--	--	--
0.837	1E-3	0.837	0.0087	0.837	0.1343	--	--	--	--	--	--
0.838	1E-3	0.838	0.0087	0.838	0.1335	--	--	--	--	--	--
0.839	1E-3	0.839	0.0087	0.839	0.1334	--	--	--	--	--	--
0.84	1E-3	0.84	0.0087	0.84	0.1326	--	--	--	--	--	--
0.841	1E-3	0.841	0.0087	0.841	0.1324	--	--	--	--	--	--
0.842	1E-3	0.842	0.0087	0.842	0.1322	--	--	--	--	--	--
0.843	1E-3	0.843	0.0084	0.843	0.1321	--	--	--	--	--	--
0.844	1E-3	0.844	0.0084	0.844	0.1316	--	--	--	--	--	--
0.845	1E-3	0.845	0.0084	0.845	0.1316	--	--	--	--	--	--
0.846	1E-3	0.846	0.0084	0.846	0.1315	--	--	--	--	--	--
0.847	1E-3	0.847	0.0083	0.847	0.1314	--	--	--	--	--	--
0.848	1E-3	0.848	0.0082	0.848	0.1314	--	--	--	--	--	--
0.849	1E-3	0.849	0.0081	0.849	0.1306	--	--	--	--	--	--
0.85	1E-3	0.85	0.008	0.85	0.1303	--	--	--	--	--	--
0.851	1E-3	0.851	0.0079	0.851	0.1303	--	--	--	--	--	--
0.852	1E-3	0.852	0.0078	0.852	0.1299	--	--	--	--	--	--
0.853	1E-3	0.853	0.0077	0.853	0.1291	--	--	--	--	--	--
0.854	1E-3	0.854	0.0077	0.854	0.1291	--	--	--	--	--	--
0.855	1E-3	0.855	0.0076	0.855	0.1291	--	--	--	--	--	--
0.856	1E-3	0.856	0.0076	0.856	0.1291	--	--	--	--	--	--
0.857	1E-3	0.857	0.0076	0.857	0.1287	--	--	--	--	--	--
0.858	1E-3	0.858	0.0076	0.858	0.1282	--	--	--	--	--	--
0.859	1E-3	0.859	0.0074	0.859	0.1277	--	--	--	--	--	--
0.86	1E-3	0.86	0.0074	0.86	0.1275	--	--	--	--	--	--
0.861	1E-3	0.861	0.0074	0.861	0.1273	--	--	--	--	--	--
0.862	9E-4	0.862	0.0073	0.862	0.1269	--	--	--	--	--	--
0.863	9E-4	0.863	0.0072	0.863	0.1263	--	--	--	--	--	--
0.864	9E-4	0.864	0.0071	0.864	0.1258	--	--	--	--	--	--
0.865	9E-4	0.865	0.0072	0.865	0.1248	--	--	--	--	--	--
0.866	9E-4	0.866	0.0072	0.866	0.1243	--	--	--	--	--	--
0.867	9E-4	0.867	0.0072	0.867	0.1243	--	--	--	--	--	--
0.868	9E-4	0.868	0.0072	0.868	0.1241	--	--	--	--	--	--
0.869	9E-4	0.869	0.0072	0.869	0.1238	--	--	--	--	--	--
0.87	8E-4	0.87	0.0072	0.87	0.1233	--	--	--	--	--	--
0.871	8E-4	0.871	0.0072	0.871	0.1231	--	--	--	--	--	--
0.872	8E-4	0.872	0.0071	0.872	0.1229	--	--	--	--	--	--
0.873	8E-4	0.873	0.0071	0.873	0.1224	--	--	--	--	--	--
0.874	8E-4	0.874	0.0071	0.874	0.1222	--	--	--	--	--	--
0.875	8E-4	0.875	0.0071	0.875	0.1218	--	--	--	--	--	--
0.876	8E-4	0.876	0.007	0.876	0.1214	--	--	--	--	--	--
0.877	8E-4	0.877	0.0069	0.877	0.1211	--	--	--	--	--	--
0.878	8E-4	0.878	0.0069	0.878	0.1209	--	--	--	--	--	--
0.879	8E-4	0.879	0.0068	0.879	0.1207	--	--	--	--	--	--
0.88	8E-4	0.88	0.0068	0.88	0.1205	--	--	--	--	--	--
0.881	8E-4	0.881	0.0067	0.881	0.1201	--	--	--	--	--	--
0.882	8E-4	0.882	0.0066	0.882	0.1199	--	--	--	--	--	--
0.883	8E-4	0.883	0.0066	0.883	0.1197	--	--	--	--	--	--
0.884	8E-4	0.884	0.0066	0.884	0.119	--	--	--	--	--	--
0.885	8E-4	0.885	0.0066	0.885	0.1189	--	--	--	--	--	--
0.886	8E-4	0.886	0.0065	0.886	0.1188	--	--	--	--	--	--
0.887	8E-4	0.887	0.0065	0.887	0.1183	--	--	--	--	--	--
0.888	8E-4	0.888	0.0062	0.888	0.1183	--	--	--	--	--	--
0.889	8E-4	0.889	0.0062	0.889	0.118	--	--	--	--	--	--
0.89	8E-4	0.89	0.0062	0.89	0.1178	--	--	--	--	--	--
0.891	8E-4	0.891	0.0061	0.891	0.1177	--	--	--	--	--	--
0.892	8E-4	0.892	0.006	0.892	0.1174	--	--	--	--	--	--
0.893	8E-4	0.893	0.0059	0.893	0.1175	--	--	--	--	--	--
0.894	8E-4	0.894	0.0059	0.894	0.1173	--	--	--	--	--	--
0.895	7E-4	0.895	0.0059	0.895	0.1171	--	--	--	--	--	--
0.896	7E-4	0.896	0.0059	0.896	0.1168	--	--	--	--	--	--
0.897	7E-4	0.897	0.0059	0.897	0.1163	--	--	--	--	--	--
0.898	7E-4	0.898	0.0058	0.898	0.116	--	--	--	--	--	--
0.899	6E-4	0.899	0.0058	0.899	0.1156	--	--	--	--	--	--
0.9	6E-4	0.9	0.0057	0.9	0.1153	--	--	--	--	--	--
0.901	6E-4	0.901	0.0057	0.901	0.1146	--	--	--	--	--	--
0.902	6E-4	0.902	0.0055	0.902	0.1143	--	--	--	--	--	--
0.903	6E-4	0.903	0.0055	0.903	0.1143	--	--	--	--	--	--
0.904	5E-4	0.904	0.0055	0.904	0.1142	--	--	--	--	--	--
0.905	5E-4	0.905	0.0055	0.905	0.1141	--	--	--	--	--	--
0.906	5E-4	0.906	0.0054	0.906	0.1139	--	--	--	--	--	--
0.907	5E-4	0.907	0.0054	0.907	0.113	--	--	--	--	--	--
0.908	5E-4	0.908	0.0054	0.908	0.1124	--	--	--	--	--	--
0.909	5E-4	0.909	0.0054	0.909	0.1123	--	--	--	--	--	--
0.91	5E-4	0.91	0.0054	0.91	0.1124	--	--	--	--	--	--
0.911	5E-4	0.911	0.0054	0.911	0.1123	--	--	--	--	--	--
0.912	5E-4	0.912	0.0053	0.912	0.1119	--	--	--	--	--	--
0.913	4E-4	0.913	0.0053	0.913	0.1119	--	--	--	--	--	--
0.914	4E-4	0.914	0.0052	0.914	0.1114	--	--	--	--	--	--
0.915	4E-4	0.915	0.0052	0.915	0.1115	--	--	--	--	--	--
0.916	4E-4	0.916	0.0052	0.916	0.111	--	--	--	--	--	--
0.917	4E-4	0.917	0.0052	0.917	0.1107	--	--	--	--	--	--
0.918	4E-4	0.918	0.0051	0.918	0.1105	--	--	--	--	--	--
0.919	4E-4	0.919	0.0051	0.919	0.1104	--	--	--	--	--	--
0.92	4E-4	0.92	0.005	0.92	0.1098	--	--	--	--	--	--
0.921	4E-4	0.921	0.005	0.921	0.1098	--	--	--	--	--	--
0.922	4E-4	0.922	0.005	0.922	0.1096	--	--	--	--	--	--
0.923	4E-4	0.923	0.0049	0.923	0.1094	--	--	--	--	--	--
0.924	4E-4	0.924	0.0049	0.924	0.1095	--	--	--	--	--	--
0.925	4E-4	0.925	0.0048	0.925	0.1092	--	--	--	--	--	--
0.926	4E-4	0.926	0.0047	0.926	0.1089	--	--	--	--	--	--
0.927	4E-4	0.927	0.0047	0.927	0.1086	--	--	--	--	--	--
0.928	4E-4	0.928	0.0046	0.928	0.1083	--	--	--	--	--	--
0.929	4E-4	0.929	0.0046	0.929	0.108	--	--	--	--	--	--
0.93	4E-4	0.93	0.0046	0.93	0.108	--	--	--	--	--	--
0.931	4E-4	0.931	0.0046	0.931	0.1078	--	--	--	--	--	--
0.932	4E-4	0.932	0.0046	0.932	0.1074	--	--	--	--	--	--
0.933	4E-4	0.933	0.0047	0.933	0.107	--	--	--	--	--	--
0.934	4E-4	0.934	0.0047	0.934	0.107	--	--	--	--	--	--
0.935	4E-4	0.935	0.0047	0.935	0.1066	--	--	--	--	--	--
0.936	4E-4	0.936	0.0047	0.936	0.1066	--	--	--	--	--	--
0.937	4E-4	0.937	0.0047	0.937	0.1065	--	--	--	--	--	--
0.938	4E-4	0.938	0.0047	0.938	0.1061	--	--	--	--	--	--
0.939	4E-4	0.939	0.0046	0.939	0.1057	--	--	--	--	--	--
0.94	4E-4	0.94	0.0045	0.94	0.1055	--	--	--	--	--	--
0.941	4E-4	0.941	0.0045	0.941	0.105	--	--	--	--	--	--
0.942	4E-4	0.942	0.0045	0.942	0.1045	--	--	--	--	--	--
0.943	4E-4	0.943	0.0044	0.943	0.104	--	--	--	--	--	--
0.944	4E-4	0.944	0.0044	0.944	0.1039	--	--	--	--	--	--
0.945	4E-4	0.945	0.0044	0.945	0.1034	--	--	--	--	--	--
0.946	4E-4	0.946	0.0042	0.946	0.103	--	--	--	--	--	--
0.947	4E-4	0.947	0.0042	0.947	0.1028	--	--	--	--	--	--
0.948	3E-4	0.948	0.0041	0.948	0.1027	--	--	--	--	--	--
0.949	3E-4	0.949	0.004	0.949	0.1022	--	--	--	--	--	--
0.95	3E-4	0.95	0.0039	0.95	0.1014	--	--	--	--	--	--
0.951	3E-4	0.951	0.0039	0.951	0.1012	--	--	--	--	--	--
0.952	3E-4	0.952	0.0039	0.952	0.1012	--	--	--	--	--	--
0.953	3E-4	0.953	0.0039	0.953	0.101	--	--	--	--	--	--
0.954	3E-4	0.954	0.0038	0.954	0.1006	--	--	--	--	--	--
0.955	3E-4	0.955	0.0038	0.955	0.1007	--	--	--	--	--	--
0.956	3E-4	0.956	0.0038	0.956	0.1003	--	--	--	--	--	--
0.957	3E-4	0.957	0.0038	0.957	0.0998	--	--	--	--	--	--
0.958	3E-4	0.958	0.0039	0.958	0.0995	--	--	--	--	--	--
0.959	3E-4	0.959	0.0039	0.959	0.0993	--	--	--	--	--	--
0.96	3E-4	0.96	0.0039	0.96	0.099	--	--	--	--	--	--
0.961	3E-4	0.961	0.0039	0.961	0.0988	--	--	--	--	--	--
0.962	3E-4	0.962	0.0039	0.962	0.0988	--	--	--	--	--	--
0.963	3E-4	0.963	0.0039	0.963	0.0987	--	--	--	--	--	--
0.964	3E-4	0.964	0.0038	0.964	0.0983	--	--	--	--	--	--
0.965	3E-4	0.965	0.0038	0.965	0.0982	--	--	--	--	--	--
0.966	3E-4	0.966	0.0038	0.966	0.0976	--	--	--	--	--	--
0.967	3E-4	0.967	0.0037	0.967	0.0974	--	--	--	--	--	--
0.968	3E-4	0.968	0.0037	0.968	0.0973	--	--	--	--	--	--
0.969	3E-4	0.969	0.0037	0.969	0.097	--	--	--	--	--	--
0.97	3E-4	0.97	0.0037	0.97	0.097	--	--	--	--	--	--
0.971	3E-4	0.971	0.0037	0.971	0.0966	--	--	--	--	--	--
0.972	3E-4	0.972	0.0037	0.972	0.0963	--	--	--	--	--	--
0.973	3E-4	0.973	0.0037	0.973	0.0961	--	--	--	--	--	--
0.974	3E-4	0.974	0.0037	0.974	0.096	--	--	--	--	--	--
0.975	3E-4	0.975	0.0037	0.975	0.096	--	--	--	--	--	--
0.976	3E-4	0.976	0.0036	0.976	0.0957	--	--	--	--	--	--
0.977	3E-4	0.977	0.0035	0.977	0.0956	--	--	--	--	--	--
0.978	3E-4	0.978	0.0035	0.978	0.0953	--	--	--	--	--	--
0.979	3E-4	0.979	0.0035	0.979	0.0948	--	--	--	--	--	--
0.98	3E-4	0.98	0.0035	0.98	0.0949	--	--	--	--	--	--
0.981	3E-4	0.981	0.0035	0.981	0.0948	--	--	--	--	--	--
0.982	3E-4	0.982	0.0035	0.982	0.0947	--	--	--	--	--	--
0.983	3E-4	0.983	0.0035	0.983	0.0945	--	--	--	--	--	--
0.984	3E-4	0.984	0.0035	0.984	0.0942	--	--	--	--	--	--
0.985	3E-4	0.985	0.0034	0.985	0.0939	--	--	--	--	--	--
0.986	3E-4	0.986	0.0034	0.986	0.0937	--	--	--	--	--	--
0.987	3E-4	0.987	0.0034	0.987	0.0936	--	--	--	--	--	--
0.988	3E-4	0.988	0.0034	0.988	0.0934	--	--	--	--	--	--
0.989	3E-4	0.989	0.0034	0.989	0.0931	--	--	--	--	--	--
0.99	3E-4	0.99	0.0034	0.99	0.0931	--	--	--	--	--	--
0.991	3E-4	0.991	0.0034	0.991	0.093	--	--	--	--	--	--
0.992	3E-4	0.992	0.0034	0.992	0.0928	--	--	--	--	--	--
0.993	3E-4	0.993	0.0034	0.993	0.0926	--	--	--	--	--	--
0.994	3E-4	0.994	0.0034	0.994	0.0925	--	--	--	--	--	--
0.995	3E-4	0.995	0.0034	0.995	0.0924	--	--	--	--	--	--
0.996	3E-4	0.996	0.0034	0.996	0.092	--	--	--	--	--	--
0.997	3E-4	0.997	0.0034	0.997	0.0917	--	--	--	--	--	--
0.998	3E-4	0.998	0.0034	0.998	0.0913	--	--	--	--	--	--
0.999	3E-4	0.999	0.0034	0.999	0.091	--	--	--	--	--	--
1	3E-4	1	0.0034	1	0.0906	--	--	--	--	--	--
1.001	3E-4	1.001	0.0033	1.001	0.0901	--	--	--	--	--	--
1.002	3E-4	1.002	0.0032	1.002	0.0897	--	--	--	--	--	--
1.003	3E-4	1.003	0.0032	1.003	0.0893	--	--	--	--	--	--
1.004	3E-4	1.004	0.0031	1.004	0.0891	--	--	--	--	--	--
1.005	3E-4	1.005	0.0032	1.005	0.0889	--	--	--	--	--	--
1.006	3E-4	1.006	0.0032	1.006	0.0885	--	--	--	--	--	--
1.007	3E-4	1.007	0.0032	1.007	0.0886	--	--	--	--	--	--
1.008	3E-4	1.008	0.0032	1.008	0.0886	--	--	--	--	--	--
1.009	3E-4	1.009	0.0032	1.009	0.0883	--	--	--	--	--	--
1.01	3E-4	1.01	0.0032	1.01	0.0881	--	--	--	--	--	--
1.011	3E-4	1.011	0.0032	1.011	0.0876	--	--	--	--	--	--
1.012	3E-4	1.012	0.0032	1.012	0.0873	--	--	--	--	--	--
1.013	3E-4	1.013	0.0032	1.013	0.0872	--	--	--	--	--	--
1.014	3E-4	1.014	0.0031	1.014	0.0868	--	--	--	--	--	--
1.015	3E-4	1.015	0.0031	1.015	0.0867	--	--	--	--	--	--
1.016	3E-4	1.016	0.0032	1.016	0.0867	--	--	--	--	--	--
1.017	3E-4	1.017	0.0032	1.017	0.0865	--	--	--	--	--	--
1.018	3E-4	1.018	0.0032	1.018	0.0863	--	--	--	--	--	--
1.019	3E-4	1.019	0.0032	1.019	0.0863	--	--	--	--	--	--
1.02	3E-4	1.02	0.0032	1.02	0.086	--	--	--	--	--	--
1.021	3E-4	1.021	0.0032	1.021	0.0861	--	--	--	--	--	--
1.022	3E-4	1.022	0.0031	1.022	0.0859	--	--	--	--	--	--
1.023	3E-4	1.023	0.0031	1.023	0.0854	--	--	--	--	--	--
1.024	3E-4	1.024	0.003	1.024	0.0853	--	--	--	--	--	--
1.025	3E-4	1.025	0.003	1.025	0.0852	--	--	--	--	--	--
1.026	3E-4	1.026	0.003	1.026	0.0855	--	--	--	--	--	--
1.027	3E-4	1.027	0.0029	1.027	0.0853	--	--	--	--	--	--
1.028	3E-4	1.028	0.0029	1.028	0.0853	--	--	--	--	--	--
1.029	3E-4	1.029	0.0028	1.029	0.085	--	--	--	--	--	--
1.03	3E-4	1.03	0.0027	1.03	0.0843	--	--	--	--	--	--
1.031	3E-4	1.031	0.0027	1.031	0.0839	--	--	--	--	--	--
1.032	3E-4	1.032	0.0027	1.032	0.0835	--	--	--	--	--	--
1.033	3E-4	1.033	0.0026	1.033	0.0838	--	--	--	--	--	--
1.034	3E-4	1.034	0.0026	1.034	0.0834	--	--	--	--	--	--
1.035	3E-4	1.035	0.0026	1.035	0.0832	--	--	--	--	--	--
1.036	3E-4	1.036	0.0025	1.036	0.0832	--	--	--	--	--	--
1.037	3E-4	1.037	0.0025	1.037	0.0833	--	--	--	--	--	--
1.038	3E-4	1.038	0.0025	1.038	0.0831	--	--	--	--	--	--
1.039	3E-4	1.039	0.0024	1.039	0.0829	--	--	--	--	--	--
1.04	3E-4	1.04	0.0024	1.04	0.0827	--	--	--	--	--	--
1.041	3E-4	1.041	0.0024	1.041	0.0823	--	--	--	--	--	--
1.042	3E-4	1.042	0.0024	1.042	0.0819	--	--	--	--	--	--
1.043	3E-4	1.043	0.0024	1.043	0.0818	--	--	--	--	--	--
1.044	3E-4	1.044	0.0024	1.044	0.0816	--	--	--	--	--	--
1.045	3E-4	1.045	0.0024	1.045	0.0817	--	--	--	--	--	--
1.046	3E-4	1.046	0.0023	1.046	0.0813	--	--	--	--	--	--
1.047	2E-4	1.047	0.0023	1.047	0.0813	--	--	--	--	--	--
1.048	2E-4	1.048	0.0023	1.048	0.0812	--	--	--	--	--	--
1.049	2E-4	1.049	0.0023	1.049	0.0811	--	--	--	--	--	--
1.05	2E-4	1.05	0.0023	1.05	0.081	--	--	--	--	--	--
1.051	2E-4	1.051	0.0023	1.051	0.0805	--	--	--	--	--	--
1.052	2E-4	1.052	0.0023	1.052	0.0802	--	--	--	--	--	--
1.053	2E-4	1.053	0.0023	1.053	0.0797	--	--	--	--	--	--
1.054	2E-4	1.054	0.0022	1.054	0.0796	--	--	--	--	--	--
1.055	2E-4	1.055	0.0021	1.055	0.0795	--	--	--	--	--	--
1.056	2E-4	1.056	0.0021	1.056	0.0793	--	--	--	--	--	--
1.057	2E-4	1.057	0.0021	1.057	0.0794	--	--	--	--	--	--
1.058	2E-4	1.058	0.0021	1.058	0.0795	--	--	--	--	--	--
1.059	2E-4	1.059	0.0021	1.059	0.079	--	--	--	--	--	--
1.06	2E-4	1.06	0.0021	1.06	0.0791	--	--	--	--	--	--
1.061	2E-4	1.061	0.0021	1.061	0.079	--	--	--	--	--	--
1.062	2E-4	1.062	0.002	1.062	0.0788	--	--	--	--	--	--
1.063	2E-4	1.063	0.002	1.063	0.0785	--	--	--	--	--	--
1.064	2E-4	1.064	0.002	1.064	0.0783	--	--	--	--	--	--
1.065	2E-4	1.065	0.002	1.065	0.0778	--	--	--	--	--	--
1.066	2E-4	1.066	0.0019	1.066	0.078	--	--	--	--	--	--
1.067	2E-4	1.067	0.0019	1.067	0.0778	--	--	--	--	--	--
1.068	2E-4	1.068	0.0019	1.068	0.0778	--	--	--	--	--	--
1.069	2E-4	1.069	0.0018	1.069	0.0775	--	--	--	--	--	--
1.07	1E-4	1.07	0.0018	1.07	0.0775	--	--	--	--	--	--
1.071	1E-4	1.071	0.0018	1.071	0.0774	--	--	--	--	--	--
1.072	1E-4	1.072	0.0018	1.072	0.0771	--	--	--	--	--	--
1.073	1E-4	1.073	0.0018	1.073	0.0771	--	--	--	--	--	--
1.074	1E-4	1.074	0.0019	1.074	0.077	--	--	--	--	--	--
1.075	1E-4	1.075	0.0019	1.075	0.0769	--	--	--	--	--	--
1.076	1E-4	1.076	0.0019	1.076	0.0766	--	--	--	--	--	--
1.077	1E-4	1.077	0.0019	1.077	0.0763	--	--	--	--	--	--
1.078	1E-4	1.078	0.0019	1.078	0.076	--	--	--	--	--	--
1.079	1E-4	1.079	0.0019	1.079	0.076	--	--	--	--	--	--
1.08	1E-4	1.08	0.0019	1.08	0.0758	--	--	--	--	--	--
1.081	1E-4	1.081	0.0019	1.081	0.0754	--	--	--	--	--	--
1.082	1E-4	1.082	0.0019	1.082	0.0754	--	--	--	--	--	--
1.083	1E-4	1.083	0.0017	1.083	0.0754	--	--	--	--	--	--
1.084	1E-4	1.084	0.0017	1.084	0.0756	--	--	--	--	--	--
1.085	1E-4	1.085	0.0017	1.085	0.0755	--	--	--	--	--	--
1.086	1E-4	1.086	0.0017	1.086	0.0754	--	--	--	--	--	--
1.087	1E-4	1.087	0.0017	1.087	0.0753	--	--	--	--	--	--
1.088	1E-4	1.088	0.0017	1.088	0.0751	--	--	--	--	--	--
1.089	1E-4	1.089	0.0017	1.089	0.0751	--	--	--	--	--	--
1.09	1E-4	1.09	0.0017	1.09	0.0749	--	--	--	--	--	--
1.091	1E-4	1.091	0.0017	1.091	0.0747	--	--	--	--	--	--
1.092	1E-4	1.092	0.0017	1.092	0.0742	--	--	--	--	--	--
1.093	1E-4	1.093	0.0017	1.093	0.0742	--	--	--	--	--	--
1.094	1E-4	1.094	0.0017	1.094	0.0743	--	--	--	--	--	--
1.095	1E-4	1.095	0.0017	1.095	0.0738	--	--	--	--	--	--
1.096	1E-4	1.096	0.0017	1.096	0.0735	--	--	--	--	--	--
1.097	1E-4	1.097	0.0017	1.097	0.0735	--	--	--	--	--	--
1.098	1E-4	1.098	0.0017	1.098	0.0734	--	--	--	--	--	--
1.099	1E-4	1.099	0.0017	1.099	0.073	--	--	--	--	--	--
1.1	1E-4	1.1	0.0017	1.1	0.0731	--	--	--	--	--	--
1.101	1E-4	1.101	0.0017	1.101	0.0731	--	--	--	--	--	--
1.102	1E-4	1.102	0.0017	1.102	0.0731	--	--	--	--	--	--
1.103	1E-4	1.103	0.0017	1.103	0.0728	--	--	--	--	--	--
1.104	1E-4	1.104	0.0017	1.104	0.0728	--	--	--	--	--	--
1.105	1E-4	1.105	0.0017	1.105	0.0728	--	--	--	--	--	--
1.106	1E-4	1.106	0.0017	1.106	0.0725	--	--	--	--	--	--
1.107	1E-4	1.107	0.0017	1.107	0.0726	--	--	--	--	--	--
1.108	1E-4	1.108	0.0017	1.108	0.0724	--	--	--	--	--	--
1.109	1E-4	1.109	0.0017	1.109	0.0722	--	--	--	--	--	--
1.11	1E-4	1.11	0.0017	1.11	0.0721	--	--	--	--	--	--
1.111	1E-4	1.111	0.0017	1.111	0.0721	--	--	--	--	--	--
1.112	1E-4	1.112	0.0017	1.112	0.072	--	--	--	--	--	--
1.113	1E-4	1.113	0.0017	1.113	0.0716	--	--	--	--	--	--
1.114	1E-4	1.114	0.0017	1.114	0.0717	--	--	--	--	--	--
1.115	1E-4	1.115	0.0017	1.115	0.0715	--	--	--	--	--	--
1.116	1E-4	1.116	0.0017	1.116	0.0711	--	--	--	--	--	--
1.117	1E-4	1.117	0.0017	1.117	0.0708	--	--	--	--	--	--
1.118	1E-4	1.118	0.0017	1.118	0.0706	--	--	--	--	--	--
1.119	1E-4	1.119	0.0017	1.119	0.0705	--	--	--	--	--	--
1.12	1E-4	1.12	0.0017	1.12	0.0704	--	--	--	--	--	--
1.121	1E-4	1.121	0.0017	1.121	0.0701	--	--	--	--	--	--
1.122	1E-4	1.122	0.0017	1.122	0.0698	--	--	--	--	--	--
1.123	1E-4	1.123	0.0017	1.123	0.0697	--	--	--	--	--	--
1.124	1E-4	1.124	0.0017	1.124	0.0697	--	--	--	--	--	--
1.125	1E-4	1.125	0.0017	1.125	0.0698	--	--	--	--	--	--
1.126	1E-4	1.126	0.0017	1.126	0.0697	--	--	--	--	--	--
1.127	1E-4	1.127	0.0017	1.127	0.0693	--	--	--	--	--	--
1.128	1E-4	1.128	0.0017	1.128	0.0691	--	--	--	--	--	--
1.129	1E-4	1.129	0.0017	1.129	0.0689	--	--	--	--	--	--
1.13	1E-4	1.13	0.0017	1.13	0.0689	--	--	--	--	--	--
1.131	1E-4	1.131	0.0017	1.131	0.0686	--	--	--	--	--	--
1.132	1E-4	1.132	0.0017	1.132	0.0686	--	--	--	--	--	--
1.133	1E-4	1.133	0.0018	1.133	0.0682	--	--	--	--	--	--
1.134	1E-4	1.134	0.0018	1.134	0.0683	--	--	--	--	--	--
1.135	0	1.135	0.0018	1.135	0.0682	--	--	--	--	--	--
1.136	0	1.136	0.0018	1.136	0.0682	--	--	--	--	--	--
1.137	0	1.137	0.0018	1.137	0.0679	--	--	--	--	--	--
1.138	0	1.138	0.0018	1.138	0.0675	--	--	--	--	--	--
1.139	0	1.139	0.0018	1.139	0.0676	--	--	--	--	--	--
1.14	0	1.14	0.0018	1.14	0.0676	--	--	--	--	--	--
1.141	0	1.141	0.0018	1.141	0.0672	--	--	--	--	--	--
1.142	0	1.142	0.0017	1.142	0.0672	--	--	--	--	--	--
1.143	0	1.143	0.0017	1.143	0.0668	--	--	--	--	--	--
1.144	0	1.144	0.0017	1.144	0.0665	--	--	--	--	--	--
1.145	0	1.145	0.0017	1.145	0.0664	--	--	--	--	--	--
1.146	0	1.146	0.0017	1.146	0.0659	--	--	--	--	--	--
1.147	0	1.147	0.0017	1.147	0.0659	--	--	--	--	--	--
1.148	0	1.148	0.0017	1.148	0.0659	--	--	--	--	--	--
1.149	0	1.149	0.0017	1.149	0.0661	--	--	--	--	--	--
1.15	0	1.15	0.0017	1.15	0.0661	--	--	--	--	--	--
1.151	0	1.151	0.0017	1.151	0.0661	--	--	--	--	--	--
1.152	0	1.152	0.0017	1.152	0.0658	--	--	--	--	--	--
1.153	0	1.153	0.0016	1.153	0.0655	--	--	--	--	--	--
1.154	0	1.154	0.0016	1.154	0.0653	--	--	--	--	--	--
1.155	0	1.155	0.0016	1.155	0.0652	--	--	--	--	--	--
1.156	0	1.156	0.0016	1.156	0.0649	--	--	--	--	--	--
1.157	0	1.157	0.0016	1.157	0.0648	--	--	--	--	--	--
1.158	0	1.158	0.0016	1.158	0.0647	--	--	--	--	--	--
1.159	0	1.159	0.0017	1.159	0.0644	--	--	--	--	--	--
1.16	0	1.16	0.0017	1.16	0.0644	--	--	--	--	--	--
1.161	0	1.161	0.0017	1.161	0.0642	--	--	--	--	--	--
1.162	0	1.162	0.0018	1.162	0.0642	--	--	--	--	--	--
1.163	0	1.163	0.0018	1.163	0.0642	--	--	--	--	--	--
1.164	0	1.164	0.0017	1.164	0.064	--	--	--	--	--	--
1.165	0	1.165	0.0017	1.165	0.0641	--	--	--	--	--	--
1.166	0	1.166	0.0017	1.166	0.064	--	--	--	--	--	--
1.167	0	1.167	0.0017	1.167	0.0638	--	--	--	--	--	--
1.168	0	1.168	0.0017	1.168	0.0636	--	--	--	--	--	--
1.169	0	1.169	0.0017	1.169	0.0634	--	--	--	--	--	--
1.17	0	1.17	0.0017	1.17	0.0632	--	--	--	--	--	--
1.171	0	1.171	0.0017	1.171	0.0632	--	--	--	--	--	--
1.172	0	1.172	0.0017	1.172	0.0629	--	--	--	--	--	--
1.173	0	1.173	0.0017	1.173	0.0625	--	--	--	--	--	--
1.174	0	1.174	0.0016	1.174	0.0622	--	--	--	--	--	--
1.175	0	1.175	0.0016	1.175	0.0619	--	--	--	--	--	--
1.176	0	1.176	0.0016	1.176	0.0619	--	--	--	--	--	--
1.177	0	1.177	0.0016	1.177	0.0617	--	--	--	--	--	--
1.178	0	1.178	0.0016	1.178	0.0617	--	--	--	--	--	--
1.179	0	1.179	0.0016	1.179	0.0614	--	--	--	--	--	--
1.18	0	1.18	0.0016	1.18	0.0615	--	--	--	--	--	--
1.181	0	1.181	0.0016	1.181	0.0613	--	--	--	--	--	--
1.182	0	1.182	0.0016	1.182	0.0613	--	--	--	--	--	--
1.183	0	1.183	0.0016	1.183	0.0613	--	--	--	--	--	--
1.184	0	1.184	0.0016	1.184	0.0612	--	--	--	--	--	--
1.185	0	1.185	0.0016	1.185	0.061	--	--	--	--	--	--
1.186	0	1.186	0.0016	1.186	0.0609	--	--	--	--	--	--
1.187	0	1.187	0.0016	1.187	0.0608	--	--	--	--	--	--
1.188	0	1.188	0.0016	1.188	0.0607	--	--	--	--	--	--
1.189	0	1.189	0.0015	1.189	0.0607	--	--	--	--	--	--
1.19	0	1.19	0.0015	1.19	0.0605	--	--	--	--	--	--
1.191	0	1.191	0.0014	1.191	0.0603	--	--	--	--	--	--
1.192	0	1.192	0.0014	1.192	0.0602	--	--	--	--	--	--
1.193	0	1.193	0.0014	1.193	0.0596	--	--	--	--	--	--
1.194	0	1.194	0.0014	1.194	0.0594	--	--	--	--	--	--
1.195	0	1.195	0.0014	1.195	0.0594	--	--	--	--	--	--
1.196	0	1.196	0.0014	1.196	0.0594	--	--	--	--	--	--
1.197	0	1.197	0.0014	1.197	0.0594	--	--	--	--	--	--
1.198	0	1.198	0.0014	1.198	0.0592	--	--	--	--	--	--
1.199	0	1.199	0.0014	1.199	0.0592	--	--	--	--	--	--
1.2	0	1.2	0.0014	1.2	0.0591	--	--	--	--	--	--
1.201	0	1.201	0.0014	1.201	0.059	--	--	--	--	--	--
1.202	0	1.202	0.0014	1.202	0.059	--	--	--	--	--	--
1.203	0	1.203	0.0014	1.203	0.059	--	--	--	--	--	--
1.204	0	1.204	0.0014	1.204	0.0588	--	--	--	--	--	--
1.205	0	1.205	0.0014	1.205	0.0586	--	--	--	--	--	--
1.206	0	1.206	0.0014	1.206	0.0584	--	--	--	--	--	--
1.207	0	1.207	0.0014	1.207	0.0584	--	--	--	--	--	--
1.208	0	1.208	0.0014	1.208	0.0583	--	--	--	--	--	--
1.209	0	1.209	0.0014	1.209	0.0582	--	--	--	--	--	--
1.21	0	1.21	0.0014	1.21	0.0581	--	--	--	--	--	--
1.211	0	1.211	0.0014	1.211	0.0581	--	--	--	--	--	--
1.212	0	1.212	0.0014	1.212	0.0581	--	--	--	--	--	--
1.213	0	1.213	0.0014	1.213	0.0581	--	--	--	--	--	--
1.214	0	1.214	0.0014	1.214	0.058	--	--	--	--	--	--
1.215	0	1.215	0.0013	1.215	0.0578	--	--	--	--	--	--
1.216	0	1.216	0.0013	1.216	0.0577	--	--	--	--	--	--
1.217	0	1.217	0.0013	1.217	0.0577	--	--	--	--	--	--
1.218	0	1.218	0.0013	1.218	0.0575	--	--	--	--	--	--
1.219	0	1.219	0.0013	1.219	0.0572	--	--	--	--	--	--
1.22	0	1.22	0.0013	1.22	0.0572	--	--	--	--	--	--
1.221	0	1.221	0.0013	1.221	0.0569	--	--	--	--	--	--
1.222	0	1.222	0.0013	1.222	0.0566	--	--	--	--	--	--
1.223	0	1.223	0.0013	1.223	0.0567	--	--	--	--	--	--
1.224	0	1.224	0.0013	1.224	0.0564	--	--	--	--	--	--
1.225	0	1.225	0.0013	1.225	0.0564	--	--	--	--	--	--
1.226	0	1.226	0.0013	1.226	0.0563	--	--	--	--	--	--
1.227	0	1.227	0.0013	1.227	0.0562	--	--	--	--	--	--
1.228	0	1.228	0.0012	1.228	0.0559	--	--	--	--	--	--
1.229	0	1.229	0.0012	1.229	0.056	--	--	--	--	--	--
1.23	0	1.23	0.0012	1.23	0.0558	--	--	--	--	--	--
1.231	0	1.231	0.0012	1.231	0.0556	--	--	--	--	--	--
1.232	0	1.232	0.0012	1.232	0.0555	--	--	--	--	--	--
1.233	0	1.233	0.0012	1.233	0.0553	--	--	--	--	--	--
1.234	0	1.234	0.0012	1.234	0.055	--	--	--	--	--	--
1.235	0	1.235	0.0012	1.235	0.0547	--	--	--	--	--	--
1.236	0	1.236	0.0012	1.236	0.0545	--	--	--	--	--	--
1.237	0	1.237	0.0012	1.237	0.0539	--	--	--	--	--	--
1.238	0	1.238	0.0012	1.238	0.0539	--	--	--	--	--	--
1.239	0	1.239	0.0012	1.239	0.0536	--	--	--	--	--	--
1.24	0	1.24	0.0011	1.24	0.0531	--	--	--	--	--	--
1.241	0	1.241	0.0011	1.241	0.0529	--	--	--	--	--	--
1.242	0	1.242	0.0011	1.242	0.0528	--	--	--	--	--	--
1.243	0	1.243	0.0011	1.243	0.0528	--	--	--	--	--	--
1.244	0	1.244	0.0011	1.244	0.0526	--	--	--	--	--	--
1.245	0	1.245	0.0011	1.245	0.0529	--	--	--	--	--	--
1.246	0	1.246	0.0011	1.246	0.0528	--	--	--	--	--	--
1.247	0	1.247	1E-3	1.247	0.0528	--	--	--	--	--	--
1.248	0	1.248	9E-4	1.248	0.0527	--	--	--	--	--	--
1.249	0	1.249	9E-4	1.249	0.0525	--	--	--	--	--	--
1.25	0	1.25	9E-4	1.25	0.0522	--	--	--	--	--	--
1.251	0	1.251	9E-4	1.251	0.0519	--	--	--	--	--	--
1.252	0	1.252	9E-4	1.252	0.0518	--	--	--	--	--	--
1.253	0	1.253	9E-4	1.253	0.0517	--	--	--	--	--	--
1.254	0	1.254	9E-4	1.254	0.0516	--	--	--	--	--	--
1.255	0	1.255	9E-4	1.255	0.0515	--	--	--	--	--	--
1.256	0	1.256	9E-4	1.256	0.0514	--	--	--	--	--	--
1.257	0	1.257	9E-4	1.257	0.0513	--	--	--	--	--	--
1.258	0	1.258	9E-4	1.258	0.0513	--	--	--	--	--	--
1.259	0	1.259	9E-4	1.259	0.0513	--	--	--	--	--	--
1.26	0	1.26	9E-4	1.26	0.0513	--	--	--	--	--	--
1.261	0	1.261	9E-4	1.261	0.051	--	--	--	--	--	--
1.262	0	1.262	9E-4	1.262	0.0509	--	--	--	--	--	--
1.263	0	1.263	9E-4	1.263	0.0509	--	--	--	--	--	--
1.264	0	1.264	9E-4	1.264	0.0508	--	--	--	--	--	--
1.265	0	1.265	9E-4	1.265	0.0506	--	--	--	--	--	--
1.266	0	1.266	9E-4	1.266	0.0507	--	--	--	--	--	--
1.267	0	1.267	1E-3	1.267	0.0507	--	--	--	--	--	--
1.268	0	1.268	1E-3	1.268	0.0504	--	--	--	--	--	--
1.269	0	1.269	1E-3	1.269	0.0502	--	--	--	--	--	--
1.27	0	1.27	1E-3	1.27	0.0501	--	--	--	--	--	--
1.271	0	1.271	1E-3	1.271	0.05	--	--	--	--	--	--
1.272	0	1.272	1E-3	1.272	0.0498	--	--	--	--	--	--
1.273	0	1.273	1E-3	1.273	0.0496	--	--	--	--	--	--
1.274	0	1.274	1E-3	1.274	0.0496	--	--	--	--	--	--
1.275	0	1.275	1E-3	1.275	0.0496	--	--	--	--	--	--
1.276	0	1.276	1E-3	1.276	0.0495	--	--	--	--	--	--
1.277	0	1.277	1E-3	1.277	0.0493	--	--	--	--	--	--
1.278	0	1.278	1E-3	1.278	0.0492	--	--	--	--	--	--
1.279	0	1.279	1E-3	1.279	0.0489	--	--	--	--	--	--
1.28	0	1.28	1E-3	1.28	0.0487	--	--	--	--	--	--
1.281	0	1.281	1E-3	1.281	0.0487	--	--	--	--	--	--
1.282	0	1.282	1E-3	1.282	0.0486	--	--	--	--	--	--
1.283	0	1.283	1E-3	1.283	0.0486	--	--	--	--	--	--
1.284	0	1.284	0.0011	1.284	0.0482	--	--	--	--	--	--
1.285	0	1.285	0.0011	1.285	0.0481	--	--	--	--	--	--
1.286	0	1.286	0.0011	1.286	0.0478	--	--	--	--	--	--
1.287	0	1.287	0.0011	1.287	0.0476	--	--	--	--	--	--
1.288	0	1.288	0.0011	1.288	0.0475	--	--	--	--	--	--
1.289	0	1.289	0.0011	1.289	0.0476	--	--	--	--	--	--
1.29	0	1.29	0.0011	1.29	0.0474	--	--	--	--	--	--
1.291	0	1.291	0.0011	1.291	0.0471	--	--	--	--	--	--
1.292	0	1.292	0.0011	1.292	0.047	--	--	--	--	--	--
1.293	0	1.293	0.0011	1.293	0.047	--	--	--	--	--	--
1.294	0	1.294	0.0012	1.294	0.0467	--	--	--	--	--	--
1.295	0	1.295	0.0012	1.295	0.0464	--	--	--	--	--	--
1.296	0	1.296	0.0012	1.296	0.0463	--	--	--	--	--	--
1.297	0	1.297	0.0012	1.297	0.0462	--	--	--	--	--	--
1.298	0	1.298	0.0012	1.298	0.046	--	--	--	--	--	--
1.299	0	1.299	0.0012	1.299	0.0458	--	--	--	--	--	--
1.3	0	1.3	0.0012	1.3	0.0459	--	--	--	--	--	--
1.301	0	1.301	0.0012	1.301	0.0457	--	--	--	--	--	--
1.302	0	1.302	0.0012	1.302	0.0455	--	--	--	--	--	--
1.303	0	1.303	0.0012	1.303	0.0453	--	--	--	--	--	--
1.304	0	1.304	0.0012	1.304	0.0447	--	--	--	--	--	--
1.305	0	1.305	0.0012	1.305	0.0446	--	--	--	--	--	--
1.306	0	1.306	0.0012	1.306	0.0445	--	--	--	--	--	--
1.307	0	1.307	0.0012	1.307	0.0442	--	--	--	--	--	--
1.308	0	1.308	0.0012	1.308	0.0443	--	--	--	--	--	--
1.309	0	1.309	0.0012	1.309	0.0444	--	--	--	--	--	--
1.31	0	1.31	0.0012	1.31	0.0443	--	--	--	--	--	--
1.311	0	1.311	0.0012	1.311	0.0442	--	--	--	--	--	--
1.312	0	1.312	0.0013	1.312	0.0442	--	--	--	--	--	--
1.313	0	1.313	0.0013	1.313	0.0442	--	--	--	--	--	--
1.314	0	1.314	0.0013	1.314	0.044	--	--	--	--	--	--
1.315	0	1.315	0.0012	1.315	0.044	--	--	--	--	--	--
1.316	0	1.316	0.0012	1.316	0.0441	--	--	--	--	--	--
1.317	0	1.317	0.0012	1.317	0.0442	--	--	--	--	--	--
1.318	0	1.318	0.0011	1.318	0.0443	--	--	--	--	--	--
1.319	0	1.319	0.0011	1.319	0.0441	--	--	--	--	--	--
1.32	0	1.32	0.0011	1.32	0.0439	--	--	--	--	--	--
1.321	0	1.321	0.0011	1.321	0.0438	--	--	--	--	--	--
1.322	0	1.322	0.0011	1.322	0.0436	--	--	--	--	--	--
1.323	0	1.323	0.0011	1.323	0.0436	--	--	--	--	--	--
1.324	0	1.324	0.0011	1.324	0.0435	--	--	--	--	--	--
1.325	0	1.325	0.0011	1.325	0.0434	--	--	--	--	--	--
1.326	0	1.326	0.0011	1.326	0.0434	--	--	--	--	--	--
1.327	0	1.327	0.0011	1.327	0.0432	--	--	--	--	--	--
1.328	0	1.328	0.0011	1.328	0.043	--	--	--	--	--	--
1.329	0	1.329	0.0011	1.329	0.043	--	--	--	--	--	--
1.33	0	1.33	0.0011	1.33	0.0427	--	--	--	--	--	--
1.331	0	1.331	0.0011	1.331	0.0427	--	--	--	--	--	--
1.332	0	1.332	0.0011	1.332	0.0427	--	--	--	--	--	--
1.333	0	1.333	0.0011	1.333	0.0426	--	--	--	--	--	--
1.334	0	1.334	0.0011	1.334	0.0426	--	--	--	--	--	--
1.335	0	1.335	0.0011	1.335	0.0424	--	--	--	--	--	--
1.336	0	1.336	0.0011	1.336	0.0421	--	--	--	--	--	--
1.337	0	1.337	0.0011	1.337	0.042	--	--	--	--	--	--
1.338	0	1.338	0.0011	1.338	0.0418	--	--	--	--	--	--
1.339	0	1.339	0.0011	1.339	0.0417	--	--	--	--	--	--
1.34	0	1.34	0.0011	1.34	0.0417	--	--	--	--	--	--
1.341	0	1.341	1E-3	1.341	0.0417	--	--	--	--	--	--
1.342	0	1.342	1E-3	1.342	0.0416	--	--	--	--	--	--
1.343	0	1.343	1E-3	1.343	0.0417	--	--	--	--	--	--
1.344	0	1.344	1E-3	1.344	0.0418	--	--	--	--	--	--
1.345	0	1.345	1E-3	1.345	0.0418	--	--	--	--	--	--
1.346	0	1.346	1E-3	1.346	0.0415	--	--	--	--	--	--
1.347	0	1.347	1E-3	1.347	0.0414	--	--	--	--	--	--
1.348	0	1.348	1E-3	1.348	0.0414	--	--	--	--	--	--
1.349	0	1.349	1E-3	1.349	0.0411	--	--	--	--	--	--
1.35	0	1.35	1E-3	1.35	0.0411	--	--	--	--	--	--
1.351	0	1.351	1E-3	1.351	0.0411	--	--	--	--	--	--
1.352	0	1.352	1E-3	1.352	0.0409	--	--	--	--	--	--
1.353	0	1.353	1E-3	1.353	0.0409	--	--	--	--	--	--
1.354	0	1.354	1E-3	1.354	0.0409	--	--	--	--	--	--
1.355	0	1.355	1E-3	1.355	0.0406	--	--	--	--	--	--
1.356	0	1.356	1E-3	1.356	0.0405	--	--	--	--	--	--
1.357	0	1.357	1E-3	1.357	0.0404	--	--	--	--	--	--
1.358	0	1.358	1E-3	1.358	0.0403	--	--	--	--	--	--
1.359	0	1.359	1E-3	1.359	0.0402	--	--	--	--	--	--
1.36	0	1.36	1E-3	1.36	0.04	--	--	--	--	--	--
1.361	0	1.361	1E-3	1.361	0.0401	--	--	--	--	--	--
1.362	0	1.362	9E-4	1.362	0.0401	--	--	--	--	--	--
1.363	0	1.363	9E-4	1.363	0.0401	--	--	--	--	--	--
1.364	0	1.364	9E-4	1.364	0.04	--	--	--	--	--	--
1.365	0	1.365	9E-4	1.365	0.0399	--	--	--	--	--	--
1.366	0	1.366	9E-4	1.366	0.0397	--	--	--	--	--	--
1.367	0	1.367	8E-4	1.367	0.0396	--	--	--	--	--	--
1.368	0	1.368	8E-4	1.368	0.0394	--	--	--	--	--	--
1.369	0	1.369	8E-4	1.369	0.0393	--	--	--	--	--	--
1.37	0	1.37	8E-4	1.37	0.0391	--	--	--	--	--	--
1.371	0	1.371	8E-4	1.371	0.0391	--	--	--	--	--	--
1.372	0	1.372	8E-4	1.372	0.0391	--	--	--	--	--	--
1.373	0	1.373	8E-4	1.373	0.0388	--	--	--	--	--	--
1.374	0	1.374	8E-4	1.374	0.0385	--	--	--	--	--	--
1.375	0	1.375	8E-4	1.375	0.0384	--	--	--	--	--	--
1.376	0	1.376	8E-4	1.376	0.0381	--	--	--	--	--	--
1.377	0	1.377	7E-4	1.377	0.0383	--	--	--	--	--	--
1.378	0	1.378	7E-4	1.378	0.0384	--	--	--	--	--	--
1.379	0	1.379	7E-4	1.379	0.0383	--	--	--	--	--	--
1.38	0	1.38	7E-4	1.38	0.0383	--	--	--	--	--	--
1.381	0	1.381	7E-4	1.381	0.038	--	--	--	--	--	--
1.382	0	1.382	7E-4	1.382	0.0379	--	--	--	--	--	--
1.383	0	1.383	7E-4	1.383	0.038	--	--	--	--	--	--
1.384	0	1.384	7E-4	1.384	0.0378	--	--	--	--	--	--
1.385	0	1.385	7E-4	1.385	0.0381	--	--	--	--	--	--
1.386	0	1.386	7E-4	1.386	0.038	--	--	--	--	--	--
1.387	0	1.387	6E-4	1.387	0.0381	--	--	--	--	--	--
1.388	0	1.388	6E-4	1.388	0.0379	--	--	--	--	--	--
1.389	0	1.389	6E-4	1.389	0.0377	--	--	--	--	--	--
1.39	0	1.39	6E-4	1.39	0.0376	--	--	--	--	--	--
1.391	0	1.391	6E-4	1.391	0.0376	--	--	--	--	--	--
1.392	0	1.392	6E-4	1.392	0.0377	--	--	--	--	--	--
1.393	0	1.393	6E-4	1.393	0.0375	--	--	--	--	--	--
1.394	0	1.394	6E-4	1.394	0.0374	--	--	--	--	--	--
1.395	0	1.395	6E-4	1.395	0.0374	--	--	--	--	--	--
1.396	0	1.396	6E-4	1.396	0.0372	--	--	--	--	--	--
1.397	0	1.397	6E-4	1.397	0.0371	--	--	--	--	--	--
1.398	0	1.398	6E-4	1.398	0.0372	--	--	--	--	--	--
1.399	0	1.399	6E-4	1.399	0.0371	--	--	--	--	--	--
1.4	0	1.4	6E-4	1.4	0.0371	--	--	--	--	--	--
1.401	0	1.401	6E-4	1.401	0.037	--	--	--	--	--	--
1.402	0	1.402	6E-4	1.402	0.0369	--	--	--	--	--	--
1.403	0	1.403	6E-4	1.403	0.0368	--	--	--	--	--	--
1.404	0	1.404	6E-4	1.404	0.0367	--	--	--	--	--	--
1.405	0	1.405	6E-4	1.405	0.0365	--	--	--	--	--	--
1.406	0	1.406	6E-4	1.406	0.0365	--	--	--	--	--	--
1.407	0	1.407	6E-4	1.407	0.0363	--	--	--	--	--	--
1.408	0	1.408	6E-4	1.408	0.0363	--	--	--	--	--	--
1.409	0	1.409	6E-4	1.409	0.0361	--	--	--	--	--	--
1.41	0	1.41	6E-4	1.41	0.036	--	--	--	--	--	--
1.411	0	1.411	6E-4	1.411	0.036	--	--	--	--	--	--
1.412	0	1.412	6E-4	1.412	0.0361	--	--	--	--	--	--
1.413	0	1.413	6E-4	1.413	0.036	--	--	--	--	--	--
1.414	0	1.414	6E-4	1.414	0.0359	--	--	--	--	--	--
1.415	0	1.415	6E-4	1.415	0.0361	--	--	--	--	--	--
1.416	0	1.416	6E-4	1.416	0.036	--	--	--	--	--	--
1.417	0	1.417	6E-4	1.417	0.0361	--	--	--	--	--	--
1.418	0	1.418	6E-4	1.418	0.0362	--	--	--	--	--	--
1.419	0	1.419	6E-4	1.419	0.0362	--	--	--	--	--	--
1.42	0	1.42	6E-4	1.42	0.0361	--	--	--	--	--	--
1.421	0	1.421	6E-4	1.421	0.036	--	--	--	--	--	--
1.422	0	1.422	6E-4	1.422	0.0358	--	--	--	--	--	--
1.423	0	1.423	6E-4	1.423	0.0357	--	--	--	--	--	--
1.424	0	1.424	6E-4	1.424	0.0356	--	--	--	--	--	--
1.425	0	1.425	6E-4	1.425	0.0356	--	--	--	--	--	--
1.426	0	1.426	6E-4	1.426	0.0355	--	--	--	--	--	--
1.427	0	1.427	6E-4	1.427	0.0354	--	--	--	--	--	--
1.428	0	1.428	6E-4	1.428	0.0352	--	--	--	--	--	--
1.429	0	1.429	6E-4	1.429	0.0353	--	--	--	--	--	--
1.43	0	1.43	6E-4	1.43	0.0352	--	--	--	--	--	--
1.431	0	1.431	6E-4	1.431	0.0351	--	--	--	--	--	--
1.432	0	1.432	6E-4	1.432	0.035	--	--	--	--	--	--
1.433	0	1.433	6E-4	1.433	0.0348	--	--	--	--	--	--
1.434	0	1.434	6E-4	1.434	0.0347	--	--	--	--	--	--
1.435	0	1.435	6E-4	1.435	0.0347	--	--	--	--	--	--
1.436	0	1.436	6E-4	1.436	0.0346	--	--	--	--	--	--
1.437	0	1.437	5E-4	1.437	0.0345	--	--	--	--	--	--
1.438	0	1.438	4E-4	1.438	0.0343	--	--	--	--	--	--
1.439	0	1.439	4E-4	1.439	0.0344	--	--	--	--	--	--
1.44	0	1.44	4E-4	1.44	0.0344	--	--	--	--	--	--
1.441	0	1.441	4E-4	1.441	0.0343	--	--	--	--	--	--
1.442	0	1.442	4E-4	1.442	0.0343	--	--	--	--	--	--
1.443	0	1.443	4E-4	1.443	0.0342	--	--	--	--	--	--
1.444	0	1.444	4E-4	1.444	0.0341	--	--	--	--	--	--
1.445	0	1.445	4E-4	1.445	0.0337	--	--	--	--	--	--
1.446	0	1.446	4E-4	1.446	0.0337	--	--	--	--	--	--
1.447	0	1.447	4E-4	1.447	0.0336	--	--	--	--	--	--
1.448	0	1.448	4E-4	1.448	0.0335	--	--	--	--	--	--
1.449	0	1.449	4E-4	1.449	0.0334	--	--	--	--	--	--
1.45	0	1.45	4E-4	1.45	0.0336	--	--	--	--	--	--
1.451	0	1.451	4E-4	1.451	0.0333	--	--	--	--	--	--
1.452	0	1.452	4E-4	1.452	0.0333	--	--	--	--	--	--
1.453	0	1.453	4E-4	1.453	0.0332	--	--	--	--	--	--
1.454	0	1.454	4E-4	1.454	0.0332	--	--	--	--	--	--
1.455	0	1.455	4E-4	1.455	0.033	--	--	--	--	--	--
1.456	0	1.456	4E-4	1.456	0.033	--	--	--	--	--	--
1.457	0	1.457	3E-4	1.457	0.0331	--	--	--	--	--	--
1.458	0	1.458	3E-4	1.458	0.0328	--	--	--	--	--	--
1.459	0	1.459	3E-4	1.459	0.0325	--	--	--	--	--	--
1.46	0	1.46	3E-4	1.46	0.0324	--	--	--	--	--	--
1.461	0	1.461	3E-4	1.461	0.0323	--	--	--	--	--	--
1.462	0	1.462	3E-4	1.462	0.0321	--	--	--	--	--	--
1.463	0	1.463	3E-4	1.463	0.032	--	--	--	--	--	--
1.464	0	1.464	3E-4	1.464	0.032	--	--	--	--	--	--
1.465	0	1.465	3E-4	1.465	0.0319	--	--	--	--	--	--
1.466	0	1.466	3E-4	1.466	0.0318	--	--	--	--	--	--
1.467	0	1.467	3E-4	1.467	0.0316	--	--	--	--	--	--
1.468	0	1.468	3E-4	1.468	0.0314	--	--	--	--	--	--
1.469	0	1.469	3E-4	1.469	0.0311	--	--	--	--	--	--
1.47	0	1.47	3E-4	1.47	0.0311	--	--	--	--	--	--
1.471	0	1.471	3E-4	1.471	0.031	--	--	--	--	--	--
1.472	0	1.472	3E-4	1.472	0.0312	--	--	--	--	--	--
1.473	0	1.473	3E-4	1.473	0.0312	--	--	--	--	--	--
1.474	0	1.474	3E-4	1.474	0.0312	--	--	--	--	--	--
1.475	0	1.475	3E-4	1.475	0.031	--	--	--	--	--	--
1.476	0	1.476	3E-4	1.476	0.031	--	--	--	--	--	--
1.477	0	1.477	3E-4	1.477	0.031	--	--	--	--	--	--
1.478	0	1.478	3E-4	1.478	0.031	--	--	--	--	--	--
1.479	0	1.479	3E-4	1.479	0.0307	--	--	--	--	--	--
1.48	0	1.48	3E-4	1.48	0.0306	--	--	--	--	--	--
1.481	0	1.481	3E-4	1.481	0.0304	--	--	--	--	--	--
1.482	0	1.482	3E-4	1.482	0.0302	--	--	--	--	--	--
1.483	0	1.483	3E-4	1.483	0.0304	--	--	--	--	--	--
1.484	0	1.484	3E-4	1.484	0.0304	--	--	--	--	--	--
1.485	0	1.485	3E-4	1.485	0.0302	--	--	--	--	--	--
1.486	0	1.486	3E-4	1.486	0.0302	--	--	--	--	--	--
1.487	0	1.487	3E-4	1.487	0.0302	--	--	--	--	--	--
1.488	0	1.488	3E-4	1.488	0.03	--	--	--	--	--	--
1.489	0	1.489	3E-4	1.489	0.0299	--	--	--	--	--	--
1.49	0	1.49	3E-4	1.49	0.0299	--	--	--	--	--	--
1.491	0	1.491	3E-4	1.491	0.0299	--	--	--	--	--	--
1.492	0	1.492	3E-4	1.492	0.0298	--	--	--	--	--	--
1.493	0	1.493	3E-4	1.493	0.0298	--	--	--	--	--	--
1.494	0	1.494	3E-4	1.494	0.0296	--	--	--	--	--	--
1.495	0	1.495	3E-4	1.495	0.0295	--	--	--	--	--	--
1.496	0	1.496	3E-4	1.496	0.0295	--	--	--	--	--	--
1.497	0	1.497	3E-4	1.497	0.0296	--	--	--	--	--	--
1.498	0	1.498	3E-4	1.498	0.0296	--	--	--	--	--	--
1.499	0	1.499	3E-4	1.499	0.0296	--	--	--	--	--	--
1.5	0	1.5	3E-4	1.5	0.0294	--	--	--	--	--	--
1.501	0	1.501	3E-4	1.501	0.0293	--	--	--	--	--	--
1.502	0	1.502	3E-4	1.502	0.0293	--	--	--	--	--	--
1.503	0	1.503	3E-4	1.503	0.0292	--	--	--	--	--	--
1.504	0	1.504	3E-4	1.504	0.0291	--	--	--	--	--	--
1.505	0	1.505	3E-4	1.505	0.0291	--	--	--	--	--	--
1.506	0	1.506	3E-4	1.506	0.0289	--	--	--	--	--	--
1.507	0	1.507	3E-4	1.507	0.0288	--	--	--	--	--	--
1.508	0	1.508	3E-4	1.508	0.0288	--	--	--	--	--	--
1.509	0	1.509	3E-4	1.509	0.0288	--	--	--	--	--	--
1.51	0	1.51	3E-4	1.51	0.0287	--	--	--	--	--	--
1.511	0	1.511	3E-4	1.511	0.0287	--	--	--	--	--	--
1.512	0	1.512	3E-4	1.512	0.0287	--	--	--	--	--	--
1.513	0	1.513	3E-4	1.513	0.0287	--	--	--	--	--	--
1.514	0	1.514	3E-4	1.514	0.0284	--	--	--	--	--	--
1.515	0	1.515	3E-4	1.515	0.0283	--	--	--	--	--	--
1.516	0	1.516	3E-4	1.516	0.0283	--	--	--	--	--	--
1.517	0	1.517	3E-4	1.517	0.0283	--	--	--	--	--	--
1.518	0	1.518	3E-4	1.518	0.0282	--	--	--	--	--	--
1.519	0	1.519	3E-4	1.519	0.0282	--	--	--	--	--	--
1.52	0	1.52	3E-4	1.52	0.0282	--	--	--	--	--	--
1.521	0	1.521	3E-4	1.521	0.0282	--	--	--	--	--	--
1.522	0	1.522	3E-4	1.522	0.0281	--	--	--	--	--	--
1.523	0	1.523	3E-4	1.523	0.0281	--	--	--	--	--	--
1.524	0	1.524	3E-4	1.524	0.0281	--	--	--	--	--	--
1.525	0	1.525	3E-4	1.525	0.0282	--	--	--	--	--	--
1.526	0	1.526	3E-4	1.526	0.0282	--	--	--	--	--	--
1.527	0	1.527	3E-4	1.527	0.0282	--	--	--	--	--	--
1.528	0	1.528	3E-4	1.528	0.0281	--	--	--	--	--	--
1.529	0	1.529	3E-4	1.529	0.0282	--	--	--	--	--	--
1.53	0	1.53	3E-4	1.53	0.0281	--	--	--	--	--	--
1.531	0	1.531	3E-4	1.531	0.0281	--	--	--	--	--	--
1.532	0	1.532	2E-4	1.532	0.028	--	--	--	--	--	--
1.533	0	1.533	2E-4	1.533	0.0278	--	--	--	--	--	--
1.534	0	1.534	2E-4	1.534	0.0279	--	--	--	--	--	--
1.535	0	1.535	2E-4	1.535	0.0275	--	--	--	--	--	--
1.536	0	1.536	2E-4	1.536	0.0274	--	--	--	--	--	--
1.537	0	1.537	2E-4	1.537	0.0274	--	--	--	--	--	--
1.538	0	1.538	2E-4	1.538	0.0274	--	--	--	--	--	--
1.539	0	1.539	2E-4	1.539	0.0272	--	--	--	--	--	--
1.54	0	1.54	2E-4	1.54	0.0272	--	--	--	--	--	--
1.541	0	1.541	2E-4	1.541	0.027	--	--	--	--	--	--
1.542	0	1.542	1E-4	1.542	0.0271	--	--	--	--	--	--
1.543	0	1.543	1E-4	1.543	0.027	--	--	--	--	--	--
1.544	0	1.544	1E-4	1.544	0.0269	--	--	--	--	--	--
1.545	0	1.545	1E-4	1.545	0.0269	--	--	--	--	--	--
1.546	0	1.546	1E-4	1.546	0.0267	--	--	--	--	--	--
1.547	0	1.547	1E-4	1.547	0.0266	--	--	--	--	--	--
1.548	0	1.548	1E-4	1.548	0.0265	--	--	--	--	--	--
1.549	0	1.549	1E-4	1.549	0.0265	--	--	--	--	--	--
1.55	0	1.55	1E-4	1.55	0.0265	--	--	--	--	--	--
1.551	0	1.551	1E-4	1.551	0.0264	--	--	--	--	--	--
1.552	0	1.552	1E-4	1.552	0.0264	--	--	--	--	--	--
1.553	0	1.553	1E-4	1.553	0.0265	--	--	--	--	--	--
1.554	0	1.554	1E-4	1.554	0.0265	--	--	--	--	--	--
1.555	0	1.555	1E-4	1.555	0.0264	--	--	--	--	--	--
1.556	0	1.556	1E-4	1.556	0.0262	--	--	--	--	--	--
1.557	0	1.557	1E-4	1.557	0.0262	--	--	--	--	--	--
1.558	0	1.558	1E-4	1.558	0.026	--	--	--	--	--	--
1.559	0	1.559	1E-4	1.559	0.0261	--	--	--	--	--	--
1.56	0	1.56	1E-4	1.56	0.0262	--	--	--	--	--	--
1.561	0	1.561	1E-4	1.561	0.0262	--	--	--	--	--	--
1.562	0	1.562	1E-4	1.562	0.026	--	--	--	--	--	--
1.563	0	1.563	1E-4	1.563	0.0259	--	--	--	--	--	--
1.564	0	1.564	1E-4	1.564	0.0259	--	--	--	--	--	--
1.565	0	1.565	1E-4	1.565	0.0258	--	--	--	--	--	--
1.566	0	1.566	1E-4	1.566	0.0256	--	--	--	--	--	--
1.567	0	1.567	1E-4	1.567	0.0256	--	--	--	--	--	--
1.568	0	1.568	1E-4	1.568	0.0256	--	--	--	--	--	--
1.569	0	1.569	1E-4	1.569	0.0256	--	--	--	--	--	--
1.57	0	1.57	1E-4	1.57	0.0256	--	--	--	--	--	--
1.571	0	1.571	1E-4	1.571	0.0253	--	--	--	--	--	--
1.572	0	1.572	1E-4	1.572	0.0252	--	--	--	--	--	--
1.573	0	1.573	1E-4	1.573	0.0252	--	--	--	--	--	--
1.574	0	1.574	1E-4	1.574	0.0252	--	--	--	--	--	--
1.575	0	1.575	1E-4	1.575	0.0252	--	--	--	--	--	--
1.576	0	1.576	1E-4	1.576	0.0251	--	--	--	--	--	--
1.577	0	1.577	1E-4	1.577	0.0251	--	--	--	--	--	--
1.578	0	1.578	1E-4	1.578	0.025	--	--	--	--	--	--
1.579	0	1.579	1E-4	1.579	0.0249	--	--	--	--	--	--
1.58	0	1.58	1E-4	1.58	0.0248	--	--	--	--	--	--
1.581	0	1.581	1E-4	1.581	0.0247	--	--	--	--	--	--
1.582	0	1.582	1E-4	1.582	0.0245	--	--	--	--	--	--
1.583	0	1.583	1E-4	1.583	0.0244	--	--	--	--	--	--
1.584	0	1.584	1E-4	1.584	0.0244	--	--	--	--	--	--
1.585	0	1.585	1E-4	1.585	0.0244	--	--	--	--	--	--
1.586	0	1.586	1E-4	1.586	0.0243	--	--	--	--	--	--
1.587	0	1.587	1E-4	1.587	0.024	--	--	--	--	--	--
1.588	0	1.588	1E-4	1.588	0.024	--	--	--	--	--	--
1.589	0	1.589	1E-4	1.589	0.024	--	--	--	--	--	--
1.59	0	1.59	1E-4	1.59	0.024	--	--	--	--	--	--
1.591	0	1.591	1E-4	1.591	0.024	--	--	--	--	--	--
1.592	0	1.592	1E-4	1.592	0.0239	--	--	--	--	--	--
1.593	0	1.593	1E-4	1.593	0.0238	--	--	--	--	--	--
1.594	0	1.594	1E-4	1.594	0.0238	--	--	--	--	--	--
1.595	0	1.595	1E-4	1.595	0.0237	--	--	--	--	--	--
1.596	0	1.596	1E-4	1.596	0.0237	--	--	--	--	--	--
1.597	0	1.597	1E-4	1.597	0.0238	--	--	--	--	--	--
1.598	0	1.598	1E-4	1.598	0.0238	--	--	--	--	--	--
1.599	0	1.599	1E-4	1.599	0.0239	--	--	--	--	--	--
1.6	0	1.6	1E-4	1.6	0.0239	--	--	--	--	--	--
1.601	0	1.601	1E-4	1.601	0.0237	--	--	--	--	--	--
1.602	0	1.602	1E-4	1.602	0.0236	--	--	--	--	--	--
1.603	0	1.603	1E-4	1.603	0.0234	--	--	--	--	--	--
1.604	0	1.604	1E-4	1.604	0.0233	--	--	--	--	--	--
1.605	0	1.605	1E-4	1.605	0.0232	--	--	--	--	--	--
1.606	0	1.606	1E-4	1.606	0.0231	--	--	--	--	--	--
1.607	0	1.607	1E-4	1.607	0.0231	--	--	--	--	--	--
1.608	0	1.608	1E-4	1.608	0.0231	--	--	--	--	--	--
1.609	0	1.609	1E-4	1.609	0.0231	--	--	--	--	--	--
1.61	0	1.61	1E-4	1.61	0.0231	--	--	--	--	--	--
1.611	0	1.611	1E-4	1.611	0.0232	--	--	--	--	--	--
1.612	0	1.612	1E-4	1.612	0.0231	--	--	--	--	--	--
1.613	0	1.613	1E-4	1.613	0.023	--	--	--	--	--	--
1.614	0	1.614	1E-4	1.614	0.023	--	--	--	--	--	--
1.615	0	1.615	1E-4	1.615	0.0229	--	--	--	--	--	--
1.616	0	1.616	1E-4	1.616	0.0229	--	--	--	--	--	--
1.617	0	1.617	1E-4	1.617	0.0228	--	--	--	--	--	--
1.618	0	1.618	1E-4	1.618	0.0227	--	--	--	--	--	--
1.619	0	1.619	1E-4	1.619	0.0226	--	--	--	--	--	--
1.62	0	1.62	1E-4	1.62	0.0225	--	--	--	--	--	--
1.621	0	1.621	1E-4	1.621	0.0224	--	--	--	--	--	--
1.622	0	1.622	1E-4	1.622	0.0224	--	--	--	--	--	--
1.623	0	1.623	1E-4	1.623	0.0223	--	--	--	--	--	--
1.624	0	1.624	1E-4	1.624	0.0223	--	--	--	--	--	--
1.625	0	1.625	1E-4	1.625	0.022	--	--	--	--	--	--
1.626	0	1.626	1E-4	1.626	0.0219	--	--	--	--	--	--
1.627	0	1.627	1E-4	1.627	0.0219	--	--	--	--	--	--
1.628	0	1.628	1E-4	1.628	0.0217	--	--	--	--	--	--
1.629	0	1.629	1E-4	1.629	0.0216	--	--	--	--	--	--
1.63	0	1.63	1E-4	1.63	0.0216	--	--	--	--	--	--
1.631	0	1.631	1E-4	1.631	0.0216	--	--	--	--	--	--
1.632	0	1.632	1E-4	1.632	0.0215	--	--	--	--	--	--
1.633	0	1.633	1E-4	1.633	0.0214	--	--	--	--	--	--
1.634	0	1.634	1E-4	1.634	0.0214	--	--	--	--	--	--
1.635	0	1.635	1E-4	1.635	0.0214	--	--	--	--	--	--
1.636	0	1.636	1E-4	1.636	0.0213	--	--	--	--	--	--
1.637	0	1.637	1E-4	1.637	0.0211	--	--	--	--	--	--
1.638	0	1.638	1E-4	1.638	0.0211	--	--	--	--	--	--
1.639	0	1.639	1E-4	1.639	0.0209	--	--	--	--	--	--
1.64	0	1.64	1E-4	1.64	0.0209	--	--	--	--	--	--
1.641	0	1.641	1E-4	1.641	0.0209	--	--	--	--	--	--
1.642	0	1.642	1E-4	1.642	0.0208	--	--	--	--	--	--
1.643	0	1.643	1E-4	1.643	0.0209	--	--	--	--	--	--
1.644	0	1.644	1E-4	1.644	0.0208	--	--	--	--	--	--
1.645	0	1.645	1E-4	1.645	0.0207	--	--	--	--	--	--
1.646	0	1.646	1E-4	1.646	0.0207	--	--	--	--	--	--
1.647	0	1.647	1E-4	1.647	0.0208	--	--	--	--	--	--
1.648	0	1.648	1E-4	1.648	0.0207	--	--	--	--	--	--
1.649	0	1.649	1E-4	1.649	0.0207	--	--	--	--	--	--
1.65	0	1.65	1E-4	1.65	0.0206	--	--	--	--	--	--
1.651	0	1.651	1E-4	1.651	0.0205	--	--	--	--	--	--
1.652	0	1.652	1E-4	1.652	0.0204	--	--	--	--	--	--
1.653	0	1.653	1E-4	1.653	0.0204	--	--	--	--	--	--
1.654	0	1.654	1E-4	1.654	0.0203	--	--	--	--	--	--
1.655	0	1.655	1E-4	1.655	0.0203	--	--	--	--	--	--
1.656	0	1.656	1E-4	1.656	0.0202	--	--	--	--	--	--
1.657	0	1.657	1E-4	1.657	0.0201	--	--	--	--	--	--
1.658	0	1.658	1E-4	1.658	0.0201	--	--	--	--	--	--
1.659	0	1.659	1E-4	1.659	0.0199	--	--	--	--	--	--
1.66	0	1.66	1E-4	1.66	0.02	--	--	--	--	--	--
1.661	0	1.661	1E-4	1.661	0.0198	--	--	--	--	--	--
1.662	0	1.662	1E-4	1.662	0.0198	--	--	--	--	--	--
1.663	0	1.663	1E-4	1.663	0.0198	--	--	--	--	--	--
1.664	0	1.664	1E-4	1.664	0.0197	--	--	--	--	--	--
1.665	0	1.665	1E-4	1.665	0.0197	--	--	--	--	--	--
1.666	0	1.666	1E-4	1.666	0.0196	--	--	--	--	--	--
1.667	0	1.667	1E-4	1.667	0.0197	--	--	--	--	--	--
1.668	0	1.668	1E-4	1.668	0.0194	--	--	--	--	--	--
1.669	0	1.669	1E-4	1.669	0.0193	--	--	--	--	--	--
1.67	0	1.67	1E-4	1.67	0.0193	--	--	--	--	--	--
1.671	0	1.671	1E-4	1.671	0.0192	--	--	--	--	--	--
1.672	0	1.672	1E-4	1.672	0.0192	--	--	--	--	--	--
1.673	0	1.673	1E-4	1.673	0.0192	--	--	--	--	--	--
1.674	0	1.674	1E-4	1.674	0.0191	--	--	--	--	--	--
1.675	0	1.675	1E-4	1.675	0.019	--	--	--	--	--	--
1.676	0	1.676	1E-4	1.676	0.0191	--	--	--	--	--	--
1.677	0	1.677	1E-4	1.677	0.0191	--	--	--	--	--	--
1.678	0	1.678	1E-4	1.678	0.019	--	--	--	--	--	--
1.679	0	1.679	1E-4	1.679	0.019	--	--	--	--	--	--
1.68	0	1.68	1E-4	1.68	0.019	--	--	--	--	--	--
1.681	0	1.681	1E-4	1.681	0.0188	--	--	--	--	--	--
1.682	0	1.682	1E-4	1.682	0.0186	--	--	--	--	--	--
1.683	0	1.683	1E-4	1.683	0.0187	--	--	--	--	--	--
1.684	0	1.684	1E-4	1.684	0.0186	--	--	--	--	--	--
1.685	0	1.685	1E-4	1.685	0.0185	--	--	--	--	--	--
1.686	0	1.686	1E-4	1.686	0.0185	--	--	--	--	--	--
1.687	0	1.687	1E-4	1.687	0.0181	--	--	--	--	--	--
1.688	0	1.688	1E-4	1.688	0.0179	--	--	--	--	--	--
1.689	0	1.689	1E-4	1.689	0.0179	--	--	--	--	--	--
1.69	0	1.69	1E-4	1.69	0.018	--	--	--	--	--	--
1.691	0	1.691	1E-4	1.691	0.018	--	--	--	--	--	--
1.692	0	1.692	1E-4	1.692	0.018	--	--	--	--	--	--
1.693	0	1.693	1E-4	1.693	0.018	--	--	--	--	--	--
1.694	0	1.694	1E-4	1.694	0.0179	--	--	--	--	--	--
1.695	0	1.695	1E-4	1.695	0.0178	--	--	--	--	--	--
1.696	0	1.696	1E-4	1.696	0.0178	--	--	--	--	--	--
1.697	0	1.697	1E-4	1.697	0.0178	--	--	--	--	--	--
1.698	0	1.698	1E-4	1.698	0.0178	--	--	--	--	--	--
1.699	0	1.699	1E-4	1.699	0.0178	--	--	--	--	--	--
1.7	0	1.7	1E-4	1.7	0.0179	--	--	--	--	--	--
1.701	0	1.701	1E-4	1.701	0.0178	--	--	--	--	--	--
1.702	0	1.702	1E-4	1.702	0.0178	--	--	--	--	--	--
1.703	0	1.703	1E-4	1.703	0.0178	--	--	--	--	--	--
1.704	0	1.704	1E-4	1.704	0.0178	--	--	--	--	--	--
1.705	0	1.705	1E-4	1.705	0.0179	--	--	--	--	--	--
1.706	0	1.706	1E-4	1.706	0.0179	--	--	--	--	--	--
1.707	0	1.707	1E-4	1.707	0.0178	--	--	--	--	--	--
1.708	0	1.708	1E-4	1.708	0.0177	--	--	--	--	--	--
1.709	0	1.709	1E-4	1.709	0.0175	--	--	--	--	--	--
1.71	0	1.71	1E-4	1.71	0.0175	--	--	--	--	--	--
1.711	0	1.711	1E-4	1.711	0.0174	--	--	--	--	--	--
1.712	0	1.712	1E-4	1.712	0.0174	--	--	--	--	--	--
1.713	0	1.713	1E-4	1.713	0.0173	--	--	--	--	--	--
1.714	0	1.714	1E-4	1.714	0.0172	--	--	--	--	--	--
1.715	0	1.715	1E-4	1.715	0.0171	--	--	--	--	--	--
1.716	0	1.716	1E-4	1.716	0.0171	--	--	--	--	--	--
1.717	0	1.717	1E-4	1.717	0.017	--	--	--	--	--	--
1.718	0	1.718	1E-4	1.718	0.017	--	--	--	--	--	--
1.719	0	1.719	1E-4	1.719	0.017	--	--	--	--	--	--
1.72	0	1.72	1E-4	1.72	0.017	--	--	--	--	--	--
1.721	0	1.721	1E-4	1.721	0.0171	--	--	--	--	--	--
1.722	0	1.722	1E-4	1.722	0.017	--	--	--	--	--	--
1.723	0	1.723	1E-4	1.723	0.017	--	--	--	--	--	--
1.724	0	1.724	1E-4	1.724	0.0168	--	--	--	--	--	--
1.725	0	1.725	1E-4	1.725	0.0168	--	--	--	--	--	--
1.726	0	1.726	1E-4	1.726	0.0168	--	--	--	--	--	--
1.727	0	1.727	1E-4	1.727	0.0167	--	--	--	--	--	--
1.728	0	1.728	1E-4	1.728	0.0167	--	--	--	--	--	--
1.729	0	1.729	1E-4	1.729	0.0167	--	--	--	--	--	--
1.73	0	1.73	1E-4	1.73	0.0168	--	--	--	--	--	--
1.731	0	1.731	1E-4	1.731	0.0168	--	--	--	--	--	--
1.732	0	1.732	1E-4	1.732	0.0167	--	--	--	--	--	--
1.733	0	1.733	1E-4	1.733	0.0168	--	--	--	--	--	--
1.734	0	1.734	1E-4	1.734	0.0168	--	--	--	--	--	--
1.735	0	1.735	1E-4	1.735	0.0169	--	--	--	--	--	--
1.736	0	1.736	1E-4	1.736	0.0168	--	--	--	--	--	--
1.737	0	1.737	1E-4	1.737	0.0168	--	--	--	--	--	--
1.738	0	1.738	1E-4	1.738	0.0168	--	--	--	--	--	--
1.739	0	1.739	1E-4	1.739	0.0168	--	--	--	--	--	--
1.74	0	1.74	1E-4	1.74	0.0168	--	--	--	--	--	--
1.741	0	1.741	1E-4	1.741	0.0168	--	--	--	--	--	--
1.742	0	1.742	1E-4	1.742	0.0167	--	--	--	--	--	--
1.743	0	1.743	1E-4	1.743	0.0166	--	--	--	--	--	--
1.744	0	1.744	1E-4	1.744	0.0166	--	--	--	--	--	--
1.745	0	1.745	1E-4	1.745	0.0166	--	--	--	--	--	--
1.746	0	1.746	1E-4	1.746	0.0166	--	--	--	--	--	--
1.747	0	1.747	1E-4	1.747	0.0166	--	--	--	--	--	--
1.748	0	1.748	1E-4	1.748	0.0166	--	--	--	--	--	--
1.749	0	1.749	1E-4	1.749	0.0166	--	--	--	--	--	--
1.75	0	1.75	1E-4	1.75	0.0166	--	--	--	--	--	--
1.751	0	1.751	1E-4	1.751	0.0165	--	--	--	--	--	--
1.752	0	1.752	1E-4	1.752	0.0164	--	--	--	--	--	--
1.753	0	1.753	1E-4	1.753	0.0163	--	--	--	--	--	--
1.754	0	1.754	1E-4	1.754	0.0162	--	--	--	--	--	--
1.755	0	1.755	1E-4	1.755	0.0162	--	--	--	--	--	--
1.756	0	1.756	1E-4	1.756	0.0162	--	--	--	--	--	--
1.757	0	1.757	1E-4	1.757	0.0162	--	--	--	--	--	--
1.758	0	1.758	1E-4	1.758	0.0162	--	--	--	--	--	--
1.759	0	1.759	1E-4	1.759	0.0161	--	--	--	--	--	--
1.76	0	1.76	1E-4	1.76	0.0159	--	--	--	--	--	--
1.761	0	1.761	1E-4	1.761	0.0159	--	--	--	--	--	--
1.762	0	1.762	1E-4	1.762	0.0159	--	--	--	--	--	--
1.763	0	1.763	1E-4	1.763	0.0159	--	--	--	--	--	--
1.764	0	1.764	1E-4	1.764	0.0158	--	--	--	--	--	--
1.765	0	1.765	1E-4	1.765	0.0158	--	--	--	--	--	--
1.766	0	1.766	1E-4	1.766	0.0158	--	--	--	--	--	--
1.767	0	1.767	1E-4	1.767	0.0158	--	--	--	--	--	--
1.768	0	1.768	1E-4	1.768	0.0158	--	--	--	--	--	--
1.769	0	1.769	1E-4	1.769	0.0156	--	--	--	--	--	--
1.77	0	1.77	1E-4	1.77	0.0156	--	--	--	--	--	--
1.771	0	1.771	1E-4	1.771	0.0156	--	--	--	--	--	--
1.772	0	1.772	1E-4	1.772	0.0156	--	--	--	--	--	--
1.773	0	1.773	1E-4	1.773	0.0156	--	--	--	--	--	--
1.774	0	1.774	1E-4	1.774	0.0156	--	--	--	--	--	--
1.775	0	1.775	1E-4	1.775	0.0155	--	--	--	--	--	--
1.776	0	1.776	1E-4	1.776	0.0155	--	--	--	--	--	--
1.777	0	1.777	1E-4	1.777	0.0155	--	--	--	--	--	--
1.778	0	1.778	1E-4	1.778	0.0154	--	--	--	--	--	--
1.779	0	1.779	1E-4	1.779	0.0154	--	--	--	--	--	--
1.78	0	1.78	1E-4	1.78	0.0154	--	--	--	--	--	--
1.781	0	1.781	1E-4	1.781	0.0153	--	--	--	--	--	--
1.782	0	1.782	1E-4	1.782	0.0152	--	--	--	--	--	--
1.783	0	1.783	1E-4	1.783	0.0152	--	--	--	--	--	--
1.784	0	1.784	1E-4	1.784	0.0151	--	--	--	--	--	--
1.785	0	1.785	1E-4	1.785	0.0152	--	--	--	--	--	--
1.786	0	1.786	1E-4	1.786	0.0152	--	--	--	--	--	--
1.787	0	1.787	1E-4	1.787	0.0152	--	--	--	--	--	--
1.788	0	1.788	1E-4	1.788	0.0152	--	--	--	--	--	--
1.789	0	1.789	1E-4	1.789	0.0152	--	--	--	--	--	--
1.79	0	1.79	0	1.79	0.015	--	--	--	--	--	--
1.791	0	1.791	0	1.791	0.0148	--	--	--	--	--	--
1.792	0	1.792	0	1.792	0.0144	--	--	--	--	--	--
1.793	0	1.793	0	1.793	0.0144	--	--	--	--	--	--
1.794	0	1.794	0	1.794	0.0144	--	--	--	--	--	--
1.795	0	1.795	0	1.795	0.0144	--	--	--	--	--	--
1.796	0	1.796	0	1.796	0.0143	--	--	--	--	--	--
1.797	0	1.797	0	1.797	0.0142	--	--	--	--	--	--
1.798	0	1.798	0	1.798	0.0142	--	--	--	--	--	--
1.799	0	1.799	0	1.799	0.0142	--	--	--	--	--	--
1.8	0	1.8	0	1.8	0.0141	--	--	--	--	--	--
1.801	0	1.801	0	1.801	0.0141	--	--	--	--	--	--
1.802	0	1.802	0	1.802	0.0141	--	--	--	--	--	--
1.803	0	1.803	0	1.803	0.014	--	--	--	--	--	--
1.804	0	1.804	0	1.804	0.014	--	--	--	--	--	--
1.805	0	1.805	0	1.805	0.014	--	--	--	--	--	--
1.806	0	1.806	0	1.806	0.014	--	--	--	--	--	--
1.807	0	1.807	0	1.807	0.014	--	--	--	--	--	--
1.808	0	1.808	0	1.808	0.0139	--	--	--	--	--	--
1.809	0	1.809	0	1.809	0.0139	--	--	--	--	--	--
1.81	0	1.81	0	1.81	0.0137	--	--	--	--	--	--
1.811	0	1.811	0	1.811	0.0138	--	--	--	--	--	--
1.812	0	1.812	0	1.812	0.0137	--	--	--	--	--	--
1.813	0	1.813	0	1.813	0.0137	--	--	--	--	--	--
1.814	0	1.814	0	1.814	0.0137	--	--	--	--	--	--
1.815	0	1.815	0	1.815	0.0137	--	--	--	--	--	--
1.816	0	1.816	0	1.816	0.0137	--	--	--	--	--	--
1.817	0	1.817	0	1.817	0.0137	--	--	--	--	--	--
1.818	0	1.818	0	1.818	0.0137	--	--	--	--	--	--
1.819	0	1.819	0	1.819	0.0137	--	--	--	--	--	--
1.82	0	1.82	0	1.82	0.0138	--	--	--	--	--	--
1.821	0	1.821	0	1.821	0.0138	--	--	--	--	--	--
1.822	0	1.822	0	1.822	0.0138	--	--	--	--	--	--
1.823	0	1.823	0	1.823	0.0137	--	--	--	--	--	--
1.824	0	1.824	0	1.824	0.0136	--	--	--	--	--	--
1.825	0	1.825	0	1.825	0.0133	--	--	--	--	--	--
1.826	0	1.826	0	1.826	0.0132	--	--	--	--	--	--
1.827	0	1.827	0	1.827	0.013	--	--	--	--	--	--
1.828	0	1.828	0	1.828	0.013	--	--	--	--	--	--
1.829	0	1.829	0	1.829	0.013	--	--	--	--	--	--
1.83	0	1.83	0	1.83	0.013	--	--	--	--	--	--
1.831	0	1.831	0	1.831	0.013	--	--	--	--	--	--
1.832	0	1.832	0	1.832	0.013	--	--	--	--	--	--
1.833	0	1.833	0	1.833	0.013	--	--	--	--	--	--
1.834	0	1.834	0	1.834	0.0129	--	--	--	--	--	--
1.835	0	1.835	0	1.835	0.0129	--	--	--	--	--	--
1.836	0	1.836	0	1.836	0.0129	--	--	--	--	--	--
1.837	0	1.837	0	1.837	0.0128	--	--	--	--	--	--
1.838	0	1.838	0	1.838	0.0128	--	--	--	--	--	--
1.839	0	1.839	0	1.839	0.0127	--	--	--	--	--	--
1.84	0	1.84	0	1.84	0.0127	--	--	--	--	--	--
1.841	0	1.841	0	1.841	0.0127	--	--	--	--	--	--
1.842	0	1.842	0	1.842	0.0126	--	--	--	--	--	--
1.843	0	1.843	0	1.843	0.0126	--	--	--	--	--	--
1.844	0	1.844	0	1.844	0.0126	--	--	--	--	--	--
1.845	0	1.845	0	1.845	0.0126	--	--	--	--	--	--
1.846	0	1.846	0	1.846	0.0126	--	--	--	--	--	--
1.847	0	1.847	0	1.847	0.0126	--	--	--	--	--	--
1.848	0	1.848	0	1.848	0.0124	--	--	--	--	--	--
1.849	0	1.849	0	1.849	0.0122	--	--	--	--	--	--
1.85	0	1.85	0	1.85	0.0121	--	--	--	--	--	--
1.851	0	1.851	0	1.851	0.012	--	--	--	--	--	--
1.852	0	1.852	0	1.852	0.012	--	--	--	--	--	--
1.853	0	1.853	0	1.853	0.0121	--	--	--	--	--	--
1.854	0	1.854	0	1.854	0.0122	--	--	--	--	--	--
1.855	0	1.855	0	1.855	0.0121	--	--	--	--	--	--
1.856	0	1.856	0	1.856	0.012	--	--	--	--	--	--
1.857	0	1.857	0	1.857	0.012	--	--	--	--	--	--
1.858	0	1.858	0	1.858	0.012	--	--	--	--	--	--
1.859	0	1.859	0	1.859	0.012	--	--	--	--	--	--
1.86	0	1.86	0	1.86	0.0119	--	--	--	--	--	--
1.861	0	1.861	0	1.861	0.0119	--	--	--	--	--	--
1.862	0	1.862	0	1.862	0.0119	--	--	--	--	--	--
1.863	0	1.863	0	1.863	0.012	--	--	--	--	--	--
1.864	0	1.864	0	1.864	0.012	--	--	--	--	--	--
1.865	0	1.865	0	1.865	0.012	--	--	--	--	--	--
1.866	0	1.866	0	1.866	0.0119	--	--	--	--	--	--
1.867	0	1.867	0	1.867	0.0119	--	--	--	--	--	--
1.868	0	1.868	0	1.868	0.0119	--	--	--	--	--	--
1.869	0	1.869	0	1.869	0.0119	--	--	--	--	--	--
1.87	0	1.87	0	1.87	0.0118	--	--	--	--	--	--
1.871	0	1.871	0	1.871	0.0117	--	--	--	--	--	--
1.872	0	1.872	0	1.872	0.0116	--	--	--	--	--	--
1.873	0	1.873	0	1.873	0.0116	--	--	--	--	--	--
1.874	0	1.874	0	1.874	0.0116	--	--	--	--	--	--
1.875	0	1.875	0	1.875	0.0116	--	--	--	--	--	--
1.876	0	1.876	0	1.876	0.0116	--	--	--	--	--	--
1.877	0	1.877	0	1.877	0.0116	--	--	--	--	--	--
1.878	0	1.878	0	1.878	0.0115	--	--	--	--	--	--
1.879	0	1.879	0	1.879	0.0115	--	--	--	--	--	--
1.88	0	1.88	0	1.88	0.0116	--	--	--	--	--	--
1.881	0	1.881	0	1.881	0.0116	--	--	--	--	--	--
1.882	0	1.882	0	1.882	0.0116	--	--	--	--	--	--
1.883	0	1.883	0	1.883	0.0116	--	--	--	--	--	--
1.884	0	1.884	0	1.884	0.0115	--	--	--	--	--	--
1.885	0	1.885	0	1.885	0.0115	--	--	--	--	--	--
1.886	0	1.886	0	1.886	0.0114	--	--	--	--	--	--
1.887	0	1.887	0	1.887	0.0114	--	--	--	--	--	--
1.888	0	1.888	0	1.888	0.0114	--	--	--	--	--	--
1.889	0	1.889	0	1.889	0.0114	--	--	--	--	--	--
1.89	0	1.89	0	1.89	0.0114	--	--	--	--	--	--
1.891	0	1.891	0	1.891	0.0113	--	--	--	--	--	--
1.892	0	1.892	0	1.892	0.0112	--	--	--	--	--	--
1.893	0	1.893	0	1.893	0.0112	--	--	--	--	--	--
1.894	0	1.894	0	1.894	0.0111	--	--	--	--	--	--
1.895	0	1.895	0	1.895	0.0111	--	--	--	--	--	--
1.896	0	1.896	0	1.896	0.0111	--	--	--	--	--	--
1.897	0	1.897	0	1.897	0.0111	--	--	--	--	--	--
1.898	0	1.898	0	1.898	0.0112	--	--	--	--	--	--
1.899	0	1.899	0	1.899	0.0112	--	--	--	--	--	--
1.9	0	1.9	0	1.9	0.0112	--	--	--	--	--	--
1.901	0	1.901	0	1.901	0.0111	--	--	--	--	--	--
1.902	0	1.902	0	1.902	0.0111	--	--	--	--	--	--
1.903	0	1.903	0	1.903	0.0111	--	--	--	--	--	--
1.904	0	1.904	0	1.904	0.011	--	--	--	--	--	--
1.905	0	1.905	0	1.905	0.011	--	--	--	--	--	--
1.906	0	1.906	0	1.906	0.011	--	--	--	--	--	--
1.907	0	1.907	0	1.907	0.011	--	--	--	--	--	--
1.908	0	1.908	0	1.908	0.0109	--	--	--	--	--	--
1.909	0	1.909	0	1.909	0.0107	--	--	--	--	--	--
1.91	0	1.91	0	1.91	0.0107	--	--	--	--	--	--
1.911	0	1.911	0	1.911	0.0107	--	--	--	--	--	--
1.912	0	1.912	0	1.912	0.0107	--	--	--	--	--	--
1.913	0	1.913	0	1.913	0.0107	--	--	--	--	--	--
1.914	0	1.914	0	1.914	0.0107	--	--	--	--	--	--
1.915	0	1.915	0	1.915	0.0107	--	--	--	--	--	--
1.916	0	1.916	0	1.916	0.0107	--	--	--	--	--	--
1.917	0	1.917	0	1.917	0.0107	--	--	--	--	--	--
1.918	0	1.918	0	1.918	0.0108	--	--	--	--	--	--
1.919	0	1.919	0	1.919	0.0107	--	--	--	--	--	--
1.92	0	1.92	0	1.92	0.0107	--	--	--	--	--	--
1.921	0	1.921	0	1.921	0.0106	--	--	--	--	--	--
1.922	0	1.922	0	1.922	0.0106	--	--	--	--	--	--
1.923	0	1.923	0	1.923	0.0106	--	--	--	--	--	--
1.924	0	1.924	0	1.924	0.0105	--	--	--	--	--	--
1.925	0	1.925	0	1.925	0.0105	--	--	--	--	--	--
1.926	0	1.926	0	1.926	0.0104	--	--	--	--	--	--
1.927	0	1.927	0	1.927	0.0103	--	--	--	--	--	--
1.928	0	1.928	0	1.928	0.0101	--	--	--	--	--	--
1.929	0	1.929	0	1.929	0.01	--	--	--	--	--	--
1.93	0	1.93	0	1.93	0.01	--	--	--	--	--	--
1.931	0	1.931	0	1.931	0.0099	--	--	--	--	--	--
1.932	0	1.932	0	1.932	0.0099	--	--	--	--	--	--
1.933	0	1.933	0	1.933	0.0098	--	--	--	--	--	--
1.934	0	1.934	0	1.934	0.0097	--	--	--	--	--	--
1.935	0	1.935	0	1.935	0.0098	--	--	--	--	--	--
1.936	0	1.936	0	1.936	0.0098	--	--	--	--	--	--
1.937	0	1.937	0	1.937	0.0097	--	--	--	--	--	--
1.938	0	1.938	0	1.938	0.0096	--	--	--	--	--	--
1.939	0	1.939	0	1.939	0.0096	--	--	--	--	--	--
1.94	0	1.94	0	1.94	0.0096	--	--	--	--	--	--
1.941	0	1.941	0	1.941	0.0095	--	--	--	--	--	--
1.942	0	1.942	0	1.942	0.0095	--	--	--	--	--	--
1.943	0	1.943	0	1.943	0.0094	--	--	--	--	--	--
1.944	0	1.944	0	1.944	0.0094	--	--	--	--	--	--
1.945	0	1.945	0	1.945	0.0094	--	--	--	--	--	--
1.946	0	1.946	0	1.946	0.0092	--	--	--	--	--	--
1.947	0	1.947	0	1.947	0.0091	--	--	--	--	--	--
1.948	0	1.948	0	1.948	0.0091	--	--	--	--	--	--
1.949	0	1.949	0	1.949	0.0091	--	--	--	--	--	--
1.95	0	1.95	0	1.95	0.009	--	--	--	--	--	--
1.951	0	1.951	0	1.951	0.0089	--	--	--	--	--	--
1.952	0	1.952	0	1.952	0.0088	--	--	--	--	--	--
1.953	0	1.953	0	1.953	0.0087	--	--	--	--	--	--
1.954	0	1.954	0	1.954	0.0086	--	--	--	--	--	--
1.955	0	1.955	0	1.955	0.0086	--	--	--	--	--	--
1.956	0	1.956	0	1.956	0.0085	--	--	--	--	--	--
1.957	0	1.957	0	1.957	0.0085	--	--	--	--	--	--
1.958	0	1.958	0	1.958	0.0085	--	--	--	--	--	--
1.959	0	1.959	0	1.959	0.0084	--	--	--	--	--	--
1.96	0	1.96	0	1.96	0.0084	--	--	--	--	--	--
1.961	0	1.961	0	1.961	0.0085	--	--	--	--	--	--
1.962	0	1.962	0	1.962	0.0085	--	--	--	--	--	--
1.963	0	1.963	0	1.963	0.0086	--	--	--	--	--	--
1.964	0	1.964	0	1.964	0.0086	--	--	--	--	--	--
1.965	0	1.965	0	1.965	0.0086	--	--	--	--	--	--
1.966	0	1.966	0	1.966	0.0086	--	--	--	--	--	--
1.967	0	1.967	0	1.967	0.0086	--	--	--	--	--	--
1.968	0	1.968	0	1.968	0.0087	--	--	--	--	--	--
1.969	0	1.969	0	1.969	0.0087	--	--	--	--	--	--
1.97	0	1.97	0	1.97	0.0088	--	--	--	--	--	--
1.971	0	1.971	0	1.971	0.0087	--	--	--	--	--	--
1.972	0	1.972	0	1.972	0.0087	--	--	--	--	--	--
1.973	0	1.973	0	1.973	0.0087	--	--	--	--	--	--
1.974	0	1.974	0	1.974	0.0087	--	--	--	--	--	--
1.975	0	1.975	0	1.975	0.0087	--	--	--	--	--	--
1.976	0	1.976	0	1.976	0.0087	--	--	--	--	--	--
1.977	0	1.977	0	1.977	0.0087	--	--	--	--	--	--
1.978	0	1.978	0	1.978	0.0086	--	--	--	--	--	--
1.979	0	1.979	0	1.979	0.0086	--	--	--	--	--	--
1.98	0	1.98	0	1.98	0.0086	--	--	--	--	--	--
1.981	0	1.981	0	1.981	0.0086	--	--	--	--	--	--
1.982	0	1.982	0	1.982	0.0086	--	--	--	--	--	--
1.983	0	1.983	0	1.983	0.0086	--	--	--	--	--	--
1.984	0	1.984	0	1.984	0.0086	--	--	--	--	--	--
1.985	0	1.985	0	1.985	0.0086	--	--	--	--	--	--
1.986	0	1.986	0	1.986	0.0086	--	--	--	--	--	--
1.987	0	1.987	0	1.987	0.0086	--	--	--	--	--	--
1.988	0	1.988	0	1.988	0.0086	--	--	--	--	--	--
1.989	0	1.989	0	1.989	0.0086	--	--	--	--	--	--
1.99	0	1.99	0	1.99	0.0086	--	--	--	--	--	--
1.991	0	1.991	0	1.991	0.0084	--	--	--	--	--	--
1.992	0	1.992	0	1.992	0.0084	--	--	--	--	--	--
1.993	0	1.993	0	1.993	0.0084	--	--	--	--	--	--
1.994	0	1.994	0	1.994	0.0084	--	--	--	--	--	--
1.995	0	1.995	0	1.995	0.0084	--	--	--	--	--	--
1.996	0	1.996	0	1.996	0.0084	--	--	--	--	--	--
1.997	0	1.997	0	1.997	0.0084	--	--	--	--	--	--
1.998	0	1.998	0	1.998	0.0084	--	--	--	--	--	--
1.999	0	1.999	0	1.999	0.0083	--	--	--	--	--	--
[truncated: 8,000 more rows]
