# Supplementary material for: Equivalence and its invalidation between non-Markovian and Markovian spreading dynamics on complex networks
Source: Nat Commun. 2019 Aug 23;10:3748. doi: 10.1038/s41467-019-11763-z (PMC6707263; doi:10.1038/s41467-019-11763-z)
Supplement: Supplementary file 3 — Source Data [file 41467_2019_11763_MOESM3_ESM.zip › data/Supplementary_Figure_5/sFig5_II_Scale-free_i.dat]

0	1.8253	0	1.6447	0	1.1872	0	0.518	0	1.84393	0	1.61168	0	1.14972	0	0.465449
1E-3	1.8252	1E-3	1.6453	1E-3	1.187	1E-3	0.5176	0.01	1.84319	0.01	1.61104	0.01	1.14926	0.01	0.465263
0.002	1.8256	0.002	1.6448	0.002	1.1872	0.002	0.5169	0.02	1.84098	0.02	1.6091	0.02	1.14788	0.02	0.464705
0.003	1.8253	0.003	1.6443	0.003	1.1867	0.003	0.5172	0.03	1.8373	0.03	1.60589	0.03	1.14559	0.03	0.463776
0.004	1.8254	0.004	1.644	0.004	1.1867	0.004	0.5172	0.04	1.83217	0.04	1.6014	0.04	1.14239	0.04	0.46248
0.005	1.8253	0.005	1.6435	0.005	1.1871	0.005	0.5175	0.05	1.82558	0.05	1.59565	0.05	1.13828	0.05	0.460818
0.006	1.8257	0.006	1.6443	0.006	1.1873	0.006	0.5173	0.06	1.81757	0.06	1.58864	0.06	1.13328	0.06	0.458795
0.007	1.8253	0.007	1.6445	0.007	1.1871	0.007	0.5173	0.07	1.80814	0.07	1.5804	0.07	1.12741	0.07	0.456416
0.008	1.825	0.008	1.6441	0.008	1.1872	0.008	0.5177	0.08	1.79733	0.08	1.57095	0.08	1.12066	0.08	0.453686
0.009	1.8244	0.009	1.6438	0.009	1.1875	0.009	0.5179	0.09	1.78515	0.09	1.5603	0.09	1.11307	0.09	0.450611
0.01	1.8235	0.01	1.6435	0.01	1.187	0.01	0.5167	0.1	1.77164	0.1	1.54849	0.1	1.10464	0.1	0.4472
0.011	1.8242	0.011	1.6425	0.011	1.1873	0.011	0.5165	0.11	1.75682	0.11	1.53554	0.11	1.0954	0.11	0.44346
0.012	1.8244	0.012	1.642	0.012	1.1865	0.012	0.5168	0.12	1.74073	0.12	1.52148	0.12	1.08537	0.12	0.439399
0.013	1.8238	0.013	1.6425	0.013	1.1861	0.013	0.5171	0.13	1.72341	0.13	1.50634	0.13	1.07458	0.13	0.435027
0.014	1.8243	0.014	1.6418	0.014	1.1854	0.014	0.5174	0.14	1.7049	0.14	1.49016	0.14	1.06303	0.14	0.430355
0.015	1.8244	0.015	1.6409	0.015	1.1845	0.015	0.5173	0.15	1.68524	0.15	1.47298	0.15	1.05077	0.15	0.425392
0.016	1.8246	0.016	1.6417	0.016	1.1847	0.016	0.5174	0.16	1.66448	0.16	1.45483	0.16	1.03783	0.16	0.42015
0.017	1.8246	0.017	1.6422	0.017	1.1843	0.017	0.5171	0.17	1.64265	0.17	1.43575	0.17	1.02422	0.17	0.414641
0.018	1.8247	0.018	1.6428	0.018	1.184	0.018	0.5171	0.18	1.61982	0.18	1.41579	0.18	1.00998	0.18	0.408877
0.019	1.8247	0.019	1.6429	0.019	1.1834	0.019	0.517	0.19	1.59602	0.19	1.395	0.19	0.995145	0.19	0.402871
0.02	1.8242	0.02	1.6434	0.02	1.1836	0.02	0.5173	0.2	1.57132	0.2	1.37341	0.2	0.979743	0.2	0.396636
0.021	1.8228	0.021	1.6424	0.021	1.1837	0.021	0.5169	0.21	1.54576	0.21	1.35107	0.21	0.963808	0.21	0.390185
0.022	1.8229	0.022	1.6417	0.022	1.1835	0.022	0.5169	0.22	1.51941	0.22	1.32803	0.22	0.947374	0.22	0.383532
0.023	1.8221	0.023	1.6411	0.023	1.1829	0.023	0.517	0.23	1.4923	0.23	1.30434	0.23	0.930475	0.23	0.376691
0.024	1.8213	0.024	1.6405	0.024	1.1827	0.024	0.517	0.24	1.46451	0.24	1.28005	0.24	0.913148	0.24	0.369676
0.025	1.8214	0.025	1.6403	0.025	1.1821	0.025	0.5169	0.25	1.43609	0.25	1.25521	0.25	0.895426	0.25	0.362501
0.026	1.8212	0.026	1.6399	0.026	1.1817	0.026	0.517	0.26	1.4071	0.26	1.22987	0.26	0.877346	0.26	0.355182
0.027	1.8214	0.027	1.6398	0.027	1.181	0.027	0.5164	0.27	1.37758	0.27	1.20407	0.27	0.858944	0.27	0.347732
0.028	1.8199	0.028	1.6396	0.028	1.1813	0.028	0.5168	0.28	1.34761	0.28	1.17787	0.28	0.840256	0.28	0.340166
0.029	1.8189	0.029	1.6387	0.029	1.1811	0.029	0.5162	0.29	1.31723	0.29	1.15132	0.29	0.821316	0.29	0.332499
0.03	1.8182	0.03	1.6385	0.03	1.1807	0.03	0.5158	0.3	1.28651	0.3	1.12447	0.3	0.802162	0.3	0.324745
0.031	1.8187	0.031	1.6374	0.031	1.1804	0.031	0.5156	0.31	1.25551	0.31	1.09737	0.31	0.782828	0.31	0.316918
0.032	1.818	0.032	1.6364	0.032	1.18	0.032	0.5154	0.32	1.22427	0.32	1.07007	0.32	0.76335	0.32	0.309032
0.033	1.8187	0.033	1.6353	0.033	1.179	0.033	0.5157	0.33	1.19285	0.33	1.04261	0.33	0.74376	0.33	0.301101
0.034	1.8188	0.034	1.6338	0.034	1.1792	0.034	0.5156	0.34	1.16131	0.34	1.01504	0.34	0.724094	0.34	0.29314
0.035	1.8179	0.035	1.6327	0.035	1.1785	0.035	0.5153	0.35	1.1297	0.35	0.987408	0.35	0.704385	0.35	0.285161
0.036	1.8178	0.036	1.6315	0.036	1.178	0.036	0.5153	0.36	1.09807	0.36	0.959763	0.36	0.684663	0.36	0.277177
0.037	1.817	0.037	1.6315	0.037	1.1769	0.037	0.5148	0.37	1.06647	0.37	0.932146	0.37	0.664962	0.37	0.269201
0.038	1.8156	0.038	1.6309	0.038	1.1756	0.038	0.5144	0.38	1.03496	0.38	0.9046	0.38	0.645312	0.38	0.261246
0.039	1.8143	0.039	1.6298	0.039	1.175	0.039	0.514	0.39	1.00357	0.39	0.877166	0.39	0.625741	0.39	0.253323
0.04	1.8138	0.04	1.6295	0.04	1.1752	0.04	0.5136	0.4	0.972355	0.4	0.849884	0.4	0.606279	0.4	0.245444
0.041	1.8131	0.041	1.6291	0.041	1.1745	0.041	0.5139	0.41	0.941359	0.41	0.822791	0.41	0.586952	0.41	0.23762
0.042	1.8118	0.042	1.6279	0.042	1.1749	0.042	0.5132	0.42	0.910622	0.42	0.795926	0.42	0.567787	0.42	0.229861
0.043	1.8102	0.043	1.6269	0.043	1.1749	0.043	0.5132	0.43	0.880184	0.43	0.769322	0.43	0.548809	0.43	0.222178
0.044	1.8092	0.044	1.626	0.044	1.1745	0.044	0.5131	0.44	0.850084	0.44	0.743013	0.44	0.530041	0.44	0.21458
0.045	1.8087	0.045	1.6242	0.045	1.1745	0.045	0.5127	0.45	0.820356	0.45	0.717029	0.45	0.511505	0.45	0.207076
0.046	1.8083	0.046	1.624	0.046	1.1742	0.046	0.5124	0.46	0.791035	0.46	0.691402	0.46	0.493223	0.46	0.199675
0.047	1.8084	0.047	1.624	0.047	1.1741	0.047	0.5122	0.47	0.762152	0.47	0.666156	0.47	0.475214	0.47	0.192384
0.048	1.8077	0.048	1.624	0.048	1.1746	0.048	0.5116	0.48	0.733737	0.48	0.64132	0.48	0.457496	0.48	0.185211
0.049	1.808	0.049	1.6244	0.049	1.1729	0.049	0.512	0.49	0.705816	0.49	0.616916	0.49	0.440087	0.49	0.178163
0.05	1.8054	0.05	1.6223	0.05	1.1721	0.05	0.5118	0.5	0.678414	0.5	0.592966	0.5	0.423002	0.5	0.171247
0.051	1.8038	0.051	1.6215	0.051	1.1714	0.051	0.5118	0.51	0.651555	0.51	0.56949	0.51	0.406255	0.51	0.164467
0.052	1.8035	0.052	1.6207	0.052	1.1704	0.052	0.5115	0.52	0.625259	0.52	0.546506	0.52	0.389859	0.52	0.157829
0.053	1.8016	0.053	1.6202	0.053	1.1706	0.053	0.5114	0.53	0.599545	0.53	0.52403	0.53	0.373826	0.53	0.151338
0.054	1.7997	0.054	1.6202	0.054	1.1706	0.054	0.5113	0.54	0.574428	0.54	0.502077	0.54	0.358165	0.54	0.144998
0.055	1.7993	0.055	1.6199	0.055	1.1704	0.055	0.5112	0.55	0.549924	0.55	0.480659	0.55	0.342886	0.55	0.138813
0.056	1.7986	0.056	1.6184	0.056	1.1705	0.056	0.511	0.56	0.526044	0.56	0.459787	0.56	0.327997	0.56	0.132785
0.057	1.7979	0.057	1.619	0.057	1.1698	0.057	0.5107	0.57	0.502798	0.57	0.439469	0.57	0.313503	0.57	0.126917
0.058	1.7969	0.058	1.6185	0.058	1.1692	0.058	0.5103	0.58	0.480196	0.58	0.419714	0.58	0.29941	0.58	0.121212
0.059	1.7963	0.059	1.6173	0.059	1.1676	0.059	0.5099	0.59	0.458243	0.59	0.400525	0.59	0.285722	0.59	0.115671
0.06	1.7954	0.06	1.6168	0.06	1.1661	0.06	0.5103	0.6	0.436943	0.6	0.381909	0.6	0.272441	0.6	0.110294
0.061	1.7945	0.061	1.616	0.061	1.1661	0.061	0.51	0.61	0.416301	0.61	0.363867	0.61	0.25957	0.61	0.105084
0.062	1.7949	0.062	1.6157	0.062	1.1665	0.062	0.5102	0.62	0.396317	0.62	0.346399	0.62	0.24711	0.62	0.100039
0.063	1.7942	0.063	1.6154	0.063	1.1664	0.063	0.5095	0.63	0.37699	0.63	0.329507	0.63	0.235059	0.63	0.0951607
0.064	1.7926	0.064	1.6136	0.064	1.1654	0.064	0.5091	0.64	0.358319	0.64	0.313188	0.64	0.223418	0.64	0.0904477
0.065	1.7918	0.065	1.6124	0.065	1.1655	0.065	0.5088	0.65	0.340301	0.65	0.297439	0.65	0.212183	0.65	0.0858994
0.066	1.7903	0.066	1.6111	0.066	1.1645	0.066	0.5082	0.66	0.32293	0.66	0.282256	0.66	0.201352	0.66	0.0815146
0.067	1.7881	0.067	1.6102	0.067	1.1637	0.067	0.5073	0.67	0.306201	0.67	0.267634	0.67	0.190921	0.67	0.0772918
0.068	1.7864	0.068	1.6083	0.068	1.1636	0.068	0.5065	0.68	0.290106	0.68	0.253566	0.68	0.180886	0.68	0.0732292
0.069	1.7855	0.069	1.6072	0.069	1.1631	0.069	0.5056	0.69	0.274637	0.69	0.240046	0.69	0.171241	0.69	0.0693246
0.07	1.7855	0.07	1.6061	0.07	1.1611	0.07	0.5056	0.7	0.259786	0.7	0.227065	0.7	0.161981	0.7	0.0655757
0.071	1.7854	0.071	1.6048	0.071	1.1604	0.071	0.5051	0.71	0.245541	0.71	0.214614	0.71	0.153099	0.71	0.06198
0.072	1.784	0.072	1.6045	0.072	1.1591	0.072	0.5043	0.72	0.231891	0.72	0.202684	0.72	0.144588	0.72	0.0585345
0.073	1.7828	0.073	1.6035	0.073	1.1568	0.073	0.5044	0.73	0.218826	0.73	0.191264	0.73	0.136441	0.73	0.0552364
0.074	1.7824	0.074	1.6029	0.074	1.1562	0.074	0.5044	0.74	0.206331	0.74	0.180343	0.74	0.128651	0.74	0.0520825
0.075	1.7809	0.075	1.6018	0.075	1.1557	0.075	0.5036	0.75	0.194394	0.75	0.16991	0.75	0.121208	0.75	0.0490694
0.076	1.7805	0.076	1.6013	0.076	1.1543	0.076	0.5035	0.76	0.183001	0.76	0.159952	0.76	0.114104	0.76	0.0461936
0.077	1.7793	0.077	1.6004	0.077	1.1533	0.077	0.5031	0.77	0.172139	0.77	0.150457	0.77	0.107331	0.77	0.0434516
0.078	1.7781	0.078	1.5998	0.078	1.153	0.078	0.5029	0.78	0.161791	0.78	0.141413	0.78	0.100879	0.78	0.0408397
0.079	1.7765	0.079	1.598	0.079	1.1523	0.079	0.5031	0.79	0.151944	0.79	0.132806	0.79	0.0947396	0.79	0.0383541
0.08	1.7751	0.08	1.5971	0.08	1.1517	0.08	0.503	0.8	0.142582	0.8	0.124624	0.8	0.0889024	0.8	0.0359909
0.081	1.7737	0.081	1.5952	0.081	1.1512	0.081	0.5022	0.81	0.13369	0.81	0.116852	0.81	0.0833581	0.81	0.0337464
0.082	1.7734	0.082	1.594	0.082	1.1509	0.082	0.5013	0.82	0.125253	0.82	0.109477	0.82	0.0780971	0.82	0.0316166
0.083	1.7719	0.083	1.5934	0.083	1.1504	0.083	0.5005	0.83	0.117254	0.83	0.102485	0.83	0.0731096	0.83	0.0295974
0.084	1.7697	0.084	1.5928	0.084	1.1496	0.084	0.5008	0.84	0.109678	0.84	0.0958635	0.84	0.0683859	0.84	0.0276851
0.085	1.7675	0.085	1.5906	0.085	1.1496	0.085	0.5004	0.85	0.102509	0.85	0.089598	0.85	0.0639162	0.85	0.0258756
0.086	1.7677	0.086	1.5905	0.086	1.1496	0.086	0.5004	0.86	0.0957328	0.86	0.083675	0.86	0.0596909	0.86	0.0241651
0.087	1.7666	0.087	1.59	0.087	1.1483	0.087	0.5005	0.87	0.0893328	0.87	0.078081	0.87	0.0557004	0.87	0.0225496
0.088	1.7655	0.088	1.5879	0.088	1.1479	0.088	0.5006	0.88	0.0832939	0.88	0.0728028	0.88	0.0519351	0.88	0.0210252
0.089	1.7634	0.089	1.5877	0.089	1.1463	0.089	0.5	0.89	0.0776012	0.89	0.0678271	0.89	0.0483856	0.89	0.0195883
0.09	1.7615	0.09	1.586	0.09	1.1467	0.09	0.4989	0.9	0.0722398	0.9	0.0631409	0.9	0.0450426	0.9	0.0182349
0.091	1.7598	0.091	1.5851	0.091	1.1443	0.091	0.4986	0.91	0.0671949	0.91	0.0587315	0.91	0.0418971	0.91	0.0169615
0.092	1.7594	0.092	1.5851	0.092	1.1439	0.092	0.4983	0.92	0.0624525	0.92	0.0545864	0.92	0.0389401	0.92	0.0157644
0.093	1.7588	0.093	1.584	0.093	1.1425	0.093	0.4978	0.93	0.0579983	0.93	0.0506932	0.93	0.0361628	0.93	0.01464
0.094	1.7575	0.094	1.5818	0.094	1.1404	0.094	0.4972	0.94	0.0538187	0.94	0.0470401	0.94	0.0335568	0.94	0.013585
0.095	1.7561	0.095	1.5802	0.095	1.1399	0.095	0.4967	0.95	0.0499004	0.95	0.0436153	0.95	0.0311137	0.95	0.012596
0.096	1.7553	0.096	1.5785	0.096	1.1398	0.096	0.4964	0.96	0.0462304	0.96	0.0404075	0.96	0.0288254	0.96	0.0116696
0.097	1.7538	0.097	1.5776	0.097	1.1396	0.097	0.4955	0.97	0.042796	0.97	0.0374057	0.97	0.026684	0.97	0.0108027
0.098	1.7523	0.098	1.5758	0.098	1.1381	0.098	0.4957	0.98	0.0395851	0.98	0.0345992	0.98	0.0246819	0.98	0.00999216
0.099	1.7511	0.099	1.5749	0.099	1.1374	0.099	0.4947	0.99	0.0365858	0.99	0.0319777	0.99	0.0228118	0.99	0.00923507
0.1	1.7495	0.1	1.5732	0.1	1.1368	0.1	0.4943	1	0.0337868	1	0.0295312	1	0.0210666	1	0.00852853
0.101	1.7491	0.101	1.5716	0.101	1.1353	0.101	0.4938	1.01	0.0311769	1.01	0.0272501	1.01	0.0194393	1.01	0.00786974
0.102	1.7474	0.102	1.5715	0.102	1.1346	0.102	0.4931	1.02	0.0287456	1.02	0.025125	1.02	0.0179234	1.02	0.00725603
0.103	1.747	0.103	1.5703	0.103	1.1331	0.103	0.4924	1.03	0.0264828	1.03	0.0231472	1.03	0.0165124	1.03	0.00668484
0.104	1.7461	0.104	1.5693	0.104	1.1325	0.104	0.4917	1.04	0.0243785	1.04	0.021308	1.04	0.0152004	1.04	0.00615368
0.105	1.7449	0.105	1.5687	0.105	1.1315	0.105	0.4911	1.05	0.0224236	1.05	0.0195992	1.05	0.0139814	1.05	0.0056602
0.106	1.7439	0.106	1.5673	0.106	1.131	0.106	0.4902	1.06	0.0206088	1.06	0.0180131	1.06	0.0128499	1.06	0.00520213
0.107	1.7422	0.107	1.5654	0.107	1.1289	0.107	0.4903	1.07	0.0189259	1.07	0.0165421	1.07	0.0118006	1.07	0.00477731
0.108	1.7411	0.108	1.564	0.108	1.128	0.108	0.49	1.08	0.0173664	1.08	0.0151791	1.08	0.0108282	1.08	0.00438367
0.109	1.7387	0.109	1.5622	0.109	1.128	0.109	0.4903	1.09	0.0159227	1.09	0.0139172	1.09	0.00992807	1.09	0.00401925
0.11	1.7375	0.11	1.5606	0.11	1.1274	0.11	0.4899	1.1	0.0145874	1.1	0.01275	1.1	0.00909546	1.1	0.00368218
0.111	1.7367	0.111	1.5585	0.111	1.1259	0.111	0.4895	1.11	0.0133533	1.11	0.0116714	1.11	0.00832601	1.11	0.00337068
0.112	1.7351	0.112	1.5571	0.112	1.1256	0.112	0.4896	1.12	0.0122139	1.12	0.0106755	1.12	0.00761556	1.12	0.00308306
0.113	1.7341	0.113	1.5562	0.113	1.1241	0.113	0.4896	1.13	0.0111628	1.13	0.00975678	1.13	0.00696017	1.13	0.00281773
0.114	1.7336	0.114	1.5546	0.114	1.1226	0.114	0.4888	1.14	0.0101939	1.14	0.00890998	1.14	0.00635609	1.14	0.00257318
0.115	1.7303	0.115	1.553	0.115	1.1218	0.115	0.4879	1.15	0.00930175	1.15	0.00813017	1.15	0.00579979	1.15	0.00234797
0.116	1.7293	0.116	1.5508	0.116	1.1211	0.116	0.4872	1.16	0.00848087	1.16	0.00741267	1.16	0.00528796	1.16	0.00214076
0.117	1.7284	0.117	1.5491	0.117	1.1198	0.117	0.4868	1.17	0.00772624	1.17	0.00675309	1.17	0.00481743	1.17	0.00195027
0.118	1.7271	0.118	1.5467	0.118	1.1191	0.118	0.4858	1.18	0.00703313	1.18	0.00614728	1.18	0.00438527	1.18	0.00177532
0.119	1.7249	0.119	1.5454	0.119	1.1168	0.119	0.4852	1.19	0.00639708	1.19	0.00559135	1.19	0.00398868	1.19	0.00161476
0.12	1.723	0.12	1.5436	0.12	1.1164	0.12	0.4851	1.2	0.0058139	1.2	0.00508162	1.2	0.00362506	1.2	0.00146756
0.121	1.7207	0.121	1.5406	0.121	1.115	0.121	0.4847	1.21	0.00527966	1.21	0.00461467	1.21	0.00329195	1.21	0.0013327
0.122	1.7183	0.122	1.5404	0.122	1.1137	0.122	0.4844	1.22	0.00479068	1.22	0.00418728	1.22	0.00298706	1.22	0.00120927
0.123	1.7171	0.123	1.539	0.123	1.1124	0.123	0.4841	1.23	0.00434351	1.23	0.00379643	1.23	0.00270825	1.23	0.0010964
0.124	1.7157	0.124	1.5364	0.124	1.112	0.124	0.4838	1.24	0.00393493	1.24	0.00343931	1.24	0.00245349	1.24	9.93263E-4
0.125	1.7121	0.125	1.5341	0.125	1.1107	0.125	0.4841	1.25	0.00356193	1.25	0.00311329	1.25	0.00222092	1.25	8.9911E-4
0.126	1.7104	0.126	1.5329	0.126	1.1097	0.126	0.4834	1.26	0.00322171	1.26	0.00281593	1.26	0.00200879	1.26	8.13231E-4
0.127	1.71	0.127	1.5315	0.127	1.1087	0.127	0.483	1.27	0.00291166	1.27	0.00254493	1.27	0.00181547	1.27	7.34967E-4
0.128	1.7084	0.128	1.5301	0.128	1.1076	0.128	0.4826	1.28	0.00262934	1.28	0.00229817	1.28	0.00163944	1.28	6.63704E-4
0.129	1.7062	0.129	1.5285	0.129	1.1059	0.129	0.4821	1.29	0.0023725	1.29	0.00207368	1.29	0.00147929	1.29	5.98872E-4
0.13	1.7046	0.13	1.5277	0.13	1.1048	0.13	0.4814	1.3	0.00213904	1.3	0.00186962	1.3	0.00133372	1.3	5.3994E-4
0.131	1.7023	0.131	1.5263	0.131	1.1029	0.131	0.4816	1.31	0.001927	1.31	0.00168429	1.31	0.00120152	1.31	4.86418E-4
0.132	1.7007	0.132	1.5238	0.132	1.102	0.132	0.4805	1.32	0.0017346	1.32	0.00151612	1.32	0.00108155	1.32	4.37852E-4
0.133	1.6985	0.133	1.522	0.133	1.1017	0.133	0.4796	1.33	0.00156016	1.33	0.00136365	1.33	9.72784E-4	1.33	3.93819E-4
0.134	1.6962	0.134	1.5201	0.134	1.101	0.134	0.4788	1.34	0.00140214	1.34	0.00122554	1.34	8.74256E-4	1.34	3.53931E-4
0.135	1.6948	0.135	1.5185	0.135	1.1003	0.135	0.4788	1.35	0.00125912	1.35	0.00110053	1.35	7.85079E-4	1.35	3.17829E-4
0.136	1.6932	0.136	1.5177	0.136	1.0986	0.136	0.478	1.36	0.00112978	1.36	9.87479E-4	1.36	7.04435E-4	1.36	2.85181E-4
0.137	1.6917	0.137	1.5172	0.137	1.0969	0.137	0.4787	1.37	0.00101292	1.37	8.85336E-4	1.37	6.31569E-4	1.37	2.55682E-4
0.138	1.6894	0.138	1.5162	0.138	1.0961	0.138	0.4779	1.38	9.07415E-4	1.38	7.93123E-4	1.38	5.65788E-4	1.38	2.29052E-4
0.139	1.6872	0.139	1.5148	0.139	1.0955	0.139	0.4776	1.39	8.12252E-4	1.39	7.09946E-4	1.39	5.06452E-4	1.39	2.0503E-4
0.14	1.6858	0.14	1.5133	0.14	1.0941	0.14	0.4772	1.4	7.26489E-4	1.4	6.34985E-4	1.4	4.52977E-4	1.4	1.83382E-4
0.141	1.6843	0.141	1.5131	0.141	1.0919	0.141	0.4765	1.41	6.49261E-4	1.41	5.67484E-4	1.41	4.04824E-4	1.41	1.63888E-4
0.142	1.6823	0.142	1.5101	0.142	1.0909	0.142	0.4755	1.42	5.79778E-4	1.42	5.06753E-4	1.42	3.61501E-4	1.42	1.46349E-4
0.143	1.6804	0.143	1.5082	0.143	1.0904	0.143	0.4747	1.43	5.17318E-4	1.43	4.5216E-4	1.43	3.22556E-4	1.43	1.30583E-4
0.144	1.6789	0.144	1.5061	0.144	1.0898	0.144	0.474	1.44	4.61218E-4	1.44	4.03126E-4	1.44	2.87577E-4	1.44	1.16422E-4
0.145	1.6774	0.145	1.5049	0.145	1.0887	0.145	0.4728	1.45	4.10872E-4	1.45	3.59121E-4	1.45	2.56185E-4	1.45	1.03713E-4
0.146	1.6751	0.146	1.5027	0.146	1.0872	0.146	0.4718	1.46	3.65729E-4	1.46	3.19665E-4	1.46	2.28038E-4	1.46	9.23182E-5
0.147	1.6737	0.147	1.5014	0.147	1.086	0.147	0.4711	1.47	3.25286E-4	1.47	2.84315E-4	1.47	2.02821E-4	1.47	8.21095E-5
0.148	1.6714	0.148	1.4999	0.148	1.0842	0.148	0.4713	1.48	2.89084E-4	1.48	2.52673E-4	1.48	1.80249E-4	1.48	7.29713E-5
0.149	1.6678	0.149	1.498	0.149	1.0817	0.149	0.4698	1.49	2.56706E-4	1.49	2.24373E-4	1.49	1.6006E-4	1.49	6.47982E-5
0.15	1.6659	0.15	1.4959	0.15	1.0798	0.15	0.469	1.5	2.27772E-4	1.5	1.99083E-4	1.5	1.42019E-4	1.5	5.74946E-5
0.151	1.6634	0.151	1.4943	0.151	1.0794	0.151	0.4689	1.51	2.01937E-4	1.51	1.76502E-4	1.51	1.25911E-4	1.51	5.09734E-5
0.152	1.6607	0.152	1.4932	0.152	1.0793	0.152	0.4687	1.52	1.78889E-4	1.52	1.56358E-4	1.52	1.1154E-4	1.52	4.51557E-5
0.153	1.6592	0.153	1.4911	0.153	1.0773	0.153	0.4687	1.53	1.58346E-4	1.53	1.38402E-4	1.53	9.87311E-5	1.53	3.997E-5
0.154	1.6564	0.154	1.4904	0.154	1.0759	0.154	0.4682	1.54	1.40049E-4	1.54	1.22409E-4	1.54	8.73229E-5	1.54	3.53515E-5
0.155	1.6546	0.155	1.4894	0.155	1.0743	0.155	0.4676	1.55	1.23768E-4	1.55	1.08179E-4	1.55	7.71711E-5	1.55	3.12417E-5
0.156	1.6529	0.156	1.4877	0.156	1.0721	0.156	0.4665	1.56	1.09292E-4	1.56	9.55259E-5	1.56	6.8145E-5	1.56	2.75876E-5
0.157	1.6494	0.157	1.4858	0.157	1.0709	0.157	0.4664	1.57	9.64314E-5	1.57	8.42856E-5	1.57	6.01265E-5	1.57	2.43414E-5
0.158	1.6465	0.158	1.4839	0.158	1.0708	0.158	0.4647	1.58	8.50165E-5	1.58	7.43084E-5	1.58	5.30091E-5	1.58	2.146E-5
0.159	1.6442	0.159	1.4822	0.159	1.0708	0.159	0.4637	1.59	7.48928E-5	1.59	6.54598E-5	1.59	4.66969E-5	1.59	1.89046E-5
0.16	1.643	0.16	1.48	0.16	1.0702	0.16	0.4632	1.6	6.5922E-5	1.6	5.76189E-5	1.6	4.11034E-5	1.6	1.66402E-5
0.161	1.6418	0.161	1.478	0.161	1.07	0.161	0.4623	1.61	5.79792E-5	1.61	5.06766E-5	1.61	3.6151E-5	1.61	1.46352E-5
0.162	1.6399	0.162	1.4766	0.162	1.0679	0.162	0.4625	1.62	5.09527E-5	1.62	4.45351E-5	1.62	3.17698E-5	1.62	1.28616E-5
0.163	1.6376	0.163	1.4746	0.163	1.0664	0.163	0.4621	1.63	4.4742E-5	1.63	3.91066E-5	1.63	2.78973E-5	1.63	1.12939E-5
0.164	1.635	0.164	1.4724	0.164	1.0644	0.164	0.4612	1.64	3.92568E-5	1.64	3.43123E-5	1.64	2.44773E-5	1.64	9.90929E-6
0.165	1.6331	0.165	1.4702	0.165	1.0631	0.165	0.4603	1.65	3.44166E-5	1.65	3.00817E-5	1.65	2.14593E-5	1.65	8.68751E-6
0.166	1.631	0.166	1.4677	0.166	1.0618	0.166	0.4601	1.66	3.0149E-5	1.66	2.63517E-5	1.66	1.87984E-5	1.66	7.61028E-6
0.167	1.6293	0.167	1.4648	0.167	1.0599	0.167	0.4595	1.67	2.63895E-5	1.67	2.30657E-5	1.67	1.64543E-5	1.67	6.6613E-6
0.168	1.6259	0.168	1.4634	0.168	1.0591	0.168	0.4587	1.68	2.30803E-5	1.68	2.01733E-5	1.68	1.43909E-5	1.68	5.82598E-6
0.169	1.6234	0.169	1.461	0.169	1.0582	0.169	0.4576	1.69	2.017E-5	1.69	1.76295E-5	1.69	1.25763E-5	1.69	5.09134E-6
0.17	1.6217	0.17	1.4591	0.17	1.0569	0.17	0.4569	1.7	1.76125E-5	1.7	1.53941E-5	1.7	1.09817E-5	1.7	4.44578E-6
0.171	1.6188	0.171	1.4565	0.171	1.0548	0.171	0.4564	1.71	1.5367E-5	1.71	1.34315E-5	1.71	9.58157E-6	1.71	3.87897E-6
0.172	1.6179	0.172	1.4555	0.172	1.0539	0.172	0.4556	1.72	1.33971E-5	1.72	1.17097E-5	1.72	8.35329E-6	1.72	3.38172E-6
0.173	1.6153	0.173	1.4543	0.173	1.0533	0.173	0.4543	1.73	1.16703E-5	1.73	1.02004E-5	1.73	7.27665E-6	1.73	2.94585E-6
0.174	1.613	0.174	1.4522	0.174	1.0531	0.174	0.454	1.74	1.0158E-5	1.74	8.8786E-6	1.74	6.3337E-6	1.74	2.56411E-6
0.175	1.6112	0.175	1.4497	0.175	1.0519	0.175	0.4528	1.75	8.83464E-6	1.75	7.72188E-6	1.75	5.50854E-6	1.75	2.23006E-6
0.176	1.6087	0.176	1.4474	0.176	1.0511	0.176	0.4525	1.76	7.6775E-6	1.76	6.7105E-6	1.76	4.78705E-6	1.76	1.93797E-6
0.177	1.6065	0.177	1.4454	0.177	1.0489	0.177	0.4519	1.77	6.66659E-6	1.77	5.82691E-6	1.77	4.15673E-6	1.77	1.6828E-6
0.178	1.6031	0.178	1.4436	0.178	1.0471	0.178	0.451	1.78	5.78416E-6	1.78	5.05563E-6	1.78	3.60652E-6	1.78	1.46005E-6
0.179	1.6004	0.179	1.4418	0.179	1.0455	0.179	0.4507	1.79	5.01452E-6	1.79	4.38293E-6	1.79	3.12664E-6	1.79	1.26578E-6
0.18	1.5983	0.18	1.4387	0.18	1.0448	0.18	0.4499	1.8	4.34382E-6	1.8	3.7967E-6	1.8	2.70844E-6	1.8	1.09648E-6
0.181	1.5955	0.181	1.4369	0.181	1.043	0.181	0.4491	1.81	3.75981E-6	1.81	3.28625E-6	1.81	2.3443E-6	1.81	9.49059E-7
0.182	1.5937	0.182	1.4348	0.182	1.0415	0.182	0.4486	1.82	3.25172E-6	1.82	2.84215E-6	1.82	2.0275E-6	1.82	8.20806E-7
0.183	1.5916	0.183	1.4324	0.183	1.0406	0.183	0.4476	1.83	2.81004E-6	1.83	2.45611E-6	1.83	1.7521E-6	1.83	7.09316E-7
0.184	1.588	0.184	1.4302	0.184	1.0392	0.184	0.4472	1.84	2.42641E-6	1.84	2.1208E-6	1.84	1.51291E-6	1.84	6.1248E-7
0.185	1.5859	0.185	1.4277	0.185	1.0393	0.185	0.4463	1.85	2.09348E-6	1.85	1.8298E-6	1.85	1.30532E-6	1.85	5.28441E-7
0.186	1.5843	0.186	1.4255	0.186	1.0365	0.186	0.4453	1.86	1.80479E-6	1.86	1.57747E-6	1.86	1.12532E-6	1.86	4.55569E-7
0.187	1.5831	0.187	1.4246	0.187	1.035	0.187	0.4446	1.87	1.55467E-6	1.87	1.35885E-6	1.87	9.69358E-7	1.87	3.92432E-7
0.188	1.5813	0.188	1.4228	0.188	1.0329	0.188	0.4444	1.88	1.33813E-6	1.88	1.16959E-6	1.88	8.34348E-7	1.88	3.37774E-7
0.189	1.5781	0.189	1.4215	0.189	1.032	0.189	0.4432	1.89	1.15084E-6	1.89	1.00589E-6	1.89	7.17567E-7	1.89	2.90497E-7
0.19	1.5767	0.19	1.4203	0.19	1.0307	0.19	0.4423	1.9	9.88968E-7	1.9	8.64404E-7	1.9	6.16638E-7	1.9	2.49637E-7
0.191	1.5748	0.191	1.4178	0.191	1.0296	0.191	0.4415	1.91	8.49186E-7	1.91	7.42228E-7	1.91	5.29481E-7	1.91	2.14353E-7
0.192	1.5725	0.192	1.4144	0.192	1.028	0.192	0.4407	1.92	7.28578E-7	1.92	6.36811E-7	1.92	4.5428E-7	1.92	1.83909E-7
0.193	1.5711	0.193	1.412	0.193	1.0265	0.193	0.4391	1.93	6.24599E-7	1.93	5.45929E-7	1.93	3.89447E-7	1.93	1.57663E-7
0.194	1.5684	0.194	1.4099	0.194	1.0254	0.194	0.4379	1.94	5.35032E-7	1.94	4.67643E-7	1.94	3.33601E-7	1.94	1.35054E-7
0.195	1.5662	0.195	1.4075	0.195	1.0247	0.195	0.4373	1.95	4.57942E-7	1.95	4.00262E-7	1.95	2.85534E-7	1.95	1.15595E-7
0.196	1.563	0.196	1.4045	0.196	1.0228	0.196	0.4364	1.96	3.91646E-7	1.96	3.42317E-7	1.96	2.44198E-7	1.96	9.88601E-8
0.197	1.5589	0.197	1.4027	0.197	1.0205	0.197	0.4358	1.97	3.3468E-7	1.97	2.92526E-7	1.97	2.08678E-7	1.97	8.44806E-8
0.198	1.5565	0.198	1.3995	0.198	1.0196	0.198	0.4349	1.98	2.85771E-7	1.98	2.49777E-7	1.98	1.78183E-7	1.98	7.21349E-8
0.199	1.5536	0.199	1.3981	0.199	1.0187	0.199	0.4337	1.99	2.43814E-7	1.99	2.13105E-7	1.99	1.52022E-7	1.99	6.15442E-8
0.2	1.5518	0.2	1.3962	0.2	1.0172	0.2	0.433	2	2.07852E-7	2	1.81672E-7	2	1.29599E-7	2	5.24663E-8
0.201	1.5491	0.201	1.3941	0.201	1.0166	0.201	0.4321	2.01	1.77052E-7	2.01	1.54751E-7	2.01	1.10394E-7	2.01	4.46917E-8
0.202	1.5463	0.202	1.3927	0.202	1.0153	0.202	0.4317	2.02	1.50695E-7	2.02	1.31714E-7	2.02	9.39607E-8	2.02	3.80387E-8
0.203	1.5444	0.203	1.3901	0.203	1.0131	0.203	0.4309	2.03	1.28159E-7	2.03	1.12017E-7	2.03	7.99094E-8	2.03	3.23502E-8
0.204	1.5417	0.204	1.3884	0.204	1.0118	0.204	0.4309	2.04	1.08907E-7	2.04	9.51895E-8	2.04	6.7905E-8	2.04	2.74904E-8
0.205	1.5385	0.205	1.3872	0.205	1.01	0.205	0.4307	2.05	9.24722E-8	2.05	8.0825E-8	2.05	5.76579E-8	2.05	2.3342E-8
0.206	1.5353	0.206	1.3842	0.206	1.0085	0.206	0.4302	2.06	7.8455E-8	2.06	6.85733E-8	2.06	4.89179E-8	2.06	1.98038E-8
0.207	1.5335	0.207	1.381	0.207	1.0076	0.207	0.4294	2.07	6.65093E-8	2.07	5.81323E-8	2.07	4.14696E-8	2.07	1.67884E-8
0.208	1.5302	0.208	1.3786	0.208	1.0063	0.208	0.4287	2.08	5.63374E-8	2.08	4.92416E-8	2.08	3.51273E-8	2.08	1.42208E-8
0.209	1.5282	0.209	1.3756	0.209	1.0037	0.209	0.4277	2.09	4.76831E-8	2.09	4.16772E-8	2.09	2.97312E-8	2.09	1.20363E-8
0.21	1.5262	0.21	1.374	0.21	1.0012	0.21	0.4269	2.1	4.03259E-8	2.1	3.52467E-8	2.1	2.51438E-8	2.1	1.01792E-8
0.211	1.5237	0.211	1.371	0.211	1.0006	0.211	0.4259	2.11	3.40766E-8	2.11	2.97846E-8	2.11	2.12473E-8	2.11	8.60169E-9
0.212	1.5206	0.212	1.3688	0.212	0.9976	0.212	0.4247	2.12	2.87728E-8	2.12	2.51487E-8	2.12	1.79403E-8	2.12	7.26288E-9
0.213	1.518	0.213	1.3672	0.213	0.9963	0.213	0.4238	2.13	2.4275E-8	2.13	2.12175E-8	2.13	1.51358E-8	2.13	6.12755E-9
0.214	1.5171	0.214	1.3632	0.214	0.9933	0.214	0.4232	2.14	2.04639E-8	2.14	1.78864E-8	2.14	1.27596E-8	2.14	5.16555E-9
0.215	1.5154	0.215	1.3604	0.215	0.9921	0.215	0.4222	2.15	1.72374E-8	2.15	1.50663E-8	2.15	1.07478E-8	2.15	4.3511E-9
0.216	1.5119	0.216	1.3585	0.216	0.9904	0.216	0.422	2.16	1.4508E-8	2.16	1.26807E-8	2.16	9.04597E-9	2.16	3.66214E-9
0.217	1.5107	0.217	1.3572	0.217	0.9887	0.217	0.4208	2.17	1.2201E-8	2.17	1.06642E-8	2.17	7.60752E-9	2.17	3.0798E-9
0.218	1.5066	0.218	1.3539	0.218	0.9874	0.218	0.4199	2.18	1.02526E-8	2.18	8.96129E-9	2.18	6.39269E-9	2.18	2.588E-9
0.219	1.5042	0.219	1.3529	0.219	0.9854	0.219	0.4189	2.19	8.60854E-9	2.19	7.52426E-9	2.19	5.36756E-9	2.19	2.17298E-9
0.22	1.5028	0.22	1.3499	0.22	0.9838	0.22	0.4191	2.2	7.22229E-9	2.2	6.31262E-9	2.2	4.50321E-9	2.2	1.82307E-9
0.221	1.4995	0.221	1.3479	0.221	0.982	0.221	0.4191	2.21	6.05443E-9	2.21	5.29186E-9	2.21	3.77504E-9	2.21	1.52827E-9
0.222	1.4956	0.222	1.346	0.222	0.9798	0.222	0.4185	2.22	5.07136E-9	2.22	4.43261E-9	2.22	3.16207E-9	2.22	1.28012E-9
0.223	1.4941	0.223	1.3445	0.223	0.977	0.223	0.4178	2.23	4.24452E-9	2.23	3.7099E-9	2.23	2.64652E-9	2.23	1.07141E-9
0.224	1.4906	0.224	1.3433	0.224	0.9755	0.224	0.417	2.24	3.54964E-9	2.24	3.10255E-9	2.24	2.21326E-9	2.24	8.96008E-10
0.225	1.4877	0.225	1.3414	0.225	0.9738	0.225	0.4155	2.25	2.96615E-9	2.25	2.59255E-9	2.25	1.84944E-9	2.25	7.48722E-10
0.226	1.4838	0.226	1.3395	0.226	0.9709	0.226	0.4143	2.26	2.47659E-9	2.26	2.16466E-9	2.26	1.54419E-9	2.26	6.25147E-10
0.227	1.4806	0.227	1.3376	0.227	0.9689	0.227	0.4134	2.27	2.06618E-9	2.27	1.80594E-9	2.27	1.2883E-9	2.27	5.2155E-10
0.228	1.4786	0.228	1.3341	0.228	0.9679	0.228	0.4124	2.28	1.7224E-9	2.28	1.50546E-9	2.28	1.07395E-9	2.28	4.34773E-10
0.229	1.4748	0.229	1.3309	0.229	0.9652	0.229	0.4121	2.29	1.43468E-9	2.29	1.25397E-9	2.29	8.94544E-10	2.29	3.62144E-10
0.23	1.4723	0.23	1.33	0.23	0.9644	0.23	0.4113	2.3	1.19406E-9	2.3	1.04366E-9	2.3	7.44515E-10	2.3	3.01407E-10
0.231	1.4692	0.231	1.3277	0.231	0.9628	0.231	0.4108	2.31	9.93003E-10	2.31	8.67931E-10	2.31	6.19153E-10	2.31	2.50656E-10
0.232	1.4651	0.232	1.3247	0.232	0.9612	0.232	0.4097	2.32	8.2514E-10	2.32	7.21211E-10	2.32	5.14488E-10	2.32	2.08284E-10
0.233	1.462	0.233	1.3227	0.233	0.9595	0.233	0.4091	2.33	6.85105E-10	2.33	5.98814E-10	2.33	4.27174E-10	2.33	1.72936E-10
0.234	1.4589	0.234	1.3212	0.234	0.9583	0.234	0.4088	2.34	5.68381E-10	2.34	4.96791E-10	2.34	3.54394E-10	2.34	1.43472E-10
0.235	1.4562	0.235	1.3182	0.235	0.9567	0.235	0.4085	2.35	4.71166E-10	2.35	4.11821E-10	2.35	2.9378E-10	2.35	1.18933E-10
0.236	1.4528	0.236	1.3155	0.236	0.9546	0.236	0.4072	2.36	3.90267E-10	2.36	3.41111E-10	2.36	2.43338E-10	2.36	9.85119E-11
0.237	1.4486	0.237	1.3121	0.237	0.954	0.237	0.4062	2.37	3.22999E-10	2.37	2.82316E-10	2.37	2.01395E-10	2.37	8.15321E-11
0.238	1.4458	0.238	1.3096	0.238	0.952	0.238	0.4059	2.38	2.67112E-10	2.38	2.33469E-10	2.38	1.66549E-10	2.38	6.74251E-11
0.239	1.4424	0.239	1.3079	0.239	0.9508	0.239	0.4049	2.39	2.20719E-10	2.39	1.92919E-10	2.39	1.37622E-10	2.39	5.57143E-11
0.24	1.4395	0.24	1.3055	0.24	0.9493	0.24	0.4046	2.4	1.82237E-10	2.4	1.59284E-10	2.4	1.13628E-10	2.4	4.60007E-11
0.241	1.4372	0.241	1.3035	0.241	0.9466	0.241	0.4043	2.41	1.50344E-10	2.41	1.31408E-10	2.41	9.37422E-11	2.41	3.79503E-11
0.242	1.4339	0.242	1.3014	0.242	0.9445	0.242	0.4037	2.42	1.23934E-10	2.42	1.08324E-10	2.42	7.72748E-11	2.42	3.12837E-11
0.243	1.4327	0.243	1.2988	0.243	0.9424	0.243	0.4029	2.43	1.02081E-10	2.43	8.92238E-11	2.43	6.36493E-11	2.43	2.57676E-11
0.244	1.4303	0.244	1.2973	0.244	0.94	0.244	0.4021	2.44	8.40145E-11	2.44	7.34326E-11	2.44	5.23844E-11	2.44	2.12071E-11
0.245	1.4266	0.245	1.2941	0.245	0.9384	0.245	0.4005	2.45	6.909E-11	2.45	6.03879E-11	2.45	4.30787E-11	2.45	1.74398E-11
0.246	1.4242	0.246	1.291	0.246	0.9358	0.246	0.3994	2.46	5.67713E-11	2.46	4.96207E-11	2.46	3.53978E-11	2.46	1.43303E-11
0.247	1.4222	0.247	1.2885	0.247	0.9343	0.247	0.3985	2.47	4.66117E-11	2.47	4.07408E-11	2.47	2.90631E-11	2.47	1.17658E-11
0.248	1.4189	0.248	1.2859	0.248	0.9325	0.248	0.3977	2.48	3.82396E-11	2.48	3.34232E-11	2.48	2.3843E-11	2.48	9.65252E-12
0.249	1.4161	0.249	1.2839	0.249	0.9305	0.249	0.397	2.49	3.13462E-11	2.49	2.7398E-11	2.49	1.95448E-11	2.49	7.91246E-12
0.25	1.4139	0.25	1.28	0.25	0.9288	0.25	0.396	2.5	2.56749E-11	2.5	2.2441E-11	2.5	1.60087E-11	2.5	6.4809E-12
0.251	1.4102	0.251	1.2794	0.251	0.9282	0.251	0.3946	2.51	2.10128E-11	2.51	1.83662E-11	2.51	1.31018E-11	2.51	5.3041E-12
0.252	1.4064	0.252	1.2769	0.252	0.9268	0.252	0.3939	2.52	1.71836E-11	2.52	1.50192E-11	2.52	1.07142E-11	2.52	4.33752E-12
0.253	1.4034	0.253	1.2741	0.253	0.9246	0.253	0.3933	2.53	1.40409E-11	2.53	1.22724E-11	2.53	8.75473E-12	2.53	3.54424E-12
0.254	1.3995	0.254	1.2714	0.254	0.9226	0.254	0.392	2.54	1.14638E-11	2.54	1.00199E-11	2.54	7.14788E-12	2.54	2.89372E-12
0.255	1.3963	0.255	1.2701	0.255	0.9212	0.255	0.3915	2.55	9.35225E-12	2.55	8.1743E-12	2.55	5.83128E-12	2.55	2.36072E-12
0.256	1.3941	0.256	1.2673	0.256	0.9202	0.256	0.3909	2.56	7.62352E-12	2.56	6.66331E-12	2.56	4.75339E-12	2.56	1.92435E-12
0.257	1.3899	0.257	1.2647	0.257	0.9189	0.257	0.3898	2.57	6.20937E-12	2.57	5.42728E-12	2.57	3.87164E-12	2.57	1.56738E-12
0.258	1.3883	0.258	1.2615	0.258	0.9182	0.258	0.3893	2.58	5.0535E-12	2.58	4.41699E-12	2.58	3.15094E-12	2.58	1.27562E-12
0.259	1.3859	0.259	1.2589	0.259	0.9155	0.259	0.3884	2.59	4.1095E-12	2.59	3.5919E-12	2.59	2.56234E-12	2.59	1.03733E-12
0.26	1.3831	0.26	1.2549	0.26	0.9137	0.26	0.3879	2.6	3.33918E-12	2.6	2.9186E-12	2.6	2.08203E-12	2.6	8.42882E-13
0.261	1.3801	0.261	1.2524	0.261	0.9123	0.261	0.3875	2.61	2.71108E-12	2.61	2.36961E-12	2.61	1.6904E-12	2.61	6.84336E-13
0.262	1.3774	0.262	1.25	0.262	0.911	0.262	0.3867	2.62	2.19936E-12	2.62	1.92234E-12	2.62	1.37134E-12	2.62	5.55168E-13
0.263	1.3756	0.263	1.2478	0.263	0.9091	0.263	0.3857	2.63	1.78281E-12	2.63	1.55826E-12	2.63	1.11161E-12	2.63	4.5002E-13
0.264	1.3722	0.264	1.2444	0.264	0.907	0.264	0.3848	2.64	1.44399E-12	2.64	1.26212E-12	2.64	9.00352E-13	2.64	3.64495E-13
0.265	1.3689	0.265	1.2427	0.265	0.9055	0.265	0.384	2.65	1.16863E-12	2.65	1.02144E-12	2.65	7.2866E-13	2.65	2.94988E-13
0.266	1.3664	0.266	1.2401	0.266	0.9029	0.266	0.3836	2.66	9.45024E-13	2.66	8.25995E-13	2.66	5.89237E-13	2.66	2.38545E-13
0.267	1.3639	0.267	1.2376	0.267	0.9014	0.267	0.3827	2.67	7.63591E-13	2.67	6.67414E-13	2.67	4.76111E-13	2.67	1.92747E-13
0.268	1.3606	0.268	1.2338	0.268	0.8985	0.268	0.3822	2.68	6.16498E-13	2.68	5.38848E-13	2.68	3.84396E-13	2.68	1.55618E-13
0.269	1.357	0.269	1.2301	0.269	0.8957	0.269	0.3809	2.69	4.97341E-13	2.69	4.347E-13	2.69	3.101E-13	2.69	1.2554E-13
0.27	1.3536	0.27	1.2269	0.27	0.8934	0.27	0.3801	2.7	4.00895E-13	2.7	3.50401E-13	2.7	2.49964E-13	2.7	1.01195E-13
0.271	1.3508	0.271	1.2233	0.271	0.8916	0.271	0.3793	2.71	3.22893E-13	2.71	2.82224E-13	2.71	2.01329E-13	2.71	8.15054E-14
0.272	1.3481	0.272	1.2214	0.272	0.8906	0.272	0.3782	2.72	2.5986E-13	2.72	2.2713E-13	2.72	1.62027E-13	2.72	6.55945E-14
0.273	1.3447	0.273	1.2187	0.273	0.8897	0.273	0.3776	2.73	2.08965E-13	2.73	1.82645E-13	2.73	1.30293E-13	2.73	5.27474E-14
0.274	1.3392	0.274	1.2168	0.274	0.8872	0.274	0.3769	2.74	1.67903E-13	2.74	1.46755E-13	2.74	1.04691E-13	2.74	4.23826E-14
0.275	1.3361	0.275	1.2142	0.275	0.8842	0.275	0.3766	2.75	1.34803E-13	2.75	1.17824E-13	2.75	8.40516E-14	2.75	3.40272E-14
0.276	1.3332	0.276	1.2127	0.276	0.8824	0.276	0.3761	2.76	1.08141E-13	2.76	9.45202E-14	2.76	6.74276E-14	2.76	2.72972E-14
0.277	1.3302	0.277	1.2086	0.277	0.8806	0.277	0.375	2.77	8.6683E-14	2.77	7.5765E-14	2.77	5.40482E-14	2.77	2.18807E-14
0.278	1.327	0.278	1.2066	0.278	0.8799	0.278	0.374	2.78	6.94274E-14	2.78	6.06827E-14	2.78	4.32891E-14	2.78	1.7525E-14
0.279	1.3251	0.279	1.2035	0.279	0.8777	0.279	0.3739	2.79	5.55623E-14	2.79	4.8564E-14	2.79	3.46439E-14	2.79	1.40251E-14
0.28	1.3203	0.28	1.2017	0.28	0.876	0.28	0.3729	2.8	4.44305E-14	2.8	3.88344E-14	2.8	2.77032E-14	2.8	1.12153E-14
0.281	1.3177	0.281	1.2004	0.281	0.874	0.281	0.3721	2.81	3.55006E-14	2.81	3.10292E-14	2.81	2.21352E-14	2.81	8.96114E-15
0.282	1.3143	0.282	1.1974	0.282	0.8722	0.282	0.3715	2.82	2.83428E-14	2.82	2.47729E-14	2.82	1.76722E-14	2.82	7.15436E-15
0.283	1.3108	0.283	1.1939	0.283	0.8697	0.283	0.3706	2.83	2.26101E-14	2.83	1.97623E-14	2.83	1.40978E-14	2.83	5.70729E-15
0.284	1.3089	0.284	1.1912	0.284	0.8673	0.284	0.3695	2.84	1.80225E-14	2.84	1.57525E-14	2.84	1.12373E-14	2.84	4.54928E-15
0.285	1.307	0.285	1.1893	0.285	0.8664	0.285	0.3687	2.85	1.43542E-14	2.85	1.25463E-14	2.85	8.95009E-15	2.85	3.62332E-15
0.286	1.3042	0.286	1.186	0.286	0.864	0.286	0.3683	2.86	1.14234E-14	2.86	9.98463E-15	2.86	7.1227E-15	2.86	2.88353E-15
0.287	1.3004	0.287	1.1823	0.287	0.8622	0.287	0.3669	2.87	9.08379E-15	2.87	7.93966E-15	2.87	5.66389E-15	2.87	2.29295E-15
0.288	1.2977	0.288	1.18	0.288	0.8592	0.288	0.366	2.88	7.21755E-15	2.88	6.30848E-15	2.88	4.50026E-15	2.88	1.82187E-15
0.289	1.2938	0.289	1.1785	0.289	0.858	0.289	0.3653	2.89	5.73014E-15	2.89	5.00841E-15	2.89	3.57283E-15	2.89	1.44641E-15
0.29	1.2912	0.29	1.1762	0.29	0.8557	0.29	0.3641	2.9	4.54562E-15	2.9	3.97308E-15	2.9	2.83427E-15	2.9	1.14741E-15
0.291	1.2871	0.291	1.1741	0.291	0.8534	0.291	0.3629	2.91	3.60308E-15	2.91	3.14926E-15	2.91	2.24657E-15	2.91	9.09496E-16
0.292	1.2843	0.292	1.1716	0.292	0.8496	0.292	0.3616	2.92	2.85369E-15	2.92	2.49426E-15	2.92	1.77932E-15	2.92	7.20334E-16
0.293	1.2812	0.293	1.1684	0.293	0.8482	0.293	0.3607	2.93	2.25835E-15	2.93	1.97391E-15	2.93	1.40812E-15	2.93	5.70058E-16
0.294	1.2779	0.294	1.1653	0.294	0.8463	0.294	0.36	2.94	1.78579E-15	2.94	1.56086E-15	2.94	1.11347E-15	2.94	4.50773E-16
0.295	1.2759	0.295	1.1629	0.295	0.8441	0.295	0.359	2.95	1.41098E-15	2.95	1.23326E-15	2.95	8.79769E-16	2.95	3.56163E-16
0.296	1.2728	0.296	1.16	0.296	0.8417	0.296	0.3585	2.96	1.11395E-15	2.96	9.73641E-16	2.96	6.94564E-16	2.96	2.81185E-16
0.297	1.2694	0.297	1.1558	0.297	0.8404	0.297	0.3582	2.97	8.7874E-16	2.97	7.6806E-16	2.97	5.47909E-16	2.97	2.21813E-16
0.298	1.2636	0.298	1.1528	0.298	0.8387	0.298	0.3568	2.98	6.92642E-16	2.98	6.05402E-16	2.98	4.31874E-16	2.98	1.74838E-16
0.299	1.2595	0.299	1.1506	0.299	0.8373	0.299	0.3558	2.99	5.4552E-16	2.99	4.7681E-16	2.99	3.4014E-16	2.99	1.37701E-16
0.3	1.2555	0.3	1.1462	0.3	0.8353	0.3	0.3558	3	4.29303E-16	3	3.75231E-16	3	2.67677E-16	3	1.08366E-16
0.301	1.2522	0.301	1.1439	0.301	0.8334	0.301	0.3556	3.01	3.37575E-16	3.01	2.95057E-16	3.01	2.10484E-16	3.01	8.52115E-17
0.302	1.2503	0.302	1.1412	0.302	0.832	0.302	0.3545	3.02	2.65234E-16	3.02	2.31827E-16	3.02	1.65378E-16	3.02	6.6951E-17
0.303	1.2458	0.303	1.1378	0.303	0.8294	0.303	0.3537	3.03	2.08229E-16	3.03	1.82002E-16	3.03	1.29834E-16	3.03	5.25616E-17
0.304	1.2421	0.304	1.1364	0.304	0.8275	0.304	0.3521	3.04	1.63345E-16	3.04	1.42771E-16	3.04	1.01848E-16	3.04	4.12319E-17
0.305	1.2385	0.305	1.1333	0.305	0.8259	0.305	0.3516	3.05	1.28033E-16	3.05	1.11907E-16	3.05	7.98307E-17	3.05	3.23184E-17
0.306	1.2353	0.306	1.1307	0.306	0.824	0.306	0.3508	3.06	1.00275E-16	3.06	8.76448E-17	3.06	6.25229E-17	3.06	2.53116E-17
0.307	1.2325	0.307	1.1276	0.307	0.8216	0.307	0.3501	3.07	7.84718E-17	3.07	6.8588E-17	3.07	4.89284E-17	3.07	1.9808E-17
0.308	1.2304	0.308	1.1236	0.308	0.8195	0.308	0.3491	3.08	6.13604E-17	3.08	5.36319E-17	3.08	3.82592E-17	3.08	1.54887E-17
0.309	1.2275	0.309	1.121	0.309	0.817	0.309	0.3478	3.09	4.7942E-17	3.09	4.19035E-17	3.09	2.98926E-17	3.09	1.21016E-17
0.31	1.2242	0.31	1.1182	0.31	0.8142	0.31	0.3471	3.1	3.74279E-17	3.1	3.27137E-17	3.1	2.33369E-17	3.1	9.44763E-18
0.311	1.2214	0.311	1.1155	0.311	0.8115	0.311	0.3459	3.11	2.91963E-17	3.11	2.55189E-17	3.11	1.82044E-17	3.11	7.36979E-18
0.312	1.2194	0.312	1.1137	0.312	0.8094	0.312	0.3452	3.12	2.27569E-17	3.12	1.98906E-17	3.12	1.41893E-17	3.12	5.74434E-18
0.313	1.2155	0.313	1.1123	0.313	0.8077	0.313	0.3444	3.13	1.77235E-17	3.13	1.54912E-17	3.13	1.10509E-17	3.13	4.47382E-18
0.314	1.2125	0.314	1.11	0.314	0.8055	0.314	0.344	3.14	1.37924E-17	3.14	1.20552E-17	3.14	8.5998E-18	3.14	3.48152E-18
0.315	1.208	0.315	1.1079	0.315	0.8032	0.315	0.3432	3.15	1.07247E-17	3.15	9.37386E-18	3.15	6.687E-18	3.15	2.70714E-18
0.316	1.2052	0.316	1.1049	0.316	0.8012	0.316	0.3421	3.16	8.33257E-18	3.16	7.28306E-18	3.16	5.19549E-18	3.16	2.10333E-18
0.317	1.2027	0.317	1.1022	0.317	0.7991	0.317	0.3412	3.17	6.46885E-18	3.17	5.65408E-18	3.17	4.03343E-18	3.17	1.63288E-18
0.318	1.1992	0.318	1.099	0.318	0.7977	0.318	0.3406	3.18	5.01797E-18	3.18	4.38594E-18	3.18	3.12878E-18	3.18	1.26665E-18
0.319	1.1959	0.319	1.0963	0.319	0.7952	0.319	0.3399	3.19	3.88939E-18	3.19	3.3995E-18	3.19	2.42509E-18	3.19	9.81767E-19
0.32	1.1926	0.32	1.0938	0.32	0.7934	0.32	0.3388	3.2	3.01222E-18	3.2	2.63282E-18	3.2	1.87817E-18	3.2	7.60351E-19
0.321	1.1891	0.321	1.0907	0.321	0.7922	0.321	0.3382	3.21	2.33102E-18	3.21	2.03742E-18	3.21	1.45343E-18	3.21	5.884E-19
0.322	1.1852	0.322	1.0887	0.322	0.7894	0.322	0.3374	3.22	1.80242E-18	3.22	1.5754E-18	3.22	1.12384E-18	3.22	4.54971E-19
0.323	1.1825	0.323	1.0858	0.323	0.7878	0.323	0.3369	3.23	1.39258E-18	3.23	1.21718E-18	3.23	8.68296E-19	3.23	3.51518E-19
0.324	1.1789	0.324	1.0826	0.324	0.7862	0.324	0.3363	3.24	1.07507E-18	3.24	9.3966E-19	3.24	6.70323E-19	3.24	2.71371E-19
0.325	1.1756	0.325	1.0792	0.325	0.7834	0.325	0.3363	3.25	8.29287E-19	3.25	7.24836E-19	3.25	5.17074E-19	3.25	2.09331E-19
0.326	1.1713	0.326	1.0746	0.326	0.7822	0.326	0.3356	3.26	6.39185E-19	3.26	5.58677E-19	3.26	3.98542E-19	3.26	1.61344E-19
0.327	1.1694	0.327	1.0724	0.327	0.7798	0.327	0.3351	3.27	4.92267E-19	3.27	4.30264E-19	3.27	3.06936E-19	3.27	1.24259E-19
0.328	1.1664	0.328	1.0698	0.328	0.7772	0.328	0.3339	3.28	3.78815E-19	3.28	3.31102E-19	3.28	2.36197E-19	3.28	9.56213E-20
0.329	1.1627	0.329	1.0659	0.329	0.7762	0.329	0.3334	3.29	2.91277E-19	3.29	2.5459E-19	3.29	1.81616E-19	3.29	7.35248E-20
0.33	1.159	0.33	1.0627	0.33	0.7742	0.33	0.3317	3.3	2.23789E-19	3.3	1.95602E-19	3.3	1.39536E-19	3.3	5.64892E-20
0.331	1.1566	0.331	1.0601	0.331	0.7722	0.331	0.3309	3.31	1.718E-19	3.31	1.50161E-19	3.31	1.0712E-19	3.31	4.33661E-20
0.332	1.1545	0.332	1.0578	0.332	0.7691	0.332	0.3296	3.32	1.31783E-19	3.32	1.15185E-19	3.32	8.21689E-20	3.32	3.3265E-20
0.333	1.1519	0.333	1.0567	0.333	0.7666	0.333	0.3291	3.33	1.01007E-19	3.33	8.82844E-20	3.33	6.29792E-20	3.33	2.54963E-20
0.334	1.149	0.334	1.054	0.334	0.7651	0.334	0.3287	3.34	7.73556E-20	3.34	6.76124E-20	3.34	4.82324E-20	3.34	1.95263E-20
0.335	1.1471	0.335	1.0511	0.335	0.7636	0.335	0.3276	3.35	5.91952E-20	3.35	5.17394E-20	3.35	3.69092E-20	3.35	1.49422E-20
0.336	1.1435	0.336	1.0484	0.336	0.7619	0.336	0.3267	3.36	4.5262E-20	3.36	3.95611E-20	3.36	2.82216E-20	3.36	1.14251E-20
0.337	1.1407	0.337	1.0448	0.337	0.7614	0.337	0.3265	3.37	3.45807E-20	3.37	3.02252E-20	3.37	2.15616E-20	3.37	8.72894E-21
0.338	1.1394	0.338	1.0407	0.338	0.7596	0.338	0.3264	3.38	2.6399E-20	3.38	2.30739E-20	3.38	1.64602E-20	3.38	6.66368E-21
0.339	1.1361	0.339	1.0369	0.339	0.7583	0.339	0.3253	3.39	2.01369E-20	3.39	1.76006E-20	3.39	1.25557E-20	3.39	5.08299E-21
0.34	1.1339	0.34	1.0348	0.34	0.7564	0.34	0.3251	3.4	1.53479E-20	3.4	1.34148E-20	3.4	9.56968E-21	3.4	3.87416E-21
0.341	1.1312	0.341	1.0313	0.341	0.754	0.341	0.324	3.41	1.16885E-20	3.41	1.02163E-20	3.41	7.28799E-21	3.41	2.95045E-21
0.342	1.1279	0.342	1.0283	0.342	0.7524	0.342	0.3228	3.42	8.89454E-21	3.42	7.77424E-21	3.42	5.54589E-21	3.42	2.24518E-21
0.343	1.1248	0.343	1.0251	0.343	0.7511	0.343	0.322	3.43	6.76299E-21	3.43	5.91117E-21	3.43	4.21683E-21	3.43	1.70713E-21
0.344	1.1222	0.344	1.0219	0.344	0.7489	0.344	0.3213	3.44	5.13816E-21	3.44	4.49099E-21	3.44	3.20372E-21	3.44	1.29698E-21
0.345	1.1181	0.345	1.0183	0.345	0.7465	0.345	0.3201	3.45	3.90057E-21	3.45	3.40928E-21	3.45	2.43207E-21	3.45	9.8459E-22
0.346	1.1159	0.346	1.0164	0.346	0.745	0.346	0.3183	3.46	2.9587E-21	3.46	2.58605E-21	3.46	1.8448E-21	3.46	7.46842E-22
0.347	1.1131	0.347	1.0137	0.347	0.7433	0.347	0.3177	3.47	2.24247E-21	3.47	1.96003E-21	3.47	1.39822E-21	3.47	5.6605E-22
0.348	1.1083	0.348	1.0119	0.348	0.7409	0.348	0.3169	3.48	1.69827E-21	3.48	1.48437E-21	3.48	1.0589E-21	3.48	4.2868E-22
0.349	1.105	0.349	1.0089	0.349	0.7388	0.349	0.3152	3.49	1.2851E-21	3.49	1.12324E-21	3.49	8.01281E-22	3.49	3.24388E-22
0.35	1.1029	0.35	1.0067	0.35	0.738	0.35	0.3146	3.5	9.71676E-22	3.5	8.4929E-22	3.5	6.05855E-22	3.5	2.45272E-22
0.351	1.0985	0.351	1.0039	0.351	0.7356	0.351	0.3137	3.51	7.34104E-22	3.51	6.41641E-22	3.51	4.57726E-22	3.51	1.85304E-22
0.352	1.0958	0.352	1.0008	0.352	0.7325	0.352	0.3126	3.52	5.54175E-22	3.52	4.84375E-22	3.52	3.45537E-22	3.52	1.39886E-22
0.353	1.0931	0.353	0.9977	0.353	0.7295	0.353	0.3113	3.53	4.18012E-22	3.53	3.65362E-22	3.53	2.60637E-22	3.53	1.05515E-22
0.354	1.089	0.354	0.9958	0.354	0.7283	0.354	0.3104	3.54	3.15052E-22	3.54	2.7537E-22	3.54	1.9644E-22	3.54	7.95262E-23
0.355	1.0856	0.355	0.9938	0.355	0.727	0.355	0.3093	3.55	2.37263E-22	3.55	2.07379E-22	3.55	1.47937E-22	3.55	5.98904E-23
0.356	1.0817	0.356	0.9915	0.356	0.7247	0.356	0.3078	3.56	1.78537E-22	3.56	1.5605E-22	3.56	1.11321E-22	3.56	4.50668E-23
0.357	1.0778	0.357	0.9878	0.357	0.7231	0.357	0.3066	3.57	1.3424E-22	3.57	1.17332E-22	3.57	8.37006E-23	3.57	3.38851E-23
0.358	1.0759	0.358	0.986	0.358	0.721	0.358	0.3058	3.58	1.00852E-22	3.58	8.81496E-23	3.58	6.2883E-23	3.58	2.54573E-23
0.359	1.072	0.359	0.9834	0.359	0.7192	0.359	0.3051	3.59	7.57082E-23	3.59	6.61725E-23	3.59	4.72053E-23	3.59	1.91104E-23
0.36	1.0682	0.36	0.982	0.36	0.7166	0.36	0.3047	3.6	5.67875E-23	3.6	4.96349E-23	3.6	3.54079E-23	3.6	1.43344E-23
0.361	1.0652	0.361	0.9789	0.361	0.714	0.361	0.3035	3.61	4.25613E-23	3.61	3.72006E-23	3.61	2.65377E-23	3.61	1.07434E-23
0.362	1.0631	0.362	0.9757	0.362	0.7103	0.362	0.3031	3.62	3.18735E-23	3.62	2.7859E-23	3.62	1.98737E-23	3.62	8.04559E-24
0.363	1.061	0.363	0.9736	0.363	0.7085	0.363	0.3026	3.63	2.38505E-23	3.63	2.08465E-23	3.63	1.48712E-23	3.63	6.0204E-24
0.364	1.0591	0.364	0.971	0.364	0.7068	0.364	0.3025	3.64	1.78327E-23	3.64	1.55867E-23	3.64	1.1119E-23	3.64	4.50138E-24
0.365	1.0556	0.365	0.9668	0.365	0.705	0.365	0.3021	3.65	1.33227E-23	3.65	1.16446E-23	3.65	8.3069E-24	3.65	3.36294E-24
0.366	1.0522	0.366	0.9645	0.366	0.7033	0.366	0.3016	3.66	9.94527E-24	3.66	8.69263E-24	3.66	6.20104E-24	3.66	2.51041E-24
0.367	1.0504	0.367	0.9613	0.367	0.7009	0.367	0.3013	3.67	7.41813E-24	3.67	6.48379E-24	3.67	4.62533E-24	3.67	1.8725E-24
0.368	1.0482	0.368	0.9581	0.368	0.6989	0.368	0.3003	3.68	5.52873E-24	3.68	4.83237E-24	3.68	3.44725E-24	3.68	1.39557E-24
0.369	1.0458	0.369	0.9546	0.369	0.6963	0.369	0.299	3.69	4.11726E-24	3.69	3.59868E-24	3.69	2.56718E-24	3.69	1.03929E-24
0.37	1.0427	0.37	0.952	0.37	0.6949	0.37	0.2981	3.7	3.06369E-24	3.7	2.67781E-24	3.7	1.91026E-24	3.7	7.73342E-25
0.371	1.0396	0.371	0.9495	0.371	0.6934	0.371	0.2972	3.71	2.27789E-24	3.71	1.99098E-24	3.71	1.4203E-24	3.71	5.7499E-25
0.372	1.0361	0.372	0.9477	0.372	0.6922	0.372	0.2965	3.72	1.69229E-24	3.72	1.47914E-24	3.72	1.05517E-24	3.72	4.27171E-25
0.373	1.0329	0.373	0.9443	0.373	0.6907	0.373	0.2959	3.73	1.25623E-24	3.73	1.098E-24	3.73	7.83277E-25	3.73	3.17099E-25
0.374	1.0296	0.374	0.942	0.374	0.6881	0.374	0.2948	3.74	9.31781E-25	3.74	8.1442E-25	3.74	5.8098E-25	3.74	2.35202E-25
0.375	1.0267	0.375	0.9388	0.375	0.6862	0.375	0.2943	3.75	6.90578E-25	3.75	6.03597E-25	3.75	4.30586E-25	3.75	1.74317E-25
0.376	1.0244	0.376	0.9358	0.376	0.6839	0.376	0.2934	3.76	5.11404E-25	3.76	4.46991E-25	3.76	3.18869E-25	3.76	1.2909E-25
0.377	1.0219	0.377	0.9324	0.377	0.6826	0.377	0.2931	3.77	3.78415E-25	3.77	3.30752E-25	3.77	2.35948E-25	3.77	9.55203E-26
0.378	1.0187	0.378	0.9289	0.378	0.6813	0.378	0.2926	3.78	2.79785E-25	3.78	2.44545E-25	3.78	1.74451E-25	3.78	7.0624E-26
0.379	1.0158	0.379	0.9258	0.379	0.6786	0.379	0.2915	3.79	2.06697E-25	3.79	1.80663E-25	3.79	1.28879E-25	3.79	5.21749E-26
0.38	1.0136	0.38	0.9239	0.38	0.6767	0.38	0.2902	3.8	1.52579E-25	3.8	1.33362E-25	3.8	9.51357E-26	3.8	3.85144E-26
0.381	1.0098	0.381	0.9214	0.381	0.6752	0.381	0.2894	3.81	1.12541E-25	3.81	9.8366E-26	3.81	7.01711E-26	3.81	2.84078E-26
0.382	1.0065	0.382	0.9187	0.382	0.6726	0.382	0.2887	3.82	8.29426E-26	3.82	7.24957E-26	3.82	5.1716E-26	3.82	2.09365E-26
0.383	1.0038	0.383	0.9153	0.383	0.6709	0.383	0.2889	3.83	6.10798E-26	3.83	5.33866E-26	3.83	3.80842E-26	3.83	1.54179E-26
0.384	1.0006	0.384	0.9121	0.384	0.6697	0.384	0.2878	3.84	4.49438E-26	3.84	3.9283E-26	3.84	2.80232E-26	3.84	1.13448E-26
0.385	0.9963	0.385	0.9089	0.385	0.6675	0.385	0.2861	3.85	3.30441E-26	3.85	2.88821E-26	3.85	2.06035E-26	3.85	8.34107E-27
0.386	0.9928	0.386	0.906	0.386	0.6651	0.386	0.2857	3.86	2.42757E-26	3.86	2.12181E-26	3.86	1.51363E-26	3.86	6.12773E-27
0.387	0.9895	0.387	0.9022	0.387	0.6618	0.387	0.2841	3.87	1.78198E-26	3.87	1.55753E-26	3.87	1.11109E-26	3.87	4.4981E-27
0.388	0.9855	0.388	0.8988	0.388	0.6603	0.388	0.2835	3.88	1.30703E-26	3.88	1.1424E-26	3.88	8.14952E-27	3.88	3.29923E-27
0.389	0.9832	0.389	0.8952	0.389	0.6573	0.389	0.2829	3.89	9.57899E-27	3.89	8.37249E-27	3.89	5.97266E-27	3.89	2.41795E-27
0.39	0.9801	0.39	0.8917	0.39	0.6557	0.39	0.2826	3.9	7.01468E-27	3.9	6.13116E-27	3.9	4.37376E-27	3.9	1.77066E-27
0.391	0.9777	0.391	0.8884	0.391	0.6538	0.391	0.2813	3.91	5.13273E-27	3.91	4.48624E-27	3.91	3.20034E-27	3.91	1.29561E-27
0.392	0.9752	0.392	0.8865	0.392	0.6519	0.392	0.2806	3.92	3.75268E-27	3.92	3.28002E-27	3.92	2.33985E-27	3.92	9.47259E-28
0.393	0.9721	0.393	0.8842	0.393	0.6506	0.393	0.28	3.93	2.74149E-27	3.93	2.39619E-27	3.93	1.70936E-27	3.93	6.92013E-28
0.394	0.9691	0.394	0.8816	0.394	0.6488	0.394	0.2789	3.94	2.00118E-27	3.94	1.74912E-27	3.94	1.24777E-27	3.94	5.05141E-28
0.395	0.9662	0.395	0.879	0.395	0.6464	0.395	0.2782	3.95	1.45961E-27	3.95	1.27577E-27	3.95	9.10089E-28	3.95	3.68437E-28
0.396	0.9631	0.396	0.8765	0.396	0.644	0.396	0.2767	3.96	1.06375E-27	3.96	9.29767E-28	3.96	6.63265E-28	3.96	2.68514E-28
0.397	0.9594	0.397	0.8739	0.397	0.6417	0.397	0.2749	3.97	7.74632E-28	3.97	6.77065E-28	3.97	4.82996E-28	3.97	1.95534E-28
0.398	0.9554	0.398	0.8714	0.398	0.6396	0.398	0.2745	3.98	5.63643E-28	3.98	4.92651E-28	3.98	3.51441E-28	3.98	1.42276E-28
0.399	0.9525	0.399	0.8693	0.399	0.6377	0.399	0.2739	3.99	4.09794E-28	3.99	3.58179E-28	3.99	2.55513E-28	3.99	1.03441E-28
0.4	0.9496	0.4	0.8673	0.4	0.6361	0.4	0.2726	4	2.977E-28	4	2.60204E-28	4	1.85621E-28	4	7.51462E-29
0.401	0.9456	0.401	0.8637	0.401	0.6354	0.401	0.2719	4.01	2.16096E-28	4.01	1.88878E-28	4.01	1.34739E-28	4.01	5.45473E-29
0.402	0.9427	0.402	0.8606	0.402	0.6345	0.402	0.2709	4.02	1.56735E-28	4.02	1.36993E-28	4.02	9.77266E-29	4.02	3.95633E-29
0.403	0.9401	0.403	0.8589	0.403	0.6319	0.403	0.2702	4.03	1.13589E-28	4.03	9.92822E-29	4.03	7.08246E-29	4.03	2.86724E-29
0.404	0.937	0.404	0.8555	0.404	0.6291	0.404	0.2693	4.04	8.22548E-29	4.04	7.18945E-29	4.04	5.12872E-29	4.04	2.07629E-29
0.405	0.9336	0.405	0.8531	0.405	0.6272	0.405	0.2682	4.05	5.95166E-29	4.05	5.20203E-29	4.05	3.71095E-29	4.05	1.50233E-29
0.406	0.9304	0.406	0.8495	0.406	0.6243	0.406	0.2674	4.06	4.30296E-29	4.06	3.76099E-29	4.06	2.68296E-29	4.06	1.08616E-29
0.407	0.9276	0.407	0.846	0.407	0.6217	0.407	0.2663	4.07	3.10849E-29	4.07	2.71697E-29	4.07	1.93819E-29	4.07	7.84652E-30
0.408	0.925	0.408	0.8427	0.408	0.6203	0.408	0.2653	4.08	2.2438E-29	4.08	1.96119E-29	4.08	1.39905E-29	4.08	5.66385E-30
0.409	0.9221	0.409	0.84	0.409	0.6193	0.409	0.2644	4.09	1.61835E-29	4.09	1.41451E-29	4.09	1.00906E-29	4.09	4.08506E-30
0.41	0.9185	0.41	0.8354	0.41	0.6168	0.41	0.2644	4.1	1.1663E-29	4.1	1.0194E-29	4.1	7.27208E-30	4.1	2.94401E-30
0.411	0.9157	0.411	0.8315	0.411	0.615	0.411	0.2631	4.11	8.39854E-30	4.11	7.34072E-30	4.11	5.23662E-30	4.11	2.11998E-30
0.412	0.9123	0.412	0.8295	0.412	0.6128	0.412	0.2624	4.12	6.04295E-30	4.12	5.28182E-30	4.12	3.76787E-30	4.12	1.52537E-30
0.413	0.909	0.413	0.8269	0.413	0.6106	0.413	0.2614	4.13	4.34457E-30	4.13	3.79735E-30	4.13	2.70891E-30	4.13	1.09666E-30
0.414	0.9062	0.414	0.8243	0.414	0.6091	0.414	0.2604	4.14	3.12102E-30	4.14	2.72792E-30	4.14	1.94601E-30	4.14	7.87815E-31
0.415	0.9028	0.415	0.8223	0.415	0.6062	0.415	0.2594	4.15	2.24027E-30	4.15	1.9581E-30	4.15	1.39684E-30	4.15	5.65493E-31
0.416	0.9	0.416	0.8203	0.416	0.6036	0.416	0.2582	4.16	1.60678E-30	4.16	1.4044E-30	4.16	1.00185E-30	4.16	4.05586E-31
0.417	0.897	0.417	0.8176	0.417	0.6017	0.417	0.2579	4.17	1.1515E-30	4.17	1.00646E-30	4.17	7.17978E-31	4.17	2.90664E-31
0.418	0.8947	0.418	0.8154	0.418	0.5999	0.418	0.2571	4.18	8.24563E-31	4.18	7.20707E-31	4.18	5.14128E-31	4.18	2.08138E-31
0.419	0.8926	0.419	0.8126	0.419	0.5977	0.419	0.2571	4.19	5.8998E-31	4.19	5.1567E-31	4.19	3.67862E-31	4.19	1.48924E-31
0.42	0.8896	0.42	0.8107	0.42	0.5954	0.42	0.2564	4.2	4.21797E-31	4.2	3.6867E-31	4.2	2.62997E-31	4.2	1.06471E-31
0.421	0.8871	0.421	0.8072	0.421	0.5924	0.421	0.2555	4.21	3.01316E-31	4.21	2.63364E-31	4.21	1.87875E-31	4.21	7.60587E-32
0.422	0.8841	0.422	0.8051	0.422	0.5915	0.422	0.2549	4.22	2.15076E-31	4.22	1.87987E-31	4.22	1.34104E-31	4.22	5.429E-32
0.423	0.8813	0.423	0.8034	0.423	0.5891	0.423	0.2534	4.23	1.53397E-31	4.23	1.34076E-31	4.23	9.56454E-32	4.23	3.87208E-32
0.424	0.8784	0.424	0.8011	0.424	0.5869	0.424	0.2528	4.24	1.09318E-31	4.24	9.55492E-32	4.24	6.81617E-32	4.24	2.75943E-32
0.425	0.876	0.425	0.7983	0.425	0.5851	0.425	0.2515	4.25	7.78434E-32	4.25	6.80387E-32	4.25	4.85366E-32	4.25	1.96494E-32
0.426	0.8725	0.426	0.7949	0.426	0.5822	0.426	0.2502	4.26	5.53864E-32	4.26	4.84103E-32	4.26	3.45343E-32	4.26	1.39807E-32
0.427	0.8681	0.427	0.7917	0.427	0.5798	0.427	0.2493	4.27	3.93765E-32	4.27	3.44169E-32	4.27	2.45519E-32	4.27	9.9395E-33
0.428	0.8642	0.428	0.7885	0.428	0.5772	0.428	0.2487	4.28	2.7972E-32	4.28	2.44488E-32	4.28	1.7441E-32	4.28	7.06076E-33
0.429	0.861	0.429	0.7861	0.429	0.5748	0.429	0.2481	4.29	1.98547E-32	4.29	1.73539E-32	4.29	1.23797E-32	4.29	5.01176E-33
0.43	0.8576	0.43	0.7833	0.43	0.5733	0.43	0.2473	4.3	1.40817E-32	4.3	1.23081E-32	4.3	8.78016E-33	4.3	3.55453E-33
0.431	0.8543	0.431	0.7815	0.431	0.5711	0.431	0.2464	4.31	9.97929E-33	4.31	8.72236E-33	4.31	6.22224E-33	4.31	2.51899E-33
0.432	0.8522	0.432	0.7791	0.432	0.5697	0.432	0.2457	4.32	7.06637E-33	4.32	6.17634E-33	4.32	4.406E-33	4.32	1.78371E-33
0.433	0.8483	0.433	0.7769	0.433	0.5676	0.433	0.2453	4.33	4.99973E-33	4.33	4.36999E-33	4.33	3.11741E-33	4.33	1.26204E-33
0.434	0.8454	0.434	0.7738	0.434	0.5661	0.434	0.2447	4.34	3.53467E-33	4.34	3.08946E-33	4.34	2.20392E-33	4.34	8.92228E-34
0.435	0.842	0.435	0.7717	0.435	0.5641	0.435	0.2439	4.35	2.49691E-33	4.35	2.18242E-33	4.35	1.55687E-33	4.35	6.30276E-34
0.436	0.8394	0.436	0.7687	0.436	0.5611	0.436	0.2433	4.36	1.76243E-33	4.36	1.54044E-33	4.36	1.0989E-33	4.36	4.44875E-34
0.437	0.8374	0.437	0.7664	0.437	0.5593	0.437	0.2426	4.37	1.243E-33	4.37	1.08644E-33	4.37	7.7503E-34	4.37	3.13761E-34
0.438	0.8349	0.438	0.7637	0.438	0.558	0.438	0.2421	4.38	8.75959E-34	4.38	7.65629E-34	4.38	5.46174E-34	4.38	2.21111E-34
0.439	0.8326	0.439	0.7608	0.439	0.5549	0.439	0.2416	4.39	6.16807E-34	4.39	5.39118E-34	4.39	3.84589E-34	4.39	1.55696E-34
0.44	0.8294	0.44	0.7569	0.44	0.553	0.44	0.2409	4.4	4.33977E-34	4.4	3.79316E-34	4.4	2.70592E-34	4.4	1.09545E-34
0.441	0.8265	0.441	0.7547	0.441	0.5518	0.441	0.2394	4.41	3.05097E-34	4.41	2.66669E-34	4.41	1.90233E-34	4.41	7.70131E-35
0.442	0.822	0.442	0.7528	0.442	0.549	0.442	0.2388	4.42	2.14319E-34	4.42	1.87325E-34	4.42	1.33631E-34	4.42	5.40988E-35
0.443	0.8185	0.443	0.7493	0.443	0.548	0.443	0.2382	4.43	1.50431E-34	4.43	1.31483E-34	4.43	9.37959E-35	4.43	3.7972E-35
0.444	0.8158	0.444	0.7469	0.444	0.5466	0.444	0.237	4.44	1.05503E-34	4.44	9.22145E-35	4.44	6.57828E-35	4.44	2.66313E-35
0.445	0.8127	0.445	0.7449	0.445	0.5446	0.445	0.2363	4.45	7.39342E-35	4.45	6.46219E-35	4.45	4.60992E-35	4.45	1.86626E-35
0.446	0.8092	0.446	0.7421	0.446	0.543	0.446	0.2351	4.46	5.17701E-35	4.46	4.52495E-35	4.46	3.22795E-35	4.46	1.30679E-35
0.447	0.8062	0.447	0.7389	0.447	0.5417	0.447	0.234	4.47	3.62214E-35	4.47	3.16592E-35	4.47	2.25846E-35	4.47	9.14308E-36
0.448	0.8049	0.448	0.7376	0.448	0.5398	0.448	0.2329	4.48	2.53223E-35	4.48	2.21329E-35	4.48	1.57889E-35	4.48	6.39192E-36
0.449	0.8031	0.449	0.736	0.449	0.5372	0.449	0.2324	4.49	1.76887E-35	4.49	1.54607E-35	4.49	1.10292E-35	4.49	4.46501E-36
0.45	0.801	0.45	0.7338	0.45	0.5353	0.45	0.2316	4.5	1.23464E-35	4.5	1.07913E-35	4.5	7.69815E-36	4.5	3.11649E-36
0.451	0.7979	0.451	0.7306	0.451	0.5334	0.451	0.231	4.51	8.61064E-36	4.51	7.5261E-36	4.51	5.36887E-36	4.51	2.17352E-36
0.452	0.7956	0.452	0.7281	0.452	0.5305	0.452	0.2298	4.52	6.00046E-36	4.52	5.24468E-36	4.52	3.74138E-36	4.52	1.51465E-36
0.453	0.7926	0.453	0.7256	0.453	0.5283	0.453	0.2284	4.53	4.17817E-36	4.53	3.65192E-36	4.53	2.60516E-36	4.53	1.05466E-36
0.454	0.7893	0.454	0.723	0.454	0.5263	0.454	0.228	4.54	2.90697E-36	4.54	2.54083E-36	4.54	1.81254E-36	4.54	7.33783E-37
0.455	0.7859	0.455	0.7204	0.455	0.5247	0.455	0.2273	4.55	2.02091E-36	4.55	1.76637E-36	4.55	1.26007E-36	4.55	5.10123E-37
0.456	0.7832	0.456	0.7171	0.456	0.523	0.456	0.2267	4.56	1.40381E-36	4.56	1.22699E-36	4.56	8.75295E-37	4.56	3.54351E-37
0.457	0.7808	0.457	0.7149	0.457	0.5215	0.457	0.2264	4.57	9.74359E-37	4.57	8.51635E-37	4.57	6.07528E-37	4.57	2.4595E-37
0.458	0.7781	0.458	0.7127	0.458	0.5185	0.458	0.226	4.58	6.75746E-37	4.58	5.90634E-37	4.58	4.21339E-37	4.58	1.70573E-37
0.459	0.7754	0.459	0.7104	0.459	0.5163	0.459	0.2248	4.59	4.68275E-37	4.59	4.09294E-37	4.59	2.91977E-37	4.59	1.18203E-37
0.46	0.7723	0.46	0.7073	0.46	0.5143	0.46	0.2242	4.6	3.24243E-37	4.6	2.83404E-37	4.6	2.02171E-37	4.6	8.18461E-38
0.461	0.7698	0.461	0.7062	0.461	0.5128	0.461	0.2235	4.61	2.24333E-37	4.61	1.96078E-37	4.61	1.39875E-37	4.61	5.66266E-38
0.462	0.7679	0.462	0.703	0.462	0.5113	0.462	0.2223	4.62	1.55085E-37	4.62	1.35551E-37	4.62	9.66977E-38	4.62	3.91468E-38
0.463	0.765	0.463	0.7001	0.463	0.5095	0.463	0.2214	4.63	1.07126E-37	4.63	9.36334E-38	4.63	6.6795E-38	4.63	2.7041E-38
0.464	0.7626	0.464	0.6984	0.464	0.5072	0.464	0.2212	4.64	7.39395E-38	4.64	6.46266E-38	4.64	4.61025E-38	4.64	1.8664E-38
0.465	0.7598	0.465	0.6955	0.465	0.5062	0.465	0.2199	4.65	5.09929E-38	4.65	4.45701E-38	4.65	3.17949E-38	4.65	1.28717E-38
0.466	0.7572	0.466	0.6929	0.466	0.5041	0.466	0.2189	4.66	3.51394E-38	4.66	3.07135E-38	4.66	2.191E-38	4.66	8.86997E-39
0.467	0.7537	0.467	0.6897	0.467	0.5024	0.467	0.2178	4.67	2.41954E-38	4.67	2.11479E-38	4.67	1.50862E-38	4.67	6.10746E-39
0.468	0.7514	0.468	0.6869	0.468	0.5	0.468	0.2173	4.68	1.66465E-38	4.68	1.45498E-38	4.68	1.03794E-38	4.68	4.20195E-39
0.469	0.7484	0.469	0.6846	0.469	0.4973	0.469	0.217	4.69	1.14437E-38	4.69	1.00023E-38	4.69	7.13534E-39	4.69	2.88865E-39
0.47	0.7454	0.47	0.6823	0.47	0.4958	0.47	0.2165	4.7	7.86073E-39	4.7	6.87064E-39	4.7	4.90129E-39	4.7	1.98422E-39
0.471	0.7434	0.471	0.6786	0.471	0.4936	0.471	0.2159	4.71	5.39525E-39	4.71	4.7157E-39	4.71	3.36402E-39	4.71	1.36188E-39
0.472	0.7409	0.472	0.6763	0.472	0.4922	0.472	0.2158	4.72	3.70009E-39	4.72	3.23405E-39	4.72	2.30707E-39	4.72	9.33985E-40
0.473	0.7387	0.473	0.673	0.473	0.4903	0.473	0.2148	4.73	2.53552E-39	4.73	2.21616E-39	4.73	1.58093E-39	4.73	6.4002E-40
0.474	0.7359	0.474	0.6713	0.474	0.4888	0.474	0.2143	4.74	1.73609E-39	4.74	1.51742E-39	4.74	1.08248E-39	4.74	4.38228E-40
0.475	0.7335	0.475	0.67	0.475	0.4858	0.475	0.2135	4.75	1.18777E-39	4.75	1.03816E-39	4.75	7.40592E-40	4.75	2.99819E-40
0.476	0.7297	0.476	0.6682	0.476	0.4838	0.476	0.2118	4.76	8.11975E-40	4.76	7.09704E-40	4.76	5.0628E-40	4.76	2.04961E-40
0.477	0.7276	0.477	0.6649	0.477	0.4816	0.477	0.2113	4.77	5.54635E-40	4.77	4.84777E-40	4.77	3.45824E-40	4.77	1.40002E-40
0.478	0.7251	0.478	0.6616	0.478	0.4793	0.478	0.2099	4.78	3.7855E-40	4.78	3.30871E-40	4.78	2.36032E-40	4.78	9.55545E-41
0.479	0.7229	0.479	0.659	0.479	0.4773	0.479	0.2092	4.79	2.58162E-40	4.79	2.25646E-40	4.79	1.60968E-40	4.79	6.51659E-41
0.48	0.7208	0.48	0.657	0.48	0.4748	0.48	0.2086	4.8	1.7592E-40	4.8	1.53762E-40	4.8	1.09689E-40	4.8	4.44061E-41
0.481	0.7185	0.481	0.6545	0.481	0.4726	0.481	0.2083	4.81	1.19781E-40	4.81	1.04695E-40	4.81	7.46856E-41	4.81	3.02355E-41
0.482	0.7162	0.482	0.6518	0.482	0.4704	0.482	0.2074	4.82	8.14923E-41	4.82	7.12281E-41	4.82	5.08117E-41	4.82	2.05705E-41
0.483	0.7134	0.483	0.649	0.483	0.4676	0.483	0.2066	4.83	5.53983E-41	4.83	4.84207E-41	4.83	3.45417E-41	4.83	1.39838E-41
0.484	0.711	0.484	0.6458	0.484	0.4661	0.484	0.2054	4.84	3.76295E-41	4.84	3.28899E-41	4.84	2.34626E-41	4.84	9.49852E-42
0.485	0.708	0.485	0.6432	0.485	0.4645	0.485	0.2048	4.85	2.55396E-41	4.85	2.23228E-41	4.85	1.59243E-41	4.85	6.44675E-42
0.486	0.7048	0.486	0.64	0.486	0.463	0.486	0.2041	4.86	1.73201E-41	4.86	1.51386E-41	4.86	1.07994E-41	4.86	4.37198E-42
0.487	0.7016	0.487	0.6373	0.487	0.4609	0.487	0.2037	4.87	1.17366E-41	4.87	1.02583E-41	4.87	7.31794E-42	4.87	2.96257E-42
0.488	0.6996	0.488	0.6335	0.488	0.4593	0.488	0.203	4.88	7.94665E-42	4.88	6.94574E-42	4.88	4.95486E-42	4.88	2.00591E-42
0.489	0.6978	0.489	0.6312	0.489	0.4581	0.489	0.2021	4.89	5.37625E-42	4.89	4.69909E-42	4.89	3.35218E-42	4.89	1.35708E-42
0.49	0.6948	0.49	0.6286	0.49	0.4568	0.49	0.2017	4.9	3.63435E-42	4.9	3.17659E-42	4.9	2.26608E-42	4.9	9.17391E-43
0.491	0.6921	0.491	0.6261	0.491	0.4548	0.491	0.2006	4.91	2.45486E-42	4.91	2.14567E-42	4.91	1.53065E-42	4.91	6.19662E-43
0.492	0.6897	0.492	0.6237	0.492	0.4531	0.492	0.1999	4.92	1.65684E-42	4.92	1.44816E-42	4.92	1.03307E-42	4.92	4.18223E-43
0.493	0.6868	0.493	0.6216	0.493	0.451	0.493	0.1989	4.93	1.11734E-42	4.93	9.7661E-43	4.93	6.96681E-43	4.93	2.82042E-43
0.494	0.6853	0.494	0.6185	0.494	0.4489	0.494	0.1982	4.94	7.52913E-43	4.94	6.58081E-43	4.94	4.69453E-43	4.94	1.90052E-43
0.495	0.6842	0.495	0.6163	0.495	0.446	0.495	0.1979	4.95	5.06939E-43	4.95	4.43088E-43	4.95	3.16085E-43	4.95	1.27963E-43
0.496	0.6815	0.496	0.6139	0.496	0.4447	0.496	0.1968	4.96	3.41051E-43	4.96	2.98094E-43	4.96	2.12651E-43	4.96	8.60888E-44
0.497	0.679	0.497	0.6111	0.497	0.4432	0.497	0.1965	4.97	2.29264E-43	4.97	2.00387E-43	4.97	1.4295E-43	4.97	5.78712E-44
0.498	0.6761	0.498	0.6088	0.498	0.4409	0.498	0.1961	4.98	1.53994E-43	4.98	1.34598E-43	4.98	9.60178E-44	4.98	3.88715E-44
0.499	0.6739	0.499	0.6063	0.499	0.4388	0.499	0.1952	4.99	1.03354E-43	4.99	9.03358E-44	4.99	6.44426E-44	4.99	2.60887E-44
0.5	0.671	0.5	0.6036	0.5	0.4366	0.5	0.1942	5	6.93105E-44	5	6.05806E-44	5	4.32162E-44	5	1.74955E-44
0.501	0.6692	0.501	0.5998	0.501	0.4348	0.501	0.1934	5.01	4.64436E-44	5.01	4.05939E-44	5.01	2.89583E-44	5.01	1.17234E-44
0.502	0.6666	0.502	0.5985	0.502	0.4333	0.502	0.1932	5.02	3.1096E-44	5.02	2.71794E-44	5.02	1.93889E-44	5.02	7.84932E-45
0.503	0.6638	0.503	0.5968	0.503	0.4316	0.503	0.1923	5.03	2.08035E-44	5.03	1.81832E-44	5.03	1.29713E-44	5.03	5.25127E-45
0.504	0.66	0.504	0.5934	0.504	0.4303	0.504	0.1917	5.04	1.39066E-44	5.04	1.2155E-44	5.04	8.67099E-45	5.04	3.51033E-45
0.505	0.6575	0.505	0.5922	0.505	0.4287	0.505	0.1907	5.05	9.28876E-45	5.05	8.11881E-45	5.05	5.79169E-45	5.05	2.34469E-45
0.506	0.6553	0.506	0.5899	0.506	0.4278	0.506	0.1894	5.06	6.19937E-45	5.06	5.41854E-45	5.06	3.8654E-45	5.06	1.56486E-45
0.507	0.6533	0.507	0.5878	0.507	0.4271	0.507	0.1882	5.07	4.13418E-45	5.07	3.61347E-45	5.07	2.57773E-45	5.07	1.04356E-45
0.508	0.6499	0.508	0.5852	0.508	0.4257	0.508	0.1874	5.08	2.75476E-45	5.08	2.40779E-45	5.08	1.71764E-45	5.08	6.95363E-46
0.509	0.6473	0.509	0.5824	0.509	0.4245	0.509	0.1868	5.09	1.83414E-45	5.09	1.60312E-45	5.09	1.14361E-45	5.09	4.62976E-46
0.51	0.6449	0.51	0.5806	0.51	0.4235	0.51	0.1861	5.1	1.2202E-45	5.1	1.06651E-45	5.1	7.60815E-46	5.1	3.08006E-46
0.511	0.643	0.511	0.5787	0.511	0.4217	0.511	0.1855	5.11	8.11118E-46	5.11	7.08955E-46	5.11	5.05745E-46	5.11	2.04744E-46
0.512	0.64	0.512	0.5756	0.512	0.4201	0.512	0.1843	5.12	5.38752E-46	5.12	4.70895E-46	5.12	3.35921E-46	5.12	1.35993E-46
0.513	0.6371	0.513	0.5719	0.513	0.4176	0.513	0.1832	5.13	3.57558E-46	5.13	3.12523E-46	5.13	2.22943E-46	5.13	9.02556E-47
0.514	0.6349	0.514	0.5696	0.514	0.4163	0.514	0.1829	5.14	2.37114E-46	5.14	2.07249E-46	5.14	1.47844E-46	5.14	5.98528E-47
0.515	0.6318	0.515	0.5671	0.515	0.4153	0.515	0.1822	5.15	1.57116E-46	5.15	1.37327E-46	5.15	9.79643E-47	5.15	3.96595E-47
0.516	0.6298	0.516	0.5641	0.516	0.4129	0.516	0.1812	5.16	1.04024E-46	5.16	9.09223E-47	5.16	6.48609E-47	5.16	2.62581E-47
0.517	0.6276	0.517	0.5623	0.517	0.4121	0.517	0.1806	5.17	6.88183E-47	5.17	6.01504E-47	5.17	4.29093E-47	5.17	1.73713E-47
0.518	0.6254	0.518	0.5609	0.518	0.41	0.518	0.1795	5.18	4.54909E-47	5.18	3.97612E-47	5.18	2.83643E-47	5.18	1.14829E-47
0.519	0.6232	0.519	0.5581	0.519	0.4089	0.519	0.1789	5.19	3.00468E-47	5.19	2.62623E-47	5.19	1.87346E-47	5.19	7.58447E-48
0.52	0.6204	0.52	0.5552	0.52	0.4064	0.52	0.1777	5.2	1.983E-47	5.2	1.73324E-47	5.2	1.23643E-47	5.2	5.00554E-48
0.521	0.6186	0.521	0.5536	0.521	0.4049	0.521	0.1764	5.21	1.30768E-47	5.21	1.14298E-47	5.21	8.15361E-48	5.21	3.30088E-48
0.522	0.6176	0.522	0.5517	0.522	0.4037	0.522	0.1757	5.22	8.61655E-48	5.22	7.53127E-48	5.22	5.37256E-48	5.22	2.17501E-48
0.523	0.6148	0.523	0.5501	0.523	0.4014	0.523	0.1747	5.23	5.67306E-48	5.23	4.95852E-48	5.23	3.53724E-48	5.23	1.432E-48
0.524	0.6115	0.524	0.5489	0.524	0.3999	0.524	0.1741	5.24	3.7321E-48	5.24	3.26203E-48	5.24	2.32702E-48	5.24	9.42065E-49
0.525	0.6092	0.525	0.5459	0.525	0.3982	0.525	0.1733	5.25	2.45325E-48	5.25	2.14426E-48	5.25	1.52964E-48	5.25	6.19255E-49
0.526	0.6058	0.526	0.5443	0.526	0.3957	0.526	0.1721	5.26	1.61133E-48	5.26	1.40838E-48	5.26	1.00469E-48	5.26	4.06735E-49
0.527	0.6041	0.527	0.5413	0.527	0.3941	0.527	0.1714	5.27	1.05749E-48	5.27	9.24299E-49	5.27	6.59365E-49	5.27	2.66935E-49
0.528	0.6027	0.528	0.5392	0.528	0.393	0.528	0.1708	5.28	6.93465E-49	5.28	6.06121E-49	5.28	4.32387E-49	5.28	1.75046E-49
0.529	0.6011	0.529	0.5369	0.529	0.3914	0.529	0.1704	5.29	4.54385E-49	5.29	3.97154E-49	5.29	2.83316E-49	5.29	1.14697E-49
0.53	0.5975	0.53	0.5336	0.53	0.3898	0.53	0.1699	5.3	2.97492E-49	5.3	2.60022E-49	5.3	1.85491E-49	5.3	7.50937E-50
0.531	0.5953	0.531	0.5314	0.531	0.3877	0.531	0.1691	5.31	1.94617E-49	5.31	1.70104E-49	5.31	1.21347E-49	5.31	4.91256E-50
0.532	0.5916	0.532	0.5288	0.532	0.3862	0.532	0.1683	5.32	1.27215E-49	5.32	1.11192E-49	5.32	7.93205E-50	5.32	3.21118E-50
0.533	0.5896	0.533	0.5268	0.533	0.3853	0.533	0.1675	5.33	8.30897E-50	5.33	7.26243E-50	5.33	5.18078E-50	5.33	2.09737E-50
0.534	0.5876	0.534	0.5241	0.534	0.3841	0.534	0.1672	5.34	5.42263E-50	5.34	4.73963E-50	5.34	3.38109E-50	5.34	1.36879E-50
0.535	0.5853	0.535	0.522	0.535	0.3819	0.535	0.1664	5.35	3.5361E-50	5.35	3.09072E-50	5.35	2.20482E-50	5.35	8.9259E-51
0.536	0.5835	0.536	0.5192	0.536	0.3804	0.536	0.1657	5.36	2.30405E-50	5.36	2.01385E-50	5.36	1.43661E-50	5.36	5.81594E-51
0.537	0.5814	0.537	0.5168	0.537	0.3782	0.537	0.1656	5.37	1.50007E-50	5.37	1.31113E-50	5.37	9.35319E-51	5.37	3.78652E-51
0.538	0.5795	0.538	0.5144	0.538	0.3769	0.538	0.1649	5.38	9.75855E-51	5.38	8.52942E-51	5.38	6.08461E-51	5.38	2.46327E-51
0.539	0.577	0.539	0.5131	0.539	0.3755	0.539	0.164	5.39	6.34323E-51	5.39	5.54428E-51	5.39	3.9551E-51	5.39	1.60117E-51
0.54	0.5745	0.54	0.5114	0.54	0.3742	0.54	0.1626	5.4	4.11992E-51	5.4	3.601E-51	5.4	2.56883E-51	5.4	1.03996E-51
0.541	0.5713	0.541	0.5096	0.541	0.3726	0.541	0.1616	5.41	2.67374E-51	5.41	2.33697E-51	5.41	1.66712E-51	5.41	6.74911E-52
0.542	0.5683	0.542	0.5077	0.542	0.3698	0.542	0.1608	5.42	1.73381E-51	5.42	1.51543E-51	5.42	1.08106E-51	5.42	4.37653E-52
0.543	0.5654	0.543	0.5045	0.543	0.3682	0.543	0.1603	5.43	1.12341E-51	5.43	9.81912E-52	5.43	7.00463E-52	5.43	2.83573E-52
0.544	0.5626	0.544	0.5019	0.544	0.3665	0.544	0.1593	5.44	7.27321E-52	5.44	6.35712E-52	5.44	4.53496E-52	5.44	1.83592E-52
0.545	0.5602	0.545	0.5	0.545	0.3645	0.545	0.1589	5.45	4.70508E-52	5.45	4.11246E-52	5.45	2.93369E-52	5.45	1.18767E-52
0.546	0.5573	0.546	0.4981	0.546	0.3624	0.546	0.1584	5.46	3.04131E-52	5.46	2.65825E-52	5.46	1.8963E-52	5.46	7.67694E-53
0.547	0.5554	0.547	0.4958	0.547	0.3611	0.547	0.158	5.47	1.9643E-52	5.47	1.71689E-52	5.47	1.22477E-52	5.47	4.95832E-53
0.548	0.5527	0.548	0.4931	0.548	0.3594	0.548	0.1568	5.48	1.26767E-52	5.48	1.108E-52	5.48	7.90411E-53	5.48	3.19987E-53
0.549	0.5503	0.549	0.4908	0.549	0.3585	0.549	0.1557	5.49	8.17442E-53	5.49	7.14482E-53	5.49	5.09688E-53	5.49	2.0634E-53
0.55	0.547	0.55	0.4888	0.55	0.3562	0.55	0.1551	5.5	5.26697E-53	5.5	4.60358E-53	5.5	3.28404E-53	5.5	1.3295E-53
0.551	0.5445	0.551	0.4863	0.551	0.3546	0.551	0.1544	5.51	3.39092E-53	5.51	2.96382E-53	5.51	2.11429E-53	5.51	8.55943E-54
0.552	0.5415	0.552	0.4848	0.552	0.3526	0.552	0.1543	5.52	2.18136E-53	5.52	1.90661E-53	5.52	1.36011E-53	5.52	5.50622E-54
0.553	0.538	0.553	0.4832	0.553	0.3508	0.553	0.1535	5.53	1.40213E-53	5.53	1.22553E-53	5.53	8.7425E-54	5.53	3.53929E-54
0.554	0.5363	0.554	0.4803	0.554	0.3484	0.554	0.1523	5.54	9.00539E-54	5.54	7.87113E-54	5.54	5.615E-54	5.54	2.27316E-54
0.555	0.5339	0.555	0.4781	0.555	0.3468	0.555	0.1513	5.55	5.77922E-54	5.55	5.05131E-54	5.55	3.60344E-54	5.55	1.4588E-54
0.556	0.5323	0.556	0.4766	0.556	0.3452	0.556	0.1504	5.56	3.70586E-54	5.56	3.23909E-54	5.56	2.31066E-54	5.56	9.35441E-55
0.557	0.5298	0.557	0.4746	0.557	0.3429	0.557	0.1496	5.57	2.37444E-54	5.57	2.07537E-54	5.57	1.4805E-54	5.57	5.99361E-55
0.558	0.5279	0.558	0.4728	0.558	0.3413	0.558	0.1487	5.58	1.52015E-54	5.58	1.32868E-54	5.58	9.47837E-55	5.58	3.83719E-55
0.559	0.5256	0.559	0.4705	0.559	0.3397	0.559	0.1481	5.59	9.72441E-55	5.59	8.49959E-55	5.59	6.06332E-55	5.59	2.45466E-55
0.56	0.524	0.56	0.4681	0.56	0.338	0.56	0.1473	5.6	6.21574E-55	5.6	5.43285E-55	5.6	3.87562E-55	5.6	1.56899E-55
0.561	0.5208	0.561	0.4654	0.561	0.3359	0.561	0.1468	5.61	3.96986E-55	5.61	3.46985E-55	5.61	2.47527E-55	5.61	1.00208E-55
0.562	0.5194	0.562	0.4635	0.562	0.3344	0.562	0.1461	5.62	2.53344E-55	5.62	2.21435E-55	5.62	1.57964E-55	5.62	6.39497E-56
0.563	0.5169	0.563	0.4603	0.563	0.3334	0.563	0.1453	5.63	1.61547E-55	5.63	1.412E-55	5.63	1.00727E-55	5.63	4.0778E-56
0.564	0.5145	0.564	0.4586	0.564	0.3319	0.564	0.1447	5.64	1.02929E-55	5.64	8.9965E-56	5.64	6.41781E-56	5.64	2.59816E-56
0.565	0.5114	0.565	0.457	0.565	0.3304	0.565	0.1439	5.65	6.55288E-56	5.65	5.72752E-56	5.65	4.08582E-56	5.65	1.65409E-56
0.566	0.5098	0.566	0.4544	0.566	0.3294	0.566	0.1437	5.66	4.16848E-56	5.66	3.64344E-56	5.66	2.59911E-56	5.66	1.05222E-56
0.567	0.5075	0.567	0.4519	0.567	0.3281	0.567	0.1427	5.67	2.64957E-56	5.67	2.31585E-56	5.67	1.65205E-56	5.67	6.6881E-57
0.568	0.5053	0.568	0.4487	0.568	0.3267	0.568	0.1423	5.68	1.68278E-56	5.68	1.47082E-56	5.68	1.04924E-56	5.68	4.2477E-57
0.569	0.5024	0.569	0.446	0.569	0.3252	0.569	0.1421	5.69	1.0679E-56	5.69	9.33392E-57	5.69	6.65851E-57	5.69	2.69561E-57
0.57	0.4998	0.57	0.4432	0.57	0.3237	0.57	0.1415	5.7	6.77151E-57	5.7	5.91862E-57	5.7	4.22215E-57	5.7	1.70928E-57
0.571	0.4983	0.571	0.4413	0.571	0.3217	0.571	0.1407	5.71	4.29036E-57	5.71	3.74998E-57	5.71	2.67511E-57	5.71	1.08298E-57
0.572	0.4963	0.572	0.4397	0.572	0.3204	0.572	0.1403	5.72	2.71616E-57	5.72	2.37405E-57	5.72	1.69357E-57	5.72	6.85619E-58
0.573	0.495	0.573	0.4373	0.573	0.3189	0.573	0.1396	5.73	1.71818E-57	5.73	1.50177E-57	5.73	1.07131E-57	5.73	4.33707E-58
0.574	0.4919	0.574	0.4344	0.574	0.3179	0.574	0.1387	5.74	1.08601E-57	5.74	9.49227E-58	5.74	6.77147E-58	5.74	2.74134E-58
0.575	0.4893	0.575	0.4325	0.575	0.3169	0.575	0.1384	5.75	6.8589E-58	5.75	5.995E-58	5.75	4.27663E-58	5.75	1.73134E-58
0.576	0.4876	0.576	0.4303	0.576	0.3147	0.576	0.1377	5.76	4.32839E-58	5.76	3.78321E-58	5.76	2.69882E-58	5.76	1.09258E-58
0.577	0.4842	0.577	0.4293	0.577	0.3127	0.577	0.1374	5.77	2.72929E-58	5.77	2.38553E-58	5.77	1.70176E-58	5.77	6.88934E-59
0.578	0.4824	0.578	0.427	0.578	0.3114	0.578	0.1363	5.78	1.7196E-58	5.78	1.50301E-58	5.78	1.0722E-58	5.78	4.34064E-59
0.579	0.4804	0.579	0.4253	0.579	0.3103	0.579	0.1348	5.79	1.08257E-58	5.79	9.46217E-59	5.79	6.75E-59	5.79	2.73265E-59
0.58	0.4786	0.58	0.4236	0.58	0.3085	0.58	0.134	5.8	6.80986E-59	5.8	5.95213E-59	5.8	4.24606E-59	5.8	1.71896E-59
0.581	0.4759	0.581	0.4216	0.581	0.307	0.581	0.1334	5.81	4.28029E-59	5.81	3.74117E-59	5.81	2.66883E-59	5.81	1.08044E-59
0.582	0.4735	0.582	0.4207	0.582	0.306	0.582	0.1325	5.82	2.68819E-59	5.82	2.3496E-59	5.82	1.67613E-59	5.82	6.78558E-60
0.583	0.471	0.583	0.4186	0.583	0.3043	0.583	0.1323	5.83	1.68694E-59	5.83	1.47446E-59	5.83	1.05183E-59	5.83	4.25821E-60
0.584	0.4689	0.584	0.4164	0.584	0.3033	0.584	0.1312	5.84	1.05777E-59	5.84	9.24542E-60	5.84	6.59538E-60	5.84	2.67005E-60
0.585	0.466	0.585	0.4146	0.585	0.3014	0.585	0.1311	5.85	6.6273E-60	5.85	5.79257E-60	5.85	4.13223E-60	5.85	1.67288E-60
0.586	0.464	0.586	0.4121	0.586	0.2997	0.586	0.1302	5.86	4.14891E-60	5.86	3.62634E-60	5.86	2.58691E-60	5.86	1.04728E-60
0.587	0.4607	0.587	0.4094	0.587	0.2989	0.587	0.129	5.87	2.59528E-60	5.87	2.2684E-60	5.87	1.6182E-60	5.87	6.55107E-61
0.588	0.4583	0.588	0.4069	0.588	0.2978	0.588	0.1282	5.88	1.62214E-60	5.88	1.41782E-60	5.88	1.01143E-60	5.88	4.09463E-61
0.589	0.4565	0.589	0.4049	0.589	0.2963	0.589	0.1273	5.89	1.01308E-60	5.89	8.85477E-61	5.89	6.3167E-61	5.89	2.55723E-61
0.59	0.4542	0.59	0.4037	0.59	0.2947	0.59	0.127	5.9	6.32195E-61	5.9	5.52567E-61	5.9	3.94183E-61	5.9	1.5958E-61
0.591	0.4526	0.591	0.4017	0.591	0.2932	0.591	0.1266	5.91	3.94195E-61	5.91	3.44545E-61	5.91	2.45787E-61	5.91	9.95036E-62
0.592	0.4507	0.592	0.3998	0.592	0.2919	0.592	0.1257	5.92	2.45598E-61	5.92	2.14664E-61	5.92	1.53134E-61	5.92	6.19943E-62
0.593	0.4481	0.593	0.3975	0.593	0.2903	0.593	0.1254	5.93	1.52894E-61	5.93	1.33636E-61	5.93	9.53318E-62	5.93	3.85938E-62
0.594	0.4457	0.594	0.3954	0.594	0.2882	0.594	0.1243	5.94	9.51061E-62	5.94	8.31272E-62	5.94	5.93002E-62	5.94	2.40069E-62
0.595	0.4442	0.595	0.3939	0.595	0.2865	0.595	0.1236	5.95	5.91125E-62	5.95	5.16671E-62	5.95	3.68576E-62	5.95	1.49213E-62
0.596	0.4425	0.596	0.3916	0.596	0.2859	0.596	0.1228	5.96	3.67116E-62	5.96	3.20876E-62	5.96	2.28903E-62	5.96	9.26682E-63
0.597	0.441	0.597	0.39	0.597	0.285	0.597	0.1222	5.97	2.27813E-62	5.97	1.9912E-62	5.97	1.42045E-62	5.97	5.75051E-63
0.598	0.4388	0.598	0.3877	0.598	0.2837	0.598	0.1216	5.98	1.41256E-62	5.98	1.23465E-62	5.98	8.80756E-63	5.98	3.56562E-63
0.599	0.4366	0.599	0.3857	0.599	0.2826	0.599	0.121	5.99	8.75164E-63	5.99	7.64934E-63	5.99	5.45679E-63	5.99	2.20911E-63
0.6	0.4348	0.6	0.3839	0.6	0.2819	0.6	0.1206	6	5.4178E-63	6	4.73541E-63	6	3.37809E-63	6	1.36757E-63
0.601	0.4309	0.601	0.3825	0.601	0.2805	0.601	0.1203	--	--	--	--	--	--	--	--
0.602	0.4283	0.602	0.3808	0.602	0.2789	0.602	0.1195	--	--	--	--	--	--	--	--
0.603	0.4263	0.603	0.3789	0.603	0.2771	0.603	0.119	--	--	--	--	--	--	--	--
0.604	0.424	0.604	0.3769	0.604	0.2757	0.604	0.1185	--	--	--	--	--	--	--	--
0.605	0.4222	0.605	0.3743	0.605	0.2738	0.605	0.1175	--	--	--	--	--	--	--	--
0.606	0.4202	0.606	0.3725	0.606	0.2725	0.606	0.1162	--	--	--	--	--	--	--	--
0.607	0.4183	0.607	0.3703	0.607	0.2713	0.607	0.1157	--	--	--	--	--	--	--	--
0.608	0.4161	0.608	0.3687	0.608	0.2697	0.608	0.1154	--	--	--	--	--	--	--	--
0.609	0.4141	0.609	0.3666	0.609	0.2687	0.609	0.1146	--	--	--	--	--	--	--	--
0.61	0.4132	0.61	0.3649	0.61	0.2679	0.61	0.1142	--	--	--	--	--	--	--	--
0.611	0.4115	0.611	0.3636	0.611	0.2666	0.611	0.1138	--	--	--	--	--	--	--	--
0.612	0.4098	0.612	0.3616	0.612	0.2651	0.612	0.1135	--	--	--	--	--	--	--	--
0.613	0.4076	0.613	0.3596	0.613	0.2636	0.613	0.1122	--	--	--	--	--	--	--	--
0.614	0.4054	0.614	0.3578	0.614	0.2621	0.614	0.1124	--	--	--	--	--	--	--	--
0.615	0.4028	0.615	0.3557	0.615	0.2607	0.615	0.1117	--	--	--	--	--	--	--	--
0.616	0.401	0.616	0.3538	0.616	0.2587	0.616	0.1112	--	--	--	--	--	--	--	--
0.617	0.3986	0.617	0.3527	0.617	0.2582	0.617	0.1112	--	--	--	--	--	--	--	--
0.618	0.3965	0.618	0.3512	0.618	0.2575	0.618	0.1105	--	--	--	--	--	--	--	--
0.619	0.3942	0.619	0.3491	0.619	0.2556	0.619	0.1105	--	--	--	--	--	--	--	--
0.62	0.3923	0.62	0.3472	0.62	0.2546	0.62	0.1098	--	--	--	--	--	--	--	--
0.621	0.3916	0.621	0.3456	0.621	0.2528	0.621	0.1088	--	--	--	--	--	--	--	--
0.622	0.3895	0.622	0.3431	0.622	0.2518	0.622	0.1082	--	--	--	--	--	--	--	--
0.623	0.3865	0.623	0.3413	0.623	0.2504	0.623	0.108	--	--	--	--	--	--	--	--
0.624	0.3849	0.624	0.3399	0.624	0.249	0.624	0.1067	--	--	--	--	--	--	--	--
0.625	0.3839	0.625	0.3381	0.625	0.2483	0.625	0.1061	--	--	--	--	--	--	--	--
0.626	0.3829	0.626	0.3365	0.626	0.2471	0.626	0.1058	--	--	--	--	--	--	--	--
0.627	0.3816	0.627	0.3345	0.627	0.246	0.627	0.1045	--	--	--	--	--	--	--	--
0.628	0.3794	0.628	0.332	0.628	0.2444	0.628	0.1042	--	--	--	--	--	--	--	--
0.629	0.3768	0.629	0.3312	0.629	0.2436	0.629	0.1041	--	--	--	--	--	--	--	--
0.63	0.3759	0.63	0.3293	0.63	0.2425	0.63	0.1034	--	--	--	--	--	--	--	--
0.631	0.3737	0.631	0.3282	0.631	0.2411	0.631	0.103	--	--	--	--	--	--	--	--
0.632	0.372	0.632	0.3265	0.632	0.2401	0.632	0.1028	--	--	--	--	--	--	--	--
0.633	0.3711	0.633	0.3244	0.633	0.2382	0.633	0.1021	--	--	--	--	--	--	--	--
0.634	0.3694	0.634	0.3233	0.634	0.2372	0.634	0.1018	--	--	--	--	--	--	--	--
0.635	0.3674	0.635	0.3217	0.635	0.2364	0.635	0.1015	--	--	--	--	--	--	--	--
0.636	0.3652	0.636	0.3189	0.636	0.2358	0.636	0.1009	--	--	--	--	--	--	--	--
0.637	0.3645	0.637	0.3177	0.637	0.2348	0.637	0.1002	--	--	--	--	--	--	--	--
0.638	0.3626	0.638	0.316	0.638	0.233	0.638	0.0992	--	--	--	--	--	--	--	--
0.639	0.3608	0.639	0.314	0.639	0.2322	0.639	0.0986	--	--	--	--	--	--	--	--
0.64	0.3596	0.64	0.3128	0.64	0.2312	0.64	0.0979	--	--	--	--	--	--	--	--
0.641	0.3585	0.641	0.3114	0.641	0.2299	0.641	0.0973	--	--	--	--	--	--	--	--
0.642	0.3576	0.642	0.31	0.642	0.2293	0.642	0.097	--	--	--	--	--	--	--	--
0.643	0.3562	0.643	0.308	0.643	0.2285	0.643	0.0965	--	--	--	--	--	--	--	--
0.644	0.3547	0.644	0.3065	0.644	0.227	0.644	0.0963	--	--	--	--	--	--	--	--
0.645	0.3529	0.645	0.3053	0.645	0.2262	0.645	0.0958	--	--	--	--	--	--	--	--
0.646	0.3507	0.646	0.3039	0.646	0.2255	0.646	0.0958	--	--	--	--	--	--	--	--
0.647	0.3486	0.647	0.3014	0.647	0.2246	0.647	0.0954	--	--	--	--	--	--	--	--
0.648	0.3472	0.648	0.3003	0.648	0.2232	0.648	0.0951	--	--	--	--	--	--	--	--
0.649	0.3456	0.649	0.2978	0.649	0.2212	0.649	0.0947	--	--	--	--	--	--	--	--
0.65	0.3427	0.65	0.2967	0.65	0.2198	0.65	0.0946	--	--	--	--	--	--	--	--
0.651	0.3406	0.651	0.2948	0.651	0.2186	0.651	0.0944	--	--	--	--	--	--	--	--
0.652	0.3383	0.652	0.2935	0.652	0.2183	0.652	0.0938	--	--	--	--	--	--	--	--
0.653	0.3354	0.653	0.2915	0.653	0.2171	0.653	0.0936	--	--	--	--	--	--	--	--
0.654	0.3334	0.654	0.2902	0.654	0.2159	0.654	0.0928	--	--	--	--	--	--	--	--
0.655	0.3323	0.655	0.2878	0.655	0.2146	0.655	0.0923	--	--	--	--	--	--	--	--
0.656	0.3317	0.656	0.2861	0.656	0.2135	0.656	0.0918	--	--	--	--	--	--	--	--
0.657	0.3303	0.657	0.2847	0.657	0.2123	0.657	0.0915	--	--	--	--	--	--	--	--
0.658	0.3285	0.658	0.2828	0.658	0.2111	0.658	0.0913	--	--	--	--	--	--	--	--
0.659	0.3264	0.659	0.2816	0.659	0.2093	0.659	0.0907	--	--	--	--	--	--	--	--
0.66	0.3252	0.66	0.2801	0.66	0.2076	0.66	0.0901	--	--	--	--	--	--	--	--
0.661	0.3236	0.661	0.2789	0.661	0.2065	0.661	0.0898	--	--	--	--	--	--	--	--
0.662	0.3216	0.662	0.2765	0.662	0.2047	0.662	0.0895	--	--	--	--	--	--	--	--
0.663	0.3203	0.663	0.2752	0.663	0.203	0.663	0.0893	--	--	--	--	--	--	--	--
0.664	0.3184	0.664	0.2737	0.664	0.2021	0.664	0.0888	--	--	--	--	--	--	--	--
0.665	0.3161	0.665	0.2717	0.665	0.2012	0.665	0.0883	--	--	--	--	--	--	--	--
0.666	0.3139	0.666	0.2707	0.666	0.2001	0.666	0.088	--	--	--	--	--	--	--	--
0.667	0.3121	0.667	0.2699	0.667	0.1992	0.667	0.0876	--	--	--	--	--	--	--	--
0.668	0.3104	0.668	0.2677	0.668	0.198	0.668	0.0872	--	--	--	--	--	--	--	--
0.669	0.3083	0.669	0.2667	0.669	0.1963	0.669	0.0864	--	--	--	--	--	--	--	--
0.67	0.3064	0.67	0.2645	0.67	0.1952	0.67	0.0865	--	--	--	--	--	--	--	--
0.671	0.3051	0.671	0.263	0.671	0.194	0.671	0.0859	--	--	--	--	--	--	--	--
0.672	0.3043	0.672	0.2618	0.672	0.193	0.672	0.0855	--	--	--	--	--	--	--	--
0.673	0.3024	0.673	0.2606	0.673	0.192	0.673	0.0852	--	--	--	--	--	--	--	--
0.674	0.3004	0.674	0.2588	0.674	0.1907	0.674	0.0848	--	--	--	--	--	--	--	--
0.675	0.2989	0.675	0.2568	0.675	0.1898	0.675	0.0839	--	--	--	--	--	--	--	--
0.676	0.2968	0.676	0.2557	0.676	0.1891	0.676	0.0835	--	--	--	--	--	--	--	--
0.677	0.2953	0.677	0.2537	0.677	0.1884	0.677	0.083	--	--	--	--	--	--	--	--
0.678	0.2934	0.678	0.2528	0.678	0.1877	0.678	0.0823	--	--	--	--	--	--	--	--
0.679	0.292	0.679	0.2516	0.679	0.1871	0.679	0.0819	--	--	--	--	--	--	--	--
0.68	0.2904	0.68	0.2507	0.68	0.1861	0.68	0.0817	--	--	--	--	--	--	--	--
0.681	0.2886	0.681	0.2494	0.681	0.1852	0.681	0.0816	--	--	--	--	--	--	--	--
0.682	0.2868	0.682	0.2486	0.682	0.1843	0.682	0.081	--	--	--	--	--	--	--	--
0.683	0.2855	0.683	0.2472	0.683	0.1835	0.683	0.081	--	--	--	--	--	--	--	--
0.684	0.2832	0.684	0.246	0.684	0.1825	0.684	0.0806	--	--	--	--	--	--	--	--
0.685	0.282	0.685	0.2448	0.685	0.1812	0.685	0.0805	--	--	--	--	--	--	--	--
0.686	0.2806	0.686	0.2437	0.686	0.1802	0.686	0.08	--	--	--	--	--	--	--	--
0.687	0.2793	0.687	0.2423	0.687	0.1792	0.687	0.0791	--	--	--	--	--	--	--	--
0.688	0.2771	0.688	0.2406	0.688	0.1784	0.688	0.0786	--	--	--	--	--	--	--	--
0.689	0.2753	0.689	0.2391	0.689	0.1775	0.689	0.0786	--	--	--	--	--	--	--	--
0.69	0.2744	0.69	0.2375	0.69	0.1764	0.69	0.0781	--	--	--	--	--	--	--	--
0.691	0.2725	0.691	0.2363	0.691	0.1757	0.691	0.0778	--	--	--	--	--	--	--	--
0.692	0.2707	0.692	0.2352	0.692	0.175	0.692	0.0772	--	--	--	--	--	--	--	--
0.693	0.27	0.693	0.2335	0.693	0.1739	0.693	0.0768	--	--	--	--	--	--	--	--
0.694	0.2691	0.694	0.232	0.694	0.1732	0.694	0.0761	--	--	--	--	--	--	--	--
0.695	0.2677	0.695	0.2309	0.695	0.1719	0.695	0.0756	--	--	--	--	--	--	--	--
0.696	0.2663	0.696	0.2295	0.696	0.1709	0.696	0.0752	--	--	--	--	--	--	--	--
0.697	0.2646	0.697	0.2283	0.697	0.1697	0.697	0.0747	--	--	--	--	--	--	--	--
0.698	0.2623	0.698	0.2271	0.698	0.1691	0.698	0.074	--	--	--	--	--	--	--	--
0.699	0.2615	0.699	0.226	0.699	0.1681	0.699	0.0737	--	--	--	--	--	--	--	--
0.7	0.2596	0.7	0.2242	0.7	0.1669	0.7	0.073	--	--	--	--	--	--	--	--
0.701	0.2578	0.701	0.2233	0.701	0.1661	0.701	0.0726	--	--	--	--	--	--	--	--
0.702	0.257	0.702	0.2217	0.702	0.1655	0.702	0.0724	--	--	--	--	--	--	--	--
0.703	0.2553	0.703	0.2207	0.703	0.165	0.703	0.0719	--	--	--	--	--	--	--	--
0.704	0.2543	0.704	0.2191	0.704	0.1642	0.704	0.0717	--	--	--	--	--	--	--	--
0.705	0.2532	0.705	0.2177	0.705	0.1631	0.705	0.0713	--	--	--	--	--	--	--	--
0.706	0.2519	0.706	0.2166	0.706	0.1625	0.706	0.071	--	--	--	--	--	--	--	--
0.707	0.2502	0.707	0.2164	0.707	0.1615	0.707	0.0705	--	--	--	--	--	--	--	--
0.708	0.2491	0.708	0.2153	0.708	0.1606	0.708	0.0703	--	--	--	--	--	--	--	--
0.709	0.2478	0.709	0.2142	0.709	0.1592	0.709	0.07	--	--	--	--	--	--	--	--
0.71	0.2461	0.71	0.2131	0.71	0.1581	0.71	0.0694	--	--	--	--	--	--	--	--
0.711	0.2448	0.711	0.2114	0.711	0.1565	0.711	0.0689	--	--	--	--	--	--	--	--
0.712	0.2433	0.712	0.2098	0.712	0.1552	0.712	0.0686	--	--	--	--	--	--	--	--
0.713	0.2422	0.713	0.2088	0.713	0.1543	0.713	0.0683	--	--	--	--	--	--	--	--
0.714	0.2404	0.714	0.2079	0.714	0.1536	0.714	0.0678	--	--	--	--	--	--	--	--
0.715	0.2387	0.715	0.2073	0.715	0.1526	0.715	0.0675	--	--	--	--	--	--	--	--
0.716	0.2381	0.716	0.2063	0.716	0.1513	0.716	0.0671	--	--	--	--	--	--	--	--
0.717	0.2371	0.717	0.2054	0.717	0.1505	0.717	0.0664	--	--	--	--	--	--	--	--
0.718	0.2357	0.718	0.204	0.718	0.1493	0.718	0.0664	--	--	--	--	--	--	--	--
0.719	0.2341	0.719	0.2028	0.719	0.1489	0.719	0.066	--	--	--	--	--	--	--	--
0.72	0.2328	0.72	0.2015	0.72	0.1478	0.72	0.0657	--	--	--	--	--	--	--	--
0.721	0.2315	0.721	0.2003	0.721	0.1466	0.721	0.0651	--	--	--	--	--	--	--	--
0.722	0.2306	0.722	0.1993	0.722	0.1457	0.722	0.0649	--	--	--	--	--	--	--	--
0.723	0.2291	0.723	0.1986	0.723	0.1446	0.723	0.0645	--	--	--	--	--	--	--	--
0.724	0.228	0.724	0.197	0.724	0.1438	0.724	0.0641	--	--	--	--	--	--	--	--
0.725	0.2272	0.725	0.1959	0.725	0.1428	0.725	0.0638	--	--	--	--	--	--	--	--
0.726	0.2259	0.726	0.1945	0.726	0.1422	0.726	0.0637	--	--	--	--	--	--	--	--
0.727	0.2248	0.727	0.1935	0.727	0.1416	0.727	0.0631	--	--	--	--	--	--	--	--
0.728	0.2231	0.728	0.1924	0.728	0.1405	0.728	0.0629	--	--	--	--	--	--	--	--
0.729	0.2224	0.729	0.1912	0.729	0.1397	0.729	0.0624	--	--	--	--	--	--	--	--
0.73	0.2216	0.73	0.1896	0.73	0.1387	0.73	0.062	--	--	--	--	--	--	--	--
0.731	0.2197	0.731	0.188	0.731	0.138	0.731	0.0616	--	--	--	--	--	--	--	--
0.732	0.2182	0.732	0.1861	0.732	0.1372	0.732	0.0612	--	--	--	--	--	--	--	--
0.733	0.217	0.733	0.1848	0.733	0.1361	0.733	0.0607	--	--	--	--	--	--	--	--
0.734	0.2158	0.734	0.1837	0.734	0.1353	0.734	0.0601	--	--	--	--	--	--	--	--
0.735	0.2147	0.735	0.1829	0.735	0.1349	0.735	0.06	--	--	--	--	--	--	--	--
0.736	0.2138	0.736	0.182	0.736	0.1341	0.736	0.0592	--	--	--	--	--	--	--	--
0.737	0.213	0.737	0.1806	0.737	0.1338	0.737	0.0588	--	--	--	--	--	--	--	--
0.738	0.211	0.738	0.1798	0.738	0.1331	0.738	0.0584	--	--	--	--	--	--	--	--
0.739	0.2098	0.739	0.1785	0.739	0.1325	0.739	0.058	--	--	--	--	--	--	--	--
0.74	0.2085	0.74	0.1777	0.74	0.1321	0.74	0.0576	--	--	--	--	--	--	--	--
0.741	0.208	0.741	0.1774	0.741	0.1313	0.741	0.0573	--	--	--	--	--	--	--	--
0.742	0.2068	0.742	0.1762	0.742	0.1304	0.742	0.0572	--	--	--	--	--	--	--	--
0.743	0.2059	0.743	0.175	0.743	0.1293	0.743	0.0568	--	--	--	--	--	--	--	--
0.744	0.2049	0.744	0.1738	0.744	0.128	0.744	0.0564	--	--	--	--	--	--	--	--
0.745	0.2036	0.745	0.1727	0.745	0.1273	0.745	0.0559	--	--	--	--	--	--	--	--
0.746	0.2022	0.746	0.1718	0.746	0.1266	0.746	0.0553	--	--	--	--	--	--	--	--
0.747	0.2014	0.747	0.171	0.747	0.1263	0.747	0.0549	--	--	--	--	--	--	--	--
0.748	0.1995	0.748	0.1695	0.748	0.1256	0.748	0.0542	--	--	--	--	--	--	--	--
0.749	0.1981	0.749	0.1681	0.749	0.1242	0.749	0.054	--	--	--	--	--	--	--	--
0.75	0.1965	0.75	0.1668	0.75	0.1242	0.75	0.0537	--	--	--	--	--	--	--	--
0.751	0.1953	0.751	0.1662	0.751	0.1237	0.751	0.0534	--	--	--	--	--	--	--	--
0.752	0.1935	0.752	0.1653	0.752	0.1233	0.752	0.053	--	--	--	--	--	--	--	--
0.753	0.1915	0.753	0.1643	0.753	0.1229	0.753	0.0526	--	--	--	--	--	--	--	--
0.754	0.1899	0.754	0.1635	0.754	0.1219	0.754	0.0522	--	--	--	--	--	--	--	--
0.755	0.1884	0.755	0.1626	0.755	0.1212	0.755	0.0519	--	--	--	--	--	--	--	--
0.756	0.1863	0.756	0.1618	0.756	0.1202	0.756	0.0515	--	--	--	--	--	--	--	--
0.757	0.185	0.757	0.1609	0.757	0.1199	0.757	0.0511	--	--	--	--	--	--	--	--
0.758	0.184	0.758	0.1604	0.758	0.119	0.758	0.051	--	--	--	--	--	--	--	--
0.759	0.1825	0.759	0.1601	0.759	0.1181	0.759	0.0507	--	--	--	--	--	--	--	--
0.76	0.181	0.76	0.1591	0.76	0.1172	0.76	0.0506	--	--	--	--	--	--	--	--
0.761	0.1803	0.761	0.1577	0.761	0.1167	0.761	0.05	--	--	--	--	--	--	--	--
0.762	0.1789	0.762	0.1566	0.762	0.1161	0.762	0.0499	--	--	--	--	--	--	--	--
0.763	0.1771	0.763	0.1551	0.763	0.1152	0.763	0.0491	--	--	--	--	--	--	--	--
0.764	0.1763	0.764	0.1542	0.764	0.115	0.764	0.0487	--	--	--	--	--	--	--	--
0.765	0.1754	0.765	0.1536	0.765	0.1147	0.765	0.0484	--	--	--	--	--	--	--	--
0.766	0.1745	0.766	0.1527	0.766	0.1136	0.766	0.0479	--	--	--	--	--	--	--	--
0.767	0.1732	0.767	0.1508	0.767	0.1128	0.767	0.0474	--	--	--	--	--	--	--	--
0.768	0.1722	0.768	0.1496	0.768	0.112	0.768	0.0469	--	--	--	--	--	--	--	--
0.769	0.1712	0.769	0.1488	0.769	0.1111	0.769	0.0466	--	--	--	--	--	--	--	--
0.77	0.17	0.77	0.1479	0.77	0.11	0.77	0.0458	--	--	--	--	--	--	--	--
0.771	0.1687	0.771	0.1464	0.771	0.1092	0.771	0.0455	--	--	--	--	--	--	--	--
0.772	0.1677	0.772	0.1457	0.772	0.1088	0.772	0.0452	--	--	--	--	--	--	--	--
0.773	0.1663	0.773	0.1446	0.773	0.1081	0.773	0.0451	--	--	--	--	--	--	--	--
0.774	0.1651	0.774	0.1436	0.774	0.1074	0.774	0.045	--	--	--	--	--	--	--	--
0.775	0.1638	0.775	0.1423	0.775	0.1065	0.775	0.0449	--	--	--	--	--	--	--	--
0.776	0.1627	0.776	0.1413	0.776	0.1062	0.776	0.0448	--	--	--	--	--	--	--	--
0.777	0.162	0.777	0.1405	0.777	0.1059	0.777	0.0445	--	--	--	--	--	--	--	--
0.778	0.1608	0.778	0.1395	0.778	0.1057	0.778	0.0444	--	--	--	--	--	--	--	--
0.779	0.1596	0.779	0.139	0.779	0.1047	0.779	0.0444	--	--	--	--	--	--	--	--
0.78	0.1584	0.78	0.1388	0.78	0.1043	0.78	0.0443	--	--	--	--	--	--	--	--
0.781	0.1569	0.781	0.1383	0.781	0.1036	0.781	0.0444	--	--	--	--	--	--	--	--
0.782	0.1561	0.782	0.1374	0.782	0.1032	0.782	0.0442	--	--	--	--	--	--	--	--
0.783	0.155	0.783	0.1364	0.783	0.1025	0.783	0.0437	--	--	--	--	--	--	--	--
0.784	0.1538	0.784	0.1352	0.784	0.1016	0.784	0.0435	--	--	--	--	--	--	--	--
0.785	0.1527	0.785	0.1348	0.785	0.1011	0.785	0.043	--	--	--	--	--	--	--	--
0.786	0.1511	0.786	0.1341	0.786	0.1011	0.786	0.043	--	--	--	--	--	--	--	--
0.787	0.1509	0.787	0.1329	0.787	0.1003	0.787	0.0429	--	--	--	--	--	--	--	--
0.788	0.1501	0.788	0.1325	0.788	0.0995	0.788	0.0427	--	--	--	--	--	--	--	--
0.789	0.1491	0.789	0.1318	0.789	0.0987	0.789	0.0425	--	--	--	--	--	--	--	--
0.79	0.1484	0.79	0.1304	0.79	0.0978	0.79	0.0422	--	--	--	--	--	--	--	--
0.791	0.1476	0.791	0.1299	0.791	0.0976	0.791	0.042	--	--	--	--	--	--	--	--
0.792	0.1467	0.792	0.1281	0.792	0.097	0.792	0.0414	--	--	--	--	--	--	--	--
0.793	0.1458	0.793	0.1269	0.793	0.0964	0.793	0.0413	--	--	--	--	--	--	--	--
0.794	0.1454	0.794	0.1266	0.794	0.0956	0.794	0.0412	--	--	--	--	--	--	--	--
0.795	0.1452	0.795	0.1259	0.795	0.095	0.795	0.041	--	--	--	--	--	--	--	--
0.796	0.1439	0.796	0.1248	0.796	0.0946	0.796	0.0405	--	--	--	--	--	--	--	--
0.797	0.1435	0.797	0.1242	0.797	0.0936	0.797	0.0405	--	--	--	--	--	--	--	--
0.798	0.1427	0.798	0.1232	0.798	0.0929	0.798	0.04	--	--	--	--	--	--	--	--
0.799	0.1419	0.799	0.1226	0.799	0.0925	0.799	0.0397	--	--	--	--	--	--	--	--
0.8	0.1409	0.8	0.1214	0.8	0.092	0.8	0.0395	--	--	--	--	--	--	--	--
0.801	0.1398	0.801	0.1205	0.801	0.0914	0.801	0.039	--	--	--	--	--	--	--	--
0.802	0.1389	0.802	0.1193	0.802	0.0905	0.802	0.0386	--	--	--	--	--	--	--	--
0.803	0.1381	0.803	0.1185	0.803	0.0902	0.803	0.0381	--	--	--	--	--	--	--	--
0.804	0.1375	0.804	0.1174	0.804	0.0895	0.804	0.0377	--	--	--	--	--	--	--	--
0.805	0.1363	0.805	0.117	0.805	0.0893	0.805	0.0377	--	--	--	--	--	--	--	--
0.806	0.1352	0.806	0.1166	0.806	0.088	0.806	0.0375	--	--	--	--	--	--	--	--
0.807	0.1344	0.807	0.1165	0.807	0.0871	0.807	0.037	--	--	--	--	--	--	--	--
0.808	0.133	0.808	0.1161	0.808	0.0866	0.808	0.037	--	--	--	--	--	--	--	--
0.809	0.1321	0.809	0.1154	0.809	0.0861	0.809	0.0368	--	--	--	--	--	--	--	--
0.81	0.1307	0.81	0.1146	0.81	0.0854	0.81	0.0367	--	--	--	--	--	--	--	--
0.811	0.1298	0.811	0.1135	0.811	0.0848	0.811	0.0365	--	--	--	--	--	--	--	--
0.812	0.129	0.812	0.1125	0.812	0.0843	0.812	0.0364	--	--	--	--	--	--	--	--
0.813	0.1285	0.813	0.1115	0.813	0.0834	0.813	0.0361	--	--	--	--	--	--	--	--
0.814	0.1277	0.814	0.1112	0.814	0.0829	0.814	0.0356	--	--	--	--	--	--	--	--
0.815	0.1268	0.815	0.1101	0.815	0.0822	0.815	0.0356	--	--	--	--	--	--	--	--
0.816	0.1262	0.816	0.1095	0.816	0.0821	0.816	0.0357	--	--	--	--	--	--	--	--
0.817	0.125	0.817	0.1086	0.817	0.0819	0.817	0.0354	--	--	--	--	--	--	--	--
0.818	0.1238	0.818	0.1078	0.818	0.0812	0.818	0.0352	--	--	--	--	--	--	--	--
0.819	0.1231	0.819	0.1071	0.819	0.0808	0.819	0.0349	--	--	--	--	--	--	--	--
0.82	0.1226	0.82	0.1066	0.82	0.0798	0.82	0.0349	--	--	--	--	--	--	--	--
0.821	0.1215	0.821	0.106	0.821	0.0789	0.821	0.0347	--	--	--	--	--	--	--	--
0.822	0.121	0.822	0.1052	0.822	0.0781	0.822	0.0345	--	--	--	--	--	--	--	--
0.823	0.1202	0.823	0.1049	0.823	0.0776	0.823	0.0343	--	--	--	--	--	--	--	--
0.824	0.1194	0.824	0.1042	0.824	0.0774	0.824	0.0341	--	--	--	--	--	--	--	--
0.825	0.1183	0.825	0.104	0.825	0.077	0.825	0.0339	--	--	--	--	--	--	--	--
0.826	0.1175	0.826	0.1035	0.826	0.0764	0.826	0.0335	--	--	--	--	--	--	--	--
0.827	0.1171	0.827	0.1032	0.827	0.0757	0.827	0.0333	--	--	--	--	--	--	--	--
0.828	0.116	0.828	0.1027	0.828	0.0754	0.828	0.0332	--	--	--	--	--	--	--	--
0.829	0.1151	0.829	0.1016	0.829	0.075	0.829	0.033	--	--	--	--	--	--	--	--
0.83	0.1149	0.83	0.101	0.83	0.0739	0.83	0.0328	--	--	--	--	--	--	--	--
0.831	0.1143	0.831	0.1006	0.831	0.0736	0.831	0.0327	--	--	--	--	--	--	--	--
0.832	0.1135	0.832	0.1001	0.832	0.0732	0.832	0.0326	--	--	--	--	--	--	--	--
0.833	0.1128	0.833	0.1002	0.833	0.0725	0.833	0.0324	--	--	--	--	--	--	--	--
0.834	0.1119	0.834	0.0996	0.834	0.0721	0.834	0.0321	--	--	--	--	--	--	--	--
0.835	0.1114	0.835	0.0991	0.835	0.0713	0.835	0.0318	--	--	--	--	--	--	--	--
0.836	0.1108	0.836	0.0985	0.836	0.0706	0.836	0.0316	--	--	--	--	--	--	--	--
0.837	0.1095	0.837	0.098	0.837	0.0703	0.837	0.0316	--	--	--	--	--	--	--	--
0.838	0.1087	0.838	0.0972	0.838	0.0696	0.838	0.0316	--	--	--	--	--	--	--	--
0.839	0.1076	0.839	0.0962	0.839	0.069	0.839	0.0312	--	--	--	--	--	--	--	--
0.84	0.1067	0.84	0.0955	0.84	0.0688	0.84	0.0309	--	--	--	--	--	--	--	--
0.841	0.1059	0.841	0.0947	0.841	0.0685	0.841	0.0306	--	--	--	--	--	--	--	--
0.842	0.1058	0.842	0.0938	0.842	0.0683	0.842	0.0307	--	--	--	--	--	--	--	--
0.843	0.1047	0.843	0.0929	0.843	0.0676	0.843	0.0305	--	--	--	--	--	--	--	--
0.844	0.1041	0.844	0.0923	0.844	0.0672	0.844	0.0305	--	--	--	--	--	--	--	--
0.845	0.1037	0.845	0.0916	0.845	0.0667	0.845	0.0302	--	--	--	--	--	--	--	--
0.846	0.1031	0.846	0.0908	0.846	0.0667	0.846	0.03	--	--	--	--	--	--	--	--
0.847	0.1025	0.847	0.0904	0.847	0.0662	0.847	0.0294	--	--	--	--	--	--	--	--
0.848	0.1022	0.848	0.0897	0.848	0.0654	0.848	0.0294	--	--	--	--	--	--	--	--
0.849	0.1014	0.849	0.0895	0.849	0.0649	0.849	0.0289	--	--	--	--	--	--	--	--
0.85	0.1009	0.85	0.0885	0.85	0.0644	0.85	0.0288	--	--	--	--	--	--	--	--
0.851	0.1004	0.851	0.0877	0.851	0.0636	0.851	0.0288	--	--	--	--	--	--	--	--
0.852	0.1001	0.852	0.0873	0.852	0.0633	0.852	0.0287	--	--	--	--	--	--	--	--
0.853	0.0992	0.853	0.0867	0.853	0.0629	0.853	0.0286	--	--	--	--	--	--	--	--
0.854	0.0985	0.854	0.0859	0.854	0.0631	0.854	0.0285	--	--	--	--	--	--	--	--
0.855	0.0982	0.855	0.0849	0.855	0.0629	0.855	0.0285	--	--	--	--	--	--	--	--
0.856	0.0974	0.856	0.0847	0.856	0.0622	0.856	0.0284	--	--	--	--	--	--	--	--
0.857	0.0964	0.857	0.0846	0.857	0.0619	0.857	0.0282	--	--	--	--	--	--	--	--
0.858	0.0958	0.858	0.084	0.858	0.0613	0.858	0.028	--	--	--	--	--	--	--	--
0.859	0.0952	0.859	0.083	0.859	0.0611	0.859	0.028	--	--	--	--	--	--	--	--
0.86	0.0947	0.86	0.0825	0.86	0.0611	0.86	0.0279	--	--	--	--	--	--	--	--
0.861	0.0944	0.861	0.0819	0.861	0.0606	0.861	0.0276	--	--	--	--	--	--	--	--
0.862	0.0937	0.862	0.0813	0.862	0.0605	0.862	0.0271	--	--	--	--	--	--	--	--
0.863	0.0929	0.863	0.081	0.863	0.0602	0.863	0.027	--	--	--	--	--	--	--	--
0.864	0.0919	0.864	0.0801	0.864	0.0597	0.864	0.0268	--	--	--	--	--	--	--	--
0.865	0.091	0.865	0.0798	0.865	0.059	0.865	0.0267	--	--	--	--	--	--	--	--
0.866	0.0905	0.866	0.0792	0.866	0.0584	0.866	0.0267	--	--	--	--	--	--	--	--
0.867	0.0898	0.867	0.0785	0.867	0.0581	0.867	0.0264	--	--	--	--	--	--	--	--
0.868	0.0893	0.868	0.0778	0.868	0.0579	0.868	0.0262	--	--	--	--	--	--	--	--
0.869	0.0889	0.869	0.0774	0.869	0.0575	0.869	0.026	--	--	--	--	--	--	--	--
0.87	0.0883	0.87	0.0772	0.87	0.0572	0.87	0.0254	--	--	--	--	--	--	--	--
0.871	0.0875	0.871	0.0772	0.871	0.0567	0.871	0.0251	--	--	--	--	--	--	--	--
0.872	0.0867	0.872	0.0768	0.872	0.0558	0.872	0.0252	--	--	--	--	--	--	--	--
0.873	0.0857	0.873	0.0759	0.873	0.0556	0.873	0.0249	--	--	--	--	--	--	--	--
0.874	0.0852	0.874	0.0755	0.874	0.0547	0.874	0.0248	--	--	--	--	--	--	--	--
0.875	0.0845	0.875	0.075	0.875	0.0544	0.875	0.0247	--	--	--	--	--	--	--	--
0.876	0.0839	0.876	0.0746	0.876	0.0539	0.876	0.0245	--	--	--	--	--	--	--	--
0.877	0.0834	0.877	0.0739	0.877	0.0538	0.877	0.0244	--	--	--	--	--	--	--	--
0.878	0.0831	0.878	0.0728	0.878	0.0532	0.878	0.0244	--	--	--	--	--	--	--	--
0.879	0.0828	0.879	0.0726	0.879	0.0529	0.879	0.0243	--	--	--	--	--	--	--	--
0.88	0.0824	0.88	0.0722	0.88	0.0526	0.88	0.0241	--	--	--	--	--	--	--	--
0.881	0.0818	0.881	0.072	0.881	0.0525	0.881	0.0241	--	--	--	--	--	--	--	--
0.882	0.0806	0.882	0.0714	0.882	0.052	0.882	0.024	--	--	--	--	--	--	--	--
0.883	0.0802	0.883	0.0706	0.883	0.0516	0.883	0.024	--	--	--	--	--	--	--	--
0.884	0.08	0.884	0.0699	0.884	0.0508	0.884	0.0239	--	--	--	--	--	--	--	--
0.885	0.0792	0.885	0.0698	0.885	0.0506	0.885	0.0238	--	--	--	--	--	--	--	--
0.886	0.0786	0.886	0.0695	0.886	0.0503	0.886	0.0237	--	--	--	--	--	--	--	--
0.887	0.078	0.887	0.069	0.887	0.0502	0.887	0.0234	--	--	--	--	--	--	--	--
0.888	0.0775	0.888	0.0685	0.888	0.0498	0.888	0.0229	--	--	--	--	--	--	--	--
0.889	0.0768	0.889	0.0678	0.889	0.0494	0.889	0.0228	--	--	--	--	--	--	--	--
0.89	0.0761	0.89	0.0674	0.89	0.0491	0.89	0.0224	--	--	--	--	--	--	--	--
0.891	0.0752	0.891	0.0667	0.891	0.0489	0.891	0.022	--	--	--	--	--	--	--	--
0.892	0.0748	0.892	0.0664	0.892	0.0483	0.892	0.0218	--	--	--	--	--	--	--	--
0.893	0.0746	0.893	0.0657	0.893	0.0482	0.893	0.0215	--	--	--	--	--	--	--	--
0.894	0.0737	0.894	0.0651	0.894	0.0482	0.894	0.0214	--	--	--	--	--	--	--	--
0.895	0.0728	0.895	0.0646	0.895	0.0479	0.895	0.0212	--	--	--	--	--	--	--	--
0.896	0.0727	0.896	0.0642	0.896	0.0472	0.896	0.021	--	--	--	--	--	--	--	--
0.897	0.0718	0.897	0.0637	0.897	0.0471	0.897	0.0209	--	--	--	--	--	--	--	--
0.898	0.0712	0.898	0.0629	0.898	0.047	0.898	0.0208	--	--	--	--	--	--	--	--
0.899	0.0706	0.899	0.062	0.899	0.0467	0.899	0.0208	--	--	--	--	--	--	--	--
0.9	0.0702	0.9	0.0618	0.9	0.0466	0.9	0.0205	--	--	--	--	--	--	--	--
0.901	0.0695	0.901	0.0612	0.901	0.0461	0.901	0.0203	--	--	--	--	--	--	--	--
0.902	0.0696	0.902	0.0607	0.902	0.046	0.902	0.0204	--	--	--	--	--	--	--	--
0.903	0.0692	0.903	0.06	0.903	0.0455	0.903	0.0201	--	--	--	--	--	--	--	--
0.904	0.0687	0.904	0.0596	0.904	0.0454	0.904	0.0192	--	--	--	--	--	--	--	--
0.905	0.0681	0.905	0.0594	0.905	0.0452	0.905	0.0193	--	--	--	--	--	--	--	--
0.906	0.0673	0.906	0.0589	0.906	0.045	0.906	0.0191	--	--	--	--	--	--	--	--
0.907	0.0667	0.907	0.0582	0.907	0.0448	0.907	0.0191	--	--	--	--	--	--	--	--
0.908	0.0664	0.908	0.0579	0.908	0.0443	0.908	0.019	--	--	--	--	--	--	--	--
0.909	0.0658	0.909	0.0577	0.909	0.044	0.909	0.0189	--	--	--	--	--	--	--	--
0.91	0.0656	0.91	0.057	0.91	0.0438	0.91	0.0188	--	--	--	--	--	--	--	--
0.911	0.065	0.911	0.0566	0.911	0.0434	0.911	0.0187	--	--	--	--	--	--	--	--
0.912	0.0646	0.912	0.0558	0.912	0.0432	0.912	0.0184	--	--	--	--	--	--	--	--
0.913	0.0641	0.913	0.0556	0.913	0.043	0.913	0.0183	--	--	--	--	--	--	--	--
0.914	0.0633	0.914	0.0549	0.914	0.043	0.914	0.0179	--	--	--	--	--	--	--	--
0.915	0.063	0.915	0.0543	0.915	0.0424	0.915	0.0178	--	--	--	--	--	--	--	--
0.916	0.0624	0.916	0.0541	0.916	0.042	0.916	0.0178	--	--	--	--	--	--	--	--
0.917	0.0622	0.917	0.0535	0.917	0.0416	0.917	0.0177	--	--	--	--	--	--	--	--
0.918	0.0619	0.918	0.0529	0.918	0.0413	0.918	0.0172	--	--	--	--	--	--	--	--
0.919	0.0615	0.919	0.0526	0.919	0.0409	0.919	0.0172	--	--	--	--	--	--	--	--
0.92	0.0609	0.92	0.0523	0.92	0.0408	0.92	0.017	--	--	--	--	--	--	--	--
0.921	0.0604	0.921	0.0523	0.921	0.0406	0.921	0.0166	--	--	--	--	--	--	--	--
0.922	0.0599	0.922	0.0519	0.922	0.0403	0.922	0.0166	--	--	--	--	--	--	--	--
0.923	0.0594	0.923	0.0515	0.923	0.0399	0.923	0.0164	--	--	--	--	--	--	--	--
0.924	0.0591	0.924	0.0509	0.924	0.0397	0.924	0.0164	--	--	--	--	--	--	--	--
0.925	0.0588	0.925	0.051	0.925	0.0392	0.925	0.0161	--	--	--	--	--	--	--	--
0.926	0.0587	0.926	0.0509	0.926	0.039	0.926	0.016	--	--	--	--	--	--	--	--
0.927	0.0583	0.927	0.0507	0.927	0.0388	0.927	0.0158	--	--	--	--	--	--	--	--
0.928	0.0574	0.928	0.0497	0.928	0.0383	0.928	0.0157	--	--	--	--	--	--	--	--
0.929	0.0573	0.929	0.0492	0.929	0.0381	0.929	0.0156	--	--	--	--	--	--	--	--
0.93	0.057	0.93	0.0491	0.93	0.0377	0.93	0.0156	--	--	--	--	--	--	--	--
0.931	0.0566	0.931	0.0489	0.931	0.0375	0.931	0.0155	--	--	--	--	--	--	--	--
0.932	0.0562	0.932	0.0484	0.932	0.0373	0.932	0.0153	--	--	--	--	--	--	--	--
0.933	0.0558	0.933	0.0479	0.933	0.0372	0.933	0.0152	--	--	--	--	--	--	--	--
0.934	0.0557	0.934	0.0476	0.934	0.0371	0.934	0.0151	--	--	--	--	--	--	--	--
0.935	0.0553	0.935	0.0474	0.935	0.0369	0.935	0.0151	--	--	--	--	--	--	--	--
0.936	0.055	0.936	0.0472	0.936	0.0365	0.936	0.015	--	--	--	--	--	--	--	--
0.937	0.0544	0.937	0.047	0.937	0.0361	0.937	0.0148	--	--	--	--	--	--	--	--
0.938	0.0539	0.938	0.0467	0.938	0.0359	0.938	0.0148	--	--	--	--	--	--	--	--
0.939	0.0531	0.939	0.0461	0.939	0.0354	0.939	0.0148	--	--	--	--	--	--	--	--
0.94	0.0526	0.94	0.0458	0.94	0.0352	0.94	0.0147	--	--	--	--	--	--	--	--
0.941	0.0524	0.941	0.0453	0.941	0.0351	0.941	0.0146	--	--	--	--	--	--	--	--
0.942	0.0521	0.942	0.0451	0.942	0.0349	0.942	0.0144	--	--	--	--	--	--	--	--
0.943	0.0519	0.943	0.0445	0.943	0.035	0.943	0.0143	--	--	--	--	--	--	--	--
0.944	0.0514	0.944	0.044	0.944	0.0346	0.944	0.0142	--	--	--	--	--	--	--	--
0.945	0.0511	0.945	0.0438	0.945	0.0345	0.945	0.0139	--	--	--	--	--	--	--	--
0.946	0.051	0.946	0.0433	0.946	0.0341	0.946	0.0138	--	--	--	--	--	--	--	--
0.947	0.0507	0.947	0.0428	0.947	0.0338	0.947	0.0138	--	--	--	--	--	--	--	--
0.948	0.05	0.948	0.0425	0.948	0.0337	0.948	0.0137	--	--	--	--	--	--	--	--
0.949	0.0495	0.949	0.0421	0.949	0.0336	0.949	0.0137	--	--	--	--	--	--	--	--
0.95	0.0489	0.95	0.0411	0.95	0.0335	0.95	0.0136	--	--	--	--	--	--	--	--
0.951	0.0485	0.951	0.041	0.951	0.0334	0.951	0.0134	--	--	--	--	--	--	--	--
0.952	0.0479	0.952	0.0403	0.952	0.0332	0.952	0.0134	--	--	--	--	--	--	--	--
0.953	0.0467	0.953	0.0395	0.953	0.033	0.953	0.0133	--	--	--	--	--	--	--	--
0.954	0.0461	0.954	0.0392	0.954	0.0328	0.954	0.0133	--	--	--	--	--	--	--	--
0.955	0.0459	0.955	0.0392	0.955	0.0325	0.955	0.0132	--	--	--	--	--	--	--	--
0.956	0.0455	0.956	0.039	0.956	0.0321	0.956	0.0131	--	--	--	--	--	--	--	--
0.957	0.0452	0.957	0.0388	0.957	0.0318	0.957	0.0129	--	--	--	--	--	--	--	--
0.958	0.045	0.958	0.0382	0.958	0.0316	0.958	0.0128	--	--	--	--	--	--	--	--
0.959	0.0445	0.959	0.038	0.959	0.0315	0.959	0.0127	--	--	--	--	--	--	--	--
0.96	0.0445	0.96	0.0379	0.96	0.031	0.96	0.0127	--	--	--	--	--	--	--	--
0.961	0.0441	0.961	0.0377	0.961	0.0308	0.961	0.0126	--	--	--	--	--	--	--	--
0.962	0.0436	0.962	0.0374	0.962	0.0299	0.962	0.0125	--	--	--	--	--	--	--	--
0.963	0.0435	0.963	0.0368	0.963	0.0295	0.963	0.0124	--	--	--	--	--	--	--	--
0.964	0.0435	0.964	0.0365	0.964	0.0295	0.964	0.0123	--	--	--	--	--	--	--	--
0.965	0.043	0.965	0.0362	0.965	0.029	0.965	0.0123	--	--	--	--	--	--	--	--
0.966	0.0425	0.966	0.0361	0.966	0.0288	0.966	0.0122	--	--	--	--	--	--	--	--
0.967	0.042	0.967	0.0358	0.967	0.0286	0.967	0.012	--	--	--	--	--	--	--	--
0.968	0.0419	0.968	0.0356	0.968	0.0282	0.968	0.0117	--	--	--	--	--	--	--	--
0.969	0.0417	0.969	0.0355	0.969	0.028	0.969	0.0116	--	--	--	--	--	--	--	--
0.97	0.0415	0.97	0.0351	0.97	0.0277	0.97	0.0115	--	--	--	--	--	--	--	--
0.971	0.0414	0.971	0.0348	0.971	0.0272	0.971	0.0113	--	--	--	--	--	--	--	--
0.972	0.0411	0.972	0.0344	0.972	0.0268	0.972	0.0112	--	--	--	--	--	--	--	--
0.973	0.0405	0.973	0.0342	0.973	0.0265	0.973	0.0112	--	--	--	--	--	--	--	--
0.974	0.0404	0.974	0.0341	0.974	0.0264	0.974	0.0112	--	--	--	--	--	--	--	--
0.975	0.0402	0.975	0.0341	0.975	0.0264	0.975	0.0109	--	--	--	--	--	--	--	--
0.976	0.04	0.976	0.0338	0.976	0.0263	0.976	0.0109	--	--	--	--	--	--	--	--
0.977	0.0396	0.977	0.0336	0.977	0.0261	0.977	0.0107	--	--	--	--	--	--	--	--
0.978	0.0393	0.978	0.0333	0.978	0.0259	0.978	0.0107	--	--	--	--	--	--	--	--
0.979	0.0392	0.979	0.0333	0.979	0.0257	0.979	0.0107	--	--	--	--	--	--	--	--
0.98	0.0391	0.98	0.0331	0.98	0.0257	0.98	0.0106	--	--	--	--	--	--	--	--
0.981	0.0387	0.981	0.0328	0.981	0.0253	0.981	0.0104	--	--	--	--	--	--	--	--
0.982	0.0387	0.982	0.0327	0.982	0.0251	0.982	0.0104	--	--	--	--	--	--	--	--
0.983	0.0383	0.983	0.0328	0.983	0.0249	0.983	0.0103	--	--	--	--	--	--	--	--
0.984	0.0379	0.984	0.0321	0.984	0.0246	0.984	0.0102	--	--	--	--	--	--	--	--
0.985	0.0377	0.985	0.0321	0.985	0.0246	0.985	0.0101	--	--	--	--	--	--	--	--
0.986	0.0375	0.986	0.0321	0.986	0.0241	0.986	0.01	--	--	--	--	--	--	--	--
0.987	0.0373	0.987	0.0319	0.987	0.0239	0.987	0.01	--	--	--	--	--	--	--	--
0.988	0.0367	0.988	0.0317	0.988	0.0237	0.988	0.0099	--	--	--	--	--	--	--	--
0.989	0.0363	0.989	0.0315	0.989	0.0232	0.989	0.0097	--	--	--	--	--	--	--	--
0.99	0.0363	0.99	0.0312	0.99	0.0229	0.99	0.0097	--	--	--	--	--	--	--	--
0.991	0.036	0.991	0.0308	0.991	0.0227	0.991	0.0093	--	--	--	--	--	--	--	--
0.992	0.0356	0.992	0.0306	0.992	0.0225	0.992	0.0093	--	--	--	--	--	--	--	--
0.993	0.0353	0.993	0.0304	0.993	0.0221	0.993	0.0093	--	--	--	--	--	--	--	--
0.994	0.035	0.994	0.0303	0.994	0.0218	0.994	0.0092	--	--	--	--	--	--	--	--
0.995	0.0349	0.995	0.0302	0.995	0.0215	0.995	0.0091	--	--	--	--	--	--	--	--
0.996	0.0345	0.996	0.0297	0.996	0.0213	0.996	0.009	--	--	--	--	--	--	--	--
0.997	0.0342	0.997	0.0296	0.997	0.0213	0.997	0.0089	--	--	--	--	--	--	--	--
0.998	0.034	0.998	0.0295	0.998	0.0214	0.998	0.0089	--	--	--	--	--	--	--	--
0.999	0.0336	0.999	0.0291	0.999	0.0213	0.999	0.0088	--	--	--	--	--	--	--	--
1	0.0334	1	0.0289	1	0.0208	1	0.0088	--	--	--	--	--	--	--	--
1.001	0.0333	1.001	0.0287	1.001	0.0206	1.001	0.0086	--	--	--	--	--	--	--	--
1.002	0.0326	1.002	0.0285	1.002	0.0205	1.002	0.0086	--	--	--	--	--	--	--	--
1.003	0.0323	1.003	0.0286	1.003	0.0205	1.003	0.0086	--	--	--	--	--	--	--	--
1.004	0.0319	1.004	0.0284	1.004	0.0203	1.004	0.0086	--	--	--	--	--	--	--	--
1.005	0.032	1.005	0.0284	1.005	0.0202	1.005	0.0086	--	--	--	--	--	--	--	--
1.006	0.0318	1.006	0.0282	1.006	0.0201	1.006	0.0085	--	--	--	--	--	--	--	--
1.007	0.0315	1.007	0.0282	1.007	0.0199	1.007	0.0081	--	--	--	--	--	--	--	--
1.008	0.0316	1.008	0.0279	1.008	0.0197	1.008	0.0081	--	--	--	--	--	--	--	--
1.009	0.0311	1.009	0.0277	1.009	0.0198	1.009	0.0081	--	--	--	--	--	--	--	--
1.01	0.0306	1.01	0.0275	1.01	0.0197	1.01	0.008	--	--	--	--	--	--	--	--
1.011	0.0304	1.011	0.0271	1.011	0.0194	1.011	0.0079	--	--	--	--	--	--	--	--
1.012	0.0302	1.012	0.027	1.012	0.0194	1.012	0.0079	--	--	--	--	--	--	--	--
1.013	0.0302	1.013	0.0267	1.013	0.0193	1.013	0.0079	--	--	--	--	--	--	--	--
1.014	0.0302	1.014	0.0267	1.014	0.0191	1.014	0.0078	--	--	--	--	--	--	--	--
1.015	0.0298	1.015	0.0267	1.015	0.0189	1.015	0.0078	--	--	--	--	--	--	--	--
1.016	0.0294	1.016	0.0264	1.016	0.0189	1.016	0.0078	--	--	--	--	--	--	--	--
1.017	0.029	1.017	0.0263	1.017	0.0188	1.017	0.0078	--	--	--	--	--	--	--	--
1.018	0.0285	1.018	0.0261	1.018	0.0187	1.018	0.0078	--	--	--	--	--	--	--	--
1.019	0.0282	1.019	0.026	1.019	0.0185	1.019	0.0078	--	--	--	--	--	--	--	--
1.02	0.0281	1.02	0.0255	1.02	0.0185	1.02	0.008	--	--	--	--	--	--	--	--
1.021	0.0279	1.021	0.0253	1.021	0.0183	1.021	0.008	--	--	--	--	--	--	--	--
1.022	0.0279	1.022	0.0252	1.022	0.0183	1.022	0.0079	--	--	--	--	--	--	--	--
1.023	0.0275	1.023	0.0252	1.023	0.018	1.023	0.0078	--	--	--	--	--	--	--	--
1.024	0.0275	1.024	0.0248	1.024	0.0178	1.024	0.0077	--	--	--	--	--	--	--	--
1.025	0.0273	1.025	0.0247	1.025	0.0177	1.025	0.0075	--	--	--	--	--	--	--	--
1.026	0.0271	1.026	0.0245	1.026	0.0173	1.026	0.0075	--	--	--	--	--	--	--	--
1.027	0.0272	1.027	0.0242	1.027	0.0173	1.027	0.0074	--	--	--	--	--	--	--	--
1.028	0.0269	1.028	0.0239	1.028	0.0172	1.028	0.0071	--	--	--	--	--	--	--	--
1.029	0.0268	1.029	0.0237	1.029	0.0171	1.029	0.0071	--	--	--	--	--	--	--	--
1.03	0.0261	1.03	0.0235	1.03	0.0171	1.03	0.0071	--	--	--	--	--	--	--	--
1.031	0.0261	1.031	0.0233	1.031	0.0168	1.031	0.0069	--	--	--	--	--	--	--	--
1.032	0.026	1.032	0.0232	1.032	0.0167	1.032	0.0069	--	--	--	--	--	--	--	--
1.033	0.0255	1.033	0.0232	1.033	0.0166	1.033	0.0069	--	--	--	--	--	--	--	--
1.034	0.0254	1.034	0.0231	1.034	0.0165	1.034	0.007	--	--	--	--	--	--	--	--
1.035	0.0255	1.035	0.0227	1.035	0.0163	1.035	0.0071	--	--	--	--	--	--	--	--
1.036	0.0253	1.036	0.0226	1.036	0.0161	1.036	0.0071	--	--	--	--	--	--	--	--
1.037	0.025	1.037	0.0224	1.037	0.0158	1.037	0.0071	--	--	--	--	--	--	--	--
1.038	0.0248	1.038	0.022	1.038	0.0156	1.038	0.0071	--	--	--	--	--	--	--	--
1.039	0.0246	1.039	0.0219	1.039	0.0154	1.039	0.0071	--	--	--	--	--	--	--	--
1.04	0.0244	1.04	0.0218	1.04	0.0149	1.04	0.0071	--	--	--	--	--	--	--	--
1.041	0.0242	1.041	0.0216	1.041	0.0147	1.041	0.0071	--	--	--	--	--	--	--	--
1.042	0.0238	1.042	0.0213	1.042	0.0146	1.042	0.0069	--	--	--	--	--	--	--	--
1.043	0.0233	1.043	0.0211	1.043	0.0146	1.043	0.0068	--	--	--	--	--	--	--	--
1.044	0.0231	1.044	0.0209	1.044	0.0144	1.044	0.0068	--	--	--	--	--	--	--	--
1.045	0.023	1.045	0.0204	1.045	0.0141	1.045	0.0068	--	--	--	--	--	--	--	--
1.046	0.0227	1.046	0.0204	1.046	0.0141	1.046	0.0067	--	--	--	--	--	--	--	--
1.047	0.0225	1.047	0.0202	1.047	0.0138	1.047	0.0067	--	--	--	--	--	--	--	--
1.048	0.022	1.048	0.0199	1.048	0.0137	1.048	0.0067	--	--	--	--	--	--	--	--
1.049	0.022	1.049	0.02	1.049	0.0137	1.049	0.0064	--	--	--	--	--	--	--	--
1.05	0.0219	1.05	0.0199	1.05	0.0135	1.05	0.0064	--	--	--	--	--	--	--	--
1.051	0.0214	1.051	0.0197	1.051	0.0134	1.051	0.0064	--	--	--	--	--	--	--	--
1.052	0.021	1.052	0.0197	1.052	0.0134	1.052	0.0064	--	--	--	--	--	--	--	--
1.053	0.0208	1.053	0.0195	1.053	0.0135	1.053	0.0064	--	--	--	--	--	--	--	--
1.054	0.0205	1.054	0.0193	1.054	0.0134	1.054	0.0063	--	--	--	--	--	--	--	--
1.055	0.0204	1.055	0.0192	1.055	0.0134	1.055	0.0063	--	--	--	--	--	--	--	--
1.056	0.0204	1.056	0.0191	1.056	0.0134	1.056	0.0063	--	--	--	--	--	--	--	--
1.057	0.02	1.057	0.0189	1.057	0.0134	1.057	0.0062	--	--	--	--	--	--	--	--
1.058	0.02	1.058	0.0189	1.058	0.0132	1.058	0.0061	--	--	--	--	--	--	--	--
1.059	0.0196	1.059	0.0188	1.059	0.0131	1.059	0.0061	--	--	--	--	--	--	--	--
1.06	0.0194	1.06	0.0187	1.06	0.0131	1.06	0.0061	--	--	--	--	--	--	--	--
1.061	0.0191	1.061	0.0185	1.061	0.013	1.061	0.0061	--	--	--	--	--	--	--	--
1.062	0.019	1.062	0.0185	1.062	0.013	1.062	0.0061	--	--	--	--	--	--	--	--
1.063	0.0187	1.063	0.0184	1.063	0.0129	1.063	0.0059	--	--	--	--	--	--	--	--
1.064	0.0184	1.064	0.0182	1.064	0.0129	1.064	0.0059	--	--	--	--	--	--	--	--
1.065	0.0181	1.065	0.0178	1.065	0.0129	1.065	0.0059	--	--	--	--	--	--	--	--
1.066	0.018	1.066	0.0174	1.066	0.0129	1.066	0.0059	--	--	--	--	--	--	--	--
1.067	0.0177	1.067	0.0175	1.067	0.0129	1.067	0.0057	--	--	--	--	--	--	--	--
1.068	0.0175	1.068	0.0174	1.068	0.0127	1.068	0.0056	--	--	--	--	--	--	--	--
1.069	0.0175	1.069	0.0173	1.069	0.0127	1.069	0.0055	--	--	--	--	--	--	--	--
1.07	0.0169	1.07	0.0173	1.07	0.0126	1.07	0.0055	--	--	--	--	--	--	--	--
1.071	0.0167	1.071	0.0171	1.071	0.0121	1.071	0.0054	--	--	--	--	--	--	--	--
1.072	0.0167	1.072	0.0171	1.072	0.0121	1.072	0.0054	--	--	--	--	--	--	--	--
1.073	0.0165	1.073	0.017	1.073	0.012	1.073	0.0052	--	--	--	--	--	--	--	--
1.074	0.0162	1.074	0.0169	1.074	0.0118	1.074	0.0053	--	--	--	--	--	--	--	--
1.075	0.016	1.075	0.0166	1.075	0.0118	1.075	0.0051	--	--	--	--	--	--	--	--
1.076	0.0161	1.076	0.0164	1.076	0.0118	1.076	0.0051	--	--	--	--	--	--	--	--
1.077	0.016	1.077	0.0162	1.077	0.0118	1.077	0.0051	--	--	--	--	--	--	--	--
1.078	0.0158	1.078	0.0159	1.078	0.0118	1.078	0.0051	--	--	--	--	--	--	--	--
1.079	0.0156	1.079	0.0159	1.079	0.0118	1.079	0.0051	--	--	--	--	--	--	--	--
1.08	0.0157	1.08	0.0159	1.08	0.0116	1.08	0.0051	--	--	--	--	--	--	--	--
1.081	0.0157	1.081	0.0159	1.081	0.0116	1.081	0.005	--	--	--	--	--	--	--	--
1.082	0.0156	1.082	0.0158	1.082	0.0116	1.082	0.005	--	--	--	--	--	--	--	--
1.083	0.0151	1.083	0.0157	1.083	0.0115	1.083	0.005	--	--	--	--	--	--	--	--
1.084	0.0152	1.084	0.0153	1.084	0.0115	1.084	0.0049	--	--	--	--	--	--	--	--
1.085	0.0153	1.085	0.0151	1.085	0.0114	1.085	0.0048	--	--	--	--	--	--	--	--
1.086	0.015	1.086	0.0149	1.086	0.0113	1.086	0.0048	--	--	--	--	--	--	--	--
1.087	0.0149	1.087	0.0147	1.087	0.011	1.087	0.0048	--	--	--	--	--	--	--	--
1.088	0.0145	1.088	0.0145	1.088	0.0109	1.088	0.0047	--	--	--	--	--	--	--	--
1.089	0.0143	1.089	0.0142	1.089	0.0108	1.089	0.0047	--	--	--	--	--	--	--	--
1.09	0.0141	1.09	0.0141	1.09	0.0106	1.09	0.0045	--	--	--	--	--	--	--	--
1.091	0.0138	1.091	0.0137	1.091	0.0105	1.091	0.0045	--	--	--	--	--	--	--	--
1.092	0.0137	1.092	0.0136	1.092	0.0104	1.092	0.0044	--	--	--	--	--	--	--	--
1.093	0.0137	1.093	0.0136	1.093	0.0104	1.093	0.0044	--	--	--	--	--	--	--	--
1.094	0.0136	1.094	0.0136	1.094	0.0103	1.094	0.0044	--	--	--	--	--	--	--	--
1.095	0.0134	1.095	0.0135	1.095	0.0103	1.095	0.0044	--	--	--	--	--	--	--	--
1.096	0.0134	1.096	0.0132	1.096	0.0101	1.096	0.0044	--	--	--	--	--	--	--	--
1.097	0.0133	1.097	0.0131	1.097	0.0101	1.097	0.0044	--	--	--	--	--	--	--	--
1.098	0.0131	1.098	0.0129	1.098	0.0099	1.098	0.0044	--	--	--	--	--	--	--	--
1.099	0.0131	1.099	0.0129	1.099	0.0096	1.099	0.0044	--	--	--	--	--	--	--	--
1.1	0.0129	1.1	0.0128	1.1	0.0096	1.1	0.0044	--	--	--	--	--	--	--	--
1.101	0.0129	1.101	0.0127	1.101	0.0095	1.101	0.0044	--	--	--	--	--	--	--	--
1.102	0.0129	1.102	0.0123	1.102	0.0095	1.102	0.0044	--	--	--	--	--	--	--	--
1.103	0.0128	1.103	0.0121	1.103	0.0094	1.103	0.0044	--	--	--	--	--	--	--	--
1.104	0.0128	1.104	0.0121	1.104	0.0092	1.104	0.0044	--	--	--	--	--	--	--	--
1.105	0.0128	1.105	0.012	1.105	0.0092	1.105	0.0044	--	--	--	--	--	--	--	--
1.106	0.0126	1.106	0.0118	1.106	0.0092	1.106	0.0044	--	--	--	--	--	--	--	--
1.107	0.0123	1.107	0.0118	1.107	0.0092	1.107	0.0044	--	--	--	--	--	--	--	--
1.108	0.012	1.108	0.0115	1.108	0.0092	1.108	0.0044	--	--	--	--	--	--	--	--
1.109	0.0121	1.109	0.0115	1.109	0.0092	1.109	0.0044	--	--	--	--	--	--	--	--
1.11	0.0121	1.11	0.0112	1.11	0.0091	1.11	0.0044	--	--	--	--	--	--	--	--
1.111	0.0122	1.111	0.0112	1.111	0.0089	1.111	0.0044	--	--	--	--	--	--	--	--
1.112	0.0122	1.112	0.011	1.112	0.0089	1.112	0.0044	--	--	--	--	--	--	--	--
1.113	0.0119	1.113	0.0107	1.113	0.0089	1.113	0.0044	--	--	--	--	--	--	--	--
1.114	0.0117	1.114	0.0106	1.114	0.0088	1.114	0.0044	--	--	--	--	--	--	--	--
1.115	0.0116	1.115	0.0105	1.115	0.0088	1.115	0.0044	--	--	--	--	--	--	--	--
1.116	0.0115	1.116	0.0104	1.116	0.0088	1.116	0.0043	--	--	--	--	--	--	--	--
1.117	0.0114	1.117	0.0104	1.117	0.0088	1.117	0.0043	--	--	--	--	--	--	--	--
1.118	0.0112	1.118	0.0104	1.118	0.0088	1.118	0.0042	--	--	--	--	--	--	--	--
1.119	0.0111	1.119	0.0103	1.119	0.0088	1.119	0.0041	--	--	--	--	--	--	--	--
1.12	0.0111	1.12	0.0102	1.12	0.0087	1.12	0.0041	--	--	--	--	--	--	--	--
1.121	0.011	1.121	0.0101	1.121	0.0087	1.121	0.0041	--	--	--	--	--	--	--	--
1.122	0.011	1.122	0.0102	1.122	0.0086	1.122	0.0041	--	--	--	--	--	--	--	--
1.123	0.0108	1.123	0.0102	1.123	0.0087	1.123	0.0041	--	--	--	--	--	--	--	--
1.124	0.0106	1.124	0.0102	1.124	0.0086	1.124	0.0041	--	--	--	--	--	--	--	--
1.125	0.0106	1.125	0.0098	1.125	0.0086	1.125	0.0041	--	--	--	--	--	--	--	--
1.126	0.0105	1.126	0.0096	1.126	0.0083	1.126	0.0041	--	--	--	--	--	--	--	--
1.127	0.0105	1.127	0.0096	1.127	0.0083	1.127	0.0041	--	--	--	--	--	--	--	--
1.128	0.0102	1.128	0.0093	1.128	0.0083	1.128	0.004	--	--	--	--	--	--	--	--
1.129	0.0099	1.129	0.0093	1.129	0.0081	1.129	0.004	--	--	--	--	--	--	--	--
1.13	0.0098	1.13	0.0092	1.13	0.008	1.13	0.004	--	--	--	--	--	--	--	--
1.131	0.0096	1.131	0.0092	1.131	0.0079	1.131	0.004	--	--	--	--	--	--	--	--
1.132	0.0095	1.132	0.0091	1.132	0.0079	1.132	0.004	--	--	--	--	--	--	--	--
1.133	0.0095	1.133	0.0091	1.133	0.0078	1.133	0.0039	--	--	--	--	--	--	--	--
1.134	0.0094	1.134	0.009	1.134	0.0076	1.134	0.0039	--	--	--	--	--	--	--	--
1.135	0.0093	1.135	0.009	1.135	0.0076	1.135	0.0039	--	--	--	--	--	--	--	--
1.136	0.009	1.136	0.009	1.136	0.0075	1.136	0.0038	--	--	--	--	--	--	--	--
1.137	0.0091	1.137	0.0091	1.137	0.0075	1.137	0.0038	--	--	--	--	--	--	--	--
1.138	0.0091	1.138	0.0091	1.138	0.0075	1.138	0.0038	--	--	--	--	--	--	--	--
1.139	0.0089	1.139	0.0092	1.139	0.0075	1.139	0.0037	--	--	--	--	--	--	--	--
1.14	0.0087	1.14	0.0091	1.14	0.0075	1.14	0.0034	--	--	--	--	--	--	--	--
1.141	0.0086	1.141	0.009	1.141	0.0075	1.141	0.0034	--	--	--	--	--	--	--	--
1.142	0.0084	1.142	0.0089	1.142	0.0074	1.142	0.0033	--	--	--	--	--	--	--	--
1.143	0.0084	1.143	0.0087	1.143	0.0074	1.143	0.0033	--	--	--	--	--	--	--	--
1.144	0.0082	1.144	0.0086	1.144	0.0073	1.144	0.0033	--	--	--	--	--	--	--	--
1.145	0.0081	1.145	0.0084	1.145	0.007	1.145	0.0033	--	--	--	--	--	--	--	--
1.146	0.0079	1.146	0.0081	1.146	0.0069	1.146	0.0032	--	--	--	--	--	--	--	--
1.147	0.0079	1.147	0.008	1.147	0.0068	1.147	0.0032	--	--	--	--	--	--	--	--
1.148	0.0078	1.148	0.0077	1.148	0.0065	1.148	0.0032	--	--	--	--	--	--	--	--
1.149	0.0078	1.149	0.0075	1.149	0.0063	1.149	0.0032	--	--	--	--	--	--	--	--
1.15	0.0078	1.15	0.0075	1.15	0.0062	1.15	0.0031	--	--	--	--	--	--	--	--
1.151	0.0078	1.151	0.0076	1.151	0.0061	1.151	0.003	--	--	--	--	--	--	--	--
1.152	0.0077	1.152	0.0074	1.152	0.0061	1.152	0.003	--	--	--	--	--	--	--	--
1.153	0.0075	1.153	0.0073	1.153	0.006	1.153	0.0029	--	--	--	--	--	--	--	--
1.154	0.0072	1.154	0.0073	1.154	0.0059	1.154	0.0029	--	--	--	--	--	--	--	--
1.155	0.0072	1.155	0.0071	1.155	0.0058	1.155	0.0028	--	--	--	--	--	--	--	--
1.156	0.0071	1.156	0.007	1.156	0.0058	1.156	0.0028	--	--	--	--	--	--	--	--
1.157	0.007	1.157	0.0069	1.157	0.0059	1.157	0.0028	--	--	--	--	--	--	--	--
1.158	0.007	1.158	0.0068	1.158	0.0059	1.158	0.0028	--	--	--	--	--	--	--	--
1.159	0.007	1.159	0.0068	1.159	0.0059	1.159	0.0028	--	--	--	--	--	--	--	--
1.16	0.007	1.16	0.0066	1.16	0.0059	1.16	0.0028	--	--	--	--	--	--	--	--
1.161	0.0071	1.161	0.0066	1.161	0.0059	1.161	0.0028	--	--	--	--	--	--	--	--
1.162	0.0071	1.162	0.0066	1.162	0.0058	1.162	0.0028	--	--	--	--	--	--	--	--
1.163	0.0071	1.163	0.0066	1.163	0.0058	1.163	0.0028	--	--	--	--	--	--	--	--
1.164	0.0071	1.164	0.0064	1.164	0.0058	1.164	0.0028	--	--	--	--	--	--	--	--
1.165	0.0069	1.165	0.0063	1.165	0.0057	1.165	0.0028	--	--	--	--	--	--	--	--
1.166	0.0066	1.166	0.0062	1.166	0.0057	1.166	0.0028	--	--	--	--	--	--	--	--
1.167	0.0065	1.167	0.0062	1.167	0.0057	1.167	0.0028	--	--	--	--	--	--	--	--
1.168	0.0065	1.168	0.0062	1.168	0.0057	1.168	0.0026	--	--	--	--	--	--	--	--
1.169	0.0064	1.169	0.0062	1.169	0.0057	1.169	0.0026	--	--	--	--	--	--	--	--
1.17	0.0064	1.17	0.0061	1.17	0.0054	1.17	0.0026	--	--	--	--	--	--	--	--
1.171	0.0062	1.171	0.006	1.171	0.0053	1.171	0.0025	--	--	--	--	--	--	--	--
1.172	0.0062	1.172	0.006	1.172	0.0052	1.172	0.0024	--	--	--	--	--	--	--	--
1.173	0.0062	1.173	0.006	1.173	0.0052	1.173	0.0023	--	--	--	--	--	--	--	--
1.174	0.006	1.174	0.006	1.174	0.0052	1.174	0.0024	--	--	--	--	--	--	--	--
1.175	0.006	1.175	0.006	1.175	0.0052	1.175	0.0024	--	--	--	--	--	--	--	--
1.176	0.0058	1.176	0.006	1.176	0.0052	1.176	0.0023	--	--	--	--	--	--	--	--
1.177	0.0056	1.177	0.0058	1.177	0.0051	1.177	0.0023	--	--	--	--	--	--	--	--
1.178	0.0055	1.178	0.0056	1.178	0.005	1.178	0.0023	--	--	--	--	--	--	--	--
1.179	0.0054	1.179	0.0055	1.179	0.005	1.179	0.0023	--	--	--	--	--	--	--	--
1.18	0.0054	1.18	0.0054	1.18	0.0049	1.18	0.0023	--	--	--	--	--	--	--	--
1.181	0.0054	1.181	0.0053	1.181	0.0048	1.181	0.0023	--	--	--	--	--	--	--	--
1.182	0.0054	1.182	0.0052	1.182	0.0048	1.182	0.0023	--	--	--	--	--	--	--	--
1.183	0.0053	1.183	0.0052	1.183	0.0048	1.183	0.0022	--	--	--	--	--	--	--	--
1.184	0.0053	1.184	0.0052	1.184	0.0048	1.184	0.0022	--	--	--	--	--	--	--	--
1.185	0.0053	1.185	0.0049	1.185	0.0048	1.185	0.0022	--	--	--	--	--	--	--	--
1.186	0.0053	1.186	0.0047	1.186	0.0048	1.186	0.0022	--	--	--	--	--	--	--	--
1.187	0.0053	1.187	0.0046	1.187	0.0048	1.187	0.0022	--	--	--	--	--	--	--	--
1.188	0.0053	1.188	0.0046	1.188	0.0048	1.188	0.0023	--	--	--	--	--	--	--	--
1.189	0.0051	1.189	0.0045	1.189	0.0047	1.189	0.0023	--	--	--	--	--	--	--	--
1.19	0.0051	1.19	0.0045	1.19	0.0046	1.19	0.0023	--	--	--	--	--	--	--	--
1.191	0.005	1.191	0.0044	1.191	0.0046	1.191	0.0023	--	--	--	--	--	--	--	--
1.192	0.0049	1.192	0.0042	1.192	0.0044	1.192	0.0023	--	--	--	--	--	--	--	--
1.193	0.0049	1.193	0.004	1.193	0.0044	1.193	0.0023	--	--	--	--	--	--	--	--
1.194	0.0048	1.194	0.004	1.194	0.0044	1.194	0.0023	--	--	--	--	--	--	--	--
1.195	0.0046	1.195	0.004	1.195	0.0042	1.195	0.0023	--	--	--	--	--	--	--	--
1.196	0.0044	1.196	0.004	1.196	0.0041	1.196	0.0023	--	--	--	--	--	--	--	--
1.197	0.0043	1.197	0.004	1.197	0.004	1.197	0.0023	--	--	--	--	--	--	--	--
1.198	0.0043	1.198	0.0039	1.198	0.0038	1.198	0.0022	--	--	--	--	--	--	--	--
1.199	0.0042	1.199	0.0039	1.199	0.0038	1.199	0.0022	--	--	--	--	--	--	--	--
1.2	0.0042	1.2	0.0039	1.2	0.0039	1.2	0.0022	--	--	--	--	--	--	--	--
1.201	0.0042	1.201	0.0039	1.201	0.0039	1.201	0.0022	--	--	--	--	--	--	--	--
1.202	0.0039	1.202	0.0039	1.202	0.0039	1.202	0.0021	--	--	--	--	--	--	--	--
1.203	0.0039	1.203	0.0038	1.203	0.0038	1.203	0.0021	--	--	--	--	--	--	--	--
1.204	0.0038	1.204	0.0037	1.204	0.0038	1.204	0.0021	--	--	--	--	--	--	--	--
1.205	0.0036	1.205	0.0037	1.205	0.0038	1.205	0.0021	--	--	--	--	--	--	--	--
1.206	0.0035	1.206	0.0036	1.206	0.0038	1.206	0.0021	--	--	--	--	--	--	--	--
1.207	0.0035	1.207	0.0036	1.207	0.0038	1.207	0.0021	--	--	--	--	--	--	--	--
1.208	0.0034	1.208	0.0036	1.208	0.0038	1.208	0.0021	--	--	--	--	--	--	--	--
1.209	0.0035	1.209	0.0035	1.209	0.0037	1.209	0.0021	--	--	--	--	--	--	--	--
1.21	0.0034	1.21	0.0034	1.21	0.0037	1.21	0.0021	--	--	--	--	--	--	--	--
1.211	0.0034	1.211	0.0035	1.211	0.0037	1.211	0.0021	--	--	--	--	--	--	--	--
1.212	0.0033	1.212	0.0035	1.212	0.0037	1.212	0.0021	--	--	--	--	--	--	--	--
1.213	0.0034	1.213	0.0033	1.213	0.0035	1.213	0.0021	--	--	--	--	--	--	--	--
1.214	0.0034	1.214	0.0033	1.214	0.0034	1.214	0.0021	--	--	--	--	--	--	--	--
1.215	0.0034	1.215	0.0033	1.215	0.0034	1.215	0.0021	--	--	--	--	--	--	--	--
1.216	0.0034	1.216	0.0033	1.216	0.0033	1.216	0.0019	--	--	--	--	--	--	--	--
1.217	0.0033	1.217	0.0032	1.217	0.0033	1.217	0.0018	--	--	--	--	--	--	--	--
1.218	0.0033	1.218	0.0032	1.218	0.0033	1.218	0.0018	--	--	--	--	--	--	--	--
1.219	0.0033	1.219	0.0032	1.219	0.0032	1.219	0.0018	--	--	--	--	--	--	--	--
1.22	0.0034	1.22	0.0031	1.22	0.0032	1.22	0.0018	--	--	--	--	--	--	--	--
1.221	0.0033	1.221	0.0031	1.221	0.0032	1.221	0.0018	--	--	--	--	--	--	--	--
1.222	0.0032	1.222	0.0029	1.222	0.0031	1.222	0.0018	--	--	--	--	--	--	--	--
1.223	0.0032	1.223	0.0029	1.223	0.0031	1.223	0.0018	--	--	--	--	--	--	--	--
1.224	0.0032	1.224	0.0029	1.224	0.003	1.224	0.0017	--	--	--	--	--	--	--	--
1.225	0.0032	1.225	0.003	1.225	0.003	1.225	0.0016	--	--	--	--	--	--	--	--
1.226	0.0032	1.226	0.003	1.226	0.003	1.226	0.0016	--	--	--	--	--	--	--	--
1.227	0.0032	1.227	0.003	1.227	0.003	1.227	0.0016	--	--	--	--	--	--	--	--
1.228	0.0031	1.228	0.003	1.228	0.003	1.228	0.0016	--	--	--	--	--	--	--	--
1.229	0.0031	1.229	0.003	1.229	0.0029	1.229	0.0016	--	--	--	--	--	--	--	--
1.23	0.0031	1.23	0.003	1.23	0.0029	1.23	0.0016	--	--	--	--	--	--	--	--
1.231	0.003	1.231	0.0029	1.231	0.0029	1.231	0.0015	--	--	--	--	--	--	--	--
1.232	0.003	1.232	0.0029	1.232	0.003	1.232	0.0015	--	--	--	--	--	--	--	--
1.233	0.003	1.233	0.0028	1.233	0.003	1.233	0.0015	--	--	--	--	--	--	--	--
1.234	0.0029	1.234	0.0028	1.234	0.003	1.234	0.0015	--	--	--	--	--	--	--	--
1.235	0.003	1.235	0.0028	1.235	0.003	1.235	0.0015	--	--	--	--	--	--	--	--
1.236	0.003	1.236	0.0028	1.236	0.0029	1.236	0.0015	--	--	--	--	--	--	--	--
1.237	0.003	1.237	0.0027	1.237	0.0029	1.237	0.0015	--	--	--	--	--	--	--	--
1.238	0.0029	1.238	0.0027	1.238	0.0029	1.238	0.0015	--	--	--	--	--	--	--	--
1.239	0.0028	1.239	0.0027	1.239	0.0028	1.239	0.0015	--	--	--	--	--	--	--	--
1.24	0.0028	1.24	0.0027	1.24	0.0028	1.24	0.0015	--	--	--	--	--	--	--	--
1.241	0.0028	1.241	0.0027	1.241	0.0028	1.241	0.0015	--	--	--	--	--	--	--	--
1.242	0.0028	1.242	0.0026	1.242	0.0028	1.242	0.0014	--	--	--	--	--	--	--	--
1.243	0.0029	1.243	0.0027	1.243	0.0028	1.243	0.0014	--	--	--	--	--	--	--	--
1.244	0.0029	1.244	0.0027	1.244	0.0027	1.244	0.0014	--	--	--	--	--	--	--	--
1.245	0.0029	1.245	0.0026	1.245	0.0026	1.245	0.0014	--	--	--	--	--	--	--	--
1.246	0.0029	1.246	0.0026	1.246	0.0026	1.246	0.0014	--	--	--	--	--	--	--	--
1.247	0.0029	1.247	0.0026	1.247	0.0026	1.247	0.0014	--	--	--	--	--	--	--	--
1.248	0.0029	1.248	0.0026	1.248	0.0026	1.248	0.0014	--	--	--	--	--	--	--	--
1.249	0.0029	1.249	0.0026	1.249	0.0026	1.249	0.0014	--	--	--	--	--	--	--	--
1.25	0.0029	1.25	0.0026	1.25	0.0026	1.25	0.0014	--	--	--	--	--	--	--	--
1.251	0.0028	1.251	0.0026	1.251	0.0026	1.251	0.0014	--	--	--	--	--	--	--	--
1.252	0.0028	1.252	0.0026	1.252	0.0025	1.252	0.0014	--	--	--	--	--	--	--	--
1.253	0.0028	1.253	0.0026	1.253	0.0024	1.253	0.0013	--	--	--	--	--	--	--	--
1.254	0.0027	1.254	0.0024	1.254	0.0022	1.254	0.0012	--	--	--	--	--	--	--	--
1.255	0.0027	1.255	0.0024	1.255	0.0022	1.255	0.0012	--	--	--	--	--	--	--	--
1.256	0.0026	1.256	0.0024	1.256	0.0021	1.256	0.0012	--	--	--	--	--	--	--	--
1.257	0.0026	1.257	0.0024	1.257	0.0021	1.257	0.0012	--	--	--	--	--	--	--	--
1.258	0.0026	1.258	0.0024	1.258	0.0021	1.258	0.0012	--	--	--	--	--	--	--	--
1.259	0.0026	1.259	0.0023	1.259	0.0021	1.259	0.0012	--	--	--	--	--	--	--	--
1.26	0.0026	1.26	0.0022	1.26	0.0021	1.26	0.0012	--	--	--	--	--	--	--	--
1.261	0.0027	1.261	0.0022	1.261	0.0021	1.261	0.0012	--	--	--	--	--	--	--	--
1.262	0.0024	1.262	0.0022	1.262	0.0021	1.262	0.0012	--	--	--	--	--	--	--	--
1.263	0.0024	1.263	0.0019	1.263	0.0021	1.263	0.0012	--	--	--	--	--	--	--	--
1.264	0.0024	1.264	0.0019	1.264	0.002	1.264	0.0012	--	--	--	--	--	--	--	--
1.265	0.0024	1.265	0.0018	1.265	0.002	1.265	0.0011	--	--	--	--	--	--	--	--
1.266	0.0023	1.266	0.0018	1.266	0.002	1.266	1E-3	--	--	--	--	--	--	--	--
1.267	0.0023	1.267	0.0018	1.267	0.002	1.267	1E-3	--	--	--	--	--	--	--	--
1.268	0.0022	1.268	0.0018	1.268	0.002	1.268	1E-3	--	--	--	--	--	--	--	--
1.269	0.0021	1.269	0.0018	1.269	0.002	1.269	1E-3	--	--	--	--	--	--	--	--
1.27	0.0021	1.27	0.0018	1.27	0.002	1.27	1E-3	--	--	--	--	--	--	--	--
1.271	0.0021	1.271	0.0018	1.271	0.002	1.271	1E-3	--	--	--	--	--	--	--	--
1.272	0.0021	1.272	0.0018	1.272	0.002	1.272	1E-3	--	--	--	--	--	--	--	--
1.273	0.0021	1.273	0.0018	1.273	0.002	1.273	1E-3	--	--	--	--	--	--	--	--
1.274	0.0021	1.274	0.0018	1.274	0.002	1.274	1E-3	--	--	--	--	--	--	--	--
1.275	0.0021	1.275	0.0018	1.275	0.002	1.275	1E-3	--	--	--	--	--	--	--	--
1.276	0.0021	1.276	0.0018	1.276	0.0019	1.276	1E-3	--	--	--	--	--	--	--	--
1.277	0.0021	1.277	0.0018	1.277	0.0018	1.277	1E-3	--	--	--	--	--	--	--	--
1.278	0.002	1.278	0.0018	1.278	0.0018	1.278	1E-3	--	--	--	--	--	--	--	--
1.279	0.002	1.279	0.0018	1.279	0.0018	1.279	1E-3	--	--	--	--	--	--	--	--
1.28	0.002	1.28	0.0018	1.28	0.0018	1.28	1E-3	--	--	--	--	--	--	--	--
1.281	0.002	1.281	0.0018	1.281	0.0018	1.281	1E-3	--	--	--	--	--	--	--	--
1.282	0.0019	1.282	0.0018	1.282	0.0017	1.282	1E-3	--	--	--	--	--	--	--	--
1.283	0.0019	1.283	0.0018	1.283	0.0017	1.283	1E-3	--	--	--	--	--	--	--	--
1.284	0.0019	1.284	0.0018	1.284	0.0017	1.284	1E-3	--	--	--	--	--	--	--	--
1.285	0.0019	1.285	0.0018	1.285	0.0017	1.285	1E-3	--	--	--	--	--	--	--	--
1.286	0.0019	1.286	0.0018	1.286	0.0017	1.286	1E-3	--	--	--	--	--	--	--	--
1.287	0.0019	1.287	0.0018	1.287	0.0017	1.287	1E-3	--	--	--	--	--	--	--	--
1.288	0.0018	1.288	0.0018	1.288	0.0017	1.288	1E-3	--	--	--	--	--	--	--	--
1.289	0.0018	1.289	0.0018	1.289	0.0017	1.289	1E-3	--	--	--	--	--	--	--	--
1.29	0.0018	1.29	0.0018	1.29	0.0017	1.29	9E-4	--	--	--	--	--	--	--	--
1.291	0.0018	1.291	0.0018	1.291	0.0017	1.291	8E-4	--	--	--	--	--	--	--	--
1.292	0.0018	1.292	0.0017	1.292	0.0017	1.292	7E-4	--	--	--	--	--	--	--	--
1.293	0.0018	1.293	0.0017	1.293	0.0015	1.293	7E-4	--	--	--	--	--	--	--	--
1.294	0.0018	1.294	0.0017	1.294	0.0015	1.294	7E-4	--	--	--	--	--	--	--	--
1.295	0.0017	1.295	0.0017	1.295	0.0015	1.295	7E-4	--	--	--	--	--	--	--	--
1.296	0.0017	1.296	0.0017	1.296	0.0015	1.296	7E-4	--	--	--	--	--	--	--	--
1.297	0.0017	1.297	0.0017	1.297	0.0015	1.297	7E-4	--	--	--	--	--	--	--	--
1.298	0.0017	1.298	0.0017	1.298	0.0015	1.298	7E-4	--	--	--	--	--	--	--	--
1.299	0.0017	1.299	0.0017	1.299	0.0015	1.299	8E-4	--	--	--	--	--	--	--	--
1.3	0.0017	1.3	0.0017	1.3	0.0014	1.3	8E-4	--	--	--	--	--	--	--	--
1.301	0.0016	1.301	0.0017	1.301	0.0014	1.301	8E-4	--	--	--	--	--	--	--	--
1.302	0.0016	1.302	0.0017	1.302	0.0014	1.302	7E-4	--	--	--	--	--	--	--	--
1.303	0.0017	1.303	0.0017	1.303	0.0014	1.303	7E-4	--	--	--	--	--	--	--	--
1.304	0.0017	1.304	0.0017	1.304	0.0014	1.304	7E-4	--	--	--	--	--	--	--	--
1.305	0.0017	1.305	0.0016	1.305	0.0014	1.305	7E-4	--	--	--	--	--	--	--	--
1.306	0.0017	1.306	0.0015	1.306	0.0014	1.306	7E-4	--	--	--	--	--	--	--	--
1.307	0.0017	1.307	0.0015	1.307	0.0013	1.307	7E-4	--	--	--	--	--	--	--	--
1.308	0.0017	1.308	0.0015	1.308	0.0012	1.308	7E-4	--	--	--	--	--	--	--	--
1.309	0.0017	1.309	0.0015	1.309	0.0012	1.309	7E-4	--	--	--	--	--	--	--	--
1.31	0.0017	1.31	0.0015	1.31	0.0012	1.31	7E-4	--	--	--	--	--	--	--	--
1.311	0.0017	1.311	0.0015	1.311	0.0012	1.311	7E-4	--	--	--	--	--	--	--	--
1.312	0.0017	1.312	0.0015	1.312	0.0012	1.312	7E-4	--	--	--	--	--	--	--	--
1.313	0.0017	1.313	0.0015	1.313	0.0012	1.313	7E-4	--	--	--	--	--	--	--	--
1.314	0.0016	1.314	0.0015	1.314	0.0012	1.314	7E-4	--	--	--	--	--	--	--	--
1.315	0.0015	1.315	0.0015	1.315	0.0012	1.315	7E-4	--	--	--	--	--	--	--	--
1.316	0.0015	1.316	0.0015	1.316	0.0012	1.316	7E-4	--	--	--	--	--	--	--	--
1.317	0.0015	1.317	0.0015	1.317	0.0011	1.317	6E-4	--	--	--	--	--	--	--	--
1.318	0.0015	1.318	0.0014	1.318	1E-3	1.318	6E-4	--	--	--	--	--	--	--	--
1.319	0.0015	1.319	0.0014	1.319	1E-3	1.319	6E-4	--	--	--	--	--	--	--	--
1.32	0.0015	1.32	0.0014	1.32	1E-3	1.32	6E-4	--	--	--	--	--	--	--	--
1.321	0.0016	1.321	0.0014	1.321	1E-3	1.321	5E-4	--	--	--	--	--	--	--	--
1.322	0.0016	1.322	0.0014	1.322	1E-3	1.322	5E-4	--	--	--	--	--	--	--	--
1.323	0.0016	1.323	0.0014	1.323	1E-3	1.323	5E-4	--	--	--	--	--	--	--	--
1.324	0.0016	1.324	0.0014	1.324	1E-3	1.324	5E-4	--	--	--	--	--	--	--	--
1.325	0.0016	1.325	0.0014	1.325	1E-3	1.325	5E-4	--	--	--	--	--	--	--	--
1.326	0.0016	1.326	0.0013	1.326	1E-3	1.326	5E-4	--	--	--	--	--	--	--	--
1.327	0.0016	1.327	0.0013	1.327	1E-3	1.327	5E-4	--	--	--	--	--	--	--	--
1.328	0.0016	1.328	0.0012	1.328	1E-3	1.328	5E-4	--	--	--	--	--	--	--	--
1.329	0.0016	1.329	1E-3	1.329	1E-3	1.329	5E-4	--	--	--	--	--	--	--	--
1.33	0.0016	1.33	1E-3	1.33	8E-4	1.33	5E-4	--	--	--	--	--	--	--	--
1.331	0.0015	1.331	1E-3	1.331	8E-4	1.331	5E-4	--	--	--	--	--	--	--	--
1.332	0.0015	1.332	1E-3	1.332	8E-4	1.332	5E-4	--	--	--	--	--	--	--	--
1.333	0.0015	1.333	1E-3	1.333	8E-4	1.333	5E-4	--	--	--	--	--	--	--	--
1.334	0.0015	1.334	9E-4	1.334	8E-4	1.334	5E-4	--	--	--	--	--	--	--	--
1.335	0.0015	1.335	9E-4	1.335	8E-4	1.335	5E-4	--	--	--	--	--	--	--	--
1.336	0.0015	1.336	8E-4	1.336	8E-4	1.336	5E-4	--	--	--	--	--	--	--	--
1.337	0.0015	1.337	8E-4	1.337	8E-4	1.337	5E-4	--	--	--	--	--	--	--	--
1.338	0.0015	1.338	8E-4	1.338	8E-4	1.338	5E-4	--	--	--	--	--	--	--	--
1.339	0.0015	1.339	8E-4	1.339	8E-4	1.339	5E-4	--	--	--	--	--	--	--	--
1.34	0.0014	1.34	8E-4	1.34	8E-4	1.34	5E-4	--	--	--	--	--	--	--	--
1.341	0.0014	1.341	8E-4	1.341	7E-4	1.341	5E-4	--	--	--	--	--	--	--	--
1.342	0.0014	1.342	8E-4	1.342	7E-4	1.342	5E-4	--	--	--	--	--	--	--	--
1.343	0.0014	1.343	8E-4	1.343	7E-4	1.343	5E-4	--	--	--	--	--	--	--	--
1.344	0.0014	1.344	8E-4	1.344	7E-4	1.344	5E-4	--	--	--	--	--	--	--	--
1.345	0.0014	1.345	8E-4	1.345	7E-4	1.345	5E-4	--	--	--	--	--	--	--	--
1.346	0.0013	1.346	8E-4	1.346	6E-4	1.346	5E-4	--	--	--	--	--	--	--	--
1.347	0.0013	1.347	8E-4	1.347	6E-4	1.347	5E-4	--	--	--	--	--	--	--	--
1.348	0.0013	1.348	8E-4	1.348	6E-4	1.348	5E-4	--	--	--	--	--	--	--	--
1.349	0.0013	1.349	8E-4	1.349	6E-4	1.349	5E-4	--	--	--	--	--	--	--	--
1.35	0.0013	1.35	8E-4	1.35	6E-4	1.35	5E-4	--	--	--	--	--	--	--	--
1.351	0.0013	1.351	8E-4	1.351	6E-4	1.351	5E-4	--	--	--	--	--	--	--	--
1.352	0.0013	1.352	8E-4	1.352	6E-4	1.352	5E-4	--	--	--	--	--	--	--	--
1.353	0.0013	1.353	8E-4	1.353	6E-4	1.353	5E-4	--	--	--	--	--	--	--	--
1.354	0.0013	1.354	8E-4	1.354	6E-4	1.354	6E-4	--	--	--	--	--	--	--	--
1.355	0.0012	1.355	8E-4	1.355	6E-4	1.355	6E-4	--	--	--	--	--	--	--	--
1.356	0.0011	1.356	8E-4	1.356	6E-4	1.356	6E-4	--	--	--	--	--	--	--	--
1.357	0.0011	1.357	8E-4	1.357	5E-4	1.357	6E-4	--	--	--	--	--	--	--	--
1.358	1E-3	1.358	8E-4	1.358	4E-4	1.358	6E-4	--	--	--	--	--	--	--	--
1.359	1E-3	1.359	8E-4	1.359	4E-4	1.359	6E-4	--	--	--	--	--	--	--	--
1.36	1E-3	1.36	8E-4	1.36	4E-4	1.36	6E-4	--	--	--	--	--	--	--	--
1.361	1E-3	1.361	7E-4	1.361	4E-4	1.361	5E-4	--	--	--	--	--	--	--	--
1.362	1E-3	1.362	7E-4	1.362	4E-4	1.362	5E-4	--	--	--	--	--	--	--	--
1.363	9E-4	1.363	6E-4	1.363	4E-4	1.363	5E-4	--	--	--	--	--	--	--	--
1.364	9E-4	1.364	6E-4	1.364	4E-4	1.364	5E-4	--	--	--	--	--	--	--	--
1.365	8E-4	1.365	6E-4	1.365	4E-4	1.365	5E-4	--	--	--	--	--	--	--	--
1.366	7E-4	1.366	6E-4	1.366	4E-4	1.366	5E-4	--	--	--	--	--	--	--	--
1.367	7E-4	1.367	6E-4	1.367	4E-4	1.367	5E-4	--	--	--	--	--	--	--	--
1.368	7E-4	1.368	6E-4	1.368	4E-4	1.368	5E-4	--	--	--	--	--	--	--	--
1.369	7E-4	1.369	6E-4	1.369	4E-4	1.369	5E-4	--	--	--	--	--	--	--	--
1.37	7E-4	1.37	6E-4	1.37	4E-4	1.37	5E-4	--	--	--	--	--	--	--	--
1.371	7E-4	1.371	6E-4	1.371	3E-4	1.371	4E-4	--	--	--	--	--	--	--	--
1.372	7E-4	1.372	6E-4	1.372	3E-4	1.372	4E-4	--	--	--	--	--	--	--	--
1.373	7E-4	1.373	6E-4	1.373	3E-4	1.373	4E-4	--	--	--	--	--	--	--	--
1.374	7E-4	1.374	5E-4	1.374	3E-4	1.374	4E-4	--	--	--	--	--	--	--	--
1.375	7E-4	1.375	5E-4	1.375	3E-4	1.375	4E-4	--	--	--	--	--	--	--	--
1.376	7E-4	1.376	5E-4	1.376	3E-4	1.376	4E-4	--	--	--	--	--	--	--	--
1.377	7E-4	1.377	5E-4	1.377	3E-4	1.377	4E-4	--	--	--	--	--	--	--	--
1.378	7E-4	1.378	5E-4	1.378	3E-4	1.378	4E-4	--	--	--	--	--	--	--	--
1.379	7E-4	1.379	5E-4	1.379	3E-4	1.379	4E-4	--	--	--	--	--	--	--	--
1.38	7E-4	1.38	5E-4	1.38	3E-4	1.38	4E-4	--	--	--	--	--	--	--	--
1.381	7E-4	1.381	5E-4	1.381	3E-4	1.381	4E-4	--	--	--	--	--	--	--	--
1.382	7E-4	1.382	5E-4	1.382	3E-4	1.382	4E-4	--	--	--	--	--	--	--	--
1.383	7E-4	1.383	5E-4	1.383	3E-4	1.383	4E-4	--	--	--	--	--	--	--	--
1.384	6E-4	1.384	5E-4	1.384	3E-4	1.384	4E-4	--	--	--	--	--	--	--	--
1.385	6E-4	1.385	5E-4	1.385	3E-4	1.385	4E-4	--	--	--	--	--	--	--	--
1.386	6E-4	1.386	5E-4	1.386	3E-4	1.386	4E-4	--	--	--	--	--	--	--	--
1.387	6E-4	1.387	5E-4	1.387	3E-4	1.387	4E-4	--	--	--	--	--	--	--	--
1.388	6E-4	1.388	4E-4	1.388	3E-4	1.388	4E-4	--	--	--	--	--	--	--	--
1.389	6E-4	1.389	4E-4	1.389	3E-4	1.389	4E-4	--	--	--	--	--	--	--	--
1.39	6E-4	1.39	4E-4	1.39	3E-4	1.39	4E-4	--	--	--	--	--	--	--	--
1.391	6E-4	1.391	4E-4	1.391	3E-4	1.391	4E-4	--	--	--	--	--	--	--	--
1.392	6E-4	1.392	4E-4	1.392	3E-4	1.392	4E-4	--	--	--	--	--	--	--	--
1.393	6E-4	1.393	4E-4	1.393	3E-4	1.393	4E-4	--	--	--	--	--	--	--	--
1.394	6E-4	1.394	4E-4	1.394	3E-4	1.394	4E-4	--	--	--	--	--	--	--	--
1.395	6E-4	1.395	4E-4	1.395	3E-4	1.395	4E-4	--	--	--	--	--	--	--	--
1.396	7E-4	1.396	4E-4	1.396	3E-4	1.396	4E-4	--	--	--	--	--	--	--	--
1.397	7E-4	1.397	4E-4	1.397	3E-4	1.397	4E-4	--	--	--	--	--	--	--	--
1.398	7E-4	1.398	4E-4	1.398	3E-4	1.398	4E-4	--	--	--	--	--	--	--	--
1.399	7E-4	1.399	4E-4	1.399	3E-4	1.399	4E-4	--	--	--	--	--	--	--	--
1.4	7E-4	1.4	4E-4	1.4	2E-4	1.4	4E-4	--	--	--	--	--	--	--	--
1.401	7E-4	1.401	4E-4	1.401	2E-4	1.401	4E-4	--	--	--	--	--	--	--	--
1.402	7E-4	1.402	4E-4	1.402	2E-4	1.402	4E-4	--	--	--	--	--	--	--	--
1.403	7E-4	1.403	4E-4	1.403	2E-4	1.403	4E-4	--	--	--	--	--	--	--	--
1.404	7E-4	1.404	4E-4	1.404	2E-4	1.404	4E-4	--	--	--	--	--	--	--	--
1.405	7E-4	1.405	4E-4	1.405	2E-4	1.405	4E-4	--	--	--	--	--	--	--	--
1.406	7E-4	1.406	4E-4	1.406	2E-4	1.406	4E-4	--	--	--	--	--	--	--	--
1.407	7E-4	1.407	4E-4	1.407	2E-4	1.407	3E-4	--	--	--	--	--	--	--	--
1.408	7E-4	1.408	4E-4	1.408	2E-4	1.408	3E-4	--	--	--	--	--	--	--	--
1.409	7E-4	1.409	4E-4	1.409	2E-4	1.409	3E-4	--	--	--	--	--	--	--	--
1.41	7E-4	1.41	4E-4	1.41	2E-4	1.41	2E-4	--	--	--	--	--	--	--	--
1.411	7E-4	1.411	4E-4	1.411	2E-4	1.411	2E-4	--	--	--	--	--	--	--	--
1.412	7E-4	1.412	4E-4	1.412	2E-4	1.412	2E-4	--	--	--	--	--	--	--	--
1.413	7E-4	1.413	4E-4	1.413	2E-4	1.413	2E-4	--	--	--	--	--	--	--	--
1.414	7E-4	1.414	4E-4	1.414	2E-4	1.414	2E-4	--	--	--	--	--	--	--	--
1.415	7E-4	1.415	4E-4	1.415	2E-4	1.415	2E-4	--	--	--	--	--	--	--	--
1.416	7E-4	1.416	4E-4	1.416	2E-4	1.416	2E-4	--	--	--	--	--	--	--	--
1.417	7E-4	1.417	4E-4	1.417	2E-4	1.417	2E-4	--	--	--	--	--	--	--	--
1.418	7E-4	1.418	4E-4	1.418	2E-4	1.418	2E-4	--	--	--	--	--	--	--	--
1.419	7E-4	1.419	4E-4	1.419	2E-4	1.419	2E-4	--	--	--	--	--	--	--	--
1.42	7E-4	1.42	4E-4	1.42	2E-4	1.42	2E-4	--	--	--	--	--	--	--	--
1.421	6E-4	1.421	4E-4	1.421	1E-4	1.421	2E-4	--	--	--	--	--	--	--	--
1.422	6E-4	1.422	4E-4	1.422	1E-4	1.422	2E-4	--	--	--	--	--	--	--	--
1.423	6E-4	1.423	4E-4	1.423	1E-4	1.423	2E-4	--	--	--	--	--	--	--	--
1.424	6E-4	1.424	4E-4	1.424	1E-4	1.424	2E-4	--	--	--	--	--	--	--	--
1.425	6E-4	1.425	4E-4	1.425	0	1.425	2E-4	--	--	--	--	--	--	--	--
1.426	6E-4	1.426	4E-4	1.426	0	1.426	2E-4	--	--	--	--	--	--	--	--
1.427	6E-4	1.427	4E-4	1.427	0	1.427	2E-4	--	--	--	--	--	--	--	--
1.428	6E-4	1.428	4E-4	1.428	0	1.428	2E-4	--	--	--	--	--	--	--	--
1.429	6E-4	1.429	4E-4	1.429	0	1.429	2E-4	--	--	--	--	--	--	--	--
1.43	6E-4	1.43	4E-4	1.43	0	1.43	2E-4	--	--	--	--	--	--	--	--
1.431	6E-4	1.431	4E-4	1.431	0	1.431	2E-4	--	--	--	--	--	--	--	--
1.432	6E-4	1.432	4E-4	1.432	0	1.432	2E-4	--	--	--	--	--	--	--	--
1.433	6E-4	1.433	4E-4	1.433	0	1.433	2E-4	--	--	--	--	--	--	--	--
1.434	6E-4	1.434	4E-4	1.434	0	1.434	2E-4	--	--	--	--	--	--	--	--
1.435	6E-4	1.435	4E-4	1.435	0	1.435	2E-4	--	--	--	--	--	--	--	--
1.436	6E-4	1.436	4E-4	1.436	0	1.436	2E-4	--	--	--	--	--	--	--	--
1.437	6E-4	1.437	4E-4	1.437	0	1.437	2E-4	--	--	--	--	--	--	--	--
1.438	6E-4	1.438	4E-4	1.438	0	1.438	2E-4	--	--	--	--	--	--	--	--
1.439	6E-4	1.439	4E-4	1.439	0	1.439	2E-4	--	--	--	--	--	--	--	--
1.44	5E-4	1.44	3E-4	1.44	0	1.44	2E-4	--	--	--	--	--	--	--	--
1.441	5E-4	1.441	3E-4	1.441	0	1.441	2E-4	--	--	--	--	--	--	--	--
1.442	5E-4	1.442	3E-4	1.442	0	1.442	2E-4	--	--	--	--	--	--	--	--
1.443	5E-4	1.443	3E-4	1.443	0	1.443	2E-4	--	--	--	--	--	--	--	--
1.444	5E-4	1.444	3E-4	1.444	0	1.444	2E-4	--	--	--	--	--	--	--	--
1.445	5E-4	1.445	3E-4	1.445	0	1.445	2E-4	--	--	--	--	--	--	--	--
1.446	5E-4	1.446	3E-4	1.446	0	1.446	2E-4	--	--	--	--	--	--	--	--
1.447	5E-4	1.447	3E-4	1.447	0	1.447	2E-4	--	--	--	--	--	--	--	--
1.448	5E-4	1.448	3E-4	1.448	0	1.448	2E-4	--	--	--	--	--	--	--	--
1.449	5E-4	1.449	3E-4	1.449	0	1.449	2E-4	--	--	--	--	--	--	--	--
1.45	5E-4	1.45	3E-4	1.45	0	1.45	2E-4	--	--	--	--	--	--	--	--
1.451	5E-4	1.451	3E-4	1.451	0	1.451	2E-4	--	--	--	--	--	--	--	--
1.452	5E-4	1.452	3E-4	1.452	0	1.452	2E-4	--	--	--	--	--	--	--	--
1.453	5E-4	1.453	3E-4	1.453	0	1.453	2E-4	--	--	--	--	--	--	--	--
1.454	5E-4	1.454	3E-4	1.454	0	1.454	2E-4	--	--	--	--	--	--	--	--
1.455	5E-4	1.455	3E-4	1.455	0	1.455	2E-4	--	--	--	--	--	--	--	--
1.456	5E-4	1.456	3E-4	1.456	0	1.456	2E-4	--	--	--	--	--	--	--	--
1.457	5E-4	1.457	3E-4	1.457	0	1.457	2E-4	--	--	--	--	--	--	--	--
1.458	5E-4	1.458	3E-4	1.458	0	1.458	2E-4	--	--	--	--	--	--	--	--
1.459	5E-4	1.459	3E-4	1.459	0	1.459	2E-4	--	--	--	--	--	--	--	--
1.46	5E-4	1.46	3E-4	1.46	0	1.46	2E-4	--	--	--	--	--	--	--	--
1.461	5E-4	1.461	3E-4	1.461	0	1.461	2E-4	--	--	--	--	--	--	--	--
1.462	5E-4	1.462	3E-4	1.462	0	1.462	2E-4	--	--	--	--	--	--	--	--
1.463	4E-4	1.463	3E-4	1.463	0	1.463	2E-4	--	--	--	--	--	--	--	--
1.464	4E-4	1.464	3E-4	1.464	0	1.464	2E-4	--	--	--	--	--	--	--	--
1.465	4E-4	1.465	3E-4	1.465	0	1.465	2E-4	--	--	--	--	--	--	--	--
1.466	4E-4	1.466	3E-4	1.466	0	1.466	2E-4	--	--	--	--	--	--	--	--
1.467	4E-4	1.467	3E-4	1.467	0	1.467	2E-4	--	--	--	--	--	--	--	--
1.468	3E-4	1.468	3E-4	1.468	0	1.468	2E-4	--	--	--	--	--	--	--	--
1.469	3E-4	1.469	3E-4	1.469	0	1.469	2E-4	--	--	--	--	--	--	--	--
1.47	3E-4	1.47	3E-4	1.47	0	1.47	2E-4	--	--	--	--	--	--	--	--
1.471	3E-4	1.471	3E-4	1.471	0	1.471	2E-4	--	--	--	--	--	--	--	--
1.472	3E-4	1.472	3E-4	1.472	0	1.472	2E-4	--	--	--	--	--	--	--	--
1.473	3E-4	1.473	3E-4	1.473	0	1.473	2E-4	--	--	--	--	--	--	--	--
1.474	3E-4	1.474	3E-4	1.474	0	1.474	2E-4	--	--	--	--	--	--	--	--
1.475	3E-4	1.475	3E-4	1.475	0	1.475	2E-4	--	--	--	--	--	--	--	--
1.476	3E-4	1.476	3E-4	1.476	0	1.476	2E-4	--	--	--	--	--	--	--	--
1.477	3E-4	1.477	3E-4	1.477	0	1.477	2E-4	--	--	--	--	--	--	--	--
1.478	3E-4	1.478	3E-4	1.478	0	1.478	2E-4	--	--	--	--	--	--	--	--
1.479	3E-4	1.479	3E-4	1.479	0	1.479	2E-4	--	--	--	--	--	--	--	--
1.48	3E-4	1.48	3E-4	1.48	0	1.48	2E-4	--	--	--	--	--	--	--	--
1.481	3E-4	1.481	3E-4	1.481	0	1.481	2E-4	--	--	--	--	--	--	--	--
1.482	3E-4	1.482	3E-4	1.482	0	1.482	2E-4	--	--	--	--	--	--	--	--
1.483	3E-4	1.483	3E-4	1.483	0	1.483	2E-4	--	--	--	--	--	--	--	--
1.484	3E-4	1.484	3E-4	1.484	0	1.484	2E-4	--	--	--	--	--	--	--	--
1.485	3E-4	1.485	3E-4	1.485	0	1.485	2E-4	--	--	--	--	--	--	--	--
1.486	3E-4	1.486	3E-4	1.486	0	1.486	2E-4	--	--	--	--	--	--	--	--
1.487	3E-4	1.487	3E-4	1.487	0	1.487	2E-4	--	--	--	--	--	--	--	--
1.488	3E-4	1.488	3E-4	1.488	0	1.488	2E-4	--	--	--	--	--	--	--	--
1.489	3E-4	1.489	2E-4	1.489	0	1.489	2E-4	--	--	--	--	--	--	--	--
1.49	3E-4	1.49	2E-4	1.49	0	1.49	2E-4	--	--	--	--	--	--	--	--
1.491	3E-4	1.491	2E-4	1.491	0	1.491	2E-4	--	--	--	--	--	--	--	--
1.492	3E-4	1.492	2E-4	1.492	0	1.492	2E-4	--	--	--	--	--	--	--	--
1.493	3E-4	1.493	2E-4	1.493	0	1.493	2E-4	--	--	--	--	--	--	--	--
1.494	3E-4	1.494	2E-4	1.494	0	1.494	2E-4	--	--	--	--	--	--	--	--
1.495	1E-4	1.495	2E-4	1.495	0	1.495	2E-4	--	--	--	--	--	--	--	--
1.496	1E-4	1.496	2E-4	1.496	0	1.496	2E-4	--	--	--	--	--	--	--	--
1.497	1E-4	1.497	2E-4	1.497	0	1.497	2E-4	--	--	--	--	--	--	--	--
1.498	1E-4	1.498	2E-4	1.498	0	1.498	2E-4	--	--	--	--	--	--	--	--
1.499	1E-4	1.499	2E-4	1.499	0	1.499	2E-4	--	--	--	--	--	--	--	--
1.5	1E-4	1.5	2E-4	1.5	0	1.5	2E-4	--	--	--	--	--	--	--	--
1.501	1E-4	1.501	2E-4	1.501	0	1.501	2E-4	--	--	--	--	--	--	--	--
1.502	1E-4	1.502	2E-4	1.502	0	1.502	2E-4	--	--	--	--	--	--	--	--
1.503	1E-4	1.503	2E-4	1.503	0	1.503	2E-4	--	--	--	--	--	--	--	--
1.504	2E-4	1.504	2E-4	1.504	0	1.504	2E-4	--	--	--	--	--	--	--	--
1.505	2E-4	1.505	2E-4	1.505	0	1.505	2E-4	--	--	--	--	--	--	--	--
1.506	2E-4	1.506	2E-4	1.506	0	1.506	2E-4	--	--	--	--	--	--	--	--
1.507	2E-4	1.507	2E-4	1.507	0	1.507	2E-4	--	--	--	--	--	--	--	--
1.508	2E-4	1.508	2E-4	1.508	0	1.508	2E-4	--	--	--	--	--	--	--	--
1.509	2E-4	1.509	2E-4	1.509	0	1.509	2E-4	--	--	--	--	--	--	--	--
1.51	2E-4	1.51	2E-4	1.51	0	1.51	2E-4	--	--	--	--	--	--	--	--
1.511	2E-4	1.511	2E-4	1.511	0	1.511	2E-4	--	--	--	--	--	--	--	--
1.512	2E-4	1.512	2E-4	1.512	0	1.512	2E-4	--	--	--	--	--	--	--	--
1.513	2E-4	1.513	2E-4	1.513	0	1.513	2E-4	--	--	--	--	--	--	--	--
1.514	2E-4	1.514	2E-4	1.514	0	1.514	2E-4	--	--	--	--	--	--	--	--
1.515	2E-4	1.515	2E-4	1.515	0	1.515	2E-4	--	--	--	--	--	--	--	--
1.516	2E-4	1.516	2E-4	1.516	0	1.516	2E-4	--	--	--	--	--	--	--	--
1.517	2E-4	1.517	2E-4	1.517	0	1.517	2E-4	--	--	--	--	--	--	--	--
1.518	2E-4	1.518	2E-4	1.518	0	1.518	2E-4	--	--	--	--	--	--	--	--
1.519	2E-4	1.519	2E-4	1.519	0	1.519	2E-4	--	--	--	--	--	--	--	--
1.52	2E-4	1.52	2E-4	1.52	1E-4	1.52	2E-4	--	--	--	--	--	--	--	--
1.521	2E-4	1.521	2E-4	1.521	1E-4	1.521	2E-4	--	--	--	--	--	--	--	--
1.522	2E-4	1.522	2E-4	1.522	1E-4	1.522	2E-4	--	--	--	--	--	--	--	--
1.523	2E-4	1.523	2E-4	1.523	1E-4	1.523	2E-4	--	--	--	--	--	--	--	--
1.524	2E-4	1.524	2E-4	1.524	1E-4	1.524	2E-4	--	--	--	--	--	--	--	--
1.525	2E-4	1.525	2E-4	1.525	1E-4	1.525	2E-4	--	--	--	--	--	--	--	--
1.526	2E-4	1.526	2E-4	1.526	1E-4	1.526	2E-4	--	--	--	--	--	--	--	--
1.527	2E-4	1.527	2E-4	1.527	1E-4	1.527	2E-4	--	--	--	--	--	--	--	--
1.528	2E-4	1.528	2E-4	1.528	1E-4	1.528	2E-4	--	--	--	--	--	--	--	--
1.529	2E-4	1.529	2E-4	1.529	1E-4	1.529	2E-4	--	--	--	--	--	--	--	--
1.53	2E-4	1.53	2E-4	1.53	1E-4	1.53	2E-4	--	--	--	--	--	--	--	--
1.531	2E-4	1.531	2E-4	1.531	1E-4	1.531	2E-4	--	--	--	--	--	--	--	--
1.532	2E-4	1.532	2E-4	1.532	1E-4	1.532	2E-4	--	--	--	--	--	--	--	--
1.533	2E-4	1.533	2E-4	1.533	1E-4	1.533	2E-4	--	--	--	--	--	--	--	--
1.534	2E-4	1.534	2E-4	1.534	1E-4	1.534	2E-4	--	--	--	--	--	--	--	--
1.535	0	1.535	2E-4	1.535	1E-4	1.535	2E-4	--	--	--	--	--	--	--	--
1.536	0	1.536	2E-4	1.536	1E-4	1.536	2E-4	--	--	--	--	--	--	--	--
1.537	0	1.537	2E-4	1.537	1E-4	1.537	2E-4	--	--	--	--	--	--	--	--
1.538	0	1.538	2E-4	1.538	1E-4	1.538	2E-4	--	--	--	--	--	--	--	--
1.539	0	1.539	2E-4	1.539	1E-4	1.539	2E-4	--	--	--	--	--	--	--	--
1.54	0	1.54	2E-4	1.54	1E-4	1.54	2E-4	--	--	--	--	--	--	--	--
1.541	0	1.541	2E-4	1.541	1E-4	1.541	2E-4	--	--	--	--	--	--	--	--
1.542	0	1.542	2E-4	1.542	1E-4	1.542	2E-4	--	--	--	--	--	--	--	--
1.543	0	1.543	2E-4	1.543	1E-4	1.543	2E-4	--	--	--	--	--	--	--	--
1.544	0	1.544	2E-4	1.544	1E-4	1.544	2E-4	--	--	--	--	--	--	--	--
1.545	0	1.545	2E-4	1.545	1E-4	1.545	2E-4	--	--	--	--	--	--	--	--
1.546	0	1.546	2E-4	1.546	1E-4	1.546	2E-4	--	--	--	--	--	--	--	--
1.547	0	1.547	2E-4	1.547	1E-4	1.547	2E-4	--	--	--	--	--	--	--	--
1.548	0	1.548	2E-4	1.548	1E-4	1.548	2E-4	--	--	--	--	--	--	--	--
1.549	0	1.549	2E-4	1.549	1E-4	1.549	2E-4	--	--	--	--	--	--	--	--
1.55	0	1.55	2E-4	1.55	1E-4	1.55	2E-4	--	--	--	--	--	--	--	--
1.551	0	1.551	2E-4	1.551	1E-4	1.551	2E-4	--	--	--	--	--	--	--	--
1.552	0	1.552	2E-4	1.552	1E-4	1.552	2E-4	--	--	--	--	--	--	--	--
1.553	0	1.553	2E-4	1.553	1E-4	1.553	2E-4	--	--	--	--	--	--	--	--
1.554	0	1.554	2E-4	1.554	1E-4	1.554	2E-4	--	--	--	--	--	--	--	--
1.555	0	1.555	2E-4	1.555	1E-4	1.555	2E-4	--	--	--	--	--	--	--	--
1.556	0	1.556	2E-4	1.556	1E-4	1.556	2E-4	--	--	--	--	--	--	--	--
1.557	0	1.557	2E-4	1.557	1E-4	1.557	2E-4	--	--	--	--	--	--	--	--
1.558	0	1.558	2E-4	1.558	1E-4	1.558	2E-4	--	--	--	--	--	--	--	--
1.559	0	1.559	2E-4	1.559	1E-4	1.559	2E-4	--	--	--	--	--	--	--	--
1.56	0	1.56	2E-4	1.56	1E-4	1.56	2E-4	--	--	--	--	--	--	--	--
1.561	0	1.561	2E-4	1.561	1E-4	1.561	2E-4	--	--	--	--	--	--	--	--
1.562	0	1.562	2E-4	1.562	1E-4	1.562	2E-4	--	--	--	--	--	--	--	--
1.563	0	1.563	2E-4	1.563	1E-4	1.563	2E-4	--	--	--	--	--	--	--	--
1.564	0	1.564	2E-4	1.564	1E-4	1.564	2E-4	--	--	--	--	--	--	--	--
1.565	0	1.565	2E-4	1.565	1E-4	1.565	2E-4	--	--	--	--	--	--	--	--
1.566	0	1.566	2E-4	1.566	1E-4	1.566	2E-4	--	--	--	--	--	--	--	--
1.567	0	1.567	2E-4	1.567	1E-4	1.567	2E-4	--	--	--	--	--	--	--	--
1.568	0	1.568	2E-4	1.568	1E-4	1.568	2E-4	--	--	--	--	--	--	--	--
1.569	0	1.569	2E-4	1.569	1E-4	1.569	2E-4	--	--	--	--	--	--	--	--
1.57	0	1.57	2E-4	1.57	1E-4	1.57	2E-4	--	--	--	--	--	--	--	--
1.571	0	1.571	2E-4	1.571	1E-4	1.571	2E-4	--	--	--	--	--	--	--	--
1.572	0	1.572	2E-4	1.572	1E-4	1.572	2E-4	--	--	--	--	--	--	--	--
1.573	0	1.573	2E-4	1.573	1E-4	1.573	1E-4	--	--	--	--	--	--	--	--
1.574	0	1.574	2E-4	1.574	1E-4	1.574	1E-4	--	--	--	--	--	--	--	--
1.575	0	1.575	2E-4	1.575	1E-4	1.575	1E-4	--	--	--	--	--	--	--	--
1.576	0	1.576	2E-4	1.576	1E-4	1.576	1E-4	--	--	--	--	--	--	--	--
1.577	0	1.577	2E-4	1.577	1E-4	1.577	1E-4	--	--	--	--	--	--	--	--
1.578	0	1.578	2E-4	1.578	1E-4	1.578	1E-4	--	--	--	--	--	--	--	--
1.579	0	1.579	2E-4	1.579	1E-4	1.579	1E-4	--	--	--	--	--	--	--	--
1.58	0	1.58	2E-4	1.58	1E-4	1.58	1E-4	--	--	--	--	--	--	--	--
1.581	0	1.581	2E-4	1.581	1E-4	1.581	1E-4	--	--	--	--	--	--	--	--
1.582	0	1.582	2E-4	1.582	1E-4	1.582	1E-4	--	--	--	--	--	--	--	--
1.583	0	1.583	2E-4	1.583	1E-4	1.583	1E-4	--	--	--	--	--	--	--	--
1.584	0	1.584	2E-4	1.584	1E-4	1.584	1E-4	--	--	--	--	--	--	--	--
1.585	0	1.585	2E-4	1.585	1E-4	1.585	1E-4	--	--	--	--	--	--	--	--
1.586	0	1.586	2E-4	1.586	1E-4	1.586	1E-4	--	--	--	--	--	--	--	--
1.587	0	1.587	2E-4	1.587	1E-4	1.587	1E-4	--	--	--	--	--	--	--	--
1.588	0	1.588	2E-4	1.588	1E-4	1.588	1E-4	--	--	--	--	--	--	--	--
1.589	0	1.589	2E-4	1.589	1E-4	1.589	1E-4	--	--	--	--	--	--	--	--
1.59	0	1.59	2E-4	1.59	1E-4	1.59	1E-4	--	--	--	--	--	--	--	--
1.591	0	1.591	2E-4	1.591	1E-4	1.591	0	--	--	--	--	--	--	--	--
1.592	0	1.592	2E-4	1.592	1E-4	1.592	0	--	--	--	--	--	--	--	--
1.593	0	1.593	2E-4	1.593	1E-4	1.593	0	--	--	--	--	--	--	--	--
1.594	0	1.594	2E-4	1.594	1E-4	1.594	0	--	--	--	--	--	--	--	--
1.595	0	1.595	2E-4	1.595	1E-4	1.595	0	--	--	--	--	--	--	--	--
1.596	0	1.596	2E-4	1.596	1E-4	1.596	0	--	--	--	--	--	--	--	--
1.597	0	1.597	2E-4	1.597	1E-4	1.597	0	--	--	--	--	--	--	--	--
1.598	0	1.598	2E-4	1.598	1E-4	1.598	0	--	--	--	--	--	--	--	--
1.599	0	1.599	2E-4	1.599	1E-4	1.599	0	--	--	--	--	--	--	--	--
1.6	0	1.6	2E-4	1.6	1E-4	1.6	0	--	--	--	--	--	--	--	--
1.601	0	1.601	2E-4	1.601	1E-4	1.601	0	--	--	--	--	--	--	--	--
1.602	0	1.602	2E-4	1.602	1E-4	1.602	0	--	--	--	--	--	--	--	--
1.603	0	1.603	2E-4	1.603	1E-4	1.603	0	--	--	--	--	--	--	--	--
1.604	0	1.604	2E-4	1.604	1E-4	1.604	0	--	--	--	--	--	--	--	--
1.605	0	1.605	2E-4	1.605	1E-4	1.605	0	--	--	--	--	--	--	--	--
1.606	0	1.606	2E-4	1.606	1E-4	1.606	0	--	--	--	--	--	--	--	--
1.607	0	1.607	2E-4	1.607	1E-4	1.607	0	--	--	--	--	--	--	--	--
1.608	0	1.608	2E-4	1.608	1E-4	1.608	0	--	--	--	--	--	--	--	--
1.609	0	1.609	2E-4	1.609	1E-4	1.609	0	--	--	--	--	--	--	--	--
1.61	0	1.61	2E-4	1.61	1E-4	1.61	0	--	--	--	--	--	--	--	--
1.611	0	1.611	2E-4	1.611	1E-4	1.611	0	--	--	--	--	--	--	--	--
1.612	0	1.612	2E-4	1.612	1E-4	1.612	0	--	--	--	--	--	--	--	--
1.613	0	1.613	2E-4	1.613	1E-4	1.613	0	--	--	--	--	--	--	--	--
1.614	0	1.614	2E-4	1.614	1E-4	1.614	0	--	--	--	--	--	--	--	--
1.615	0	1.615	2E-4	1.615	1E-4	1.615	0	--	--	--	--	--	--	--	--
1.616	0	1.616	2E-4	1.616	1E-4	1.616	0	--	--	--	--	--	--	--	--
1.617	0	1.617	2E-4	1.617	1E-4	1.617	0	--	--	--	--	--	--	--	--
1.618	0	1.618	2E-4	1.618	1E-4	1.618	0	--	--	--	--	--	--	--	--
1.619	0	1.619	2E-4	1.619	1E-4	1.619	0	--	--	--	--	--	--	--	--
1.62	0	1.62	2E-4	1.62	1E-4	1.62	0	--	--	--	--	--	--	--	--
1.621	0	1.621	2E-4	1.621	1E-4	1.621	0	--	--	--	--	--	--	--	--
1.622	0	1.622	2E-4	1.622	1E-4	1.622	0	--	--	--	--	--	--	--	--
1.623	0	1.623	2E-4	1.623	1E-4	1.623	0	--	--	--	--	--	--	--	--
1.624	0	1.624	2E-4	1.624	1E-4	1.624	0	--	--	--	--	--	--	--	--
1.625	0	1.625	2E-4	1.625	1E-4	1.625	0	--	--	--	--	--	--	--	--
1.626	0	1.626	2E-4	1.626	1E-4	1.626	0	--	--	--	--	--	--	--	--
1.627	0	1.627	2E-4	1.627	1E-4	1.627	0	--	--	--	--	--	--	--	--
1.628	0	1.628	2E-4	1.628	1E-4	1.628	0	--	--	--	--	--	--	--	--
1.629	0	1.629	2E-4	1.629	1E-4	1.629	0	--	--	--	--	--	--	--	--
1.63	0	1.63	2E-4	1.63	1E-4	1.63	0	--	--	--	--	--	--	--	--
1.631	0	1.631	2E-4	1.631	1E-4	1.631	0	--	--	--	--	--	--	--	--
1.632	0	1.632	2E-4	1.632	1E-4	1.632	0	--	--	--	--	--	--	--	--
1.633	0	1.633	2E-4	1.633	1E-4	1.633	0	--	--	--	--	--	--	--	--
1.634	0	1.634	2E-4	1.634	1E-4	1.634	0	--	--	--	--	--	--	--	--
1.635	0	1.635	2E-4	1.635	1E-4	1.635	0	--	--	--	--	--	--	--	--
1.636	0	1.636	2E-4	1.636	1E-4	1.636	0	--	--	--	--	--	--	--	--
1.637	0	1.637	2E-4	1.637	1E-4	1.637	0	--	--	--	--	--	--	--	--
1.638	0	1.638	2E-4	1.638	1E-4	1.638	0	--	--	--	--	--	--	--	--
1.639	0	1.639	2E-4	1.639	1E-4	1.639	0	--	--	--	--	--	--	--	--
1.64	0	1.64	2E-4	1.64	1E-4	1.64	0	--	--	--	--	--	--	--	--
1.641	0	1.641	2E-4	1.641	1E-4	1.641	0	--	--	--	--	--	--	--	--
1.642	0	1.642	2E-4	1.642	1E-4	1.642	0	--	--	--	--	--	--	--	--
1.643	0	1.643	2E-4	1.643	1E-4	1.643	0	--	--	--	--	--	--	--	--
1.644	0	1.644	2E-4	1.644	0	1.644	0	--	--	--	--	--	--	--	--
1.645	0	1.645	2E-4	1.645	0	1.645	0	--	--	--	--	--	--	--	--
1.646	0	1.646	2E-4	1.646	0	1.646	0	--	--	--	--	--	--	--	--
1.647	0	1.647	2E-4	1.647	0	1.647	0	--	--	--	--	--	--	--	--
1.648	0	1.648	2E-4	1.648	0	1.648	0	--	--	--	--	--	--	--	--
1.649	0	1.649	2E-4	1.649	0	1.649	0	--	--	--	--	--	--	--	--
1.65	0	1.65	2E-4	1.65	0	1.65	0	--	--	--	--	--	--	--	--
1.651	0	1.651	2E-4	1.651	0	1.651	0	--	--	--	--	--	--	--	--
1.652	0	1.652	2E-4	1.652	0	1.652	0	--	--	--	--	--	--	--	--
1.653	0	1.653	2E-4	1.653	0	1.653	0	--	--	--	--	--	--	--	--
1.654	0	1.654	2E-4	1.654	0	1.654	0	--	--	--	--	--	--	--	--
1.655	0	1.655	2E-4	1.655	0	1.655	0	--	--	--	--	--	--	--	--
1.656	0	1.656	2E-4	1.656	0	1.656	0	--	--	--	--	--	--	--	--
1.657	0	1.657	2E-4	1.657	0	1.657	0	--	--	--	--	--	--	--	--
1.658	0	1.658	2E-4	1.658	0	1.658	0	--	--	--	--	--	--	--	--
1.659	0	1.659	2E-4	1.659	0	1.659	0	--	--	--	--	--	--	--	--
1.66	0	1.66	2E-4	1.66	0	1.66	0	--	--	--	--	--	--	--	--
1.661	0	1.661	2E-4	1.661	0	1.661	0	--	--	--	--	--	--	--	--
1.662	0	1.662	2E-4	1.662	0	1.662	0	--	--	--	--	--	--	--	--
1.663	0	1.663	2E-4	1.663	0	1.663	0	--	--	--	--	--	--	--	--
1.664	0	1.664	2E-4	1.664	0	1.664	0	--	--	--	--	--	--	--	--
1.665	0	1.665	2E-4	1.665	0	1.665	0	--	--	--	--	--	--	--	--
1.666	0	1.666	2E-4	1.666	0	1.666	0	--	--	--	--	--	--	--	--
1.667	0	1.667	2E-4	1.667	0	1.667	0	--	--	--	--	--	--	--	--
1.668	0	1.668	2E-4	1.668	0	1.668	0	--	--	--	--	--	--	--	--
1.669	0	1.669	2E-4	1.669	0	1.669	0	--	--	--	--	--	--	--	--
1.67	0	1.67	2E-4	1.67	0	1.67	0	--	--	--	--	--	--	--	--
1.671	0	1.671	2E-4	1.671	0	1.671	0	--	--	--	--	--	--	--	--
1.672	0	1.672	2E-4	1.672	0	1.672	0	--	--	--	--	--	--	--	--
1.673	0	1.673	2E-4	1.673	0	1.673	0	--	--	--	--	--	--	--	--
1.674	0	1.674	2E-4	1.674	0	1.674	0	--	--	--	--	--	--	--	--
1.675	0	1.675	2E-4	1.675	0	1.675	0	--	--	--	--	--	--	--	--
1.676	0	1.676	2E-4	1.676	0	1.676	0	--	--	--	--	--	--	--	--
1.677	0	1.677	2E-4	1.677	0	1.677	0	--	--	--	--	--	--	--	--
1.678	0	1.678	2E-4	1.678	0	1.678	0	--	--	--	--	--	--	--	--
1.679	0	1.679	2E-4	1.679	0	1.679	0	--	--	--	--	--	--	--	--
1.68	0	1.68	2E-4	1.68	0	1.68	0	--	--	--	--	--	--	--	--
1.681	0	1.681	2E-4	1.681	0	1.681	0	--	--	--	--	--	--	--	--
1.682	0	1.682	2E-4	1.682	0	1.682	0	--	--	--	--	--	--	--	--
1.683	0	1.683	2E-4	1.683	0	1.683	0	--	--	--	--	--	--	--	--
1.684	0	1.684	2E-4	1.684	0	1.684	0	--	--	--	--	--	--	--	--
1.685	0	1.685	2E-4	1.685	0	1.685	0	--	--	--	--	--	--	--	--
1.686	0	1.686	2E-4	1.686	0	1.686	0	--	--	--	--	--	--	--	--
1.687	0	1.687	2E-4	1.687	0	1.687	0	--	--	--	--	--	--	--	--
1.688	0	1.688	2E-4	1.688	0	1.688	0	--	--	--	--	--	--	--	--
1.689	0	1.689	2E-4	1.689	0	1.689	0	--	--	--	--	--	--	--	--
1.69	0	1.69	2E-4	1.69	0	1.69	0	--	--	--	--	--	--	--	--
1.691	0	1.691	2E-4	1.691	0	1.691	0	--	--	--	--	--	--	--	--
1.692	0	1.692	2E-4	1.692	0	1.692	0	--	--	--	--	--	--	--	--
1.693	0	1.693	2E-4	1.693	0	1.693	0	--	--	--	--	--	--	--	--
1.694	0	1.694	2E-4	1.694	0	1.694	0	--	--	--	--	--	--	--	--
1.695	0	1.695	2E-4	1.695	0	1.695	0	--	--	--	--	--	--	--	--
1.696	0	1.696	0	1.696	0	1.696	0	--	--	--	--	--	--	--	--
1.697	0	1.697	0	1.697	0	1.697	0	--	--	--	--	--	--	--	--
1.698	0	1.698	0	1.698	0	1.698	0	--	--	--	--	--	--	--	--
1.699	0	1.699	0	1.699	0	1.699	0	--	--	--	--	--	--	--	--
1.7	0	1.7	0	1.7	0	1.7	0	--	--	--	--	--	--	--	--
1.701	0	1.701	0	1.701	0	1.701	0	--	--	--	--	--	--	--	--
1.702	0	1.702	0	1.702	0	1.702	0	--	--	--	--	--	--	--	--
1.703	0	1.703	0	1.703	0	1.703	0	--	--	--	--	--	--	--	--
1.704	0	1.704	0	1.704	0	1.704	0	--	--	--	--	--	--	--	--
1.705	0	1.705	0	1.705	0	1.705	0	--	--	--	--	--	--	--	--
1.706	0	1.706	0	1.706	0	1.706	0	--	--	--	--	--	--	--	--
1.707	0	1.707	0	1.707	0	1.707	0	--	--	--	--	--	--	--	--
1.708	0	1.708	0	1.708	0	1.708	0	--	--	--	--	--	--	--	--
1.709	0	1.709	0	1.709	0	1.709	0	--	--	--	--	--	--	--	--
1.71	0	1.71	0	1.71	0	1.71	0	--	--	--	--	--	--	--	--
1.711	0	1.711	0	1.711	0	1.711	0	--	--	--	--	--	--	--	--
1.712	0	1.712	0	1.712	0	1.712	0	--	--	--	--	--	--	--	--
1.713	0	1.713	0	1.713	0	1.713	0	--	--	--	--	--	--	--	--
1.714	0	1.714	0	1.714	0	1.714	0	--	--	--	--	--	--	--	--
1.715	0	1.715	0	1.715	0	1.715	0	--	--	--	--	--	--	--	--
1.716	0	1.716	0	1.716	0	1.716	0	--	--	--	--	--	--	--	--
1.717	0	1.717	0	1.717	0	1.717	0	--	--	--	--	--	--	--	--
1.718	0	1.718	0	1.718	0	1.718	0	--	--	--	--	--	--	--	--
1.719	0	1.719	0	1.719	0	1.719	0	--	--	--	--	--	--	--	--
1.72	0	1.72	0	1.72	0	1.72	0	--	--	--	--	--	--	--	--
1.721	0	1.721	0	1.721	0	1.721	0	--	--	--	--	--	--	--	--
1.722	0	1.722	0	1.722	0	1.722	0	--	--	--	--	--	--	--	--
1.723	0	1.723	0	1.723	0	1.723	0	--	--	--	--	--	--	--	--
1.724	0	1.724	0	1.724	0	1.724	0	--	--	--	--	--	--	--	--
1.725	0	1.725	0	1.725	0	1.725	0	--	--	--	--	--	--	--	--
1.726	0	1.726	0	1.726	0	1.726	0	--	--	--	--	--	--	--	--
1.727	0	1.727	0	1.727	0	1.727	0	--	--	--	--	--	--	--	--
1.728	0	1.728	0	1.728	0	1.728	0	--	--	--	--	--	--	--	--
1.729	0	1.729	0	1.729	0	1.729	0	--	--	--	--	--	--	--	--
1.73	0	1.73	0	1.73	0	1.73	0	--	--	--	--	--	--	--	--
1.731	0	1.731	0	1.731	0	1.731	0	--	--	--	--	--	--	--	--
1.732	0	1.732	0	1.732	0	1.732	0	--	--	--	--	--	--	--	--
1.733	0	1.733	0	1.733	0	1.733	0	--	--	--	--	--	--	--	--
1.734	0	1.734	0	1.734	0	1.734	0	--	--	--	--	--	--	--	--
1.735	0	1.735	0	1.735	0	1.735	0	--	--	--	--	--	--	--	--
1.736	0	1.736	0	1.736	0	1.736	0	--	--	--	--	--	--	--	--
1.737	0	1.737	0	1.737	0	1.737	0	--	--	--	--	--	--	--	--
1.738	0	1.738	0	1.738	0	1.738	0	--	--	--	--	--	--	--	--
1.739	0	1.739	0	1.739	0	1.739	0	--	--	--	--	--	--	--	--
1.74	0	1.74	0	1.74	0	1.74	0	--	--	--	--	--	--	--	--
1.741	0	1.741	0	1.741	0	1.741	0	--	--	--	--	--	--	--	--
1.742	0	1.742	0	1.742	0	1.742	0	--	--	--	--	--	--	--	--
1.743	0	1.743	0	1.743	0	1.743	0	--	--	--	--	--	--	--	--
1.744	0	1.744	0	1.744	0	1.744	0	--	--	--	--	--	--	--	--
1.745	0	1.745	0	1.745	0	1.745	0	--	--	--	--	--	--	--	--
1.746	0	1.746	0	1.746	0	1.746	0	--	--	--	--	--	--	--	--
1.747	0	1.747	0	1.747	0	1.747	0	--	--	--	--	--	--	--	--
1.748	0	1.748	0	1.748	0	1.748	0	--	--	--	--	--	--	--	--
1.749	0	1.749	0	1.749	0	1.749	0	--	--	--	--	--	--	--	--
1.75	0	1.75	0	1.75	0	1.75	0	--	--	--	--	--	--	--	--
1.751	0	1.751	0	1.751	0	1.751	0	--	--	--	--	--	--	--	--
1.752	0	1.752	0	1.752	0	1.752	0	--	--	--	--	--	--	--	--
1.753	0	1.753	0	1.753	0	1.753	0	--	--	--	--	--	--	--	--
1.754	0	1.754	0	1.754	0	1.754	0	--	--	--	--	--	--	--	--
1.755	0	1.755	0	1.755	0	1.755	0	--	--	--	--	--	--	--	--
1.756	0	1.756	0	1.756	0	1.756	0	--	--	--	--	--	--	--	--
1.757	0	1.757	0	1.757	0	1.757	0	--	--	--	--	--	--	--	--
1.758	0	1.758	0	1.758	0	1.758	0	--	--	--	--	--	--	--	--
1.759	0	1.759	0	1.759	0	1.759	0	--	--	--	--	--	--	--	--
1.76	0	1.76	0	1.76	0	1.76	0	--	--	--	--	--	--	--	--
1.761	0	1.761	0	1.761	0	1.761	0	--	--	--	--	--	--	--	--
1.762	0	1.762	0	1.762	0	1.762	0	--	--	--	--	--	--	--	--
1.763	0	1.763	0	1.763	0	1.763	0	--	--	--	--	--	--	--	--
1.764	0	1.764	0	1.764	0	1.764	0	--	--	--	--	--	--	--	--
1.765	0	1.765	0	1.765	0	1.765	0	--	--	--	--	--	--	--	--
1.766	0	1.766	0	1.766	0	1.766	0	--	--	--	--	--	--	--	--
1.767	0	1.767	0	1.767	0	1.767	0	--	--	--	--	--	--	--	--
1.768	0	1.768	0	1.768	0	1.768	0	--	--	--	--	--	--	--	--
1.769	0	1.769	0	1.769	0	1.769	0	--	--	--	--	--	--	--	--
1.77	0	1.77	0	1.77	0	1.77	0	--	--	--	--	--	--	--	--
1.771	0	1.771	0	1.771	0	1.771	0	--	--	--	--	--	--	--	--
1.772	0	1.772	0	1.772	0	1.772	0	--	--	--	--	--	--	--	--
1.773	0	1.773	0	1.773	0	1.773	0	--	--	--	--	--	--	--	--
1.774	0	1.774	0	1.774	0	1.774	0	--	--	--	--	--	--	--	--
1.775	0	1.775	0	1.775	0	1.775	0	--	--	--	--	--	--	--	--
1.776	0	1.776	0	1.776	0	1.776	0	--	--	--	--	--	--	--	--
1.777	0	1.777	0	1.777	0	1.777	0	--	--	--	--	--	--	--	--
1.778	0	1.778	0	1.778	0	1.778	0	--	--	--	--	--	--	--	--
1.779	0	1.779	0	1.779	0	1.779	0	--	--	--	--	--	--	--	--
1.78	0	1.78	0	1.78	0	1.78	0	--	--	--	--	--	--	--	--
1.781	0	1.781	0	1.781	0	1.781	0	--	--	--	--	--	--	--	--
1.782	0	1.782	0	1.782	0	1.782	0	--	--	--	--	--	--	--	--
1.783	0	1.783	0	1.783	0	1.783	0	--	--	--	--	--	--	--	--
1.784	0	1.784	0	1.784	0	1.784	0	--	--	--	--	--	--	--	--
1.785	0	1.785	0	1.785	0	1.785	0	--	--	--	--	--	--	--	--
1.786	0	1.786	0	1.786	0	1.786	0	--	--	--	--	--	--	--	--
1.787	0	1.787	0	1.787	0	1.787	0	--	--	--	--	--	--	--	--
1.788	0	1.788	0	1.788	0	1.788	0	--	--	--	--	--	--	--	--
1.789	0	1.789	0	1.789	0	1.789	0	--	--	--	--	--	--	--	--
1.79	0	1.79	0	1.79	0	1.79	0	--	--	--	--	--	--	--	--
1.791	0	1.791	0	1.791	0	1.791	0	--	--	--	--	--	--	--	--
1.792	0	1.792	0	1.792	0	1.792	0	--	--	--	--	--	--	--	--
1.793	0	1.793	0	1.793	0	1.793	0	--	--	--	--	--	--	--	--
1.794	0	1.794	0	1.794	0	1.794	0	--	--	--	--	--	--	--	--
1.795	0	1.795	0	1.795	0	1.795	0	--	--	--	--	--	--	--	--
1.796	0	1.796	0	1.796	0	1.796	0	--	--	--	--	--	--	--	--
1.797	0	1.797	0	1.797	0	1.797	0	--	--	--	--	--	--	--	--
1.798	0	1.798	0	1.798	0	1.798	0	--	--	--	--	--	--	--	--
1.799	0	1.799	0	1.799	0	1.799	0	--	--	--	--	--	--	--	--
1.8	0	1.8	0	1.8	0	1.8	0	--	--	--	--	--	--	--	--
1.801	0	1.801	0	1.801	0	1.801	0	--	--	--	--	--	--	--	--
1.802	0	1.802	0	1.802	0	1.802	0	--	--	--	--	--	--	--	--
1.803	0	1.803	0	1.803	0	1.803	0	--	--	--	--	--	--	--	--
1.804	0	1.804	0	1.804	0	1.804	0	--	--	--	--	--	--	--	--
1.805	0	1.805	0	1.805	0	1.805	0	--	--	--	--	--	--	--	--
1.806	0	1.806	0	1.806	0	1.806	0	--	--	--	--	--	--	--	--
1.807	0	1.807	0	1.807	0	1.807	0	--	--	--	--	--	--	--	--
1.808	0	1.808	0	1.808	0	1.808	0	--	--	--	--	--	--	--	--
1.809	0	1.809	0	1.809	0	1.809	0	--	--	--	--	--	--	--	--
1.81	0	1.81	0	1.81	0	1.81	0	--	--	--	--	--	--	--	--
1.811	0	1.811	0	1.811	0	1.811	0	--	--	--	--	--	--	--	--
1.812	0	1.812	0	1.812	0	1.812	0	--	--	--	--	--	--	--	--
1.813	0	1.813	0	1.813	0	1.813	0	--	--	--	--	--	--	--	--
1.814	0	1.814	0	1.814	0	1.814	0	--	--	--	--	--	--	--	--
1.815	0	1.815	0	1.815	0	1.815	0	--	--	--	--	--	--	--	--
1.816	0	1.816	0	1.816	0	1.816	0	--	--	--	--	--	--	--	--
1.817	0	1.817	0	1.817	0	1.817	0	--	--	--	--	--	--	--	--
1.818	0	1.818	0	1.818	0	1.818	0	--	--	--	--	--	--	--	--
1.819	0	1.819	0	1.819	0	1.819	0	--	--	--	--	--	--	--	--
1.82	0	1.82	0	1.82	0	1.82	0	--	--	--	--	--	--	--	--
1.821	0	1.821	0	1.821	0	1.821	0	--	--	--	--	--	--	--	--
1.822	0	1.822	0	1.822	0	1.822	0	--	--	--	--	--	--	--	--
1.823	0	1.823	0	1.823	0	1.823	0	--	--	--	--	--	--	--	--
1.824	0	1.824	0	1.824	0	1.824	0	--	--	--	--	--	--	--	--
1.825	0	1.825	0	1.825	0	1.825	0	--	--	--	--	--	--	--	--
1.826	0	1.826	0	1.826	0	1.826	0	--	--	--	--	--	--	--	--
1.827	0	1.827	0	1.827	0	1.827	0	--	--	--	--	--	--	--	--
1.828	0	1.828	0	1.828	0	1.828	0	--	--	--	--	--	--	--	--
1.829	0	1.829	0	1.829	0	1.829	0	--	--	--	--	--	--	--	--
1.83	0	1.83	0	1.83	0	1.83	0	--	--	--	--	--	--	--	--
1.831	0	1.831	0	1.831	0	1.831	0	--	--	--	--	--	--	--	--
1.832	0	1.832	0	1.832	0	1.832	0	--	--	--	--	--	--	--	--
1.833	0	1.833	0	1.833	0	1.833	0	--	--	--	--	--	--	--	--
1.834	0	1.834	0	1.834	0	1.834	0	--	--	--	--	--	--	--	--
1.835	0	1.835	0	1.835	0	1.835	0	--	--	--	--	--	--	--	--
1.836	0	1.836	0	1.836	0	1.836	0	--	--	--	--	--	--	--	--
1.837	0	1.837	0	1.837	0	1.837	0	--	--	--	--	--	--	--	--
1.838	0	1.838	0	1.838	0	1.838	0	--	--	--	--	--	--	--	--
1.839	0	1.839	0	1.839	0	1.839	0	--	--	--	--	--	--	--	--
1.84	0	1.84	0	1.84	0	1.84	0	--	--	--	--	--	--	--	--
1.841	0	1.841	0	1.841	0	1.841	0	--	--	--	--	--	--	--	--
1.842	0	1.842	0	1.842	0	1.842	0	--	--	--	--	--	--	--	--
1.843	0	1.843	0	1.843	0	1.843	0	--	--	--	--	--	--	--	--
1.844	0	1.844	0	1.844	0	1.844	0	--	--	--	--	--	--	--	--
1.845	0	1.845	0	1.845	0	1.845	0	--	--	--	--	--	--	--	--
1.846	0	1.846	0	1.846	0	1.846	0	--	--	--	--	--	--	--	--
1.847	0	1.847	0	1.847	0	1.847	0	--	--	--	--	--	--	--	--
1.848	0	1.848	0	1.848	0	1.848	0	--	--	--	--	--	--	--	--
1.849	0	1.849	1E-4	1.849	0	1.849	0	--	--	--	--	--	--	--	--
1.85	0	1.85	1E-4	1.85	0	1.85	0	--	--	--	--	--	--	--	--
1.851	0	1.851	1E-4	1.851	0	1.851	0	--	--	--	--	--	--	--	--
1.852	0	1.852	1E-4	1.852	0	1.852	0	--	--	--	--	--	--	--	--
1.853	0	1.853	1E-4	1.853	0	1.853	0	--	--	--	--	--	--	--	--
1.854	0	1.854	1E-4	1.854	0	1.854	0	--	--	--	--	--	--	--	--
1.855	0	1.855	1E-4	1.855	0	1.855	0	--	--	--	--	--	--	--	--
1.856	0	1.856	1E-4	1.856	0	1.856	0	--	--	--	--	--	--	--	--
1.857	0	1.857	1E-4	1.857	0	1.857	0	--	--	--	--	--	--	--	--
1.858	0	1.858	1E-4	1.858	0	1.858	0	--	--	--	--	--	--	--	--
1.859	0	1.859	1E-4	1.859	0	1.859	0	--	--	--	--	--	--	--	--
1.86	0	1.86	1E-4	1.86	0	1.86	0	--	--	--	--	--	--	--	--
1.861	0	1.861	1E-4	1.861	0	1.861	0	--	--	--	--	--	--	--	--
1.862	0	1.862	1E-4	1.862	0	1.862	0	--	--	--	--	--	--	--	--
1.863	0	1.863	1E-4	1.863	0	1.863	0	--	--	--	--	--	--	--	--
1.864	0	1.864	1E-4	1.864	0	1.864	0	--	--	--	--	--	--	--	--
1.865	0	1.865	1E-4	1.865	0	1.865	0	--	--	--	--	--	--	--	--
1.866	0	1.866	1E-4	1.866	0	1.866	0	--	--	--	--	--	--	--	--
1.867	0	1.867	1E-4	1.867	0	1.867	0	--	--	--	--	--	--	--	--
1.868	0	1.868	1E-4	1.868	0	1.868	0	--	--	--	--	--	--	--	--
1.869	0	1.869	1E-4	1.869	0	1.869	0	--	--	--	--	--	--	--	--
1.87	0	1.87	1E-4	1.87	0	1.87	0	--	--	--	--	--	--	--	--
1.871	0	1.871	1E-4	1.871	0	1.871	0	--	--	--	--	--	--	--	--
1.872	0	1.872	1E-4	1.872	0	1.872	0	--	--	--	--	--	--	--	--
1.873	0	1.873	1E-4	1.873	0	1.873	0	--	--	--	--	--	--	--	--
1.874	0	1.874	1E-4	1.874	0	1.874	0	--	--	--	--	--	--	--	--
1.875	0	1.875	1E-4	1.875	0	1.875	0	--	--	--	--	--	--	--	--
1.876	0	1.876	1E-4	1.876	0	1.876	0	--	--	--	--	--	--	--	--
1.877	0	1.877	1E-4	1.877	0	1.877	0	--	--	--	--	--	--	--	--
1.878	0	1.878	1E-4	1.878	0	1.878	0	--	--	--	--	--	--	--	--
1.879	0	1.879	1E-4	1.879	0	1.879	0	--	--	--	--	--	--	--	--
1.88	0	1.88	1E-4	1.88	0	1.88	0	--	--	--	--	--	--	--	--
1.881	0	1.881	1E-4	1.881	0	1.881	0	--	--	--	--	--	--	--	--
1.882	0	1.882	1E-4	1.882	0	1.882	0	--	--	--	--	--	--	--	--
1.883	0	1.883	1E-4	1.883	0	1.883	0	--	--	--	--	--	--	--	--
1.884	0	1.884	1E-4	1.884	0	1.884	0	--	--	--	--	--	--	--	--
1.885	0	1.885	1E-4	1.885	0	1.885	0	--	--	--	--	--	--	--	--
1.886	0	1.886	1E-4	1.886	0	1.886	0	--	--	--	--	--	--	--	--
1.887	0	1.887	1E-4	1.887	0	1.887	0	--	--	--	--	--	--	--	--
1.888	0	1.888	1E-4	1.888	0	1.888	0	--	--	--	--	--	--	--	--
1.889	0	1.889	1E-4	1.889	0	1.889	0	--	--	--	--	--	--	--	--
1.89	0	1.89	1E-4	1.89	0	1.89	0	--	--	--	--	--	--	--	--
1.891	0	1.891	1E-4	1.891	0	1.891	0	--	--	--	--	--	--	--	--
1.892	0	1.892	1E-4	1.892	0	1.892	0	--	--	--	--	--	--	--	--
1.893	0	1.893	1E-4	1.893	0	1.893	0	--	--	--	--	--	--	--	--
1.894	0	1.894	1E-4	1.894	0	1.894	0	--	--	--	--	--	--	--	--
1.895	0	1.895	1E-4	1.895	0	1.895	0	--	--	--	--	--	--	--	--
1.896	0	1.896	1E-4	1.896	0	1.896	0	--	--	--	--	--	--	--	--
1.897	0	1.897	1E-4	1.897	0	1.897	0	--	--	--	--	--	--	--	--
1.898	0	1.898	1E-4	1.898	0	1.898	0	--	--	--	--	--	--	--	--
1.899	0	1.899	1E-4	1.899	0	1.899	0	--	--	--	--	--	--	--	--
1.9	0	1.9	1E-4	1.9	0	1.9	0	--	--	--	--	--	--	--	--
1.901	0	1.901	1E-4	1.901	0	1.901	0	--	--	--	--	--	--	--	--
1.902	0	1.902	1E-4	1.902	0	1.902	0	--	--	--	--	--	--	--	--
1.903	0	1.903	1E-4	1.903	0	1.903	0	--	--	--	--	--	--	--	--
1.904	0	1.904	1E-4	1.904	0	1.904	0	--	--	--	--	--	--	--	--
1.905	0	1.905	1E-4	1.905	0	1.905	0	--	--	--	--	--	--	--	--
1.906	0	1.906	1E-4	1.906	0	1.906	0	--	--	--	--	--	--	--	--
1.907	0	1.907	1E-4	1.907	0	1.907	0	--	--	--	--	--	--	--	--
1.908	0	1.908	1E-4	1.908	0	1.908	0	--	--	--	--	--	--	--	--
1.909	0	1.909	1E-4	1.909	0	1.909	0	--	--	--	--	--	--	--	--
1.91	0	1.91	1E-4	1.91	0	1.91	0	--	--	--	--	--	--	--	--
1.911	0	1.911	1E-4	1.911	0	1.911	0	--	--	--	--	--	--	--	--
1.912	0	1.912	1E-4	1.912	0	1.912	0	--	--	--	--	--	--	--	--
1.913	0	1.913	1E-4	1.913	0	1.913	0	--	--	--	--	--	--	--	--
1.914	0	1.914	1E-4	1.914	0	1.914	0	--	--	--	--	--	--	--	--
1.915	0	1.915	1E-4	1.915	0	1.915	0	--	--	--	--	--	--	--	--
1.916	0	1.916	1E-4	1.916	0	1.916	0	--	--	--	--	--	--	--	--
1.917	0	1.917	1E-4	1.917	0	1.917	0	--	--	--	--	--	--	--	--
1.918	0	1.918	1E-4	1.918	0	1.918	0	--	--	--	--	--	--	--	--
1.919	0	1.919	1E-4	1.919	0	1.919	0	--	--	--	--	--	--	--	--
1.92	0	1.92	1E-4	1.92	0	1.92	0	--	--	--	--	--	--	--	--
1.921	0	1.921	1E-4	1.921	0	1.921	0	--	--	--	--	--	--	--	--
1.922	0	1.922	1E-4	1.922	0	1.922	0	--	--	--	--	--	--	--	--
1.923	0	1.923	1E-4	1.923	0	1.923	0	--	--	--	--	--	--	--	--
1.924	0	1.924	1E-4	1.924	0	1.924	0	--	--	--	--	--	--	--	--
1.925	0	1.925	1E-4	1.925	0	1.925	0	--	--	--	--	--	--	--	--
1.926	0	1.926	1E-4	1.926	0	1.926	0	--	--	--	--	--	--	--	--
1.927	0	1.927	1E-4	1.927	0	1.927	0	--	--	--	--	--	--	--	--
1.928	0	1.928	1E-4	1.928	0	1.928	0	--	--	--	--	--	--	--	--
1.929	0	1.929	1E-4	1.929	0	1.929	0	--	--	--	--	--	--	--	--
1.93	0	1.93	1E-4	1.93	0	1.93	0	--	--	--	--	--	--	--	--
1.931	0	1.931	1E-4	1.931	0	1.931	0	--	--	--	--	--	--	--	--
1.932	0	1.932	1E-4	1.932	0	1.932	0	--	--	--	--	--	--	--	--
1.933	0	1.933	1E-4	1.933	0	1.933	0	--	--	--	--	--	--	--	--
1.934	0	1.934	1E-4	1.934	0	1.934	0	--	--	--	--	--	--	--	--
1.935	0	1.935	1E-4	1.935	0	1.935	0	--	--	--	--	--	--	--	--
1.936	0	1.936	1E-4	1.936	0	1.936	0	--	--	--	--	--	--	--	--
1.937	0	1.937	1E-4	1.937	0	1.937	0	--	--	--	--	--	--	--	--
1.938	0	1.938	1E-4	1.938	0	1.938	0	--	--	--	--	--	--	--	--
1.939	0	1.939	1E-4	1.939	0	1.939	0	--	--	--	--	--	--	--	--
1.94	0	1.94	1E-4	1.94	0	1.94	0	--	--	--	--	--	--	--	--
1.941	0	1.941	1E-4	1.941	0	1.941	0	--	--	--	--	--	--	--	--
1.942	0	1.942	1E-4	1.942	0	1.942	0	--	--	--	--	--	--	--	--
1.943	0	1.943	1E-4	1.943	0	1.943	0	--	--	--	--	--	--	--	--
1.944	0	1.944	1E-4	1.944	0	1.944	0	--	--	--	--	--	--	--	--
1.945	0	1.945	1E-4	1.945	0	1.945	0	--	--	--	--	--	--	--	--
1.946	0	1.946	1E-4	1.946	0	1.946	0	--	--	--	--	--	--	--	--
1.947	0	1.947	1E-4	1.947	0	1.947	0	--	--	--	--	--	--	--	--
1.948	0	1.948	1E-4	1.948	0	1.948	0	--	--	--	--	--	--	--	--
1.949	0	1.949	1E-4	1.949	0	1.949	0	--	--	--	--	--	--	--	--
1.95	0	1.95	1E-4	1.95	0	1.95	0	--	--	--	--	--	--	--	--
1.951	0	1.951	1E-4	1.951	0	1.951	0	--	--	--	--	--	--	--	--
1.952	0	1.952	1E-4	1.952	0	1.952	0	--	--	--	--	--	--	--	--
1.953	0	1.953	1E-4	1.953	0	1.953	0	--	--	--	--	--	--	--	--
1.954	0	1.954	1E-4	1.954	0	1.954	0	--	--	--	--	--	--	--	--
1.955	0	1.955	1E-4	1.955	0	1.955	0	--	--	--	--	--	--	--	--
1.956	0	1.956	1E-4	1.956	0	1.956	0	--	--	--	--	--	--	--	--
1.957	0	1.957	1E-4	1.957	0	1.957	0	--	--	--	--	--	--	--	--
1.958	0	1.958	1E-4	1.958	0	1.958	0	--	--	--	--	--	--	--	--
1.959	0	1.959	1E-4	1.959	0	1.959	0	--	--	--	--	--	--	--	--
1.96	0	1.96	1E-4	1.96	0	1.96	0	--	--	--	--	--	--	--	--
1.961	0	1.961	1E-4	1.961	0	1.961	0	--	--	--	--	--	--	--	--
1.962	0	1.962	1E-4	1.962	0	1.962	0	--	--	--	--	--	--	--	--
1.963	0	1.963	1E-4	1.963	0	1.963	0	--	--	--	--	--	--	--	--
1.964	0	1.964	1E-4	1.964	0	1.964	0	--	--	--	--	--	--	--	--
1.965	0	1.965	1E-4	1.965	0	1.965	0	--	--	--	--	--	--	--	--
1.966	0	1.966	1E-4	1.966	0	1.966	0	--	--	--	--	--	--	--	--
1.967	0	1.967	1E-4	1.967	0	1.967	0	--	--	--	--	--	--	--	--
1.968	0	1.968	1E-4	1.968	0	1.968	0	--	--	--	--	--	--	--	--
1.969	0	1.969	1E-4	1.969	0	1.969	0	--	--	--	--	--	--	--	--
1.97	0	1.97	1E-4	1.97	0	1.97	0	--	--	--	--	--	--	--	--
1.971	0	1.971	1E-4	1.971	0	1.971	0	--	--	--	--	--	--	--	--
1.972	0	1.972	1E-4	1.972	0	1.972	0	--	--	--	--	--	--	--	--
1.973	0	1.973	1E-4	1.973	0	1.973	0	--	--	--	--	--	--	--	--
1.974	0	1.974	1E-4	1.974	0	1.974	0	--	--	--	--	--	--	--	--
1.975	0	1.975	1E-4	1.975	0	1.975	0	--	--	--	--	--	--	--	--
1.976	0	1.976	1E-4	1.976	0	1.976	0	--	--	--	--	--	--	--	--
1.977	0	1.977	1E-4	1.977	0	1.977	0	--	--	--	--	--	--	--	--
1.978	0	1.978	1E-4	1.978	0	1.978	0	--	--	--	--	--	--	--	--
1.979	0	1.979	1E-4	1.979	0	1.979	0	--	--	--	--	--	--	--	--
1.98	0	1.98	1E-4	1.98	0	1.98	0	--	--	--	--	--	--	--	--
1.981	0	1.981	1E-4	1.981	0	1.981	0	--	--	--	--	--	--	--	--
1.982	0	1.982	1E-4	1.982	0	1.982	0	--	--	--	--	--	--	--	--
1.983	0	1.983	1E-4	1.983	0	1.983	0	--	--	--	--	--	--	--	--
1.984	0	1.984	1E-4	1.984	0	1.984	0	--	--	--	--	--	--	--	--
1.985	0	1.985	1E-4	1.985	0	1.985	0	--	--	--	--	--	--	--	--
1.986	0	1.986	1E-4	1.986	0	1.986	0	--	--	--	--	--	--	--	--
1.987	0	1.987	1E-4	1.987	0	1.987	0	--	--	--	--	--	--	--	--
1.988	0	1.988	1E-4	1.988	0	1.988	0	--	--	--	--	--	--	--	--
1.989	0	1.989	1E-4	1.989	0	1.989	0	--	--	--	--	--	--	--	--
1.99	0	1.99	1E-4	1.99	0	1.99	0	--	--	--	--	--	--	--	--
1.991	0	1.991	1E-4	1.991	0	1.991	0	--	--	--	--	--	--	--	--
1.992	0	1.992	1E-4	1.992	0	1.992	0	--	--	--	--	--	--	--	--
1.993	0	1.993	1E-4	1.993	0	1.993	0	--	--	--	--	--	--	--	--
1.994	0	1.994	1E-4	1.994	0	1.994	0	--	--	--	--	--	--	--	--
1.995	0	1.995	1E-4	1.995	0	1.995	0	--	--	--	--	--	--	--	--
1.996	0	1.996	1E-4	1.996	0	1.996	0	--	--	--	--	--	--	--	--
1.997	0	1.997	1E-4	1.997	0	1.997	0	--	--	--	--	--	--	--	--
1.998	0	1.998	1E-4	1.998	0	1.998	0	--	--	--	--	--	--	--	--
1.999	0	1.999	1E-4	1.999	0	1.999	0	--	--	--	--	--	--	--	--
[truncated: 8,000 more rows]
