# Supplementary material for: Equivalence and its invalidation between non-Markovian and Markovian spreading dynamics on complex networks
Source: Nat Commun. 2019 Aug 23;10:3748. doi: 10.1038/s41467-019-11763-z (PMC6707263; doi:10.1038/s41467-019-11763-z)
Supplement: Supplementary file 3 — Source Data [file 41467_2019_11763_MOESM3_ESM.zip › data/Supplementary_Figure_5/sFig5_II_Scale-free_s.dat]

0	1.8229	0	1.6444	0	1.1897	0	0.5125	0	1.84393	0	1.61168	0	1.14972	0	0.465449
1E-3	1.7811	1E-3	1.6241	1E-3	1.184	1E-3	0.5115	0.01	1.59401	0.01	1.48642	0.01	1.11045	0.01	0.460791
0.002	1.757	0.002	1.6088	0.002	1.1794	0.002	0.5107	0.02	1.39683	0.02	1.37896	0.02	1.07424	0.02	0.456273
0.003	1.7349	0.003	1.5982	0.003	1.1758	0.003	0.5103	0.03	1.23301	0.03	1.28385	0.03	1.04046	0.03	0.451884
0.004	1.7096	0.004	1.5849	0.004	1.1709	0.004	0.5106	0.04	1.09392	0.04	1.19836	0.04	1.00869	0.04	0.447614
0.005	1.6843	0.005	1.5704	0.005	1.166	0.005	0.5098	0.05	0.974284	0.05	1.1208	0.05	0.978635	0.05	0.443454
0.006	1.6629	0.006	1.5586	0.006	1.1629	0.006	0.5084	0.06	0.870436	0.06	1.04997	0.06	0.950095	0.06	0.439396
0.007	1.641	0.007	1.5455	0.007	1.1592	0.007	0.5075	0.07	0.779676	0.07	0.984979	0.07	0.922903	0.07	0.435433
0.008	1.6179	0.008	1.5318	0.008	1.1555	0.008	0.5069	0.08	0.699921	0.08	0.925121	0.08	0.896927	0.08	0.43156
0.009	1.5963	0.009	1.5195	0.009	1.1512	0.009	0.5059	0.09	0.629526	0.09	0.869819	0.09	0.872062	0.09	0.42777
0.01	1.5783	0.01	1.5106	0.01	1.1482	0.01	0.5054	0.1	0.56716	0.1	0.818594	0.1	0.848219	0.1	0.424059
0.011	1.558	0.011	1.4973	0.011	1.1447	0.011	0.5048	0.11	0.511732	0.11	0.771041	0.11	0.825321	0.11	0.420423
0.012	1.537	0.012	1.4838	0.012	1.1419	0.012	0.5042	0.12	0.462336	0.12	0.72681	0.12	0.803304	0.12	0.416856
0.013	1.5156	0.013	1.4727	0.013	1.138	0.013	0.504	0.13	0.41821	0.13	0.6856	0.13	0.78211	0.13	0.413357
0.014	1.4969	0.014	1.4627	0.014	1.1346	0.014	0.5037	0.14	0.378707	0.14	0.647145	0.14	0.761687	0.14	0.409922
0.015	1.48	0.015	1.4521	0.015	1.1311	0.015	0.5038	0.15	0.343277	0.15	0.611212	0.15	0.741991	0.15	0.406547
0.016	1.4658	0.016	1.4429	0.016	1.1268	0.016	0.5031	0.16	0.311446	0.16	0.577595	0.16	0.722981	0.16	0.40323
0.017	1.4478	0.017	1.433	0.017	1.1237	0.017	0.5027	0.17	0.282804	0.17	0.546109	0.17	0.70462	0.17	0.399968
0.018	1.4324	0.018	1.4235	0.018	1.1213	0.018	0.5026	0.18	0.256997	0.18	0.516588	0.18	0.686874	0.18	0.39676
0.019	1.4151	0.019	1.4123	0.019	1.1172	0.019	0.5022	0.19	0.233714	0.19	0.488885	0.19	0.669712	0.19	0.393602
0.02	1.4016	0.02	1.4026	0.02	1.1128	0.02	0.5018	0.2	0.212683	0.2	0.462864	0.2	0.653105	0.2	0.390494
0.021	1.3867	0.021	1.3908	0.021	1.1083	0.021	0.501	0.21	0.193667	0.21	0.438404	0.21	0.637029	0.21	0.387433
0.022	1.3697	0.022	1.3812	0.022	1.1046	0.022	0.5002	0.22	0.176456	0.22	0.415393	0.22	0.621457	0.22	0.384418
0.023	1.356	0.023	1.3702	0.023	1.1014	0.023	0.4999	0.23	0.160863	0.23	0.393731	0.23	0.606368	0.23	0.381446
0.024	1.3411	0.024	1.359	0.024	1.0981	0.024	0.4997	0.24	0.146725	0.24	0.373326	0.24	0.59174	0.24	0.378517
0.025	1.3267	0.025	1.3505	0.025	1.0946	0.025	0.4988	0.25	0.133896	0.25	0.354092	0.25	0.577555	0.25	0.375629
0.026	1.312	0.026	1.3391	0.026	1.0911	0.026	0.4989	0.26	0.122245	0.26	0.335953	0.26	0.563793	0.26	0.372781
0.027	1.2987	0.027	1.3296	0.027	1.0891	0.027	0.4984	0.27	0.111657	0.27	0.318836	0.27	0.550436	0.27	0.369972
0.028	1.2862	0.028	1.3207	0.028	1.0846	0.028	0.4982	0.28	0.102029	0.28	0.302676	0.28	0.53747	0.28	0.3672
0.029	1.2724	0.029	1.3116	0.029	1.0815	0.029	0.4983	0.29	0.0932685	0.29	0.287412	0.29	0.524878	0.29	0.364464
0.03	1.256	0.03	1.3044	0.03	1.0793	0.03	0.4977	0.3	0.0852923	0.3	0.272987	0.3	0.512646	0.3	0.361764
0.031	1.2434	0.031	1.2958	0.031	1.0758	0.031	0.4974	0.31	0.0780264	0.31	0.25935	0.31	0.50076	0.31	0.359098
0.032	1.231	0.032	1.2889	0.032	1.072	0.032	0.4971	0.32	0.0714041	0.32	0.246452	0.32	0.489208	0.32	0.356465
0.033	1.217	0.033	1.2807	0.033	1.069	0.033	0.4964	0.33	0.0653653	0.33	0.234248	0.33	0.477977	0.33	0.353865
0.034	1.2036	0.034	1.2715	0.034	1.0649	0.034	0.495	0.34	0.059856	0.34	0.222697	0.34	0.467055	0.34	0.351297
0.035	1.1914	0.035	1.2611	0.035	1.0604	0.035	0.4941	0.35	0.0548276	0.35	0.21176	0.35	0.456431	0.35	0.348759
0.036	1.1792	0.036	1.2531	0.036	1.0567	0.036	0.4936	0.36	0.0502362	0.36	0.201401	0.36	0.446096	0.36	0.346252
0.037	1.1677	0.037	1.2434	0.037	1.0522	0.037	0.4927	0.37	0.0460419	0.37	0.191585	0.37	0.436038	0.37	0.343775
0.038	1.1551	0.038	1.2345	0.038	1.0485	0.038	0.4919	0.38	0.0422091	0.38	0.182282	0.38	0.426249	0.38	0.341326
0.039	1.146	0.039	1.2257	0.039	1.0444	0.039	0.4915	0.39	0.0387052	0.39	0.173462	0.39	0.416718	0.39	0.338905
0.04	1.1329	0.04	1.2184	0.04	1.0395	0.04	0.4907	0.4	0.035501	0.4	0.165098	0.4	0.407439	0.4	0.336511
0.041	1.121	0.041	1.2086	0.041	1.0372	0.041	0.4905	0.41	0.0325697	0.41	0.157164	0.41	0.398402	0.41	0.334145
0.042	1.1094	0.042	1.2005	0.042	1.0332	0.042	0.4899	0.42	0.0298872	0.42	0.149635	0.42	0.389599	0.42	0.331805
0.043	1.0991	0.043	1.1925	0.043	1.0306	0.043	0.4902	0.43	0.0274317	0.43	0.14249	0.43	0.381023	0.43	0.32949
0.044	1.0895	0.044	1.1839	0.044	1.0264	0.044	0.4904	0.44	0.0251833	0.44	0.135706	0.44	0.372666	0.44	0.327201
0.045	1.0788	0.045	1.1763	0.045	1.0235	0.045	0.4891	0.45	0.0231239	0.45	0.129265	0.45	0.364522	0.45	0.324936
0.046	1.0684	0.046	1.168	0.046	1.0214	0.046	0.4887	0.46	0.0212372	0.46	0.123147	0.46	0.356584	0.46	0.322696
0.047	1.0578	0.047	1.1595	0.047	1.0172	0.047	0.4875	0.47	0.0195081	0.47	0.117335	0.47	0.348845	0.47	0.320479
0.048	1.0486	0.048	1.1521	0.048	1.0139	0.048	0.4866	0.48	0.0179231	0.48	0.111813	0.48	0.3413	0.48	0.318286
0.049	1.0385	0.049	1.1459	0.049	1.0112	0.049	0.4857	0.49	0.0164698	0.49	0.106565	0.49	0.333942	0.49	0.316115
0.05	1.0286	0.05	1.1359	0.05	1.0082	0.05	0.4853	0.5	0.015137	0.5	0.101576	0.5	0.326767	0.5	0.313967
0.051	1.0205	0.051	1.1282	0.051	1.0045	0.051	0.4843	0.51	0.0139144	0.51	0.0968329	0.51	0.319767	0.51	0.311841
0.052	1.0118	0.052	1.1191	0.052	1.0008	0.052	0.4841	0.52	0.0127926	0.52	0.0923224	0.52	0.312939	0.52	0.309736
0.053	1.0029	0.053	1.1139	0.053	0.998	0.053	0.4838	0.53	0.0117631	0.53	0.0880325	0.53	0.306277	0.53	0.307652
0.054	0.9931	0.054	1.1054	0.054	0.9949	0.054	0.4832	0.54	0.0108181	0.54	0.0839516	0.54	0.299776	0.54	0.30559
0.055	0.9828	0.055	1.098	0.055	0.9912	0.055	0.4828	0.55	0.00995056	0.55	0.0800688	0.55	0.293432	0.55	0.303547
0.056	0.9702	0.056	1.0915	0.056	0.9888	0.056	0.4827	0.56	0.00915387	0.56	0.076374	0.56	0.28724	0.56	0.301525
0.057	0.9612	0.057	1.0858	0.057	0.9858	0.057	0.4819	0.57	0.00842215	0.57	0.0728575	0.57	0.281195	0.57	0.299523
0.058	0.952	0.058	1.0803	0.058	0.9838	0.058	0.4817	0.58	0.00774998	0.58	0.0695102	0.58	0.275295	0.58	0.29754
0.059	0.9411	0.059	1.0718	0.059	0.9817	0.059	0.4808	0.59	0.00713241	0.59	0.0663234	0.59	0.269534	0.59	0.295576
0.06	0.9318	0.06	1.0638	0.06	0.9794	0.06	0.4796	0.6	0.00656489	0.6	0.063289	0.6	0.263908	0.6	0.293631
0.061	0.9224	0.061	1.0571	0.061	0.9771	0.061	0.479	0.61	0.00604329	0.61	0.0603993	0.61	0.258415	0.61	0.291705
0.062	0.9131	0.062	1.0496	0.062	0.9747	0.062	0.4782	0.62	0.00556381	0.62	0.057647	0.62	0.253049	0.62	0.289796
0.063	0.9035	0.063	1.0445	0.063	0.9709	0.063	0.4781	0.63	0.00512298	0.63	0.0550252	0.63	0.247809	0.63	0.287906
0.064	0.8942	0.064	1.0379	0.064	0.9671	0.064	0.4775	0.64	0.00471763	0.64	0.0525274	0.64	0.24269	0.64	0.286033
0.065	0.8866	0.065	1.0326	0.065	0.9637	0.065	0.4781	0.65	0.00434484	0.65	0.0501475	0.65	0.237689	0.65	0.284178
0.066	0.8791	0.066	1.0262	0.066	0.9609	0.066	0.4781	0.66	0.00400195	0.66	0.0478795	0.66	0.232803	0.66	0.28234
0.067	0.8694	0.067	1.0204	0.067	0.9582	0.067	0.4775	0.67	0.00368651	0.67	0.045718	0.67	0.228029	0.67	0.280518
0.068	0.863	0.068	1.0134	0.068	0.9552	0.068	0.4775	0.68	0.00339629	0.68	0.0436577	0.68	0.223363	0.68	0.278714
0.069	0.8549	0.069	1.0064	0.069	0.9518	0.069	0.4783	0.69	0.00312924	0.69	0.0416936	0.69	0.218804	0.69	0.276925
0.07	0.8469	0.07	0.9999	0.07	0.9485	0.07	0.4775	0.7	0.00288348	0.7	0.039821	0.7	0.214348	0.7	0.275153
0.071	0.8387	0.071	0.9933	0.071	0.946	0.071	0.4768	0.71	0.00265728	0.71	0.0380356	0.71	0.209992	0.71	0.273396
0.072	0.8329	0.072	0.9878	0.072	0.9435	0.072	0.4764	0.72	0.00244905	0.72	0.0363329	0.72	0.205735	0.72	0.271656
0.073	0.8246	0.073	0.9805	0.073	0.9401	0.073	0.4763	0.73	0.00225735	0.73	0.0347091	0.73	0.201573	0.73	0.26993
0.074	0.8178	0.074	0.9743	0.074	0.9384	0.074	0.4759	0.74	0.00208084	0.74	0.0331603	0.74	0.197503	0.74	0.26822
0.075	0.8122	0.075	0.9701	0.075	0.9363	0.075	0.4753	0.75	0.00191831	0.75	0.0316829	0.75	0.193525	0.75	0.266525
0.076	0.805	0.076	0.9641	0.076	0.934	0.076	0.4744	0.76	0.00176862	0.76	0.0302734	0.76	0.189634	0.76	0.264845
0.077	0.7986	0.077	0.9585	0.077	0.9303	0.077	0.4745	0.77	0.00163075	0.77	0.0289287	0.77	0.18583	0.77	0.263179
0.078	0.7923	0.078	0.9525	0.078	0.927	0.078	0.4737	0.78	0.00150376	0.78	0.0276455	0.78	0.18211	0.78	0.261528
0.079	0.7854	0.079	0.9464	0.079	0.9241	0.079	0.4734	0.79	0.00138676	0.79	0.0264211	0.79	0.178471	0.79	0.259891
0.08	0.7792	0.08	0.9396	0.08	0.9223	0.08	0.4731	0.8	0.00127897	0.8	0.0252525	0.8	0.174912	0.8	0.258268
0.081	0.7724	0.081	0.9336	0.081	0.9206	0.081	0.4726	0.81	0.00117965	0.81	0.0241372	0.81	0.171431	0.81	0.256659
0.082	0.7647	0.082	0.9285	0.082	0.9187	0.082	0.4725	0.82	0.00108812	0.82	0.0230725	0.82	0.168026	0.82	0.255063
0.083	0.7576	0.083	0.9228	0.083	0.9152	0.083	0.472	0.83	0.00100377	0.83	0.0220562	0.83	0.164695	0.83	0.253481
0.084	0.7514	0.084	0.9182	0.084	0.9125	0.084	0.4717	0.84	9.26029E-4	0.84	0.021086	0.84	0.161436	0.84	0.251913
0.085	0.7438	0.085	0.9114	0.085	0.9099	0.085	0.4717	0.85	8.54367E-4	0.85	0.0201597	0.85	0.158247	0.85	0.250357
0.086	0.7382	0.086	0.9055	0.086	0.9073	0.086	0.471	0.86	7.88306E-4	0.86	0.0192751	0.86	0.155127	0.86	0.248815
0.087	0.7313	0.087	0.8997	0.087	0.9052	0.087	0.4708	0.87	7.27402E-4	0.87	0.0184305	0.87	0.152074	0.87	0.247285
0.088	0.7253	0.088	0.8938	0.088	0.9023	0.088	0.47	0.88	6.71248E-4	0.88	0.0176239	0.88	0.149086	0.88	0.245768
0.089	0.7211	0.089	0.8869	0.089	0.899	0.089	0.4694	0.89	6.1947E-4	0.89	0.0168535	0.89	0.146162	0.89	0.244263
0.09	0.7141	0.09	0.8809	0.09	0.8971	0.09	0.4687	0.9	5.71722E-4	0.9	0.0161177	0.9	0.143301	0.9	0.242771
0.091	0.7069	0.091	0.8759	0.091	0.8944	0.091	0.4686	0.91	5.27688E-4	0.91	0.0154148	0.91	0.1405	0.91	0.241291
0.092	0.7003	0.092	0.8711	0.092	0.8921	0.092	0.4678	0.92	4.87076E-4	0.92	0.0147434	0.92	0.137759	0.92	0.239823
0.093	0.6936	0.093	0.8658	0.093	0.8899	0.093	0.4668	0.93	4.49616E-4	0.93	0.014102	0.93	0.135076	0.93	0.238367
0.094	0.6891	0.094	0.862	0.094	0.8876	0.094	0.4664	0.94	4.15062E-4	0.94	0.0134891	0.94	0.132449	0.94	0.236923
0.095	0.6834	0.095	0.8573	0.095	0.8846	0.095	0.4657	0.95	3.83186E-4	0.95	0.0129036	0.95	0.129878	0.95	0.23549
0.096	0.6769	0.096	0.8524	0.096	0.8818	0.096	0.4648	0.96	3.53778E-4	0.96	0.0123441	0.96	0.127361	0.96	0.234069
0.097	0.6693	0.097	0.8473	0.097	0.879	0.097	0.4642	0.97	3.26645E-4	0.97	0.0118094	0.97	0.124896	0.97	0.232659
0.098	0.6637	0.098	0.8419	0.098	0.8769	0.098	0.4638	0.98	3.0161E-4	0.98	0.0112985	0.98	0.122483	0.98	0.231261
0.099	0.6558	0.099	0.8356	0.099	0.8741	0.099	0.4632	0.99	2.78508E-4	0.99	0.0108101	0.99	0.120121	0.99	0.229873
0.1	0.6489	0.1	0.8286	0.1	0.8713	0.1	0.4624	1	2.5719E-4	1	0.0103434	1	0.117807	1	0.228497
0.101	0.6433	0.101	0.8237	0.101	0.8691	0.101	0.4623	1.01	2.37516E-4	1.01	0.00989726	1.01	0.115542	1.01	0.227131
0.102	0.6388	0.102	0.8178	0.102	0.867	0.102	0.4615	1.02	2.19358E-4	1.02	0.00947081	1.02	0.113323	1.02	0.225776
0.103	0.6332	0.103	0.8126	0.103	0.8656	0.103	0.4607	1.03	2.02598E-4	1.03	0.00906314	1.03	0.11115	1.03	0.224432
0.104	0.627	0.104	0.8083	0.104	0.8632	0.104	0.4601	1.04	1.87128E-4	1.04	0.0086734	1.04	0.109022	1.04	0.223098
0.105	0.6216	0.105	0.8044	0.105	0.8619	0.105	0.4598	1.05	1.72848E-4	1.05	0.00830078	1.05	0.106938	1.05	0.221774
0.106	0.6168	0.106	0.8007	0.106	0.8603	0.106	0.4591	1.06	1.59665E-4	1.06	0.00794452	1.06	0.104897	1.06	0.220461
0.107	0.6115	0.107	0.7954	0.107	0.8586	0.107	0.4581	1.07	1.47494E-4	1.07	0.00760387	1.07	0.102897	1.07	0.219158
0.108	0.6062	0.108	0.7911	0.108	0.8554	0.108	0.4579	1.08	1.36257E-4	1.08	0.00727813	1.08	0.100939	1.08	0.217865
0.109	0.6002	0.109	0.7871	0.109	0.8525	0.109	0.4574	1.09	1.25882E-4	1.09	0.00696663	1.09	0.0990203	1.09	0.216582
0.11	0.5939	0.11	0.7822	0.11	0.8506	0.11	0.4569	1.1	1.16303E-4	1.1	0.00666874	1.1	0.0971409	1.1	0.215308
0.111	0.588	0.111	0.7772	0.111	0.8479	0.111	0.4564	1.11	1.07457E-4	1.11	0.00638385	1.11	0.0952996	1.11	0.214045
0.112	0.5834	0.112	0.7736	0.112	0.8457	0.112	0.4559	1.12	9.92875E-5	1.12	0.00611136	1.12	0.0934957	1.12	0.21279
0.113	0.5772	0.113	0.7689	0.113	0.8435	0.113	0.4559	1.13	9.17434E-5	1.13	0.00585074	1.13	0.0917283	1.13	0.211546
0.114	0.5725	0.114	0.765	0.114	0.8409	0.114	0.4551	1.14	8.4776E-5	1.14	0.00560145	1.14	0.0899966	1.14	0.210311
0.115	0.5674	0.115	0.7604	0.115	0.8373	0.115	0.4545	1.15	7.83409E-5	1.15	0.00536298	1.15	0.0882999	1.15	0.209085
0.116	0.5616	0.116	0.7555	0.116	0.8347	0.116	0.4546	1.16	7.23972E-5	1.16	0.00513486	1.16	0.0866374	1.16	0.207868
0.117	0.5564	0.117	0.7509	0.117	0.8315	0.117	0.4539	1.17	6.69071E-5	1.17	0.00491663	1.17	0.0850083	1.17	0.20666
0.118	0.551	0.118	0.7453	0.118	0.8299	0.118	0.4533	1.18	6.18357E-5	1.18	0.00470784	1.18	0.0834119	1.18	0.205462
0.119	0.5458	0.119	0.7392	0.119	0.8277	0.119	0.4532	1.19	5.71509E-5	1.19	0.00450809	1.19	0.0818475	1.19	0.204272
0.12	0.5418	0.12	0.7341	0.12	0.8258	0.12	0.4527	1.2	5.2823E-5	1.2	0.00431696	1.2	0.0803143	1.2	0.203091
0.121	0.5383	0.121	0.7306	0.121	0.8237	0.121	0.4521	1.21	4.88247E-5	1.21	0.00413409	1.21	0.0788117	1.21	0.201919
0.122	0.5338	0.122	0.7248	0.122	0.8211	0.122	0.4513	1.22	4.51306E-5	1.22	0.00395909	1.22	0.0773391	1.22	0.200756
0.123	0.5292	0.123	0.719	0.123	0.8183	0.123	0.4512	1.23	4.17175E-5	1.23	0.00379164	1.23	0.0758958	1.23	0.199601
0.124	0.5256	0.124	0.7141	0.124	0.8168	0.124	0.4507	1.24	3.85639E-5	1.24	0.00363139	1.24	0.0744811	1.24	0.198454
0.125	0.5208	0.125	0.7102	0.125	0.8153	0.125	0.4502	1.25	3.565E-5	1.25	0.00347804	1.25	0.0730945	1.25	0.197316
0.126	0.5168	0.126	0.7072	0.126	0.8127	0.126	0.4495	1.26	3.29573E-5	1.26	0.00333127	1.26	0.0717353	1.26	0.196187
0.127	0.5126	0.127	0.7032	0.127	0.8094	0.127	0.4499	1.27	3.04691E-5	1.27	0.0031908	1.27	0.070403	1.27	0.195065
0.128	0.5083	0.128	0.697	0.128	0.8076	0.128	0.449	1.28	2.81696E-5	1.28	0.00305635	1.28	0.069097	1.28	0.193952
0.129	0.5045	0.129	0.6934	0.129	0.8066	0.129	0.4484	1.29	2.60445E-5	1.29	0.00292766	1.29	0.0678167	1.29	0.192846
0.13	0.5003	0.13	0.6897	0.13	0.8046	0.13	0.4483	1.3	2.40806E-5	1.3	0.00280448	1.3	0.0665615	1.3	0.191749
0.131	0.4964	0.131	0.6852	0.131	0.8026	0.131	0.4473	1.31	2.22654E-5	1.31	0.00268656	1.31	0.065331	1.31	0.190659
0.132	0.4924	0.132	0.6822	0.132	0.7998	0.132	0.4469	1.32	2.05877E-5	1.32	0.00257368	1.32	0.0641247	1.32	0.189578
0.133	0.4883	0.133	0.6794	0.133	0.7975	0.133	0.4461	1.33	1.9037E-5	1.33	0.00246562	1.33	0.0629419	1.33	0.188504
0.134	0.4845	0.134	0.6765	0.134	0.7964	0.134	0.4458	1.34	1.76036E-5	1.34	0.00236217	1.34	0.0617822	1.34	0.187438
0.135	0.4798	0.135	0.6726	0.135	0.7934	0.135	0.4453	1.35	1.62786E-5	1.35	0.00226313	1.35	0.0606452	1.35	0.186379
0.136	0.4757	0.136	0.6671	0.136	0.7903	0.136	0.4451	1.36	1.50538E-5	1.36	0.00216831	1.36	0.0595303	1.36	0.185328
0.137	0.4717	0.137	0.6638	0.137	0.7886	0.137	0.4446	1.37	1.39216E-5	1.37	0.00207751	1.37	0.0584371	1.37	0.184284
0.138	0.4682	0.138	0.6603	0.138	0.7863	0.138	0.4444	1.38	1.28749E-5	1.38	0.00199058	1.38	0.0573652	1.38	0.183248
0.139	0.4646	0.139	0.6569	0.139	0.784	0.139	0.4439	1.39	1.19072E-5	1.39	0.00190734	1.39	0.056314	1.39	0.182219
0.14	0.4599	0.14	0.6528	0.14	0.7826	0.14	0.4433	1.4	1.10126E-5	1.4	0.00182763	1.4	0.0552832	1.4	0.181197
0.141	0.456	0.141	0.6494	0.141	0.7807	0.141	0.4427	1.41	1.01854E-5	1.41	0.00175131	1.41	0.0542723	1.41	0.180182
0.142	0.4523	0.142	0.646	0.142	0.7786	0.142	0.4426	1.42	9.42067E-6	1.42	0.00167822	1.42	0.053281	1.42	0.179175
0.143	0.4492	0.143	0.6432	0.143	0.7759	0.143	0.4427	1.43	8.71356E-6	1.43	0.00160822	1.43	0.0523087	1.43	0.178174
0.144	0.4456	0.144	0.64	0.144	0.7736	0.144	0.4423	1.44	8.05974E-6	1.44	0.00154118	1.44	0.0513552	1.44	0.177181
0.145	0.4408	0.145	0.6363	0.145	0.7711	0.145	0.4413	1.45	7.45517E-6	1.45	0.00147698	1.45	0.0504201	1.45	0.176194
0.146	0.4377	0.146	0.6323	0.146	0.7691	0.146	0.4413	1.46	6.89613E-6	1.46	0.00141549	1.46	0.0495028	1.46	0.175215
0.147	0.4338	0.147	0.63	0.147	0.7672	0.147	0.4406	1.47	6.37917E-6	1.47	0.00135659	1.47	0.0486032	1.47	0.174242
0.148	0.4314	0.148	0.6277	0.148	0.765	0.148	0.4407	1.48	5.90111E-6	1.48	0.00130018	1.48	0.0477208	1.48	0.173276
0.149	0.4287	0.149	0.6239	0.149	0.7635	0.149	0.4407	1.49	5.45901E-6	1.49	0.00124615	1.49	0.0468553	1.49	0.172316
0.15	0.425	0.15	0.6213	0.15	0.7614	0.15	0.4396	1.5	5.05015E-6	1.5	0.00119439	1.5	0.0460064	1.5	0.171363
0.151	0.4217	0.151	0.6193	0.151	0.7602	0.151	0.4393	1.51	4.67203E-6	1.51	0.00114482	1.51	0.0451736	1.51	0.170417
0.152	0.4199	0.152	0.6166	0.152	0.7581	0.152	0.4388	1.52	4.32232E-6	1.52	0.00109732	1.52	0.0443567	1.52	0.169477
0.153	0.4152	0.153	0.6115	0.153	0.7561	0.153	0.4384	1.53	3.99888E-6	1.53	0.00105183	1.53	0.0435553	1.53	0.168543
0.154	0.4126	0.154	0.6082	0.154	0.7535	0.154	0.4375	1.54	3.69973E-6	1.54	0.00100824	1.54	0.0427692	1.54	0.167616
0.155	0.4081	0.155	0.6041	0.155	0.7522	0.155	0.4372	1.55	3.42303E-6	1.55	9.66486E-4	1.55	0.041998	1.55	0.166695
0.156	0.4049	0.156	0.6018	0.156	0.7506	0.156	0.4359	1.56	3.1671E-6	1.56	9.26482E-4	1.56	0.0412414	1.56	0.165781
0.157	0.4017	0.157	0.5987	0.157	0.7484	0.157	0.4355	1.57	2.93037E-6	1.57	8.88155E-4	1.57	0.0404991	1.57	0.164872
0.158	0.3973	0.158	0.5947	0.158	0.7461	0.158	0.4346	1.58	2.7114E-6	1.58	8.51433E-4	1.58	0.0397709	1.58	0.16397
0.159	0.3938	0.159	0.5933	0.159	0.7442	0.159	0.4339	1.59	2.50884E-6	1.59	8.16249E-4	1.59	0.0390564	1.59	0.163074
0.16	0.3914	0.16	0.5896	0.16	0.7421	0.16	0.4338	1.6	2.32146E-6	1.6	7.82537E-4	1.6	0.0383554	1.6	0.162184
0.161	0.3885	0.161	0.5862	0.161	0.7391	0.161	0.4334	1.61	2.14813E-6	1.61	7.50234E-4	1.61	0.0376676	1.61	0.161299
0.162	0.3852	0.162	0.5822	0.162	0.7374	0.162	0.4332	1.62	1.98777E-6	1.62	7.19281E-4	1.62	0.0369927	1.62	0.160421
0.163	0.3819	0.163	0.5777	0.163	0.7352	0.163	0.4325	1.63	1.83943E-6	1.63	6.89621E-4	1.63	0.0363306	1.63	0.159549
0.164	0.3789	0.164	0.5747	0.164	0.7328	0.164	0.4319	1.64	1.70219E-6	1.64	6.61199E-4	1.64	0.0356808	1.64	0.158682
0.165	0.3754	0.165	0.5719	0.165	0.7308	0.165	0.432	1.65	1.57522E-6	1.65	6.33962E-4	1.65	0.0350433	1.65	0.157822
0.166	0.3737	0.166	0.569	0.166	0.7293	0.166	0.4309	1.66	1.45775E-6	1.66	6.0786E-4	1.66	0.0344177	1.66	0.156966
0.167	0.3706	0.167	0.5663	0.167	0.7271	0.167	0.43	1.67	1.34907E-6	1.67	5.82846E-4	1.67	0.0338038	1.67	0.156117
0.168	0.3669	0.168	0.5634	0.168	0.7259	0.168	0.4301	1.68	1.24851E-6	1.68	5.58873E-4	1.68	0.0332014	1.68	0.155273
0.169	0.3639	0.169	0.5587	0.169	0.724	0.169	0.4301	1.69	1.15547E-6	1.69	5.35897E-4	1.69	0.0326102	1.69	0.154435
0.17	0.3609	0.17	0.5563	0.17	0.7216	0.17	0.4293	1.7	1.06939E-6	1.7	5.13877E-4	1.7	0.03203	1.7	0.153603
0.171	0.3578	0.171	0.552	0.171	0.7189	0.171	0.4285	1.71	9.89736E-7	1.71	4.92772E-4	1.71	0.0314607	1.71	0.152775
0.172	0.3561	0.172	0.5489	0.172	0.7171	0.172	0.4279	1.72	9.16033E-7	1.72	4.72543E-4	1.72	0.0309019	1.72	0.151954
0.173	0.3536	0.173	0.5459	0.173	0.7148	0.173	0.4276	1.73	8.47834E-7	1.73	4.53155E-4	1.73	0.0303535	1.73	0.151137
0.174	0.3518	0.174	0.5425	0.174	0.7132	0.174	0.4265	1.74	7.84727E-7	1.74	4.3457E-4	1.74	0.0298153	1.74	0.150326
0.175	0.3493	0.175	0.5396	0.175	0.7114	0.175	0.4267	1.75	7.2633E-7	1.75	4.16757E-4	1.75	0.0292871	1.75	0.149521
0.176	0.3464	0.176	0.536	0.176	0.7096	0.176	0.426	1.76	6.7229E-7	1.76	3.99681E-4	1.76	0.0287687	1.76	0.14872
0.177	0.3445	0.177	0.5325	0.177	0.7076	0.177	0.4255	1.77	6.22282E-7	1.77	3.83313E-4	1.77	0.0282599	1.77	0.147925
0.178	0.3429	0.178	0.5301	0.178	0.7057	0.178	0.4248	1.78	5.76004E-7	1.78	3.67622E-4	1.78	0.0277604	1.78	0.147135
0.179	0.3401	0.179	0.5268	0.179	0.7044	0.179	0.4234	1.79	5.33176E-7	1.79	3.5258E-4	1.79	0.0272702	1.79	0.14635
0.18	0.3371	0.18	0.5239	0.18	0.7024	0.18	0.4227	1.8	4.93541E-7	1.8	3.38161E-4	1.8	0.0267891	1.8	0.14557
0.181	0.3349	0.181	0.5207	0.181	0.701	0.181	0.4218	1.81	4.5686E-7	1.81	3.24337E-4	1.81	0.0263168	1.81	0.144795
0.182	0.3315	0.182	0.5179	0.182	0.698	0.182	0.4217	1.82	4.22913E-7	1.82	3.11085E-4	1.82	0.0258532	1.82	0.144026
0.183	0.3287	0.183	0.5154	0.183	0.6956	0.183	0.4212	1.83	3.91494E-7	1.83	2.98379E-4	1.83	0.0253981	1.83	0.143261
0.184	0.3255	0.184	0.5128	0.184	0.6935	0.184	0.4207	1.84	3.62415E-7	1.84	2.86198E-4	1.84	0.0249514	1.84	0.142501
0.185	0.3227	0.185	0.5107	0.185	0.6917	0.185	0.4205	1.85	3.35502E-7	1.85	2.74519E-4	1.85	0.0245129	1.85	0.141746
0.186	0.3195	0.186	0.5087	0.186	0.6896	0.186	0.4201	1.86	3.10592E-7	1.86	2.63322E-4	1.86	0.0240824	1.86	0.140996
0.187	0.3173	0.187	0.5054	0.187	0.6885	0.187	0.4198	1.87	2.87536E-7	1.87	2.52586E-4	1.87	0.0236598	1.87	0.14025
0.188	0.315	0.188	0.5025	0.188	0.6868	0.188	0.4192	1.88	2.66195E-7	1.88	2.42292E-4	1.88	0.0232449	1.88	0.139509
0.189	0.3131	0.189	0.5001	0.189	0.685	0.189	0.4188	1.89	2.46443E-7	1.89	2.32421E-4	1.89	0.0228377	1.89	0.138774
0.19	0.3106	0.19	0.4985	0.19	0.6836	0.19	0.4182	1.9	2.28159E-7	1.9	2.22957E-4	1.9	0.0224378	1.9	0.138042
0.191	0.3079	0.191	0.4951	0.191	0.6819	0.191	0.4185	1.91	2.11235E-7	1.91	2.13882E-4	1.91	0.0220453	1.91	0.137316
0.192	0.3057	0.192	0.4918	0.192	0.6793	0.192	0.4185	1.92	1.9557E-7	1.92	2.0518E-4	1.92	0.0216599	1.92	0.136594
0.193	0.3035	0.193	0.4886	0.193	0.6778	0.193	0.4179	1.93	1.81068E-7	1.93	1.96836E-4	1.93	0.0212816	1.93	0.135876
0.194	0.3008	0.194	0.4857	0.194	0.6754	0.194	0.4179	1.94	1.67645E-7	1.94	1.88834E-4	1.94	0.0209101	1.94	0.135163
0.195	0.299	0.195	0.4836	0.195	0.6739	0.195	0.4172	1.95	1.55219E-7	1.95	1.8116E-4	1.95	0.0205453	1.95	0.134455
0.196	0.2968	0.196	0.4819	0.196	0.6712	0.196	0.4166	1.96	1.43716E-7	1.96	1.73802E-4	1.96	0.0201872	1.96	0.133751
0.197	0.2941	0.197	0.4799	0.197	0.67	0.197	0.4157	1.97	1.33067E-7	1.97	1.66745E-4	1.97	0.0198356	1.97	0.133052
0.198	0.2914	0.198	0.4771	0.198	0.6682	0.198	0.4159	1.98	1.23209E-7	1.98	1.59977E-4	1.98	0.0194904	1.98	0.132356
0.199	0.2891	0.199	0.4748	0.199	0.6663	0.199	0.4155	1.99	1.14083E-7	1.99	1.53486E-4	1.99	0.0191514	1.99	0.131666
0.2	0.2873	0.2	0.4725	0.2	0.6649	0.2	0.4153	2	1.05635E-7	2	1.47262E-4	2	0.0188186	2	0.130979
0.201	0.2847	0.201	0.4702	0.201	0.6634	0.201	0.4151	2.01	9.7813E-8	2.01	1.41292E-4	2.01	0.0184918	2.01	0.130297
0.202	0.2824	0.202	0.4685	0.202	0.6624	0.202	0.4154	2.02	9.05718E-8	2.02	1.35566E-4	2.02	0.0181708	2.02	0.129619
0.203	0.28	0.203	0.466	0.203	0.6601	0.203	0.415	2.03	8.38677E-8	2.03	1.30074E-4	2.03	0.0178557	2.03	0.128946
0.204	0.278	0.204	0.4637	0.204	0.6587	0.204	0.4144	2.04	7.7661E-8	2.04	1.24807E-4	2.04	0.0175463	2.04	0.128276
0.205	0.2751	0.205	0.4609	0.205	0.6573	0.205	0.4137	2.05	7.19145E-8	2.05	1.19755E-4	2.05	0.0172424	2.05	0.127611
0.206	0.2735	0.206	0.4589	0.206	0.6554	0.206	0.4134	2.06	6.65941E-8	2.06	1.14909E-4	2.06	0.016944	2.06	0.12695
0.207	0.2716	0.207	0.4569	0.207	0.6545	0.207	0.4133	2.07	6.16681E-8	2.07	1.10261E-4	2.07	0.0166509	2.07	0.126293
0.208	0.2694	0.208	0.4544	0.208	0.6528	0.208	0.4136	2.08	5.71072E-8	2.08	1.05803E-4	2.08	0.0163632	2.08	0.12564
0.209	0.2676	0.209	0.4522	0.209	0.6512	0.209	0.4131	2.09	5.28843E-8	2.09	1.01527E-4	2.09	0.0160806	2.09	0.124991
0.21	0.2654	0.21	0.4494	0.21	0.6489	0.21	0.4134	2.1	4.89743E-8	2.1	9.74247E-5	2.1	0.015803	2.1	0.124346
0.211	0.2637	0.211	0.4475	0.211	0.6472	0.211	0.413	2.11	4.53539E-8	2.11	9.34898E-5	2.11	0.0155305	2.11	0.123705
0.212	0.2619	0.212	0.4453	0.212	0.6463	0.212	0.4126	2.12	4.20017E-8	2.12	8.97152E-5	2.12	0.0152628	2.12	0.123067
0.213	0.2599	0.213	0.4429	0.213	0.6448	0.213	0.4125	2.13	3.88977E-8	2.13	8.60942E-5	2.13	0.0149999	2.13	0.122434
0.214	0.2587	0.214	0.4406	0.214	0.6432	0.214	0.4117	2.14	3.60236E-8	2.14	8.26207E-5	2.14	0.0147417	2.14	0.121805
0.215	0.256	0.215	0.4387	0.215	0.6415	0.215	0.4107	2.15	3.33622E-8	2.15	7.92885E-5	2.15	0.0144881	2.15	0.12118
0.216	0.2543	0.216	0.4357	0.216	0.6401	0.216	0.4104	2.16	3.08978E-8	2.16	7.60917E-5	2.16	0.0142391	2.16	0.120558
0.217	0.2521	0.217	0.4328	0.217	0.6381	0.217	0.4092	2.17	2.86158E-8	2.17	7.3025E-5	2.17	0.0139945	2.17	0.11994
0.218	0.2495	0.218	0.4307	0.218	0.6367	0.218	0.4089	2.18	2.65026E-8	2.18	7.00828E-5	2.18	0.0137542	2.18	0.119326
0.219	0.2474	0.219	0.4288	0.219	0.6351	0.219	0.4086	2.19	2.45458E-8	2.19	6.72602E-5	2.19	0.0135182	2.19	0.118716
0.22	0.2456	0.22	0.4268	0.22	0.6331	0.22	0.4085	2.2	2.27337E-8	2.2	6.45521E-5	2.2	0.0132864	2.2	0.118109
0.221	0.2437	0.221	0.4244	0.221	0.6314	0.221	0.4083	2.21	2.10557E-8	2.21	6.1954E-5	2.21	0.0130588	2.21	0.117506
0.222	0.2423	0.222	0.4211	0.222	0.6288	0.222	0.4078	2.22	1.95017E-8	2.22	5.94613E-5	2.22	0.0128352	2.22	0.116907
0.223	0.24	0.223	0.4186	0.223	0.6273	0.223	0.4076	2.23	1.80626E-8	2.23	5.70697E-5	2.23	0.0126155	2.23	0.116311
0.224	0.2374	0.224	0.4162	0.224	0.6248	0.224	0.4077	2.24	1.67299E-8	2.24	5.4775E-5	2.24	0.0123998	2.24	0.115719
0.225	0.2363	0.225	0.4138	0.225	0.6234	0.225	0.4079	2.25	1.54957E-8	2.25	5.25733E-5	2.25	0.0121879	2.25	0.115131
0.226	0.2339	0.226	0.4112	0.226	0.6217	0.226	0.4069	2.26	1.43527E-8	2.26	5.04609E-5	2.26	0.0119797	2.26	0.114546
0.227	0.2319	0.227	0.4084	0.227	0.6187	0.227	0.4063	2.27	1.32942E-8	2.27	4.84339E-5	2.27	0.0117752	2.27	0.113964
0.228	0.2297	0.228	0.4062	0.228	0.6172	0.228	0.4063	2.28	1.23138E-8	2.28	4.6489E-5	2.28	0.0115743	2.28	0.113386
0.229	0.2286	0.229	0.4038	0.229	0.6146	0.229	0.4063	2.29	1.14059E-8	2.29	4.46228E-5	2.29	0.011377	2.29	0.112812
0.23	0.227	0.23	0.4011	0.23	0.6136	0.23	0.4063	2.3	1.0565E-8	2.3	4.28321E-5	2.3	0.0111832	2.3	0.112241
0.231	0.2252	0.231	0.3985	0.231	0.6124	0.231	0.4057	2.31	9.78625E-9	2.31	4.11139E-5	2.31	0.0109927	2.31	0.111673
0.232	0.2243	0.232	0.396	0.232	0.6095	0.232	0.4053	2.32	9.06498E-9	2.32	3.9465E-5	2.32	0.0108057	2.32	0.111109
0.233	0.2223	0.233	0.3941	0.233	0.608	0.233	0.4043	2.33	8.39695E-9	2.33	3.78828E-5	2.33	0.0106219	2.33	0.110548
0.234	0.2201	0.234	0.3931	0.234	0.6062	0.234	0.4037	2.34	7.77823E-9	2.34	3.63645E-5	2.34	0.0104414	2.34	0.10999
0.235	0.2188	0.235	0.3907	0.235	0.6052	0.235	0.4034	2.35	7.20518E-9	2.35	3.49075E-5	2.35	0.010264	2.35	0.109436
0.236	0.2171	0.236	0.3882	0.236	0.6035	0.236	0.4034	2.36	6.67441E-9	2.36	3.35093E-5	2.36	0.0100898	2.36	0.108885
0.237	0.2156	0.237	0.3862	0.237	0.6028	0.237	0.4019	2.37	6.18281E-9	2.37	3.21675E-5	2.37	0.00991857	2.37	0.108338
0.238	0.214	0.238	0.3838	0.238	0.6015	0.238	0.4012	2.38	5.72747E-9	2.38	3.08799E-5	2.38	0.00975039	2.38	0.107793
0.239	0.2124	0.239	0.3818	0.239	0.5988	0.239	0.4009	2.39	5.30572E-9	2.39	2.96441E-5	2.39	0.00958516	2.39	0.107252
0.24	0.2109	0.24	0.3783	0.24	0.5978	0.24	0.4	2.4	4.91507E-9	2.4	2.84582E-5	2.4	0.00942282	2.4	0.106714
0.241	0.2087	0.241	0.3765	0.241	0.5967	0.241	0.3995	2.41	4.55323E-9	2.41	2.73201E-5	2.41	0.00926333	2.41	0.106179
0.242	0.2075	0.242	0.3744	0.242	0.5955	0.242	0.3992	2.42	4.21807E-9	2.42	2.62278E-5	2.42	0.00910663	2.42	0.105648
0.243	0.2061	0.243	0.3718	0.243	0.594	0.243	0.3993	2.43	3.90762E-9	2.43	2.51794E-5	2.43	0.00895267	2.43	0.105119
0.244	0.2042	0.244	0.3707	0.244	0.5923	0.244	0.3992	2.44	3.62005E-9	2.44	2.41733E-5	2.44	0.0088014	2.44	0.104594
0.245	0.2028	0.245	0.3689	0.245	0.5909	0.245	0.3991	2.45	3.35368E-9	2.45	2.32077E-5	2.45	0.00865277	2.45	0.104071
0.246	0.2008	0.246	0.3674	0.246	0.5902	0.246	0.399	2.46	3.10694E-9	2.46	2.22809E-5	2.46	0.00850674	2.46	0.103552
0.247	0.1992	0.247	0.3656	0.247	0.588	0.247	0.3983	2.47	2.87837E-9	2.47	2.13914E-5	2.47	0.00836325	2.47	0.103036
0.248	0.1982	0.248	0.3638	0.248	0.5873	0.248	0.398	2.48	2.66665E-9	2.48	2.05376E-5	2.48	0.00822226	2.48	0.102523
0.249	0.1969	0.249	0.3627	0.249	0.5852	0.249	0.3979	2.49	2.47052E-9	2.49	1.97182E-5	2.49	0.00808373	2.49	0.102012
0.25	0.1963	0.25	0.36	0.25	0.5842	0.25	0.3972	2.5	2.28884E-9	2.5	1.89316E-5	2.5	0.00794761	2.5	0.101505
0.251	0.1954	0.251	0.3576	0.251	0.5834	0.251	0.3967	2.51	2.12054E-9	2.51	1.81767E-5	2.51	0.00781385	2.51	0.101001
0.252	0.1944	0.252	0.3559	0.252	0.582	0.252	0.3962	2.52	1.96464E-9	2.52	1.74521E-5	2.52	0.00768242	2.52	0.100499
0.253	0.1929	0.253	0.3551	0.253	0.5805	0.253	0.3957	2.53	1.82021E-9	2.53	1.67565E-5	2.53	0.00755328	2.53	0.100001
0.254	0.1914	0.254	0.3531	0.254	0.5803	0.254	0.3954	2.54	1.68641E-9	2.54	1.60889E-5	2.54	0.00742637	2.54	0.0995055
0.255	0.19	0.255	0.3508	0.255	0.5783	0.255	0.3948	2.55	1.56247E-9	2.55	1.5448E-5	2.55	0.00730167	2.55	0.0990129
0.256	0.1874	0.256	0.3501	0.256	0.5767	0.256	0.3943	2.56	1.44764E-9	2.56	1.48329E-5	2.56	0.00717912	2.56	0.0985231
0.257	0.1865	0.257	0.3482	0.257	0.5756	0.257	0.3943	2.57	1.34127E-9	2.57	1.42423E-5	2.57	0.0070587	2.57	0.0980361
0.258	0.1855	0.258	0.3462	0.258	0.5739	0.258	0.3945	2.58	1.24272E-9	2.58	1.36755E-5	2.58	0.00694037	2.58	0.0975519
0.259	0.1845	0.259	0.3437	0.259	0.573	0.259	0.3944	2.59	1.15143E-9	2.59	1.31314E-5	2.59	0.00682408	2.59	0.0970706
0.26	0.1828	0.26	0.3409	0.26	0.5709	0.26	0.3943	2.6	1.06685E-9	2.6	1.2609E-5	2.6	0.0067098	2.6	0.096592
0.261	0.1817	0.261	0.3396	0.261	0.5695	0.261	0.3942	2.61	9.88489E-10	2.61	1.21076E-5	2.61	0.0065975	2.61	0.0961161
0.262	0.1808	0.262	0.3382	0.262	0.5678	0.262	0.3942	2.62	9.15894E-10	2.62	1.16262E-5	2.62	0.00648713	2.62	0.095643
0.263	0.1788	0.263	0.3359	0.263	0.5664	0.263	0.3935	2.63	8.48638E-10	2.63	1.11641E-5	2.63	0.00637867	2.63	0.0951726
0.264	0.1771	0.264	0.3336	0.264	0.5646	0.264	0.3928	2.64	7.86327E-10	2.64	1.07205E-5	2.64	0.00627208	2.64	0.094705
0.265	0.1763	0.265	0.3314	0.265	0.5633	0.265	0.3923	2.65	7.28598E-10	2.65	1.02946E-5	2.65	0.00616733	2.65	0.09424
0.266	0.1756	0.266	0.3295	0.266	0.5616	0.266	0.3917	2.66	6.75112E-10	2.66	9.88579E-6	2.66	0.00606438	2.66	0.0937776
0.267	0.1739	0.267	0.326	0.267	0.5596	0.267	0.3913	2.67	6.25558E-10	2.67	9.49327E-6	2.67	0.0059632	2.67	0.0933179
0.268	0.1726	0.268	0.3245	0.268	0.5582	0.268	0.3905	2.68	5.79646E-10	2.68	9.11644E-6	2.68	0.00586376	2.68	0.0928609
0.269	0.171	0.269	0.3224	0.269	0.5566	0.269	0.39	2.69	5.37108E-10	2.69	8.75467E-6	2.69	0.00576603	2.69	0.0924064
0.27	0.1702	0.27	0.3215	0.27	0.5546	0.27	0.3894	2.7	4.97696E-10	2.7	8.40733E-6	2.7	0.00566998	2.7	0.0919545
0.271	0.1694	0.271	0.3197	0.271	0.5522	0.271	0.389	2.71	4.6118E-10	2.71	8.07387E-6	2.71	0.00557558	2.71	0.0915052
0.272	0.1688	0.272	0.3179	0.272	0.5508	0.272	0.3882	2.72	4.27346E-10	2.72	7.75371E-6	2.72	0.0054828	2.72	0.0910585
0.273	0.1671	0.273	0.3169	0.273	0.5499	0.273	0.3879	2.73	3.95998E-10	2.73	7.44632E-6	2.73	0.00539161	2.73	0.0906143
0.274	0.1652	0.274	0.3143	0.274	0.5489	0.274	0.3872	2.74	3.66952E-10	2.74	7.1512E-6	2.74	0.00530198	2.74	0.0901726
0.275	0.164	0.275	0.3128	0.275	0.5477	0.275	0.387	2.75	3.4004E-10	2.75	6.86784E-6	2.75	0.00521389	2.75	0.0897334
0.276	0.1626	0.276	0.3114	0.276	0.5457	0.276	0.3864	2.76	3.15103E-10	2.76	6.59578E-6	2.76	0.00512731	2.76	0.0892967
0.277	0.1613	0.277	0.3096	0.277	0.5448	0.277	0.3862	2.77	2.91998E-10	2.77	6.33456E-6	2.77	0.0050422	2.77	0.0888624
0.278	0.1604	0.278	0.3082	0.278	0.544	0.278	0.3862	2.78	2.70589E-10	2.78	6.08375E-6	2.78	0.00495855	2.78	0.0884307
0.279	0.1596	0.279	0.3063	0.279	0.5427	0.279	0.3863	2.79	2.50752E-10	2.79	5.84292E-6	2.79	0.00487633	2.79	0.0880013
0.28	0.159	0.28	0.3049	0.28	0.5412	0.28	0.386	2.8	2.32371E-10	2.8	5.61169E-6	2.8	0.00479552	2.8	0.0875744
0.281	0.1579	0.281	0.3033	0.281	0.5393	0.281	0.3857	2.81	2.15339E-10	2.81	5.38966E-6	2.81	0.00471608	2.81	0.0871499
0.282	0.1569	0.282	0.3009	0.282	0.5379	0.282	0.3857	2.82	1.99557E-10	2.82	5.17647E-6	2.82	0.004638	2.82	0.0867277
0.283	0.1561	0.283	0.2993	0.283	0.5366	0.283	0.3847	2.83	1.84933E-10	2.83	4.97176E-6	2.83	0.00456125	2.83	0.086308
0.284	0.1544	0.284	0.2969	0.284	0.5351	0.284	0.3847	2.84	1.71381E-10	2.84	4.7752E-6	2.84	0.0044858	2.84	0.0858906
0.285	0.153	0.285	0.2957	0.285	0.5338	0.285	0.3844	2.85	1.58825E-10	2.85	4.58645E-6	2.85	0.00441165	2.85	0.0854755
0.286	0.152	0.286	0.2939	0.286	0.5315	0.286	0.3844	2.86	1.47189E-10	2.86	4.4052E-6	2.86	0.00433875	2.86	0.0850627
0.287	0.1508	0.287	0.291	0.287	0.5292	0.287	0.384	2.87	1.36407E-10	2.87	4.23116E-6	2.87	0.00426709	2.87	0.0846523
0.288	0.1497	0.288	0.2895	0.288	0.5279	0.288	0.3837	2.88	1.26415E-10	2.88	4.06403E-6	2.88	0.00419665	2.88	0.0842442
0.289	0.1491	0.289	0.2875	0.289	0.5269	0.289	0.3837	2.89	1.17156E-10	2.89	3.90354E-6	2.89	0.00412741	2.89	0.0838383
0.29	0.1483	0.29	0.2862	0.29	0.5255	0.29	0.3834	2.9	1.08577E-10	2.9	3.74943E-6	2.9	0.00405934	2.9	0.0834347
0.291	0.1478	0.291	0.2846	0.291	0.5247	0.291	0.383	2.91	1.00626E-10	2.91	3.60143E-6	2.91	0.00399243	2.91	0.0830333
0.292	0.1464	0.292	0.2827	0.292	0.5234	0.292	0.3823	2.92	9.32581E-11	2.92	3.45931E-6	2.92	0.00392665	2.92	0.0826342
0.293	0.1454	0.293	0.2811	0.293	0.5222	0.293	0.3814	2.93	8.64303E-11	2.93	3.32283E-6	2.93	0.00386198	2.93	0.0822373
0.294	0.1448	0.294	0.2797	0.294	0.5208	0.294	0.3805	2.94	8.01031E-11	2.94	3.19176E-6	2.94	0.00379842	2.94	0.0818426
0.295	0.1444	0.295	0.2787	0.295	0.5192	0.295	0.3796	2.95	7.42396E-11	2.95	3.06589E-6	2.95	0.00373592	2.95	0.0814501
0.296	0.1426	0.296	0.2775	0.296	0.5173	0.296	0.3793	2.96	6.88058E-11	2.96	2.94502E-6	2.96	0.00367449	2.96	0.0810597
0.297	0.1413	0.297	0.2761	0.297	0.5151	0.297	0.3789	2.97	6.37701E-11	2.97	2.82893E-6	2.97	0.00361409	2.97	0.0806716
0.298	0.1403	0.298	0.2737	0.298	0.5141	0.298	0.3788	2.98	5.91035E-11	2.98	2.71745E-6	2.98	0.00355472	2.98	0.0802855
0.299	0.139	0.299	0.2717	0.299	0.5131	0.299	0.379	2.99	5.47787E-11	2.99	2.61038E-6	2.99	0.00349634	2.99	0.0799016
0.3	0.1383	0.3	0.2699	0.3	0.5119	0.3	0.3791	3	5.07707E-11	3	2.50756E-6	3	0.00343896	3	0.0795199
0.301	0.1372	0.301	0.2685	0.301	0.5115	0.301	0.3785	3.01	4.70564E-11	3.01	2.4088E-6	3.01	0.00338254	3.01	0.0791402
0.302	0.1365	0.302	0.2674	0.302	0.51	0.302	0.3785	3.02	4.3614E-11	3.02	2.31396E-6	3.02	0.00332707	3.02	0.0787626
0.303	0.1361	0.303	0.2666	0.303	0.5087	0.303	0.3781	3.03	4.04238E-11	3.03	2.22287E-6	3.03	0.00327254	3.03	0.0783871
0.304	0.1356	0.304	0.2657	0.304	0.5072	0.304	0.3772	3.04	3.74672E-11	3.04	2.13539E-6	3.04	0.00321892	3.04	0.0780136
0.305	0.1351	0.305	0.2647	0.305	0.5059	0.305	0.3776	3.05	3.47271E-11	3.05	2.05137E-6	3.05	0.00316621	3.05	0.0776422
0.306	0.1348	0.306	0.2633	0.306	0.5043	0.306	0.3769	3.06	3.21876E-11	3.06	1.97067E-6	3.06	0.00311439	3.06	0.0772729
0.307	0.1338	0.307	0.2623	0.307	0.5022	0.307	0.3762	3.07	2.9834E-11	3.07	1.89316E-6	3.07	0.00306344	3.07	0.0769055
0.308	0.1324	0.308	0.2609	0.308	0.5007	0.308	0.3759	3.08	2.76527E-11	3.08	1.81872E-6	3.08	0.00301334	3.08	0.0765402
0.309	0.1315	0.309	0.2593	0.309	0.4995	0.309	0.3751	3.09	2.56311E-11	3.09	1.74722E-6	3.09	0.00296408	3.09	0.0761769
0.31	0.1304	0.31	0.2579	0.31	0.4979	0.31	0.3748	3.1	2.37574E-11	3.1	1.67854E-6	3.1	0.00291566	3.1	0.0758155
0.311	0.13	0.311	0.2571	0.311	0.4968	0.311	0.3749	3.11	2.20209E-11	3.11	1.61258E-6	3.11	0.00286804	3.11	0.0754562
0.312	0.1293	0.312	0.256	0.312	0.4953	0.312	0.3746	3.12	2.04114E-11	3.12	1.54923E-6	3.12	0.00282123	3.12	0.0750988
0.313	0.129	0.313	0.2544	0.313	0.4939	0.313	0.3743	3.13	1.89197E-11	3.13	1.48837E-6	3.13	0.00277519	3.13	0.0747433
0.314	0.128	0.314	0.2539	0.314	0.4919	0.314	0.3739	3.14	1.75371E-11	3.14	1.42992E-6	3.14	0.00272993	3.14	0.0743898
0.315	0.127	0.315	0.2526	0.315	0.4907	0.315	0.3738	3.15	1.62557E-11	3.15	1.37378E-6	3.15	0.00268543	3.15	0.0740382
0.316	0.1264	0.316	0.2517	0.316	0.49	0.316	0.3737	3.16	1.5068E-11	3.16	1.31985E-6	3.16	0.00264167	3.16	0.0736885
0.317	0.1253	0.317	0.2505	0.317	0.4891	0.317	0.3736	3.17	1.39671E-11	3.17	1.26805E-6	3.17	0.00259865	3.17	0.0733407
0.318	0.1248	0.318	0.2485	0.318	0.4884	0.318	0.3732	3.18	1.29468E-11	3.18	1.21829E-6	3.18	0.00255634	3.18	0.0729947
0.319	0.124	0.319	0.2473	0.319	0.4872	0.319	0.3733	3.19	1.20011E-11	3.19	1.1705E-6	3.19	0.00251475	3.19	0.0726507
0.32	0.1226	0.32	0.246	0.32	0.4853	0.32	0.3725	3.2	1.11246E-11	3.2	1.12459E-6	3.2	0.00247384	3.2	0.0723085
0.321	0.1218	0.321	0.2446	0.321	0.4846	0.321	0.3717	3.21	1.03121E-11	3.21	1.08049E-6	3.21	0.00243362	3.21	0.0719682
0.322	0.1207	0.322	0.244	0.322	0.4831	0.322	0.3713	3.22	9.55903E-12	3.22	1.03813E-6	3.22	0.00239407	3.22	0.0716297
0.323	0.1201	0.323	0.2433	0.323	0.4826	0.323	0.3709	3.23	8.86102E-12	3.23	9.97432E-7	3.23	0.00235518	3.23	0.071293
0.324	0.1192	0.324	0.2415	0.324	0.4812	0.324	0.3704	3.24	8.21404E-12	3.24	9.58342E-7	3.24	0.00231694	3.24	0.0709582
0.325	0.118	0.325	0.2403	0.325	0.4792	0.325	0.3699	3.25	7.61434E-12	3.25	9.20791E-7	3.25	0.00227934	3.25	0.0706251
0.326	0.1174	0.326	0.2392	0.326	0.4778	0.326	0.3696	3.26	7.05847E-12	3.26	8.84719E-7	3.26	0.00224236	3.26	0.0702939
0.327	0.1168	0.327	0.238	0.327	0.4759	0.327	0.3691	3.27	6.54323E-12	3.27	8.50067E-7	3.27	0.002206	3.27	0.0699644
0.328	0.1163	0.328	0.237	0.328	0.4749	0.328	0.3689	3.28	6.06563E-12	3.28	8.16779E-7	3.28	0.00217024	3.28	0.0696367
0.329	0.1151	0.329	0.2358	0.329	0.4728	0.329	0.3685	3.29	5.62293E-12	3.29	7.848E-7	3.29	0.00213508	3.29	0.0693107
0.33	0.1151	0.33	0.2344	0.33	0.4715	0.33	0.3681	3.3	5.21258E-12	3.3	7.5408E-7	3.3	0.0021005	3.3	0.0689865
0.331	0.1139	0.331	0.2335	0.331	0.4705	0.331	0.3671	3.31	4.8322E-12	3.31	7.24568E-7	3.31	0.00206649	3.31	0.068664
0.332	0.1128	0.332	0.2324	0.332	0.4689	0.332	0.3662	3.32	4.47961E-12	3.32	6.96217E-7	3.32	0.00203305	3.32	0.0683433
0.333	0.1122	0.333	0.2313	0.333	0.4679	0.333	0.3661	3.33	4.15278E-12	3.33	6.6898E-7	3.33	0.00200017	3.33	0.0680243
0.334	0.1113	0.334	0.2298	0.334	0.4669	0.334	0.3652	3.34	3.84981E-12	3.34	6.42814E-7	3.34	0.00196783	3.34	0.0677069
0.335	0.1108	0.335	0.2289	0.335	0.4651	0.335	0.3649	3.35	3.56897E-12	3.35	6.17676E-7	3.35	0.00193603	3.35	0.0673913
0.336	0.1105	0.336	0.2281	0.336	0.4638	0.336	0.364	3.36	3.30864E-12	3.36	5.93526E-7	3.36	0.00190475	3.36	0.0670774
0.337	0.1093	0.337	0.2268	0.337	0.4623	0.337	0.3638	3.37	3.06731E-12	3.37	5.70325E-7	3.37	0.001874	3.37	0.0667651
0.338	0.1091	0.338	0.2258	0.338	0.4611	0.338	0.3636	3.38	2.84361E-12	3.38	5.48035E-7	3.38	0.00184375	3.38	0.0664545
0.339	0.1086	0.339	0.2245	0.339	0.4601	0.339	0.3639	3.39	2.63623E-12	3.39	5.2662E-7	3.39	0.001814	3.39	0.0661455
0.34	0.108	0.34	0.2234	0.34	0.4596	0.34	0.3637	3.4	2.444E-12	3.4	5.06046E-7	3.4	0.00178475	3.4	0.0658382
0.341	0.1067	0.341	0.2221	0.341	0.4589	0.341	0.3632	3.41	2.2658E-12	3.41	4.86279E-7	3.41	0.00175597	3.41	0.0655325
0.342	0.106	0.342	0.2212	0.342	0.458	0.342	0.3628	3.42	2.1006E-12	3.42	4.67289E-7	3.42	0.00172768	3.42	0.0652284
0.343	0.105	0.343	0.2197	0.343	0.4563	0.343	0.3623	3.43	1.94746E-12	3.43	4.49043E-7	3.43	0.00169985	3.43	0.064926
0.344	0.104	0.344	0.2181	0.344	0.4553	0.344	0.3615	3.44	1.8055E-12	3.44	4.31513E-7	3.44	0.00167248	3.44	0.0646251
0.345	0.1024	0.345	0.2173	0.345	0.4539	0.345	0.3608	3.45	1.67389E-12	3.45	4.1467E-7	3.45	0.00164556	3.45	0.0643259
0.346	0.1018	0.346	0.2159	0.346	0.4519	0.346	0.3606	3.46	1.55189E-12	3.46	3.98488E-7	3.46	0.00161909	3.46	0.0640282
0.347	0.1012	0.347	0.2145	0.347	0.451	0.347	0.3603	3.47	1.43879E-12	3.47	3.8294E-7	3.47	0.00159305	3.47	0.0637321
0.348	0.1003	0.348	0.2137	0.348	0.4495	0.348	0.3603	3.48	1.33394E-12	3.48	3.68002E-7	3.48	0.00156744	3.48	0.0634375
0.349	0.0996	0.349	0.2127	0.349	0.4485	0.349	0.36	3.49	1.23673E-12	3.49	3.53649E-7	3.49	0.00154226	3.49	0.0631445
0.35	0.0991	0.35	0.2116	0.35	0.4469	0.35	0.3601	3.5	1.14662E-12	3.5	3.39858E-7	3.5	0.00151749	3.5	0.0628531
0.351	0.0985	0.351	0.2103	0.351	0.4458	0.351	0.3591	3.51	1.06308E-12	3.51	3.26608E-7	3.51	0.00149312	3.51	0.0625631
0.352	0.0973	0.352	0.209	0.352	0.4442	0.352	0.3586	3.52	9.85634E-13	3.52	3.13876E-7	3.52	0.00146916	3.52	0.0622747
0.353	0.0966	0.353	0.2076	0.353	0.4425	0.353	0.3584	3.53	9.13834E-13	3.53	3.01643E-7	3.53	0.00144559	3.53	0.0619878
0.354	0.0958	0.354	0.2068	0.354	0.4412	0.354	0.3582	3.54	8.4727E-13	3.54	2.89889E-7	3.54	0.00142241	3.54	0.0617025
0.355	0.0948	0.355	0.2056	0.355	0.4398	0.355	0.3581	3.55	7.85559E-13	3.55	2.78595E-7	3.55	0.00139961	3.55	0.0614186
0.356	0.0936	0.356	0.204	0.356	0.4399	0.356	0.3576	3.56	7.28347E-13	3.56	2.67743E-7	3.56	0.00137718	3.56	0.0611362
0.357	0.0928	0.357	0.2032	0.357	0.4373	0.357	0.3576	3.57	6.75306E-13	3.57	2.57316E-7	3.57	0.00135512	3.57	0.0608553
0.358	0.0925	0.358	0.202	0.358	0.4367	0.358	0.3572	3.58	6.26131E-13	3.58	2.47296E-7	3.58	0.00133343	3.58	0.0605758
0.359	0.0915	0.359	0.2006	0.359	0.4362	0.359	0.3565	3.59	5.80541E-13	3.59	2.37669E-7	3.59	0.00131209	3.59	0.0602978
0.36	0.0907	0.36	0.2	0.36	0.4348	0.36	0.3562	3.6	5.38273E-13	3.6	2.28417E-7	3.6	0.0012911	3.6	0.0600213
0.361	0.0895	0.361	0.1995	0.361	0.4345	0.361	0.3554	3.61	4.99086E-13	3.61	2.19528E-7	3.61	0.00127045	3.61	0.0597462
0.362	0.0888	0.362	0.1986	0.362	0.4333	0.362	0.3556	3.62	4.62754E-13	3.62	2.10986E-7	3.62	0.00125014	3.62	0.0594726
0.363	0.0878	0.363	0.198	0.363	0.4319	0.363	0.3553	3.63	4.29069E-13	3.63	2.02778E-7	3.63	0.00123016	3.63	0.0592003
0.364	0.0871	0.364	0.1971	0.364	0.4312	0.364	0.3554	3.64	3.97839E-13	3.64	1.9489E-7	3.64	0.00121051	3.64	0.0589295
0.365	0.0864	0.365	0.1962	0.365	0.4299	0.365	0.3544	3.65	3.68885E-13	3.65	1.87311E-7	3.65	0.00119118	3.65	0.0586601
0.366	0.0857	0.366	0.1952	0.366	0.4278	0.366	0.354	3.66	3.42039E-13	3.66	1.80027E-7	3.66	0.00117217	3.66	0.0583921
0.367	0.0851	0.367	0.1944	0.367	0.4266	0.367	0.3534	3.67	3.17149E-13	3.67	1.73028E-7	3.67	0.00115347	3.67	0.0581255
0.368	0.0845	0.368	0.1928	0.368	0.4252	0.368	0.3521	3.68	2.94072E-13	3.68	1.66303E-7	3.68	0.00113507	3.68	0.0578602
0.369	0.0842	0.369	0.1916	0.369	0.4239	0.369	0.3522	3.69	2.72676E-13	3.69	1.5984E-7	3.69	0.00111698	3.69	0.0575964
0.37	0.0836	0.37	0.1907	0.37	0.4232	0.37	0.3516	3.7	2.52838E-13	3.7	1.53629E-7	3.7	0.00109918	3.7	0.0573339
0.371	0.0831	0.371	0.1894	0.371	0.4225	0.371	0.3513	3.71	2.34445E-13	3.71	1.4766E-7	3.71	0.00108167	3.71	0.0570728
0.372	0.0825	0.372	0.1891	0.372	0.4216	0.372	0.351	3.72	2.17391E-13	3.72	1.41925E-7	3.72	0.00106444	3.72	0.056813
0.373	0.0821	0.373	0.1881	0.373	0.4207	0.373	0.3504	3.73	2.01578E-13	3.73	1.36413E-7	3.73	0.0010475	3.73	0.0565545
0.374	0.0817	0.374	0.1876	0.374	0.4199	0.374	0.3502	3.74	1.86917E-13	3.74	1.31116E-7	3.74	0.00103083	3.74	0.0562974
0.375	0.0812	0.375	0.1863	0.375	0.4192	0.375	0.3496	3.75	1.73323E-13	3.75	1.26025E-7	3.75	0.00101443	3.75	0.0560416
0.376	0.0804	0.376	0.1854	0.376	0.4186	0.376	0.3493	3.76	1.60719E-13	3.76	1.21133E-7	3.76	9.98305E-4	3.76	0.0557872
0.377	0.0801	0.377	0.1843	0.377	0.4172	0.377	0.3489	3.77	1.49032E-13	3.77	1.16432E-7	3.77	9.82438E-4	3.77	0.055534
0.378	0.0799	0.378	0.1836	0.378	0.4166	0.378	0.3483	3.78	1.38196E-13	3.78	1.11914E-7	3.78	9.66829E-4	3.78	0.0552822
0.379	0.0799	0.379	0.1829	0.379	0.4154	0.379	0.3476	3.79	1.28149E-13	3.79	1.07572E-7	3.79	9.51473E-4	3.79	0.0550316
0.38	0.0794	0.38	0.1821	0.38	0.4143	0.38	0.3469	3.8	1.18832E-13	3.8	1.03399E-7	3.8	9.36367E-4	3.8	0.0547823
0.381	0.0786	0.381	0.181	0.381	0.4118	0.381	0.3464	3.81	1.10194E-13	3.81	9.93891E-8	3.81	9.21507E-4	3.81	0.0545343
0.382	0.0786	0.382	0.1793	0.382	0.4112	0.382	0.3459	3.82	1.02184E-13	3.82	9.5535E-8	3.82	9.06888E-4	3.82	0.0542876
0.383	0.0783	0.383	0.1784	0.383	0.4101	0.383	0.3453	3.83	9.47567E-14	3.83	9.18309E-8	3.83	8.92506E-4	3.83	0.0540422
0.384	0.0778	0.384	0.1778	0.384	0.4092	0.384	0.3447	3.84	8.78699E-14	3.84	8.82711E-8	3.84	8.78357E-4	3.84	0.053798
0.385	0.0771	0.385	0.1771	0.385	0.4088	0.385	0.3447	3.85	8.14841E-14	3.85	8.48498E-8	3.85	8.64438E-4	3.85	0.053555
0.386	0.0769	0.386	0.1764	0.386	0.4077	0.386	0.3441	3.86	7.55628E-14	3.86	8.15616E-8	3.86	8.50744E-4	3.86	0.0533133
0.387	0.0769	0.387	0.1757	0.387	0.406	0.387	0.3439	3.87	7.00722E-14	3.87	7.84014E-8	3.87	8.37272E-4	3.87	0.0530729
0.388	0.0762	0.388	0.175	0.388	0.4061	0.388	0.3435	3.88	6.49809E-14	3.88	7.53642E-8	3.88	8.24019E-4	3.88	0.0528336
0.389	0.0751	0.389	0.1742	0.389	0.4049	0.389	0.3431	3.89	6.02598E-14	3.89	7.2445E-8	3.89	8.10979E-4	3.89	0.0525956
0.39	0.0747	0.39	0.1729	0.39	0.4042	0.39	0.3427	3.9	5.58821E-14	3.9	6.96394E-8	3.9	7.98151E-4	3.9	0.0523588
0.391	0.0743	0.391	0.1718	0.391	0.4029	0.391	0.3424	3.91	5.18227E-14	3.91	6.69429E-8	3.91	7.85531E-4	3.91	0.0521232
0.392	0.0737	0.392	0.1717	0.392	0.4019	0.392	0.3422	3.92	4.80585E-14	3.92	6.43513E-8	3.92	7.73114E-4	3.92	0.0518888
0.393	0.0733	0.393	0.1707	0.393	0.4009	0.393	0.3417	3.93	4.45679E-14	3.93	6.18603E-8	3.93	7.60899E-4	3.93	0.0516556
0.394	0.0726	0.394	0.1695	0.394	0.4004	0.394	0.3416	3.94	4.13311E-14	3.94	5.94662E-8	3.94	7.4888E-4	3.94	0.0514235
0.395	0.0725	0.395	0.1681	0.395	0.399	0.395	0.3421	3.95	3.83295E-14	3.95	5.71651E-8	3.95	7.37056E-4	3.95	0.0511927
0.396	0.0718	0.396	0.1666	0.396	0.3977	0.396	0.3412	3.96	3.55462E-14	3.96	5.49534E-8	3.96	7.25422E-4	3.96	0.050963
0.397	0.0711	0.397	0.1659	0.397	0.3971	0.397	0.3411	3.97	3.29651E-14	3.97	5.28276E-8	3.97	7.13977E-4	3.97	0.0507345
0.398	0.0704	0.398	0.165	0.398	0.3963	0.398	0.341	3.98	3.05717E-14	3.98	5.07843E-8	3.98	7.02715E-4	3.98	0.0505072
0.399	0.0701	0.399	0.1636	0.399	0.3956	0.399	0.3406	3.99	2.83521E-14	3.99	4.88204E-8	3.99	6.91636E-4	3.99	0.050281
0.4	0.07	0.4	0.1626	0.4	0.3947	0.4	0.3403	4	2.62939E-14	4	4.69328E-8	4	6.80735E-4	4	0.0500559
0.401	0.0697	0.401	0.1625	0.401	0.3932	0.401	0.3401	4.01	2.43852E-14	4.01	4.51184E-8	4.01	6.70009E-4	4.01	0.049832
0.402	0.0691	0.402	0.1613	0.402	0.3923	0.402	0.3398	4.02	2.26152E-14	4.02	4.33744E-8	4.02	6.59457E-4	4.02	0.0496092
0.403	0.0683	0.403	0.1606	0.403	0.3919	0.403	0.3396	4.03	2.09737E-14	4.03	4.16981E-8	4.03	6.49074E-4	4.03	0.0493875
0.404	0.0677	0.404	0.16	0.404	0.3909	0.404	0.3389	4.04	1.94515E-14	4.04	4.00868E-8	4.04	6.38858E-4	4.04	0.049167
0.405	0.0672	0.405	0.1591	0.405	0.3894	0.405	0.339	4.05	1.80399E-14	4.05	3.85381E-8	4.05	6.28807E-4	4.05	0.0489475
0.406	0.0667	0.406	0.1581	0.406	0.3887	0.406	0.3389	4.06	1.67309E-14	4.06	3.70494E-8	4.06	6.18917E-4	4.06	0.0487292
0.407	0.0662	0.407	0.1575	0.407	0.3873	0.407	0.3381	4.07	1.55169E-14	4.07	3.56184E-8	4.07	6.09186E-4	4.07	0.048512
0.408	0.0662	0.408	0.1567	0.408	0.3863	0.408	0.3372	4.08	1.4391E-14	4.08	3.4243E-8	4.08	5.99612E-4	4.08	0.0482958
0.409	0.066	0.409	0.1556	0.409	0.3854	0.409	0.3369	4.09	1.3347E-14	4.09	3.29208E-8	4.09	5.90191E-4	4.09	0.0480808
0.41	0.0653	0.41	0.1546	0.41	0.3847	0.41	0.3363	4.1	1.23787E-14	4.1	3.16499E-8	4.1	5.80922E-4	4.1	0.0478668
0.411	0.0646	0.411	0.1543	0.411	0.3837	0.411	0.3363	4.11	1.14807E-14	4.11	3.04282E-8	4.11	5.71801E-4	4.11	0.0476539
0.412	0.0645	0.412	0.1534	0.412	0.3819	0.412	0.336	4.12	1.0648E-14	4.12	2.92539E-8	4.12	5.62827E-4	4.12	0.0474421
0.413	0.0639	0.413	0.1526	0.413	0.381	0.413	0.3362	4.13	9.87568E-15	4.13	2.8125E-8	4.13	5.53996E-4	4.13	0.0472313
0.414	0.0632	0.414	0.1517	0.414	0.3799	0.414	0.3358	4.14	9.15944E-15	4.14	2.70399E-8	4.14	5.45307E-4	4.14	0.0470216
0.415	0.0626	0.415	0.1511	0.415	0.3792	0.415	0.3357	4.15	8.4952E-15	4.15	2.59968E-8	4.15	5.36757E-4	4.15	0.0468129
0.416	0.0621	0.416	0.1505	0.416	0.3789	0.416	0.3356	4.16	7.87917E-15	4.16	2.49942E-8	4.16	5.28345E-4	4.16	0.0466053
0.417	0.0616	0.417	0.1499	0.417	0.378	0.417	0.335	4.17	7.30785E-15	4.17	2.40303E-8	4.17	5.20067E-4	4.17	0.0463987
0.418	0.0611	0.418	0.1489	0.418	0.3771	0.418	0.3347	4.18	6.77799E-15	4.18	2.31037E-8	4.18	5.11921E-4	4.18	0.0461932
0.419	0.0607	0.419	0.1482	0.419	0.3764	0.419	0.334	4.19	6.28658E-15	4.19	2.2213E-8	4.19	5.03906E-4	4.19	0.0459886
0.42	0.0602	0.42	0.1474	0.42	0.3743	0.42	0.3334	4.2	5.83083E-15	4.2	2.13568E-8	4.2	4.96019E-4	4.2	0.0457851
0.421	0.0595	0.421	0.1468	0.421	0.3732	0.421	0.333	4.21	5.40815E-15	4.21	2.05336E-8	4.21	4.88258E-4	4.21	0.0455826
0.422	0.0592	0.422	0.1463	0.422	0.3727	0.422	0.3332	4.22	5.01614E-15	4.22	1.97424E-8	4.22	4.80621E-4	4.22	0.0453811
0.423	0.0587	0.423	0.1456	0.423	0.3718	0.423	0.3332	4.23	4.65257E-15	4.23	1.89817E-8	4.23	4.73106E-4	4.23	0.0451807
0.424	0.0584	0.424	0.1453	0.424	0.3708	0.424	0.3331	4.24	4.31537E-15	4.24	1.82505E-8	4.24	4.65711E-4	4.24	0.0449812
0.425	0.0582	0.425	0.1453	0.425	0.3699	0.425	0.3328	4.25	4.00263E-15	4.25	1.75475E-8	4.25	4.58434E-4	4.25	0.0447827
0.426	0.0578	0.426	0.1444	0.426	0.3687	0.426	0.3329	4.26	3.71258E-15	4.26	1.68717E-8	4.26	4.51273E-4	4.26	0.0445852
0.427	0.0576	0.427	0.1432	0.427	0.3678	0.427	0.3325	4.27	3.44356E-15	4.27	1.6222E-8	4.27	4.44226E-4	4.27	0.0443886
0.428	0.0573	0.428	0.1418	0.428	0.3671	0.428	0.3326	4.28	3.19405E-15	4.28	1.55975E-8	4.28	4.37292E-4	4.28	0.0441931
0.429	0.0571	0.429	0.141	0.429	0.3669	0.429	0.332	4.29	2.96264E-15	4.29	1.4997E-8	4.29	4.30468E-4	4.29	0.0439985
0.43	0.0565	0.43	0.1402	0.43	0.3656	0.43	0.3321	4.3	2.74801E-15	4.3	1.44198E-8	4.3	4.23753E-4	4.3	0.0438049
0.431	0.0559	0.431	0.1388	0.431	0.3645	0.431	0.3322	4.31	2.54894E-15	4.31	1.38649E-8	4.31	4.17145E-4	4.31	0.0436122
0.432	0.0552	0.432	0.1382	0.432	0.3628	0.432	0.3319	4.32	2.3643E-15	4.32	1.33314E-8	4.32	4.10642E-4	4.32	0.0434205
0.433	0.0548	0.433	0.1372	0.433	0.3622	0.433	0.3313	4.33	2.19305E-15	4.33	1.28185E-8	4.33	4.04243E-4	4.33	0.0432297
0.434	0.0545	0.434	0.1364	0.434	0.3608	0.434	0.3313	4.34	2.03422E-15	4.34	1.23254E-8	4.34	3.97945E-4	4.34	0.0430399
0.435	0.0543	0.435	0.1358	0.435	0.3595	0.435	0.3311	4.35	1.8869E-15	4.35	1.18513E-8	4.35	3.91748E-4	4.35	0.042851
0.436	0.0537	0.436	0.1351	0.436	0.3592	0.436	0.3309	4.36	1.75025E-15	4.36	1.13956E-8	4.36	3.85649E-4	4.36	0.042663
0.437	0.0536	0.437	0.1345	0.437	0.3573	0.437	0.3307	4.37	1.62351E-15	4.37	1.09574E-8	4.37	3.79647E-4	4.37	0.042476
0.438	0.053	0.438	0.1344	0.438	0.357	0.438	0.3303	4.38	1.50596E-15	4.38	1.05361E-8	4.38	3.7374E-4	4.38	0.0422899
0.439	0.0528	0.439	0.1337	0.439	0.356	0.439	0.3303	4.39	1.39693E-15	4.39	1.01311E-8	4.39	3.67928E-4	4.39	0.0421047
0.44	0.0528	0.44	0.1326	0.44	0.3546	0.44	0.3298	4.4	1.29579E-15	4.4	9.74173E-9	4.4	3.62207E-4	4.4	0.0419204
0.441	0.0522	0.441	0.1323	0.441	0.3541	0.441	0.3292	4.41	1.20199E-15	4.41	9.36737E-9	4.41	3.56577E-4	4.41	0.041737
0.442	0.052	0.442	0.1316	0.442	0.3528	0.442	0.3291	4.42	1.11498E-15	4.42	9.00744E-9	4.42	3.51037E-4	4.42	0.0415546
0.443	0.0517	0.443	0.1309	0.443	0.3521	0.443	0.3285	4.43	1.03427E-15	4.43	8.6614E-9	4.43	3.45584E-4	4.43	0.041373
0.444	0.0514	0.444	0.1305	0.444	0.351	0.444	0.3287	4.44	9.59412E-16	4.44	8.32869E-9	4.44	3.40218E-4	4.44	0.0411923
0.445	0.0513	0.445	0.1291	0.445	0.3492	0.445	0.3286	4.45	8.89976E-16	4.45	8.00881E-9	4.45	3.34937E-4	4.45	0.0410125
0.446	0.051	0.446	0.1284	0.446	0.3486	0.446	0.3282	4.46	8.2557E-16	4.46	7.70126E-9	4.46	3.29739E-4	4.46	0.0408336
0.447	0.0506	0.447	0.128	0.447	0.3484	0.447	0.3282	4.47	7.65829E-16	4.47	7.40556E-9	4.47	3.24624E-4	4.47	0.0406555
0.448	0.0502	0.448	0.1278	0.448	0.3473	0.448	0.3282	4.48	7.10414E-16	4.48	7.12125E-9	4.48	3.1959E-4	4.48	0.0404783
0.449	0.0498	0.449	0.127	0.449	0.3462	0.449	0.328	4.49	6.59013E-16	4.49	6.8479E-9	4.49	3.14636E-4	4.49	0.040302
0.45	0.0495	0.45	0.1267	0.45	0.3461	0.45	0.328	4.5	6.11333E-16	4.5	6.58508E-9	4.5	3.09759E-4	4.5	0.0401266
0.451	0.0494	0.451	0.1257	0.451	0.3452	0.451	0.3279	4.51	5.67107E-16	4.51	6.33238E-9	4.51	3.0496E-4	4.51	0.039952
0.452	0.0489	0.452	0.1257	0.452	0.3447	0.452	0.3284	4.52	5.26082E-16	4.52	6.08941E-9	4.52	3.00237E-4	4.52	0.0397782
0.453	0.0485	0.453	0.1245	0.453	0.3441	0.453	0.3281	4.53	4.88028E-16	4.53	5.85579E-9	4.53	2.95589E-4	4.53	0.0396053
0.454	0.0482	0.454	0.1241	0.454	0.3434	0.454	0.3276	4.54	4.52729E-16	4.54	5.63117E-9	4.54	2.91013E-4	4.54	0.0394333
0.455	0.0479	0.455	0.1236	0.455	0.3429	0.455	0.3272	4.55	4.19985E-16	4.55	5.4152E-9	4.55	2.8651E-4	4.55	0.039262
0.456	0.048	0.456	0.1233	0.456	0.3416	0.456	0.3274	4.56	3.89611E-16	4.56	5.20753E-9	4.56	2.82079E-4	4.56	0.0390917
0.457	0.0475	0.457	0.1226	0.457	0.3406	0.457	0.3271	4.57	3.61436E-16	4.57	5.00786E-9	4.57	2.77717E-4	4.57	0.0389221
0.458	0.0472	0.458	0.1218	0.458	0.3397	0.458	0.327	4.58	3.353E-16	4.58	4.81587E-9	4.58	2.73424E-4	4.58	0.0387534
0.459	0.0468	0.459	0.1212	0.459	0.3387	0.459	0.3274	4.59	3.11056E-16	4.59	4.63127E-9	4.59	2.69198E-4	4.59	0.0385854
0.46	0.0465	0.46	0.1203	0.46	0.3382	0.46	0.3272	4.6	2.88566E-16	4.6	4.45376E-9	4.6	2.65039E-4	4.6	0.0384183
0.461	0.0463	0.461	0.1197	0.461	0.3371	0.461	0.3272	4.61	2.67703E-16	4.61	4.28309E-9	4.61	2.60946E-4	4.61	0.0382521
0.462	0.0459	0.462	0.1193	0.462	0.3369	0.462	0.3268	4.62	2.4835E-16	4.62	4.11897E-9	4.62	2.56917E-4	4.62	0.0380866
0.463	0.0455	0.463	0.1187	0.463	0.3356	0.463	0.3266	4.63	2.30398E-16	4.63	3.96117E-9	4.63	2.52952E-4	4.63	0.0379219
0.464	0.0455	0.464	0.1183	0.464	0.3346	0.464	0.3264	4.64	2.13744E-16	4.64	3.80943E-9	4.64	2.49049E-4	4.64	0.037758
0.465	0.0449	0.465	0.1175	0.465	0.3339	0.465	0.3266	4.65	1.98295E-16	4.65	3.66352E-9	4.65	2.45208E-4	4.65	0.0375949
0.466	0.0446	0.466	0.1171	0.466	0.3335	0.466	0.3262	4.66	1.83963E-16	4.66	3.52323E-9	4.66	2.41427E-4	4.66	0.0374326
0.467	0.044	0.467	0.1171	0.467	0.3331	0.467	0.3257	4.67	1.70668E-16	4.67	3.38832E-9	4.67	2.37705E-4	4.67	0.0372711
0.468	0.0433	0.468	0.1164	0.468	0.3321	0.468	0.3255	4.68	1.58335E-16	4.68	3.25859E-9	4.68	2.34042E-4	4.68	0.0371103
0.469	0.0429	0.469	0.1161	0.469	0.3305	0.469	0.3252	4.69	1.46894E-16	4.69	3.13385E-9	4.69	2.30436E-4	4.69	0.0369504
0.47	0.0428	0.47	0.1162	0.47	0.3297	0.47	0.3254	4.7	1.3628E-16	4.7	3.0139E-9	4.7	2.26887E-4	4.7	0.0367912
0.471	0.0426	0.471	0.1154	0.471	0.3287	0.471	0.3249	4.71	1.26434E-16	4.71	2.89856E-9	4.71	2.23394E-4	4.71	0.0366327
0.472	0.0421	0.472	0.1149	0.472	0.3283	0.472	0.3247	4.72	1.173E-16	4.72	2.78765E-9	4.72	2.19956E-4	4.72	0.0364751
0.473	0.0419	0.473	0.1147	0.473	0.3276	0.473	0.3242	4.73	1.08826E-16	4.73	2.68099E-9	4.73	2.16571E-4	4.73	0.0363182
0.474	0.0417	0.474	0.1138	0.474	0.3264	0.474	0.3239	4.74	1.00965E-16	4.74	2.57843E-9	4.74	2.1324E-4	4.74	0.036162
0.475	0.0417	0.475	0.1134	0.475	0.3255	0.475	0.3236	4.75	9.36718E-17	4.75	2.4798E-9	4.75	2.09961E-4	4.75	0.0360066
0.476	0.0417	0.476	0.1131	0.476	0.3245	0.476	0.3239	4.76	8.69062E-17	4.76	2.38496E-9	4.76	2.06733E-4	4.76	0.035852
0.477	0.0415	0.477	0.1122	0.477	0.3241	0.477	0.3237	4.77	8.06296E-17	4.77	2.29376E-9	4.77	2.03556E-4	4.77	0.035698
0.478	0.0413	0.478	0.1117	0.478	0.3233	0.478	0.3234	4.78	7.48067E-17	4.78	2.20606E-9	4.78	2.00429E-4	4.78	0.0355449
0.479	0.0408	0.479	0.1112	0.479	0.3226	0.479	0.3229	4.79	6.94047E-17	4.79	2.12172E-9	4.79	1.97351E-4	4.79	0.0353924
0.48	0.0405	0.48	0.1106	0.48	0.3219	0.48	0.3226	4.8	6.43931E-17	4.8	2.04062E-9	4.8	1.94321E-4	4.8	0.0352407
0.481	0.0403	0.481	0.1105	0.481	0.321	0.481	0.3226	4.81	5.97437E-17	4.81	1.96263E-9	4.81	1.91338E-4	4.81	0.0350897
0.482	0.0404	0.482	0.1097	0.482	0.3207	0.482	0.3223	4.82	5.54303E-17	4.82	1.88763E-9	4.82	1.88402E-4	4.82	0.0349395
0.483	0.0397	0.483	0.1092	0.483	0.3201	0.483	0.3222	4.83	5.14285E-17	4.83	1.8155E-9	4.83	1.85512E-4	4.83	0.0347899
0.484	0.0392	0.484	0.1084	0.484	0.319	0.484	0.3221	4.84	4.77159E-17	4.84	1.74614E-9	4.84	1.82667E-4	4.84	0.0346411
0.485	0.0386	0.485	0.1072	0.485	0.318	0.485	0.3219	4.85	4.42715E-17	4.85	1.67944E-9	4.85	1.79866E-4	4.85	0.034493
0.486	0.0385	0.486	0.1066	0.486	0.3172	0.486	0.3217	4.86	4.1076E-17	4.86	1.61529E-9	4.86	1.7711E-4	4.86	0.0343456
0.487	0.0385	0.487	0.1059	0.487	0.3167	0.487	0.3215	4.87	3.81113E-17	4.87	1.5536E-9	4.87	1.74396E-4	4.87	0.0341989
0.488	0.038	0.488	0.1057	0.488	0.3162	0.488	0.3214	4.88	3.53607E-17	4.88	1.49428E-9	4.88	1.71725E-4	4.88	0.0340528
0.489	0.038	0.489	0.1052	0.489	0.3158	0.489	0.3212	4.89	3.28089E-17	4.89	1.43723E-9	4.89	1.69095E-4	4.89	0.0339075
0.49	0.0378	0.49	0.1043	0.49	0.3147	0.49	0.3212	4.9	3.04413E-17	4.9	1.38236E-9	4.9	1.66507E-4	4.9	0.0337629
0.491	0.0374	0.491	0.1033	0.491	0.3135	0.491	0.3213	4.91	2.82447E-17	4.91	1.3296E-9	4.91	1.63959E-4	4.91	0.033619
0.492	0.037	0.492	0.1027	0.492	0.3128	0.492	0.321	4.92	2.62068E-17	4.92	1.27885E-9	4.92	1.6145E-4	4.92	0.0334757
0.493	0.0365	0.493	0.1025	0.493	0.3121	0.493	0.3203	4.93	2.4316E-17	4.93	1.23005E-9	4.93	1.58981E-4	4.93	0.0333332
0.494	0.0361	0.494	0.102	0.494	0.3116	0.494	0.3197	4.94	2.25618E-17	4.94	1.18312E-9	4.94	1.5655E-4	4.94	0.0331913
0.495	0.036	0.495	0.1018	0.495	0.3109	0.495	0.3193	4.95	2.09342E-17	4.95	1.13798E-9	4.95	1.54157E-4	4.95	0.03305
0.496	0.0356	0.496	0.1014	0.496	0.3104	0.496	0.3197	4.96	1.94241E-17	4.96	1.09457E-9	4.96	1.51802E-4	4.96	0.0329095
0.497	0.0353	0.497	0.1016	0.497	0.3101	0.497	0.3194	4.97	1.8023E-17	4.97	1.05282E-9	4.97	1.49483E-4	4.97	0.0327696
0.498	0.0353	0.498	0.1008	0.498	0.3102	0.498	0.3188	4.98	1.67231E-17	4.98	1.01267E-9	4.98	1.472E-4	4.98	0.0326304
0.499	0.0354	0.499	0.1003	0.499	0.3095	0.499	0.3183	4.99	1.5517E-17	4.99	9.74056E-10	4.99	1.44952E-4	4.99	0.0324918
0.5	0.0353	0.5	0.0996	0.5	0.3084	0.5	0.3179	5	1.4398E-17	5	9.36919E-10	5	1.4274E-4	5	0.0323539
0.501	0.0351	0.501	0.0996	0.501	0.3081	0.501	0.3177	5.01	1.33597E-17	5.01	9.01202E-10	5.01	1.40562E-4	5.01	0.0322167
0.502	0.0347	0.502	0.0992	0.502	0.3074	0.502	0.3173	5.02	1.23964E-17	5.02	8.6685E-10	5.02	1.38418E-4	5.02	0.0320801
0.503	0.0343	0.503	0.0988	0.503	0.3065	0.503	0.3176	5.03	1.15026E-17	5.03	8.33813E-10	5.03	1.36307E-4	5.03	0.0319441
0.504	0.0343	0.504	0.0983	0.504	0.3056	0.504	0.3167	5.04	1.06732E-17	5.04	8.02038E-10	5.04	1.34229E-4	5.04	0.0318088
0.505	0.0342	0.505	0.0977	0.505	0.3046	0.505	0.3164	5.05	9.90377E-18	5.05	7.71478E-10	5.05	1.32183E-4	5.05	0.0316741
0.506	0.0339	0.506	0.0969	0.506	0.3041	0.506	0.3164	5.06	9.18981E-18	5.06	7.42087E-10	5.06	1.30169E-4	5.06	0.0315401
0.507	0.0338	0.507	0.0965	0.507	0.3037	0.507	0.3159	5.07	8.52737E-18	5.07	7.13818E-10	5.07	1.28186E-4	5.07	0.0314067
0.508	0.0337	0.508	0.0961	0.508	0.3027	0.508	0.3159	5.08	7.91271E-18	5.08	6.8663E-10	5.08	1.26234E-4	5.08	0.0312739
0.509	0.0336	0.509	0.0959	0.509	0.3018	0.509	0.3156	5.09	7.3424E-18	5.09	6.60481E-10	5.09	1.24313E-4	5.09	0.0311417
0.51	0.033	0.51	0.0954	0.51	0.3011	0.51	0.3155	5.1	6.81322E-18	5.1	6.3533E-10	5.1	1.22421E-4	5.1	0.0310102
0.511	0.0326	0.511	0.0944	0.511	0.3005	0.511	0.315	5.11	6.32221E-18	5.11	6.1114E-10	5.11	1.20558E-4	5.11	0.0308793
0.512	0.0326	0.512	0.0937	0.512	0.3002	0.512	0.3146	5.12	5.86662E-18	5.12	5.87874E-10	5.12	1.18724E-4	5.12	0.030749
0.513	0.0324	0.513	0.0934	0.513	0.2999	0.513	0.3144	5.13	5.44389E-18	5.13	5.65497E-10	5.13	1.16919E-4	5.13	0.0306193
0.514	0.0321	0.514	0.093	0.514	0.2991	0.514	0.3142	5.14	5.05164E-18	5.14	5.43974E-10	5.14	1.15142E-4	5.14	0.0304902
0.515	0.032	0.515	0.0926	0.515	0.2981	0.515	0.3141	5.15	4.68767E-18	5.15	5.23273E-10	5.15	1.13392E-4	5.15	0.0303617
0.516	0.0312	0.516	0.0919	0.516	0.2976	0.516	0.3141	5.16	4.34995E-18	5.16	5.03362E-10	5.16	1.11669E-4	5.16	0.0302339
0.517	0.031	0.517	0.0916	0.517	0.2967	0.517	0.3144	5.17	4.03658E-18	5.17	4.84211E-10	5.17	1.09973E-4	5.17	0.0301066
0.518	0.0309	0.518	0.0914	0.518	0.2956	0.518	0.3144	5.18	3.7458E-18	5.18	4.65791E-10	5.18	1.08303E-4	5.18	0.0299799
0.519	0.0306	0.519	0.0913	0.519	0.2949	0.519	0.3144	5.19	3.47599E-18	5.19	4.48074E-10	5.19	1.06659E-4	5.19	0.0298538
0.52	0.0303	0.52	0.0908	0.52	0.2944	0.52	0.3143	5.2	3.22563E-18	5.2	4.31032E-10	5.2	1.05041E-4	5.2	0.0297283
0.521	0.0301	0.521	0.0904	0.521	0.2944	0.521	0.3137	5.21	2.99331E-18	5.21	4.14641E-10	5.21	1.03447E-4	5.21	0.0296034
0.522	0.0299	0.522	0.0899	0.522	0.2938	0.522	0.3134	5.22	2.77774E-18	5.22	3.98875E-10	5.22	1.01878E-4	5.22	0.0294791
0.523	0.0299	0.523	0.0898	0.523	0.293	0.523	0.313	5.23	2.57771E-18	5.23	3.83711E-10	5.23	1.00333E-4	5.23	0.0293553
0.524	0.0298	0.524	0.0895	0.524	0.2926	0.524	0.3129	5.24	2.39209E-18	5.24	3.69124E-10	5.24	9.88122E-5	5.24	0.0292322
0.525	0.0296	0.525	0.0891	0.525	0.292	0.525	0.3132	5.25	2.21985E-18	5.25	3.55094E-10	5.25	9.73148E-5	5.25	0.0291096
0.526	0.0296	0.526	0.0887	0.526	0.2912	0.526	0.3131	5.26	2.06002E-18	5.26	3.41599E-10	5.26	9.58404E-5	5.26	0.0289875
0.527	0.0295	0.527	0.0887	0.527	0.2907	0.527	0.3123	5.27	1.91171E-18	5.27	3.28618E-10	5.27	9.43888E-5	5.27	0.0288661
0.528	0.0293	0.528	0.0884	0.528	0.2905	0.528	0.3125	5.28	1.77408E-18	5.28	3.16132E-10	5.28	9.29596E-5	5.28	0.0287452
0.529	0.0293	0.529	0.0882	0.529	0.29	0.529	0.3123	5.29	1.64637E-18	5.29	3.04122E-10	5.29	9.15524E-5	5.29	0.0286249
0.53	0.029	0.53	0.0877	0.53	0.2892	0.53	0.3121	5.3	1.52786E-18	5.3	2.9257E-10	5.3	9.01669E-5	5.3	0.0285051
0.531	0.0287	0.531	0.0875	0.531	0.2884	0.531	0.3121	5.31	1.41789E-18	5.31	2.81457E-10	5.31	8.88028E-5	5.31	0.0283859
0.532	0.0285	0.532	0.0873	0.532	0.288	0.532	0.3117	5.32	1.31584E-18	5.32	2.70768E-10	5.32	8.74597E-5	5.32	0.0282672
0.533	0.0285	0.533	0.0873	0.533	0.2875	0.533	0.3112	5.33	1.22114E-18	5.33	2.60487E-10	5.33	8.61372E-5	5.33	0.0281491
0.534	0.0283	0.534	0.0872	0.534	0.2865	0.534	0.3105	5.34	1.13326E-18	5.34	2.50596E-10	5.34	8.48351E-5	5.34	0.0280316
0.535	0.0282	0.535	0.0869	0.535	0.2859	0.535	0.3101	5.35	1.05171E-18	5.35	2.41083E-10	5.35	8.3553E-5	5.35	0.0279146
0.536	0.028	0.536	0.0867	0.536	0.2847	0.536	0.3095	5.36	9.76038E-19	5.36	2.31932E-10	5.36	8.22907E-5	5.36	0.0277981
0.537	0.0276	0.537	0.0865	0.537	0.2838	0.537	0.3096	5.37	9.05811E-19	5.37	2.23129E-10	5.37	8.10478E-5	5.37	0.0276822
0.538	0.0273	0.538	0.0863	0.538	0.2828	0.538	0.3094	5.38	8.40641E-19	5.38	2.14661E-10	5.38	7.98239E-5	5.38	0.0275668
0.539	0.027	0.539	0.0858	0.539	0.2823	0.539	0.3093	5.39	7.80163E-19	5.39	2.06515E-10	5.39	7.86189E-5	5.39	0.0274519
0.54	0.0268	0.54	0.0851	0.54	0.2815	0.54	0.3085	5.4	7.2404E-19	5.4	1.9868E-10	5.4	7.74324E-5	5.4	0.0273376
0.541	0.0263	0.541	0.0849	0.541	0.2816	0.541	0.3084	5.41	6.71957E-19	5.41	1.91143E-10	5.41	7.62642E-5	5.41	0.0272238
0.542	0.0261	0.542	0.0843	0.542	0.2805	0.542	0.3079	5.42	6.23624E-19	5.42	1.83892E-10	5.42	7.51138E-5	5.42	0.0271105
0.543	0.0258	0.543	0.0841	0.543	0.2802	0.543	0.3077	5.43	5.7877E-19	5.43	1.76918E-10	5.43	7.39812E-5	5.43	0.0269978
0.544	0.0256	0.544	0.0838	0.544	0.2796	0.544	0.3072	5.44	5.37144E-19	5.44	1.70208E-10	5.44	7.28659E-5	5.44	0.0268855
0.545	0.0253	0.545	0.0834	0.545	0.2783	0.545	0.3071	5.45	4.98515E-19	5.45	1.63754E-10	5.45	7.17677E-5	5.45	0.0267738
0.546	0.0252	0.546	0.0834	0.546	0.2776	0.546	0.3072	5.46	4.62666E-19	5.46	1.57546E-10	5.46	7.06864E-5	5.46	0.0266626
0.547	0.0251	0.547	0.083	0.547	0.2776	0.547	0.3072	5.47	4.29397E-19	5.47	1.51573E-10	5.47	6.96216E-5	5.47	0.0265519
0.548	0.0248	0.548	0.0828	0.548	0.2768	0.548	0.3072	5.48	3.98522E-19	5.48	1.45827E-10	5.48	6.85732E-5	5.48	0.0264418
0.549	0.0247	0.549	0.0828	0.549	0.2767	0.549	0.3065	5.49	3.69869E-19	5.49	1.403E-10	5.49	6.75408E-5	5.49	0.0263321
0.55	0.0245	0.55	0.0826	0.55	0.2754	0.55	0.3063	5.5	3.43277E-19	5.5	1.34983E-10	5.5	6.65243E-5	5.5	0.0262229
0.551	0.0244	0.551	0.0824	0.551	0.275	0.551	0.3062	5.51	3.18599E-19	5.51	1.29869E-10	5.51	6.55233E-5	5.51	0.0261143
0.552	0.0242	0.552	0.0819	0.552	0.2743	0.552	0.3062	5.52	2.95697E-19	5.52	1.24948E-10	5.52	6.45376E-5	5.52	0.0260061
0.553	0.0241	0.553	0.0811	0.553	0.2731	0.553	0.3051	5.53	2.74442E-19	5.53	1.20215E-10	5.53	6.35671E-5	5.53	0.0258984
0.554	0.024	0.554	0.0807	0.554	0.2718	0.554	0.3053	5.54	2.54716E-19	5.54	1.15661E-10	5.54	6.26113E-5	5.54	0.0257912
0.555	0.024	0.555	0.0808	0.555	0.2719	0.555	0.305	5.55	2.36409E-19	5.55	1.1128E-10	5.55	6.16702E-5	5.55	0.0256846
0.556	0.0238	0.556	0.0804	0.556	0.2711	0.556	0.305	5.56	2.19418E-19	5.56	1.07066E-10	5.56	6.07435E-5	5.56	0.0255784
0.557	0.0236	0.557	0.0806	0.557	0.2705	0.557	0.3048	5.57	2.0365E-19	5.57	1.03012E-10	5.57	5.9831E-5	5.57	0.0254727
0.558	0.0235	0.558	0.0802	0.558	0.2702	0.558	0.3045	5.58	1.89016E-19	5.58	9.91117E-11	5.58	5.89324E-5	5.58	0.0253674
0.559	0.0236	0.559	0.08	0.559	0.2697	0.559	0.3042	5.59	1.75434E-19	5.59	9.53596E-11	5.59	5.80476E-5	5.59	0.0252627
0.56	0.0233	0.56	0.0791	0.56	0.2688	0.56	0.3038	5.6	1.62829E-19	5.6	9.17499E-11	5.6	5.71762E-5	5.6	0.0251584
0.561	0.0231	0.561	0.0791	0.561	0.2681	0.561	0.3037	5.61	1.5113E-19	5.61	8.82773E-11	5.61	5.63182E-5	5.61	0.0250546
0.562	0.0231	0.562	0.0785	0.562	0.2675	0.562	0.3036	5.62	1.40273E-19	5.62	8.49364E-11	5.62	5.54732E-5	5.62	0.0249513
0.563	0.023	0.563	0.0783	0.563	0.2669	0.563	0.3035	5.63	1.30196E-19	5.63	8.17224E-11	5.63	5.46412E-5	5.63	0.0248485
0.564	0.0228	0.564	0.078	0.564	0.267	0.564	0.3037	5.64	1.20843E-19	5.64	7.86304E-11	5.64	5.38219E-5	5.64	0.0247461
0.565	0.0228	0.565	0.0776	0.565	0.2663	0.565	0.3031	5.65	1.12163E-19	5.65	7.56557E-11	5.65	5.3015E-5	5.65	0.0246442
0.566	0.0227	0.566	0.0772	0.566	0.2658	0.566	0.3028	5.66	1.04107E-19	5.66	7.27938E-11	5.66	5.22205E-5	5.66	0.0245428
0.567	0.0226	0.567	0.0769	0.567	0.2647	0.567	0.3023	5.67	9.663E-20	5.67	7.00405E-11	5.67	5.14381E-5	5.67	0.0244418
0.568	0.0224	0.568	0.0768	0.568	0.2643	0.568	0.302	5.68	8.96904E-20	5.68	6.73917E-11	5.68	5.06676E-5	5.68	0.0243413
0.569	0.0223	0.569	0.0767	0.569	0.2632	0.569	0.302	5.69	8.32495E-20	5.69	6.48433E-11	5.69	4.99088E-5	5.69	0.0242412
0.57	0.022	0.57	0.0764	0.57	0.2627	0.57	0.3021	5.7	7.72715E-20	5.7	6.23915E-11	5.7	4.91616E-5	5.7	0.0241416
0.571	0.022	0.571	0.0763	0.571	0.2619	0.571	0.3022	5.71	7.17231E-20	5.71	6.00328E-11	5.71	4.84258E-5	5.71	0.0240425
0.572	0.0217	0.572	0.076	0.572	0.2613	0.572	0.3022	5.72	6.65734E-20	5.72	5.77634E-11	5.72	4.77011E-5	5.72	0.0239438
0.573	0.0215	0.573	0.0755	0.573	0.2606	0.573	0.3022	5.73	6.17938E-20	5.73	5.55801E-11	5.73	4.69875E-5	5.73	0.0238455
0.574	0.0215	0.574	0.0754	0.574	0.2599	0.574	0.3023	5.74	5.73576E-20	5.74	5.34795E-11	5.74	4.62848E-5	5.74	0.0237477
0.575	0.0215	0.575	0.075	0.575	0.2596	0.575	0.3021	5.75	5.32401E-20	5.75	5.14586E-11	5.75	4.55927E-5	5.75	0.0236504
0.576	0.0212	0.576	0.0743	0.576	0.2591	0.576	0.3016	5.76	4.94183E-20	5.76	4.95142E-11	5.76	4.49112E-5	5.76	0.0235534
0.577	0.0209	0.577	0.074	0.577	0.2582	0.577	0.3016	5.77	4.58712E-20	5.77	4.76436E-11	5.77	4.42401E-5	5.77	0.023457
0.578	0.0207	0.578	0.0737	0.578	0.2577	0.578	0.3009	5.78	4.25788E-20	5.78	4.58437E-11	5.78	4.35791E-5	5.78	0.0233609
0.579	0.0207	0.579	0.0737	0.579	0.2574	0.579	0.3005	5.79	3.9523E-20	5.79	4.41121E-11	5.79	4.29282E-5	5.79	0.0232653
0.58	0.0205	0.58	0.0736	0.58	0.2568	0.58	0.3004	5.8	3.66866E-20	5.8	4.24461E-11	5.8	4.22871E-5	5.8	0.0231701
0.581	0.0204	0.581	0.0735	0.581	0.2562	0.581	0.2996	5.81	3.40539E-20	5.81	4.08432E-11	5.81	4.16558E-5	5.81	0.0230754
0.582	0.0204	0.582	0.0731	0.582	0.2556	0.582	0.299	5.82	3.16103E-20	5.82	3.93009E-11	5.82	4.10341E-5	5.82	0.0229811
0.583	0.0202	0.583	0.0726	0.583	0.2552	0.583	0.2991	5.83	2.93422E-20	5.83	3.78171E-11	5.83	4.04218E-5	5.83	0.0228872
0.584	0.0202	0.584	0.0724	0.584	0.2547	0.584	0.2985	5.84	2.72369E-20	5.84	3.63895E-11	5.84	3.98189E-5	5.84	0.0227937
0.585	0.0202	0.585	0.0719	0.585	0.2546	0.585	0.2984	5.85	2.52828E-20	5.85	3.50159E-11	5.85	3.9225E-5	5.85	0.0227007
0.586	0.02	0.586	0.0715	0.586	0.2535	0.586	0.2977	5.86	2.3469E-20	5.86	3.36943E-11	5.86	3.86402E-5	5.86	0.022608
0.587	0.0199	0.587	0.0712	0.587	0.2532	0.587	0.2973	5.87	2.17855E-20	5.87	3.24227E-11	5.87	3.80642E-5	5.87	0.0225158
0.588	0.0198	0.588	0.0707	0.588	0.2528	0.588	0.2972	5.88	2.02228E-20	5.88	3.11992E-11	5.88	3.7497E-5	5.88	0.022424
0.589	0.0195	0.589	0.0705	0.589	0.2524	0.589	0.2971	5.89	1.87722E-20	5.89	3.00221E-11	5.89	3.69383E-5	5.89	0.0223327
0.59	0.0193	0.59	0.0701	0.59	0.2516	0.59	0.2962	5.9	1.74258E-20	5.9	2.88894E-11	5.9	3.63881E-5	5.9	0.0222417
0.591	0.0189	0.591	0.0696	0.591	0.2511	0.591	0.2963	5.91	1.61761E-20	5.91	2.77997E-11	5.91	3.58463E-5	5.91	0.0221511
0.592	0.0186	0.592	0.0693	0.592	0.2509	0.592	0.2963	5.92	1.5016E-20	5.92	2.67511E-11	5.92	3.53126E-5	5.92	0.022061
0.593	0.0184	0.593	0.0689	0.593	0.2507	0.593	0.296	5.93	1.39392E-20	5.93	2.57422E-11	5.93	3.47871E-5	5.93	0.0219712
0.594	0.0182	0.594	0.0686	0.594	0.2502	0.594	0.2952	5.94	1.29397E-20	5.94	2.47715E-11	5.94	3.42694E-5	5.94	0.0218819
0.595	0.0179	0.595	0.0682	0.595	0.2492	0.595	0.2946	5.95	1.20119E-20	5.95	2.38374E-11	5.95	3.37597E-5	5.95	0.021793
0.596	0.0179	0.596	0.0677	0.596	0.2492	0.596	0.294	5.96	1.11506E-20	5.96	2.29387E-11	5.96	3.32576E-5	5.96	0.0217044
0.597	0.0176	0.597	0.0674	0.597	0.2484	0.597	0.294	5.97	1.03512E-20	5.97	2.2074E-11	5.97	3.27631E-5	5.97	0.0216163
0.598	0.0174	0.598	0.067	0.598	0.2481	0.598	0.2934	5.98	9.60912E-21	5.98	2.12419E-11	5.98	3.22761E-5	5.98	0.0215285
0.599	0.0173	0.599	0.0666	0.599	0.2478	0.599	0.2931	5.99	8.92028E-21	5.99	2.04413E-11	5.99	3.17964E-5	5.99	0.0214412
0.6	0.0172	0.6	0.0661	0.6	0.2475	0.6	0.2929	6	8.28086E-21	6	1.9671E-11	6	3.1324E-5	6	0.0213542
0.601	0.0169	0.601	0.0655	0.601	0.2472	0.601	0.2926	--	--	--	--	--	--	--	--
0.602	0.0168	0.602	0.0652	0.602	0.2467	0.602	0.2928	--	--	--	--	--	--	--	--
0.603	0.0169	0.603	0.0644	0.603	0.2462	0.603	0.2925	--	--	--	--	--	--	--	--
0.604	0.0169	0.604	0.0639	0.604	0.2459	0.604	0.2918	--	--	--	--	--	--	--	--
0.605	0.0168	0.605	0.0636	0.605	0.245	0.605	0.2916	--	--	--	--	--	--	--	--
0.606	0.0166	0.606	0.0635	0.606	0.245	0.606	0.2911	--	--	--	--	--	--	--	--
0.607	0.0166	0.607	0.0634	0.607	0.2442	0.607	0.2911	--	--	--	--	--	--	--	--
0.608	0.0163	0.608	0.0633	0.608	0.2442	0.608	0.2909	--	--	--	--	--	--	--	--
0.609	0.0161	0.609	0.0631	0.609	0.2434	0.609	0.2903	--	--	--	--	--	--	--	--
0.61	0.0161	0.61	0.0628	0.61	0.243	0.61	0.2899	--	--	--	--	--	--	--	--
0.611	0.0161	0.611	0.0625	0.611	0.242	0.611	0.2898	--	--	--	--	--	--	--	--
0.612	0.0159	0.612	0.0617	0.612	0.2416	0.612	0.2897	--	--	--	--	--	--	--	--
0.613	0.0157	0.613	0.0615	0.613	0.2414	0.613	0.289	--	--	--	--	--	--	--	--
0.614	0.0158	0.614	0.0614	0.614	0.2403	0.614	0.2892	--	--	--	--	--	--	--	--
0.615	0.0157	0.615	0.0611	0.615	0.2397	0.615	0.2889	--	--	--	--	--	--	--	--
0.616	0.0156	0.616	0.0606	0.616	0.239	0.616	0.2884	--	--	--	--	--	--	--	--
0.617	0.0155	0.617	0.06	0.617	0.238	0.617	0.2886	--	--	--	--	--	--	--	--
0.618	0.0154	0.618	0.0599	0.618	0.2375	0.618	0.2887	--	--	--	--	--	--	--	--
0.619	0.0154	0.619	0.0596	0.619	0.2366	0.619	0.2882	--	--	--	--	--	--	--	--
0.62	0.015	0.62	0.0594	0.62	0.2358	0.62	0.2883	--	--	--	--	--	--	--	--
0.621	0.015	0.621	0.0594	0.621	0.2356	0.621	0.2883	--	--	--	--	--	--	--	--
0.622	0.0148	0.622	0.0589	0.622	0.2349	0.622	0.2881	--	--	--	--	--	--	--	--
0.623	0.0148	0.623	0.0589	0.623	0.2348	0.623	0.2878	--	--	--	--	--	--	--	--
0.624	0.0146	0.624	0.0585	0.624	0.2343	0.624	0.2876	--	--	--	--	--	--	--	--
0.625	0.0143	0.625	0.0582	0.625	0.2337	0.625	0.2878	--	--	--	--	--	--	--	--
0.626	0.0142	0.626	0.0576	0.626	0.2334	0.626	0.2879	--	--	--	--	--	--	--	--
0.627	0.0139	0.627	0.0574	0.627	0.2332	0.627	0.287	--	--	--	--	--	--	--	--
0.628	0.0138	0.628	0.0571	0.628	0.2332	0.628	0.2868	--	--	--	--	--	--	--	--
0.629	0.0137	0.629	0.0567	0.629	0.2321	0.629	0.2869	--	--	--	--	--	--	--	--
0.63	0.0136	0.63	0.0564	0.63	0.2312	0.63	0.2866	--	--	--	--	--	--	--	--
0.631	0.0135	0.631	0.0563	0.631	0.2305	0.631	0.2864	--	--	--	--	--	--	--	--
0.632	0.0133	0.632	0.0561	0.632	0.2304	0.632	0.2861	--	--	--	--	--	--	--	--
0.633	0.0134	0.633	0.0559	0.633	0.2299	0.633	0.2861	--	--	--	--	--	--	--	--
0.634	0.0133	0.634	0.0557	0.634	0.2293	0.634	0.2859	--	--	--	--	--	--	--	--
0.635	0.0132	0.635	0.0554	0.635	0.2288	0.635	0.2858	--	--	--	--	--	--	--	--
0.636	0.0132	0.636	0.055	0.636	0.2281	0.636	0.285	--	--	--	--	--	--	--	--
0.637	0.0131	0.637	0.0547	0.637	0.2275	0.637	0.2851	--	--	--	--	--	--	--	--
0.638	0.013	0.638	0.0546	0.638	0.2273	0.638	0.2853	--	--	--	--	--	--	--	--
0.639	0.0129	0.639	0.0536	0.639	0.2266	0.639	0.2847	--	--	--	--	--	--	--	--
0.64	0.0128	0.64	0.0534	0.64	0.2255	0.64	0.2844	--	--	--	--	--	--	--	--
0.641	0.0129	0.641	0.0532	0.641	0.2251	0.641	0.2839	--	--	--	--	--	--	--	--
0.642	0.0128	0.642	0.053	0.642	0.2241	0.642	0.2837	--	--	--	--	--	--	--	--
0.643	0.0127	0.643	0.0527	0.643	0.2238	0.643	0.2832	--	--	--	--	--	--	--	--
0.644	0.0127	0.644	0.0524	0.644	0.2238	0.644	0.2827	--	--	--	--	--	--	--	--
0.645	0.0124	0.645	0.0523	0.645	0.2235	0.645	0.2826	--	--	--	--	--	--	--	--
0.646	0.0123	0.646	0.0521	0.646	0.2228	0.646	0.2821	--	--	--	--	--	--	--	--
0.647	0.0122	0.647	0.0522	0.647	0.2228	0.647	0.282	--	--	--	--	--	--	--	--
0.648	0.012	0.648	0.0518	0.648	0.2223	0.648	0.2816	--	--	--	--	--	--	--	--
0.649	0.012	0.649	0.0516	0.649	0.222	0.649	0.2808	--	--	--	--	--	--	--	--
0.65	0.0119	0.65	0.0517	0.65	0.2211	0.65	0.281	--	--	--	--	--	--	--	--
0.651	0.0117	0.651	0.0517	0.651	0.2206	0.651	0.2814	--	--	--	--	--	--	--	--
0.652	0.0117	0.652	0.0512	0.652	0.2201	0.652	0.281	--	--	--	--	--	--	--	--
0.653	0.0116	0.653	0.0511	0.653	0.2197	0.653	0.281	--	--	--	--	--	--	--	--
0.654	0.0113	0.654	0.0508	0.654	0.2191	0.654	0.2808	--	--	--	--	--	--	--	--
0.655	0.0111	0.655	0.0507	0.655	0.2186	0.655	0.2808	--	--	--	--	--	--	--	--
0.656	0.0111	0.656	0.0499	0.656	0.2181	0.656	0.2802	--	--	--	--	--	--	--	--
0.657	0.0111	0.657	0.0501	0.657	0.217	0.657	0.2804	--	--	--	--	--	--	--	--
0.658	0.0111	0.658	0.0497	0.658	0.2165	0.658	0.2799	--	--	--	--	--	--	--	--
0.659	0.011	0.659	0.0493	0.659	0.2165	0.659	0.2802	--	--	--	--	--	--	--	--
0.66	0.011	0.66	0.049	0.66	0.2164	0.66	0.2803	--	--	--	--	--	--	--	--
0.661	0.0108	0.661	0.0486	0.661	0.2158	0.661	0.2802	--	--	--	--	--	--	--	--
0.662	0.0106	0.662	0.0484	0.662	0.2149	0.662	0.2803	--	--	--	--	--	--	--	--
0.663	0.0106	0.663	0.0483	0.663	0.214	0.663	0.2797	--	--	--	--	--	--	--	--
0.664	0.0106	0.664	0.0483	0.664	0.2136	0.664	0.2796	--	--	--	--	--	--	--	--
0.665	0.0105	0.665	0.0479	0.665	0.2132	0.665	0.2794	--	--	--	--	--	--	--	--
0.666	0.0104	0.666	0.0475	0.666	0.213	0.666	0.2791	--	--	--	--	--	--	--	--
0.667	0.0104	0.667	0.0473	0.667	0.2127	0.667	0.2793	--	--	--	--	--	--	--	--
0.668	0.0103	0.668	0.0472	0.668	0.2125	0.668	0.2794	--	--	--	--	--	--	--	--
0.669	0.0103	0.669	0.047	0.669	0.2117	0.669	0.2789	--	--	--	--	--	--	--	--
0.67	0.0103	0.67	0.0466	0.67	0.211	0.67	0.2789	--	--	--	--	--	--	--	--
0.671	0.0103	0.671	0.0466	0.671	0.2104	0.671	0.2791	--	--	--	--	--	--	--	--
0.672	0.0102	0.672	0.0462	0.672	0.2101	0.672	0.279	--	--	--	--	--	--	--	--
0.673	0.0102	0.673	0.0461	0.673	0.21	0.673	0.2794	--	--	--	--	--	--	--	--
0.674	0.01	0.674	0.046	0.674	0.2099	0.674	0.2794	--	--	--	--	--	--	--	--
0.675	0.01	0.675	0.0458	0.675	0.2105	0.675	0.2795	--	--	--	--	--	--	--	--
0.676	0.01	0.676	0.0458	0.676	0.2105	0.676	0.2794	--	--	--	--	--	--	--	--
0.677	0.0098	0.677	0.0456	0.677	0.2101	0.677	0.2787	--	--	--	--	--	--	--	--
0.678	0.0097	0.678	0.0455	0.678	0.2094	0.678	0.2783	--	--	--	--	--	--	--	--
0.679	0.0097	0.679	0.0453	0.679	0.2091	0.679	0.2781	--	--	--	--	--	--	--	--
0.68	0.0097	0.68	0.0452	0.68	0.2087	0.68	0.2779	--	--	--	--	--	--	--	--
0.681	0.0096	0.681	0.0448	0.681	0.2082	0.681	0.2778	--	--	--	--	--	--	--	--
0.682	0.0095	0.682	0.0444	0.682	0.2078	0.682	0.2775	--	--	--	--	--	--	--	--
0.683	0.0096	0.683	0.0444	0.683	0.2073	0.683	0.2766	--	--	--	--	--	--	--	--
0.684	0.0094	0.684	0.0441	0.684	0.2069	0.684	0.2765	--	--	--	--	--	--	--	--
0.685	0.0094	0.685	0.0439	0.685	0.2066	0.685	0.2763	--	--	--	--	--	--	--	--
0.686	0.0094	0.686	0.0437	0.686	0.2061	0.686	0.2759	--	--	--	--	--	--	--	--
0.687	0.0093	0.687	0.0433	0.687	0.2058	0.687	0.2759	--	--	--	--	--	--	--	--
0.688	0.0092	0.688	0.0429	0.688	0.2053	0.688	0.2758	--	--	--	--	--	--	--	--
0.689	0.0091	0.689	0.0428	0.689	0.2045	0.689	0.2757	--	--	--	--	--	--	--	--
0.69	0.0089	0.69	0.0425	0.69	0.2044	0.69	0.2755	--	--	--	--	--	--	--	--
0.691	0.0089	0.691	0.0425	0.691	0.2041	0.691	0.275	--	--	--	--	--	--	--	--
0.692	0.0088	0.692	0.0424	0.692	0.2038	0.692	0.2749	--	--	--	--	--	--	--	--
0.693	0.0088	0.693	0.0425	0.693	0.2033	0.693	0.2743	--	--	--	--	--	--	--	--
0.694	0.0086	0.694	0.0422	0.694	0.2032	0.694	0.2742	--	--	--	--	--	--	--	--
0.695	0.0085	0.695	0.0422	0.695	0.2024	0.695	0.2733	--	--	--	--	--	--	--	--
0.696	0.0085	0.696	0.042	0.696	0.2022	0.696	0.2732	--	--	--	--	--	--	--	--
0.697	0.0085	0.697	0.0418	0.697	0.202	0.697	0.2731	--	--	--	--	--	--	--	--
0.698	0.0084	0.698	0.0416	0.698	0.2021	0.698	0.2728	--	--	--	--	--	--	--	--
0.699	0.0084	0.699	0.0412	0.699	0.2017	0.699	0.2728	--	--	--	--	--	--	--	--
0.7	0.0085	0.7	0.041	0.7	0.2009	0.7	0.2726	--	--	--	--	--	--	--	--
0.701	0.0085	0.701	0.0411	0.701	0.2002	0.701	0.2725	--	--	--	--	--	--	--	--
0.702	0.0084	0.702	0.0407	0.702	0.1996	0.702	0.2726	--	--	--	--	--	--	--	--
0.703	0.0083	0.703	0.0403	0.703	0.1993	0.703	0.2732	--	--	--	--	--	--	--	--
0.704	0.0083	0.704	0.0402	0.704	0.1989	0.704	0.2725	--	--	--	--	--	--	--	--
0.705	0.0083	0.705	0.0401	0.705	0.1986	0.705	0.2722	--	--	--	--	--	--	--	--
0.706	0.0083	0.706	0.0399	0.706	0.198	0.706	0.2724	--	--	--	--	--	--	--	--
0.707	0.0083	0.707	0.0398	0.707	0.1976	0.707	0.2722	--	--	--	--	--	--	--	--
0.708	0.0083	0.708	0.0399	0.708	0.1972	0.708	0.2718	--	--	--	--	--	--	--	--
0.709	0.0082	0.709	0.0396	0.709	0.1968	0.709	0.2716	--	--	--	--	--	--	--	--
0.71	0.0082	0.71	0.0396	0.71	0.1963	0.71	0.2714	--	--	--	--	--	--	--	--
0.711	0.0082	0.711	0.0394	0.711	0.1954	0.711	0.2714	--	--	--	--	--	--	--	--
0.712	0.0081	0.712	0.0394	0.712	0.1955	0.712	0.2711	--	--	--	--	--	--	--	--
0.713	0.0081	0.713	0.039	0.713	0.1947	0.713	0.2707	--	--	--	--	--	--	--	--
0.714	0.0082	0.714	0.0385	0.714	0.1945	0.714	0.27	--	--	--	--	--	--	--	--
0.715	0.0081	0.715	0.0382	0.715	0.1939	0.715	0.2697	--	--	--	--	--	--	--	--
0.716	0.008	0.716	0.0382	0.716	0.1936	0.716	0.2698	--	--	--	--	--	--	--	--
0.717	0.0079	0.717	0.0381	0.717	0.193	0.717	0.2693	--	--	--	--	--	--	--	--
0.718	0.0079	0.718	0.0381	0.718	0.1931	0.718	0.2685	--	--	--	--	--	--	--	--
0.719	0.0077	0.719	0.038	0.719	0.1924	0.719	0.2685	--	--	--	--	--	--	--	--
0.72	0.0075	0.72	0.0378	0.72	0.1921	0.72	0.2685	--	--	--	--	--	--	--	--
0.721	0.0075	0.721	0.0376	0.721	0.1911	0.721	0.2682	--	--	--	--	--	--	--	--
0.722	0.0074	0.722	0.0375	0.722	0.1908	0.722	0.2681	--	--	--	--	--	--	--	--
0.723	0.0073	0.723	0.0375	0.723	0.1906	0.723	0.2677	--	--	--	--	--	--	--	--
0.724	0.0073	0.724	0.0374	0.724	0.1901	0.724	0.2675	--	--	--	--	--	--	--	--
0.725	0.0073	0.725	0.0372	0.725	0.1895	0.725	0.2675	--	--	--	--	--	--	--	--
0.726	0.0073	0.726	0.0371	0.726	0.1891	0.726	0.2672	--	--	--	--	--	--	--	--
0.727	0.0072	0.727	0.0368	0.727	0.1886	0.727	0.2666	--	--	--	--	--	--	--	--
0.728	0.0072	0.728	0.0367	0.728	0.1879	0.728	0.2663	--	--	--	--	--	--	--	--
0.729	0.0072	0.729	0.0366	0.729	0.1878	0.729	0.2665	--	--	--	--	--	--	--	--
0.73	0.0071	0.73	0.0365	0.73	0.1878	0.73	0.2665	--	--	--	--	--	--	--	--
0.731	0.0071	0.731	0.0363	0.731	0.1879	0.731	0.2667	--	--	--	--	--	--	--	--
0.732	0.0071	0.732	0.0363	0.732	0.1879	0.732	0.2667	--	--	--	--	--	--	--	--
0.733	0.0069	0.733	0.0359	0.733	0.1873	0.733	0.2661	--	--	--	--	--	--	--	--
0.734	0.0069	0.734	0.0357	0.734	0.1871	0.734	0.2664	--	--	--	--	--	--	--	--
0.735	0.0069	0.735	0.0355	0.735	0.1865	0.735	0.2666	--	--	--	--	--	--	--	--
0.736	0.0069	0.736	0.0354	0.736	0.1861	0.736	0.2661	--	--	--	--	--	--	--	--
0.737	0.0069	0.737	0.0352	0.737	0.1858	0.737	0.2658	--	--	--	--	--	--	--	--
0.738	0.0069	0.738	0.035	0.738	0.1857	0.738	0.2658	--	--	--	--	--	--	--	--
0.739	0.007	0.739	0.0351	0.739	0.1852	0.739	0.2657	--	--	--	--	--	--	--	--
0.74	0.0069	0.74	0.0346	0.74	0.1851	0.74	0.2657	--	--	--	--	--	--	--	--
0.741	0.0069	0.741	0.0345	0.741	0.1847	0.741	0.2654	--	--	--	--	--	--	--	--
0.742	0.0069	0.742	0.0341	0.742	0.1843	0.742	0.2651	--	--	--	--	--	--	--	--
0.743	0.0069	0.743	0.0338	0.743	0.1842	0.743	0.2644	--	--	--	--	--	--	--	--
0.744	0.0068	0.744	0.0339	0.744	0.184	0.744	0.2642	--	--	--	--	--	--	--	--
0.745	0.0068	0.745	0.0338	0.745	0.1837	0.745	0.2637	--	--	--	--	--	--	--	--
0.746	0.0068	0.746	0.0336	0.746	0.1831	0.746	0.2638	--	--	--	--	--	--	--	--
0.747	0.0066	0.747	0.0336	0.747	0.1828	0.747	0.2635	--	--	--	--	--	--	--	--
0.748	0.0065	0.748	0.0333	0.748	0.1823	0.748	0.2637	--	--	--	--	--	--	--	--
0.749	0.0064	0.749	0.0332	0.749	0.182	0.749	0.2635	--	--	--	--	--	--	--	--
0.75	0.0064	0.75	0.0332	0.75	0.1813	0.75	0.2634	--	--	--	--	--	--	--	--
0.751	0.0062	0.751	0.033	0.751	0.1806	0.751	0.2633	--	--	--	--	--	--	--	--
0.752	0.0062	0.752	0.0327	0.752	0.1803	0.752	0.2633	--	--	--	--	--	--	--	--
0.753	0.0061	0.753	0.0327	0.753	0.1801	0.753	0.2629	--	--	--	--	--	--	--	--
0.754	0.006	0.754	0.0328	0.754	0.1796	0.754	0.2625	--	--	--	--	--	--	--	--
0.755	0.006	0.755	0.0328	0.755	0.1789	0.755	0.2627	--	--	--	--	--	--	--	--
0.756	0.0059	0.756	0.0326	0.756	0.1788	0.756	0.2627	--	--	--	--	--	--	--	--
0.757	0.0058	0.757	0.0324	0.757	0.1787	0.757	0.2627	--	--	--	--	--	--	--	--
0.758	0.0057	0.758	0.032	0.758	0.1784	0.758	0.2624	--	--	--	--	--	--	--	--
0.759	0.0057	0.759	0.0319	0.759	0.178	0.759	0.2623	--	--	--	--	--	--	--	--
0.76	0.0057	0.76	0.0316	0.76	0.1776	0.76	0.2619	--	--	--	--	--	--	--	--
0.761	0.0057	0.761	0.0314	0.761	0.1777	0.761	0.262	--	--	--	--	--	--	--	--
0.762	0.0056	0.762	0.0312	0.762	0.1775	0.762	0.2618	--	--	--	--	--	--	--	--
0.763	0.0056	0.763	0.0308	0.763	0.1773	0.763	0.2617	--	--	--	--	--	--	--	--
0.764	0.0056	0.764	0.0309	0.764	0.1773	0.764	0.2614	--	--	--	--	--	--	--	--
0.765	0.0056	0.765	0.0309	0.765	0.1767	0.765	0.2613	--	--	--	--	--	--	--	--
0.766	0.0055	0.766	0.0309	0.766	0.1765	0.766	0.2606	--	--	--	--	--	--	--	--
0.767	0.0055	0.767	0.0308	0.767	0.176	0.767	0.2602	--	--	--	--	--	--	--	--
0.768	0.0055	0.768	0.0306	0.768	0.1758	0.768	0.2598	--	--	--	--	--	--	--	--
0.769	0.0055	0.769	0.0301	0.769	0.1753	0.769	0.2596	--	--	--	--	--	--	--	--
0.77	0.0055	0.77	0.03	0.77	0.175	0.77	0.2595	--	--	--	--	--	--	--	--
0.771	0.0055	0.771	0.03	0.771	0.1746	0.771	0.2593	--	--	--	--	--	--	--	--
0.772	0.0055	0.772	0.0299	0.772	0.1738	0.772	0.259	--	--	--	--	--	--	--	--
0.773	0.0054	0.773	0.0296	0.773	0.1737	0.773	0.2592	--	--	--	--	--	--	--	--
0.774	0.0053	0.774	0.0294	0.774	0.1732	0.774	0.259	--	--	--	--	--	--	--	--
0.775	0.0052	0.775	0.0292	0.775	0.1734	0.775	0.2587	--	--	--	--	--	--	--	--
0.776	0.0052	0.776	0.029	0.776	0.1733	0.776	0.258	--	--	--	--	--	--	--	--
0.777	0.0052	0.777	0.0289	0.777	0.1731	0.777	0.2581	--	--	--	--	--	--	--	--
0.778	0.0052	0.778	0.0289	0.778	0.1728	0.778	0.2576	--	--	--	--	--	--	--	--
0.779	0.0052	0.779	0.0288	0.779	0.1723	0.779	0.2574	--	--	--	--	--	--	--	--
0.78	0.0052	0.78	0.0286	0.78	0.172	0.78	0.2573	--	--	--	--	--	--	--	--
0.781	0.0052	0.781	0.0285	0.781	0.1717	0.781	0.2573	--	--	--	--	--	--	--	--
0.782	0.0052	0.782	0.0284	0.782	0.1715	0.782	0.2576	--	--	--	--	--	--	--	--
0.783	0.0052	0.783	0.0284	0.783	0.1716	0.783	0.2578	--	--	--	--	--	--	--	--
0.784	0.0052	0.784	0.0282	0.784	0.1713	0.784	0.2571	--	--	--	--	--	--	--	--
0.785	0.0052	0.785	0.0281	0.785	0.1712	0.785	0.2575	--	--	--	--	--	--	--	--
0.786	0.0052	0.786	0.0279	0.786	0.1714	0.786	0.2574	--	--	--	--	--	--	--	--
0.787	0.0052	0.787	0.0276	0.787	0.1709	0.787	0.2572	--	--	--	--	--	--	--	--
0.788	0.0051	0.788	0.0275	0.788	0.1702	0.788	0.257	--	--	--	--	--	--	--	--
0.789	0.0051	0.789	0.0272	0.789	0.1696	0.789	0.2569	--	--	--	--	--	--	--	--
0.79	0.0051	0.79	0.0271	0.79	0.1696	0.79	0.2569	--	--	--	--	--	--	--	--
0.791	0.005	0.791	0.027	0.791	0.1695	0.791	0.2566	--	--	--	--	--	--	--	--
0.792	0.0049	0.792	0.0267	0.792	0.169	0.792	0.2566	--	--	--	--	--	--	--	--
0.793	0.0049	0.793	0.0265	0.793	0.1688	0.793	0.2569	--	--	--	--	--	--	--	--
0.794	0.0049	0.794	0.0265	0.794	0.1683	0.794	0.2563	--	--	--	--	--	--	--	--
0.795	0.0049	0.795	0.0263	0.795	0.168	0.795	0.2563	--	--	--	--	--	--	--	--
0.796	0.0048	0.796	0.0261	0.796	0.1674	0.796	0.2561	--	--	--	--	--	--	--	--
0.797	0.0048	0.797	0.0259	0.797	0.1671	0.797	0.256	--	--	--	--	--	--	--	--
0.798	0.0047	0.798	0.0259	0.798	0.1669	0.798	0.2562	--	--	--	--	--	--	--	--
0.799	0.0046	0.799	0.0257	0.799	0.1667	0.799	0.2559	--	--	--	--	--	--	--	--
0.8	0.0046	0.8	0.0252	0.8	0.1664	0.8	0.2559	--	--	--	--	--	--	--	--
0.801	0.0046	0.801	0.0251	0.801	0.1662	0.801	0.256	--	--	--	--	--	--	--	--
0.802	0.0045	0.802	0.0251	0.802	0.1658	0.802	0.2554	--	--	--	--	--	--	--	--
0.803	0.0045	0.803	0.025	0.803	0.165	0.803	0.2549	--	--	--	--	--	--	--	--
0.804	0.0045	0.804	0.0247	0.804	0.1648	0.804	0.255	--	--	--	--	--	--	--	--
0.805	0.0046	0.805	0.0244	0.805	0.1644	0.805	0.2547	--	--	--	--	--	--	--	--
0.806	0.0046	0.806	0.0244	0.806	0.1643	0.806	0.2545	--	--	--	--	--	--	--	--
0.807	0.0046	0.807	0.0242	0.807	0.1641	0.807	0.2545	--	--	--	--	--	--	--	--
0.808	0.0046	0.808	0.0243	0.808	0.1635	0.808	0.2542	--	--	--	--	--	--	--	--
0.809	0.0046	0.809	0.0243	0.809	0.1628	0.809	0.2542	--	--	--	--	--	--	--	--
0.81	0.0045	0.81	0.0243	0.81	0.1626	0.81	0.2541	--	--	--	--	--	--	--	--
0.811	0.0044	0.811	0.0243	0.811	0.1624	0.811	0.2539	--	--	--	--	--	--	--	--
0.812	0.0042	0.812	0.0242	0.812	0.1621	0.812	0.254	--	--	--	--	--	--	--	--
0.813	0.0042	0.813	0.0243	0.813	0.1614	0.813	0.2536	--	--	--	--	--	--	--	--
0.814	0.0042	0.814	0.0243	0.814	0.161	0.814	0.2531	--	--	--	--	--	--	--	--
0.815	0.0042	0.815	0.0241	0.815	0.1609	0.815	0.2528	--	--	--	--	--	--	--	--
0.816	0.0042	0.816	0.0241	0.816	0.1607	0.816	0.2528	--	--	--	--	--	--	--	--
0.817	0.0042	0.817	0.0238	0.817	0.1605	0.817	0.2525	--	--	--	--	--	--	--	--
0.818	0.0042	0.818	0.0238	0.818	0.1599	0.818	0.2522	--	--	--	--	--	--	--	--
0.819	0.0041	0.819	0.0235	0.819	0.1599	0.819	0.252	--	--	--	--	--	--	--	--
0.82	0.0041	0.82	0.0233	0.82	0.1596	0.82	0.252	--	--	--	--	--	--	--	--
0.821	0.0041	0.821	0.0233	0.821	0.1594	0.821	0.2518	--	--	--	--	--	--	--	--
0.822	0.0041	0.822	0.0232	0.822	0.1594	0.822	0.2516	--	--	--	--	--	--	--	--
0.823	0.0041	0.823	0.0231	0.823	0.1591	0.823	0.2512	--	--	--	--	--	--	--	--
0.824	0.0041	0.824	0.023	0.824	0.1592	0.824	0.2511	--	--	--	--	--	--	--	--
0.825	0.0041	0.825	0.0227	0.825	0.1586	0.825	0.2512	--	--	--	--	--	--	--	--
0.826	0.0041	0.826	0.0226	0.826	0.1577	0.826	0.2514	--	--	--	--	--	--	--	--
0.827	0.004	0.827	0.0226	0.827	0.1572	0.827	0.2511	--	--	--	--	--	--	--	--
0.828	0.0039	0.828	0.0226	0.828	0.1565	0.828	0.2508	--	--	--	--	--	--	--	--
0.829	0.0039	0.829	0.0223	0.829	0.1558	0.829	0.2507	--	--	--	--	--	--	--	--
0.83	0.0039	0.83	0.0222	0.83	0.1556	0.83	0.2509	--	--	--	--	--	--	--	--
0.831	0.0038	0.831	0.0223	0.831	0.1552	0.831	0.2511	--	--	--	--	--	--	--	--
0.832	0.0038	0.832	0.0222	0.832	0.1545	0.832	0.2507	--	--	--	--	--	--	--	--
0.833	0.0038	0.833	0.0222	0.833	0.1547	0.833	0.2504	--	--	--	--	--	--	--	--
0.834	0.0039	0.834	0.0221	0.834	0.1546	0.834	0.2501	--	--	--	--	--	--	--	--
0.835	0.0039	0.835	0.0222	0.835	0.1543	0.835	0.2504	--	--	--	--	--	--	--	--
0.836	0.0039	0.836	0.0222	0.836	0.1539	0.836	0.2505	--	--	--	--	--	--	--	--
0.837	0.0039	0.837	0.0221	0.837	0.1538	0.837	0.2502	--	--	--	--	--	--	--	--
0.838	0.0038	0.838	0.0221	0.838	0.1535	0.838	0.2498	--	--	--	--	--	--	--	--
0.839	0.0038	0.839	0.0221	0.839	0.1531	0.839	0.2488	--	--	--	--	--	--	--	--
0.84	0.0037	0.84	0.0221	0.84	0.1529	0.84	0.2486	--	--	--	--	--	--	--	--
0.841	0.0036	0.841	0.0219	0.841	0.1526	0.841	0.2488	--	--	--	--	--	--	--	--
0.842	0.0036	0.842	0.0219	0.842	0.1525	0.842	0.2477	--	--	--	--	--	--	--	--
0.843	0.0036	0.843	0.0217	0.843	0.1523	0.843	0.2474	--	--	--	--	--	--	--	--
0.844	0.0036	0.844	0.0217	0.844	0.1515	0.844	0.2473	--	--	--	--	--	--	--	--
0.845	0.0036	0.845	0.0217	0.845	0.1513	0.845	0.2465	--	--	--	--	--	--	--	--
0.846	0.0036	0.846	0.0217	0.846	0.1509	0.846	0.2462	--	--	--	--	--	--	--	--
0.847	0.0036	0.847	0.0216	0.847	0.1508	0.847	0.2461	--	--	--	--	--	--	--	--
0.848	0.0036	0.848	0.0215	0.848	0.1505	0.848	0.2457	--	--	--	--	--	--	--	--
0.849	0.0036	0.849	0.0213	0.849	0.1504	0.849	0.2456	--	--	--	--	--	--	--	--
0.85	0.0036	0.85	0.0212	0.85	0.1499	0.85	0.2454	--	--	--	--	--	--	--	--
0.851	0.0035	0.851	0.0212	0.851	0.1498	0.851	0.2453	--	--	--	--	--	--	--	--
0.852	0.0035	0.852	0.0211	0.852	0.1497	0.852	0.245	--	--	--	--	--	--	--	--
0.853	0.0033	0.853	0.021	0.853	0.1492	0.853	0.2447	--	--	--	--	--	--	--	--
0.854	0.0033	0.854	0.0209	0.854	0.149	0.854	0.2445	--	--	--	--	--	--	--	--
0.855	0.0033	0.855	0.0209	0.855	0.1486	0.855	0.244	--	--	--	--	--	--	--	--
0.856	0.0033	0.856	0.0209	0.856	0.1485	0.856	0.2439	--	--	--	--	--	--	--	--
0.857	0.0033	0.857	0.0208	0.857	0.1482	0.857	0.243	--	--	--	--	--	--	--	--
0.858	0.0033	0.858	0.0207	0.858	0.1477	0.858	0.2424	--	--	--	--	--	--	--	--
0.859	0.0033	0.859	0.0207	0.859	0.1473	0.859	0.2424	--	--	--	--	--	--	--	--
0.86	0.0033	0.86	0.0206	0.86	0.1464	0.86	0.2426	--	--	--	--	--	--	--	--
0.861	0.0033	0.861	0.0204	0.861	0.1461	0.861	0.2424	--	--	--	--	--	--	--	--
0.862	0.0033	0.862	0.0202	0.862	0.1459	0.862	0.2424	--	--	--	--	--	--	--	--
0.863	0.0032	0.863	0.0201	0.863	0.146	0.863	0.2419	--	--	--	--	--	--	--	--
0.864	0.0032	0.864	0.0201	0.864	0.1452	0.864	0.2413	--	--	--	--	--	--	--	--
0.865	0.0032	0.865	0.02	0.865	0.1446	0.865	0.2408	--	--	--	--	--	--	--	--
0.866	0.0032	0.866	0.0198	0.866	0.1441	0.866	0.2405	--	--	--	--	--	--	--	--
0.867	0.0031	0.867	0.0198	0.867	0.1438	0.867	0.2405	--	--	--	--	--	--	--	--
0.868	0.0031	0.868	0.0197	0.868	0.144	0.868	0.2405	--	--	--	--	--	--	--	--
0.869	0.003	0.869	0.0197	0.869	0.1434	0.869	0.2404	--	--	--	--	--	--	--	--
0.87	0.003	0.87	0.0197	0.87	0.143	0.87	0.2404	--	--	--	--	--	--	--	--
0.871	0.003	0.871	0.0196	0.871	0.143	0.871	0.2402	--	--	--	--	--	--	--	--
0.872	0.003	0.872	0.0195	0.872	0.1426	0.872	0.2402	--	--	--	--	--	--	--	--
0.873	0.0031	0.873	0.0194	0.873	0.142	0.873	0.2402	--	--	--	--	--	--	--	--
0.874	0.003	0.874	0.0192	0.874	0.1416	0.874	0.2398	--	--	--	--	--	--	--	--
0.875	0.003	0.875	0.0192	0.875	0.1416	0.875	0.2396	--	--	--	--	--	--	--	--
0.876	0.0031	0.876	0.0191	0.876	0.1411	0.876	0.2392	--	--	--	--	--	--	--	--
0.877	0.0031	0.877	0.0192	0.877	0.1407	0.877	0.2392	--	--	--	--	--	--	--	--
0.878	0.003	0.878	0.0192	0.878	0.1402	0.878	0.2388	--	--	--	--	--	--	--	--
0.879	0.003	0.879	0.0191	0.879	0.1399	0.879	0.239	--	--	--	--	--	--	--	--
0.88	0.003	0.88	0.019	0.88	0.1396	0.88	0.2389	--	--	--	--	--	--	--	--
0.881	0.0029	0.881	0.0188	0.881	0.1391	0.881	0.2386	--	--	--	--	--	--	--	--
0.882	0.0028	0.882	0.0188	0.882	0.1387	0.882	0.2387	--	--	--	--	--	--	--	--
0.883	0.0027	0.883	0.0186	0.883	0.1379	0.883	0.2386	--	--	--	--	--	--	--	--
0.884	0.0027	0.884	0.0186	0.884	0.1375	0.884	0.2385	--	--	--	--	--	--	--	--
0.885	0.0026	0.885	0.0186	0.885	0.1375	0.885	0.2385	--	--	--	--	--	--	--	--
0.886	0.0026	0.886	0.0185	0.886	0.1372	0.886	0.2386	--	--	--	--	--	--	--	--
0.887	0.0026	0.887	0.0184	0.887	0.1368	0.887	0.2387	--	--	--	--	--	--	--	--
0.888	0.0026	0.888	0.0183	0.888	0.137	0.888	0.2386	--	--	--	--	--	--	--	--
0.889	0.0026	0.889	0.0182	0.889	0.1366	0.889	0.2384	--	--	--	--	--	--	--	--
0.89	0.0026	0.89	0.0182	0.89	0.1365	0.89	0.2384	--	--	--	--	--	--	--	--
0.891	0.0025	0.891	0.0181	0.891	0.1363	0.891	0.2383	--	--	--	--	--	--	--	--
0.892	0.0025	0.892	0.0179	0.892	0.1361	0.892	0.238	--	--	--	--	--	--	--	--
0.893	0.0025	0.893	0.0179	0.893	0.1359	0.893	0.2374	--	--	--	--	--	--	--	--
0.894	0.0025	0.894	0.0178	0.894	0.136	0.894	0.237	--	--	--	--	--	--	--	--
0.895	0.0024	0.895	0.0178	0.895	0.1356	0.895	0.237	--	--	--	--	--	--	--	--
0.896	0.0024	0.896	0.0178	0.896	0.1351	0.896	0.2374	--	--	--	--	--	--	--	--
0.897	0.0025	0.897	0.0178	0.897	0.1351	0.897	0.2371	--	--	--	--	--	--	--	--
0.898	0.0025	0.898	0.0177	0.898	0.1351	0.898	0.2365	--	--	--	--	--	--	--	--
0.899	0.0024	0.899	0.0176	0.899	0.1349	0.899	0.2359	--	--	--	--	--	--	--	--
0.9	0.0024	0.9	0.0174	0.9	0.1348	0.9	0.236	--	--	--	--	--	--	--	--
0.901	0.0023	0.901	0.0174	0.901	0.1347	0.901	0.2358	--	--	--	--	--	--	--	--
0.902	0.0023	0.902	0.0172	0.902	0.1343	0.902	0.2356	--	--	--	--	--	--	--	--
0.903	0.0023	0.903	0.0172	0.903	0.1339	0.903	0.2359	--	--	--	--	--	--	--	--
0.904	0.0023	0.904	0.0171	0.904	0.1336	0.904	0.2355	--	--	--	--	--	--	--	--
0.905	0.0023	0.905	0.0171	0.905	0.1335	0.905	0.2352	--	--	--	--	--	--	--	--
0.906	0.0022	0.906	0.0171	0.906	0.1334	0.906	0.2348	--	--	--	--	--	--	--	--
0.907	0.0022	0.907	0.0172	0.907	0.1331	0.907	0.2346	--	--	--	--	--	--	--	--
0.908	0.0022	0.908	0.0171	0.908	0.1328	0.908	0.2341	--	--	--	--	--	--	--	--
0.909	0.0022	0.909	0.0171	0.909	0.1327	0.909	0.2337	--	--	--	--	--	--	--	--
0.91	0.0022	0.91	0.0167	0.91	0.1323	0.91	0.2333	--	--	--	--	--	--	--	--
0.911	0.0022	0.911	0.0167	0.911	0.1324	0.911	0.2335	--	--	--	--	--	--	--	--
0.912	0.0021	0.912	0.0167	0.912	0.1326	0.912	0.2338	--	--	--	--	--	--	--	--
0.913	0.0021	0.913	0.0164	0.913	0.1325	0.913	0.2335	--	--	--	--	--	--	--	--
0.914	0.0021	0.914	0.0163	0.914	0.1322	0.914	0.2335	--	--	--	--	--	--	--	--
0.915	0.0021	0.915	0.0162	0.915	0.1323	0.915	0.2333	--	--	--	--	--	--	--	--
0.916	0.0021	0.916	0.0161	0.916	0.132	0.916	0.2331	--	--	--	--	--	--	--	--
0.917	0.0021	0.917	0.016	0.917	0.1316	0.917	0.2326	--	--	--	--	--	--	--	--
0.918	0.0021	0.918	0.016	0.918	0.1311	0.918	0.2323	--	--	--	--	--	--	--	--
0.919	0.0021	0.919	0.0159	0.919	0.1309	0.919	0.2326	--	--	--	--	--	--	--	--
0.92	0.002	0.92	0.0159	0.92	0.1303	0.92	0.2323	--	--	--	--	--	--	--	--
0.921	0.0019	0.921	0.0158	0.921	0.13	0.921	0.2317	--	--	--	--	--	--	--	--
0.922	0.0019	0.922	0.0157	0.922	0.1293	0.922	0.2315	--	--	--	--	--	--	--	--
0.923	0.0019	0.923	0.0156	0.923	0.1292	0.923	0.2317	--	--	--	--	--	--	--	--
0.924	0.0018	0.924	0.0155	0.924	0.1287	0.924	0.2312	--	--	--	--	--	--	--	--
0.925	0.0018	0.925	0.0155	0.925	0.1283	0.925	0.2309	--	--	--	--	--	--	--	--
0.926	0.0018	0.926	0.0155	0.926	0.128	0.926	0.231	--	--	--	--	--	--	--	--
0.927	0.0018	0.927	0.0155	0.927	0.1276	0.927	0.2307	--	--	--	--	--	--	--	--
0.928	0.0018	0.928	0.0152	0.928	0.1273	0.928	0.2306	--	--	--	--	--	--	--	--
0.929	0.0018	0.929	0.0151	0.929	0.127	0.929	0.2302	--	--	--	--	--	--	--	--
0.93	0.0018	0.93	0.0151	0.93	0.1265	0.93	0.2301	--	--	--	--	--	--	--	--
0.931	0.0017	0.931	0.015	0.931	0.1262	0.931	0.2298	--	--	--	--	--	--	--	--
0.932	0.0017	0.932	0.0149	0.932	0.1264	0.932	0.2298	--	--	--	--	--	--	--	--
0.933	0.0017	0.933	0.0149	0.933	0.1264	0.933	0.2297	--	--	--	--	--	--	--	--
0.934	0.0017	0.934	0.0149	0.934	0.1263	0.934	0.2291	--	--	--	--	--	--	--	--
0.935	0.0017	0.935	0.0148	0.935	0.126	0.935	0.2288	--	--	--	--	--	--	--	--
0.936	0.0017	0.936	0.0147	0.936	0.1259	0.936	0.2285	--	--	--	--	--	--	--	--
0.937	0.0017	0.937	0.0147	0.937	0.1256	0.937	0.2284	--	--	--	--	--	--	--	--
0.938	0.0017	0.938	0.0147	0.938	0.1251	0.938	0.2281	--	--	--	--	--	--	--	--
0.939	0.0016	0.939	0.0147	0.939	0.1252	0.939	0.2284	--	--	--	--	--	--	--	--
0.94	0.0016	0.94	0.0147	0.94	0.1249	0.94	0.2285	--	--	--	--	--	--	--	--
0.941	0.0015	0.941	0.0148	0.941	0.1245	0.941	0.2284	--	--	--	--	--	--	--	--
0.942	0.0015	0.942	0.0146	0.942	0.124	0.942	0.2281	--	--	--	--	--	--	--	--
0.943	0.0015	0.943	0.0145	0.943	0.1235	0.943	0.2282	--	--	--	--	--	--	--	--
0.944	0.0014	0.944	0.0143	0.944	0.1228	0.944	0.228	--	--	--	--	--	--	--	--
0.945	0.0014	0.945	0.0143	0.945	0.1225	0.945	0.228	--	--	--	--	--	--	--	--
0.946	0.0014	0.946	0.0142	0.946	0.1224	0.946	0.2274	--	--	--	--	--	--	--	--
0.947	0.0013	0.947	0.0141	0.947	0.1222	0.947	0.2271	--	--	--	--	--	--	--	--
0.948	0.0013	0.948	0.014	0.948	0.1221	0.948	0.2269	--	--	--	--	--	--	--	--
0.949	0.0013	0.949	0.014	0.949	0.1223	0.949	0.2267	--	--	--	--	--	--	--	--
0.95	0.0012	0.95	0.0138	0.95	0.1219	0.95	0.2272	--	--	--	--	--	--	--	--
0.951	0.0012	0.951	0.0137	0.951	0.1214	0.951	0.227	--	--	--	--	--	--	--	--
0.952	0.0012	0.952	0.0137	0.952	0.1212	0.952	0.2267	--	--	--	--	--	--	--	--
0.953	0.0012	0.953	0.0138	0.953	0.1212	0.953	0.2268	--	--	--	--	--	--	--	--
0.954	0.0012	0.954	0.0136	0.954	0.1212	0.954	0.2271	--	--	--	--	--	--	--	--
0.955	0.0012	0.955	0.0136	0.955	0.1208	0.955	0.2272	--	--	--	--	--	--	--	--
0.956	0.0012	0.956	0.0136	0.956	0.1206	0.956	0.2271	--	--	--	--	--	--	--	--
0.957	0.0012	0.957	0.0136	0.957	0.1203	0.957	0.2273	--	--	--	--	--	--	--	--
0.958	0.0012	0.958	0.0136	0.958	0.1201	0.958	0.2266	--	--	--	--	--	--	--	--
0.959	0.0012	0.959	0.0134	0.959	0.12	0.959	0.2267	--	--	--	--	--	--	--	--
0.96	0.0012	0.96	0.0132	0.96	0.1195	0.96	0.2267	--	--	--	--	--	--	--	--
0.961	0.0012	0.961	0.0132	0.961	0.119	0.961	0.2267	--	--	--	--	--	--	--	--
0.962	0.0012	0.962	0.0132	0.962	0.1188	0.962	0.2266	--	--	--	--	--	--	--	--
0.963	0.0012	0.963	0.0132	0.963	0.1187	0.963	0.2265	--	--	--	--	--	--	--	--
0.964	0.0012	0.964	0.013	0.964	0.1187	0.964	0.2262	--	--	--	--	--	--	--	--
0.965	0.0012	0.965	0.013	0.965	0.1183	0.965	0.2261	--	--	--	--	--	--	--	--
0.966	0.0012	0.966	0.013	0.966	0.1182	0.966	0.2262	--	--	--	--	--	--	--	--
0.967	0.0012	0.967	0.0129	0.967	0.1173	0.967	0.2259	--	--	--	--	--	--	--	--
0.968	0.0012	0.968	0.0127	0.968	0.1171	0.968	0.226	--	--	--	--	--	--	--	--
0.969	0.0012	0.969	0.0127	0.969	0.1168	0.969	0.2259	--	--	--	--	--	--	--	--
0.97	0.0012	0.97	0.0127	0.97	0.1166	0.97	0.2259	--	--	--	--	--	--	--	--
0.971	0.0012	0.971	0.0128	0.971	0.1167	0.971	0.2257	--	--	--	--	--	--	--	--
0.972	0.0012	0.972	0.0126	0.972	0.1165	0.972	0.2254	--	--	--	--	--	--	--	--
0.973	0.0012	0.973	0.0126	0.973	0.1163	0.973	0.2256	--	--	--	--	--	--	--	--
0.974	0.0012	0.974	0.0125	0.974	0.116	0.974	0.2255	--	--	--	--	--	--	--	--
0.975	0.0011	0.975	0.0124	0.975	0.1158	0.975	0.2255	--	--	--	--	--	--	--	--
0.976	0.0011	0.976	0.0124	0.976	0.1156	0.976	0.2252	--	--	--	--	--	--	--	--
0.977	0.0011	0.977	0.0124	0.977	0.1154	0.977	0.2249	--	--	--	--	--	--	--	--
0.978	0.0011	0.978	0.0124	0.978	0.1152	0.978	0.2245	--	--	--	--	--	--	--	--
0.979	0.0011	0.979	0.0124	0.979	0.1149	0.979	0.2243	--	--	--	--	--	--	--	--
0.98	0.0011	0.98	0.0124	0.98	0.1148	0.98	0.2242	--	--	--	--	--	--	--	--
0.981	0.0011	0.981	0.0122	0.981	0.1147	0.981	0.2239	--	--	--	--	--	--	--	--
0.982	0.0011	0.982	0.0122	0.982	0.1143	0.982	0.2236	--	--	--	--	--	--	--	--
0.983	0.0011	0.983	0.0122	0.983	0.1142	0.983	0.2231	--	--	--	--	--	--	--	--
0.984	0.0012	0.984	0.0121	0.984	0.1139	0.984	0.2229	--	--	--	--	--	--	--	--
0.985	0.0012	0.985	0.0119	0.985	0.1137	0.985	0.2226	--	--	--	--	--	--	--	--
0.986	0.0012	0.986	0.0118	0.986	0.1131	0.986	0.2228	--	--	--	--	--	--	--	--
0.987	0.0012	0.987	0.0118	0.987	0.1129	0.987	0.2226	--	--	--	--	--	--	--	--
0.988	0.0012	0.988	0.0118	0.988	0.1128	0.988	0.2226	--	--	--	--	--	--	--	--
0.989	0.0012	0.989	0.0116	0.989	0.1128	0.989	0.2224	--	--	--	--	--	--	--	--
0.99	0.0012	0.99	0.0116	0.99	0.1125	0.99	0.2221	--	--	--	--	--	--	--	--
0.991	0.0012	0.991	0.0116	0.991	0.1125	0.991	0.2219	--	--	--	--	--	--	--	--
0.992	0.0012	0.992	0.0115	0.992	0.1124	0.992	0.2216	--	--	--	--	--	--	--	--
0.993	0.0012	0.993	0.0114	0.993	0.1122	0.993	0.2217	--	--	--	--	--	--	--	--
0.994	0.0012	0.994	0.0114	0.994	0.1123	0.994	0.2212	--	--	--	--	--	--	--	--
0.995	0.0012	0.995	0.0112	0.995	0.112	0.995	0.2211	--	--	--	--	--	--	--	--
0.996	0.0012	0.996	0.0112	0.996	0.1119	0.996	0.2211	--	--	--	--	--	--	--	--
0.997	0.0012	0.997	0.0112	0.997	0.112	0.997	0.2208	--	--	--	--	--	--	--	--
0.998	0.0012	0.998	0.0111	0.998	0.1119	0.998	0.2207	--	--	--	--	--	--	--	--
0.999	0.0012	0.999	0.0112	0.999	0.1117	0.999	0.2204	--	--	--	--	--	--	--	--
1	0.0012	1	0.0113	1	0.1115	1	0.2201	--	--	--	--	--	--	--	--
1.001	0.0012	1.001	0.0113	1.001	0.111	1.001	0.2198	--	--	--	--	--	--	--	--
1.002	0.0012	1.002	0.0113	1.002	0.1109	1.002	0.2197	--	--	--	--	--	--	--	--
1.003	0.0011	1.003	0.0111	1.003	0.1108	1.003	0.2193	--	--	--	--	--	--	--	--
1.004	0.0011	1.004	0.0111	1.004	0.1105	1.004	0.2193	--	--	--	--	--	--	--	--
1.005	0.0011	1.005	0.011	1.005	0.1102	1.005	0.2188	--	--	--	--	--	--	--	--
1.006	0.0011	1.006	0.0109	1.006	0.1097	1.006	0.2187	--	--	--	--	--	--	--	--
1.007	0.0011	1.007	0.0108	1.007	0.1094	1.007	0.2188	--	--	--	--	--	--	--	--
1.008	0.0011	1.008	0.0106	1.008	0.1088	1.008	0.2188	--	--	--	--	--	--	--	--
1.009	0.0011	1.009	0.0106	1.009	0.1088	1.009	0.2191	--	--	--	--	--	--	--	--
1.01	0.0011	1.01	0.0106	1.01	0.1085	1.01	0.2191	--	--	--	--	--	--	--	--
1.011	0.0011	1.011	0.0106	1.011	0.1079	1.011	0.2186	--	--	--	--	--	--	--	--
1.012	0.0011	1.012	0.0104	1.012	0.1078	1.012	0.2185	--	--	--	--	--	--	--	--
1.013	0.0011	1.013	0.0104	1.013	0.1076	1.013	0.2181	--	--	--	--	--	--	--	--
1.014	0.0011	1.014	0.0105	1.014	0.1075	1.014	0.218	--	--	--	--	--	--	--	--
1.015	0.0011	1.015	0.0105	1.015	0.1075	1.015	0.2179	--	--	--	--	--	--	--	--
1.016	0.0011	1.016	0.0105	1.016	0.1072	1.016	0.2178	--	--	--	--	--	--	--	--
1.017	0.0011	1.017	0.0104	1.017	0.1067	1.017	0.2177	--	--	--	--	--	--	--	--
1.018	0.0011	1.018	0.0104	1.018	0.1065	1.018	0.2175	--	--	--	--	--	--	--	--
1.019	0.0011	1.019	0.0105	1.019	0.1062	1.019	0.2175	--	--	--	--	--	--	--	--
1.02	0.0011	1.02	0.0104	1.02	0.106	1.02	0.2172	--	--	--	--	--	--	--	--
1.021	0.0011	1.021	0.0104	1.021	0.1059	1.021	0.2174	--	--	--	--	--	--	--	--
1.022	0.0011	1.022	0.0103	1.022	0.1057	1.022	0.2174	--	--	--	--	--	--	--	--
1.023	0.0011	1.023	0.0102	1.023	0.1055	1.023	0.2174	--	--	--	--	--	--	--	--
1.024	0.0011	1.024	0.0102	1.024	0.1055	1.024	0.2174	--	--	--	--	--	--	--	--
1.025	0.0011	1.025	0.0102	1.025	0.1055	1.025	0.2175	--	--	--	--	--	--	--	--
1.026	0.0011	1.026	0.0102	1.026	0.1052	1.026	0.2174	--	--	--	--	--	--	--	--
1.027	0.0011	1.027	0.01	1.027	0.1055	1.027	0.2172	--	--	--	--	--	--	--	--
1.028	0.0011	1.028	0.0099	1.028	0.1056	1.028	0.2168	--	--	--	--	--	--	--	--
1.029	0.0011	1.029	0.0098	1.029	0.1051	1.029	0.2165	--	--	--	--	--	--	--	--
1.03	0.0011	1.03	0.0098	1.03	0.1047	1.03	0.2165	--	--	--	--	--	--	--	--
1.031	0.0011	1.031	0.0098	1.031	0.1045	1.031	0.2165	--	--	--	--	--	--	--	--
1.032	0.0011	1.032	0.0098	1.032	0.1041	1.032	0.2166	--	--	--	--	--	--	--	--
1.033	0.0011	1.033	0.0097	1.033	0.1038	1.033	0.2166	--	--	--	--	--	--	--	--
1.034	0.0011	1.034	0.0096	1.034	0.1036	1.034	0.2167	--	--	--	--	--	--	--	--
1.035	0.0011	1.035	0.0096	1.035	0.1034	1.035	0.2166	--	--	--	--	--	--	--	--
1.036	0.0011	1.036	0.0096	1.036	0.1033	1.036	0.216	--	--	--	--	--	--	--	--
1.037	0.0011	1.037	0.0096	1.037	0.1029	1.037	0.2159	--	--	--	--	--	--	--	--
1.038	0.0011	1.038	0.0094	1.038	0.1027	1.038	0.2157	--	--	--	--	--	--	--	--
1.039	0.0011	1.039	0.0093	1.039	0.1026	1.039	0.2159	--	--	--	--	--	--	--	--
1.04	0.0011	1.04	0.0093	1.04	0.1024	1.04	0.2156	--	--	--	--	--	--	--	--
1.041	0.0011	1.041	0.0093	1.041	0.1018	1.041	0.2157	--	--	--	--	--	--	--	--
1.042	0.0011	1.042	0.0092	1.042	0.1017	1.042	0.2154	--	--	--	--	--	--	--	--
1.043	0.0011	1.043	0.0092	1.043	0.1012	1.043	0.2151	--	--	--	--	--	--	--	--
1.044	0.0011	1.044	0.0091	1.044	0.1009	1.044	0.2151	--	--	--	--	--	--	--	--
1.045	0.0011	1.045	0.009	1.045	0.1007	1.045	0.2148	--	--	--	--	--	--	--	--
1.046	0.0011	1.046	0.009	1.046	0.1004	1.046	0.2145	--	--	--	--	--	--	--	--
1.047	0.0011	1.047	0.009	1.047	0.1005	1.047	0.2147	--	--	--	--	--	--	--	--
1.048	0.0011	1.048	0.0089	1.048	0.1004	1.048	0.2147	--	--	--	--	--	--	--	--
1.049	0.0011	1.049	0.0089	1.049	0.1003	1.049	0.2146	--	--	--	--	--	--	--	--
1.05	0.0011	1.05	0.0088	1.05	0.1002	1.05	0.2143	--	--	--	--	--	--	--	--
1.051	0.0011	1.051	0.0088	1.051	0.0999	1.051	0.2142	--	--	--	--	--	--	--	--
1.052	0.0011	1.052	0.0087	1.052	0.0997	1.052	0.2141	--	--	--	--	--	--	--	--
1.053	0.0011	1.053	0.0084	1.053	0.0995	1.053	0.2142	--	--	--	--	--	--	--	--
1.054	0.0011	1.054	0.0084	1.054	0.0995	1.054	0.2145	--	--	--	--	--	--	--	--
1.055	0.0011	1.055	0.0084	1.055	0.0993	1.055	0.2145	--	--	--	--	--	--	--	--
1.056	0.0011	1.056	0.0082	1.056	0.0993	1.056	0.2145	--	--	--	--	--	--	--	--
1.057	0.0011	1.057	0.0081	1.057	0.0993	1.057	0.2146	--	--	--	--	--	--	--	--
1.058	0.0011	1.058	0.008	1.058	0.0989	1.058	0.2146	--	--	--	--	--	--	--	--
1.059	0.0011	1.059	0.008	1.059	0.0988	1.059	0.2147	--	--	--	--	--	--	--	--
1.06	0.0011	1.06	0.0079	1.06	0.0984	1.06	0.2148	--	--	--	--	--	--	--	--
1.061	0.0011	1.061	0.0078	1.061	0.0981	1.061	0.2145	--	--	--	--	--	--	--	--
1.062	0.0011	1.062	0.0078	1.062	0.0982	1.062	0.2147	--	--	--	--	--	--	--	--
1.063	0.0011	1.063	0.0078	1.063	0.0979	1.063	0.2147	--	--	--	--	--	--	--	--
1.064	0.0011	1.064	0.0079	1.064	0.0976	1.064	0.2143	--	--	--	--	--	--	--	--
1.065	0.0011	1.065	0.0078	1.065	0.0973	1.065	0.2134	--	--	--	--	--	--	--	--
1.066	0.0011	1.066	0.0075	1.066	0.0974	1.066	0.2131	--	--	--	--	--	--	--	--
1.067	0.0011	1.067	0.0075	1.067	0.0973	1.067	0.2131	--	--	--	--	--	--	--	--
1.068	0.0011	1.068	0.0075	1.068	0.0968	1.068	0.2126	--	--	--	--	--	--	--	--
1.069	0.0011	1.069	0.0075	1.069	0.0962	1.069	0.2125	--	--	--	--	--	--	--	--
1.07	0.0011	1.07	0.0075	1.07	0.0959	1.07	0.2127	--	--	--	--	--	--	--	--
1.071	0.0011	1.071	0.0075	1.071	0.0955	1.071	0.2125	--	--	--	--	--	--	--	--
1.072	0.0011	1.072	0.0074	1.072	0.0953	1.072	0.2126	--	--	--	--	--	--	--	--
1.073	0.0011	1.073	0.0074	1.073	0.0951	1.073	0.2123	--	--	--	--	--	--	--	--
1.074	0.0011	1.074	0.0074	1.074	0.0951	1.074	0.2122	--	--	--	--	--	--	--	--
1.075	1E-3	1.075	0.0073	1.075	0.095	1.075	0.2122	--	--	--	--	--	--	--	--
1.076	1E-3	1.076	0.0073	1.076	0.0951	1.076	0.212	--	--	--	--	--	--	--	--
1.077	1E-3	1.077	0.0072	1.077	0.0951	1.077	0.2118	--	--	--	--	--	--	--	--
1.078	1E-3	1.078	0.0072	1.078	0.0946	1.078	0.2116	--	--	--	--	--	--	--	--
1.079	1E-3	1.079	0.0072	1.079	0.0943	1.079	0.2114	--	--	--	--	--	--	--	--
1.08	1E-3	1.08	0.0071	1.08	0.0943	1.08	0.2113	--	--	--	--	--	--	--	--
1.081	1E-3	1.081	0.0071	1.081	0.0938	1.081	0.2114	--	--	--	--	--	--	--	--
1.082	1E-3	1.082	0.0071	1.082	0.0935	1.082	0.2108	--	--	--	--	--	--	--	--
1.083	1E-3	1.083	0.007	1.083	0.0936	1.083	0.2109	--	--	--	--	--	--	--	--
1.084	1E-3	1.084	0.007	1.084	0.0936	1.084	0.211	--	--	--	--	--	--	--	--
1.085	1E-3	1.085	0.007	1.085	0.0934	1.085	0.2109	--	--	--	--	--	--	--	--
1.086	1E-3	1.086	0.007	1.086	0.0932	1.086	0.2108	--	--	--	--	--	--	--	--
1.087	1E-3	1.087	0.007	1.087	0.0933	1.087	0.2108	--	--	--	--	--	--	--	--
1.088	1E-3	1.088	0.007	1.088	0.0931	1.088	0.2108	--	--	--	--	--	--	--	--
1.089	1E-3	1.089	0.007	1.089	0.0931	1.089	0.2106	--	--	--	--	--	--	--	--
1.09	1E-3	1.09	0.0069	1.09	0.0924	1.09	0.2104	--	--	--	--	--	--	--	--
1.091	1E-3	1.091	0.0069	1.091	0.0925	1.091	0.2104	--	--	--	--	--	--	--	--
1.092	1E-3	1.092	0.0069	1.092	0.092	1.092	0.2105	--	--	--	--	--	--	--	--
1.093	1E-3	1.093	0.0069	1.093	0.0917	1.093	0.2104	--	--	--	--	--	--	--	--
1.094	1E-3	1.094	0.0069	1.094	0.0916	1.094	0.2101	--	--	--	--	--	--	--	--
1.095	9E-4	1.095	0.0068	1.095	0.0917	1.095	0.2099	--	--	--	--	--	--	--	--
1.096	9E-4	1.096	0.0068	1.096	0.0916	1.096	0.2098	--	--	--	--	--	--	--	--
1.097	9E-4	1.097	0.0067	1.097	0.0912	1.097	0.2096	--	--	--	--	--	--	--	--
1.098	9E-4	1.098	0.0067	1.098	0.091	1.098	0.2096	--	--	--	--	--	--	--	--
1.099	9E-4	1.099	0.0066	1.099	0.0909	1.099	0.2093	--	--	--	--	--	--	--	--
1.1	9E-4	1.1	0.0066	1.1	0.091	1.1	0.2094	--	--	--	--	--	--	--	--
1.101	9E-4	1.101	0.0066	1.101	0.0906	1.101	0.2093	--	--	--	--	--	--	--	--
1.102	9E-4	1.102	0.0065	1.102	0.0901	1.102	0.209	--	--	--	--	--	--	--	--
1.103	8E-4	1.103	0.0065	1.103	0.0899	1.103	0.209	--	--	--	--	--	--	--	--
1.104	8E-4	1.104	0.0063	1.104	0.0898	1.104	0.2093	--	--	--	--	--	--	--	--
1.105	8E-4	1.105	0.0063	1.105	0.0897	1.105	0.2093	--	--	--	--	--	--	--	--
1.106	8E-4	1.106	0.0062	1.106	0.0894	1.106	0.2092	--	--	--	--	--	--	--	--
1.107	8E-4	1.107	0.006	1.107	0.0895	1.107	0.2091	--	--	--	--	--	--	--	--
1.108	8E-4	1.108	0.0059	1.108	0.0892	1.108	0.2086	--	--	--	--	--	--	--	--
1.109	6E-4	1.109	0.006	1.109	0.0892	1.109	0.2084	--	--	--	--	--	--	--	--
1.11	6E-4	1.11	0.006	1.11	0.0891	1.11	0.2079	--	--	--	--	--	--	--	--
1.111	6E-4	1.111	0.006	1.111	0.0891	1.111	0.2076	--	--	--	--	--	--	--	--
1.112	6E-4	1.112	0.006	1.112	0.0888	1.112	0.2076	--	--	--	--	--	--	--	--
1.113	6E-4	1.113	0.006	1.113	0.0887	1.113	0.2078	--	--	--	--	--	--	--	--
1.114	6E-4	1.114	0.0059	1.114	0.0884	1.114	0.207	--	--	--	--	--	--	--	--
1.115	6E-4	1.115	0.0059	1.115	0.0881	1.115	0.2068	--	--	--	--	--	--	--	--
1.116	6E-4	1.116	0.0059	1.116	0.0881	1.116	0.2067	--	--	--	--	--	--	--	--
1.117	5E-4	1.117	0.0059	1.117	0.088	1.117	0.2065	--	--	--	--	--	--	--	--
1.118	5E-4	1.118	0.0059	1.118	0.0874	1.118	0.2064	--	--	--	--	--	--	--	--
1.119	4E-4	1.119	0.0059	1.119	0.0873	1.119	0.2066	--	--	--	--	--	--	--	--
1.12	4E-4	1.12	0.0059	1.12	0.0868	1.12	0.2067	--	--	--	--	--	--	--	--
1.121	4E-4	1.121	0.0059	1.121	0.0869	1.121	0.207	--	--	--	--	--	--	--	--
1.122	4E-4	1.122	0.006	1.122	0.0867	1.122	0.2069	--	--	--	--	--	--	--	--
1.123	4E-4	1.123	0.006	1.123	0.0866	1.123	0.2067	--	--	--	--	--	--	--	--
1.124	4E-4	1.124	0.0061	1.124	0.0861	1.124	0.2064	--	--	--	--	--	--	--	--
1.125	4E-4	1.125	0.0061	1.125	0.0861	1.125	0.2057	--	--	--	--	--	--	--	--
1.126	4E-4	1.126	0.0059	1.126	0.0859	1.126	0.2056	--	--	--	--	--	--	--	--
1.127	4E-4	1.127	0.0059	1.127	0.0858	1.127	0.2046	--	--	--	--	--	--	--	--
1.128	4E-4	1.128	0.0059	1.128	0.0854	1.128	0.2043	--	--	--	--	--	--	--	--
1.129	4E-4	1.129	0.0058	1.129	0.0848	1.129	0.204	--	--	--	--	--	--	--	--
1.13	4E-4	1.13	0.0058	1.13	0.0846	1.13	0.2037	--	--	--	--	--	--	--	--
1.131	4E-4	1.131	0.0057	1.131	0.0845	1.131	0.2035	--	--	--	--	--	--	--	--
1.132	4E-4	1.132	0.0056	1.132	0.0844	1.132	0.2034	--	--	--	--	--	--	--	--
1.133	4E-4	1.133	0.0056	1.133	0.0844	1.133	0.2035	--	--	--	--	--	--	--	--
1.134	4E-4	1.134	0.0055	1.134	0.0843	1.134	0.2031	--	--	--	--	--	--	--	--
1.135	4E-4	1.135	0.0055	1.135	0.084	1.135	0.203	--	--	--	--	--	--	--	--
1.136	4E-4	1.136	0.0054	1.136	0.084	1.136	0.2029	--	--	--	--	--	--	--	--
1.137	4E-4	1.137	0.0054	1.137	0.084	1.137	0.2026	--	--	--	--	--	--	--	--
1.138	4E-4	1.138	0.0054	1.138	0.0838	1.138	0.2026	--	--	--	--	--	--	--	--
1.139	4E-4	1.139	0.0054	1.139	0.0836	1.139	0.2029	--	--	--	--	--	--	--	--
1.14	4E-4	1.14	0.0054	1.14	0.0837	1.14	0.2031	--	--	--	--	--	--	--	--
1.141	4E-4	1.141	0.0054	1.141	0.0838	1.141	0.2031	--	--	--	--	--	--	--	--
1.142	4E-4	1.142	0.0053	1.142	0.0836	1.142	0.2032	--	--	--	--	--	--	--	--
1.143	4E-4	1.143	0.0053	1.143	0.0833	1.143	0.2032	--	--	--	--	--	--	--	--
1.144	4E-4	1.144	0.0053	1.144	0.0829	1.144	0.2027	--	--	--	--	--	--	--	--
1.145	4E-4	1.145	0.0053	1.145	0.0826	1.145	0.2025	--	--	--	--	--	--	--	--
1.146	4E-4	1.146	0.0052	1.146	0.0827	1.146	0.2022	--	--	--	--	--	--	--	--
1.147	4E-4	1.147	0.0052	1.147	0.0826	1.147	0.2021	--	--	--	--	--	--	--	--
1.148	4E-4	1.148	0.0052	1.148	0.0823	1.148	0.2017	--	--	--	--	--	--	--	--
1.149	4E-4	1.149	0.0052	1.149	0.082	1.149	0.2013	--	--	--	--	--	--	--	--
1.15	4E-4	1.15	0.0052	1.15	0.0816	1.15	0.2018	--	--	--	--	--	--	--	--
1.151	4E-4	1.151	0.0052	1.151	0.0815	1.151	0.2018	--	--	--	--	--	--	--	--
1.152	4E-4	1.152	0.0052	1.152	0.0815	1.152	0.2019	--	--	--	--	--	--	--	--
1.153	4E-4	1.153	0.0051	1.153	0.0814	1.153	0.2018	--	--	--	--	--	--	--	--
1.154	4E-4	1.154	0.005	1.154	0.0812	1.154	0.2016	--	--	--	--	--	--	--	--
1.155	4E-4	1.155	0.005	1.155	0.0808	1.155	0.2015	--	--	--	--	--	--	--	--
1.156	4E-4	1.156	0.005	1.156	0.0806	1.156	0.2015	--	--	--	--	--	--	--	--
1.157	4E-4	1.157	0.005	1.157	0.0806	1.157	0.201	--	--	--	--	--	--	--	--
1.158	4E-4	1.158	0.005	1.158	0.0803	1.158	0.2006	--	--	--	--	--	--	--	--
1.159	4E-4	1.159	0.005	1.159	0.0803	1.159	0.2006	--	--	--	--	--	--	--	--
1.16	4E-4	1.16	0.005	1.16	0.0799	1.16	0.2002	--	--	--	--	--	--	--	--
1.161	4E-4	1.161	0.005	1.161	0.0797	1.161	0.2002	--	--	--	--	--	--	--	--
1.162	4E-4	1.162	0.005	1.162	0.0795	1.162	0.1999	--	--	--	--	--	--	--	--
1.163	4E-4	1.163	0.005	1.163	0.0791	1.163	0.2	--	--	--	--	--	--	--	--
1.164	3E-4	1.164	0.005	1.164	0.0792	1.164	0.1999	--	--	--	--	--	--	--	--
1.165	3E-4	1.165	0.0049	1.165	0.079	1.165	0.2	--	--	--	--	--	--	--	--
1.166	3E-4	1.166	0.0049	1.166	0.0791	1.166	0.2001	--	--	--	--	--	--	--	--
1.167	2E-4	1.167	0.0049	1.167	0.0791	1.167	0.2001	--	--	--	--	--	--	--	--
1.168	2E-4	1.168	0.0049	1.168	0.0788	1.168	0.1998	--	--	--	--	--	--	--	--
1.169	2E-4	1.169	0.0048	1.169	0.0788	1.169	0.1994	--	--	--	--	--	--	--	--
1.17	2E-4	1.17	0.0048	1.17	0.0787	1.17	0.1991	--	--	--	--	--	--	--	--
1.171	2E-4	1.171	0.0047	1.171	0.0787	1.171	0.199	--	--	--	--	--	--	--	--
1.172	2E-4	1.172	0.0047	1.172	0.0786	1.172	0.1992	--	--	--	--	--	--	--	--
1.173	2E-4	1.173	0.0047	1.173	0.0784	1.173	0.1986	--	--	--	--	--	--	--	--
1.174	2E-4	1.174	0.0047	1.174	0.0783	1.174	0.1987	--	--	--	--	--	--	--	--
1.175	2E-4	1.175	0.0047	1.175	0.0778	1.175	0.1979	--	--	--	--	--	--	--	--
1.176	2E-4	1.176	0.0047	1.176	0.0778	1.176	0.1977	--	--	--	--	--	--	--	--
1.177	2E-4	1.177	0.0047	1.177	0.0777	1.177	0.1977	--	--	--	--	--	--	--	--
1.178	1E-4	1.178	0.0047	1.178	0.0776	1.178	0.1978	--	--	--	--	--	--	--	--
1.179	1E-4	1.179	0.0047	1.179	0.0774	1.179	0.1976	--	--	--	--	--	--	--	--
1.18	1E-4	1.18	0.0047	1.18	0.077	1.18	0.1978	--	--	--	--	--	--	--	--
1.181	1E-4	1.181	0.0047	1.181	0.077	1.181	0.1976	--	--	--	--	--	--	--	--
1.182	1E-4	1.182	0.0047	1.182	0.0767	1.182	0.1976	--	--	--	--	--	--	--	--
1.183	1E-4	1.183	0.0047	1.183	0.0766	1.183	0.1974	--	--	--	--	--	--	--	--
1.184	1E-4	1.184	0.0047	1.184	0.0768	1.184	0.1974	--	--	--	--	--	--	--	--
1.185	1E-4	1.185	0.0047	1.185	0.0767	1.185	0.1972	--	--	--	--	--	--	--	--
1.186	1E-4	1.186	0.0047	1.186	0.0765	1.186	0.197	--	--	--	--	--	--	--	--
1.187	1E-4	1.187	0.0047	1.187	0.0765	1.187	0.197	--	--	--	--	--	--	--	--
1.188	1E-4	1.188	0.0046	1.188	0.0765	1.188	0.1972	--	--	--	--	--	--	--	--
1.189	1E-4	1.189	0.0046	1.189	0.0771	1.189	0.1971	--	--	--	--	--	--	--	--
1.19	1E-4	1.19	0.0045	1.19	0.0768	1.19	0.1974	--	--	--	--	--	--	--	--
1.191	1E-4	1.191	0.0046	1.191	0.0767	1.191	0.1974	--	--	--	--	--	--	--	--
1.192	1E-4	1.192	0.0046	1.192	0.0768	1.192	0.1973	--	--	--	--	--	--	--	--
1.193	1E-4	1.193	0.0046	1.193	0.0767	1.193	0.1971	--	--	--	--	--	--	--	--
1.194	1E-4	1.194	0.0046	1.194	0.0769	1.194	0.197	--	--	--	--	--	--	--	--
1.195	1E-4	1.195	0.0045	1.195	0.0767	1.195	0.1971	--	--	--	--	--	--	--	--
1.196	1E-4	1.196	0.0044	1.196	0.0765	1.196	0.1971	--	--	--	--	--	--	--	--
1.197	1E-4	1.197	0.0043	1.197	0.0765	1.197	0.1969	--	--	--	--	--	--	--	--
1.198	1E-4	1.198	0.0043	1.198	0.0762	1.198	0.1966	--	--	--	--	--	--	--	--
1.199	1E-4	1.199	0.0043	1.199	0.0762	1.199	0.1964	--	--	--	--	--	--	--	--
1.2	1E-4	1.2	0.0043	1.2	0.0762	1.2	0.1963	--	--	--	--	--	--	--	--
1.201	1E-4	1.201	0.0042	1.201	0.0761	1.201	0.1962	--	--	--	--	--	--	--	--
1.202	1E-4	1.202	0.0042	1.202	0.0762	1.202	0.1961	--	--	--	--	--	--	--	--
1.203	1E-4	1.203	0.0041	1.203	0.0761	1.203	0.1958	--	--	--	--	--	--	--	--
1.204	1E-4	1.204	0.0041	1.204	0.076	1.204	0.1958	--	--	--	--	--	--	--	--
1.205	1E-4	1.205	0.0041	1.205	0.0757	1.205	0.1957	--	--	--	--	--	--	--	--
1.206	1E-4	1.206	0.0041	1.206	0.0756	1.206	0.1956	--	--	--	--	--	--	--	--
1.207	1E-4	1.207	0.0041	1.207	0.0755	1.207	0.1956	--	--	--	--	--	--	--	--
1.208	1E-4	1.208	0.0041	1.208	0.0748	1.208	0.1952	--	--	--	--	--	--	--	--
1.209	1E-4	1.209	0.004	1.209	0.0745	1.209	0.1952	--	--	--	--	--	--	--	--
1.21	1E-4	1.21	0.0039	1.21	0.0744	1.21	0.1948	--	--	--	--	--	--	--	--
1.211	1E-4	1.211	0.0039	1.211	0.0742	1.211	0.1945	--	--	--	--	--	--	--	--
1.212	1E-4	1.212	0.0039	1.212	0.0738	1.212	0.1942	--	--	--	--	--	--	--	--
1.213	1E-4	1.213	0.0038	1.213	0.0736	1.213	0.1941	--	--	--	--	--	--	--	--
1.214	1E-4	1.214	0.0037	1.214	0.0736	1.214	0.1941	--	--	--	--	--	--	--	--
1.215	1E-4	1.215	0.0037	1.215	0.0735	1.215	0.1943	--	--	--	--	--	--	--	--
1.216	1E-4	1.216	0.0036	1.216	0.0734	1.216	0.1942	--	--	--	--	--	--	--	--
1.217	1E-4	1.217	0.0036	1.217	0.0731	1.217	0.1942	--	--	--	--	--	--	--	--
1.218	1E-4	1.218	0.0036	1.218	0.0732	1.218	0.1942	--	--	--	--	--	--	--	--
1.219	1E-4	1.219	0.0036	1.219	0.0732	1.219	0.1942	--	--	--	--	--	--	--	--
1.22	1E-4	1.22	0.0036	1.22	0.0732	1.22	0.1938	--	--	--	--	--	--	--	--
1.221	1E-4	1.221	0.0036	1.221	0.0731	1.221	0.1934	--	--	--	--	--	--	--	--
1.222	1E-4	1.222	0.0035	1.222	0.0731	1.222	0.1934	--	--	--	--	--	--	--	--
1.223	1E-4	1.223	0.0035	1.223	0.073	1.223	0.1933	--	--	--	--	--	--	--	--
1.224	1E-4	1.224	0.0036	1.224	0.0729	1.224	0.1932	--	--	--	--	--	--	--	--
1.225	1E-4	1.225	0.0036	1.225	0.0728	1.225	0.193	--	--	--	--	--	--	--	--
1.226	1E-4	1.226	0.0034	1.226	0.0727	1.226	0.1932	--	--	--	--	--	--	--	--
1.227	1E-4	1.227	0.0033	1.227	0.0728	1.227	0.1931	--	--	--	--	--	--	--	--
1.228	1E-4	1.228	0.0033	1.228	0.0722	1.228	0.1926	--	--	--	--	--	--	--	--
1.229	1E-4	1.229	0.0033	1.229	0.0718	1.229	0.1926	--	--	--	--	--	--	--	--
1.23	1E-4	1.23	0.0033	1.23	0.0716	1.23	0.1924	--	--	--	--	--	--	--	--
1.231	1E-4	1.231	0.0032	1.231	0.0716	1.231	0.1925	--	--	--	--	--	--	--	--
1.232	1E-4	1.232	0.0032	1.232	0.0714	1.232	0.1924	--	--	--	--	--	--	--	--
1.233	1E-4	1.233	0.0032	1.233	0.0714	1.233	0.1928	--	--	--	--	--	--	--	--
1.234	1E-4	1.234	0.0031	1.234	0.0713	1.234	0.1927	--	--	--	--	--	--	--	--
1.235	1E-4	1.235	0.0031	1.235	0.0713	1.235	0.1926	--	--	--	--	--	--	--	--
1.236	1E-4	1.236	0.0031	1.236	0.071	1.236	0.1926	--	--	--	--	--	--	--	--
1.237	1E-4	1.237	0.003	1.237	0.071	1.237	0.1927	--	--	--	--	--	--	--	--
1.238	1E-4	1.238	0.003	1.238	0.071	1.238	0.1926	--	--	--	--	--	--	--	--
1.239	1E-4	1.239	0.003	1.239	0.0709	1.239	0.1926	--	--	--	--	--	--	--	--
1.24	1E-4	1.24	0.003	1.24	0.0709	1.24	0.1926	--	--	--	--	--	--	--	--
1.241	1E-4	1.241	0.003	1.241	0.0706	1.241	0.1924	--	--	--	--	--	--	--	--
1.242	1E-4	1.242	0.003	1.242	0.0704	1.242	0.1922	--	--	--	--	--	--	--	--
1.243	1E-4	1.243	0.003	1.243	0.0702	1.243	0.1919	--	--	--	--	--	--	--	--
1.244	1E-4	1.244	0.003	1.244	0.07	1.244	0.1916	--	--	--	--	--	--	--	--
1.245	1E-4	1.245	0.0029	1.245	0.0699	1.245	0.1914	--	--	--	--	--	--	--	--
1.246	1E-4	1.246	0.0029	1.246	0.0695	1.246	0.1914	--	--	--	--	--	--	--	--
1.247	1E-4	1.247	0.0028	1.247	0.0694	1.247	0.1911	--	--	--	--	--	--	--	--
1.248	1E-4	1.248	0.0028	1.248	0.0692	1.248	0.1911	--	--	--	--	--	--	--	--
1.249	1E-4	1.249	0.0028	1.249	0.0689	1.249	0.1909	--	--	--	--	--	--	--	--
1.25	1E-4	1.25	0.0028	1.25	0.0689	1.25	0.1907	--	--	--	--	--	--	--	--
1.251	1E-4	1.251	0.0028	1.251	0.0689	1.251	0.1903	--	--	--	--	--	--	--	--
1.252	1E-4	1.252	0.0028	1.252	0.0686	1.252	0.1907	--	--	--	--	--	--	--	--
1.253	1E-4	1.253	0.0026	1.253	0.0686	1.253	0.1906	--	--	--	--	--	--	--	--
1.254	1E-4	1.254	0.0026	1.254	0.0686	1.254	0.1905	--	--	--	--	--	--	--	--
1.255	1E-4	1.255	0.0026	1.255	0.0684	1.255	0.1904	--	--	--	--	--	--	--	--
1.256	0	1.256	0.0025	1.256	0.0682	1.256	0.1902	--	--	--	--	--	--	--	--
1.257	0	1.257	0.0024	1.257	0.0679	1.257	0.19	--	--	--	--	--	--	--	--
1.258	0	1.258	0.0024	1.258	0.0681	1.258	0.1899	--	--	--	--	--	--	--	--
1.259	0	1.259	0.0024	1.259	0.068	1.259	0.1902	--	--	--	--	--	--	--	--
1.26	0	1.26	0.0023	1.26	0.068	1.26	0.1901	--	--	--	--	--	--	--	--
1.261	0	1.261	0.0023	1.261	0.0678	1.261	0.19	--	--	--	--	--	--	--	--
1.262	0	1.262	0.0023	1.262	0.0679	1.262	0.1899	--	--	--	--	--	--	--	--
1.263	0	1.263	0.0022	1.263	0.0679	1.263	0.1897	--	--	--	--	--	--	--	--
1.264	0	1.264	0.0022	1.264	0.0677	1.264	0.1901	--	--	--	--	--	--	--	--
1.265	0	1.265	0.0022	1.265	0.0675	1.265	0.1899	--	--	--	--	--	--	--	--
1.266	0	1.266	0.0022	1.266	0.0675	1.266	0.19	--	--	--	--	--	--	--	--
1.267	0	1.267	0.0022	1.267	0.0673	1.267	0.1902	--	--	--	--	--	--	--	--
1.268	0	1.268	0.0022	1.268	0.0673	1.268	0.19	--	--	--	--	--	--	--	--
1.269	0	1.269	0.0023	1.269	0.0669	1.269	0.19	--	--	--	--	--	--	--	--
1.27	0	1.27	0.0023	1.27	0.067	1.27	0.1898	--	--	--	--	--	--	--	--
1.271	0	1.271	0.0023	1.271	0.0669	1.271	0.1896	--	--	--	--	--	--	--	--
1.272	0	1.272	0.0023	1.272	0.0672	1.272	0.1896	--	--	--	--	--	--	--	--
1.273	0	1.273	0.0023	1.273	0.0671	1.273	0.1893	--	--	--	--	--	--	--	--
1.274	0	1.274	0.0023	1.274	0.0671	1.274	0.1894	--	--	--	--	--	--	--	--
1.275	0	1.275	0.0023	1.275	0.0667	1.275	0.1895	--	--	--	--	--	--	--	--
1.276	0	1.276	0.0023	1.276	0.0667	1.276	0.1893	--	--	--	--	--	--	--	--
1.277	0	1.277	0.0023	1.277	0.0667	1.277	0.189	--	--	--	--	--	--	--	--
1.278	0	1.278	0.0023	1.278	0.0666	1.278	0.1889	--	--	--	--	--	--	--	--
1.279	0	1.279	0.0023	1.279	0.0668	1.279	0.1888	--	--	--	--	--	--	--	--
1.28	0	1.28	0.0023	1.28	0.0667	1.28	0.1887	--	--	--	--	--	--	--	--
1.281	0	1.281	0.0022	1.281	0.0663	1.281	0.1884	--	--	--	--	--	--	--	--
1.282	0	1.282	0.0022	1.282	0.0661	1.282	0.188	--	--	--	--	--	--	--	--
1.283	0	1.283	0.0022	1.283	0.0657	1.283	0.1879	--	--	--	--	--	--	--	--
1.284	0	1.284	0.0022	1.284	0.0658	1.284	0.1881	--	--	--	--	--	--	--	--
1.285	0	1.285	0.0022	1.285	0.0658	1.285	0.1881	--	--	--	--	--	--	--	--
1.286	0	1.286	0.0022	1.286	0.0657	1.286	0.1884	--	--	--	--	--	--	--	--
1.287	0	1.287	0.0022	1.287	0.0653	1.287	0.1885	--	--	--	--	--	--	--	--
1.288	0	1.288	0.0022	1.288	0.0652	1.288	0.1884	--	--	--	--	--	--	--	--
1.289	0	1.289	0.0022	1.289	0.065	1.289	0.1885	--	--	--	--	--	--	--	--
1.29	0	1.29	0.0022	1.29	0.0648	1.29	0.1879	--	--	--	--	--	--	--	--
1.291	0	1.291	0.0022	1.291	0.0645	1.291	0.1878	--	--	--	--	--	--	--	--
1.292	0	1.292	0.0022	1.292	0.0645	1.292	0.1877	--	--	--	--	--	--	--	--
1.293	0	1.293	0.0022	1.293	0.0643	1.293	0.1876	--	--	--	--	--	--	--	--
1.294	0	1.294	0.0022	1.294	0.064	1.294	0.1873	--	--	--	--	--	--	--	--
1.295	0	1.295	0.0022	1.295	0.0638	1.295	0.1873	--	--	--	--	--	--	--	--
1.296	0	1.296	0.0022	1.296	0.064	1.296	0.187	--	--	--	--	--	--	--	--
1.297	0	1.297	0.0022	1.297	0.0637	1.297	0.1873	--	--	--	--	--	--	--	--
1.298	0	1.298	0.0022	1.298	0.0634	1.298	0.1872	--	--	--	--	--	--	--	--
1.299	0	1.299	0.002	1.299	0.0632	1.299	0.187	--	--	--	--	--	--	--	--
1.3	0	1.3	0.0019	1.3	0.0631	1.3	0.1866	--	--	--	--	--	--	--	--
1.301	0	1.301	0.0019	1.301	0.0631	1.301	0.1862	--	--	--	--	--	--	--	--
1.302	0	1.302	0.0019	1.302	0.0631	1.302	0.1863	--	--	--	--	--	--	--	--
1.303	0	1.303	0.0019	1.303	0.0631	1.303	0.1864	--	--	--	--	--	--	--	--
1.304	0	1.304	0.0019	1.304	0.0628	1.304	0.1868	--	--	--	--	--	--	--	--
1.305	0	1.305	0.0019	1.305	0.0626	1.305	0.1867	--	--	--	--	--	--	--	--
1.306	0	1.306	0.0019	1.306	0.0625	1.306	0.1864	--	--	--	--	--	--	--	--
1.307	0	1.307	0.0019	1.307	0.0624	1.307	0.1863	--	--	--	--	--	--	--	--
1.308	0	1.308	0.0019	1.308	0.0623	1.308	0.1857	--	--	--	--	--	--	--	--
1.309	0	1.309	0.0019	1.309	0.0626	1.309	0.1857	--	--	--	--	--	--	--	--
1.31	0	1.31	0.0019	1.31	0.0626	1.31	0.1852	--	--	--	--	--	--	--	--
1.311	0	1.311	0.0019	1.311	0.0626	1.311	0.1852	--	--	--	--	--	--	--	--
1.312	0	1.312	0.0019	1.312	0.0624	1.312	0.1853	--	--	--	--	--	--	--	--
1.313	0	1.313	0.0019	1.313	0.0624	1.313	0.1852	--	--	--	--	--	--	--	--
1.314	0	1.314	0.0019	1.314	0.0624	1.314	0.1851	--	--	--	--	--	--	--	--
1.315	0	1.315	0.0019	1.315	0.0622	1.315	0.1848	--	--	--	--	--	--	--	--
1.316	0	1.316	0.0018	1.316	0.062	1.316	0.1847	--	--	--	--	--	--	--	--
1.317	0	1.317	0.0018	1.317	0.062	1.317	0.1846	--	--	--	--	--	--	--	--
1.318	0	1.318	0.0018	1.318	0.0616	1.318	0.1844	--	--	--	--	--	--	--	--
1.319	0	1.319	0.0018	1.319	0.0614	1.319	0.1843	--	--	--	--	--	--	--	--
1.32	0	1.32	0.0019	1.32	0.0614	1.32	0.1843	--	--	--	--	--	--	--	--
1.321	0	1.321	0.0019	1.321	0.0616	1.321	0.1843	--	--	--	--	--	--	--	--
1.322	0	1.322	0.0019	1.322	0.0615	1.322	0.1838	--	--	--	--	--	--	--	--
1.323	0	1.323	0.0019	1.323	0.0613	1.323	0.1839	--	--	--	--	--	--	--	--
1.324	0	1.324	0.0019	1.324	0.0613	1.324	0.1836	--	--	--	--	--	--	--	--
1.325	0	1.325	0.0019	1.325	0.0613	1.325	0.1834	--	--	--	--	--	--	--	--
1.326	0	1.326	0.0019	1.326	0.0612	1.326	0.1835	--	--	--	--	--	--	--	--
1.327	0	1.327	0.0019	1.327	0.0611	1.327	0.1835	--	--	--	--	--	--	--	--
1.328	0	1.328	0.0019	1.328	0.0611	1.328	0.1835	--	--	--	--	--	--	--	--
1.329	0	1.329	0.0018	1.329	0.061	1.329	0.1836	--	--	--	--	--	--	--	--
1.33	0	1.33	0.0018	1.33	0.0609	1.33	0.1836	--	--	--	--	--	--	--	--
1.331	0	1.331	0.0018	1.331	0.0609	1.331	0.1834	--	--	--	--	--	--	--	--
1.332	0	1.332	0.0018	1.332	0.0607	1.332	0.1837	--	--	--	--	--	--	--	--
1.333	0	1.333	0.0018	1.333	0.0605	1.333	0.1834	--	--	--	--	--	--	--	--
1.334	0	1.334	0.0018	1.334	0.0604	1.334	0.1831	--	--	--	--	--	--	--	--
1.335	0	1.335	0.0018	1.335	0.0602	1.335	0.1831	--	--	--	--	--	--	--	--
1.336	0	1.336	0.0018	1.336	0.0603	1.336	0.183	--	--	--	--	--	--	--	--
1.337	0	1.337	0.0018	1.337	0.0601	1.337	0.1826	--	--	--	--	--	--	--	--
1.338	0	1.338	0.0018	1.338	0.06	1.338	0.1828	--	--	--	--	--	--	--	--
1.339	0	1.339	0.0018	1.339	0.0598	1.339	0.1823	--	--	--	--	--	--	--	--
1.34	0	1.34	0.0018	1.34	0.0596	1.34	0.1826	--	--	--	--	--	--	--	--
1.341	0	1.341	0.0018	1.341	0.0597	1.341	0.1822	--	--	--	--	--	--	--	--
1.342	0	1.342	0.0018	1.342	0.0595	1.342	0.1822	--	--	--	--	--	--	--	--
1.343	0	1.343	0.0018	1.343	0.0592	1.343	0.1821	--	--	--	--	--	--	--	--
1.344	0	1.344	0.0017	1.344	0.0589	1.344	0.1825	--	--	--	--	--	--	--	--
1.345	0	1.345	0.0017	1.345	0.0588	1.345	0.1826	--	--	--	--	--	--	--	--
1.346	0	1.346	0.0017	1.346	0.0588	1.346	0.1823	--	--	--	--	--	--	--	--
1.347	0	1.347	0.0017	1.347	0.0588	1.347	0.1822	--	--	--	--	--	--	--	--
1.348	0	1.348	0.0017	1.348	0.0587	1.348	0.1822	--	--	--	--	--	--	--	--
1.349	0	1.349	0.0017	1.349	0.0584	1.349	0.1821	--	--	--	--	--	--	--	--
1.35	0	1.35	0.0016	1.35	0.0585	1.35	0.1819	--	--	--	--	--	--	--	--
1.351	0	1.351	0.0016	1.351	0.0583	1.351	0.1816	--	--	--	--	--	--	--	--
1.352	0	1.352	0.0016	1.352	0.0583	1.352	0.1814	--	--	--	--	--	--	--	--
1.353	0	1.353	0.0016	1.353	0.0584	1.353	0.1811	--	--	--	--	--	--	--	--
1.354	0	1.354	0.0015	1.354	0.0583	1.354	0.1809	--	--	--	--	--	--	--	--
1.355	0	1.355	0.0015	1.355	0.0581	1.355	0.1809	--	--	--	--	--	--	--	--
1.356	0	1.356	0.0015	1.356	0.0579	1.356	0.1805	--	--	--	--	--	--	--	--
1.357	0	1.357	0.0015	1.357	0.0578	1.357	0.1806	--	--	--	--	--	--	--	--
1.358	0	1.358	0.0015	1.358	0.0578	1.358	0.1799	--	--	--	--	--	--	--	--
1.359	0	1.359	0.0015	1.359	0.0575	1.359	0.1801	--	--	--	--	--	--	--	--
1.36	0	1.36	0.0015	1.36	0.0575	1.36	0.1802	--	--	--	--	--	--	--	--
1.361	0	1.361	0.0015	1.361	0.0575	1.361	0.1802	--	--	--	--	--	--	--	--
1.362	0	1.362	0.0015	1.362	0.0574	1.362	0.1797	--	--	--	--	--	--	--	--
1.363	0	1.363	0.0015	1.363	0.0571	1.363	0.18	--	--	--	--	--	--	--	--
1.364	0	1.364	0.0015	1.364	0.0571	1.364	0.1795	--	--	--	--	--	--	--	--
1.365	0	1.365	0.0015	1.365	0.0572	1.365	0.1797	--	--	--	--	--	--	--	--
1.366	0	1.366	0.0015	1.366	0.0572	1.366	0.1797	--	--	--	--	--	--	--	--
1.367	0	1.367	0.0015	1.367	0.0572	1.367	0.1796	--	--	--	--	--	--	--	--
1.368	0	1.368	0.0015	1.368	0.0571	1.368	0.1792	--	--	--	--	--	--	--	--
1.369	0	1.369	0.0015	1.369	0.0572	1.369	0.1792	--	--	--	--	--	--	--	--
1.37	0	1.37	0.0015	1.37	0.0572	1.37	0.1791	--	--	--	--	--	--	--	--
1.371	0	1.371	0.0015	1.371	0.0568	1.371	0.1789	--	--	--	--	--	--	--	--
1.372	0	1.372	0.0015	1.372	0.0567	1.372	0.1787	--	--	--	--	--	--	--	--
1.373	0	1.373	0.0015	1.373	0.0564	1.373	0.1789	--	--	--	--	--	--	--	--
1.374	0	1.374	0.0015	1.374	0.0564	1.374	0.1786	--	--	--	--	--	--	--	--
1.375	0	1.375	0.0015	1.375	0.056	1.375	0.1785	--	--	--	--	--	--	--	--
1.376	0	1.376	0.0015	1.376	0.056	1.376	0.1786	--	--	--	--	--	--	--	--
1.377	0	1.377	0.0015	1.377	0.0558	1.377	0.1784	--	--	--	--	--	--	--	--
1.378	0	1.378	0.0015	1.378	0.0557	1.378	0.1785	--	--	--	--	--	--	--	--
1.379	0	1.379	0.0015	1.379	0.0556	1.379	0.178	--	--	--	--	--	--	--	--
1.38	0	1.38	0.0014	1.38	0.0553	1.38	0.178	--	--	--	--	--	--	--	--
1.381	0	1.381	0.0014	1.381	0.0551	1.381	0.1781	--	--	--	--	--	--	--	--
1.382	0	1.382	0.0014	1.382	0.0549	1.382	0.1781	--	--	--	--	--	--	--	--
1.383	0	1.383	0.0014	1.383	0.0547	1.383	0.1777	--	--	--	--	--	--	--	--
1.384	0	1.384	0.0014	1.384	0.0544	1.384	0.1779	--	--	--	--	--	--	--	--
1.385	0	1.385	0.0014	1.385	0.0544	1.385	0.1778	--	--	--	--	--	--	--	--
1.386	0	1.386	0.0014	1.386	0.0543	1.386	0.1777	--	--	--	--	--	--	--	--
1.387	0	1.387	0.0014	1.387	0.0542	1.387	0.1772	--	--	--	--	--	--	--	--
1.388	0	1.388	0.0014	1.388	0.0541	1.388	0.1772	--	--	--	--	--	--	--	--
1.389	0	1.389	0.0014	1.389	0.054	1.389	0.177	--	--	--	--	--	--	--	--
1.39	0	1.39	0.0014	1.39	0.0539	1.39	0.1771	--	--	--	--	--	--	--	--
1.391	0	1.391	0.0014	1.391	0.0541	1.391	0.1772	--	--	--	--	--	--	--	--
1.392	0	1.392	0.0014	1.392	0.054	1.392	0.1771	--	--	--	--	--	--	--	--
1.393	0	1.393	0.0014	1.393	0.0536	1.393	0.177	--	--	--	--	--	--	--	--
1.394	0	1.394	0.0015	1.394	0.0532	1.394	0.1769	--	--	--	--	--	--	--	--
1.395	0	1.395	0.0015	1.395	0.0531	1.395	0.176	--	--	--	--	--	--	--	--
1.396	0	1.396	0.0015	1.396	0.0529	1.396	0.176	--	--	--	--	--	--	--	--
1.397	0	1.397	0.0015	1.397	0.0527	1.397	0.176	--	--	--	--	--	--	--	--
1.398	0	1.398	0.0015	1.398	0.0525	1.398	0.1762	--	--	--	--	--	--	--	--
1.399	0	1.399	0.0015	1.399	0.0523	1.399	0.1759	--	--	--	--	--	--	--	--
1.4	0	1.4	0.0015	1.4	0.0521	1.4	0.1759	--	--	--	--	--	--	--	--
1.401	0	1.401	0.0015	1.401	0.0521	1.401	0.1761	--	--	--	--	--	--	--	--
1.402	0	1.402	0.0015	1.402	0.0521	1.402	0.1761	--	--	--	--	--	--	--	--
1.403	0	1.403	0.0015	1.403	0.0521	1.403	0.176	--	--	--	--	--	--	--	--
1.404	0	1.404	0.0015	1.404	0.0522	1.404	0.1761	--	--	--	--	--	--	--	--
1.405	0	1.405	0.0015	1.405	0.0522	1.405	0.1758	--	--	--	--	--	--	--	--
1.406	0	1.406	0.0015	1.406	0.0523	1.406	0.1755	--	--	--	--	--	--	--	--
1.407	0	1.407	0.0015	1.407	0.0522	1.407	0.1756	--	--	--	--	--	--	--	--
1.408	0	1.408	0.0015	1.408	0.0522	1.408	0.1757	--	--	--	--	--	--	--	--
1.409	0	1.409	0.0015	1.409	0.0519	1.409	0.1756	--	--	--	--	--	--	--	--
1.41	0	1.41	0.0015	1.41	0.0517	1.41	0.176	--	--	--	--	--	--	--	--
1.411	0	1.411	0.0015	1.411	0.0516	1.411	0.1758	--	--	--	--	--	--	--	--
1.412	0	1.412	0.0015	1.412	0.0515	1.412	0.1756	--	--	--	--	--	--	--	--
1.413	0	1.413	0.0014	1.413	0.0515	1.413	0.1756	--	--	--	--	--	--	--	--
1.414	0	1.414	0.0014	1.414	0.0514	1.414	0.1756	--	--	--	--	--	--	--	--
1.415	0	1.415	0.0014	1.415	0.0513	1.415	0.1759	--	--	--	--	--	--	--	--
1.416	0	1.416	0.0014	1.416	0.0511	1.416	0.176	--	--	--	--	--	--	--	--
1.417	0	1.417	0.0014	1.417	0.0509	1.417	0.1763	--	--	--	--	--	--	--	--
1.418	0	1.418	0.0014	1.418	0.0508	1.418	0.176	--	--	--	--	--	--	--	--
1.419	0	1.419	0.0014	1.419	0.0508	1.419	0.1758	--	--	--	--	--	--	--	--
1.42	0	1.42	0.0014	1.42	0.0507	1.42	0.1754	--	--	--	--	--	--	--	--
1.421	0	1.421	0.0014	1.421	0.0508	1.421	0.175	--	--	--	--	--	--	--	--
1.422	0	1.422	0.0014	1.422	0.0504	1.422	0.1751	--	--	--	--	--	--	--	--
1.423	0	1.423	0.0014	1.423	0.0503	1.423	0.1746	--	--	--	--	--	--	--	--
1.424	0	1.424	0.0014	1.424	0.0501	1.424	0.1743	--	--	--	--	--	--	--	--
1.425	0	1.425	0.0014	1.425	0.05	1.425	0.1742	--	--	--	--	--	--	--	--
1.426	0	1.426	0.0014	1.426	0.0501	1.426	0.1741	--	--	--	--	--	--	--	--
1.427	0	1.427	0.0014	1.427	0.05	1.427	0.1743	--	--	--	--	--	--	--	--
1.428	0	1.428	0.0014	1.428	0.0498	1.428	0.1739	--	--	--	--	--	--	--	--
1.429	0	1.429	0.0014	1.429	0.0498	1.429	0.174	--	--	--	--	--	--	--	--
1.43	0	1.43	0.0014	1.43	0.0498	1.43	0.1737	--	--	--	--	--	--	--	--
1.431	0	1.431	0.0014	1.431	0.0498	1.431	0.1738	--	--	--	--	--	--	--	--
1.432	0	1.432	0.0014	1.432	0.0498	1.432	0.1739	--	--	--	--	--	--	--	--
1.433	0	1.433	0.0014	1.433	0.0498	1.433	0.1739	--	--	--	--	--	--	--	--
1.434	0	1.434	0.0014	1.434	0.0494	1.434	0.174	--	--	--	--	--	--	--	--
1.435	0	1.435	0.0014	1.435	0.0494	1.435	0.1737	--	--	--	--	--	--	--	--
1.436	0	1.436	0.0014	1.436	0.0491	1.436	0.174	--	--	--	--	--	--	--	--
1.437	0	1.437	0.0014	1.437	0.049	1.437	0.1736	--	--	--	--	--	--	--	--
1.438	0	1.438	0.0014	1.438	0.0491	1.438	0.1737	--	--	--	--	--	--	--	--
1.439	0	1.439	0.0014	1.439	0.0488	1.439	0.1735	--	--	--	--	--	--	--	--
1.44	0	1.44	0.0014	1.44	0.0488	1.44	0.1734	--	--	--	--	--	--	--	--
1.441	0	1.441	0.0014	1.441	0.0487	1.441	0.1734	--	--	--	--	--	--	--	--
1.442	0	1.442	0.0014	1.442	0.0487	1.442	0.1732	--	--	--	--	--	--	--	--
1.443	0	1.443	0.0014	1.443	0.0485	1.443	0.1733	--	--	--	--	--	--	--	--
1.444	0	1.444	0.0014	1.444	0.0483	1.444	0.1734	--	--	--	--	--	--	--	--
1.445	0	1.445	0.0014	1.445	0.0483	1.445	0.1735	--	--	--	--	--	--	--	--
1.446	0	1.446	0.0014	1.446	0.048	1.446	0.1734	--	--	--	--	--	--	--	--
1.447	0	1.447	0.0013	1.447	0.0479	1.447	0.1732	--	--	--	--	--	--	--	--
1.448	0	1.448	0.0013	1.448	0.0481	1.448	0.1731	--	--	--	--	--	--	--	--
1.449	0	1.449	0.0013	1.449	0.0481	1.449	0.1733	--	--	--	--	--	--	--	--
1.45	0	1.45	0.0012	1.45	0.0479	1.45	0.1728	--	--	--	--	--	--	--	--
1.451	0	1.451	0.0012	1.451	0.0481	1.451	0.1728	--	--	--	--	--	--	--	--
1.452	0	1.452	0.0012	1.452	0.048	1.452	0.1725	--	--	--	--	--	--	--	--
1.453	0	1.453	0.0012	1.453	0.0478	1.453	0.1725	--	--	--	--	--	--	--	--
1.454	0	1.454	0.0012	1.454	0.0477	1.454	0.1726	--	--	--	--	--	--	--	--
1.455	0	1.455	0.0012	1.455	0.0476	1.455	0.1727	--	--	--	--	--	--	--	--
1.456	0	1.456	0.0012	1.456	0.0475	1.456	0.1722	--	--	--	--	--	--	--	--
1.457	0	1.457	0.0012	1.457	0.0475	1.457	0.1719	--	--	--	--	--	--	--	--
1.458	0	1.458	0.0012	1.458	0.0475	1.458	0.1721	--	--	--	--	--	--	--	--
1.459	0	1.459	0.0012	1.459	0.0478	1.459	0.1718	--	--	--	--	--	--	--	--
1.46	0	1.46	0.0012	1.46	0.0475	1.46	0.1718	--	--	--	--	--	--	--	--
1.461	0	1.461	0.0012	1.461	0.0474	1.461	0.172	--	--	--	--	--	--	--	--
1.462	0	1.462	0.0012	1.462	0.0473	1.462	0.1722	--	--	--	--	--	--	--	--
1.463	0	1.463	0.0012	1.463	0.0472	1.463	0.1722	--	--	--	--	--	--	--	--
1.464	0	1.464	0.0012	1.464	0.047	1.464	0.1721	--	--	--	--	--	--	--	--
1.465	0	1.465	0.0012	1.465	0.047	1.465	0.1717	--	--	--	--	--	--	--	--
1.466	0	1.466	0.0012	1.466	0.0468	1.466	0.1721	--	--	--	--	--	--	--	--
1.467	0	1.467	0.0012	1.467	0.0464	1.467	0.172	--	--	--	--	--	--	--	--
1.468	0	1.468	0.0012	1.468	0.0463	1.468	0.172	--	--	--	--	--	--	--	--
1.469	0	1.469	0.0012	1.469	0.0463	1.469	0.1719	--	--	--	--	--	--	--	--
1.47	0	1.47	0.0012	1.47	0.0463	1.47	0.1714	--	--	--	--	--	--	--	--
1.471	0	1.471	0.0012	1.471	0.0461	1.471	0.1713	--	--	--	--	--	--	--	--
1.472	0	1.472	0.0012	1.472	0.0459	1.472	0.1709	--	--	--	--	--	--	--	--
1.473	0	1.473	0.0012	1.473	0.0456	1.473	0.1707	--	--	--	--	--	--	--	--
1.474	0	1.474	0.0011	1.474	0.0457	1.474	0.1705	--	--	--	--	--	--	--	--
1.475	0	1.475	0.0011	1.475	0.0455	1.475	0.1701	--	--	--	--	--	--	--	--
1.476	0	1.476	0.0011	1.476	0.0456	1.476	0.1701	--	--	--	--	--	--	--	--
1.477	0	1.477	0.0011	1.477	0.0455	1.477	0.1698	--	--	--	--	--	--	--	--
1.478	0	1.478	0.0011	1.478	0.0453	1.478	0.1699	--	--	--	--	--	--	--	--
1.479	0	1.479	0.0011	1.479	0.0453	1.479	0.1698	--	--	--	--	--	--	--	--
1.48	0	1.48	0.0011	1.48	0.0453	1.48	0.1695	--	--	--	--	--	--	--	--
1.481	0	1.481	0.0011	1.481	0.0451	1.481	0.1697	--	--	--	--	--	--	--	--
1.482	0	1.482	0.0011	1.482	0.045	1.482	0.1697	--	--	--	--	--	--	--	--
1.483	0	1.483	0.0011	1.483	0.045	1.483	0.1696	--	--	--	--	--	--	--	--
1.484	0	1.484	0.0011	1.484	0.0452	1.484	0.1694	--	--	--	--	--	--	--	--
1.485	0	1.485	0.0011	1.485	0.0453	1.485	0.1692	--	--	--	--	--	--	--	--
1.486	0	1.486	0.0011	1.486	0.0451	1.486	0.1689	--	--	--	--	--	--	--	--
1.487	0	1.487	0.0011	1.487	0.0449	1.487	0.1685	--	--	--	--	--	--	--	--
1.488	0	1.488	0.0011	1.488	0.0449	1.488	0.1685	--	--	--	--	--	--	--	--
1.489	0	1.489	0.0011	1.489	0.0445	1.489	0.1681	--	--	--	--	--	--	--	--
1.49	0	1.49	0.0012	1.49	0.0444	1.49	0.1682	--	--	--	--	--	--	--	--
1.491	0	1.491	0.0012	1.491	0.0442	1.491	0.1678	--	--	--	--	--	--	--	--
1.492	0	1.492	0.0012	1.492	0.0442	1.492	0.1679	--	--	--	--	--	--	--	--
1.493	0	1.493	0.0012	1.493	0.0441	1.493	0.1675	--	--	--	--	--	--	--	--
1.494	0	1.494	0.0012	1.494	0.0441	1.494	0.1678	--	--	--	--	--	--	--	--
1.495	0	1.495	0.0012	1.495	0.044	1.495	0.1678	--	--	--	--	--	--	--	--
1.496	0	1.496	0.0012	1.496	0.0438	1.496	0.1675	--	--	--	--	--	--	--	--
1.497	0	1.497	0.0012	1.497	0.0438	1.497	0.1675	--	--	--	--	--	--	--	--
1.498	0	1.498	0.0012	1.498	0.0435	1.498	0.1674	--	--	--	--	--	--	--	--
1.499	0	1.499	0.0012	1.499	0.0435	1.499	0.1675	--	--	--	--	--	--	--	--
1.5	0	1.5	0.0012	1.5	0.0435	1.5	0.1674	--	--	--	--	--	--	--	--
1.501	0	1.501	0.0012	1.501	0.0434	1.501	0.1674	--	--	--	--	--	--	--	--
1.502	0	1.502	0.0012	1.502	0.0433	1.502	0.1673	--	--	--	--	--	--	--	--
1.503	0	1.503	0.0012	1.503	0.0433	1.503	0.1666	--	--	--	--	--	--	--	--
1.504	0	1.504	0.0012	1.504	0.0432	1.504	0.1667	--	--	--	--	--	--	--	--
1.505	0	1.505	0.0012	1.505	0.0431	1.505	0.1667	--	--	--	--	--	--	--	--
1.506	0	1.506	0.0012	1.506	0.0429	1.506	0.1667	--	--	--	--	--	--	--	--
1.507	0	1.507	0.0012	1.507	0.0429	1.507	0.1667	--	--	--	--	--	--	--	--
1.508	0	1.508	0.0012	1.508	0.0427	1.508	0.1666	--	--	--	--	--	--	--	--
1.509	0	1.509	0.0012	1.509	0.0427	1.509	0.1668	--	--	--	--	--	--	--	--
1.51	0	1.51	0.0012	1.51	0.0426	1.51	0.1666	--	--	--	--	--	--	--	--
1.511	0	1.511	0.0012	1.511	0.0426	1.511	0.1668	--	--	--	--	--	--	--	--
1.512	0	1.512	0.0012	1.512	0.0423	1.512	0.1668	--	--	--	--	--	--	--	--
1.513	0	1.513	0.0012	1.513	0.0422	1.513	0.1669	--	--	--	--	--	--	--	--
1.514	0	1.514	0.0012	1.514	0.0423	1.514	0.167	--	--	--	--	--	--	--	--
1.515	0	1.515	0.0012	1.515	0.0423	1.515	0.1666	--	--	--	--	--	--	--	--
1.516	0	1.516	0.0012	1.516	0.0422	1.516	0.1665	--	--	--	--	--	--	--	--
1.517	0	1.517	0.0012	1.517	0.0422	1.517	0.1664	--	--	--	--	--	--	--	--
1.518	0	1.518	0.0012	1.518	0.0421	1.518	0.1663	--	--	--	--	--	--	--	--
1.519	0	1.519	0.0012	1.519	0.0419	1.519	0.1663	--	--	--	--	--	--	--	--
1.52	0	1.52	0.0012	1.52	0.0419	1.52	0.1659	--	--	--	--	--	--	--	--
1.521	0	1.521	0.0012	1.521	0.0418	1.521	0.1661	--	--	--	--	--	--	--	--
1.522	0	1.522	0.0012	1.522	0.0418	1.522	0.166	--	--	--	--	--	--	--	--
1.523	0	1.523	0.0012	1.523	0.0416	1.523	0.1657	--	--	--	--	--	--	--	--
1.524	0	1.524	0.0012	1.524	0.0415	1.524	0.1656	--	--	--	--	--	--	--	--
1.525	0	1.525	0.0012	1.525	0.0415	1.525	0.1656	--	--	--	--	--	--	--	--
1.526	0	1.526	0.0012	1.526	0.0412	1.526	0.1651	--	--	--	--	--	--	--	--
1.527	0	1.527	0.0012	1.527	0.041	1.527	0.1652	--	--	--	--	--	--	--	--
1.528	0	1.528	0.0012	1.528	0.0409	1.528	0.165	--	--	--	--	--	--	--	--
1.529	0	1.529	0.0012	1.529	0.0408	1.529	0.1651	--	--	--	--	--	--	--	--
1.53	0	1.53	0.0012	1.53	0.0407	1.53	0.1652	--	--	--	--	--	--	--	--
1.531	0	1.531	0.0012	1.531	0.0406	1.531	0.1646	--	--	--	--	--	--	--	--
1.532	0	1.532	0.0012	1.532	0.0406	1.532	0.1644	--	--	--	--	--	--	--	--
1.533	0	1.533	0.0011	1.533	0.0406	1.533	0.1643	--	--	--	--	--	--	--	--
1.534	0	1.534	1E-3	1.534	0.0405	1.534	0.1645	--	--	--	--	--	--	--	--
1.535	0	1.535	1E-3	1.535	0.0403	1.535	0.1644	--	--	--	--	--	--	--	--
1.536	0	1.536	1E-3	1.536	0.0404	1.536	0.1641	--	--	--	--	--	--	--	--
1.537	0	1.537	1E-3	1.537	0.0403	1.537	0.164	--	--	--	--	--	--	--	--
1.538	0	1.538	1E-3	1.538	0.0402	1.538	0.1641	--	--	--	--	--	--	--	--
1.539	0	1.539	1E-3	1.539	0.0402	1.539	0.1638	--	--	--	--	--	--	--	--
1.54	0	1.54	1E-3	1.54	0.0401	1.54	0.1637	--	--	--	--	--	--	--	--
1.541	0	1.541	1E-3	1.541	0.04	1.541	0.1637	--	--	--	--	--	--	--	--
1.542	0	1.542	1E-3	1.542	0.0399	1.542	0.1638	--	--	--	--	--	--	--	--
1.543	0	1.543	1E-3	1.543	0.0398	1.543	0.1641	--	--	--	--	--	--	--	--
1.544	0	1.544	1E-3	1.544	0.0396	1.544	0.1638	--	--	--	--	--	--	--	--
1.545	0	1.545	1E-3	1.545	0.0399	1.545	0.1638	--	--	--	--	--	--	--	--
1.546	0	1.546	1E-3	1.546	0.0397	1.546	0.1638	--	--	--	--	--	--	--	--
1.547	0	1.547	1E-3	1.547	0.0396	1.547	0.1638	--	--	--	--	--	--	--	--
1.548	0	1.548	1E-3	1.548	0.0395	1.548	0.1638	--	--	--	--	--	--	--	--
1.549	0	1.549	1E-3	1.549	0.0393	1.549	0.1636	--	--	--	--	--	--	--	--
1.55	0	1.55	1E-3	1.55	0.0393	1.55	0.1634	--	--	--	--	--	--	--	--
1.551	0	1.551	1E-3	1.551	0.0395	1.551	0.1636	--	--	--	--	--	--	--	--
1.552	0	1.552	1E-3	1.552	0.0394	1.552	0.1635	--	--	--	--	--	--	--	--
1.553	0	1.553	9E-4	1.553	0.0394	1.553	0.1633	--	--	--	--	--	--	--	--
1.554	0	1.554	9E-4	1.554	0.0393	1.554	0.1627	--	--	--	--	--	--	--	--
1.555	0	1.555	9E-4	1.555	0.0394	1.555	0.1628	--	--	--	--	--	--	--	--
1.556	0	1.556	9E-4	1.556	0.0393	1.556	0.1628	--	--	--	--	--	--	--	--
1.557	0	1.557	9E-4	1.557	0.0391	1.557	0.1629	--	--	--	--	--	--	--	--
1.558	0	1.558	9E-4	1.558	0.0389	1.558	0.163	--	--	--	--	--	--	--	--
1.559	0	1.559	9E-4	1.559	0.0388	1.559	0.163	--	--	--	--	--	--	--	--
1.56	0	1.56	8E-4	1.56	0.0389	1.56	0.163	--	--	--	--	--	--	--	--
1.561	0	1.561	8E-4	1.561	0.0387	1.561	0.1631	--	--	--	--	--	--	--	--
1.562	0	1.562	8E-4	1.562	0.0387	1.562	0.1629	--	--	--	--	--	--	--	--
1.563	0	1.563	8E-4	1.563	0.0387	1.563	0.1631	--	--	--	--	--	--	--	--
1.564	0	1.564	8E-4	1.564	0.0388	1.564	0.163	--	--	--	--	--	--	--	--
1.565	0	1.565	8E-4	1.565	0.0388	1.565	0.1628	--	--	--	--	--	--	--	--
1.566	0	1.566	8E-4	1.566	0.0386	1.566	0.1626	--	--	--	--	--	--	--	--
1.567	0	1.567	8E-4	1.567	0.0386	1.567	0.1624	--	--	--	--	--	--	--	--
1.568	0	1.568	8E-4	1.568	0.0385	1.568	0.1623	--	--	--	--	--	--	--	--
1.569	0	1.569	8E-4	1.569	0.0383	1.569	0.1623	--	--	--	--	--	--	--	--
1.57	0	1.57	8E-4	1.57	0.0384	1.57	0.162	--	--	--	--	--	--	--	--
1.571	0	1.571	8E-4	1.571	0.0384	1.571	0.1618	--	--	--	--	--	--	--	--
1.572	0	1.572	8E-4	1.572	0.0384	1.572	0.1616	--	--	--	--	--	--	--	--
1.573	0	1.573	8E-4	1.573	0.0383	1.573	0.1616	--	--	--	--	--	--	--	--
1.574	0	1.574	8E-4	1.574	0.0384	1.574	0.1615	--	--	--	--	--	--	--	--
1.575	0	1.575	8E-4	1.575	0.0383	1.575	0.1613	--	--	--	--	--	--	--	--
1.576	0	1.576	8E-4	1.576	0.038	1.576	0.1612	--	--	--	--	--	--	--	--
1.577	0	1.577	8E-4	1.577	0.0379	1.577	0.1607	--	--	--	--	--	--	--	--
1.578	0	1.578	8E-4	1.578	0.0378	1.578	0.1608	--	--	--	--	--	--	--	--
1.579	0	1.579	8E-4	1.579	0.0375	1.579	0.1609	--	--	--	--	--	--	--	--
1.58	0	1.58	8E-4	1.58	0.0375	1.58	0.1607	--	--	--	--	--	--	--	--
1.581	0	1.581	8E-4	1.581	0.0375	1.581	0.1605	--	--	--	--	--	--	--	--
1.582	0	1.582	8E-4	1.582	0.0374	1.582	0.1607	--	--	--	--	--	--	--	--
1.583	0	1.583	8E-4	1.583	0.0375	1.583	0.1607	--	--	--	--	--	--	--	--
1.584	0	1.584	8E-4	1.584	0.0375	1.584	0.1606	--	--	--	--	--	--	--	--
1.585	0	1.585	8E-4	1.585	0.0376	1.585	0.1604	--	--	--	--	--	--	--	--
1.586	0	1.586	8E-4	1.586	0.0375	1.586	0.1604	--	--	--	--	--	--	--	--
1.587	0	1.587	8E-4	1.587	0.0374	1.587	0.1603	--	--	--	--	--	--	--	--
1.588	0	1.588	8E-4	1.588	0.0374	1.588	0.1599	--	--	--	--	--	--	--	--
1.589	0	1.589	8E-4	1.589	0.0372	1.589	0.1598	--	--	--	--	--	--	--	--
1.59	0	1.59	7E-4	1.59	0.037	1.59	0.1597	--	--	--	--	--	--	--	--
1.591	0	1.591	7E-4	1.591	0.037	1.591	0.1592	--	--	--	--	--	--	--	--
1.592	0	1.592	7E-4	1.592	0.0369	1.592	0.1591	--	--	--	--	--	--	--	--
1.593	0	1.593	7E-4	1.593	0.0367	1.593	0.1589	--	--	--	--	--	--	--	--
1.594	0	1.594	7E-4	1.594	0.0365	1.594	0.1589	--	--	--	--	--	--	--	--
1.595	0	1.595	6E-4	1.595	0.0364	1.595	0.1589	--	--	--	--	--	--	--	--
1.596	0	1.596	6E-4	1.596	0.0363	1.596	0.1588	--	--	--	--	--	--	--	--
1.597	0	1.597	6E-4	1.597	0.0361	1.597	0.1586	--	--	--	--	--	--	--	--
1.598	0	1.598	6E-4	1.598	0.0361	1.598	0.1585	--	--	--	--	--	--	--	--
1.599	0	1.599	6E-4	1.599	0.036	1.599	0.1586	--	--	--	--	--	--	--	--
1.6	0	1.6	6E-4	1.6	0.036	1.6	0.1586	--	--	--	--	--	--	--	--
1.601	0	1.601	6E-4	1.601	0.0361	1.601	0.1585	--	--	--	--	--	--	--	--
1.602	0	1.602	6E-4	1.602	0.036	1.602	0.1582	--	--	--	--	--	--	--	--
1.603	0	1.603	6E-4	1.603	0.0357	1.603	0.1582	--	--	--	--	--	--	--	--
1.604	0	1.604	6E-4	1.604	0.0358	1.604	0.1582	--	--	--	--	--	--	--	--
1.605	0	1.605	6E-4	1.605	0.0357	1.605	0.1584	--	--	--	--	--	--	--	--
1.606	0	1.606	6E-4	1.606	0.0356	1.606	0.1583	--	--	--	--	--	--	--	--
1.607	0	1.607	6E-4	1.607	0.0354	1.607	0.1581	--	--	--	--	--	--	--	--
1.608	0	1.608	6E-4	1.608	0.0354	1.608	0.1582	--	--	--	--	--	--	--	--
1.609	0	1.609	6E-4	1.609	0.0354	1.609	0.1581	--	--	--	--	--	--	--	--
1.61	0	1.61	6E-4	1.61	0.0355	1.61	0.1581	--	--	--	--	--	--	--	--
1.611	0	1.611	7E-4	1.611	0.0355	1.611	0.158	--	--	--	--	--	--	--	--
1.612	0	1.612	7E-4	1.612	0.0352	1.612	0.1579	--	--	--	--	--	--	--	--
1.613	0	1.613	7E-4	1.613	0.035	1.613	0.1579	--	--	--	--	--	--	--	--
1.614	0	1.614	7E-4	1.614	0.035	1.614	0.1575	--	--	--	--	--	--	--	--
1.615	0	1.615	7E-4	1.615	0.0348	1.615	0.1575	--	--	--	--	--	--	--	--
1.616	0	1.616	7E-4	1.616	0.0347	1.616	0.1575	--	--	--	--	--	--	--	--
1.617	0	1.617	7E-4	1.617	0.0346	1.617	0.1572	--	--	--	--	--	--	--	--
1.618	0	1.618	7E-4	1.618	0.0345	1.618	0.1572	--	--	--	--	--	--	--	--
1.619	0	1.619	7E-4	1.619	0.0345	1.619	0.1571	--	--	--	--	--	--	--	--
1.62	0	1.62	7E-4	1.62	0.0346	1.62	0.157	--	--	--	--	--	--	--	--
1.621	0	1.621	7E-4	1.621	0.0343	1.621	0.1568	--	--	--	--	--	--	--	--
1.622	0	1.622	7E-4	1.622	0.0345	1.622	0.1567	--	--	--	--	--	--	--	--
1.623	0	1.623	7E-4	1.623	0.0345	1.623	0.1568	--	--	--	--	--	--	--	--
1.624	0	1.624	7E-4	1.624	0.0346	1.624	0.1565	--	--	--	--	--	--	--	--
1.625	0	1.625	7E-4	1.625	0.0346	1.625	0.1561	--	--	--	--	--	--	--	--
1.626	0	1.626	7E-4	1.626	0.0345	1.626	0.1562	--	--	--	--	--	--	--	--
1.627	0	1.627	7E-4	1.627	0.0344	1.627	0.1563	--	--	--	--	--	--	--	--
1.628	0	1.628	7E-4	1.628	0.0341	1.628	0.156	--	--	--	--	--	--	--	--
1.629	0	1.629	7E-4	1.629	0.034	1.629	0.1561	--	--	--	--	--	--	--	--
1.63	0	1.63	7E-4	1.63	0.0339	1.63	0.1564	--	--	--	--	--	--	--	--
1.631	0	1.631	7E-4	1.631	0.0339	1.631	0.1564	--	--	--	--	--	--	--	--
1.632	0	1.632	7E-4	1.632	0.0338	1.632	0.1566	--	--	--	--	--	--	--	--
1.633	0	1.633	7E-4	1.633	0.0336	1.633	0.1565	--	--	--	--	--	--	--	--
1.634	0	1.634	7E-4	1.634	0.0336	1.634	0.1564	--	--	--	--	--	--	--	--
1.635	0	1.635	7E-4	1.635	0.0335	1.635	0.1566	--	--	--	--	--	--	--	--
1.636	0	1.636	7E-4	1.636	0.0334	1.636	0.1566	--	--	--	--	--	--	--	--
1.637	0	1.637	7E-4	1.637	0.0333	1.637	0.1565	--	--	--	--	--	--	--	--
1.638	0	1.638	7E-4	1.638	0.0333	1.638	0.1566	--	--	--	--	--	--	--	--
1.639	0	1.639	7E-4	1.639	0.0332	1.639	0.1568	--	--	--	--	--	--	--	--
1.64	0	1.64	7E-4	1.64	0.0331	1.64	0.1567	--	--	--	--	--	--	--	--
1.641	0	1.641	7E-4	1.641	0.0328	1.641	0.1566	--	--	--	--	--	--	--	--
1.642	0	1.642	7E-4	1.642	0.0328	1.642	0.1566	--	--	--	--	--	--	--	--
1.643	0	1.643	7E-4	1.643	0.0328	1.643	0.1565	--	--	--	--	--	--	--	--
1.644	0	1.644	7E-4	1.644	0.0327	1.644	0.1566	--	--	--	--	--	--	--	--
1.645	0	1.645	7E-4	1.645	0.0327	1.645	0.1568	--	--	--	--	--	--	--	--
1.646	0	1.646	7E-4	1.646	0.0326	1.646	0.1568	--	--	--	--	--	--	--	--
1.647	0	1.647	7E-4	1.647	0.0327	1.647	0.1567	--	--	--	--	--	--	--	--
1.648	0	1.648	7E-4	1.648	0.0327	1.648	0.1564	--	--	--	--	--	--	--	--
1.649	0	1.649	7E-4	1.649	0.0327	1.649	0.1566	--	--	--	--	--	--	--	--
1.65	0	1.65	7E-4	1.65	0.0326	1.65	0.1563	--	--	--	--	--	--	--	--
1.651	0	1.651	7E-4	1.651	0.0326	1.651	0.1563	--	--	--	--	--	--	--	--
1.652	0	1.652	7E-4	1.652	0.0325	1.652	0.1562	--	--	--	--	--	--	--	--
1.653	0	1.653	7E-4	1.653	0.0323	1.653	0.1559	--	--	--	--	--	--	--	--
1.654	0	1.654	7E-4	1.654	0.0322	1.654	0.1557	--	--	--	--	--	--	--	--
1.655	0	1.655	7E-4	1.655	0.0321	1.655	0.1558	--	--	--	--	--	--	--	--
1.656	0	1.656	7E-4	1.656	0.0319	1.656	0.1559	--	--	--	--	--	--	--	--
1.657	0	1.657	7E-4	1.657	0.0319	1.657	0.1559	--	--	--	--	--	--	--	--
1.658	0	1.658	7E-4	1.658	0.0318	1.658	0.1561	--	--	--	--	--	--	--	--
1.659	0	1.659	7E-4	1.659	0.0317	1.659	0.1563	--	--	--	--	--	--	--	--
1.66	0	1.66	7E-4	1.66	0.0316	1.66	0.1559	--	--	--	--	--	--	--	--
1.661	0	1.661	7E-4	1.661	0.0317	1.661	0.1555	--	--	--	--	--	--	--	--
1.662	0	1.662	7E-4	1.662	0.0318	1.662	0.1551	--	--	--	--	--	--	--	--
1.663	0	1.663	7E-4	1.663	0.0318	1.663	0.1551	--	--	--	--	--	--	--	--
1.664	0	1.664	7E-4	1.664	0.0317	1.664	0.1553	--	--	--	--	--	--	--	--
1.665	0	1.665	7E-4	1.665	0.0316	1.665	0.1554	--	--	--	--	--	--	--	--
1.666	0	1.666	7E-4	1.666	0.0315	1.666	0.1551	--	--	--	--	--	--	--	--
1.667	0	1.667	7E-4	1.667	0.0312	1.667	0.155	--	--	--	--	--	--	--	--
1.668	0	1.668	7E-4	1.668	0.031	1.668	0.1548	--	--	--	--	--	--	--	--
1.669	0	1.669	7E-4	1.669	0.031	1.669	0.1547	--	--	--	--	--	--	--	--
1.67	0	1.67	7E-4	1.67	0.0308	1.67	0.1549	--	--	--	--	--	--	--	--
1.671	0	1.671	7E-4	1.671	0.0307	1.671	0.1547	--	--	--	--	--	--	--	--
1.672	0	1.672	7E-4	1.672	0.0307	1.672	0.1545	--	--	--	--	--	--	--	--
1.673	0	1.673	7E-4	1.673	0.0306	1.673	0.1541	--	--	--	--	--	--	--	--
1.674	0	1.674	7E-4	1.674	0.0305	1.674	0.1537	--	--	--	--	--	--	--	--
1.675	0	1.675	7E-4	1.675	0.0303	1.675	0.1533	--	--	--	--	--	--	--	--
1.676	0	1.676	7E-4	1.676	0.0303	1.676	0.1532	--	--	--	--	--	--	--	--
1.677	0	1.677	7E-4	1.677	0.0303	1.677	0.1534	--	--	--	--	--	--	--	--
1.678	0	1.678	7E-4	1.678	0.0301	1.678	0.1531	--	--	--	--	--	--	--	--
1.679	0	1.679	7E-4	1.679	0.0299	1.679	0.153	--	--	--	--	--	--	--	--
1.68	0	1.68	7E-4	1.68	0.0299	1.68	0.1528	--	--	--	--	--	--	--	--
1.681	0	1.681	7E-4	1.681	0.0296	1.681	0.1528	--	--	--	--	--	--	--	--
1.682	0	1.682	7E-4	1.682	0.0294	1.682	0.153	--	--	--	--	--	--	--	--
1.683	0	1.683	7E-4	1.683	0.0293	1.683	0.1529	--	--	--	--	--	--	--	--
1.684	0	1.684	7E-4	1.684	0.0293	1.684	0.1527	--	--	--	--	--	--	--	--
1.685	0	1.685	7E-4	1.685	0.0293	1.685	0.1527	--	--	--	--	--	--	--	--
1.686	0	1.686	7E-4	1.686	0.0293	1.686	0.1525	--	--	--	--	--	--	--	--
1.687	0	1.687	7E-4	1.687	0.0294	1.687	0.1521	--	--	--	--	--	--	--	--
1.688	0	1.688	7E-4	1.688	0.0293	1.688	0.152	--	--	--	--	--	--	--	--
1.689	0	1.689	7E-4	1.689	0.0292	1.689	0.152	--	--	--	--	--	--	--	--
1.69	0	1.69	7E-4	1.69	0.0292	1.69	0.1518	--	--	--	--	--	--	--	--
1.691	0	1.691	7E-4	1.691	0.0292	1.691	0.1516	--	--	--	--	--	--	--	--
1.692	0	1.692	7E-4	1.692	0.0293	1.692	0.1515	--	--	--	--	--	--	--	--
1.693	0	1.693	7E-4	1.693	0.0291	1.693	0.1512	--	--	--	--	--	--	--	--
1.694	0	1.694	7E-4	1.694	0.029	1.694	0.1509	--	--	--	--	--	--	--	--
1.695	0	1.695	7E-4	1.695	0.0289	1.695	0.151	--	--	--	--	--	--	--	--
1.696	0	1.696	7E-4	1.696	0.029	1.696	0.1509	--	--	--	--	--	--	--	--
1.697	0	1.697	7E-4	1.697	0.0291	1.697	0.1514	--	--	--	--	--	--	--	--
1.698	0	1.698	7E-4	1.698	0.0291	1.698	0.1512	--	--	--	--	--	--	--	--
1.699	0	1.699	7E-4	1.699	0.0291	1.699	0.1511	--	--	--	--	--	--	--	--
1.7	0	1.7	7E-4	1.7	0.029	1.7	0.151	--	--	--	--	--	--	--	--
1.701	0	1.701	7E-4	1.701	0.029	1.701	0.1506	--	--	--	--	--	--	--	--
1.702	0	1.702	7E-4	1.702	0.029	1.702	0.1503	--	--	--	--	--	--	--	--
1.703	0	1.703	7E-4	1.703	0.029	1.703	0.1498	--	--	--	--	--	--	--	--
1.704	0	1.704	7E-4	1.704	0.0288	1.704	0.1497	--	--	--	--	--	--	--	--
1.705	0	1.705	7E-4	1.705	0.0287	1.705	0.1495	--	--	--	--	--	--	--	--
1.706	0	1.706	7E-4	1.706	0.0287	1.706	0.1494	--	--	--	--	--	--	--	--
1.707	0	1.707	7E-4	1.707	0.0287	1.707	0.1494	--	--	--	--	--	--	--	--
1.708	0	1.708	7E-4	1.708	0.0285	1.708	0.1494	--	--	--	--	--	--	--	--
1.709	0	1.709	7E-4	1.709	0.0285	1.709	0.1495	--	--	--	--	--	--	--	--
1.71	0	1.71	7E-4	1.71	0.0286	1.71	0.1493	--	--	--	--	--	--	--	--
1.711	0	1.711	7E-4	1.711	0.0285	1.711	0.1494	--	--	--	--	--	--	--	--
1.712	0	1.712	7E-4	1.712	0.0281	1.712	0.1494	--	--	--	--	--	--	--	--
1.713	0	1.713	7E-4	1.713	0.028	1.713	0.1493	--	--	--	--	--	--	--	--
1.714	0	1.714	7E-4	1.714	0.028	1.714	0.1492	--	--	--	--	--	--	--	--
1.715	0	1.715	7E-4	1.715	0.0279	1.715	0.1489	--	--	--	--	--	--	--	--
1.716	0	1.716	6E-4	1.716	0.028	1.716	0.1486	--	--	--	--	--	--	--	--
1.717	0	1.717	6E-4	1.717	0.0279	1.717	0.1484	--	--	--	--	--	--	--	--
1.718	0	1.718	6E-4	1.718	0.0277	1.718	0.1481	--	--	--	--	--	--	--	--
1.719	0	1.719	5E-4	1.719	0.0277	1.719	0.1484	--	--	--	--	--	--	--	--
1.72	0	1.72	5E-4	1.72	0.0277	1.72	0.1482	--	--	--	--	--	--	--	--
1.721	0	1.721	5E-4	1.721	0.0276	1.721	0.1484	--	--	--	--	--	--	--	--
1.722	0	1.722	5E-4	1.722	0.0276	1.722	0.1483	--	--	--	--	--	--	--	--
1.723	0	1.723	5E-4	1.723	0.0276	1.723	0.148	--	--	--	--	--	--	--	--
1.724	0	1.724	5E-4	1.724	0.0274	1.724	0.1482	--	--	--	--	--	--	--	--
1.725	0	1.725	5E-4	1.725	0.0272	1.725	0.1479	--	--	--	--	--	--	--	--
1.726	0	1.726	5E-4	1.726	0.0273	1.726	0.1477	--	--	--	--	--	--	--	--
1.727	0	1.727	5E-4	1.727	0.0274	1.727	0.1478	--	--	--	--	--	--	--	--
1.728	0	1.728	5E-4	1.728	0.0272	1.728	0.1481	--	--	--	--	--	--	--	--
1.729	0	1.729	5E-4	1.729	0.0271	1.729	0.148	--	--	--	--	--	--	--	--
1.73	0	1.73	5E-4	1.73	0.027	1.73	0.1481	--	--	--	--	--	--	--	--
1.731	0	1.731	5E-4	1.731	0.027	1.731	0.1478	--	--	--	--	--	--	--	--
1.732	0	1.732	5E-4	1.732	0.027	1.732	0.1474	--	--	--	--	--	--	--	--
1.733	0	1.733	5E-4	1.733	0.0269	1.733	0.1473	--	--	--	--	--	--	--	--
1.734	0	1.734	5E-4	1.734	0.0267	1.734	0.1474	--	--	--	--	--	--	--	--
1.735	0	1.735	5E-4	1.735	0.0265	1.735	0.1473	--	--	--	--	--	--	--	--
1.736	0	1.736	5E-4	1.736	0.0262	1.736	0.147	--	--	--	--	--	--	--	--
1.737	0	1.737	5E-4	1.737	0.0262	1.737	0.147	--	--	--	--	--	--	--	--
1.738	0	1.738	5E-4	1.738	0.0263	1.738	0.1471	--	--	--	--	--	--	--	--
1.739	0	1.739	5E-4	1.739	0.0263	1.739	0.1473	--	--	--	--	--	--	--	--
1.74	0	1.74	5E-4	1.74	0.0263	1.74	0.1473	--	--	--	--	--	--	--	--
1.741	0	1.741	5E-4	1.741	0.0261	1.741	0.1471	--	--	--	--	--	--	--	--
1.742	0	1.742	5E-4	1.742	0.0259	1.742	0.1471	--	--	--	--	--	--	--	--
1.743	0	1.743	5E-4	1.743	0.026	1.743	0.1469	--	--	--	--	--	--	--	--
1.744	0	1.744	5E-4	1.744	0.0259	1.744	0.147	--	--	--	--	--	--	--	--
1.745	0	1.745	5E-4	1.745	0.0259	1.745	0.1464	--	--	--	--	--	--	--	--
1.746	0	1.746	5E-4	1.746	0.0258	1.746	0.1464	--	--	--	--	--	--	--	--
1.747	0	1.747	5E-4	1.747	0.0258	1.747	0.1464	--	--	--	--	--	--	--	--
1.748	0	1.748	5E-4	1.748	0.0259	1.748	0.1465	--	--	--	--	--	--	--	--
1.749	0	1.749	5E-4	1.749	0.0259	1.749	0.1464	--	--	--	--	--	--	--	--
1.75	0	1.75	4E-4	1.75	0.0258	1.75	0.1464	--	--	--	--	--	--	--	--
1.751	0	1.751	4E-4	1.751	0.0258	1.751	0.1464	--	--	--	--	--	--	--	--
1.752	0	1.752	4E-4	1.752	0.0256	1.752	0.1464	--	--	--	--	--	--	--	--
1.753	0	1.753	4E-4	1.753	0.0255	1.753	0.1464	--	--	--	--	--	--	--	--
1.754	0	1.754	4E-4	1.754	0.0255	1.754	0.1461	--	--	--	--	--	--	--	--
1.755	0	1.755	4E-4	1.755	0.0255	1.755	0.146	--	--	--	--	--	--	--	--
1.756	0	1.756	4E-4	1.756	0.0255	1.756	0.1461	--	--	--	--	--	--	--	--
1.757	0	1.757	4E-4	1.757	0.0254	1.757	0.1458	--	--	--	--	--	--	--	--
1.758	0	1.758	4E-4	1.758	0.0255	1.758	0.1459	--	--	--	--	--	--	--	--
1.759	0	1.759	4E-4	1.759	0.0254	1.759	0.1461	--	--	--	--	--	--	--	--
1.76	0	1.76	4E-4	1.76	0.0253	1.76	0.1459	--	--	--	--	--	--	--	--
1.761	0	1.761	4E-4	1.761	0.0253	1.761	0.1457	--	--	--	--	--	--	--	--
1.762	0	1.762	4E-4	1.762	0.0251	1.762	0.1455	--	--	--	--	--	--	--	--
1.763	0	1.763	4E-4	1.763	0.0251	1.763	0.1454	--	--	--	--	--	--	--	--
1.764	0	1.764	4E-4	1.764	0.0249	1.764	0.1452	--	--	--	--	--	--	--	--
1.765	0	1.765	4E-4	1.765	0.0247	1.765	0.1448	--	--	--	--	--	--	--	--
1.766	0	1.766	4E-4	1.766	0.0247	1.766	0.1447	--	--	--	--	--	--	--	--
1.767	0	1.767	4E-4	1.767	0.0249	1.767	0.145	--	--	--	--	--	--	--	--
1.768	0	1.768	4E-4	1.768	0.0248	1.768	0.1448	--	--	--	--	--	--	--	--
1.769	0	1.769	4E-4	1.769	0.0247	1.769	0.1449	--	--	--	--	--	--	--	--
1.77	0	1.77	4E-4	1.77	0.0246	1.77	0.1449	--	--	--	--	--	--	--	--
1.771	0	1.771	4E-4	1.771	0.0246	1.771	0.1446	--	--	--	--	--	--	--	--
1.772	0	1.772	4E-4	1.772	0.0246	1.772	0.145	--	--	--	--	--	--	--	--
1.773	0	1.773	4E-4	1.773	0.0245	1.773	0.1446	--	--	--	--	--	--	--	--
1.774	0	1.774	4E-4	1.774	0.0245	1.774	0.1448	--	--	--	--	--	--	--	--
1.775	0	1.775	4E-4	1.775	0.0244	1.775	0.1448	--	--	--	--	--	--	--	--
1.776	0	1.776	4E-4	1.776	0.0242	1.776	0.1451	--	--	--	--	--	--	--	--
1.777	0	1.777	4E-4	1.777	0.0242	1.777	0.1453	--	--	--	--	--	--	--	--
1.778	0	1.778	4E-4	1.778	0.0243	1.778	0.1454	--	--	--	--	--	--	--	--
1.779	0	1.779	4E-4	1.779	0.0243	1.779	0.1452	--	--	--	--	--	--	--	--
1.78	0	1.78	4E-4	1.78	0.0243	1.78	0.1452	--	--	--	--	--	--	--	--
1.781	0	1.781	4E-4	1.781	0.0242	1.781	0.145	--	--	--	--	--	--	--	--
1.782	0	1.782	4E-4	1.782	0.0242	1.782	0.1446	--	--	--	--	--	--	--	--
1.783	0	1.783	4E-4	1.783	0.0242	1.783	0.1442	--	--	--	--	--	--	--	--
1.784	0	1.784	4E-4	1.784	0.0242	1.784	0.1442	--	--	--	--	--	--	--	--
1.785	0	1.785	4E-4	1.785	0.0241	1.785	0.1438	--	--	--	--	--	--	--	--
1.786	0	1.786	4E-4	1.786	0.0241	1.786	0.1438	--	--	--	--	--	--	--	--
1.787	0	1.787	4E-4	1.787	0.0239	1.787	0.144	--	--	--	--	--	--	--	--
1.788	0	1.788	4E-4	1.788	0.0238	1.788	0.1442	--	--	--	--	--	--	--	--
1.789	0	1.789	4E-4	1.789	0.0238	1.789	0.1441	--	--	--	--	--	--	--	--
1.79	0	1.79	4E-4	1.79	0.0238	1.79	0.144	--	--	--	--	--	--	--	--
1.791	0	1.791	3E-4	1.791	0.0236	1.791	0.144	--	--	--	--	--	--	--	--
1.792	0	1.792	3E-4	1.792	0.0234	1.792	0.144	--	--	--	--	--	--	--	--
1.793	0	1.793	3E-4	1.793	0.0234	1.793	0.1437	--	--	--	--	--	--	--	--
1.794	0	1.794	3E-4	1.794	0.0233	1.794	0.1436	--	--	--	--	--	--	--	--
1.795	0	1.795	3E-4	1.795	0.0233	1.795	0.1435	--	--	--	--	--	--	--	--
1.796	0	1.796	3E-4	1.796	0.0233	1.796	0.1435	--	--	--	--	--	--	--	--
1.797	0	1.797	3E-4	1.797	0.0233	1.797	0.1432	--	--	--	--	--	--	--	--
1.798	0	1.798	3E-4	1.798	0.0233	1.798	0.1429	--	--	--	--	--	--	--	--
1.799	0	1.799	3E-4	1.799	0.0233	1.799	0.1429	--	--	--	--	--	--	--	--
1.8	0	1.8	3E-4	1.8	0.0231	1.8	0.143	--	--	--	--	--	--	--	--
1.801	0	1.801	3E-4	1.801	0.023	1.801	0.1428	--	--	--	--	--	--	--	--
1.802	0	1.802	3E-4	1.802	0.0231	1.802	0.1428	--	--	--	--	--	--	--	--
1.803	0	1.803	3E-4	1.803	0.0229	1.803	0.1427	--	--	--	--	--	--	--	--
1.804	0	1.804	3E-4	1.804	0.0229	1.804	0.1425	--	--	--	--	--	--	--	--
1.805	0	1.805	3E-4	1.805	0.023	1.805	0.1426	--	--	--	--	--	--	--	--
1.806	0	1.806	3E-4	1.806	0.023	1.806	0.1426	--	--	--	--	--	--	--	--
1.807	0	1.807	3E-4	1.807	0.023	1.807	0.1424	--	--	--	--	--	--	--	--
1.808	0	1.808	3E-4	1.808	0.0231	1.808	0.1423	--	--	--	--	--	--	--	--
1.809	0	1.809	3E-4	1.809	0.0231	1.809	0.1421	--	--	--	--	--	--	--	--
1.81	0	1.81	3E-4	1.81	0.023	1.81	0.1421	--	--	--	--	--	--	--	--
1.811	0	1.811	3E-4	1.811	0.0229	1.811	0.1421	--	--	--	--	--	--	--	--
1.812	0	1.812	3E-4	1.812	0.0229	1.812	0.1422	--	--	--	--	--	--	--	--
1.813	0	1.813	3E-4	1.813	0.0229	1.813	0.1423	--	--	--	--	--	--	--	--
1.814	0	1.814	3E-4	1.814	0.0227	1.814	0.1422	--	--	--	--	--	--	--	--
1.815	0	1.815	3E-4	1.815	0.0226	1.815	0.1421	--	--	--	--	--	--	--	--
1.816	0	1.816	3E-4	1.816	0.0226	1.816	0.1424	--	--	--	--	--	--	--	--
1.817	0	1.817	3E-4	1.817	0.0225	1.817	0.1422	--	--	--	--	--	--	--	--
1.818	0	1.818	3E-4	1.818	0.0224	1.818	0.1424	--	--	--	--	--	--	--	--
1.819	0	1.819	3E-4	1.819	0.0224	1.819	0.1422	--	--	--	--	--	--	--	--
1.82	0	1.82	3E-4	1.82	0.0224	1.82	0.1418	--	--	--	--	--	--	--	--
1.821	0	1.821	3E-4	1.821	0.0224	1.821	0.1418	--	--	--	--	--	--	--	--
1.822	0	1.822	3E-4	1.822	0.0224	1.822	0.1417	--	--	--	--	--	--	--	--
1.823	0	1.823	4E-4	1.823	0.0224	1.823	0.1418	--	--	--	--	--	--	--	--
1.824	0	1.824	4E-4	1.824	0.0224	1.824	0.1418	--	--	--	--	--	--	--	--
1.825	0	1.825	4E-4	1.825	0.0224	1.825	0.1417	--	--	--	--	--	--	--	--
1.826	0	1.826	4E-4	1.826	0.0225	1.826	0.1415	--	--	--	--	--	--	--	--
1.827	0	1.827	4E-4	1.827	0.0225	1.827	0.1416	--	--	--	--	--	--	--	--
1.828	0	1.828	4E-4	1.828	0.0225	1.828	0.1413	--	--	--	--	--	--	--	--
1.829	0	1.829	4E-4	1.829	0.0224	1.829	0.1409	--	--	--	--	--	--	--	--
1.83	0	1.83	4E-4	1.83	0.0225	1.83	0.1409	--	--	--	--	--	--	--	--
1.831	0	1.831	4E-4	1.831	0.0225	1.831	0.1409	--	--	--	--	--	--	--	--
1.832	0	1.832	4E-4	1.832	0.0225	1.832	0.1408	--	--	--	--	--	--	--	--
1.833	0	1.833	4E-4	1.833	0.0225	1.833	0.1407	--	--	--	--	--	--	--	--
1.834	0	1.834	4E-4	1.834	0.0227	1.834	0.1402	--	--	--	--	--	--	--	--
1.835	0	1.835	4E-4	1.835	0.0225	1.835	0.1399	--	--	--	--	--	--	--	--
1.836	0	1.836	4E-4	1.836	0.0225	1.836	0.1397	--	--	--	--	--	--	--	--
1.837	0	1.837	3E-4	1.837	0.0224	1.837	0.1398	--	--	--	--	--	--	--	--
1.838	0	1.838	3E-4	1.838	0.0224	1.838	0.1398	--	--	--	--	--	--	--	--
1.839	0	1.839	3E-4	1.839	0.0222	1.839	0.1398	--	--	--	--	--	--	--	--
1.84	0	1.84	3E-4	1.84	0.0221	1.84	0.1398	--	--	--	--	--	--	--	--
1.841	0	1.841	3E-4	1.841	0.0221	1.841	0.1397	--	--	--	--	--	--	--	--
1.842	0	1.842	3E-4	1.842	0.0221	1.842	0.1398	--	--	--	--	--	--	--	--
1.843	0	1.843	3E-4	1.843	0.0221	1.843	0.1399	--	--	--	--	--	--	--	--
1.844	0	1.844	3E-4	1.844	0.0221	1.844	0.1398	--	--	--	--	--	--	--	--
1.845	0	1.845	3E-4	1.845	0.0219	1.845	0.1398	--	--	--	--	--	--	--	--
1.846	0	1.846	3E-4	1.846	0.0219	1.846	0.1397	--	--	--	--	--	--	--	--
1.847	0	1.847	3E-4	1.847	0.0219	1.847	0.1399	--	--	--	--	--	--	--	--
1.848	0	1.848	3E-4	1.848	0.0219	1.848	0.1401	--	--	--	--	--	--	--	--
1.849	0	1.849	3E-4	1.849	0.0217	1.849	0.1403	--	--	--	--	--	--	--	--
1.85	0	1.85	3E-4	1.85	0.0217	1.85	0.1402	--	--	--	--	--	--	--	--
1.851	0	1.851	3E-4	1.851	0.0217	1.851	0.1399	--	--	--	--	--	--	--	--
1.852	0	1.852	3E-4	1.852	0.0217	1.852	0.1399	--	--	--	--	--	--	--	--
1.853	0	1.853	3E-4	1.853	0.0217	1.853	0.1397	--	--	--	--	--	--	--	--
1.854	0	1.854	3E-4	1.854	0.0217	1.854	0.1398	--	--	--	--	--	--	--	--
1.855	0	1.855	3E-4	1.855	0.0216	1.855	0.1399	--	--	--	--	--	--	--	--
1.856	0	1.856	3E-4	1.856	0.0214	1.856	0.14	--	--	--	--	--	--	--	--
1.857	0	1.857	3E-4	1.857	0.0215	1.857	0.14	--	--	--	--	--	--	--	--
1.858	0	1.858	3E-4	1.858	0.0215	1.858	0.14	--	--	--	--	--	--	--	--
1.859	0	1.859	3E-4	1.859	0.0216	1.859	0.14	--	--	--	--	--	--	--	--
1.86	0	1.86	3E-4	1.86	0.0215	1.86	0.1399	--	--	--	--	--	--	--	--
1.861	0	1.861	3E-4	1.861	0.0216	1.861	0.1401	--	--	--	--	--	--	--	--
1.862	0	1.862	3E-4	1.862	0.0215	1.862	0.1401	--	--	--	--	--	--	--	--
1.863	0	1.863	3E-4	1.863	0.0215	1.863	0.1402	--	--	--	--	--	--	--	--
1.864	0	1.864	3E-4	1.864	0.0215	1.864	0.1399	--	--	--	--	--	--	--	--
1.865	0	1.865	3E-4	1.865	0.0214	1.865	0.1398	--	--	--	--	--	--	--	--
1.866	0	1.866	3E-4	1.866	0.0213	1.866	0.1398	--	--	--	--	--	--	--	--
1.867	0	1.867	3E-4	1.867	0.0213	1.867	0.1395	--	--	--	--	--	--	--	--
1.868	0	1.868	3E-4	1.868	0.0213	1.868	0.1396	--	--	--	--	--	--	--	--
1.869	0	1.869	3E-4	1.869	0.0211	1.869	0.1395	--	--	--	--	--	--	--	--
1.87	0	1.87	3E-4	1.87	0.0209	1.87	0.1398	--	--	--	--	--	--	--	--
1.871	0	1.871	3E-4	1.871	0.0208	1.871	0.1398	--	--	--	--	--	--	--	--
1.872	0	1.872	3E-4	1.872	0.0208	1.872	0.1397	--	--	--	--	--	--	--	--
1.873	0	1.873	3E-4	1.873	0.0208	1.873	0.1395	--	--	--	--	--	--	--	--
1.874	0	1.874	3E-4	1.874	0.0208	1.874	0.1396	--	--	--	--	--	--	--	--
1.875	0	1.875	3E-4	1.875	0.0207	1.875	0.1391	--	--	--	--	--	--	--	--
1.876	0	1.876	3E-4	1.876	0.0205	1.876	0.1391	--	--	--	--	--	--	--	--
1.877	0	1.877	3E-4	1.877	0.0204	1.877	0.1389	--	--	--	--	--	--	--	--
1.878	0	1.878	3E-4	1.878	0.0204	1.878	0.1388	--	--	--	--	--	--	--	--
1.879	0	1.879	3E-4	1.879	0.0203	1.879	0.1387	--	--	--	--	--	--	--	--
1.88	0	1.88	3E-4	1.88	0.0202	1.88	0.1383	--	--	--	--	--	--	--	--
1.881	0	1.881	3E-4	1.881	0.02	1.881	0.1384	--	--	--	--	--	--	--	--
1.882	0	1.882	3E-4	1.882	0.0201	1.882	0.1383	--	--	--	--	--	--	--	--
1.883	0	1.883	3E-4	1.883	0.0199	1.883	0.1381	--	--	--	--	--	--	--	--
1.884	0	1.884	3E-4	1.884	0.0199	1.884	0.1377	--	--	--	--	--	--	--	--
1.885	0	1.885	3E-4	1.885	0.0198	1.885	0.1378	--	--	--	--	--	--	--	--
1.886	0	1.886	3E-4	1.886	0.0197	1.886	0.1375	--	--	--	--	--	--	--	--
1.887	0	1.887	3E-4	1.887	0.0196	1.887	0.1376	--	--	--	--	--	--	--	--
1.888	0	1.888	3E-4	1.888	0.0194	1.888	0.1377	--	--	--	--	--	--	--	--
1.889	0	1.889	3E-4	1.889	0.0193	1.889	0.1372	--	--	--	--	--	--	--	--
1.89	0	1.89	3E-4	1.89	0.0193	1.89	0.137	--	--	--	--	--	--	--	--
1.891	0	1.891	3E-4	1.891	0.0192	1.891	0.137	--	--	--	--	--	--	--	--
1.892	0	1.892	2E-4	1.892	0.0192	1.892	0.1371	--	--	--	--	--	--	--	--
1.893	0	1.893	2E-4	1.893	0.019	1.893	0.1374	--	--	--	--	--	--	--	--
1.894	0	1.894	2E-4	1.894	0.0189	1.894	0.1373	--	--	--	--	--	--	--	--
1.895	0	1.895	2E-4	1.895	0.0189	1.895	0.137	--	--	--	--	--	--	--	--
1.896	0	1.896	2E-4	1.896	0.0188	1.896	0.1367	--	--	--	--	--	--	--	--
1.897	0	1.897	2E-4	1.897	0.0188	1.897	0.1366	--	--	--	--	--	--	--	--
1.898	0	1.898	2E-4	1.898	0.0188	1.898	0.1363	--	--	--	--	--	--	--	--
1.899	0	1.899	2E-4	1.899	0.0188	1.899	0.1362	--	--	--	--	--	--	--	--
1.9	0	1.9	2E-4	1.9	0.0187	1.9	0.1365	--	--	--	--	--	--	--	--
1.901	0	1.901	2E-4	1.901	0.0186	1.901	0.1362	--	--	--	--	--	--	--	--
1.902	0	1.902	2E-4	1.902	0.0185	1.902	0.1363	--	--	--	--	--	--	--	--
1.903	0	1.903	2E-4	1.903	0.0185	1.903	0.1361	--	--	--	--	--	--	--	--
1.904	0	1.904	2E-4	1.904	0.0185	1.904	0.136	--	--	--	--	--	--	--	--
1.905	0	1.905	2E-4	1.905	0.0185	1.905	0.1357	--	--	--	--	--	--	--	--
1.906	0	1.906	2E-4	1.906	0.0184	1.906	0.1356	--	--	--	--	--	--	--	--
1.907	0	1.907	2E-4	1.907	0.0183	1.907	0.1357	--	--	--	--	--	--	--	--
1.908	0	1.908	2E-4	1.908	0.0183	1.908	0.1358	--	--	--	--	--	--	--	--
1.909	0	1.909	2E-4	1.909	0.0183	1.909	0.1359	--	--	--	--	--	--	--	--
1.91	0	1.91	2E-4	1.91	0.0182	1.91	0.1358	--	--	--	--	--	--	--	--
1.911	0	1.911	2E-4	1.911	0.0182	1.911	0.1357	--	--	--	--	--	--	--	--
1.912	0	1.912	2E-4	1.912	0.0183	1.912	0.1357	--	--	--	--	--	--	--	--
1.913	0	1.913	2E-4	1.913	0.0183	1.913	0.1355	--	--	--	--	--	--	--	--
1.914	0	1.914	2E-4	1.914	0.0184	1.914	0.1355	--	--	--	--	--	--	--	--
1.915	0	1.915	2E-4	1.915	0.0183	1.915	0.1355	--	--	--	--	--	--	--	--
1.916	0	1.916	2E-4	1.916	0.0181	1.916	0.1354	--	--	--	--	--	--	--	--
1.917	0	1.917	2E-4	1.917	0.0181	1.917	0.1353	--	--	--	--	--	--	--	--
1.918	0	1.918	2E-4	1.918	0.0181	1.918	0.135	--	--	--	--	--	--	--	--
1.919	0	1.919	2E-4	1.919	0.0181	1.919	0.1348	--	--	--	--	--	--	--	--
1.92	0	1.92	2E-4	1.92	0.0181	1.92	0.1348	--	--	--	--	--	--	--	--
1.921	0	1.921	2E-4	1.921	0.0181	1.921	0.1349	--	--	--	--	--	--	--	--
1.922	0	1.922	2E-4	1.922	0.0181	1.922	0.1351	--	--	--	--	--	--	--	--
1.923	0	1.923	2E-4	1.923	0.0181	1.923	0.1351	--	--	--	--	--	--	--	--
1.924	0	1.924	2E-4	1.924	0.0181	1.924	0.135	--	--	--	--	--	--	--	--
1.925	0	1.925	2E-4	1.925	0.018	1.925	0.135	--	--	--	--	--	--	--	--
1.926	0	1.926	2E-4	1.926	0.0178	1.926	0.135	--	--	--	--	--	--	--	--
1.927	0	1.927	2E-4	1.927	0.0178	1.927	0.1349	--	--	--	--	--	--	--	--
1.928	0	1.928	2E-4	1.928	0.0178	1.928	0.1349	--	--	--	--	--	--	--	--
1.929	0	1.929	2E-4	1.929	0.0177	1.929	0.135	--	--	--	--	--	--	--	--
1.93	0	1.93	2E-4	1.93	0.0177	1.93	0.135	--	--	--	--	--	--	--	--
1.931	0	1.931	2E-4	1.931	0.0177	1.931	0.1352	--	--	--	--	--	--	--	--
1.932	0	1.932	2E-4	1.932	0.0176	1.932	0.1353	--	--	--	--	--	--	--	--
1.933	0	1.933	2E-4	1.933	0.0176	1.933	0.1354	--	--	--	--	--	--	--	--
1.934	0	1.934	2E-4	1.934	0.0175	1.934	0.1356	--	--	--	--	--	--	--	--
1.935	0	1.935	2E-4	1.935	0.0176	1.935	0.1355	--	--	--	--	--	--	--	--
1.936	0	1.936	2E-4	1.936	0.0176	1.936	0.1354	--	--	--	--	--	--	--	--
1.937	0	1.937	2E-4	1.937	0.0176	1.937	0.135	--	--	--	--	--	--	--	--
1.938	0	1.938	2E-4	1.938	0.0175	1.938	0.1348	--	--	--	--	--	--	--	--
1.939	0	1.939	2E-4	1.939	0.0175	1.939	0.1345	--	--	--	--	--	--	--	--
1.94	0	1.94	2E-4	1.94	0.0176	1.94	0.1344	--	--	--	--	--	--	--	--
1.941	0	1.941	2E-4	1.941	0.0176	1.941	0.1342	--	--	--	--	--	--	--	--
1.942	0	1.942	2E-4	1.942	0.0177	1.942	0.1342	--	--	--	--	--	--	--	--
1.943	0	1.943	2E-4	1.943	0.0175	1.943	0.1339	--	--	--	--	--	--	--	--
1.944	0	1.944	2E-4	1.944	0.0175	1.944	0.1342	--	--	--	--	--	--	--	--
1.945	0	1.945	2E-4	1.945	0.0175	1.945	0.1337	--	--	--	--	--	--	--	--
1.946	0	1.946	2E-4	1.946	0.0175	1.946	0.1342	--	--	--	--	--	--	--	--
1.947	0	1.947	2E-4	1.947	0.0175	1.947	0.1342	--	--	--	--	--	--	--	--
1.948	0	1.948	2E-4	1.948	0.0176	1.948	0.1344	--	--	--	--	--	--	--	--
1.949	0	1.949	2E-4	1.949	0.0174	1.949	0.1346	--	--	--	--	--	--	--	--
1.95	0	1.95	2E-4	1.95	0.0174	1.95	0.1343	--	--	--	--	--	--	--	--
1.951	0	1.951	2E-4	1.951	0.0173	1.951	0.134	--	--	--	--	--	--	--	--
1.952	0	1.952	2E-4	1.952	0.0173	1.952	0.134	--	--	--	--	--	--	--	--
1.953	0	1.953	2E-4	1.953	0.0172	1.953	0.1338	--	--	--	--	--	--	--	--
1.954	0	1.954	2E-4	1.954	0.0171	1.954	0.1332	--	--	--	--	--	--	--	--
1.955	0	1.955	2E-4	1.955	0.0171	1.955	0.1332	--	--	--	--	--	--	--	--
1.956	0	1.956	2E-4	1.956	0.0169	1.956	0.133	--	--	--	--	--	--	--	--
1.957	0	1.957	2E-4	1.957	0.0169	1.957	0.1326	--	--	--	--	--	--	--	--
1.958	0	1.958	2E-4	1.958	0.0169	1.958	0.1325	--	--	--	--	--	--	--	--
1.959	0	1.959	1E-4	1.959	0.0167	1.959	0.1325	--	--	--	--	--	--	--	--
1.96	0	1.96	1E-4	1.96	0.0168	1.96	0.1326	--	--	--	--	--	--	--	--
1.961	0	1.961	1E-4	1.961	0.0168	1.961	0.1324	--	--	--	--	--	--	--	--
1.962	0	1.962	1E-4	1.962	0.0167	1.962	0.1322	--	--	--	--	--	--	--	--
1.963	0	1.963	1E-4	1.963	0.0167	1.963	0.1323	--	--	--	--	--	--	--	--
1.964	0	1.964	1E-4	1.964	0.0167	1.964	0.1322	--	--	--	--	--	--	--	--
1.965	0	1.965	1E-4	1.965	0.0167	1.965	0.1321	--	--	--	--	--	--	--	--
1.966	0	1.966	1E-4	1.966	0.0166	1.966	0.1317	--	--	--	--	--	--	--	--
1.967	0	1.967	1E-4	1.967	0.0166	1.967	0.1317	--	--	--	--	--	--	--	--
1.968	0	1.968	1E-4	1.968	0.0167	1.968	0.1315	--	--	--	--	--	--	--	--
1.969	0	1.969	1E-4	1.969	0.0167	1.969	0.1313	--	--	--	--	--	--	--	--
1.97	0	1.97	1E-4	1.97	0.0168	1.97	0.1313	--	--	--	--	--	--	--	--
1.971	0	1.971	1E-4	1.971	0.0167	1.971	0.1314	--	--	--	--	--	--	--	--
1.972	0	1.972	1E-4	1.972	0.0168	1.972	0.131	--	--	--	--	--	--	--	--
1.973	0	1.973	1E-4	1.973	0.0166	1.973	0.1311	--	--	--	--	--	--	--	--
1.974	0	1.974	1E-4	1.974	0.0165	1.974	0.131	--	--	--	--	--	--	--	--
1.975	0	1.975	1E-4	1.975	0.0165	1.975	0.1309	--	--	--	--	--	--	--	--
1.976	0	1.976	1E-4	1.976	0.0165	1.976	0.1306	--	--	--	--	--	--	--	--
1.977	0	1.977	1E-4	1.977	0.0165	1.977	0.1306	--	--	--	--	--	--	--	--
1.978	0	1.978	1E-4	1.978	0.0165	1.978	0.1303	--	--	--	--	--	--	--	--
1.979	0	1.979	1E-4	1.979	0.0165	1.979	0.1303	--	--	--	--	--	--	--	--
1.98	0	1.98	1E-4	1.98	0.0165	1.98	0.1303	--	--	--	--	--	--	--	--
1.981	0	1.981	1E-4	1.981	0.0165	1.981	0.13	--	--	--	--	--	--	--	--
1.982	0	1.982	1E-4	1.982	0.0165	1.982	0.1302	--	--	--	--	--	--	--	--
1.983	0	1.983	1E-4	1.983	0.0163	1.983	0.1302	--	--	--	--	--	--	--	--
1.984	0	1.984	1E-4	1.984	0.0162	1.984	0.1299	--	--	--	--	--	--	--	--
1.985	0	1.985	1E-4	1.985	0.0161	1.985	0.1299	--	--	--	--	--	--	--	--
1.986	0	1.986	1E-4	1.986	0.0161	1.986	0.1298	--	--	--	--	--	--	--	--
1.987	0	1.987	1E-4	1.987	0.016	1.987	0.1297	--	--	--	--	--	--	--	--
1.988	0	1.988	1E-4	1.988	0.016	1.988	0.1295	--	--	--	--	--	--	--	--
1.989	0	1.989	1E-4	1.989	0.016	1.989	0.1292	--	--	--	--	--	--	--	--
1.99	0	1.99	1E-4	1.99	0.016	1.99	0.1291	--	--	--	--	--	--	--	--
1.991	0	1.991	1E-4	1.991	0.0161	1.991	0.1292	--	--	--	--	--	--	--	--
1.992	0	1.992	1E-4	1.992	0.0161	1.992	0.1292	--	--	--	--	--	--	--	--
1.993	0	1.993	1E-4	1.993	0.0161	1.993	0.1295	--	--	--	--	--	--	--	--
1.994	0	1.994	1E-4	1.994	0.0161	1.994	0.1294	--	--	--	--	--	--	--	--
1.995	0	1.995	1E-4	1.995	0.0161	1.995	0.1293	--	--	--	--	--	--	--	--
1.996	0	1.996	1E-4	1.996	0.0161	1.996	0.1294	--	--	--	--	--	--	--	--
1.997	0	1.997	1E-4	1.997	0.0161	1.997	0.1296	--	--	--	--	--	--	--	--
1.998	0	1.998	1E-4	1.998	0.0161	1.998	0.1292	--	--	--	--	--	--	--	--
1.999	0	1.999	1E-4	1.999	0.0162	1.999	0.1292	--	--	--	--	--	--	--	--
[truncated: 8,000 more rows]
