# Supplementary material for: Equivalence and its invalidation between non-Markovian and Markovian spreading dynamics on complex networks
Source: Nat Commun. 2019 Aug 23;10:3748. doi: 10.1038/s41467-019-11763-z (PMC6707263; doi:10.1038/s41467-019-11763-z)
Supplement: Supplementary file 3 — Source Data [file 41467_2019_11763_MOESM3_ESM.zip › data/Supplementary_Figure_5/sFig5_I_Hamsterster_i.dat]

0	1.61377	0	1.33553	0	0.805853	0	0.383347	0	1.72024	0	1.36594	0	0.825302	0	0.391829
1E-3	1.615	1E-3	1.33553	1E-3	0.805441	1E-3	0.382523	0.01	1.71955	0.01	1.36539	0.01	0.824972	0.01	0.391672
0.002	1.61542	0.002	1.33553	0.002	0.805853	0.002	0.382523	0.02	1.71749	0.02	1.36375	0.02	0.823982	0.02	0.391203
0.003	1.61459	0.003	1.33512	0.003	0.805029	0.003	0.38211	0.03	1.71406	0.03	1.36103	0.03	0.822336	0.03	0.390421
0.004	1.61253	0.004	1.33471	0.004	0.806265	0.004	0.382523	0.04	1.70927	0.04	1.35722	0.04	0.820037	0.04	0.389329
0.005	1.61253	0.005	1.33471	0.005	0.805029	0.005	0.381698	0.05	1.70312	0.05	1.35235	0.05	0.817091	0.05	0.387931
0.006	1.61336	0.006	1.33512	0.006	0.805441	0.006	0.382523	0.06	1.69565	0.06	1.34641	0.06	0.813504	0.06	0.386228
0.007	1.61129	0.007	1.3343	0.007	0.805441	0.007	0.382523	0.07	1.68685	0.07	1.33943	0.07	0.809285	0.07	0.384225
0.008	1.61129	0.008	1.33512	0.008	0.80338	0.008	0.38211	0.08	1.67676	0.08	1.33141	0.08	0.804444	0.08	0.381926
0.009	1.61047	0.009	1.33512	0.009	0.803792	0.009	0.380874	0.09	1.6654	0.09	1.32239	0.09	0.798993	0.09	0.379338
0.01	1.61253	0.01	1.3343	0.01	0.804617	0.01	0.381286	0.1	1.65279	0.1	1.31238	0.1	0.792944	0.1	0.376467
0.011	1.61129	0.011	1.33512	0.011	0.805029	0.011	0.381286	0.11	1.63897	0.11	1.30141	0.11	0.786312	0.11	0.373318
0.012	1.61047	0.012	1.33553	0.012	0.806678	0.012	0.380462	0.12	1.62396	0.12	1.28949	0.12	0.779112	0.12	0.369899
0.013	1.61047	0.013	1.33471	0.013	0.806678	0.013	0.380462	0.13	1.6078	0.13	1.27666	0.13	0.771361	0.13	0.366219
0.014	1.60882	0.014	1.33388	0.014	0.807502	0.014	0.379225	0.14	1.59054	0.14	1.26295	0.14	0.763076	0.14	0.362286
0.015	1.60841	0.015	1.33306	0.015	0.807914	0.015	0.378813	0.15	1.57219	0.15	1.24838	0.15	0.754276	0.15	0.358108
0.016	1.60717	0.016	1.33265	0.016	0.806678	0.016	0.378401	0.16	1.55282	0.16	1.233	0.16	0.744982	0.16	0.353695
0.017	1.60511	0.017	1.33141	0.017	0.806265	0.017	0.378401	0.17	1.53246	0.17	1.21683	0.17	0.735214	0.17	0.349058
0.018	1.60676	0.018	1.331	0.018	0.805441	0.018	0.377576	0.18	1.51116	0.18	1.19992	0.18	0.724993	0.18	0.344205
0.019	1.60758	0.019	1.33306	0.019	0.804204	0.019	0.378401	0.19	1.48896	0.19	1.18229	0.19	0.714344	0.19	0.339149
0.02	1.608	0.02	1.33265	0.02	0.804617	0.02	0.378813	0.2	1.46591	0.2	1.16399	0.2	0.703287	0.2	0.3339
0.021	1.60717	0.021	1.33306	0.021	0.803792	0.021	0.380049	0.21	1.44207	0.21	1.14506	0.21	0.691849	0.21	0.328469
0.022	1.60758	0.022	1.33223	0.022	0.803792	0.022	0.379225	0.22	1.41748	0.22	1.12554	0.22	0.680052	0.22	0.322869
0.023	1.60758	0.023	1.331	0.023	0.802143	0.023	0.379225	0.23	1.3922	0.23	1.10546	0.23	0.667922	0.23	0.31711
0.024	1.608	0.024	1.32976	0.024	0.801319	0.024	0.379225	0.24	1.36627	0.24	1.08487	0.24	0.655483	0.24	0.311204
0.025	1.60758	0.025	1.32811	0.025	0.800495	0.025	0.379225	0.25	1.33976	0.25	1.06382	0.25	0.642762	0.25	0.305165
0.026	1.60511	0.026	1.32605	0.026	0.800907	0.026	0.379225	0.26	1.31271	0.26	1.04234	0.26	0.629784	0.26	0.299003
0.027	1.60552	0.027	1.32481	0.027	0.800907	0.027	0.379225	0.27	1.28517	0.27	1.02048	0.27	0.616575	0.27	0.292731
0.028	1.6047	0.028	1.32481	0.028	0.801319	0.028	0.379637	0.28	1.25721	0.28	0.998274	0.28	0.603159	0.28	0.286362
0.029	1.60511	0.029	1.32317	0.029	0.800495	0.029	0.380049	0.29	1.22887	0.29	0.975773	0.29	0.589564	0.29	0.279908
0.03	1.6047	0.03	1.32028	0.03	0.801319	0.03	0.380049	0.3	1.20021	0.3	0.953017	0.3	0.575815	0.3	0.27338
0.031	1.60264	0.031	1.32069	0.031	0.800082	0.031	0.380462	0.31	1.17129	0.31	0.930047	0.31	0.561937	0.31	0.266791
0.032	1.60099	0.032	1.32069	0.032	0.800082	0.032	0.379637	0.32	1.14214	0.32	0.906905	0.32	0.547954	0.32	0.260152
0.033	1.60099	0.033	1.32152	0.033	0.79967	0.033	0.379225	0.33	1.11283	0.33	0.883631	0.33	0.533892	0.33	0.253476
0.034	1.60058	0.034	1.32234	0.034	0.799258	0.034	0.378813	0.34	1.08341	0.34	0.860267	0.34	0.519775	0.34	0.246774
0.035	1.60181	0.035	1.32275	0.035	0.79967	0.035	0.379225	0.35	1.05392	0.35	0.836851	0.35	0.505627	0.35	0.240057
0.036	1.59975	0.036	1.32317	0.036	0.798846	0.036	0.379637	0.36	1.02441	0.36	0.813421	0.36	0.491471	0.36	0.233336
0.037	1.6014	0.037	1.32399	0.037	0.798434	0.037	0.379225	0.37	0.994933	0.37	0.790015	0.37	0.477329	0.37	0.226622
0.038	1.59893	0.038	1.32069	0.038	0.798434	0.038	0.378813	0.38	0.965531	0.38	0.766669	0.38	0.463223	0.38	0.219925
0.039	1.60058	0.039	1.31987	0.039	0.798021	0.039	0.378813	0.39	0.936249	0.39	0.743418	0.39	0.449175	0.39	0.213255
0.04	1.60058	0.04	1.31946	0.04	0.797197	0.04	0.378401	0.4	0.907129	0.4	0.720295	0.4	0.435204	0.4	0.206622
0.041	1.60181	0.041	1.32028	0.041	0.79596	0.041	0.377988	0.41	0.878212	0.41	0.697334	0.41	0.421331	0.41	0.200036
0.042	1.6014	0.042	1.31946	0.042	0.795548	0.042	0.377988	0.42	0.849537	0.42	0.674565	0.42	0.407574	0.42	0.193504
0.043	1.60264	0.043	1.31822	0.043	0.795548	0.043	0.375515	0.43	0.821141	0.43	0.652018	0.43	0.393951	0.43	0.187036
0.044	1.60264	0.044	1.31739	0.044	0.796373	0.044	0.375927	0.44	0.79306	0.44	0.62972	0.44	0.380478	0.44	0.18064
0.045	1.60305	0.045	1.31904	0.045	0.795548	0.045	0.375927	0.45	0.765326	0.45	0.607699	0.45	0.367173	0.45	0.174323
0.046	1.6014	0.046	1.31781	0.046	0.793487	0.046	0.375927	0.46	0.737972	0.46	0.585978	0.46	0.35405	0.46	0.168092
0.047	1.59893	0.047	1.31616	0.047	0.793899	0.047	0.37634	0.47	0.711027	0.47	0.564583	0.47	0.341122	0.47	0.161955
0.048	1.59646	0.048	1.31575	0.048	0.794724	0.048	0.376752	0.48	0.684517	0.48	0.543533	0.48	0.328404	0.48	0.155917
0.049	1.59646	0.049	1.31575	0.049	0.794312	0.049	0.37634	0.49	0.658469	0.49	0.52285	0.49	0.315907	0.49	0.149983
0.05	1.59646	0.05	1.31781	0.05	0.792663	0.05	0.375103	0.5	0.632906	0.5	0.502552	0.5	0.303643	0.5	0.144161
0.051	1.59481	0.051	1.31698	0.051	0.790602	0.051	0.375515	0.51	0.607849	0.51	0.482655	0.51	0.291622	0.51	0.138453
0.052	1.59439	0.052	1.31904	0.052	0.791014	0.052	0.375103	0.52	0.583317	0.52	0.463176	0.52	0.279852	0.52	0.132866
0.053	1.59439	0.053	1.31987	0.053	0.792251	0.053	0.374691	0.53	0.559327	0.53	0.444127	0.53	0.268343	0.53	0.127401
0.054	1.59398	0.054	1.31863	0.054	0.789777	0.054	0.374279	0.54	0.535895	0.54	0.425522	0.54	0.257101	0.54	0.122064
0.055	1.59563	0.055	1.31822	0.055	0.789777	0.055	0.374691	0.55	0.513035	0.55	0.407369	0.55	0.246134	0.55	0.116857
0.056	1.59481	0.056	1.31739	0.056	0.789365	0.056	0.374691	0.56	0.490757	0.56	0.38968	0.56	0.235445	0.56	0.111783
0.057	1.59357	0.057	1.31781	0.057	0.787304	0.057	0.374279	0.57	0.46907	0.57	0.37246	0.57	0.225041	0.57	0.106843
0.058	1.59068	0.058	1.31698	0.058	0.78648	0.058	0.373866	0.58	0.447984	0.58	0.355717	0.58	0.214925	0.58	0.10204
0.059	1.59027	0.059	1.31533	0.059	0.784419	0.059	0.374279	0.59	0.427504	0.59	0.339454	0.59	0.205099	0.59	0.097375
0.06	1.58697	0.06	1.31533	0.06	0.785243	0.06	0.373454	0.6	0.407633	0.6	0.323676	0.6	0.195566	0.6	0.092849
0.061	1.58615	0.061	1.31162	0.061	0.784831	0.061	0.373866	0.61	0.388375	0.61	0.308385	0.61	0.186327	0.61	0.0884626
0.062	1.58491	0.062	1.30956	0.062	0.783594	0.062	0.373454	0.62	0.369732	0.62	0.293581	0.62	0.177383	0.62	0.084216
0.063	1.58368	0.063	1.30956	0.063	0.783182	0.063	0.37263	0.63	0.351701	0.63	0.279265	0.63	0.168732	0.63	0.0801091
0.064	1.58244	0.064	1.30874	0.064	0.78277	0.064	0.372218	0.64	0.334283	0.64	0.265434	0.64	0.160376	0.64	0.0761416
0.065	1.5812	0.065	1.30833	0.065	0.782358	0.065	0.372218	0.65	0.317473	0.65	0.252086	0.65	0.152311	0.65	0.0723128
0.066	1.58038	0.066	1.3075	0.066	0.782358	0.066	0.37263	0.66	0.301268	0.66	0.239218	0.66	0.144536	0.66	0.0686215
0.067	1.57955	0.067	1.3075	0.067	0.781121	0.067	0.371805	0.67	0.285661	0.67	0.226826	0.67	0.137049	0.67	0.0650666
0.068	1.57873	0.068	1.30627	0.068	0.779472	0.068	0.372218	0.68	0.270646	0.68	0.214903	0.68	0.129845	0.68	0.0616465
0.069	1.57873	0.069	1.30544	0.069	0.77906	0.069	0.371393	0.69	0.256215	0.69	0.203444	0.69	0.122922	0.69	0.0583595
0.07	1.57585	0.07	1.30379	0.07	0.778236	0.07	0.369744	0.7	0.242359	0.7	0.192443	0.7	0.116274	0.7	0.0552036
0.071	1.57708	0.071	1.30338	0.071	0.776175	0.071	0.36892	0.71	0.22907	0.71	0.18189	0.71	0.109899	0.71	0.0521766
0.072	1.57708	0.072	1.29885	0.072	0.776175	0.072	0.368508	0.72	0.216336	0.72	0.171779	0.72	0.103789	0.72	0.0492762
0.073	1.57667	0.073	1.29843	0.073	0.775763	0.073	0.369332	0.73	0.204147	0.73	0.1621	0.73	0.0979415	0.73	0.0464997
0.074	1.57502	0.074	1.2972	0.074	0.774114	0.074	0.368508	0.74	0.19249	0.74	0.152845	0.74	0.0923491	0.74	0.0438446
0.075	1.57461	0.075	1.29637	0.075	0.773289	0.075	0.368508	0.75	0.181354	0.75	0.144002	0.75	0.0870065	0.75	0.0413081
0.076	1.57543	0.076	1.29843	0.076	0.774114	0.076	0.367271	0.76	0.170726	0.76	0.135563	0.76	0.0819073	0.76	0.0388872
0.077	1.57502	0.077	1.29885	0.077	0.774114	0.077	0.367683	0.77	0.160592	0.77	0.127516	0.77	0.0770454	0.77	0.0365789
0.078	1.57214	0.078	1.29678	0.078	0.773702	0.078	0.367271	0.78	0.150938	0.78	0.119851	0.78	0.0724141	0.78	0.0343801
0.079	1.57007	0.079	1.2972	0.079	0.772465	0.079	0.367683	0.79	0.141752	0.79	0.112556	0.79	0.0680068	0.79	0.0322876
0.08	1.56925	0.08	1.29555	0.08	0.774114	0.08	0.367271	0.8	0.133018	0.8	0.105621	0.8	0.0638167	0.8	0.0302983
0.081	1.56801	0.081	1.29514	0.081	0.774526	0.081	0.367683	0.81	0.124722	0.81	0.0990344	0.81	0.0598368	0.81	0.0284088
0.082	1.5676	0.082	1.29637	0.082	0.772877	0.082	0.367683	0.82	0.116851	0.82	0.092784	0.82	0.0560603	0.82	0.0266158
0.083	1.56678	0.083	1.29514	0.083	0.771641	0.083	0.367683	0.83	0.109388	0.83	0.0868585	0.83	0.0524801	0.83	0.024916
0.084	1.5643	0.084	1.2939	0.084	0.771228	0.084	0.367271	0.84	0.102321	0.84	0.0812465	0.84	0.0490893	0.84	0.0233062
0.085	1.56348	0.085	1.29266	0.085	0.770404	0.085	0.365622	0.85	0.095633	0.85	0.0759363	0.85	0.0458809	0.85	0.0217829
0.086	1.56348	0.086	1.29225	0.086	0.769167	0.086	0.365622	0.86	0.089311	0.86	0.0709164	0.86	0.0428479	0.86	0.0203429
0.087	1.56265	0.087	1.29184	0.087	0.769167	0.087	0.36521	0.87	0.0833403	0.87	0.0661754	0.87	0.0399833	0.87	0.0189829
0.088	1.56142	0.088	1.29101	0.088	0.768755	0.088	0.364386	0.88	0.0777065	0.88	0.061702	0.88	0.0372805	0.88	0.0176997
0.089	1.56018	0.089	1.28937	0.089	0.767931	0.089	0.363561	0.89	0.0723957	0.89	0.057485	0.89	0.0347326	0.89	0.01649
0.09	1.56101	0.09	1.28895	0.09	0.766694	0.09	0.363149	0.9	0.0673939	0.9	0.0535133	0.9	0.0323329	0.9	0.0153507
0.091	1.56101	0.091	1.28937	0.091	0.765458	0.091	0.363149	0.91	0.0626875	0.91	0.0497763	0.91	0.0300749	0.91	0.0142787
0.092	1.55894	0.092	1.28689	0.092	0.762984	0.092	0.363149	0.92	0.0582631	0.92	0.0462632	0.92	0.0279523	0.92	0.0132709
0.093	1.5573	0.093	1.28483	0.093	0.762572	0.093	0.363149	0.93	0.0541077	0.93	0.0429636	0.93	0.0259587	0.93	0.0123244
0.094	1.55771	0.094	1.28318	0.094	0.761748	0.094	0.363149	0.94	0.0502085	0.94	0.0398675	0.94	0.024088	0.94	0.0114363
0.095	1.55647	0.095	1.28236	0.095	0.761336	0.095	0.361913	0.95	0.046553	0.95	0.0369649	0.95	0.0223343	0.95	0.0106037
0.096	1.55482	0.096	1.28318	0.096	0.760511	0.096	0.3615	0.96	0.0431292	0.96	0.0342463	0.96	0.0206917	0.96	0.0098238
0.097	1.55482	0.097	1.28195	0.097	0.760511	0.097	0.3615	0.97	0.0399252	0.97	0.0317022	0.97	0.0191545	0.97	0.00909401
0.098	1.554	0.098	1.27988	0.098	0.758862	0.098	0.3615	0.98	0.0369297	0.98	0.0293236	0.98	0.0177174	0.98	0.0084117
0.099	1.55276	0.099	1.27906	0.099	0.75845	0.099	0.360264	0.99	0.0341316	0.99	0.0271018	0.99	0.016375	0.99	0.00777437
0.1	1.55153	0.1	1.27865	0.1	0.758862	0.1	0.3615	1	0.0315203	1	0.0250284	1	0.0151222	1	0.00717957
0.101	1.55111	0.101	1.27782	0.101	0.758038	0.101	0.361088	1.01	0.0290855	1.01	0.023095	1.01	0.0139541	1.01	0.00662499
0.102	1.54905	0.102	1.27617	0.102	0.757214	0.102	0.360676	1.02	0.0268174	1.02	0.021294	1.02	0.0128659	1.02	0.00610835
0.103	1.54658	0.103	1.27494	0.103	0.755565	0.103	0.360264	1.03	0.0247063	1.03	0.0196178	1.03	0.0118531	1.03	0.0056275
0.104	1.54617	0.104	1.27288	0.104	0.753092	0.104	0.360264	1.04	0.0227432	1.04	0.018059	1.04	0.0109113	1.04	0.00518036
0.105	1.54411	0.105	1.27205	0.105	0.752679	0.105	0.359439	1.05	0.0209194	1.05	0.0166108	1.05	0.0100363	1.05	0.00476493
0.106	1.54204	0.106	1.27246	0.106	0.751855	0.106	0.359027	1.06	0.0192264	1.06	0.0152665	1.06	0.00922406	1.06	0.00437931
0.107	1.5404	0.107	1.2704	0.107	0.750618	0.107	0.359027	1.07	0.0176563	1.07	0.0140198	1.07	0.00847079	1.07	0.00402168
0.108	1.53833	0.108	1.26917	0.108	0.748969	0.108	0.358203	1.08	0.0162015	1.08	0.0128646	1.08	0.00777282	1.08	0.0036903
0.109	1.53669	0.109	1.26876	0.109	0.746908	0.109	0.358615	1.09	0.0148546	1.09	0.0117951	1.09	0.00712665	1.09	0.00338353
0.11	1.53545	0.11	1.26793	0.11	0.746496	0.11	0.357791	1.1	0.0136088	1.1	0.010806	1.1	0.00652898	1.1	0.00309977
0.111	1.53421	0.111	1.26711	0.111	0.745672	0.111	0.357791	1.11	0.0124576	1.11	0.0098918	1.11	0.00597665	1.11	0.00283754
0.112	1.53669	0.112	1.2634	0.112	0.746084	0.112	0.357378	1.12	0.0113946	1.12	0.00904774	1.12	0.00546667	1.12	0.00259541
0.113	1.53421	0.113	1.26381	0.113	0.744435	0.113	0.358203	1.13	0.010414	1.13	0.00826909	1.13	0.00499621	1.13	0.00237205
0.114	1.5338	0.114	1.26257	0.114	0.744847	0.114	0.358615	1.14	0.00951013	1.14	0.00755141	1.14	0.00456258	1.14	0.00216618
0.115	1.53339	0.115	1.25969	0.115	0.744435	0.115	0.357791	1.15	0.00867779	1.15	0.0068905	1.15	0.00416326	1.15	0.00197659
0.116	1.53298	0.116	1.25845	0.116	0.744435	0.116	0.357378	1.16	0.00791197	1.16	0.00628241	1.16	0.00379585	1.16	0.00180216
0.117	1.53256	0.117	1.2568	0.117	0.744023	0.117	0.355317	1.17	0.00720796	1.17	0.0057234	1.17	0.00345809	1.17	0.0016418
0.118	1.52927	0.118	1.25392	0.118	0.743611	0.118	0.354905	1.18	0.00656135	1.18	0.00520996	1.18	0.00314787	1.18	0.00149452
0.119	1.53092	0.119	1.25103	0.119	0.744023	0.119	0.354493	1.19	0.00596796	1.19	0.00473879	1.19	0.00286319	1.19	0.00135936
0.12	1.53092	0.12	1.25021	0.12	0.744847	0.12	0.354493	1.2	0.0054239	1.2	0.00430679	1.2	0.00260217	1.2	0.00123543
0.121	1.52927	0.121	1.24979	0.121	0.740725	0.121	0.354493	1.21	0.0049255	1.21	0.00391104	1.21	0.00236306	1.21	0.00112191
0.122	1.52885	0.122	1.25021	0.122	0.740313	0.122	0.354493	1.22	0.00446932	1.22	0.00354881	1.22	0.0021442	1.22	0.001018
0.123	1.52514	0.123	1.24691	0.123	0.739077	0.123	0.354905	1.23	0.00405214	1.23	0.00321756	1.23	0.00194406	1.23	9.2298E-4
0.124	1.52556	0.124	1.24526	0.124	0.738252	0.124	0.354493	1.24	0.00367097	1.24	0.00291489	1.24	0.00176118	1.24	8.36159E-4
0.125	1.52185	0.125	1.24279	0.125	0.739077	0.125	0.354493	1.25	0.00332299	1.25	0.00263859	1.25	0.00159424	1.25	7.56898E-4
0.126	1.52061	0.126	1.23825	0.126	0.738252	0.126	0.354493	1.26	0.0030056	1.26	0.00238656	1.26	0.00144197	1.26	6.84603E-4
0.127	1.51979	0.127	1.2366	0.127	0.738664	0.127	0.353256	1.27	0.00271634	1.27	0.00215688	1.27	0.00130319	1.27	6.18718E-4
0.128	1.5202	0.128	1.23537	0.128	0.738664	0.128	0.352844	1.28	0.00245297	1.28	0.00194775	1.28	0.00117683	1.28	5.58727E-4
0.129	1.51649	0.129	1.23331	0.129	0.736191	0.129	0.35202	1.29	0.00221335	1.29	0.00175749	1.29	0.00106188	1.29	5.04148E-4
0.13	1.51525	0.13	1.23042	0.13	0.734955	0.13	0.351608	1.3	0.00199555	1.3	0.00158454	1.3	9.57385E-4	1.3	4.54538E-4
0.131	1.51484	0.131	1.22877	0.131	0.734542	0.131	0.350371	1.31	0.00179774	1.31	0.00142747	1.31	8.62484E-4	1.31	4.09482E-4
0.132	1.51484	0.132	1.22671	0.132	0.733718	0.132	0.349959	1.32	0.00161824	1.32	0.00128495	1.32	7.76368E-4	1.32	3.68597E-4
0.133	1.51443	0.133	1.22547	0.133	0.733718	0.133	0.349134	1.33	0.0014555	1.33	0.00115573	1.33	6.98292E-4	1.33	3.31529E-4
0.134	1.51525	0.134	1.22712	0.134	0.732894	0.134	0.349134	1.34	0.00130808	1.34	0.00103867	1.34	6.27566E-4	1.34	2.9795E-4
0.135	1.51401	0.135	1.22341	0.135	0.731657	0.135	0.349547	1.35	0.00117465	1.35	9.32721E-4	1.35	5.63552E-4	1.35	2.67558E-4
0.136	1.51237	0.136	1.22176	0.136	0.730008	0.136	0.349547	1.36	0.00105399	1.36	8.36911E-4	1.36	5.05664E-4	1.36	2.40074E-4
0.137	1.51154	0.137	1.21929	0.137	0.729184	0.137	0.347486	1.37	9.44969E-4	1.37	7.50342E-4	1.37	4.53358E-4	1.37	2.15241E-4
0.138	1.51072	0.138	1.21805	0.138	0.730008	0.138	0.347073	1.38	8.46545E-4	1.38	6.7219E-4	1.38	4.06138E-4	1.38	1.92823E-4
0.139	1.50866	0.139	1.21682	0.139	0.729596	0.139	0.346249	1.39	7.57766E-4	1.39	6.01696E-4	1.39	3.63546E-4	1.39	1.72601E-4
0.14	1.50453	0.14	1.21641	0.14	0.728359	0.14	0.346661	1.4	6.77755E-4	1.4	5.38164E-4	1.4	3.2516E-4	1.4	1.54376E-4
0.141	1.5033	0.141	1.21517	0.141	0.727123	0.141	0.347073	1.41	6.05708E-4	1.41	4.80956E-4	1.41	2.90595E-4	1.41	1.37966E-4
0.142	1.49959	0.142	1.21187	0.142	0.725886	0.142	0.346249	1.42	5.40887E-4	1.42	4.29485E-4	1.42	2.59496E-4	1.42	1.23201E-4
0.143	1.50041	0.143	1.21146	0.143	0.725474	0.143	0.346249	1.43	4.82616E-4	1.43	3.83216E-4	1.43	2.3154E-4	1.43	1.09928E-4
0.144	1.49794	0.144	1.20899	0.144	0.72465	0.144	0.347073	1.44	4.30279E-4	1.44	3.41658E-4	1.44	2.06431E-4	1.44	9.80072E-5
0.145	1.49753	0.145	1.20651	0.145	0.724237	0.145	0.347073	1.45	3.83311E-4	1.45	3.04363E-4	1.45	1.83897E-4	1.45	8.73089E-5
0.146	1.49629	0.146	1.20363	0.146	0.723001	0.146	0.346661	1.46	3.41196E-4	1.46	2.70923E-4	1.46	1.63692E-4	1.46	7.77163E-5
0.147	1.49629	0.147	1.20239	0.147	0.720115	0.147	0.345425	1.47	3.03466E-4	1.47	2.40964E-4	1.47	1.45591E-4	1.47	6.91223E-5
0.148	1.49299	0.148	1.19868	0.148	0.718879	0.148	0.345012	1.48	2.69692E-4	1.48	2.14146E-4	1.48	1.29388E-4	1.48	6.14294E-5
0.149	1.48887	0.149	1.19456	0.149	0.718879	0.149	0.342951	1.49	2.39486E-4	1.49	1.90161E-4	1.49	1.14896E-4	1.49	5.45491E-5
0.15	1.48763	0.15	1.19373	0.15	0.718054	0.15	0.344188	1.5	2.12492E-4	1.5	1.68727E-4	1.5	1.01945E-4	1.5	4.84007E-5
0.151	1.48516	0.151	1.1925	0.151	0.716818	0.151	0.344188	1.51	1.88391E-4	1.51	1.4959E-4	1.51	9.03824E-5	1.51	4.29109E-5
0.152	1.48434	0.152	1.19044	0.152	0.715581	0.152	0.343364	1.52	1.66889E-4	1.52	1.32517E-4	1.52	8.00669E-5	1.52	3.80134E-5
0.153	1.4831	0.153	1.18961	0.153	0.715993	0.153	0.342951	1.53	1.47724E-4	1.53	1.17298E-4	1.53	7.0872E-5	1.53	3.36479E-5
0.154	1.48186	0.154	1.18631	0.154	0.714345	0.154	0.343776	1.54	1.30655E-4	1.54	1.03745E-4	1.54	6.26829E-5	1.54	2.976E-5
0.155	1.47857	0.155	1.18467	0.155	0.714345	0.155	0.342127	1.55	1.15465E-4	1.55	9.16839E-5	1.55	5.53956E-5	1.55	2.63002E-5
0.156	1.47774	0.156	1.18384	0.156	0.712284	0.156	0.340478	1.56	1.0196E-4	1.56	8.09604E-5	1.56	4.89164E-5	1.56	2.32241E-5
0.157	1.48021	0.157	1.18384	0.157	0.713108	0.157	0.340066	1.57	8.99628E-5	1.57	7.14339E-5	1.57	4.31605E-5	1.57	2.04914E-5
0.158	1.47815	0.158	1.18343	0.158	0.712284	0.158	0.338005	1.58	7.93135E-5	1.58	6.2978E-5	1.58	3.80515E-5	1.58	1.80657E-5
0.159	1.47733	0.159	1.18219	0.159	0.710635	0.159	0.337593	1.59	6.9869E-5	1.59	5.54787E-5	1.59	3.35204E-5	1.59	1.59145E-5
0.16	1.47403	0.16	1.18054	0.16	0.708574	0.16	0.336768	1.6	6.14999E-5	1.6	4.88333E-5	1.6	2.95052E-5	1.6	1.40082E-5
0.161	1.47362	0.161	1.18137	0.161	0.706513	0.161	0.336768	1.61	5.409E-5	1.61	4.29495E-5	1.61	2.59502E-5	1.61	1.23204E-5
0.162	1.47073	0.162	1.17972	0.162	0.705688	0.162	0.336356	1.62	4.75348E-5	1.62	3.77445E-5	1.62	2.28053E-5	1.62	1.08273E-5
0.163	1.47032	0.163	1.17642	0.163	0.704452	0.163	0.336768	1.63	4.17406E-5	1.63	3.31437E-5	1.63	2.00255E-5	1.63	9.50752E-6
0.164	1.46826	0.164	1.1756	0.164	0.701979	0.164	0.337593	1.64	3.66235E-5	1.64	2.90804E-5	1.64	1.75705E-5	1.64	8.34194E-6
0.165	1.4662	0.165	1.17395	0.165	0.701154	0.165	0.337181	1.65	3.21079E-5	1.65	2.54949E-5	1.65	1.54041E-5	1.65	7.31341E-6
0.166	1.46455	0.166	1.17395	0.166	0.70033	0.166	0.337593	1.66	2.81266E-5	1.66	2.23336E-5	1.66	1.3494E-5	1.66	6.40657E-6
0.167	1.46167	0.167	1.16983	0.167	0.699505	0.167	0.336356	1.67	2.46193E-5	1.67	1.95487E-5	1.67	1.18114E-5	1.67	5.60768E-6
0.168	1.46043	0.168	1.16941	0.168	0.698269	0.168	0.335532	1.68	2.15321E-5	1.68	1.70973E-5	1.68	1.03302E-5	1.68	4.90449E-6
0.169	1.45754	0.169	1.169	0.169	0.696208	0.169	0.33512	1.69	1.88169E-5	1.69	1.49414E-5	1.69	9.02762E-6	1.69	4.28605E-6
0.17	1.45796	0.17	1.16694	0.17	0.693735	0.17	0.334295	1.7	1.6431E-5	1.7	1.30469E-5	1.7	7.88296E-6	1.7	3.7426E-6
0.171	1.45589	0.171	1.16694	0.171	0.69291	0.171	0.333883	1.71	1.43362E-5	1.71	1.13835E-5	1.71	6.87793E-6	1.71	3.26544E-6
0.172	1.45342	0.172	1.1657	0.172	0.691674	0.172	0.332234	1.72	1.24984E-5	1.72	9.92421E-6	1.72	5.99623E-6	1.72	2.84683E-6
0.173	1.44806	0.173	1.16612	0.173	0.691261	0.173	0.332234	1.73	1.08875E-5	1.73	8.64509E-6	1.73	5.22339E-6	1.73	2.47991E-6
0.174	1.44477	0.174	1.16406	0.174	0.6892	0.174	0.331822	1.74	9.47663E-6	1.74	7.52482E-6	1.74	4.54651E-6	1.74	2.15855E-6
0.175	1.44435	0.175	1.16241	0.175	0.687964	0.175	0.330998	1.75	8.242E-6	1.75	6.54447E-6	1.75	3.95419E-6	1.75	1.87733E-6
0.176	1.44188	0.176	1.16117	0.176	0.687964	0.176	0.33141	1.76	7.16249E-6	1.76	5.6873E-6	1.76	3.43628E-6	1.76	1.63144E-6
0.177	1.43776	0.177	1.15993	0.177	0.685491	0.177	0.331822	1.77	6.2194E-6	1.77	4.93844E-6	1.77	2.98382E-6	1.77	1.41663E-6
0.178	1.43652	0.178	1.15705	0.178	0.68343	0.178	0.33141	1.78	5.39616E-6	1.78	4.28476E-6	1.78	2.58886E-6	1.78	1.22912E-6
0.179	1.43322	0.179	1.1554	0.179	0.68343	0.179	0.329349	1.79	4.67815E-6	1.79	3.71463E-6	1.79	2.24439E-6	1.79	1.06557E-6
0.18	1.43157	0.18	1.15416	0.18	0.683017	0.18	0.329761	1.8	4.05243E-6	1.8	3.21779E-6	1.8	1.9442E-6	1.8	9.23047E-7
0.181	1.43034	0.181	1.15293	0.181	0.683017	0.181	0.329761	1.81	3.5076E-6	1.81	2.78517E-6	1.81	1.68281E-6	1.81	7.98947E-7
0.182	1.42828	0.182	1.1521	0.182	0.681369	0.182	0.329349	1.82	3.03359E-6	1.82	2.40879E-6	1.82	1.4554E-6	1.82	6.90979E-7
0.183	1.42622	0.183	1.15004	0.183	0.67972	0.183	0.3277	1.83	2.62154E-6	1.83	2.08161E-6	1.83	1.25771E-6	1.83	5.97124E-7
0.184	1.42663	0.184	1.14922	0.184	0.678071	0.184	0.327288	1.84	2.26365E-6	1.84	1.79742E-6	1.84	1.08601E-6	1.84	5.15605E-7
0.185	1.42415	0.185	1.14674	0.185	0.677246	0.185	0.326051	1.85	1.95305E-6	1.85	1.5508E-6	1.85	9.36996E-7	1.85	4.44858E-7
0.186	1.42415	0.186	1.14509	0.186	0.67601	0.186	0.326051	1.86	1.68372E-6	1.86	1.33694E-6	1.86	8.07784E-7	1.86	3.83512E-7
0.187	1.42086	0.187	1.14468	0.187	0.674773	0.187	0.325639	1.87	1.45038E-6	1.87	1.15166E-6	1.87	6.95833E-7	1.87	3.30361E-7
0.188	1.41756	0.188	1.14427	0.188	0.673949	0.188	0.324402	1.88	1.24837E-6	1.88	9.91255E-7	1.88	5.98919E-7	1.88	2.84349E-7
0.189	1.41467	0.189	1.14345	0.189	0.673949	0.189	0.32399	1.89	1.07364E-6	1.89	8.52512E-7	1.89	5.1509E-7	1.89	2.44549E-7
0.19	1.41467	0.19	1.14262	0.19	0.672712	0.19	0.322754	1.9	9.22628E-7	1.9	7.32602E-7	1.9	4.4264E-7	1.9	2.10152E-7
0.191	1.41261	0.191	1.14056	0.191	0.671063	0.191	0.322754	1.91	7.92222E-7	1.91	6.29055E-7	1.91	3.80077E-7	1.91	1.80449E-7
0.192	1.40849	0.192	1.13974	0.192	0.670239	0.192	0.322341	1.92	6.79704E-7	1.92	5.39712E-7	1.92	3.26095E-7	1.92	1.5482E-7
0.193	1.40808	0.193	1.13768	0.193	0.669827	0.193	0.321105	1.93	5.82701E-7	1.93	4.62687E-7	1.93	2.79557E-7	1.93	1.32725E-7
0.194	1.40478	0.194	1.13809	0.194	0.669002	0.194	0.320692	1.94	4.99141E-7	1.94	3.96338E-7	1.94	2.39468E-7	1.94	1.13692E-7
0.195	1.40272	0.195	1.1352	0.195	0.667354	0.195	0.319868	1.95	4.27223E-7	1.95	3.39232E-7	1.95	2.04964E-7	1.95	9.73111E-8
0.196	1.3986	0.196	1.13314	0.196	0.666117	0.196	0.319456	1.96	3.65374E-7	1.96	2.90121E-7	1.96	1.75292E-7	1.96	8.32235E-8
0.197	1.39819	0.197	1.12943	0.197	0.664468	0.197	0.319044	1.97	3.12229E-7	1.97	2.47922E-7	1.97	1.49795E-7	1.97	7.11184E-8
0.198	1.39695	0.198	1.12572	0.198	0.662407	0.198	0.318631	1.98	2.66601E-7	1.98	2.11692E-7	1.98	1.27905E-7	1.98	6.07254E-8
0.199	1.39489	0.199	1.12242	0.199	0.661583	0.199	0.318631	1.99	2.27459E-7	1.99	1.80612E-7	1.99	1.09126E-7	1.99	5.18098E-8
0.2	1.39448	0.2	1.12242	0.2	0.659934	0.2	0.318219	2	1.93909E-7	2	1.53971E-7	2	9.30297E-8	2	4.41678E-8
0.201	1.39159	0.201	1.12119	0.201	0.658285	0.201	0.317807	2.01	1.65175E-7	2.01	1.31155E-7	2.01	7.92443E-8	2.01	3.76229E-8
0.202	1.38747	0.202	1.11913	0.202	0.656224	0.202	0.317395	2.02	1.40586E-7	2.02	1.11631E-7	2.02	6.74477E-8	2.02	3.20222E-8
0.203	1.385	0.203	1.11665	0.203	0.656224	0.203	0.317395	2.03	1.19562E-7	2.03	9.49371E-8	2.03	5.73612E-8	2.03	2.72334E-8
0.204	1.38046	0.204	1.11459	0.204	0.657049	0.204	0.315746	2.04	1.01601E-7	2.04	8.06753E-8	2.04	4.87442E-8	2.04	2.31423E-8
0.205	1.37964	0.205	1.11253	0.205	0.656224	0.205	0.316158	2.05	8.62691E-8	2.05	6.8501E-8	2.05	4.13885E-8	2.05	1.965E-8
0.206	1.37675	0.206	1.11088	0.206	0.654575	0.206	0.315746	2.06	7.31922E-8	2.06	5.81174E-8	2.06	3.51147E-8	2.06	1.66714E-8
0.207	1.37304	0.207	1.11006	0.207	0.653751	0.207	0.315334	2.07	6.20478E-8	2.07	4.92684E-8	2.07	2.97681E-8	2.07	1.4133E-8
0.208	1.36933	0.208	1.10594	0.208	0.652514	0.208	0.314097	2.08	5.25583E-8	2.08	4.17333E-8	2.08	2.52154E-8	2.08	1.19715E-8
0.209	1.36851	0.209	1.10264	0.209	0.652927	0.209	0.313685	2.09	4.44845E-8	2.09	3.53224E-8	2.09	2.13419E-8	2.09	1.01325E-8
0.21	1.36686	0.21	1.10305	0.21	0.651278	0.21	0.313685	2.1	3.76208E-8	2.1	2.98724E-8	2.1	1.8049E-8	2.1	8.56912E-9
0.211	1.36645	0.211	1.10016	0.211	0.65169	0.211	0.313273	2.11	3.17907E-8	2.11	2.52431E-8	2.11	1.52519E-8	2.11	7.24117E-9
0.212	1.36562	0.212	1.09934	0.212	0.650041	0.212	0.313273	2.12	2.68427E-8	2.12	2.13141E-8	2.12	1.2878E-8	2.12	6.11411E-9
0.213	1.36315	0.213	1.09769	0.213	0.649217	0.213	0.312861	2.13	2.26466E-8	2.13	1.79823E-8	2.13	1.08649E-8	2.13	5.15835E-9
0.214	1.35944	0.214	1.09563	0.214	0.646331	0.214	0.312861	2.14	1.90912E-8	2.14	1.51592E-8	2.14	9.1592E-9	2.14	4.34852E-9
0.215	1.35655	0.215	1.09398	0.215	0.644683	0.215	0.312036	2.15	1.60811E-8	2.15	1.2769E-8	2.15	7.71508E-9	2.15	3.66289E-9
0.216	1.35367	0.216	1.09316	0.216	0.642622	0.216	0.312036	2.16	1.35348E-8	2.16	1.07472E-8	2.16	6.49345E-9	2.16	3.0829E-9
0.217	1.35037	0.217	1.08986	0.217	0.640561	0.217	0.312861	2.17	1.13826E-8	2.17	9.03819E-9	2.17	5.46089E-9	2.17	2.59267E-9
0.218	1.34955	0.218	1.08821	0.218	0.637675	0.218	0.312861	2.18	9.5649E-9	2.18	7.5949E-9	2.18	4.58886E-9	2.18	2.17865E-9
0.219	1.34996	0.219	1.08491	0.219	0.636026	0.219	0.311624	2.19	8.03107E-9	2.19	6.37698E-9	2.19	3.85299E-9	2.19	1.82928E-9
0.22	1.34666	0.22	1.08285	0.22	0.63479	0.22	0.309975	2.2	6.73782E-9	2.2	5.35009E-9	2.2	3.23254E-9	2.2	1.53471E-9
0.221	1.3446	0.221	1.08203	0.221	0.631492	0.221	0.309563	2.21	5.6483E-9	2.21	4.48497E-9	2.21	2.70983E-9	2.21	1.28655E-9
0.222	1.34419	0.222	1.08285	0.222	0.629843	0.222	0.307502	2.22	4.73117E-9	2.22	3.75673E-9	2.22	2.26983E-9	2.22	1.07765E-9
0.223	1.34171	0.223	1.08038	0.223	0.629019	0.223	0.307502	2.23	3.95979E-9	2.23	3.14423E-9	2.23	1.89975E-9	2.23	9.01945E-10
0.224	1.33924	0.224	1.07873	0.224	0.627782	0.224	0.307502	2.24	3.31153E-9	2.24	2.62948E-9	2.24	1.58874E-9	2.24	7.54287E-10
0.225	1.33677	0.225	1.07708	0.225	0.627782	0.225	0.306678	2.25	2.76718E-9	2.25	2.19725E-9	2.25	1.32758E-9	2.25	6.30297E-10
0.226	1.3343	0.226	1.07337	0.226	0.629431	0.226	0.305853	2.26	2.31046E-9	2.26	1.8346E-9	2.26	1.10847E-9	2.26	5.26268E-10
0.227	1.33059	0.227	1.07172	0.227	0.629431	0.227	0.305853	2.27	1.92758E-9	2.27	1.53057E-9	2.27	9.24777E-10	2.27	4.39057E-10
0.228	1.32894	0.228	1.0709	0.228	0.625309	0.228	0.306265	2.28	1.60686E-9	2.28	1.27591E-9	2.28	7.70909E-10	2.28	3.66005E-10
0.229	1.32564	0.229	1.06966	0.229	0.623248	0.229	0.305441	2.29	1.33844E-9	2.29	1.06277E-9	2.29	6.42129E-10	2.29	3.04864E-10
0.23	1.32275	0.23	1.06884	0.23	0.619951	0.23	0.304204	2.3	1.11396E-9	2.3	8.84529E-10	2.3	5.34434E-10	2.3	2.53734E-10
0.231	1.32028	0.231	1.06925	0.231	0.617477	0.231	0.304617	2.31	9.26392E-10	2.31	7.35591E-10	2.31	4.44446E-10	2.31	2.1101E-10
0.232	1.31781	0.232	1.06636	0.232	0.613355	0.232	0.30338	2.32	7.69789E-10	2.32	6.11242E-10	2.32	3.69314E-10	2.32	1.75339E-10
0.233	1.31739	0.233	1.06513	0.233	0.613768	0.233	0.30338	2.33	6.39148E-10	2.33	5.07508E-10	2.33	3.06638E-10	2.33	1.45582E-10
0.234	1.31533	0.234	1.06389	0.234	0.611707	0.234	0.302556	2.34	5.30253E-10	2.34	4.21042E-10	2.34	2.54394E-10	2.34	1.20779E-10
0.235	1.31162	0.235	1.06265	0.235	0.61047	0.235	0.302143	2.35	4.3956E-10	2.35	3.49028E-10	2.35	2.10883E-10	2.35	1.00121E-10
0.236	1.30833	0.236	1.05936	0.236	0.609233	0.236	0.302143	2.36	3.64087E-10	2.36	2.891E-10	2.36	1.74675E-10	2.36	8.29304E-11
0.237	1.30585	0.237	1.05894	0.237	0.607997	0.237	0.301731	2.37	3.01332E-10	2.37	2.3927E-10	2.37	1.44567E-10	2.37	6.86363E-11
0.238	1.3042	0.238	1.05647	0.238	0.607172	0.238	0.300907	2.38	2.49194E-10	2.38	1.9787E-10	2.38	1.19554E-10	2.38	5.67605E-11
0.239	1.30132	0.239	1.05565	0.239	0.605523	0.239	0.29967	2.39	2.05913E-10	2.39	1.63503E-10	2.39	9.87888E-11	2.39	4.6902E-11
0.24	1.29843	0.24	1.05194	0.24	0.605523	0.24	0.299258	2.4	1.70013E-10	2.4	1.34997E-10	2.4	8.15653E-11	2.4	3.87248E-11
0.241	1.29514	0.241	1.04946	0.241	0.604287	0.241	0.298021	2.41	1.40259E-10	2.41	1.11371E-10	2.41	6.72908E-11	2.41	3.19477E-11
0.242	1.29266	0.242	1.04782	0.242	0.60305	0.242	0.297609	2.42	1.1562E-10	2.42	9.18072E-11	2.42	5.54701E-11	2.42	2.63356E-11
0.243	1.29225	0.243	1.04658	0.243	0.600989	0.243	0.297197	2.43	9.52336E-11	2.43	7.56192E-11	2.43	4.56893E-11	2.43	2.16919E-11
0.244	1.28772	0.244	1.04493	0.244	0.600989	0.244	0.296373	2.44	7.83788E-11	2.44	6.22358E-11	2.44	3.7603E-11	2.44	1.78528E-11
0.245	1.2873	0.245	1.04122	0.245	0.599753	0.245	0.295548	2.45	6.44554E-11	2.45	5.11801E-11	2.45	3.09231E-11	2.45	1.46814E-11
0.246	1.28277	0.246	1.0371	0.246	0.597279	0.246	0.295136	2.46	5.2963E-11	2.46	4.20547E-11	2.46	2.54095E-11	2.46	1.20637E-11
0.247	1.27906	0.247	1.03545	0.247	0.596867	0.247	0.294312	2.47	4.34849E-11	2.47	3.45287E-11	2.47	2.08623E-11	2.47	9.90482E-12
0.248	1.27329	0.248	1.03504	0.248	0.595631	0.248	0.294312	2.48	3.56745E-11	2.48	2.83269E-11	2.48	1.71152E-11	2.48	8.12578E-12
0.249	1.26958	0.249	1.03298	0.249	0.593982	0.249	0.294312	2.49	2.92434E-11	2.49	2.32204E-11	2.49	1.40298E-11	2.49	6.66095E-12
0.25	1.26505	0.25	1.03174	0.25	0.592745	0.25	0.293899	2.5	2.39526E-11	2.5	1.90193E-11	2.5	1.14915E-11	2.5	5.45582E-12
0.251	1.26381	0.251	1.03174	0.251	0.591096	0.251	0.292251	2.51	1.96033E-11	2.51	1.55658E-11	2.51	9.40487E-12	2.51	4.46516E-12
0.252	1.25886	0.252	1.03256	0.252	0.590684	0.252	0.292663	2.52	1.60309E-11	2.52	1.27292E-11	2.52	7.69098E-12	2.52	3.65145E-12
0.253	1.25598	0.253	1.03009	0.253	0.589448	0.253	0.291838	2.53	1.3099E-11	2.53	1.04011E-11	2.53	6.2844E-12	2.53	2.98365E-12
0.254	1.25392	0.254	1.02638	0.254	0.585326	0.254	0.290602	2.54	1.06948E-11	2.54	8.49211E-12	2.54	5.13095E-12	2.54	2.43602E-12
0.255	1.25185	0.255	1.02432	0.255	0.584501	0.255	0.288953	2.55	8.7249E-12	2.55	6.92791E-12	2.55	4.18586E-12	2.55	1.98732E-12
0.256	1.24897	0.256	1.02267	0.256	0.583677	0.256	0.288953	2.56	7.11213E-12	2.56	5.64731E-12	2.56	3.41212E-12	2.56	1.61997E-12
0.257	1.24938	0.257	1.01731	0.257	0.582852	0.257	0.288129	2.57	5.79284E-12	2.57	4.59974E-12	2.57	2.77918E-12	2.57	1.31947E-12
0.258	1.24773	0.258	1.01401	0.258	0.580791	0.258	0.287716	2.58	4.71451E-12	2.58	3.7435E-12	2.58	2.26183E-12	2.58	1.07385E-12
0.259	1.24608	0.259	1.00948	0.259	0.580379	0.259	0.287716	2.59	3.83384E-12	2.59	3.04422E-12	2.59	1.83932E-12	2.59	8.73256E-13
0.26	1.24567	0.26	1.00701	0.26	0.580379	0.26	0.28648	2.6	3.11518E-12	2.6	2.47358E-12	2.6	1.49454E-12	2.6	7.09564E-13
0.261	1.24361	0.261	1.0033	0.261	0.579143	0.261	0.286068	2.61	2.52922E-12	2.61	2.0083E-12	2.61	1.21342E-12	2.61	5.76095E-13
0.262	1.24073	0.262	1.00041	0.262	0.576669	0.262	0.285655	2.62	2.05183E-12	2.62	1.62923E-12	2.62	9.84385E-13	2.62	4.67357E-13
0.263	1.23908	0.263	0.997939	0.263	0.575433	0.263	0.285655	2.63	1.66322E-12	2.63	1.32066E-12	2.63	7.97944E-13	2.63	3.78841E-13
0.264	1.23495	0.264	0.99629	0.264	0.574608	0.264	0.285243	2.64	1.34713E-12	2.64	1.06967E-12	2.64	6.46298E-13	2.64	3.06843E-13
0.265	1.23124	0.265	0.997115	0.265	0.575433	0.265	0.285243	2.65	1.09024E-12	2.65	8.65692E-13	2.65	5.23053E-13	2.65	2.4833E-13
0.266	1.2296	0.266	0.995054	0.266	0.574608	0.266	0.285243	2.66	8.81631E-13	2.66	7.0005E-13	2.66	4.22972E-13	2.66	2.00814E-13
0.267	1.22712	0.267	0.991756	0.267	0.57296	0.267	0.284419	2.67	7.12369E-13	2.67	5.65649E-13	2.67	3.41766E-13	2.67	1.62261E-13
0.268	1.22465	0.268	0.987634	0.268	0.573784	0.268	0.283182	2.68	5.75143E-13	2.68	4.56686E-13	2.68	2.75931E-13	2.68	1.31004E-13
0.269	1.22094	0.269	0.987634	0.269	0.572135	0.269	0.281946	2.69	4.63979E-13	2.69	3.68418E-13	2.69	2.22599E-13	2.69	1.05683E-13
0.27	1.21805	0.27	0.985161	0.27	0.571723	0.27	0.281533	2.7	3.74003E-13	2.7	2.96973E-13	2.7	1.79432E-13	2.7	8.51888E-14
0.271	1.21723	0.271	0.982688	0.271	0.570074	0.271	0.280297	2.71	3.01233E-13	2.71	2.39191E-13	2.71	1.4452E-13	2.71	6.86137E-14
0.272	1.21393	0.272	0.979802	0.272	0.568425	0.272	0.279885	2.72	2.42429E-13	2.72	1.92498E-13	2.72	1.16308E-13	2.72	5.52194E-14
0.273	1.21146	0.273	0.978978	0.273	0.567189	0.273	0.279885	2.73	1.94947E-13	2.73	1.54796E-13	2.73	9.3528E-14	2.73	4.44044E-14
0.274	1.20899	0.274	0.976092	0.274	0.566777	0.274	0.278648	2.74	1.5664E-13	2.74	1.24379E-13	2.74	7.51498E-14	2.74	3.56789E-14
0.275	1.2094	0.275	0.973207	0.275	0.564303	0.275	0.276587	2.75	1.2576E-13	2.75	9.98584E-14	2.75	6.03347E-14	2.75	2.86451E-14
0.276	1.20734	0.276	0.971558	0.276	0.563067	0.276	0.275763	2.76	1.00887E-13	2.76	8.0108E-14	2.76	4.84014E-14	2.76	2.29796E-14
0.277	1.20569	0.277	0.969909	0.277	0.559357	0.277	0.27535	2.77	8.08683E-14	2.77	6.42126E-14	2.77	3.87974E-14	2.77	1.84199E-14
0.278	1.20074	0.278	0.968261	0.278	0.557708	0.278	0.274938	2.78	6.47701E-14	2.78	5.143E-14	2.78	3.10741E-14	2.78	1.47531E-14
0.279	1.19909	0.279	0.968261	0.279	0.555647	0.279	0.274114	2.79	5.18351E-14	2.79	4.11591E-14	2.79	2.48684E-14	2.79	1.18068E-14
0.28	1.19621	0.28	0.967848	0.28	0.556059	0.28	0.272877	2.8	4.14501E-14	2.8	3.2913E-14	2.8	1.98861E-14	2.8	9.44134E-15
0.281	1.19291	0.281	0.963314	0.281	0.554823	0.281	0.272465	2.81	3.31192E-14	2.81	2.6298E-14	2.81	1.58893E-14	2.81	7.54377E-15
0.282	1.18796	0.282	0.96249	0.282	0.553998	0.282	0.272465	2.82	2.64416E-14	2.82	2.09956E-14	2.82	1.26856E-14	2.82	6.02276E-15
0.283	1.18508	0.283	0.960016	0.283	0.553586	0.283	0.272877	2.83	2.10934E-14	2.83	1.6749E-14	2.83	1.01198E-14	2.83	4.80457E-15
0.284	1.1789	0.284	0.957955	0.284	0.550701	0.284	0.272053	2.84	1.68135E-14	2.84	1.33506E-14	2.84	8.06647E-15	2.84	3.82972E-15
0.285	1.17807	0.285	0.956719	0.285	0.54864	0.285	0.270816	2.85	1.33913E-14	2.85	1.06332E-14	2.85	6.42463E-15	2.85	3.05023E-15
0.286	1.17766	0.286	0.955894	0.286	0.547815	0.286	0.268755	2.86	1.06572E-14	2.86	8.4622E-15	2.86	5.11288E-15	2.86	2.42744E-15
0.287	1.17601	0.287	0.95507	0.287	0.546991	0.287	0.268755	2.87	8.47445E-15	2.87	6.72904E-15	2.87	4.0657E-15	2.87	1.93028E-15
0.288	1.17436	0.288	0.952597	0.288	0.54493	0.288	0.268755	2.88	6.73339E-15	2.88	5.34658E-15	2.88	3.23041E-15	2.88	1.53371E-15
0.289	1.17189	0.289	0.951772	0.289	0.542457	0.289	0.268755	2.89	5.34576E-15	2.89	4.24474E-15	2.89	2.56468E-15	2.89	1.21764E-15
0.29	1.17148	0.29	0.948475	0.29	0.541632	0.29	0.267931	2.9	4.2407E-15	2.9	3.36728E-15	2.9	2.03452E-15	2.9	9.65929E-16
0.291	1.16447	0.291	0.946002	0.291	0.540808	0.291	0.267931	2.91	3.36138E-15	2.91	2.66907E-15	2.91	1.61266E-15	2.91	7.65641E-16
0.292	1.16158	0.292	0.944765	0.292	0.538335	0.292	0.267931	2.92	2.66226E-15	2.92	2.11394E-15	2.92	1.27725E-15	2.92	6.06399E-16
0.293	1.15952	0.293	0.943941	0.293	0.539159	0.293	0.266694	2.93	2.10686E-15	2.93	1.67293E-15	2.93	1.01079E-15	2.93	4.79893E-16
0.294	1.15993	0.294	0.940643	0.294	0.538335	0.294	0.265045	2.94	1.666E-15	2.94	1.32287E-15	2.94	7.99279E-16	2.94	3.79474E-16
0.295	1.15746	0.295	0.937758	0.295	0.53751	0.295	0.263809	2.95	1.31633E-15	2.95	1.04522E-15	2.95	6.31523E-16	2.95	2.99829E-16
0.296	1.15293	0.296	0.936521	0.296	0.536686	0.296	0.263397	2.96	1.03922E-15	2.96	8.25184E-16	2.96	4.98578E-16	2.96	2.3671E-16
0.297	1.14757	0.297	0.933223	0.297	0.535449	0.297	0.262572	2.97	8.19794E-16	2.97	6.50948E-16	2.97	3.93304E-16	2.97	1.86729E-16
0.298	1.14509	0.298	0.931987	0.298	0.534625	0.298	0.262984	2.98	6.4618E-16	2.98	5.13092E-16	2.98	3.10011E-16	2.98	1.47184E-16
0.299	1.14303	0.299	0.931987	0.299	0.5338	0.299	0.26216	2.99	5.08926E-16	2.99	4.04107E-16	2.99	2.44162E-16	2.99	1.15921E-16
0.3	1.13644	0.3	0.926628	0.3	0.532564	0.3	0.261748	3	4.00505E-16	3	3.18017E-16	3	1.92147E-16	3	9.12255E-17
0.301	1.13355	0.301	0.924567	0.301	0.530915	0.301	0.260923	3.01	3.14931E-16	3.01	2.50067E-16	3.01	1.51091E-16	3.01	7.17336E-17
0.302	1.13149	0.302	0.923743	0.302	0.529266	0.302	0.260099	3.02	2.47442E-16	3.02	1.96479E-16	3.02	1.18713E-16	3.02	5.63614E-17
0.303	1.12737	0.303	0.923331	0.303	0.527617	0.303	0.259275	3.03	1.94261E-16	3.03	1.54251E-16	3.03	9.31987E-17	3.03	4.4248E-17
0.304	1.12407	0.304	0.922506	0.304	0.52803	0.304	0.258862	3.04	1.52388E-16	3.04	1.21002E-16	3.04	7.31095E-17	3.04	3.47102E-17
0.305	1.12242	0.305	0.920033	0.305	0.526793	0.305	0.259275	3.05	1.19445E-16	3.05	9.48437E-17	3.05	5.73048E-17	3.05	2.72066E-17
0.306	1.11913	0.306	0.915499	0.306	0.525556	0.306	0.25845	3.06	9.35483E-17	3.06	7.4281E-17	3.06	4.48808E-17	3.06	2.13081E-17
0.307	1.11583	0.307	0.913438	0.307	0.523495	0.307	0.257214	3.07	7.32079E-17	3.07	5.81299E-17	3.07	3.51222E-17	3.07	1.6675E-17
0.308	1.11459	0.308	0.907255	0.308	0.52061	0.308	0.255565	3.08	5.72443E-17	3.08	4.54543E-17	3.08	2.74636E-17	3.08	1.30389E-17
0.309	1.11212	0.309	0.903133	0.309	0.518137	0.309	0.25474	3.09	4.4726E-17	3.09	3.55142E-17	3.09	2.14577E-17	3.09	1.01875E-17
0.31	1.10965	0.31	0.902721	0.31	0.515664	0.31	0.25474	3.1	3.49172E-17	3.1	2.77256E-17	3.1	1.67519E-17	3.1	7.95331E-18
0.311	1.10264	0.311	0.896538	0.311	0.514427	0.311	0.254328	3.11	2.72378E-17	3.11	2.16279E-17	3.11	1.30676E-17	3.11	6.20412E-18
0.312	1.10016	0.312	0.894889	0.312	0.513603	0.312	0.253916	3.12	2.12303E-17	3.12	1.68577E-17	3.12	1.01855E-17	3.12	4.83576E-18
0.313	1.09769	0.313	0.892828	0.313	0.512366	0.313	0.253092	3.13	1.65346E-17	3.13	1.31292E-17	3.13	7.93266E-18	3.13	3.76619E-18
0.314	1.09439	0.314	0.890354	0.314	0.510717	0.314	0.251855	3.14	1.28672E-17	3.14	1.02171E-17	3.14	6.17318E-18	3.14	2.93085E-18
0.315	1.09233	0.315	0.888293	0.315	0.510305	0.315	0.252267	3.15	1.00052E-17	3.15	7.94456E-18	3.15	4.80012E-18	3.15	2.27896E-18
0.316	1.08739	0.316	0.88582	0.316	0.509481	0.316	0.252679	3.16	7.77362E-18	3.16	6.17256E-18	3.16	3.72947E-18	3.16	1.77064E-18
0.317	1.08203	0.317	0.883759	0.317	0.509068	0.317	0.252679	3.17	6.03492E-18	3.17	4.79196E-18	3.17	2.89531E-18	3.17	1.37461E-18
0.318	1.07914	0.318	0.88211	0.318	0.507832	0.318	0.251443	3.18	4.68136E-18	3.18	3.71718E-18	3.18	2.24593E-18	3.18	1.0663E-18
0.319	1.07832	0.319	0.878401	0.319	0.506183	0.319	0.249382	3.19	3.62848E-18	3.19	2.88116E-18	3.19	1.7408E-18	3.19	8.26482E-19
0.32	1.07502	0.32	0.874691	0.32	0.505771	0.32	0.247321	3.2	2.81016E-18	3.2	2.23138E-18	3.2	1.3482E-18	3.2	6.40087E-19
0.321	1.07296	0.321	0.87263	0.321	0.504122	0.321	0.246084	3.21	2.17465E-18	3.21	1.72676E-18	3.21	1.04331E-18	3.21	4.95333E-19
0.322	1.06884	0.322	0.87263	0.322	0.503298	0.322	0.244847	3.22	1.68151E-18	3.22	1.33519E-18	3.22	8.06724E-19	3.22	3.83009E-19
0.323	1.06719	0.323	0.870981	0.323	0.502473	0.323	0.244847	3.23	1.29916E-18	3.23	1.03159E-18	3.23	6.23287E-19	3.23	2.95919E-19
0.324	1.06554	0.324	0.868096	0.324	0.501649	0.324	0.244847	3.24	1.00295E-18	3.24	7.96384E-19	3.24	4.81177E-19	3.24	2.28449E-19
0.325	1.06265	0.325	0.867271	0.325	0.5	0.325	0.244435	3.25	7.73658E-19	3.25	6.14315E-19	3.25	3.71171E-19	3.25	1.76221E-19
0.326	1.05977	0.326	0.863561	0.326	0.499176	0.326	0.243199	3.26	5.96308E-19	3.26	4.73492E-19	3.26	2.86085E-19	3.26	1.35825E-19
0.327	1.054	0.327	0.859027	0.327	0.498351	0.327	0.243611	3.27	4.59245E-19	3.27	3.64659E-19	3.27	2.20328E-19	3.27	1.04605E-19
0.328	1.05194	0.328	0.853669	0.328	0.497115	0.328	0.242374	3.28	3.53404E-19	3.28	2.80617E-19	3.28	1.69549E-19	3.28	8.04969E-20
0.329	1.04782	0.329	0.851608	0.329	0.495878	0.329	0.240725	3.29	2.71738E-19	3.29	2.15771E-19	3.29	1.30369E-19	3.29	6.18954E-20
0.33	1.04534	0.33	0.84831	0.33	0.495054	0.33	0.240725	3.3	2.08777E-19	3.3	1.65777E-19	3.3	1.00163E-19	3.3	4.75544E-20
0.331	1.04328	0.331	0.845012	0.331	0.492168	0.331	0.240313	3.31	1.60275E-19	3.31	1.27265E-19	3.31	7.68938E-20	3.31	3.65069E-20
0.332	1.04122	0.332	0.842127	0.332	0.490519	0.332	0.239489	3.32	1.22943E-19	3.32	9.76216E-20	3.32	5.89832E-20	3.32	2.80035E-20
0.333	1.03916	0.333	0.841715	0.333	0.489695	0.333	0.239077	3.33	9.4231E-20	3.33	7.48231E-20	3.33	4.52083E-20	3.33	2.14636E-20
0.334	1.03669	0.334	0.840066	0.334	0.488458	0.334	0.239077	3.34	7.21665E-20	3.34	5.73031E-20	3.34	3.46226E-20	3.34	1.64378E-20
0.335	1.03339	0.335	0.837593	0.335	0.487634	0.335	0.239077	3.35	5.52244E-20	3.35	4.38503E-20	3.35	2.64944E-20	3.35	1.25788E-20
0.336	1.0305	0.336	0.835944	0.336	0.484749	0.336	0.239077	3.36	4.22258E-20	3.36	3.3529E-20	3.36	2.02583E-20	3.36	9.61803E-21
0.337	1.02721	0.337	0.834707	0.337	0.483924	0.337	0.238252	3.37	3.2261E-20	3.37	2.56165E-20	3.37	1.54776E-20	3.37	7.34829E-21
0.338	1.02308	0.338	0.831822	0.338	0.482275	0.338	0.23784	3.38	2.46281E-20	3.38	1.95557E-20	3.38	1.18156E-20	3.38	5.60969E-21
0.339	1.02267	0.339	0.830585	0.339	0.481039	0.339	0.23784	3.39	1.87861E-20	3.39	1.49169E-20	3.39	9.01281E-21	3.39	4.27902E-21
0.34	1.02061	0.34	0.830173	0.34	0.478978	0.34	0.237428	3.4	1.43184E-20	3.4	1.13694E-20	3.4	6.86939E-21	3.4	3.26138E-21
0.341	1.01525	0.341	0.825639	0.341	0.477741	0.341	0.236191	3.41	1.09045E-20	3.41	8.65857E-21	3.41	5.23153E-21	3.41	2.48378E-21
0.342	1.01195	0.342	0.823578	0.342	0.476092	0.342	0.236191	3.42	8.29789E-21	3.42	6.58885E-21	3.42	3.981E-21	3.42	1.89006E-21
0.343	1.00824	0.343	0.819456	0.343	0.474444	0.343	0.235367	3.43	6.30933E-21	3.43	5.00985E-21	3.43	3.02696E-21	3.43	1.43711E-21
0.344	1.00206	0.344	0.815746	0.344	0.472795	0.344	0.235367	3.44	4.79348E-21	3.44	3.80622E-21	3.44	2.29972E-21	3.44	1.09184E-21
0.345	1.00041	0.345	0.812036	0.345	0.471146	0.345	0.234542	3.45	3.63892E-21	3.45	2.88944E-21	3.45	1.74581E-21	3.45	8.28858E-22
0.346	0.998351	0.346	0.811212	0.346	0.470322	0.346	0.233306	3.46	2.76023E-21	3.46	2.19173E-21	3.46	1.32425E-21	3.46	6.28715E-22
0.347	0.994641	0.347	0.811212	0.347	0.468673	0.347	0.231657	3.47	2.09205E-21	3.47	1.66117E-21	3.47	1.00368E-21	3.47	4.76518E-22
0.348	0.989695	0.348	0.809151	0.348	0.466612	0.348	0.231245	3.48	1.58435E-21	3.48	1.25803E-21	3.48	7.60107E-22	3.48	3.60876E-22
0.349	0.987222	0.349	0.80709	0.349	0.465375	0.349	0.230008	3.49	1.1989E-21	3.49	9.51971E-22	3.49	5.75183E-22	3.49	2.7308E-22
0.35	0.983512	0.35	0.805441	0.35	0.465375	0.35	0.228359	3.5	9.06495E-22	3.5	7.19793E-22	3.5	4.349E-22	3.5	2.06478E-22
0.351	0.981451	0.351	0.801319	0.351	0.463726	0.351	0.227947	3.51	6.8486E-22	3.51	5.43806E-22	3.51	3.28569E-22	3.51	1.55995E-22
0.352	0.978978	0.352	0.799258	0.352	0.461665	0.352	0.227947	3.52	5.17001E-22	3.52	4.10519E-22	3.52	2.48036E-22	3.52	1.1776E-22
0.353	0.976917	0.353	0.797197	0.353	0.460016	0.353	0.225886	3.53	3.89971E-22	3.53	3.09653E-22	3.53	1.87093E-22	3.53	8.88261E-23
0.354	0.973619	0.354	0.796785	0.354	0.457955	0.354	0.225062	3.54	2.93918E-22	3.54	2.33383E-22	3.54	1.4101E-22	3.54	6.69476E-23
0.355	0.972383	0.355	0.795136	0.355	0.457543	0.355	0.22465	3.55	2.21347E-22	3.55	1.75758E-22	3.55	1.06193E-22	3.55	5.04176E-23
0.356	0.969909	0.356	0.794724	0.356	0.457131	0.356	0.224237	3.56	1.66561E-22	3.56	1.32256E-22	3.56	7.99093E-23	3.56	3.79386E-23
0.357	0.966612	0.357	0.790602	0.357	0.45507	0.357	0.224237	3.57	1.25235E-22	3.57	9.94414E-23	3.57	6.00827E-23	3.57	2.85255E-23
0.358	0.965787	0.358	0.788129	0.358	0.454658	0.358	0.221352	3.58	9.40871E-23	3.58	7.47088E-23	3.58	4.51392E-23	3.58	2.14308E-23
0.359	0.962902	0.359	0.786068	0.359	0.454246	0.359	0.220115	3.59	7.06297E-23	3.59	5.60827E-23	3.59	3.38853E-23	3.59	1.60877E-23
0.36	0.960841	0.36	0.784831	0.36	0.452597	0.36	0.218467	3.6	5.29782E-23	3.6	4.20668E-23	3.6	2.54168E-23	3.6	1.20672E-23
0.361	0.95878	0.361	0.784831	0.361	0.451772	0.361	0.218054	3.61	3.97063E-23	3.61	3.15284E-23	3.61	1.90495E-23	3.61	9.04415E-24
0.362	0.956307	0.362	0.783594	0.362	0.448475	0.362	0.218054	3.62	2.97355E-23	3.62	2.36111E-23	3.62	1.42659E-23	3.62	6.77302E-24
0.363	0.954658	0.363	0.781946	0.363	0.448475	0.363	0.21723	3.63	2.22506E-23	3.63	1.76679E-23	3.63	1.0675E-23	3.63	5.06816E-24
0.364	0.954246	0.364	0.780709	0.364	0.448475	0.364	0.216406	3.64	1.66365E-23	3.64	1.321E-23	3.64	7.98154E-24	3.64	3.7894E-24
0.365	0.951772	0.365	0.778236	0.365	0.448475	0.365	0.214757	3.65	1.2429E-23	3.65	9.86909E-24	3.65	5.96293E-24	3.65	2.83102E-24
0.366	0.949299	0.366	0.774938	0.366	0.448063	0.366	0.214757	3.66	9.27814E-24	3.66	7.36721E-24	3.66	4.45128E-24	3.66	2.11334E-24
0.367	0.946826	0.367	0.77535	0.367	0.446414	0.367	0.213108	3.67	6.92052E-24	3.67	5.49517E-24	3.67	3.32019E-24	3.67	1.57633E-24
0.368	0.942704	0.368	0.773702	0.368	0.442704	0.368	0.212284	3.68	5.15786E-24	3.68	4.09554E-24	3.68	2.47454E-24	3.68	1.17484E-24
0.369	0.93817	0.369	0.770404	0.369	0.442704	0.369	0.211459	3.69	3.84107E-24	3.69	3.04996E-24	3.69	1.84279E-24	3.69	8.74905E-25
0.37	0.936521	0.37	0.769992	0.37	0.442292	0.37	0.211047	3.7	2.85817E-24	3.7	2.2695E-24	3.7	1.37124E-24	3.7	6.51023E-25
0.371	0.934048	0.371	0.764633	0.371	0.439819	0.371	0.210223	3.71	2.12509E-24	3.71	1.6874E-24	3.71	1.01953E-24	3.71	4.84044E-25
0.372	0.93075	0.372	0.759275	0.372	0.439819	0.372	0.210223	3.72	1.57877E-24	3.72	1.2536E-24	3.72	7.5743E-25	3.72	3.59605E-25
0.373	0.928277	0.373	0.75845	0.373	0.439406	0.373	0.207749	3.73	1.17196E-24	3.73	9.3058E-25	3.73	5.62258E-25	3.73	2.66944E-25
0.374	0.926628	0.374	0.754328	0.374	0.436521	0.374	0.206101	3.74	8.69277E-25	3.74	6.9024E-25	3.74	4.17044E-25	3.74	1.98E-25
0.375	0.924155	0.375	0.749794	0.375	0.435697	0.375	0.204864	3.75	6.44254E-25	3.75	5.11563E-25	3.75	3.09087E-25	3.75	1.46746E-25
0.376	0.92127	0.376	0.749382	0.376	0.433223	0.376	0.20404	3.76	4.77099E-25	3.76	3.78835E-25	3.76	2.28893E-25	3.76	1.08672E-25
0.377	0.918796	0.377	0.748145	0.377	0.431575	0.377	0.203627	3.77	3.53031E-25	3.77	2.8032E-25	3.77	1.6937E-25	3.77	8.04119E-26
0.378	0.918384	0.378	0.744435	0.378	0.43075	0.378	0.203627	3.78	2.61017E-25	3.78	2.07258E-25	3.78	1.25226E-25	3.78	5.94535E-26
0.379	0.915087	0.379	0.74155	0.379	0.428689	0.379	0.203215	3.79	1.92832E-25	3.79	1.53116E-25	3.79	9.2513E-26	3.79	4.39224E-26
0.38	0.912613	0.38	0.739901	0.38	0.42704	0.38	0.202803	3.8	1.42344E-25	3.8	1.13027E-25	3.8	6.82912E-26	3.8	3.24226E-26
0.381	0.908491	0.381	0.740725	0.381	0.424155	0.381	0.202391	3.81	1.04992E-25	3.81	8.33675E-26	3.81	5.03708E-26	3.81	2.39146E-26
0.382	0.905194	0.382	0.740313	0.382	0.424155	0.382	0.201154	3.82	7.73788E-26	3.82	6.14418E-26	3.82	3.71232E-26	3.82	1.7625E-26
0.383	0.904782	0.383	0.736191	0.383	0.422506	0.383	0.201979	3.83	5.69825E-26	3.83	4.52463E-26	3.83	2.73379E-26	3.83	1.29792E-26
0.384	0.903133	0.384	0.733718	0.384	0.422506	0.384	0.201979	3.84	4.19289E-26	3.84	3.32932E-26	3.84	2.01158E-26	3.84	9.55041E-27
0.385	0.899835	0.385	0.732481	0.385	0.420857	0.385	0.202391	3.85	3.08275E-26	3.85	2.44783E-26	3.85	1.47898E-26	3.85	7.02177E-27
0.386	0.89695	0.386	0.729596	0.386	0.420445	0.386	0.200742	3.86	2.26473E-26	3.86	1.79828E-26	3.86	1.08653E-26	3.86	5.15851E-27
0.387	0.894064	0.387	0.72465	0.387	0.419209	0.387	0.200742	3.87	1.66244E-26	3.87	1.32004E-26	3.87	7.97573E-27	3.87	3.78664E-27
0.388	0.889942	0.388	0.720115	0.388	0.416735	0.388	0.199918	3.88	1.21935E-26	3.88	9.68213E-27	3.88	5.84996E-27	3.88	2.77739E-27
0.389	0.889118	0.389	0.714757	0.389	0.415499	0.389	0.199093	3.89	8.93643E-27	3.89	7.09588E-27	3.89	4.28734E-27	3.89	2.0355E-27
0.39	0.88582	0.39	0.70981	0.39	0.413438	0.39	0.197857	3.9	6.54413E-27	3.9	5.1963E-27	3.9	3.13961E-27	3.9	1.4906E-27
0.391	0.883759	0.391	0.707337	0.391	0.410552	0.391	0.19662	3.91	4.78842E-27	3.91	3.8022E-27	3.91	2.29729E-27	3.91	1.09069E-27
0.392	0.881698	0.392	0.705276	0.392	0.41014	0.392	0.19662	3.92	3.50095E-27	3.92	2.77989E-27	3.92	1.67961E-27	3.92	7.97432E-28
0.393	0.880049	0.393	0.705276	0.393	0.409316	0.393	0.19662	3.93	2.55759E-27	3.93	2.03083E-27	3.93	1.22703E-27	3.93	5.82558E-28
0.394	0.879637	0.394	0.701154	0.394	0.408904	0.394	0.197032	3.94	1.86694E-27	3.94	1.48242E-27	3.94	8.95682E-28	3.94	4.25243E-28
0.395	0.875515	0.395	0.699505	0.395	0.407255	0.395	0.196208	3.95	1.3617E-27	3.95	1.08124E-27	3.95	6.53288E-28	3.95	3.10162E-28
0.396	0.873454	0.396	0.698269	0.396	0.405606	0.396	0.194971	3.96	9.92393E-28	3.96	7.87999E-28	3.96	4.76111E-28	3.96	2.26043E-28
0.397	0.870981	0.397	0.695796	0.397	0.404369	0.397	0.19291	3.97	7.2267E-28	3.97	5.73828E-28	3.97	3.46708E-28	3.97	1.64607E-28
0.398	0.869332	0.398	0.694559	0.398	0.403133	0.398	0.191674	3.98	5.25834E-28	3.98	4.17533E-28	3.98	2.52274E-28	3.98	1.19772E-28
0.399	0.866859	0.399	0.690437	0.399	0.401484	0.399	0.191261	3.99	3.82305E-28	3.99	3.03565E-28	3.99	1.83415E-28	3.99	8.70799E-29
0.4	0.864386	0.4	0.688788	0.4	0.397774	0.4	0.189613	4	2.77731E-28	4	2.20529E-28	4	1.33244E-28	4	6.32604E-29
0.401	0.862737	0.401	0.6892	0.401	0.39695	0.401	0.188788	4.01	2.016E-28	4.01	1.60078E-28	4.01	9.67196E-29	4.01	4.59196E-29
0.402	0.860676	0.402	0.687552	0.402	0.396538	0.402	0.188376	4.02	1.46221E-28	4.02	1.16105E-28	4.02	7.01509E-29	4.02	3.33056E-29
0.403	0.858203	0.403	0.685078	0.403	0.396125	0.403	0.187964	4.03	1.0597E-28	4.03	8.4144E-29	4.03	5.08399E-29	4.03	2.41373E-29
0.404	0.85573	0.404	0.682605	0.404	0.394064	0.404	0.187964	4.04	7.67371E-29	4.04	6.09322E-29	4.04	3.68154E-29	4.04	1.74789E-29
0.405	0.852432	0.405	0.681369	0.405	0.39324	0.405	0.186727	4.05	5.55242E-29	4.05	4.40884E-29	4.05	2.66383E-29	4.05	1.26471E-29
0.406	0.848722	0.406	0.678483	0.406	0.392003	0.406	0.187552	4.06	4.01432E-29	4.06	3.18752E-29	4.06	1.92591E-29	4.06	9.14365E-30
0.407	0.845012	0.407	0.675598	0.407	0.38953	0.407	0.186727	4.07	2.89997E-29	4.07	2.30269E-29	4.07	1.39129E-29	4.07	6.60544E-30
0.408	0.842127	0.408	0.671476	0.408	0.387469	0.408	0.186727	4.08	2.09328E-29	4.08	1.66215E-29	4.08	1.00427E-29	4.08	4.768E-30
0.409	0.839242	0.409	0.669002	0.409	0.38582	0.409	0.187139	4.09	1.50979E-29	4.09	1.19883E-29	4.09	7.24335E-30	4.09	3.43893E-30
0.41	0.83512	0.41	0.666117	0.41	0.384584	0.41	0.187139	4.1	1.08807E-29	4.1	8.63968E-30	4.1	5.22011E-30	4.1	2.47836E-30
0.411	0.832646	0.411	0.662407	0.411	0.384584	0.411	0.186727	4.11	7.83516E-30	4.11	6.22143E-30	4.11	3.759E-30	4.11	1.78466E-30
0.412	0.83141	0.412	0.660346	0.412	0.382523	0.412	0.185903	4.12	5.63758E-30	4.12	4.47646E-30	4.12	2.70469E-30	4.12	1.28411E-30
0.413	0.828112	0.413	0.657049	0.413	0.381286	0.413	0.184666	4.13	4.05313E-30	4.13	3.21835E-30	4.13	1.94453E-30	4.13	9.23206E-31
0.414	0.825639	0.414	0.6554	0.414	0.380049	0.414	0.185078	4.14	2.91166E-30	4.14	2.31197E-30	4.14	1.3969E-30	4.14	6.63207E-31
0.415	0.821929	0.415	0.653339	0.415	0.380874	0.415	0.185078	4.15	2.08999E-30	4.15	1.65953E-30	4.15	1.00269E-30	4.15	4.76049E-31
0.416	0.819044	0.416	0.650866	0.416	0.379637	0.416	0.184254	4.16	1.49899E-30	4.16	1.19026E-30	4.16	7.19157E-31	4.16	3.41435E-31
0.417	0.814509	0.417	0.650041	0.417	0.379225	0.417	0.18343	4.17	1.07426E-30	4.17	8.53001E-31	4.17	5.15385E-31	4.17	2.4469E-31
0.418	0.810387	0.418	0.646331	0.418	0.378401	0.418	0.18343	4.18	7.69251E-31	4.18	6.10816E-31	4.18	3.69056E-31	4.18	1.75217E-31
0.419	0.80709	0.419	0.645919	0.419	0.377576	0.419	0.18343	4.19	5.50404E-31	4.19	4.37042E-31	4.19	2.64062E-31	4.19	1.25369E-31
0.42	0.806265	0.42	0.643446	0.42	0.375103	0.42	0.183017	4.2	3.93502E-31	4.2	3.12456E-31	4.2	1.88787E-31	4.2	8.96304E-32
0.421	0.804204	0.421	0.642209	0.421	0.373866	0.421	0.181781	4.21	2.81103E-31	4.21	2.23207E-31	4.21	1.34862E-31	4.21	6.40286E-32
0.422	0.802556	0.422	0.639736	0.422	0.371393	0.422	0.181781	4.22	2.00649E-31	4.22	1.59323E-31	4.22	9.62634E-32	4.22	4.5703E-32
0.423	0.800495	0.423	0.638912	0.423	0.370981	0.423	0.181369	4.23	1.43107E-31	4.23	1.13633E-31	4.23	6.8657E-32	4.23	3.25963E-32
0.424	0.798434	0.424	0.638087	0.424	0.370157	0.424	0.181369	4.24	1.01985E-31	4.24	8.09802E-32	4.24	4.89284E-32	4.24	2.32298E-32
0.425	0.796373	0.425	0.634378	0.425	0.369332	0.425	0.180956	4.25	7.26216E-32	4.25	5.76644E-32	4.25	3.48409E-32	4.25	1.65415E-32
0.426	0.793487	0.426	0.631904	0.426	0.366859	0.426	0.180956	4.26	5.1671E-32	4.26	4.10288E-32	4.26	2.47897E-32	4.26	1.17694E-32
0.427	0.789777	0.427	0.630256	0.427	0.363974	0.427	0.180956	4.27	3.67351E-32	4.27	2.91691E-32	4.27	1.7624E-32	4.27	8.36738E-33
0.428	0.784831	0.428	0.629019	0.428	0.361913	0.428	0.180956	4.28	2.60956E-32	4.28	2.0721E-32	4.28	1.25196E-32	4.28	5.94396E-33
0.429	0.781946	0.429	0.628607	0.429	0.360264	0.429	0.17972	4.29	1.85228E-32	4.29	1.47079E-32	4.29	8.88651E-33	4.29	4.21906E-33
0.43	0.780297	0.43	0.624485	0.43	0.359852	0.43	0.179308	4.3	1.31371E-32	4.3	1.04314E-32	4.3	6.30265E-33	4.3	2.99231E-33
0.431	0.776587	0.431	0.622012	0.431	0.357791	0.431	0.178895	4.31	9.30987E-33	4.31	7.3924E-33	4.31	4.4665E-33	4.31	2.12057E-33
0.432	0.776175	0.432	0.619126	0.432	0.356142	0.432	0.177659	4.32	6.59236E-33	4.32	5.23459E-33	4.32	3.16275E-33	4.32	1.50158E-33
0.433	0.772053	0.433	0.618714	0.433	0.35573	0.433	0.17601	4.33	4.66434E-33	4.33	3.70367E-33	4.33	2.23777E-33	4.33	1.06243E-33
0.434	0.770816	0.434	0.618302	0.434	0.355317	0.434	0.173537	4.34	3.29756E-33	4.34	2.61839E-33	4.34	1.58204E-33	4.34	7.51105E-34
0.435	0.767519	0.435	0.616653	0.435	0.354905	0.435	0.172712	4.35	2.32942E-33	4.35	1.84965E-33	4.35	1.11756E-33	4.35	5.30586E-34
0.436	0.764633	0.436	0.612119	0.436	0.352844	0.436	0.1723	4.36	1.6442E-33	4.36	1.30556E-33	4.36	7.88822E-34	4.36	3.7451E-34
0.437	0.76216	0.437	0.609646	0.437	0.35202	0.437	0.170239	4.37	1.15962E-33	4.37	9.20783E-34	4.37	5.56339E-34	4.37	2.64133E-34
0.438	0.762572	0.438	0.606348	0.438	0.351608	0.438	0.169415	4.38	8.17199E-34	4.38	6.48888E-34	4.38	3.9206E-34	4.38	1.86138E-34
0.439	0.760099	0.439	0.605111	0.439	0.349547	0.439	0.16859	4.39	5.75431E-34	4.39	4.56915E-34	4.39	2.76069E-34	4.39	1.31069E-34
0.44	0.755977	0.44	0.603462	0.44	0.347486	0.44	0.169002	4.4	4.04866E-34	4.4	3.21479E-34	4.4	1.94238E-34	4.4	9.22187E-35
0.441	0.753916	0.441	0.601814	0.441	0.346661	0.441	0.168178	4.41	2.84631E-34	4.41	2.26008E-34	4.41	1.36554E-34	4.41	6.4832E-35
0.442	0.751443	0.442	0.600165	0.442	0.345837	0.442	0.167766	4.42	1.99942E-34	4.42	1.58762E-34	4.42	9.59243E-35	4.42	4.55421E-35
0.443	0.749382	0.443	0.597279	0.443	0.345425	0.443	0.167766	4.43	1.4034E-34	4.43	1.11435E-34	4.43	6.73294E-35	4.43	3.1966E-35
0.444	0.744435	0.444	0.594806	0.444	0.3446	0.444	0.167766	4.44	9.84257E-35	4.44	7.81539E-35	4.44	4.72207E-35	4.44	2.2419E-35
0.445	0.741962	0.445	0.591096	0.445	0.344188	0.445	0.166529	4.45	6.89746E-35	4.45	5.47686E-35	4.45	3.30913E-35	4.45	1.57108E-35
0.446	0.738252	0.446	0.588211	0.446	0.3446	0.446	0.165705	4.46	4.82973E-35	4.46	3.835E-35	4.46	2.31711E-35	4.46	1.1001E-35
0.447	0.734955	0.447	0.587387	0.447	0.344188	0.447	0.165705	4.47	3.37916E-35	4.47	2.68319E-35	4.47	1.62119E-35	4.47	7.69692E-36
0.448	0.729184	0.448	0.586974	0.448	0.343776	0.448	0.165293	4.48	2.36237E-35	4.48	1.87581E-35	4.48	1.13337E-35	4.48	5.38091E-36
0.449	0.727535	0.449	0.584913	0.449	0.338829	0.449	0.162819	4.49	1.65021E-35	4.49	1.31033E-35	4.49	7.91705E-36	4.49	3.75878E-36
0.45	0.723825	0.45	0.580791	0.45	0.337593	0.45	0.162819	4.5	1.15182E-35	4.5	9.14587E-36	4.5	5.52595E-36	4.5	2.62356E-36
0.451	0.718467	0.451	0.578318	0.451	0.337593	0.451	0.162819	4.51	8.03303E-36	4.51	6.37854E-36	4.51	3.85393E-36	4.51	1.82973E-36
0.452	0.715993	0.452	0.574196	0.452	0.337181	0.452	0.161583	4.52	5.59794E-36	4.52	4.44499E-36	4.52	2.68567E-36	4.52	1.27508E-36
0.453	0.713108	0.453	0.57296	0.453	0.335944	0.453	0.159934	4.53	3.8979E-36	4.53	3.09508E-36	4.53	1.87006E-36	4.53	8.87848E-37
0.454	0.711459	0.454	0.570074	0.454	0.335532	0.454	0.159522	4.54	2.71197E-36	4.54	2.15341E-36	4.54	1.30109E-36	4.54	6.17721E-37
0.455	0.708574	0.455	0.56925	0.455	0.33512	0.455	0.159522	4.55	1.88535E-36	4.55	1.49704E-36	4.55	9.04515E-37	4.55	4.29437E-37
0.456	0.706101	0.456	0.568013	0.456	0.333883	0.456	0.15911	4.56	1.30964E-36	4.56	1.0399E-36	4.56	6.28312E-37	4.56	2.98304E-37
0.457	0.70404	0.457	0.564303	0.457	0.33141	0.457	0.158697	4.57	9.08998E-37	4.57	7.21781E-37	4.57	4.36101E-37	4.57	2.07048E-37
0.458	0.701979	0.458	0.560181	0.458	0.330173	0.458	0.158285	4.58	6.30417E-37	4.58	5.00576E-37	4.58	3.02449E-37	4.58	1.43594E-37
0.459	0.699918	0.459	0.55812	0.459	0.329349	0.459	0.157461	4.59	4.36863E-37	4.59	3.46886E-37	4.59	2.09589E-37	4.59	9.95069E-38
0.46	0.698681	0.46	0.554411	0.46	0.3277	0.46	0.156636	4.6	3.02493E-37	4.6	2.40191E-37	4.6	1.45124E-37	4.6	6.89006E-38
0.461	0.697857	0.461	0.553174	0.461	0.325227	0.461	0.156224	4.61	2.09285E-37	4.61	1.6618E-37	4.61	1.00406E-37	4.61	4.76701E-38
0.462	0.693735	0.462	0.551525	0.462	0.324815	0.462	0.155812	4.62	1.44681E-37	4.62	1.14883E-37	4.62	6.94124E-38	4.62	3.2955E-38
0.463	0.692498	0.463	0.547815	0.463	0.325227	0.463	0.155812	4.63	9.99402E-38	4.63	7.93565E-38	4.63	4.79473E-38	4.63	2.2764E-38
0.464	0.690437	0.464	0.546579	0.464	0.323578	0.464	0.154575	4.64	6.89796E-38	4.64	5.47725E-38	4.64	3.30937E-38	4.64	1.57119E-38
0.465	0.688376	0.465	0.547403	0.465	0.321517	0.465	0.153751	4.65	4.75722E-38	4.65	3.77742E-38	4.65	2.28233E-38	4.65	1.08358E-38
0.466	0.685903	0.466	0.54493	0.466	0.32028	0.466	0.153339	4.66	3.27823E-38	4.66	2.60304E-38	4.66	1.57276E-38	4.66	7.46702E-39
0.467	0.683017	0.467	0.542045	0.467	0.319868	0.467	0.152927	4.67	2.25724E-38	4.67	1.79234E-38	4.67	1.08293E-38	4.67	5.14145E-39
0.468	0.680132	0.468	0.540396	0.468	0.318219	0.468	0.152927	4.68	1.55299E-38	4.68	1.23313E-38	4.68	7.45061E-39	4.68	3.53733E-39
0.469	0.678895	0.469	0.537923	0.469	0.315334	0.469	0.153339	4.69	1.06761E-38	4.69	8.47722E-39	4.69	5.12195E-39	4.69	2.43175E-39
0.47	0.676834	0.47	0.536686	0.47	0.314509	0.47	0.152927	4.7	7.33343E-39	4.7	5.82303E-39	4.7	3.51829E-39	4.7	1.67038E-39
0.471	0.674361	0.471	0.535862	0.471	0.313685	0.471	0.15169	4.71	5.03333E-39	4.71	3.99666E-39	4.71	2.41479E-39	4.71	1.14647E-39
0.472	0.671888	0.472	0.534213	0.472	0.312036	0.472	0.15169	4.72	3.45189E-39	4.72	2.74093E-39	4.72	1.65608E-39	4.72	7.86257E-40
0.473	0.670651	0.473	0.532976	0.473	0.312036	0.473	0.150041	4.73	2.36543E-39	4.73	1.87825E-39	4.73	1.13484E-39	4.73	5.38789E-40
0.474	0.665705	0.474	0.529678	0.474	0.311624	0.474	0.150041	4.74	1.61963E-39	4.74	1.28605E-39	4.74	7.77035E-40	4.74	3.68914E-40
0.475	0.659934	0.475	0.526793	0.475	0.311212	0.475	0.148805	4.75	1.10809E-39	4.75	8.79868E-40	4.75	5.31618E-40	4.75	2.52397E-40
0.476	0.656224	0.476	0.522259	0.476	0.3108	0.476	0.14798	4.76	7.57508E-40	4.76	6.01491E-40	4.76	3.63422E-40	4.76	1.72542E-40
0.477	0.653339	0.477	0.521847	0.477	0.309563	0.477	0.146744	4.77	5.17429E-40	4.77	4.10859E-40	4.77	2.48242E-40	4.77	1.17858E-40
0.478	0.649629	0.478	0.521434	0.478	0.309151	0.478	0.145919	4.78	3.53157E-40	4.78	2.80421E-40	4.78	1.69431E-40	4.78	8.04407E-41
0.479	0.646744	0.479	0.520198	0.479	0.30709	0.479	0.145507	4.79	2.40845E-40	4.79	1.9124E-40	4.79	1.15548E-40	4.79	5.48587E-41
0.48	0.64427	0.48	0.519786	0.48	0.305853	0.48	0.145507	4.8	1.64119E-40	4.8	1.30317E-40	4.8	7.87378E-41	4.8	3.73824E-41
0.481	0.640973	0.481	0.518137	0.481	0.305441	0.481	0.144683	4.81	1.11746E-40	4.81	8.87311E-41	4.81	5.36115E-41	4.81	2.54532E-41
0.482	0.639736	0.482	0.514839	0.482	0.305029	0.482	0.143446	4.82	7.60258E-41	4.82	6.03674E-41	4.82	3.64741E-41	4.82	1.73168E-41
0.483	0.638912	0.483	0.514015	0.483	0.302968	0.483	0.142622	4.83	5.16821E-41	4.83	4.10377E-41	4.83	2.4795E-41	4.83	1.1772E-41
0.484	0.63479	0.484	0.51319	0.484	0.301319	0.484	0.141797	4.84	3.51053E-41	4.84	2.7875E-41	4.84	1.68421E-41	4.84	7.99615E-42
0.485	0.631904	0.485	0.511542	0.485	0.300082	0.485	0.141385	4.85	2.38264E-41	4.85	1.89191E-41	4.85	1.14309E-41	4.85	5.42707E-42
0.486	0.630256	0.486	0.510305	0.486	0.299258	0.486	0.139324	4.86	1.61583E-41	4.86	1.28303E-41	4.86	7.7521E-42	4.86	3.68047E-42
0.487	0.630256	0.487	0.505359	0.487	0.298021	0.487	0.138087	4.87	1.09493E-41	4.87	8.69416E-42	4.87	5.25302E-42	4.87	2.49398E-42
0.488	0.627782	0.488	0.501649	0.488	0.298021	0.488	0.138087	4.88	7.41358E-42	4.88	5.88668E-42	4.88	3.55674E-42	4.88	1.68864E-42
0.489	0.624485	0.489	0.500412	0.489	0.297609	0.489	0.137675	4.89	5.0156E-42	4.89	3.98259E-42	4.89	2.40629E-42	4.89	1.14243E-42
0.49	0.624073	0.49	0.497527	0.49	0.296785	0.49	0.137675	4.9	3.39056E-42	4.9	2.69224E-42	4.9	1.62665E-42	4.9	7.72288E-43
0.491	0.622836	0.491	0.496702	0.491	0.293899	0.491	0.136851	4.91	2.29019E-42	4.91	1.8185E-42	4.91	1.09874E-42	4.91	5.21651E-43
0.492	0.620363	0.492	0.495054	0.492	0.291838	0.492	0.135614	4.92	1.5457E-42	4.92	1.22735E-42	4.92	7.41565E-43	4.92	3.52073E-43
0.493	0.616653	0.493	0.493817	0.493	0.291426	0.493	0.135202	4.93	1.04239E-42	4.93	8.27699E-43	4.93	5.00098E-43	4.93	2.37432E-43
0.494	0.613355	0.494	0.492993	0.494	0.290602	0.494	0.134378	4.94	7.02407E-43	4.94	5.57739E-43	4.94	3.36987E-43	4.94	1.59992E-43
0.495	0.611294	0.495	0.489283	0.495	0.287304	0.495	0.133965	4.95	4.72933E-43	4.95	3.75528E-43	4.95	2.26894E-43	4.95	1.07723E-43
0.496	0.610058	0.496	0.48681	0.496	0.284831	0.496	0.133965	4.96	3.18173E-43	4.96	2.52642E-43	4.96	1.52647E-43	4.96	7.24722E-44
0.497	0.607997	0.497	0.485161	0.497	0.283594	0.497	0.133965	4.97	2.13885E-43	4.97	1.69833E-43	4.97	1.02613E-43	4.97	4.87178E-44
0.498	0.606348	0.498	0.483924	0.498	0.280297	0.498	0.133553	4.98	1.43664E-43	4.98	1.14075E-43	4.98	6.89243E-44	4.98	3.27232E-44
0.499	0.605111	0.499	0.4831	0.499	0.277411	0.499	0.133141	4.99	9.64205E-44	4.99	7.65617E-44	4.99	4.62587E-44	4.99	2.19623E-44
0.5	0.60305	0.5	0.483512	0.5	0.275763	0.5	0.132729	5	6.46611E-44	5	5.13435E-44	5	3.10218E-44	5	1.47283E-44
0.501	0.602226	0.501	0.481451	0.501	0.274938	0.501	0.132729	5.01	4.33281E-44	5.01	3.44042E-44	5.01	2.07871E-44	5.01	9.86911E-45
0.502	0.600989	0.502	0.478153	0.502	0.274114	0.502	0.130668	5.02	2.90101E-44	5.02	2.30352E-44	5.02	1.39179E-44	5.02	6.6078E-45
0.503	0.596867	0.503	0.476917	0.503	0.274114	0.503	0.130256	5.03	1.9408E-44	5.03	1.54107E-44	5.03	9.31118E-45	5.03	4.42068E-45
0.504	0.595218	0.504	0.474444	0.504	0.273702	0.504	0.129843	5.04	1.29737E-44	5.04	1.03017E-44	5.04	6.22428E-45	5.04	2.95511E-45
0.505	0.594394	0.505	0.472383	0.505	0.273289	0.505	0.129431	5.05	8.66567E-45	5.05	6.88088E-45	5.05	4.15744E-45	5.05	1.97383E-45
0.506	0.592745	0.506	0.470734	0.506	0.272465	0.506	0.128607	5.06	5.78351E-45	5.06	4.59234E-45	5.06	2.7747E-45	5.06	1.31735E-45
0.507	0.591096	0.507	0.469085	0.507	0.272053	0.507	0.12737	5.07	3.85686E-45	5.07	3.0625E-45	5.07	1.85037E-45	5.07	8.785E-46
0.508	0.588211	0.508	0.467436	0.508	0.271641	0.508	0.126958	5.08	2.56997E-45	5.08	2.04066E-45	5.08	1.23297E-45	5.08	5.85378E-46
0.509	0.585738	0.509	0.464963	0.509	0.270816	0.509	0.126958	5.09	1.7111E-45	5.09	1.35868E-45	5.09	8.20918E-46	5.09	3.89748E-46
0.51	0.581616	0.51	0.462902	0.51	0.267931	0.51	0.124897	5.1	1.13835E-45	5.1	9.03894E-46	5.1	5.46135E-46	5.1	2.59289E-46
0.511	0.57873	0.511	0.460841	0.511	0.268343	0.511	0.125309	5.11	7.56708E-46	5.11	6.00856E-46	5.11	3.63038E-46	5.11	1.7236E-46
0.512	0.574196	0.512	0.45878	0.512	0.267106	0.512	0.125721	5.12	5.02612E-46	5.12	3.99094E-46	5.12	2.41133E-46	5.12	1.14483E-46
0.513	0.570899	0.513	0.457131	0.513	0.265458	0.513	0.125721	5.13	3.33573E-46	5.13	2.6487E-46	5.13	1.60035E-46	5.13	7.598E-47
0.514	0.567189	0.514	0.455894	0.514	0.265458	0.514	0.125309	5.14	2.21208E-46	5.14	1.75648E-46	5.14	1.06127E-46	5.14	5.0386E-47
0.515	0.568013	0.515	0.456307	0.515	0.264221	0.515	0.125309	5.15	1.46576E-46	5.15	1.16388E-46	5.15	7.03215E-47	5.15	3.33866E-47
0.516	0.567601	0.516	0.453421	0.516	0.263397	0.516	0.124897	5.16	9.70465E-47	5.16	7.70587E-47	5.16	4.6559E-47	5.16	2.21049E-47
0.517	0.56554	0.517	0.450948	0.517	0.263397	0.517	0.124485	5.17	6.42019E-47	5.17	5.09788E-47	5.17	3.08015E-47	5.17	1.46237E-47
0.518	0.561418	0.518	0.45136	0.518	0.26216	0.518	0.124073	5.18	4.24393E-47	5.18	3.36985E-47	5.18	2.03607E-47	5.18	9.66667E-48
0.519	0.55812	0.519	0.45136	0.519	0.260511	0.519	0.122836	5.19	2.80312E-47	5.19	2.22579E-47	5.19	1.34483E-47	5.19	6.38484E-48
0.52	0.556472	0.52	0.449711	0.52	0.259275	0.52	0.123248	5.2	1.84998E-47	5.2	1.46896E-47	5.2	8.87548E-48	5.2	4.21382E-48
0.521	0.556059	0.521	0.448063	0.521	0.257626	0.521	0.122836	5.21	1.21996E-47	5.21	9.68698E-48	5.21	5.85289E-48	5.21	2.77878E-48
0.522	0.553586	0.522	0.447238	0.522	0.256389	0.522	0.122424	5.22	8.03855E-48	5.22	6.38292E-48	5.22	3.85657E-48	5.22	1.83099E-48
0.523	0.547815	0.523	0.445589	0.523	0.256389	0.523	0.122424	5.23	5.2925E-48	5.23	4.20246E-48	5.23	2.53913E-48	5.23	1.20551E-48
0.524	0.545754	0.524	0.445589	0.524	0.253916	0.524	0.122012	5.24	3.48175E-48	5.24	2.76465E-48	5.24	1.6704E-48	5.24	7.9306E-49
0.525	0.543693	0.525	0.444353	0.525	0.253916	0.525	0.122424	5.25	2.28869E-48	5.25	1.81731E-48	5.25	1.09802E-48	5.25	5.21308E-49
0.526	0.542457	0.526	0.444765	0.526	0.253092	0.526	0.122012	5.26	1.50324E-48	5.26	1.19363E-48	5.26	7.21194E-49	5.26	3.42402E-49
0.527	0.539984	0.527	0.445177	0.527	0.251855	0.527	0.121599	5.27	9.86557E-49	5.27	7.83365E-49	5.27	4.73311E-49	5.27	2.24714E-49
0.528	0.536274	0.528	0.440643	0.528	0.251031	0.528	0.121599	5.28	6.46947E-49	5.28	5.13702E-49	5.28	3.1038E-49	5.28	1.47359E-49
0.529	0.532976	0.529	0.43817	0.529	0.250618	0.529	0.121599	5.29	4.23905E-49	5.29	3.36597E-49	5.29	2.03373E-49	5.29	9.65554E-50
0.53	0.530503	0.53	0.437345	0.53	0.250206	0.53	0.120775	5.3	2.77537E-49	5.3	2.20375E-49	5.3	1.33151E-49	5.3	6.32162E-50
0.531	0.529266	0.531	0.435284	0.531	0.248969	0.531	0.119538	5.31	1.81562E-49	5.31	1.44167E-49	5.31	8.71062E-50	5.31	4.13555E-50
0.532	0.526793	0.532	0.434048	0.532	0.248969	0.532	0.118714	5.32	1.18681E-49	5.32	9.42375E-50	5.32	5.69385E-50	5.32	2.70327E-50
0.533	0.523495	0.533	0.432399	0.533	0.248145	0.533	0.11789	5.33	7.7516E-50	5.33	6.15508E-50	5.33	3.71891E-50	5.33	1.76563E-50
0.534	0.521022	0.534	0.431575	0.534	0.246496	0.534	0.11789	5.34	5.05887E-50	5.34	4.01695E-50	5.34	2.42705E-50	5.34	1.15229E-50
0.535	0.518549	0.535	0.43075	0.535	0.244023	0.535	0.117477	5.35	3.2989E-50	5.35	2.61946E-50	5.35	1.58268E-50	5.35	7.5141E-51
0.536	0.514839	0.536	0.42704	0.536	0.242374	0.536	0.117477	5.36	2.14949E-50	5.36	1.70678E-50	5.36	1.03124E-50	5.36	4.89604E-51
0.537	0.512366	0.537	0.422918	0.537	0.239489	0.537	0.116241	5.37	1.39945E-50	5.37	1.11122E-50	5.37	6.71399E-51	5.37	3.18761E-51
0.538	0.509068	0.538	0.421682	0.538	0.239077	0.538	0.116241	5.38	9.10394E-51	5.38	7.22889E-51	5.38	4.36771E-51	5.38	2.07366E-51
0.539	0.507007	0.539	0.419621	0.539	0.238252	0.539	0.116241	5.39	5.91772E-51	5.39	4.69891E-51	5.39	2.83909E-51	5.39	1.34792E-51
0.54	0.502061	0.54	0.419621	0.54	0.237428	0.54	0.115004	5.4	3.84355E-51	5.4	3.05193E-51	5.4	1.84398E-51	5.4	8.75469E-52
0.541	0.500412	0.541	0.419209	0.541	0.236191	0.541	0.11418	5.41	2.49438E-51	5.41	1.98064E-51	5.41	1.19671E-51	5.41	5.68161E-52
0.542	0.496702	0.542	0.416735	0.542	0.235367	0.542	0.112943	5.42	1.61751E-51	5.42	1.28436E-51	5.42	7.76015E-52	5.42	3.68429E-52
0.543	0.495054	0.543	0.41385	0.543	0.235367	0.543	0.112943	5.43	1.04805E-51	5.43	8.32193E-52	5.43	5.02812E-52	5.43	2.38721E-52
0.544	0.49258	0.544	0.413026	0.544	0.233306	0.544	0.112943	5.44	6.78532E-52	5.44	5.38781E-52	5.44	3.25533E-52	5.44	1.54553E-52
0.545	0.489283	0.545	0.411789	0.545	0.232894	0.545	0.112119	5.45	4.38946E-52	5.45	3.48541E-52	5.45	2.10589E-52	5.45	9.99814E-53
0.546	0.485985	0.546	0.410552	0.546	0.231657	0.546	0.111707	5.46	2.8373E-52	5.46	2.25293E-52	5.46	1.36122E-52	5.46	6.46268E-53
0.547	0.483924	0.547	0.408079	0.547	0.228772	0.547	0.112119	5.47	1.83253E-52	5.47	1.4551E-52	5.47	8.79174E-53	5.47	4.17406E-53
0.548	0.483512	0.548	0.408904	0.548	0.227947	0.548	0.111294	5.48	1.18263E-52	5.48	9.39057E-53	5.48	5.6738E-53	5.48	2.69375E-53
0.549	0.480214	0.549	0.405194	0.549	0.228359	0.549	0.110882	5.49	7.62607E-53	5.49	6.0554E-53	5.49	3.65869E-53	5.49	1.73704E-53
0.55	0.477741	0.55	0.402308	0.55	0.226711	0.55	0.110058	5.5	4.91366E-53	5.5	3.90164E-53	5.5	2.35738E-53	5.5	1.11921E-53
0.551	0.477329	0.551	0.401896	0.551	0.226298	0.551	0.108821	5.51	3.16345E-53	5.51	2.51191E-53	5.51	1.5177E-53	5.51	7.20559E-54
0.552	0.474444	0.552	0.40066	0.552	0.225062	0.552	0.107997	5.52	2.03503E-53	5.52	1.61589E-53	5.52	9.76326E-54	5.52	4.63531E-54
0.553	0.471558	0.553	0.397362	0.553	0.22465	0.553	0.10676	5.53	1.30807E-53	5.53	1.03866E-53	5.53	6.27562E-54	5.53	2.97948E-54
0.554	0.469085	0.554	0.395301	0.554	0.224237	0.554	0.105936	5.54	8.4013E-54	5.54	6.67097E-54	5.54	4.03061E-54	5.54	1.91362E-54
0.555	0.4662	0.555	0.395713	0.555	0.222589	0.555	0.105523	5.55	5.39155E-54	5.55	4.2811E-54	5.55	2.58665E-54	5.55	1.22807E-54
0.556	0.464138	0.556	0.392828	0.556	0.222176	0.556	0.103875	5.56	3.45727E-54	5.56	2.74521E-54	5.56	1.65866E-54	5.56	7.87483E-55
0.557	0.461665	0.557	0.389118	0.557	0.220115	0.557	0.103462	5.57	2.21516E-54	5.57	1.75893E-54	5.57	1.06275E-54	5.57	5.04561E-55
0.558	0.460016	0.558	0.387881	0.558	0.220115	0.558	0.102638	5.58	1.41818E-54	5.58	1.12609E-54	5.58	6.80384E-55	5.58	3.23027E-55
0.559	0.45878	0.559	0.386645	0.559	0.220115	0.559	0.102638	5.59	9.07209E-55	5.59	7.2036E-55	5.59	4.35243E-55	5.59	2.06641E-55
0.56	0.456719	0.56	0.384996	0.56	0.218054	0.56	0.102638	5.6	5.79879E-55	5.6	4.60447E-55	5.6	2.78203E-55	5.6	1.32083E-55
0.561	0.453833	0.561	0.383347	0.561	0.215993	0.561	0.101814	5.61	3.70356E-55	5.61	2.94078E-55	5.61	1.77682E-55	5.61	8.43584E-56
0.562	0.450948	0.562	0.38211	0.562	0.215581	0.562	0.101814	5.62	2.3635E-55	5.62	1.87671E-55	5.62	1.13391E-55	5.62	5.38348E-56
0.563	0.449299	0.563	0.381286	0.563	0.214345	0.563	0.101401	5.63	1.5071E-55	5.63	1.1967E-55	5.63	7.23048E-56	5.63	3.43282E-56
0.564	0.447238	0.564	0.380462	0.564	0.213108	0.564	0.100989	5.64	9.60247E-56	5.64	7.62474E-56	5.64	4.60688E-56	5.64	2.18721E-56
0.565	0.446414	0.565	0.377988	0.565	0.211047	0.565	0.100577	5.65	6.1133E-56	5.65	4.85421E-56	5.65	2.93292E-56	5.65	1.39247E-56
0.566	0.445589	0.566	0.375515	0.566	0.208986	0.566	0.100577	5.66	3.88885E-56	5.66	3.0879E-56	5.66	1.86572E-56	5.66	8.85788E-57
0.567	0.442292	0.567	0.37263	0.567	0.207749	0.567	0.100165	5.67	2.47184E-56	5.67	1.96274E-56	5.67	1.18589E-56	5.67	5.63025E-57
0.568	0.439406	0.568	0.369744	0.568	0.206101	0.568	0.0993405	5.68	1.56989E-56	5.68	1.24656E-56	5.68	7.53173E-57	5.68	3.57585E-57
0.569	0.437758	0.569	0.368096	0.569	0.205276	0.569	0.0993405	5.69	9.96263E-57	5.69	7.91072E-57	5.69	4.77967E-57	5.69	2.26925E-57
0.57	0.43446	0.57	0.365622	0.57	0.20404	0.57	0.0993405	5.7	6.31728E-57	5.7	5.01617E-57	5.7	3.03078E-57	5.7	1.43892E-57
0.571	0.431987	0.571	0.361913	0.571	0.202803	0.571	0.0993405	5.71	4.00256E-57	5.71	3.17819E-57	5.71	1.92027E-57	5.71	9.11689E-58
0.572	0.43075	0.572	0.359027	0.572	0.201979	0.572	0.0997527	5.72	2.53396E-57	5.72	2.01206E-57	5.72	1.21569E-57	5.72	5.77175E-58
0.573	0.43075	0.573	0.358203	0.573	0.201979	0.573	0.0993405	5.73	1.60293E-57	5.73	1.27279E-57	5.73	7.6902E-58	5.73	3.65108E-58
0.574	0.427453	0.574	0.356142	0.574	0.201154	0.574	0.0985161	5.74	1.01316E-57	5.74	8.04492E-58	5.74	4.86075E-58	5.74	2.30775E-58
0.575	0.422918	0.575	0.354905	0.575	0.198681	0.575	0.0981039	5.75	6.3988E-58	5.75	5.0809E-58	5.75	3.06989E-58	5.75	1.45749E-58
0.576	0.420033	0.576	0.352844	0.576	0.197032	0.576	0.0976917	5.76	4.03804E-58	5.76	3.20636E-58	5.76	1.93729E-58	5.76	9.19768E-59
0.577	0.417148	0.577	0.351608	0.577	0.19662	0.577	0.0972795	5.77	2.54621E-58	5.77	2.02179E-58	5.77	1.22157E-58	5.77	5.79966E-59
0.578	0.415911	0.578	0.350783	0.578	0.196208	0.578	0.0976917	5.78	1.60425E-58	5.78	1.27384E-58	5.78	7.69653E-59	5.78	3.65409E-59
0.579	0.414674	0.579	0.350371	0.579	0.196208	0.579	0.0968673	5.79	1.00995E-58	5.79	8.01941E-59	5.79	4.84534E-59	5.79	2.30043E-59
0.58	0.413026	0.58	0.347486	0.58	0.196208	0.58	0.0960429	5.8	6.35305E-59	5.8	5.04457E-59	5.8	3.04794E-59	5.8	1.44707E-59
0.581	0.411377	0.581	0.346661	0.581	0.194971	0.581	0.0956307	5.81	3.99316E-59	5.81	3.17073E-59	5.81	1.91576E-59	5.81	9.09547E-60
0.582	0.406843	0.582	0.343776	0.582	0.194971	0.582	0.0956307	5.82	2.50786E-59	5.82	1.99134E-59	5.82	1.20317E-59	5.82	5.71232E-60
0.583	0.40643	0.583	0.341715	0.583	0.194559	0.583	0.0952185	5.83	1.57378E-59	5.83	1.24964E-59	5.83	7.55036E-60	5.83	3.58469E-60
0.584	0.404369	0.584	0.339242	0.584	0.193322	0.584	0.0943941	5.84	9.86816E-60	5.84	7.83571E-60	5.84	4.73435E-60	5.84	2.24773E-60
0.585	0.403545	0.585	0.337181	0.585	0.19291	0.585	0.0943941	5.85	6.18274E-60	5.85	4.90934E-60	5.85	2.96623E-60	5.85	1.40828E-60
0.586	0.401896	0.586	0.336356	0.586	0.191674	0.586	0.0939819	5.86	3.8706E-60	5.86	3.07341E-60	5.86	1.85696E-60	5.86	8.81631E-61
0.587	0.401484	0.587	0.334295	0.587	0.190025	0.587	0.0935697	5.87	2.42119E-60	5.87	1.92252E-60	5.87	1.16159E-60	5.87	5.51489E-61
0.588	0.40066	0.588	0.333059	0.588	0.188788	0.588	0.0927453	5.88	1.51332E-60	5.88	1.20164E-60	5.88	7.26032E-61	5.88	3.44699E-61
0.589	0.40066	0.589	0.331822	0.589	0.188376	0.589	0.0931575	5.89	9.4512E-61	5.89	7.50463E-61	5.89	4.53431E-61	5.89	2.15276E-61
0.59	0.399835	0.59	0.330173	0.59	0.187552	0.59	0.0931575	5.9	5.89787E-61	5.9	4.68314E-61	5.9	2.82956E-61	5.9	1.34339E-61
0.591	0.399423	0.591	0.329761	0.591	0.187552	0.591	0.0927453	5.91	3.67752E-61	5.91	2.9201E-61	5.91	1.76433E-61	5.91	8.37652E-62
0.592	0.398599	0.592	0.327288	0.592	0.187139	0.592	0.0923331	5.92	2.29123E-61	5.92	1.81933E-61	5.92	1.09924E-61	5.92	5.21887E-62
0.593	0.397362	0.593	0.326876	0.593	0.186727	0.593	0.0923331	5.93	1.42638E-61	5.93	1.1326E-61	5.93	6.84319E-62	5.93	3.24895E-62
0.594	0.395301	0.594	0.325227	0.594	0.18343	0.594	0.0919209	5.94	8.87264E-62	5.94	7.04523E-62	5.94	4.25674E-62	5.94	2.02098E-62
0.595	0.394477	0.595	0.324402	0.595	0.18343	0.595	0.0919209	5.95	5.51472E-62	5.95	4.37891E-62	5.95	2.64574E-62	5.95	1.25612E-62
0.596	0.391591	0.596	0.322341	0.596	0.183017	0.596	0.0910965	5.96	3.42489E-62	5.96	2.7195E-62	5.96	1.64313E-62	5.96	7.80109E-63
0.597	0.389942	0.597	0.321929	0.597	0.181369	0.597	0.0910965	5.97	2.12532E-62	5.97	1.68758E-62	5.97	1.01964E-62	5.97	4.84096E-63
0.598	0.387881	0.598	0.319456	0.598	0.180132	0.598	0.0910965	5.98	1.31781E-62	5.98	1.04639E-62	5.98	6.32232E-63	5.98	3.00165E-63
0.599	0.386232	0.599	0.317807	0.599	0.177659	0.599	0.0910965	5.99	8.16457E-63	5.99	6.483E-63	5.99	3.91704E-63	5.99	1.8597E-63
0.6	0.384171	0.6	0.316158	0.6	0.176422	0.6	0.0906843	6	5.05438E-63	6	4.01337E-63	6	2.42489E-63	6	1.15127E-63
0.601	0.382935	0.601	0.315746	0.601	0.175185	0.601	0.0906843	--	--	--	--	--	--	--	--
0.602	0.379637	0.602	0.314097	0.602	0.174773	0.602	0.0906843	--	--	--	--	--	--	--	--
0.603	0.377988	0.603	0.312448	0.603	0.173537	0.603	0.0906843	--	--	--	--	--	--	--	--
0.604	0.375103	0.604	0.3108	0.604	0.171888	0.604	0.0906843	--	--	--	--	--	--	--	--
0.605	0.373866	0.605	0.309563	0.605	0.170239	0.605	0.0906843	--	--	--	--	--	--	--	--
0.606	0.371805	0.606	0.309563	0.606	0.170239	0.606	0.0902721	--	--	--	--	--	--	--	--
0.607	0.371393	0.607	0.308326	0.607	0.169415	0.607	0.0902721	--	--	--	--	--	--	--	--
0.608	0.370981	0.608	0.306678	0.608	0.168178	0.608	0.0902721	--	--	--	--	--	--	--	--
0.609	0.370569	0.609	0.303792	0.609	0.167354	0.609	0.0906843	--	--	--	--	--	--	--	--
0.61	0.36892	0.61	0.300907	0.61	0.166529	0.61	0.0906843	--	--	--	--	--	--	--	--
0.611	0.366859	0.611	0.299258	0.611	0.165705	0.611	0.0906843	--	--	--	--	--	--	--	--
0.612	0.363561	0.612	0.297609	0.612	0.163644	0.612	0.0898599	--	--	--	--	--	--	--	--
0.613	0.361913	0.613	0.29596	0.613	0.161583	0.613	0.0898599	--	--	--	--	--	--	--	--
0.614	0.359852	0.614	0.292663	0.614	0.160346	0.614	0.0898599	--	--	--	--	--	--	--	--
0.615	0.359439	0.615	0.291838	0.615	0.161171	0.615	0.0894477	--	--	--	--	--	--	--	--
0.616	0.356966	0.616	0.291014	0.616	0.161583	0.616	0.0898599	--	--	--	--	--	--	--	--
0.617	0.356554	0.617	0.289777	0.617	0.161583	0.617	0.0890354	--	--	--	--	--	--	--	--
0.618	0.356966	0.618	0.288129	0.618	0.160346	0.618	0.0890354	--	--	--	--	--	--	--	--
0.619	0.35573	0.619	0.28648	0.619	0.160758	0.619	0.088211	--	--	--	--	--	--	--	--
0.62	0.354081	0.62	0.283594	0.62	0.160346	0.62	0.0886232	--	--	--	--	--	--	--	--
0.621	0.35202	0.621	0.281946	0.621	0.159522	0.621	0.0886232	--	--	--	--	--	--	--	--
0.622	0.350783	0.622	0.281121	0.622	0.157873	0.622	0.0877988	--	--	--	--	--	--	--	--
0.623	0.34831	0.623	0.278648	0.623	0.156224	0.623	0.0877988	--	--	--	--	--	--	--	--
0.624	0.347898	0.624	0.276175	0.624	0.154163	0.624	0.0877988	--	--	--	--	--	--	--	--
0.625	0.346249	0.625	0.276587	0.625	0.152927	0.625	0.0869744	--	--	--	--	--	--	--	--
0.626	0.343776	0.626	0.27535	0.626	0.152927	0.626	0.0865622	--	--	--	--	--	--	--	--
0.627	0.342539	0.627	0.274114	0.627	0.152927	0.627	0.08615	--	--	--	--	--	--	--	--
0.628	0.341715	0.628	0.272053	0.628	0.150866	0.628	0.0857378	--	--	--	--	--	--	--	--
0.629	0.34089	0.629	0.269167	0.629	0.150041	0.629	0.0853256	--	--	--	--	--	--	--	--
0.63	0.338829	0.63	0.268343	0.63	0.149217	0.63	0.0849134	--	--	--	--	--	--	--	--
0.631	0.338005	0.631	0.267519	0.631	0.148392	0.631	0.0845012	--	--	--	--	--	--	--	--
0.632	0.336768	0.632	0.266282	0.632	0.147156	0.632	0.0836768	--	--	--	--	--	--	--	--
0.633	0.335532	0.633	0.26587	0.633	0.146744	0.633	0.0836768	--	--	--	--	--	--	--	--
0.634	0.333883	0.634	0.265045	0.634	0.145919	0.634	0.0836768	--	--	--	--	--	--	--	--
0.635	0.332646	0.635	0.263397	0.635	0.144683	0.635	0.0832646	--	--	--	--	--	--	--	--
0.636	0.330585	0.636	0.262572	0.636	0.143034	0.636	0.0824402	--	--	--	--	--	--	--	--
0.637	0.328524	0.637	0.260511	0.637	0.143034	0.637	0.0828524	--	--	--	--	--	--	--	--
0.638	0.326876	0.638	0.258862	0.638	0.141385	0.638	0.0824402	--	--	--	--	--	--	--	--
0.639	0.326463	0.639	0.258038	0.639	0.140561	0.639	0.0824402	--	--	--	--	--	--	--	--
0.64	0.324402	0.64	0.256389	0.64	0.139736	0.64	0.0816158	--	--	--	--	--	--	--	--
0.641	0.322754	0.641	0.25474	0.641	0.138912	0.641	0.0812036	--	--	--	--	--	--	--	--
0.642	0.322341	0.642	0.253504	0.642	0.138912	0.642	0.0807914	--	--	--	--	--	--	--	--
0.643	0.319868	0.643	0.252267	0.643	0.1385	0.643	0.0803792	--	--	--	--	--	--	--	--
0.644	0.318219	0.644	0.251031	0.644	0.136439	0.644	0.0803792	--	--	--	--	--	--	--	--
0.645	0.314509	0.645	0.249382	0.645	0.135614	0.645	0.0803792	--	--	--	--	--	--	--	--
0.646	0.313273	0.646	0.247321	0.646	0.134378	0.646	0.0803792	--	--	--	--	--	--	--	--
0.647	0.312036	0.647	0.245672	0.647	0.132729	0.647	0.0795548	--	--	--	--	--	--	--	--
0.648	0.311212	0.648	0.244847	0.648	0.131904	0.648	0.0787304	--	--	--	--	--	--	--	--
0.649	0.309151	0.649	0.242786	0.649	0.130256	0.649	0.0783182	--	--	--	--	--	--	--	--
0.65	0.30709	0.65	0.24155	0.65	0.129843	0.65	0.077906	--	--	--	--	--	--	--	--
0.651	0.303792	0.651	0.240725	0.651	0.128607	0.651	0.0770816	--	--	--	--	--	--	--	--
0.652	0.29967	0.652	0.239077	0.652	0.127782	0.652	0.075845	--	--	--	--	--	--	--	--
0.653	0.298846	0.653	0.238664	0.653	0.126546	0.653	0.0754328	--	--	--	--	--	--	--	--
0.654	0.297609	0.654	0.237016	0.654	0.125721	0.654	0.0750206	--	--	--	--	--	--	--	--
0.655	0.295136	0.655	0.235367	0.655	0.124485	0.655	0.0741962	--	--	--	--	--	--	--	--
0.656	0.293899	0.656	0.23413	0.656	0.12366	0.656	0.073784	--	--	--	--	--	--	--	--
0.657	0.291838	0.657	0.233306	0.657	0.122836	0.657	0.0729596	--	--	--	--	--	--	--	--
0.658	0.291838	0.658	0.232069	0.658	0.123248	0.658	0.0729596	--	--	--	--	--	--	--	--
0.659	0.289777	0.659	0.23042	0.659	0.121599	0.659	0.0725474	--	--	--	--	--	--	--	--
0.66	0.286068	0.66	0.228359	0.66	0.121187	0.66	0.0721352	--	--	--	--	--	--	--	--
0.661	0.283182	0.661	0.227535	0.661	0.121187	0.661	0.0713108	--	--	--	--	--	--	--	--
0.662	0.281946	0.662	0.226711	0.662	0.120775	0.662	0.0713108	--	--	--	--	--	--	--	--
0.663	0.279885	0.663	0.22465	0.663	0.120363	0.663	0.0713108	--	--	--	--	--	--	--	--
0.664	0.279472	0.664	0.223413	0.664	0.120775	0.664	0.0713108	--	--	--	--	--	--	--	--
0.665	0.278236	0.665	0.222176	0.665	0.119951	0.665	0.0713108	--	--	--	--	--	--	--	--
0.666	0.277824	0.666	0.221352	0.666	0.119538	0.666	0.0708986	--	--	--	--	--	--	--	--
0.667	0.276587	0.667	0.219703	0.667	0.118302	0.667	0.0708986	--	--	--	--	--	--	--	--
0.668	0.273289	0.668	0.218879	0.668	0.118302	0.668	0.0700742	--	--	--	--	--	--	--	--
0.669	0.272465	0.669	0.218054	0.669	0.11789	0.669	0.0700742	--	--	--	--	--	--	--	--
0.67	0.271641	0.67	0.218054	0.67	0.117477	0.67	0.069662	--	--	--	--	--	--	--	--
0.671	0.270404	0.671	0.216406	0.671	0.116653	0.671	0.0692498	--	--	--	--	--	--	--	--
0.672	0.268755	0.672	0.215581	0.672	0.116241	0.672	0.0688376	--	--	--	--	--	--	--	--
0.673	0.267519	0.673	0.215581	0.673	0.115004	0.673	0.0688376	--	--	--	--	--	--	--	--
0.674	0.265458	0.674	0.214757	0.674	0.113768	0.674	0.0688376	--	--	--	--	--	--	--	--
0.675	0.264221	0.675	0.211459	0.675	0.112119	0.675	0.0688376	--	--	--	--	--	--	--	--
0.676	0.263397	0.676	0.210223	0.676	0.111294	0.676	0.0684254	--	--	--	--	--	--	--	--
0.677	0.262984	0.677	0.209398	0.677	0.111294	0.677	0.0680132	--	--	--	--	--	--	--	--
0.678	0.26216	0.678	0.207749	0.678	0.112119	0.678	0.067601	--	--	--	--	--	--	--	--
0.679	0.260511	0.679	0.205276	0.679	0.111294	0.679	0.0671888	--	--	--	--	--	--	--	--
0.68	0.259687	0.68	0.204864	0.68	0.111707	0.68	0.0667766	--	--	--	--	--	--	--	--
0.681	0.257626	0.681	0.203627	0.681	0.111294	0.681	0.0667766	--	--	--	--	--	--	--	--
0.682	0.255977	0.682	0.201979	0.682	0.111294	0.682	0.0667766	--	--	--	--	--	--	--	--
0.683	0.255565	0.683	0.200742	0.683	0.111294	0.683	0.0663644	--	--	--	--	--	--	--	--
0.684	0.253092	0.684	0.200742	0.684	0.110058	0.684	0.0659522	--	--	--	--	--	--	--	--
0.685	0.251855	0.685	0.199918	0.685	0.110058	0.685	0.0659522	--	--	--	--	--	--	--	--
0.686	0.250618	0.686	0.197857	0.686	0.110058	0.686	0.0659522	--	--	--	--	--	--	--	--
0.687	0.249382	0.687	0.197032	0.687	0.109233	0.687	0.06554	--	--	--	--	--	--	--	--
0.688	0.248145	0.688	0.195383	0.688	0.109233	0.688	0.0651278	--	--	--	--	--	--	--	--
0.689	0.247321	0.689	0.194147	0.689	0.108409	0.689	0.0647156	--	--	--	--	--	--	--	--
0.69	0.244023	0.69	0.193322	0.69	0.107997	0.69	0.063479	--	--	--	--	--	--	--	--
0.691	0.242374	0.691	0.192086	0.691	0.107172	0.691	0.0626546	--	--	--	--	--	--	--	--
0.692	0.239489	0.692	0.191674	0.692	0.105523	0.692	0.0622424	--	--	--	--	--	--	--	--
0.693	0.239489	0.693	0.191674	0.693	0.105111	0.693	0.0618302	--	--	--	--	--	--	--	--
0.694	0.23784	0.694	0.191261	0.694	0.104287	0.694	0.061418	--	--	--	--	--	--	--	--
0.695	0.236603	0.695	0.190437	0.695	0.103875	0.695	0.061418	--	--	--	--	--	--	--	--
0.696	0.233306	0.696	0.190437	0.696	0.102226	0.696	0.061418	--	--	--	--	--	--	--	--
0.697	0.231657	0.697	0.1892	0.697	0.101401	0.697	0.0618302	--	--	--	--	--	--	--	--
0.698	0.228772	0.698	0.187552	0.698	0.100577	0.698	0.061418	--	--	--	--	--	--	--	--
0.699	0.226298	0.699	0.185491	0.699	0.100165	0.699	0.0610058	--	--	--	--	--	--	--	--
0.7	0.22465	0.7	0.185078	0.7	0.100165	0.7	0.0610058	--	--	--	--	--	--	--	--
0.701	0.223825	0.701	0.18343	0.701	0.0997527	0.701	0.0601814	--	--	--	--	--	--	--	--
0.702	0.222176	0.702	0.181369	0.702	0.0989283	0.702	0.059357	--	--	--	--	--	--	--	--
0.703	0.219291	0.703	0.180956	0.703	0.0985161	0.703	0.0589448	--	--	--	--	--	--	--	--
0.704	0.217642	0.704	0.180132	0.704	0.0981039	0.704	0.0589448	--	--	--	--	--	--	--	--
0.705	0.217642	0.705	0.179308	0.705	0.0964551	0.705	0.0577082	--	--	--	--	--	--	--	--
0.706	0.216406	0.706	0.178071	0.706	0.0956307	0.706	0.057296	--	--	--	--	--	--	--	--
0.707	0.215581	0.707	0.177659	0.707	0.0935697	0.707	0.057296	--	--	--	--	--	--	--	--
0.708	0.212696	0.708	0.176834	0.708	0.0931575	0.708	0.0568838	--	--	--	--	--	--	--	--
0.709	0.210635	0.709	0.17601	0.709	0.0927453	0.709	0.0568838	--	--	--	--	--	--	--	--
0.71	0.208162	0.71	0.173537	0.71	0.0923331	0.71	0.0564716	--	--	--	--	--	--	--	--
0.711	0.207337	0.711	0.1723	0.711	0.0923331	0.711	0.0564716	--	--	--	--	--	--	--	--
0.712	0.205688	0.712	0.171476	0.712	0.0923331	0.712	0.0560594	--	--	--	--	--	--	--	--
0.713	0.204452	0.713	0.170239	0.713	0.0919209	0.713	0.0560594	--	--	--	--	--	--	--	--
0.714	0.203215	0.714	0.169415	0.714	0.0919209	0.714	0.0556472	--	--	--	--	--	--	--	--
0.715	0.202391	0.715	0.167766	0.715	0.0919209	0.715	0.0548228	--	--	--	--	--	--	--	--
0.716	0.201979	0.716	0.166529	0.716	0.0910965	0.716	0.0539984	--	--	--	--	--	--	--	--
0.717	0.201154	0.717	0.165705	0.717	0.0910965	0.717	0.0535862	--	--	--	--	--	--	--	--
0.718	0.198681	0.718	0.166117	0.718	0.0906843	0.718	0.0539984	--	--	--	--	--	--	--	--
0.719	0.198269	0.719	0.165293	0.719	0.0898599	0.719	0.0539984	--	--	--	--	--	--	--	--
0.72	0.197032	0.72	0.164468	0.72	0.0894477	0.72	0.0535862	--	--	--	--	--	--	--	--
0.721	0.197032	0.721	0.162819	0.721	0.0894477	0.721	0.0531739	--	--	--	--	--	--	--	--
0.722	0.194147	0.722	0.160758	0.722	0.0890354	0.722	0.0523495	--	--	--	--	--	--	--	--
0.723	0.193322	0.723	0.158697	0.723	0.088211	0.723	0.0515251	--	--	--	--	--	--	--	--
0.724	0.19291	0.724	0.157873	0.724	0.0877988	0.724	0.0511129	--	--	--	--	--	--	--	--
0.725	0.193322	0.725	0.156636	0.725	0.0877988	0.725	0.0507007	--	--	--	--	--	--	--	--
0.726	0.190437	0.726	0.157461	0.726	0.0869744	0.726	0.0502885	--	--	--	--	--	--	--	--
0.727	0.187964	0.727	0.156224	0.727	0.0869744	0.727	0.0502885	--	--	--	--	--	--	--	--
0.728	0.186727	0.728	0.1554	0.728	0.0865622	0.728	0.0490519	--	--	--	--	--	--	--	--
0.729	0.185078	0.729	0.154575	0.729	0.0865622	0.729	0.0482275	--	--	--	--	--	--	--	--
0.73	0.184666	0.73	0.153751	0.73	0.08615	0.73	0.0478153	--	--	--	--	--	--	--	--
0.731	0.184254	0.731	0.153339	0.731	0.0857378	0.731	0.0478153	--	--	--	--	--	--	--	--
0.732	0.182605	0.732	0.152102	0.732	0.0857378	0.732	0.0474031	--	--	--	--	--	--	--	--
0.733	0.181781	0.733	0.150453	0.733	0.0853256	0.733	0.0469909	--	--	--	--	--	--	--	--
0.734	0.17972	0.734	0.148805	0.734	0.0845012	0.734	0.0469909	--	--	--	--	--	--	--	--
0.735	0.178483	0.735	0.148805	0.735	0.0845012	0.735	0.0474031	--	--	--	--	--	--	--	--
0.736	0.177659	0.736	0.148392	0.736	0.0849134	0.736	0.0474031	--	--	--	--	--	--	--	--
0.737	0.177659	0.737	0.147156	0.737	0.0853256	0.737	0.0469909	--	--	--	--	--	--	--	--
0.738	0.177246	0.738	0.145507	0.738	0.0853256	0.738	0.0469909	--	--	--	--	--	--	--	--
0.739	0.175598	0.739	0.144683	0.739	0.0853256	0.739	0.0465787	--	--	--	--	--	--	--	--
0.74	0.174361	0.74	0.14427	0.74	0.0845012	0.74	0.0465787	--	--	--	--	--	--	--	--
0.741	0.173949	0.741	0.143858	0.741	0.0836768	0.741	0.0465787	--	--	--	--	--	--	--	--
0.742	0.172712	0.742	0.142622	0.742	0.0832646	0.742	0.0465787	--	--	--	--	--	--	--	--
0.743	0.169415	0.743	0.141797	0.743	0.0832646	0.743	0.0465787	--	--	--	--	--	--	--	--
0.744	0.167766	0.744	0.141385	0.744	0.0824402	0.744	0.0457543	--	--	--	--	--	--	--	--
0.745	0.166941	0.745	0.140148	0.745	0.0816158	0.745	0.0453421	--	--	--	--	--	--	--	--
0.746	0.166941	0.746	0.139736	0.746	0.0812036	0.746	0.0449299	--	--	--	--	--	--	--	--
0.747	0.166529	0.747	0.1385	0.747	0.079967	0.747	0.0449299	--	--	--	--	--	--	--	--
0.748	0.165705	0.748	0.138087	0.748	0.0791426	0.748	0.0445177	--	--	--	--	--	--	--	--
0.749	0.165293	0.749	0.137675	0.749	0.0787304	0.749	0.0445177	--	--	--	--	--	--	--	--
0.75	0.165293	0.75	0.136439	0.75	0.0787304	0.75	0.0449299	--	--	--	--	--	--	--	--
0.751	0.164468	0.751	0.135202	0.751	0.0783182	0.751	0.0441055	--	--	--	--	--	--	--	--
0.752	0.163232	0.752	0.13479	0.752	0.077906	0.752	0.0436933	--	--	--	--	--	--	--	--
0.753	0.161995	0.753	0.132729	0.753	0.077906	0.753	0.0420445	--	--	--	--	--	--	--	--
0.754	0.161171	0.754	0.132729	0.754	0.0770816	0.754	0.0420445	--	--	--	--	--	--	--	--
0.755	0.161171	0.755	0.130668	0.755	0.0770816	0.755	0.0416323	--	--	--	--	--	--	--	--
0.756	0.159934	0.756	0.128607	0.756	0.075845	0.756	0.0416323	--	--	--	--	--	--	--	--
0.757	0.15911	0.757	0.128195	0.757	0.0754328	0.757	0.0416323	--	--	--	--	--	--	--	--
0.758	0.157873	0.758	0.129019	0.758	0.0750206	0.758	0.0412201	--	--	--	--	--	--	--	--
0.759	0.157461	0.759	0.129431	0.759	0.0750206	0.759	0.0408079	--	--	--	--	--	--	--	--
0.76	0.156636	0.76	0.128195	0.76	0.0741962	0.76	0.0408079	--	--	--	--	--	--	--	--
0.761	0.154988	0.761	0.127782	0.761	0.073784	0.761	0.0399835	--	--	--	--	--	--	--	--
0.762	0.153339	0.762	0.126958	0.762	0.0733718	0.762	0.0399835	--	--	--	--	--	--	--	--
0.763	0.15169	0.763	0.126134	0.763	0.0729596	0.763	0.0403957	--	--	--	--	--	--	--	--
0.764	0.150453	0.764	0.125309	0.764	0.0725474	0.764	0.0399835	--	--	--	--	--	--	--	--
0.765	0.149629	0.765	0.12366	0.765	0.0725474	0.765	0.0399835	--	--	--	--	--	--	--	--
0.766	0.147568	0.766	0.123248	0.766	0.0713108	0.766	0.0399835	--	--	--	--	--	--	--	--
0.767	0.146331	0.767	0.122012	0.767	0.0704864	0.767	0.0399835	--	--	--	--	--	--	--	--
0.768	0.145507	0.768	0.121187	0.768	0.0704864	0.768	0.0391591	--	--	--	--	--	--	--	--
0.769	0.14427	0.769	0.121187	0.769	0.0692498	0.769	0.0387469	--	--	--	--	--	--	--	--
0.77	0.143858	0.77	0.121599	0.77	0.0692498	0.77	0.0387469	--	--	--	--	--	--	--	--
0.771	0.143858	0.771	0.120775	0.771	0.067601	0.771	0.0379225	--	--	--	--	--	--	--	--
0.772	0.143446	0.772	0.119126	0.772	0.0680132	0.772	0.0379225	--	--	--	--	--	--	--	--
0.773	0.142622	0.773	0.117065	0.773	0.0671888	0.773	0.0379225	--	--	--	--	--	--	--	--
0.774	0.142209	0.774	0.116241	0.774	0.0671888	0.774	0.0379225	--	--	--	--	--	--	--	--
0.775	0.141385	0.775	0.115829	0.775	0.0671888	0.775	0.0366859	--	--	--	--	--	--	--	--
0.776	0.140973	0.776	0.115829	0.776	0.0667766	0.776	0.0366859	--	--	--	--	--	--	--	--
0.777	0.139736	0.777	0.115416	0.777	0.0663644	0.777	0.0362737	--	--	--	--	--	--	--	--
0.778	0.1385	0.778	0.114592	0.778	0.0659522	0.778	0.0362737	--	--	--	--	--	--	--	--
0.779	0.138912	0.779	0.115829	0.779	0.06554	0.779	0.0362737	--	--	--	--	--	--	--	--
0.78	0.137263	0.78	0.113768	0.78	0.06554	0.78	0.0362737	--	--	--	--	--	--	--	--
0.781	0.136851	0.781	0.113768	0.781	0.0663644	0.781	0.0362737	--	--	--	--	--	--	--	--
0.782	0.135614	0.782	0.113768	0.782	0.06554	0.782	0.0362737	--	--	--	--	--	--	--	--
0.783	0.135202	0.783	0.113768	0.783	0.06554	0.783	0.0362737	--	--	--	--	--	--	--	--
0.784	0.13479	0.784	0.111707	0.784	0.0647156	0.784	0.0362737	--	--	--	--	--	--	--	--
0.785	0.13479	0.785	0.110882	0.785	0.0638912	0.785	0.0362737	--	--	--	--	--	--	--	--
0.786	0.133141	0.786	0.109646	0.786	0.0638912	0.786	0.0366859	--	--	--	--	--	--	--	--
0.787	0.131904	0.787	0.108821	0.787	0.0638912	0.787	0.0366859	--	--	--	--	--	--	--	--
0.788	0.131492	0.788	0.107997	0.788	0.0638912	0.788	0.0366859	--	--	--	--	--	--	--	--
0.789	0.131492	0.789	0.107997	0.789	0.0630668	0.789	0.0370981	--	--	--	--	--	--	--	--
0.79	0.131492	0.79	0.107997	0.79	0.0630668	0.79	0.0370981	--	--	--	--	--	--	--	--
0.791	0.131492	0.791	0.107172	0.791	0.0622424	0.791	0.0366859	--	--	--	--	--	--	--	--
0.792	0.131904	0.792	0.105936	0.792	0.061418	0.792	0.0366859	--	--	--	--	--	--	--	--
0.793	0.131904	0.793	0.105523	0.793	0.0610058	0.793	0.0366859	--	--	--	--	--	--	--	--
0.794	0.131492	0.794	0.105111	0.794	0.0610058	0.794	0.0366859	--	--	--	--	--	--	--	--
0.795	0.13108	0.795	0.104287	0.795	0.0605936	0.795	0.0366859	--	--	--	--	--	--	--	--
0.796	0.130668	0.796	0.103462	0.796	0.0597692	0.796	0.0366859	--	--	--	--	--	--	--	--
0.797	0.130256	0.797	0.10305	0.797	0.0597692	0.797	0.0362737	--	--	--	--	--	--	--	--
0.798	0.129431	0.798	0.102226	0.798	0.0589448	0.798	0.0362737	--	--	--	--	--	--	--	--
0.799	0.12737	0.799	0.100989	0.799	0.0589448	0.799	0.0362737	--	--	--	--	--	--	--	--
0.8	0.12737	0.8	0.0997527	0.8	0.0581204	0.8	0.0358615	--	--	--	--	--	--	--	--
0.801	0.126134	0.801	0.0989283	0.801	0.0581204	0.801	0.0358615	--	--	--	--	--	--	--	--
0.802	0.125721	0.802	0.0985161	0.802	0.0577082	0.802	0.0366859	--	--	--	--	--	--	--	--
0.803	0.125721	0.803	0.0964551	0.803	0.0568838	0.803	0.0366859	--	--	--	--	--	--	--	--
0.804	0.124897	0.804	0.0964551	0.804	0.0564716	0.804	0.0366859	--	--	--	--	--	--	--	--
0.805	0.124485	0.805	0.0956307	0.805	0.0564716	0.805	0.0362737	--	--	--	--	--	--	--	--
0.806	0.124073	0.806	0.0952185	0.806	0.0560594	0.806	0.0362737	--	--	--	--	--	--	--	--
0.807	0.124073	0.807	0.0943941	0.807	0.0560594	0.807	0.0362737	--	--	--	--	--	--	--	--
0.808	0.124073	0.808	0.0939819	0.808	0.0548228	0.808	0.0362737	--	--	--	--	--	--	--	--
0.809	0.123248	0.809	0.0935697	0.809	0.0544106	0.809	0.0362737	--	--	--	--	--	--	--	--
0.81	0.122424	0.81	0.0923331	0.81	0.0544106	0.81	0.0358615	--	--	--	--	--	--	--	--
0.811	0.121187	0.811	0.0927453	0.811	0.0539984	0.811	0.0354493	--	--	--	--	--	--	--	--
0.812	0.120363	0.812	0.0923331	0.812	0.0539984	0.812	0.0354493	--	--	--	--	--	--	--	--
0.813	0.119951	0.813	0.0915087	0.813	0.0535862	0.813	0.0354493	--	--	--	--	--	--	--	--
0.814	0.119951	0.814	0.0915087	0.814	0.0527617	0.814	0.0358615	--	--	--	--	--	--	--	--
0.815	0.119538	0.815	0.0898599	0.815	0.0527617	0.815	0.0354493	--	--	--	--	--	--	--	--
0.816	0.119126	0.816	0.0886232	0.816	0.0523495	0.816	0.0354493	--	--	--	--	--	--	--	--
0.817	0.118714	0.817	0.0877988	0.817	0.0527617	0.817	0.0354493	--	--	--	--	--	--	--	--
0.818	0.117477	0.818	0.08615	0.818	0.0527617	0.818	0.0350371	--	--	--	--	--	--	--	--
0.819	0.116653	0.819	0.0853256	0.819	0.0519373	0.819	0.0342127	--	--	--	--	--	--	--	--
0.82	0.115004	0.82	0.0845012	0.82	0.0511129	0.82	0.0342127	--	--	--	--	--	--	--	--
0.821	0.114592	0.821	0.0849134	0.821	0.0502885	0.821	0.0342127	--	--	--	--	--	--	--	--
0.822	0.11418	0.822	0.0832646	0.822	0.0502885	0.822	0.0342127	--	--	--	--	--	--	--	--
0.823	0.113355	0.823	0.0828524	0.823	0.0498763	0.823	0.0342127	--	--	--	--	--	--	--	--
0.824	0.112531	0.824	0.0824402	0.824	0.0494641	0.824	0.0333883	--	--	--	--	--	--	--	--
0.825	0.111707	0.825	0.0816158	0.825	0.0494641	0.825	0.0333883	--	--	--	--	--	--	--	--
0.826	0.110882	0.826	0.0812036	0.826	0.0494641	0.826	0.0333883	--	--	--	--	--	--	--	--
0.827	0.109646	0.827	0.0807914	0.827	0.0494641	0.827	0.0333883	--	--	--	--	--	--	--	--
0.828	0.108821	0.828	0.0795548	0.828	0.0494641	0.828	0.0329761	--	--	--	--	--	--	--	--
0.829	0.107585	0.829	0.0774938	0.829	0.0490519	0.829	0.0329761	--	--	--	--	--	--	--	--
0.83	0.107172	0.83	0.0766694	0.83	0.0486397	0.83	0.0325639	--	--	--	--	--	--	--	--
0.831	0.10676	0.831	0.075845	0.831	0.0486397	0.831	0.0317395	--	--	--	--	--	--	--	--
0.832	0.106348	0.832	0.075845	0.832	0.0482275	0.832	0.0317395	--	--	--	--	--	--	--	--
0.833	0.105523	0.833	0.0754328	0.833	0.0478153	0.833	0.0317395	--	--	--	--	--	--	--	--
0.834	0.104287	0.834	0.0754328	0.834	0.0461665	0.834	0.0317395	--	--	--	--	--	--	--	--
0.835	0.103875	0.835	0.075845	0.835	0.0453421	0.835	0.0317395	--	--	--	--	--	--	--	--
0.836	0.103462	0.836	0.0746084	0.836	0.0449299	0.836	0.0313273	--	--	--	--	--	--	--	--
0.837	0.102638	0.837	0.0746084	0.837	0.0449299	0.837	0.0309151	--	--	--	--	--	--	--	--
0.838	0.101814	0.838	0.0746084	0.838	0.0441055	0.838	0.0305029	--	--	--	--	--	--	--	--
0.839	0.100989	0.839	0.0729596	0.839	0.0441055	0.839	0.0305029	--	--	--	--	--	--	--	--
0.84	0.100165	0.84	0.0729596	0.84	0.0441055	0.84	0.0305029	--	--	--	--	--	--	--	--
0.841	0.0997527	0.841	0.0721352	0.841	0.0441055	0.841	0.0305029	--	--	--	--	--	--	--	--
0.842	0.0993405	0.842	0.071723	0.842	0.0441055	0.842	0.0305029	--	--	--	--	--	--	--	--
0.843	0.0993405	0.843	0.0708986	0.843	0.0432811	0.843	0.0300907	--	--	--	--	--	--	--	--
0.844	0.0985161	0.844	0.0708986	0.844	0.0428689	0.844	0.0300907	--	--	--	--	--	--	--	--
0.845	0.0976917	0.845	0.0700742	0.845	0.0424567	0.845	0.0292663	--	--	--	--	--	--	--	--
0.846	0.0964551	0.846	0.0700742	0.846	0.0424567	0.846	0.0288541	--	--	--	--	--	--	--	--
0.847	0.0956307	0.847	0.069662	0.847	0.0420445	0.847	0.0284419	--	--	--	--	--	--	--	--
0.848	0.0943941	0.848	0.0684254	0.848	0.0416323	0.848	0.0280297	--	--	--	--	--	--	--	--
0.849	0.0943941	0.849	0.0680132	0.849	0.0412201	0.849	0.0280297	--	--	--	--	--	--	--	--
0.85	0.0939819	0.85	0.0671888	0.85	0.0408079	0.85	0.0280297	--	--	--	--	--	--	--	--
0.851	0.0935697	0.851	0.0671888	0.851	0.0399835	0.851	0.0280297	--	--	--	--	--	--	--	--
0.852	0.0935697	0.852	0.0659522	0.852	0.0399835	0.852	0.0272053	--	--	--	--	--	--	--	--
0.853	0.0939819	0.853	0.0643034	0.853	0.0395713	0.853	0.0272053	--	--	--	--	--	--	--	--
0.854	0.0923331	0.854	0.063479	0.854	0.0387469	0.854	0.0267931	--	--	--	--	--	--	--	--
0.855	0.0915087	0.855	0.063479	0.855	0.0383347	0.855	0.0267931	--	--	--	--	--	--	--	--
0.856	0.0910965	0.856	0.063479	0.856	0.0375103	0.856	0.0255565	--	--	--	--	--	--	--	--
0.857	0.0890354	0.857	0.063479	0.857	0.0375103	0.857	0.0255565	--	--	--	--	--	--	--	--
0.858	0.0877988	0.858	0.0630668	0.858	0.0375103	0.858	0.0255565	--	--	--	--	--	--	--	--
0.859	0.0865622	0.859	0.0630668	0.859	0.0366859	0.859	0.0247321	--	--	--	--	--	--	--	--
0.86	0.08615	0.86	0.0630668	0.86	0.0366859	0.86	0.0247321	--	--	--	--	--	--	--	--
0.861	0.08615	0.861	0.0618302	0.861	0.0362737	0.861	0.0247321	--	--	--	--	--	--	--	--
0.862	0.0857378	0.862	0.0610058	0.862	0.0362737	0.862	0.0247321	--	--	--	--	--	--	--	--
0.863	0.0849134	0.863	0.0605936	0.863	0.0358615	0.863	0.0247321	--	--	--	--	--	--	--	--
0.864	0.0845012	0.864	0.0597692	0.864	0.0354493	0.864	0.0247321	--	--	--	--	--	--	--	--
0.865	0.084089	0.865	0.0589448	0.865	0.0350371	0.865	0.0239077	--	--	--	--	--	--	--	--
0.866	0.0832646	0.866	0.059357	0.866	0.0346249	0.866	0.0230833	--	--	--	--	--	--	--	--
0.867	0.0828524	0.867	0.0589448	0.867	0.0346249	0.867	0.0226711	--	--	--	--	--	--	--	--
0.868	0.0824402	0.868	0.0585326	0.868	0.0346249	0.868	0.0226711	--	--	--	--	--	--	--	--
0.869	0.082028	0.869	0.0577082	0.869	0.0342127	0.869	0.0226711	--	--	--	--	--	--	--	--
0.87	0.0816158	0.87	0.057296	0.87	0.0342127	0.87	0.0226711	--	--	--	--	--	--	--	--
0.871	0.0816158	0.871	0.057296	0.871	0.0346249	0.871	0.0226711	--	--	--	--	--	--	--	--
0.872	0.0812036	0.872	0.0568838	0.872	0.0346249	0.872	0.0226711	--	--	--	--	--	--	--	--
0.873	0.0791426	0.873	0.0556472	0.873	0.0346249	0.873	0.0222589	--	--	--	--	--	--	--	--
0.874	0.0787304	0.874	0.055235	0.874	0.0346249	0.874	0.0218467	--	--	--	--	--	--	--	--
0.875	0.0770816	0.875	0.0544106	0.875	0.0342127	0.875	0.0218467	--	--	--	--	--	--	--	--
0.876	0.0766694	0.876	0.0539984	0.876	0.0342127	0.876	0.0218467	--	--	--	--	--	--	--	--
0.877	0.075845	0.877	0.0531739	0.877	0.0338005	0.877	0.0210223	--	--	--	--	--	--	--	--
0.878	0.0746084	0.878	0.0535862	0.878	0.0333883	0.878	0.0201979	--	--	--	--	--	--	--	--
0.879	0.0746084	0.879	0.0531739	0.879	0.0333883	0.879	0.0201979	--	--	--	--	--	--	--	--
0.88	0.0746084	0.88	0.0531739	0.88	0.0333883	0.88	0.0201979	--	--	--	--	--	--	--	--
0.881	0.0733718	0.881	0.0515251	0.881	0.0338005	0.881	0.0197857	--	--	--	--	--	--	--	--
0.882	0.0733718	0.882	0.0511129	0.882	0.0338005	0.882	0.0197857	--	--	--	--	--	--	--	--
0.883	0.0733718	0.883	0.0511129	0.883	0.0333883	0.883	0.0193735	--	--	--	--	--	--	--	--
0.884	0.0729596	0.884	0.0502885	0.884	0.0333883	0.884	0.0193735	--	--	--	--	--	--	--	--
0.885	0.0725474	0.885	0.0498763	0.885	0.0329761	0.885	0.0193735	--	--	--	--	--	--	--	--
0.886	0.0708986	0.886	0.0502885	0.886	0.0325639	0.886	0.0193735	--	--	--	--	--	--	--	--
0.887	0.0700742	0.887	0.0498763	0.887	0.0325639	0.887	0.0193735	--	--	--	--	--	--	--	--
0.888	0.069662	0.888	0.0502885	0.888	0.0329761	0.888	0.0189613	--	--	--	--	--	--	--	--
0.889	0.0688376	0.889	0.0494641	0.889	0.0325639	0.889	0.0189613	--	--	--	--	--	--	--	--
0.89	0.067601	0.89	0.0490519	0.89	0.0325639	0.89	0.0185491	--	--	--	--	--	--	--	--
0.891	0.0671888	0.891	0.0486397	0.891	0.0321517	0.891	0.0185491	--	--	--	--	--	--	--	--
0.892	0.0671888	0.892	0.0482275	0.892	0.0321517	0.892	0.0189613	--	--	--	--	--	--	--	--
0.893	0.0667766	0.893	0.0478153	0.893	0.0321517	0.893	0.0189613	--	--	--	--	--	--	--	--
0.894	0.0663644	0.894	0.0478153	0.894	0.0317395	0.894	0.0185491	--	--	--	--	--	--	--	--
0.895	0.0659522	0.895	0.0478153	0.895	0.0313273	0.895	0.0185491	--	--	--	--	--	--	--	--
0.896	0.0651278	0.896	0.0465787	0.896	0.0313273	0.896	0.0185491	--	--	--	--	--	--	--	--
0.897	0.0643034	0.897	0.0465787	0.897	0.0313273	0.897	0.0185491	--	--	--	--	--	--	--	--
0.898	0.0647156	0.898	0.0465787	0.898	0.0309151	0.898	0.0185491	--	--	--	--	--	--	--	--
0.899	0.0643034	0.899	0.0457543	0.899	0.0300907	0.899	0.0181369	--	--	--	--	--	--	--	--
0.9	0.0638912	0.9	0.0449299	0.9	0.0296785	0.9	0.0177246	--	--	--	--	--	--	--	--
0.901	0.063479	0.901	0.0449299	0.901	0.0296785	0.901	0.0177246	--	--	--	--	--	--	--	--
0.902	0.0626546	0.902	0.0445177	0.902	0.0296785	0.902	0.0177246	--	--	--	--	--	--	--	--
0.903	0.0626546	0.903	0.0441055	0.903	0.0288541	0.903	0.0177246	--	--	--	--	--	--	--	--
0.904	0.0626546	0.904	0.0436933	0.904	0.0288541	0.904	0.0181369	--	--	--	--	--	--	--	--
0.905	0.0630668	0.905	0.0432811	0.905	0.0288541	0.905	0.0177246	--	--	--	--	--	--	--	--
0.906	0.0626546	0.906	0.0432811	0.906	0.0288541	0.906	0.0177246	--	--	--	--	--	--	--	--
0.907	0.0618302	0.907	0.0432811	0.907	0.0288541	0.907	0.0177246	--	--	--	--	--	--	--	--
0.908	0.0610058	0.908	0.0424567	0.908	0.0280297	0.908	0.0177246	--	--	--	--	--	--	--	--
0.909	0.0610058	0.909	0.0424567	0.909	0.0280297	0.909	0.0177246	--	--	--	--	--	--	--	--
0.91	0.0610058	0.91	0.0420445	0.91	0.0284419	0.91	0.0177246	--	--	--	--	--	--	--	--
0.911	0.0610058	0.911	0.0420445	0.911	0.0284419	0.911	0.0177246	--	--	--	--	--	--	--	--
0.912	0.0605936	0.912	0.0420445	0.912	0.0280297	0.912	0.0173124	--	--	--	--	--	--	--	--
0.913	0.0605936	0.913	0.0412201	0.913	0.0280297	0.913	0.0169002	--	--	--	--	--	--	--	--
0.914	0.0597692	0.914	0.0412201	0.914	0.0280297	0.914	0.0169002	--	--	--	--	--	--	--	--
0.915	0.0597692	0.915	0.0408079	0.915	0.0276175	0.915	0.0169002	--	--	--	--	--	--	--	--
0.916	0.0597692	0.916	0.0395713	0.916	0.0276175	0.916	0.0169002	--	--	--	--	--	--	--	--
0.917	0.0589448	0.917	0.0395713	0.917	0.0276175	0.917	0.0169002	--	--	--	--	--	--	--	--
0.918	0.0577082	0.918	0.0383347	0.918	0.0272053	0.918	0.016488	--	--	--	--	--	--	--	--
0.919	0.0581204	0.919	0.0375103	0.919	0.0272053	0.919	0.016488	--	--	--	--	--	--	--	--
0.92	0.0577082	0.92	0.0375103	0.92	0.0272053	0.92	0.016488	--	--	--	--	--	--	--	--
0.921	0.0577082	0.921	0.0366859	0.921	0.0263809	0.921	0.016488	--	--	--	--	--	--	--	--
0.922	0.057296	0.922	0.0358615	0.922	0.0263809	0.922	0.016488	--	--	--	--	--	--	--	--
0.923	0.057296	0.923	0.0354493	0.923	0.0259687	0.923	0.016488	--	--	--	--	--	--	--	--
0.924	0.057296	0.924	0.0350371	0.924	0.0259687	0.924	0.016488	--	--	--	--	--	--	--	--
0.925	0.0568838	0.925	0.0350371	0.925	0.0259687	0.925	0.016488	--	--	--	--	--	--	--	--
0.926	0.0568838	0.926	0.0346249	0.926	0.0251443	0.926	0.016488	--	--	--	--	--	--	--	--
0.927	0.0556472	0.927	0.0333883	0.927	0.0251443	0.927	0.016488	--	--	--	--	--	--	--	--
0.928	0.0548228	0.928	0.0329761	0.928	0.0251443	0.928	0.016488	--	--	--	--	--	--	--	--
0.929	0.0544106	0.929	0.0329761	0.929	0.0247321	0.929	0.0160758	--	--	--	--	--	--	--	--
0.93	0.0544106	0.93	0.0325639	0.93	0.0247321	0.93	0.0160758	--	--	--	--	--	--	--	--
0.931	0.0535862	0.931	0.0317395	0.931	0.0247321	0.931	0.0160758	--	--	--	--	--	--	--	--
0.932	0.0527617	0.932	0.0317395	0.932	0.0243199	0.932	0.0156636	--	--	--	--	--	--	--	--
0.933	0.0527617	0.933	0.0321517	0.933	0.0239077	0.933	0.0156636	--	--	--	--	--	--	--	--
0.934	0.0519373	0.934	0.0317395	0.934	0.0230833	0.934	0.0152514	--	--	--	--	--	--	--	--
0.935	0.0519373	0.935	0.0309151	0.935	0.0226711	0.935	0.0152514	--	--	--	--	--	--	--	--
0.936	0.0511129	0.936	0.0309151	0.936	0.0218467	0.936	0.0152514	--	--	--	--	--	--	--	--
0.937	0.0502885	0.937	0.0309151	0.937	0.0214345	0.937	0.0152514	--	--	--	--	--	--	--	--
0.938	0.0502885	0.938	0.0305029	0.938	0.0210223	0.938	0.0152514	--	--	--	--	--	--	--	--
0.939	0.0494641	0.939	0.0305029	0.939	0.0210223	0.939	0.0152514	--	--	--	--	--	--	--	--
0.94	0.0494641	0.94	0.0305029	0.94	0.0210223	0.94	0.0152514	--	--	--	--	--	--	--	--
0.941	0.0494641	0.941	0.0296785	0.941	0.0201979	0.941	0.0152514	--	--	--	--	--	--	--	--
0.942	0.0490519	0.942	0.0288541	0.942	0.0197857	0.942	0.0152514	--	--	--	--	--	--	--	--
0.943	0.0490519	0.943	0.0288541	0.943	0.0193735	0.943	0.0152514	--	--	--	--	--	--	--	--
0.944	0.0486397	0.944	0.0284419	0.944	0.0189613	0.944	0.0152514	--	--	--	--	--	--	--	--
0.945	0.0486397	0.945	0.0284419	0.945	0.0185491	0.945	0.014427	--	--	--	--	--	--	--	--
0.946	0.0482275	0.946	0.0280297	0.946	0.0185491	0.946	0.014427	--	--	--	--	--	--	--	--
0.947	0.0478153	0.947	0.0280297	0.947	0.0177246	0.947	0.0140148	--	--	--	--	--	--	--	--
0.948	0.0478153	0.948	0.0280297	0.948	0.0177246	0.948	0.0140148	--	--	--	--	--	--	--	--
0.949	0.0469909	0.949	0.0267931	0.949	0.0177246	0.949	0.0136026	--	--	--	--	--	--	--	--
0.95	0.0457543	0.95	0.0263809	0.95	0.0173124	0.95	0.0136026	--	--	--	--	--	--	--	--
0.951	0.0457543	0.951	0.0259687	0.951	0.016488	0.951	0.0136026	--	--	--	--	--	--	--	--
0.952	0.0449299	0.952	0.0259687	0.952	0.016488	0.952	0.0136026	--	--	--	--	--	--	--	--
0.953	0.0449299	0.953	0.0259687	0.953	0.0156636	0.953	0.0136026	--	--	--	--	--	--	--	--
0.954	0.0445177	0.954	0.0251443	0.954	0.0156636	0.954	0.0136026	--	--	--	--	--	--	--	--
0.955	0.0436933	0.955	0.0243199	0.955	0.0152514	0.955	0.0136026	--	--	--	--	--	--	--	--
0.956	0.0436933	0.956	0.0243199	0.956	0.0152514	0.956	0.0131904	--	--	--	--	--	--	--	--
0.957	0.0432811	0.957	0.0243199	0.957	0.0152514	0.957	0.0131904	--	--	--	--	--	--	--	--
0.958	0.0424567	0.958	0.0243199	0.958	0.0152514	0.958	0.0131904	--	--	--	--	--	--	--	--
0.959	0.0420445	0.959	0.0243199	0.959	0.0152514	0.959	0.0131904	--	--	--	--	--	--	--	--
0.96	0.0420445	0.96	0.0234955	0.96	0.0152514	0.96	0.0131904	--	--	--	--	--	--	--	--
0.961	0.0420445	0.961	0.0239077	0.961	0.0152514	0.961	0.0127782	--	--	--	--	--	--	--	--
0.962	0.0416323	0.962	0.0230833	0.962	0.0152514	0.962	0.0127782	--	--	--	--	--	--	--	--
0.963	0.0412201	0.963	0.0230833	0.963	0.0148392	0.963	0.0127782	--	--	--	--	--	--	--	--
0.964	0.0412201	0.964	0.0226711	0.964	0.0148392	0.964	0.012366	--	--	--	--	--	--	--	--
0.965	0.0412201	0.965	0.0230833	0.965	0.0148392	0.965	0.012366	--	--	--	--	--	--	--	--
0.966	0.0408079	0.966	0.0230833	0.966	0.014427	0.966	0.012366	--	--	--	--	--	--	--	--
0.967	0.0399835	0.967	0.0230833	0.967	0.014427	0.967	0.012366	--	--	--	--	--	--	--	--
0.968	0.0395713	0.968	0.0222589	0.968	0.014427	0.968	0.0119538	--	--	--	--	--	--	--	--
0.969	0.0391591	0.969	0.0218467	0.969	0.014427	0.969	0.0119538	--	--	--	--	--	--	--	--
0.97	0.0387469	0.97	0.0206101	0.97	0.014427	0.97	0.0119538	--	--	--	--	--	--	--	--
0.971	0.0383347	0.971	0.0206101	0.971	0.014427	0.971	0.0115416	--	--	--	--	--	--	--	--
0.972	0.0375103	0.972	0.0206101	0.972	0.014427	0.972	0.0115416	--	--	--	--	--	--	--	--
0.973	0.0358615	0.973	0.0206101	0.973	0.0140148	0.973	0.0111294	--	--	--	--	--	--	--	--
0.974	0.0358615	0.974	0.0206101	0.974	0.0136026	0.974	0.0111294	--	--	--	--	--	--	--	--
0.975	0.0354493	0.975	0.0206101	0.975	0.0131904	0.975	0.0111294	--	--	--	--	--	--	--	--
0.976	0.0354493	0.976	0.0210223	0.976	0.0136026	0.976	0.0111294	--	--	--	--	--	--	--	--
0.977	0.0350371	0.977	0.0214345	0.977	0.0136026	0.977	0.0111294	--	--	--	--	--	--	--	--
0.978	0.0346249	0.978	0.0210223	0.978	0.0136026	0.978	0.0111294	--	--	--	--	--	--	--	--
0.979	0.0346249	0.979	0.0201979	0.979	0.0136026	0.979	0.0107172	--	--	--	--	--	--	--	--
0.98	0.0333883	0.98	0.0201979	0.98	0.0136026	0.98	0.0107172	--	--	--	--	--	--	--	--
0.981	0.0333883	0.981	0.0197857	0.981	0.0136026	0.981	0.0107172	--	--	--	--	--	--	--	--
0.982	0.0333883	0.982	0.0197857	0.982	0.0136026	0.982	0.0107172	--	--	--	--	--	--	--	--
0.983	0.0333883	0.983	0.0189613	0.983	0.0136026	0.983	0.0107172	--	--	--	--	--	--	--	--
0.984	0.0333883	0.984	0.0189613	0.984	0.0131904	0.984	0.010305	--	--	--	--	--	--	--	--
0.985	0.0333883	0.985	0.0193735	0.985	0.0127782	0.985	0.010305	--	--	--	--	--	--	--	--
0.986	0.0325639	0.986	0.0189613	0.986	0.0127782	0.986	0.010305	--	--	--	--	--	--	--	--
0.987	0.0317395	0.987	0.0189613	0.987	0.0127782	0.987	0.00989283	--	--	--	--	--	--	--	--
0.988	0.0317395	0.988	0.0189613	0.988	0.0127782	0.988	0.00989283	--	--	--	--	--	--	--	--
0.989	0.0313273	0.989	0.0189613	0.989	0.0127782	0.989	0.00989283	--	--	--	--	--	--	--	--
0.99	0.0313273	0.99	0.0185491	0.99	0.0127782	0.99	0.00989283	--	--	--	--	--	--	--	--
0.991	0.0309151	0.991	0.0185491	0.991	0.0127782	0.991	0.00948063	--	--	--	--	--	--	--	--
0.992	0.0313273	0.992	0.0185491	0.992	0.0127782	0.992	0.00948063	--	--	--	--	--	--	--	--
0.993	0.0309151	0.993	0.0185491	0.993	0.0127782	0.993	0.00948063	--	--	--	--	--	--	--	--
0.994	0.0305029	0.994	0.0185491	0.994	0.0127782	0.994	0.00948063	--	--	--	--	--	--	--	--
0.995	0.0305029	0.995	0.0181369	0.995	0.0127782	0.995	0.00948063	--	--	--	--	--	--	--	--
0.996	0.0300907	0.996	0.0181369	0.996	0.0127782	0.996	0.00865622	--	--	--	--	--	--	--	--
0.997	0.0296785	0.997	0.0177246	0.997	0.012366	0.997	0.00865622	--	--	--	--	--	--	--	--
0.998	0.0292663	0.998	0.0177246	0.998	0.012366	0.998	0.00865622	--	--	--	--	--	--	--	--
0.999	0.0292663	0.999	0.0173124	0.999	0.012366	0.999	0.00865622	--	--	--	--	--	--	--	--
1	0.0288541	1	0.0169002	1	0.012366	1	0.00865622	--	--	--	--	--	--	--	--
1.001	0.0288541	1.001	0.0169002	1.001	0.0115416	1.001	0.00865622	--	--	--	--	--	--	--	--
1.002	0.0284419	1.002	0.0169002	1.002	0.0115416	1.002	0.00865622	--	--	--	--	--	--	--	--
1.003	0.0280297	1.003	0.0169002	1.003	0.0115416	1.003	0.00824402	--	--	--	--	--	--	--	--
1.004	0.0280297	1.004	0.0169002	1.004	0.0115416	1.004	0.00824402	--	--	--	--	--	--	--	--
1.005	0.0280297	1.005	0.0173124	1.005	0.0115416	1.005	0.00824402	--	--	--	--	--	--	--	--
1.006	0.0280297	1.006	0.0173124	1.006	0.0115416	1.006	0.00824402	--	--	--	--	--	--	--	--
1.007	0.0280297	1.007	0.0169002	1.007	0.0111294	1.007	0.00824402	--	--	--	--	--	--	--	--
1.008	0.0276175	1.008	0.016488	1.008	0.0107172	1.008	0.00824402	--	--	--	--	--	--	--	--
1.009	0.0272053	1.009	0.0160758	1.009	0.010305	1.009	0.00824402	--	--	--	--	--	--	--	--
1.01	0.0267931	1.01	0.0160758	1.01	0.010305	1.01	0.00824402	--	--	--	--	--	--	--	--
1.011	0.0267931	1.011	0.0160758	1.011	0.00989283	1.011	0.00824402	--	--	--	--	--	--	--	--
1.012	0.0267931	1.012	0.0160758	1.012	0.00989283	1.012	0.00824402	--	--	--	--	--	--	--	--
1.013	0.0267931	1.013	0.0156636	1.013	0.00989283	1.013	0.00824402	--	--	--	--	--	--	--	--
1.014	0.0263809	1.014	0.0156636	1.014	0.00989283	1.014	0.00824402	--	--	--	--	--	--	--	--
1.015	0.0259687	1.015	0.0152514	1.015	0.00989283	1.015	0.00824402	--	--	--	--	--	--	--	--
1.016	0.0259687	1.016	0.0152514	1.016	0.00989283	1.016	0.00824402	--	--	--	--	--	--	--	--
1.017	0.0251443	1.017	0.0152514	1.017	0.00989283	1.017	0.00783182	--	--	--	--	--	--	--	--
1.018	0.0247321	1.018	0.0152514	1.018	0.00989283	1.018	0.00741962	--	--	--	--	--	--	--	--
1.019	0.0247321	1.019	0.014427	1.019	0.010305	1.019	0.00741962	--	--	--	--	--	--	--	--
1.02	0.0247321	1.02	0.014427	1.02	0.00989283	1.02	0.00741962	--	--	--	--	--	--	--	--
1.021	0.0247321	1.021	0.014427	1.021	0.00989283	1.021	0.00700742	--	--	--	--	--	--	--	--
1.022	0.0247321	1.022	0.014427	1.022	0.00989283	1.022	0.00700742	--	--	--	--	--	--	--	--
1.023	0.0247321	1.023	0.014427	1.023	0.00989283	1.023	0.00700742	--	--	--	--	--	--	--	--
1.024	0.0247321	1.024	0.0140148	1.024	0.00989283	1.024	0.00700742	--	--	--	--	--	--	--	--
1.025	0.0247321	1.025	0.0140148	1.025	0.00989283	1.025	0.00659522	--	--	--	--	--	--	--	--
1.026	0.0247321	1.026	0.0140148	1.026	0.00989283	1.026	0.00659522	--	--	--	--	--	--	--	--
1.027	0.0247321	1.027	0.0140148	1.027	0.00989283	1.027	0.00659522	--	--	--	--	--	--	--	--
1.028	0.0243199	1.028	0.0140148	1.028	0.00989283	1.028	0.00618302	--	--	--	--	--	--	--	--
1.029	0.0239077	1.029	0.0140148	1.029	0.00989283	1.029	0.00618302	--	--	--	--	--	--	--	--
1.03	0.0234955	1.03	0.0136026	1.03	0.00989283	1.03	0.00618302	--	--	--	--	--	--	--	--
1.031	0.0230833	1.031	0.0136026	1.031	0.00989283	1.031	0.00618302	--	--	--	--	--	--	--	--
1.032	0.0230833	1.032	0.0136026	1.032	0.00989283	1.032	0.00618302	--	--	--	--	--	--	--	--
1.033	0.0226711	1.033	0.0136026	1.033	0.00989283	1.033	0.00618302	--	--	--	--	--	--	--	--
1.034	0.0226711	1.034	0.0136026	1.034	0.00989283	1.034	0.00618302	--	--	--	--	--	--	--	--
1.035	0.0226711	1.035	0.0136026	1.035	0.00989283	1.035	0.00618302	--	--	--	--	--	--	--	--
1.036	0.0222589	1.036	0.0136026	1.036	0.00948063	1.036	0.00618302	--	--	--	--	--	--	--	--
1.037	0.0222589	1.037	0.0136026	1.037	0.00948063	1.037	0.00618302	--	--	--	--	--	--	--	--
1.038	0.0222589	1.038	0.0136026	1.038	0.00948063	1.038	0.00618302	--	--	--	--	--	--	--	--
1.039	0.0214345	1.039	0.0136026	1.039	0.00948063	1.039	0.00618302	--	--	--	--	--	--	--	--
1.04	0.0214345	1.04	0.0136026	1.04	0.00906843	1.04	0.00618302	--	--	--	--	--	--	--	--
1.041	0.0210223	1.041	0.0136026	1.041	0.00906843	1.041	0.00618302	--	--	--	--	--	--	--	--
1.042	0.0210223	1.042	0.0136026	1.042	0.00906843	1.042	0.00618302	--	--	--	--	--	--	--	--
1.043	0.0210223	1.043	0.0127782	1.043	0.00906843	1.043	0.00618302	--	--	--	--	--	--	--	--
1.044	0.0214345	1.044	0.012366	1.044	0.00906843	1.044	0.00618302	--	--	--	--	--	--	--	--
1.045	0.0214345	1.045	0.012366	1.045	0.00906843	1.045	0.00618302	--	--	--	--	--	--	--	--
1.046	0.0214345	1.046	0.012366	1.046	0.00906843	1.046	0.00577082	--	--	--	--	--	--	--	--
1.047	0.0214345	1.047	0.0119538	1.047	0.00906843	1.047	0.00577082	--	--	--	--	--	--	--	--
1.048	0.0214345	1.048	0.0119538	1.048	0.00906843	1.048	0.00577082	--	--	--	--	--	--	--	--
1.049	0.0210223	1.049	0.0115416	1.049	0.00865622	1.049	0.00577082	--	--	--	--	--	--	--	--
1.05	0.0206101	1.05	0.0115416	1.05	0.00865622	1.05	0.00577082	--	--	--	--	--	--	--	--
1.051	0.0201979	1.051	0.0115416	1.051	0.00865622	1.051	0.00535862	--	--	--	--	--	--	--	--
1.052	0.0201979	1.052	0.0111294	1.052	0.00865622	1.052	0.00535862	--	--	--	--	--	--	--	--
1.053	0.0197857	1.053	0.0111294	1.053	0.00865622	1.053	0.00535862	--	--	--	--	--	--	--	--
1.054	0.0193735	1.054	0.0111294	1.054	0.00865622	1.054	0.00535862	--	--	--	--	--	--	--	--
1.055	0.0189613	1.055	0.0111294	1.055	0.00865622	1.055	0.00535862	--	--	--	--	--	--	--	--
1.056	0.0189613	1.056	0.0111294	1.056	0.00865622	1.056	0.00535862	--	--	--	--	--	--	--	--
1.057	0.0185491	1.057	0.0111294	1.057	0.00865622	1.057	0.00535862	--	--	--	--	--	--	--	--
1.058	0.0185491	1.058	0.0111294	1.058	0.00824402	1.058	0.00494641	--	--	--	--	--	--	--	--
1.059	0.0181369	1.059	0.0111294	1.059	0.00824402	1.059	0.00494641	--	--	--	--	--	--	--	--
1.06	0.0181369	1.06	0.0111294	1.06	0.00824402	1.06	0.00494641	--	--	--	--	--	--	--	--
1.061	0.0181369	1.061	0.0111294	1.061	0.00824402	1.061	0.00494641	--	--	--	--	--	--	--	--
1.062	0.0181369	1.062	0.0111294	1.062	0.00824402	1.062	0.00494641	--	--	--	--	--	--	--	--
1.063	0.0181369	1.063	0.0111294	1.063	0.00824402	1.063	0.00494641	--	--	--	--	--	--	--	--
1.064	0.0177246	1.064	0.0111294	1.064	0.00824402	1.064	0.00494641	--	--	--	--	--	--	--	--
1.065	0.0177246	1.065	0.0111294	1.065	0.00824402	1.065	0.00494641	--	--	--	--	--	--	--	--
1.066	0.0177246	1.066	0.0111294	1.066	0.00783182	1.066	0.00494641	--	--	--	--	--	--	--	--
1.067	0.0177246	1.067	0.0111294	1.067	0.00783182	1.067	0.00494641	--	--	--	--	--	--	--	--
1.068	0.0177246	1.068	0.0111294	1.068	0.00783182	1.068	0.00494641	--	--	--	--	--	--	--	--
1.069	0.0177246	1.069	0.0107172	1.069	0.00783182	1.069	0.00494641	--	--	--	--	--	--	--	--
1.07	0.0177246	1.07	0.00989283	1.07	0.00783182	1.07	0.00494641	--	--	--	--	--	--	--	--
1.071	0.0177246	1.071	0.00989283	1.071	0.00741962	1.071	0.00494641	--	--	--	--	--	--	--	--
1.072	0.0173124	1.072	0.010305	1.072	0.00741962	1.072	0.00494641	--	--	--	--	--	--	--	--
1.073	0.0169002	1.073	0.010305	1.073	0.00741962	1.073	0.00494641	--	--	--	--	--	--	--	--
1.074	0.0169002	1.074	0.010305	1.074	0.00741962	1.074	0.00494641	--	--	--	--	--	--	--	--
1.075	0.016488	1.075	0.010305	1.075	0.00700742	1.075	0.00494641	--	--	--	--	--	--	--	--
1.076	0.0160758	1.076	0.010305	1.076	0.00659522	1.076	0.00494641	--	--	--	--	--	--	--	--
1.077	0.0160758	1.077	0.010305	1.077	0.00700742	1.077	0.00494641	--	--	--	--	--	--	--	--
1.078	0.0160758	1.078	0.010305	1.078	0.00700742	1.078	0.00494641	--	--	--	--	--	--	--	--
1.079	0.0160758	1.079	0.010305	1.079	0.00700742	1.079	0.00494641	--	--	--	--	--	--	--	--
1.08	0.0160758	1.08	0.010305	1.08	0.00700742	1.08	0.00494641	--	--	--	--	--	--	--	--
1.081	0.0156636	1.081	0.00989283	1.081	0.00700742	1.081	0.00494641	--	--	--	--	--	--	--	--
1.082	0.0156636	1.082	0.00989283	1.082	0.00700742	1.082	0.00494641	--	--	--	--	--	--	--	--
1.083	0.0156636	1.083	0.00989283	1.083	0.00700742	1.083	0.00494641	--	--	--	--	--	--	--	--
1.084	0.0156636	1.084	0.010305	1.084	0.00700742	1.084	0.00494641	--	--	--	--	--	--	--	--
1.085	0.0156636	1.085	0.00989283	1.085	0.00659522	1.085	0.00535862	--	--	--	--	--	--	--	--
1.086	0.0156636	1.086	0.00989283	1.086	0.00659522	1.086	0.00535862	--	--	--	--	--	--	--	--
1.087	0.0152514	1.087	0.00989283	1.087	0.00659522	1.087	0.00535862	--	--	--	--	--	--	--	--
1.088	0.0152514	1.088	0.00989283	1.088	0.00659522	1.088	0.00535862	--	--	--	--	--	--	--	--
1.089	0.0152514	1.089	0.00989283	1.089	0.00659522	1.089	0.00494641	--	--	--	--	--	--	--	--
1.09	0.0152514	1.09	0.00989283	1.09	0.00659522	1.09	0.00453421	--	--	--	--	--	--	--	--
1.091	0.0152514	1.091	0.00989283	1.091	0.00700742	1.091	0.00453421	--	--	--	--	--	--	--	--
1.092	0.0148392	1.092	0.00989283	1.092	0.00700742	1.092	0.00453421	--	--	--	--	--	--	--	--
1.093	0.014427	1.093	0.00989283	1.093	0.00700742	1.093	0.00453421	--	--	--	--	--	--	--	--
1.094	0.014427	1.094	0.00989283	1.094	0.00700742	1.094	0.00453421	--	--	--	--	--	--	--	--
1.095	0.0140148	1.095	0.00989283	1.095	0.00700742	1.095	0.00453421	--	--	--	--	--	--	--	--
1.096	0.0140148	1.096	0.00989283	1.096	0.00700742	1.096	0.00453421	--	--	--	--	--	--	--	--
1.097	0.0140148	1.097	0.00989283	1.097	0.00700742	1.097	0.00412201	--	--	--	--	--	--	--	--
1.098	0.0136026	1.098	0.00989283	1.098	0.00700742	1.098	0.00412201	--	--	--	--	--	--	--	--
1.099	0.0136026	1.099	0.00989283	1.099	0.00700742	1.099	0.00412201	--	--	--	--	--	--	--	--
1.1	0.012366	1.1	0.00989283	1.1	0.00618302	1.1	0.00412201	--	--	--	--	--	--	--	--
1.101	0.012366	1.101	0.00989283	1.101	0.00618302	1.101	0.00412201	--	--	--	--	--	--	--	--
1.102	0.012366	1.102	0.00989283	1.102	0.00535862	1.102	0.00370981	--	--	--	--	--	--	--	--
1.103	0.012366	1.103	0.00989283	1.103	0.00494641	1.103	0.00370981	--	--	--	--	--	--	--	--
1.104	0.012366	1.104	0.00989283	1.104	0.00494641	1.104	0.00370981	--	--	--	--	--	--	--	--
1.105	0.012366	1.105	0.00989283	1.105	0.00494641	1.105	0.00370981	--	--	--	--	--	--	--	--
1.106	0.012366	1.106	0.00989283	1.106	0.00494641	1.106	0.00370981	--	--	--	--	--	--	--	--
1.107	0.0119538	1.107	0.00948063	1.107	0.00494641	1.107	0.00370981	--	--	--	--	--	--	--	--
1.108	0.0119538	1.108	0.00948063	1.108	0.00453421	1.108	0.00370981	--	--	--	--	--	--	--	--
1.109	0.0119538	1.109	0.00948063	1.109	0.00453421	1.109	0.00370981	--	--	--	--	--	--	--	--
1.11	0.0115416	1.11	0.00948063	1.11	0.00453421	1.11	0.00329761	--	--	--	--	--	--	--	--
1.111	0.0115416	1.111	0.00948063	1.111	0.00453421	1.111	0.00329761	--	--	--	--	--	--	--	--
1.112	0.0115416	1.112	0.00948063	1.112	0.00453421	1.112	0.00329761	--	--	--	--	--	--	--	--
1.113	0.0115416	1.113	0.00948063	1.113	0.00412201	1.113	0.00329761	--	--	--	--	--	--	--	--
1.114	0.0115416	1.114	0.00865622	1.114	0.00412201	1.114	0.00329761	--	--	--	--	--	--	--	--
1.115	0.0115416	1.115	0.00865622	1.115	0.00412201	1.115	0.00329761	--	--	--	--	--	--	--	--
1.116	0.0115416	1.116	0.00865622	1.116	0.00412201	1.116	0.00329761	--	--	--	--	--	--	--	--
1.117	0.0115416	1.117	0.00865622	1.117	0.00412201	1.117	0.00329761	--	--	--	--	--	--	--	--
1.118	0.0119538	1.118	0.00865622	1.118	0.00412201	1.118	0.00329761	--	--	--	--	--	--	--	--
1.119	0.0115416	1.119	0.00824402	1.119	0.00412201	1.119	0.00329761	--	--	--	--	--	--	--	--
1.12	0.0115416	1.12	0.00824402	1.12	0.00412201	1.12	0.00329761	--	--	--	--	--	--	--	--
1.121	0.0115416	1.121	0.00824402	1.121	0.00412201	1.121	0.00329761	--	--	--	--	--	--	--	--
1.122	0.0111294	1.122	0.00783182	1.122	0.00412201	1.122	0.00329761	--	--	--	--	--	--	--	--
1.123	0.0111294	1.123	0.00783182	1.123	0.00370981	1.123	0.00329761	--	--	--	--	--	--	--	--
1.124	0.0111294	1.124	0.00783182	1.124	0.00370981	1.124	0.00329761	--	--	--	--	--	--	--	--
1.125	0.0111294	1.125	0.00783182	1.125	0.00370981	1.125	0.00329761	--	--	--	--	--	--	--	--
1.126	0.0111294	1.126	0.00783182	1.126	0.00370981	1.126	0.00329761	--	--	--	--	--	--	--	--
1.127	0.0111294	1.127	0.00783182	1.127	0.00370981	1.127	0.00329761	--	--	--	--	--	--	--	--
1.128	0.0107172	1.128	0.00783182	1.128	0.00370981	1.128	0.00329761	--	--	--	--	--	--	--	--
1.129	0.0107172	1.129	0.00783182	1.129	0.00370981	1.129	0.00329761	--	--	--	--	--	--	--	--
1.13	0.010305	1.13	0.00741962	1.13	0.00370981	1.13	0.00329761	--	--	--	--	--	--	--	--
1.131	0.00989283	1.131	0.00741962	1.131	0.00370981	1.131	0.00329761	--	--	--	--	--	--	--	--
1.132	0.00989283	1.132	0.00741962	1.132	0.00370981	1.132	0.00329761	--	--	--	--	--	--	--	--
1.133	0.00989283	1.133	0.00741962	1.133	0.00370981	1.133	0.00329761	--	--	--	--	--	--	--	--
1.134	0.00989283	1.134	0.00741962	1.134	0.00370981	1.134	0.00288541	--	--	--	--	--	--	--	--
1.135	0.00989283	1.135	0.00741962	1.135	0.00370981	1.135	0.00288541	--	--	--	--	--	--	--	--
1.136	0.00989283	1.136	0.00741962	1.136	0.00370981	1.136	0.00288541	--	--	--	--	--	--	--	--
1.137	0.00989283	1.137	0.00741962	1.137	0.00370981	1.137	0.00288541	--	--	--	--	--	--	--	--
1.138	0.00948063	1.138	0.00741962	1.138	0.00370981	1.138	0.00288541	--	--	--	--	--	--	--	--
1.139	0.00948063	1.139	0.00741962	1.139	0.00370981	1.139	0.00288541	--	--	--	--	--	--	--	--
1.14	0.00948063	1.14	0.00741962	1.14	0.00370981	1.14	0.00288541	--	--	--	--	--	--	--	--
1.141	0.00948063	1.141	0.00741962	1.141	0.00370981	1.141	0.00288541	--	--	--	--	--	--	--	--
1.142	0.00906843	1.142	0.00741962	1.142	0.00370981	1.142	0.00288541	--	--	--	--	--	--	--	--
1.143	0.00906843	1.143	0.00741962	1.143	0.00370981	1.143	0.00288541	--	--	--	--	--	--	--	--
1.144	0.00906843	1.144	0.00741962	1.144	0.00370981	1.144	0.00288541	--	--	--	--	--	--	--	--
1.145	0.00906843	1.145	0.00741962	1.145	0.00370981	1.145	0.00288541	--	--	--	--	--	--	--	--
1.146	0.00906843	1.146	0.00741962	1.146	0.00370981	1.146	0.00288541	--	--	--	--	--	--	--	--
1.147	0.00865622	1.147	0.00741962	1.147	0.00370981	1.147	0.00288541	--	--	--	--	--	--	--	--
1.148	0.00865622	1.148	0.00741962	1.148	0.00370981	1.148	0.00288541	--	--	--	--	--	--	--	--
1.149	0.00865622	1.149	0.00741962	1.149	0.00329761	1.149	0.00288541	--	--	--	--	--	--	--	--
1.15	0.00865622	1.15	0.00700742	1.15	0.00329761	1.15	0.00288541	--	--	--	--	--	--	--	--
1.151	0.00865622	1.151	0.00700742	1.151	0.00329761	1.151	0.00288541	--	--	--	--	--	--	--	--
1.152	0.00865622	1.152	0.00700742	1.152	0.00370981	1.152	0.00288541	--	--	--	--	--	--	--	--
1.153	0.00824402	1.153	0.00700742	1.153	0.00370981	1.153	0.00288541	--	--	--	--	--	--	--	--
1.154	0.00824402	1.154	0.00700742	1.154	0.00370981	1.154	0.00288541	--	--	--	--	--	--	--	--
1.155	0.00824402	1.155	0.00659522	1.155	0.00370981	1.155	0.00288541	--	--	--	--	--	--	--	--
1.156	0.00824402	1.156	0.00659522	1.156	0.00370981	1.156	0.00288541	--	--	--	--	--	--	--	--
1.157	0.00824402	1.157	0.00618302	1.157	0.00370981	1.157	0.00288541	--	--	--	--	--	--	--	--
1.158	0.00824402	1.158	0.00618302	1.158	0.00370981	1.158	0.00288541	--	--	--	--	--	--	--	--
1.159	0.00824402	1.159	0.00618302	1.159	0.00370981	1.159	0.00288541	--	--	--	--	--	--	--	--
1.16	0.00824402	1.16	0.00618302	1.16	0.00370981	1.16	0.00288541	--	--	--	--	--	--	--	--
1.161	0.00824402	1.161	0.00618302	1.161	0.00329761	1.161	0.00288541	--	--	--	--	--	--	--	--
1.162	0.00824402	1.162	0.00618302	1.162	0.00329761	1.162	0.00288541	--	--	--	--	--	--	--	--
1.163	0.00824402	1.163	0.00618302	1.163	0.00329761	1.163	0.00288541	--	--	--	--	--	--	--	--
1.164	0.00824402	1.164	0.00618302	1.164	0.00329761	1.164	0.00288541	--	--	--	--	--	--	--	--
1.165	0.00783182	1.165	0.00618302	1.165	0.00329761	1.165	0.00288541	--	--	--	--	--	--	--	--
1.166	0.00783182	1.166	0.00618302	1.166	0.00329761	1.166	0.00288541	--	--	--	--	--	--	--	--
1.167	0.00783182	1.167	0.00618302	1.167	0.00329761	1.167	0.00288541	--	--	--	--	--	--	--	--
1.168	0.00783182	1.168	0.00618302	1.168	0.00329761	1.168	0.00288541	--	--	--	--	--	--	--	--
1.169	0.00783182	1.169	0.00618302	1.169	0.00329761	1.169	0.00288541	--	--	--	--	--	--	--	--
1.17	0.00783182	1.17	0.00618302	1.17	0.00329761	1.17	0.00247321	--	--	--	--	--	--	--	--
1.171	0.00824402	1.171	0.00618302	1.171	0.00329761	1.171	0.00247321	--	--	--	--	--	--	--	--
1.172	0.00824402	1.172	0.00618302	1.172	0.00329761	1.172	0.00247321	--	--	--	--	--	--	--	--
1.173	0.00783182	1.173	0.00577082	1.173	0.00329761	1.173	0.00247321	--	--	--	--	--	--	--	--
1.174	0.00783182	1.174	0.00577082	1.174	0.00329761	1.174	0.00247321	--	--	--	--	--	--	--	--
1.175	0.00741962	1.175	0.00577082	1.175	0.00329761	1.175	0.00247321	--	--	--	--	--	--	--	--
1.176	0.00741962	1.176	0.00577082	1.176	0.00329761	1.176	0.00247321	--	--	--	--	--	--	--	--
1.177	0.00741962	1.177	0.00577082	1.177	0.00329761	1.177	0.00247321	--	--	--	--	--	--	--	--
1.178	0.00700742	1.178	0.00577082	1.178	0.00329761	1.178	0.00247321	--	--	--	--	--	--	--	--
1.179	0.00700742	1.179	0.00577082	1.179	0.00329761	1.179	0.00247321	--	--	--	--	--	--	--	--
1.18	0.00700742	1.18	0.00577082	1.18	0.00329761	1.18	0.00247321	--	--	--	--	--	--	--	--
1.181	0.00700742	1.181	0.00577082	1.181	0.00329761	1.181	0.00247321	--	--	--	--	--	--	--	--
1.182	0.00700742	1.182	0.00577082	1.182	0.00329761	1.182	0.00247321	--	--	--	--	--	--	--	--
1.183	0.00741962	1.183	0.00577082	1.183	0.00288541	1.183	0.00247321	--	--	--	--	--	--	--	--
1.184	0.00741962	1.184	0.00577082	1.184	0.00288541	1.184	0.00247321	--	--	--	--	--	--	--	--
1.185	0.00741962	1.185	0.00577082	1.185	0.00288541	1.185	0.00247321	--	--	--	--	--	--	--	--
1.186	0.00741962	1.186	0.00577082	1.186	0.00288541	1.186	0.00247321	--	--	--	--	--	--	--	--
1.187	0.00741962	1.187	0.00577082	1.187	0.00288541	1.187	0.00247321	--	--	--	--	--	--	--	--
1.188	0.00741962	1.188	0.00577082	1.188	0.00288541	1.188	0.00247321	--	--	--	--	--	--	--	--
1.189	0.00741962	1.189	0.00577082	1.189	0.00247321	1.189	0.00247321	--	--	--	--	--	--	--	--
1.19	0.00741962	1.19	0.00577082	1.19	0.00247321	1.19	0.00206101	--	--	--	--	--	--	--	--
1.191	0.00700742	1.191	0.00577082	1.191	0.00206101	1.191	0.00206101	--	--	--	--	--	--	--	--
1.192	0.00700742	1.192	0.00577082	1.192	0.0016488	1.192	0.00206101	--	--	--	--	--	--	--	--
1.193	0.00700742	1.193	0.00577082	1.193	0.0016488	1.193	0.00206101	--	--	--	--	--	--	--	--
1.194	0.00700742	1.194	0.00577082	1.194	0.0016488	1.194	0.00206101	--	--	--	--	--	--	--	--
1.195	0.00618302	1.195	0.00577082	1.195	0.0016488	1.195	0.00206101	--	--	--	--	--	--	--	--
1.196	0.00618302	1.196	0.00577082	1.196	0.0016488	1.196	0.00206101	--	--	--	--	--	--	--	--
1.197	0.00618302	1.197	0.00577082	1.197	0.0016488	1.197	0.00206101	--	--	--	--	--	--	--	--
1.198	0.00618302	1.198	0.00577082	1.198	0.0016488	1.198	0.00206101	--	--	--	--	--	--	--	--
1.199	0.00618302	1.199	0.00577082	1.199	0.0016488	1.199	0.00206101	--	--	--	--	--	--	--	--
1.2	0.00618302	1.2	0.00577082	1.2	0.0016488	1.2	0.00206101	--	--	--	--	--	--	--	--
1.201	0.00618302	1.201	0.00577082	1.201	0.0016488	1.201	0.00206101	--	--	--	--	--	--	--	--
1.202	0.00618302	1.202	0.00577082	1.202	0.0016488	1.202	0.00206101	--	--	--	--	--	--	--	--
1.203	0.00618302	1.203	0.00577082	1.203	0.0016488	1.203	0.00206101	--	--	--	--	--	--	--	--
1.204	0.00618302	1.204	0.00577082	1.204	0.0016488	1.204	0.00206101	--	--	--	--	--	--	--	--
1.205	0.00618302	1.205	0.00577082	1.205	0.0016488	1.205	0.00206101	--	--	--	--	--	--	--	--
1.206	0.00618302	1.206	0.00577082	1.206	0.0016488	1.206	0.00206101	--	--	--	--	--	--	--	--
1.207	0.00577082	1.207	0.00535862	1.207	0.0016488	1.207	0.00206101	--	--	--	--	--	--	--	--
1.208	0.00577082	1.208	0.00535862	1.208	0.0016488	1.208	0.00206101	--	--	--	--	--	--	--	--
1.209	0.00535862	1.209	0.00535862	1.209	0.0016488	1.209	0.00206101	--	--	--	--	--	--	--	--
1.21	0.00535862	1.21	0.00535862	1.21	0.0016488	1.21	0.00206101	--	--	--	--	--	--	--	--
1.211	0.00535862	1.211	0.00535862	1.211	0.0016488	1.211	0.00206101	--	--	--	--	--	--	--	--
1.212	0.00535862	1.212	0.00535862	1.212	0.0016488	1.212	0.00206101	--	--	--	--	--	--	--	--
1.213	0.00535862	1.213	0.00535862	1.213	0.0016488	1.213	0.00206101	--	--	--	--	--	--	--	--
1.214	0.00535862	1.214	0.00535862	1.214	0.0016488	1.214	0.00206101	--	--	--	--	--	--	--	--
1.215	0.00535862	1.215	0.00535862	1.215	0.0016488	1.215	0.00206101	--	--	--	--	--	--	--	--
1.216	0.00535862	1.216	0.00535862	1.216	0.0016488	1.216	0.00206101	--	--	--	--	--	--	--	--
1.217	0.00535862	1.217	0.00535862	1.217	0.0016488	1.217	0.00206101	--	--	--	--	--	--	--	--
1.218	0.00535862	1.218	0.00535862	1.218	0.0012366	1.218	0.00206101	--	--	--	--	--	--	--	--
1.219	0.00535862	1.219	0.00535862	1.219	0.0012366	1.219	0.00206101	--	--	--	--	--	--	--	--
1.22	0.00535862	1.22	0.00535862	1.22	0.0012366	1.22	0.00206101	--	--	--	--	--	--	--	--
1.221	0.00494641	1.221	0.00494641	1.221	0.0012366	1.221	0.00206101	--	--	--	--	--	--	--	--
1.222	0.00535862	1.222	0.00494641	1.222	0.0012366	1.222	0.00206101	--	--	--	--	--	--	--	--
1.223	0.00535862	1.223	0.00494641	1.223	0.0012366	1.223	0.00206101	--	--	--	--	--	--	--	--
1.224	0.00535862	1.224	0.00494641	1.224	0.0012366	1.224	0.00206101	--	--	--	--	--	--	--	--
1.225	0.00535862	1.225	0.00494641	1.225	0.0012366	1.225	0.00206101	--	--	--	--	--	--	--	--
1.226	0.00535862	1.226	0.00494641	1.226	0.0012366	1.226	0.00206101	--	--	--	--	--	--	--	--
1.227	0.00535862	1.227	0.00494641	1.227	0.0012366	1.227	0.00206101	--	--	--	--	--	--	--	--
1.228	0.00535862	1.228	0.00494641	1.228	0.0012366	1.228	0.00206101	--	--	--	--	--	--	--	--
1.229	0.00535862	1.229	0.00494641	1.229	0.0012366	1.229	0.00206101	--	--	--	--	--	--	--	--
1.23	0.00535862	1.23	0.00494641	1.23	0.0012366	1.23	0.00206101	--	--	--	--	--	--	--	--
1.231	0.00535862	1.231	0.00494641	1.231	0.0012366	1.231	0.00206101	--	--	--	--	--	--	--	--
1.232	0.00535862	1.232	0.00494641	1.232	0.0012366	1.232	0.00206101	--	--	--	--	--	--	--	--
1.233	0.00494641	1.233	0.00494641	1.233	0.0012366	1.233	0.00206101	--	--	--	--	--	--	--	--
1.234	0.00494641	1.234	0.00494641	1.234	0.0012366	1.234	0.00206101	--	--	--	--	--	--	--	--
1.235	0.00412201	1.235	0.00494641	1.235	0.0012366	1.235	0.00206101	--	--	--	--	--	--	--	--
1.236	0.00412201	1.236	0.00494641	1.236	0.0012366	1.236	0.00206101	--	--	--	--	--	--	--	--
1.237	0.00412201	1.237	0.00453421	1.237	0.0012366	1.237	0.00206101	--	--	--	--	--	--	--	--
1.238	0.00412201	1.238	0.00453421	1.238	0.0012366	1.238	0.00206101	--	--	--	--	--	--	--	--
1.239	0.00370981	1.239	0.00453421	1.239	0.0012366	1.239	0.00206101	--	--	--	--	--	--	--	--
1.24	0.00370981	1.24	0.00453421	1.24	0.0012366	1.24	0.00206101	--	--	--	--	--	--	--	--
1.241	0.00370981	1.241	0.00412201	1.241	0.0012366	1.241	0.00206101	--	--	--	--	--	--	--	--
1.242	0.00370981	1.242	0.00412201	1.242	0.0016488	1.242	0.00206101	--	--	--	--	--	--	--	--
1.243	0.00370981	1.243	0.00412201	1.243	0.0016488	1.243	0.00206101	--	--	--	--	--	--	--	--
1.244	0.00370981	1.244	0.00412201	1.244	0.0016488	1.244	0.00206101	--	--	--	--	--	--	--	--
1.245	0.00370981	1.245	0.00412201	1.245	0.0016488	1.245	0.00206101	--	--	--	--	--	--	--	--
1.246	0.00370981	1.246	0.00412201	1.246	0.0016488	1.246	0.00206101	--	--	--	--	--	--	--	--
1.247	0.00370981	1.247	0.00370981	1.247	0.0016488	1.247	0.00206101	--	--	--	--	--	--	--	--
1.248	0.00370981	1.248	0.00370981	1.248	0.0016488	1.248	0.00206101	--	--	--	--	--	--	--	--
1.249	0.00370981	1.249	0.00370981	1.249	0.0016488	1.249	0.0016488	--	--	--	--	--	--	--	--
1.25	0.00370981	1.25	0.00370981	1.25	0.0016488	1.25	0.0016488	--	--	--	--	--	--	--	--
1.251	0.00370981	1.251	0.00329761	1.251	0.0016488	1.251	0.0016488	--	--	--	--	--	--	--	--
1.252	0.00370981	1.252	0.00329761	1.252	0.0016488	1.252	0.0016488	--	--	--	--	--	--	--	--
1.253	0.00370981	1.253	0.00329761	1.253	0.0016488	1.253	0.0016488	--	--	--	--	--	--	--	--
1.254	0.00370981	1.254	0.00329761	1.254	0.0016488	1.254	0.0016488	--	--	--	--	--	--	--	--
1.255	0.00370981	1.255	0.00329761	1.255	0.0016488	1.255	0.0016488	--	--	--	--	--	--	--	--
1.256	0.00370981	1.256	0.00329761	1.256	0.0016488	1.256	0.0016488	--	--	--	--	--	--	--	--
1.257	0.00370981	1.257	0.00329761	1.257	0.0016488	1.257	0.0016488	--	--	--	--	--	--	--	--
1.258	0.00370981	1.258	0.00329761	1.258	0.0016488	1.258	0.0016488	--	--	--	--	--	--	--	--
1.259	0.00370981	1.259	0.00288541	1.259	0.0016488	1.259	0.0016488	--	--	--	--	--	--	--	--
1.26	0.00370981	1.26	0.00288541	1.26	0.0016488	1.26	0.0016488	--	--	--	--	--	--	--	--
1.261	0.00370981	1.261	0.00288541	1.261	0.0016488	1.261	0.0016488	--	--	--	--	--	--	--	--
1.262	0.00370981	1.262	0.00288541	1.262	0.0016488	1.262	0.0016488	--	--	--	--	--	--	--	--
1.263	0.00370981	1.263	0.00247321	1.263	0.0016488	1.263	0.0016488	--	--	--	--	--	--	--	--
1.264	0.00370981	1.264	0.00247321	1.264	0.0016488	1.264	0.0016488	--	--	--	--	--	--	--	--
1.265	0.00329761	1.265	0.00206101	1.265	0.0016488	1.265	0.0016488	--	--	--	--	--	--	--	--
1.266	0.00329761	1.266	0.00206101	1.266	0.0016488	1.266	0.0016488	--	--	--	--	--	--	--	--
1.267	0.00329761	1.267	0.00206101	1.267	0.0016488	1.267	0.0016488	--	--	--	--	--	--	--	--
1.268	0.00329761	1.268	0.00206101	1.268	0.0016488	1.268	0.0016488	--	--	--	--	--	--	--	--
1.269	0.00288541	1.269	0.00206101	1.269	0.0016488	1.269	0.0016488	--	--	--	--	--	--	--	--
1.27	0.00288541	1.27	0.00206101	1.27	0.0016488	1.27	0.0016488	--	--	--	--	--	--	--	--
1.271	0.00288541	1.271	0.00206101	1.271	0.0016488	1.271	0.0016488	--	--	--	--	--	--	--	--
1.272	0.00288541	1.272	0.00206101	1.272	0.0016488	1.272	0.0016488	--	--	--	--	--	--	--	--
1.273	0.00288541	1.273	0.0016488	1.273	0.0016488	1.273	0.0016488	--	--	--	--	--	--	--	--
1.274	0.00288541	1.274	0.0016488	1.274	0.0016488	1.274	0.0016488	--	--	--	--	--	--	--	--
1.275	0.00288541	1.275	0.0016488	1.275	0.0016488	1.275	0.0016488	--	--	--	--	--	--	--	--
1.276	0.00288541	1.276	0.0016488	1.276	0.0016488	1.276	0.0016488	--	--	--	--	--	--	--	--
1.277	0.00288541	1.277	0.0016488	1.277	0.0016488	1.277	0.0016488	--	--	--	--	--	--	--	--
1.278	0.00288541	1.278	0.0016488	1.278	0.0016488	1.278	0.0016488	--	--	--	--	--	--	--	--
1.279	0.00288541	1.279	0.0016488	1.279	0.0016488	1.279	0.0016488	--	--	--	--	--	--	--	--
1.28	0.00288541	1.28	0.0016488	1.28	0.0016488	1.28	0.0016488	--	--	--	--	--	--	--	--
1.281	0.00288541	1.281	0.0016488	1.281	0.0016488	1.281	0.0016488	--	--	--	--	--	--	--	--
1.282	0.00288541	1.282	0.0016488	1.282	0.0016488	1.282	0.0016488	--	--	--	--	--	--	--	--
1.283	0.00329761	1.283	0.0016488	1.283	0.0016488	1.283	0.0012366	--	--	--	--	--	--	--	--
1.284	0.00329761	1.284	0.0016488	1.284	0.0016488	1.284	0.0012366	--	--	--	--	--	--	--	--
1.285	0.00329761	1.285	0.0016488	1.285	0.0016488	1.285	0.0012366	--	--	--	--	--	--	--	--
1.286	0.00329761	1.286	0.0016488	1.286	0.0016488	1.286	0.0012366	--	--	--	--	--	--	--	--
1.287	0.00329761	1.287	0.0016488	1.287	0.0016488	1.287	0.0012366	--	--	--	--	--	--	--	--
1.288	0.00329761	1.288	0.0016488	1.288	0.0016488	1.288	0.0012366	--	--	--	--	--	--	--	--
1.289	0.00329761	1.289	0.0016488	1.289	0.0016488	1.289	0.0012366	--	--	--	--	--	--	--	--
1.29	0.00329761	1.29	0.0016488	1.29	0.0016488	1.29	0.0012366	--	--	--	--	--	--	--	--
1.291	0.00329761	1.291	0.0016488	1.291	0.0016488	1.291	0.0012366	--	--	--	--	--	--	--	--
1.292	0.00329761	1.292	0.0016488	1.292	0.0016488	1.292	0.0012366	--	--	--	--	--	--	--	--
1.293	0.00329761	1.293	0.0016488	1.293	0.0016488	1.293	8.24402E-4	--	--	--	--	--	--	--	--
1.294	0.00329761	1.294	0.0016488	1.294	0.0016488	1.294	8.24402E-4	--	--	--	--	--	--	--	--
1.295	0.00329761	1.295	0.0016488	1.295	0.0016488	1.295	8.24402E-4	--	--	--	--	--	--	--	--
1.296	0.00329761	1.296	0.0016488	1.296	0.0016488	1.296	8.24402E-4	--	--	--	--	--	--	--	--
1.297	0.00329761	1.297	0.0016488	1.297	0.0016488	1.297	8.24402E-4	--	--	--	--	--	--	--	--
1.298	0.00329761	1.298	0.0016488	1.298	0.0016488	1.298	8.24402E-4	--	--	--	--	--	--	--	--
1.299	0.00329761	1.299	0.0016488	1.299	0.0016488	1.299	8.24402E-4	--	--	--	--	--	--	--	--
1.3	0.00370981	1.3	0.0016488	1.3	0.0016488	1.3	8.24402E-4	--	--	--	--	--	--	--	--
1.301	0.00370981	1.301	0.0016488	1.301	0.0016488	1.301	8.24402E-4	--	--	--	--	--	--	--	--
1.302	0.00370981	1.302	0.0016488	1.302	0.0016488	1.302	8.24402E-4	--	--	--	--	--	--	--	--
1.303	0.00370981	1.303	0.0016488	1.303	0.0016488	1.303	8.24402E-4	--	--	--	--	--	--	--	--
1.304	0.00370981	1.304	0.0016488	1.304	0.0016488	1.304	8.24402E-4	--	--	--	--	--	--	--	--
1.305	0.00370981	1.305	0.0016488	1.305	0.0016488	1.305	8.24402E-4	--	--	--	--	--	--	--	--
1.306	0.00370981	1.306	0.0012366	1.306	0.0016488	1.306	8.24402E-4	--	--	--	--	--	--	--	--
1.307	0.00370981	1.307	0.0012366	1.307	0.0016488	1.307	8.24402E-4	--	--	--	--	--	--	--	--
1.308	0.00370981	1.308	0.0012366	1.308	0.0016488	1.308	8.24402E-4	--	--	--	--	--	--	--	--
1.309	0.00370981	1.309	0.0012366	1.309	0.0016488	1.309	8.24402E-4	--	--	--	--	--	--	--	--
1.31	0.00370981	1.31	0.0012366	1.31	0.0016488	1.31	8.24402E-4	--	--	--	--	--	--	--	--
1.311	0.00370981	1.311	0.0012366	1.311	0.0016488	1.311	8.24402E-4	--	--	--	--	--	--	--	--
1.312	0.00370981	1.312	0.0012366	1.312	0.0016488	1.312	8.24402E-4	--	--	--	--	--	--	--	--
1.313	0.00370981	1.313	0.0012366	1.313	0.0016488	1.313	8.24402E-4	--	--	--	--	--	--	--	--
1.314	0.00370981	1.314	0.0012366	1.314	0.0016488	1.314	8.24402E-4	--	--	--	--	--	--	--	--
1.315	0.00329761	1.315	0.0012366	1.315	0.0016488	1.315	8.24402E-4	--	--	--	--	--	--	--	--
1.316	0.00329761	1.316	0.0012366	1.316	0.0016488	1.316	8.24402E-4	--	--	--	--	--	--	--	--
1.317	0.00329761	1.317	0.0012366	1.317	0.0016488	1.317	8.24402E-4	--	--	--	--	--	--	--	--
1.318	0.00329761	1.318	0.0012366	1.318	0.0016488	1.318	8.24402E-4	--	--	--	--	--	--	--	--
1.319	0.00329761	1.319	0.0012366	1.319	0.0016488	1.319	8.24402E-4	--	--	--	--	--	--	--	--
1.32	0.00329761	1.32	0.0012366	1.32	0.0016488	1.32	8.24402E-4	--	--	--	--	--	--	--	--
1.321	0.00288541	1.321	0.0012366	1.321	0.0016488	1.321	8.24402E-4	--	--	--	--	--	--	--	--
1.322	0.00288541	1.322	0.0012366	1.322	0.0016488	1.322	8.24402E-4	--	--	--	--	--	--	--	--
1.323	0.00247321	1.323	0.0012366	1.323	0.0012366	1.323	8.24402E-4	--	--	--	--	--	--	--	--
1.324	0.00247321	1.324	0.0012366	1.324	0.0012366	1.324	8.24402E-4	--	--	--	--	--	--	--	--
1.325	0.00247321	1.325	0.0012366	1.325	0.0012366	1.325	8.24402E-4	--	--	--	--	--	--	--	--
1.326	0.00247321	1.326	0.0012366	1.326	0.0012366	1.326	8.24402E-4	--	--	--	--	--	--	--	--
1.327	0.00247321	1.327	0.0012366	1.327	0.0012366	1.327	8.24402E-4	--	--	--	--	--	--	--	--
1.328	0.00247321	1.328	0.0012366	1.328	0.0012366	1.328	8.24402E-4	--	--	--	--	--	--	--	--
1.329	0.00247321	1.329	0.0012366	1.329	0.0012366	1.329	8.24402E-4	--	--	--	--	--	--	--	--
1.33	0.00247321	1.33	0.0012366	1.33	0.0012366	1.33	8.24402E-4	--	--	--	--	--	--	--	--
1.331	0.00247321	1.331	0.0012366	1.331	8.24402E-4	1.331	8.24402E-4	--	--	--	--	--	--	--	--
1.332	0.00247321	1.332	0.0012366	1.332	8.24402E-4	1.332	8.24402E-4	--	--	--	--	--	--	--	--
1.333	0.00247321	1.333	0.0012366	1.333	8.24402E-4	1.333	8.24402E-4	--	--	--	--	--	--	--	--
1.334	0.00247321	1.334	0.0012366	1.334	4.12201E-4	1.334	8.24402E-4	--	--	--	--	--	--	--	--
1.335	0.00247321	1.335	0.0012366	1.335	4.12201E-4	1.335	8.24402E-4	--	--	--	--	--	--	--	--
1.336	0.00247321	1.336	0.0012366	1.336	4.12201E-4	1.336	8.24402E-4	--	--	--	--	--	--	--	--
1.337	0.00247321	1.337	0.0012366	1.337	4.12201E-4	1.337	8.24402E-4	--	--	--	--	--	--	--	--
1.338	0.00247321	1.338	0.0012366	1.338	4.12201E-4	1.338	8.24402E-4	--	--	--	--	--	--	--	--
1.339	0.00247321	1.339	0.0012366	1.339	4.12201E-4	1.339	8.24402E-4	--	--	--	--	--	--	--	--
1.34	0.00247321	1.34	0.0012366	1.34	4.12201E-4	1.34	8.24402E-4	--	--	--	--	--	--	--	--
1.341	0.00247321	1.341	0.0012366	1.341	4.12201E-4	1.341	8.24402E-4	--	--	--	--	--	--	--	--
1.342	0.00247321	1.342	8.24402E-4	1.342	4.12201E-4	1.342	8.24402E-4	--	--	--	--	--	--	--	--
1.343	0.00247321	1.343	8.24402E-4	1.343	4.12201E-4	1.343	8.24402E-4	--	--	--	--	--	--	--	--
1.344	0.00247321	1.344	8.24402E-4	1.344	4.12201E-4	1.344	8.24402E-4	--	--	--	--	--	--	--	--
1.345	0.00247321	1.345	8.24402E-4	1.345	4.12201E-4	1.345	8.24402E-4	--	--	--	--	--	--	--	--
1.346	0.00247321	1.346	8.24402E-4	1.346	4.12201E-4	1.346	8.24402E-4	--	--	--	--	--	--	--	--
1.347	0.00247321	1.347	8.24402E-4	1.347	4.12201E-4	1.347	8.24402E-4	--	--	--	--	--	--	--	--
1.348	0.00247321	1.348	8.24402E-4	1.348	4.12201E-4	1.348	8.24402E-4	--	--	--	--	--	--	--	--
1.349	0.00206101	1.349	8.24402E-4	1.349	4.12201E-4	1.349	8.24402E-4	--	--	--	--	--	--	--	--
1.35	0.00206101	1.35	8.24402E-4	1.35	4.12201E-4	1.35	8.24402E-4	--	--	--	--	--	--	--	--
1.351	0.00206101	1.351	4.12201E-4	1.351	4.12201E-4	1.351	8.24402E-4	--	--	--	--	--	--	--	--
1.352	0.00206101	1.352	4.12201E-4	1.352	4.12201E-4	1.352	8.24402E-4	--	--	--	--	--	--	--	--
1.353	0.00206101	1.353	4.12201E-4	1.353	4.12201E-4	1.353	8.24402E-4	--	--	--	--	--	--	--	--
1.354	0.0016488	1.354	4.12201E-4	1.354	4.12201E-4	1.354	8.24402E-4	--	--	--	--	--	--	--	--
1.355	0.0016488	1.355	4.12201E-4	1.355	4.12201E-4	1.355	8.24402E-4	--	--	--	--	--	--	--	--
1.356	0.0016488	1.356	4.12201E-4	1.356	4.12201E-4	1.356	8.24402E-4	--	--	--	--	--	--	--	--
1.357	0.0016488	1.357	4.12201E-4	1.357	4.12201E-4	1.357	8.24402E-4	--	--	--	--	--	--	--	--
1.358	0.0016488	1.358	4.12201E-4	1.358	4.12201E-4	1.358	8.24402E-4	--	--	--	--	--	--	--	--
1.359	0.0016488	1.359	4.12201E-4	1.359	4.12201E-4	1.359	8.24402E-4	--	--	--	--	--	--	--	--
1.36	0.0016488	1.36	4.12201E-4	1.36	4.12201E-4	1.36	8.24402E-4	--	--	--	--	--	--	--	--
1.361	0.0016488	1.361	4.12201E-4	1.361	4.12201E-4	1.361	8.24402E-4	--	--	--	--	--	--	--	--
1.362	0.0016488	1.362	4.12201E-4	1.362	4.12201E-4	1.362	8.24402E-4	--	--	--	--	--	--	--	--
1.363	0.0016488	1.363	4.12201E-4	1.363	4.12201E-4	1.363	8.24402E-4	--	--	--	--	--	--	--	--
1.364	0.0016488	1.364	4.12201E-4	1.364	4.12201E-4	1.364	8.24402E-4	--	--	--	--	--	--	--	--
1.365	0.0016488	1.365	4.12201E-4	1.365	4.12201E-4	1.365	8.24402E-4	--	--	--	--	--	--	--	--
1.366	0.0016488	1.366	4.12201E-4	1.366	4.12201E-4	1.366	0.0012366	--	--	--	--	--	--	--	--
1.367	0.0016488	1.367	4.12201E-4	1.367	4.12201E-4	1.367	0.0012366	--	--	--	--	--	--	--	--
1.368	0.0016488	1.368	4.12201E-4	1.368	4.12201E-4	1.368	0.0012366	--	--	--	--	--	--	--	--
1.369	0.0016488	1.369	4.12201E-4	1.369	4.12201E-4	1.369	0.0012366	--	--	--	--	--	--	--	--
1.37	0.0016488	1.37	4.12201E-4	1.37	4.12201E-4	1.37	0.0012366	--	--	--	--	--	--	--	--
1.371	0.0016488	1.371	4.12201E-4	1.371	4.12201E-4	1.371	0.0012366	--	--	--	--	--	--	--	--
1.372	0.0016488	1.372	4.12201E-4	1.372	4.12201E-4	1.372	0.0012366	--	--	--	--	--	--	--	--
1.373	0.0016488	1.373	4.12201E-4	1.373	4.12201E-4	1.373	0.0012366	--	--	--	--	--	--	--	--
1.374	0.0016488	1.374	4.12201E-4	1.374	4.12201E-4	1.374	0.0012366	--	--	--	--	--	--	--	--
1.375	0.0016488	1.375	4.12201E-4	1.375	4.12201E-4	1.375	0.0012366	--	--	--	--	--	--	--	--
1.376	0.0016488	1.376	4.12201E-4	1.376	4.12201E-4	1.376	0.0012366	--	--	--	--	--	--	--	--
1.377	0.0016488	1.377	4.12201E-4	1.377	4.12201E-4	1.377	0.0012366	--	--	--	--	--	--	--	--
1.378	0.0016488	1.378	4.12201E-4	1.378	4.12201E-4	1.378	0.0012366	--	--	--	--	--	--	--	--
1.379	0.0016488	1.379	4.12201E-4	1.379	4.12201E-4	1.379	0.0012366	--	--	--	--	--	--	--	--
1.38	0.0016488	1.38	4.12201E-4	1.38	4.12201E-4	1.38	0.0012366	--	--	--	--	--	--	--	--
1.381	0.0016488	1.381	4.12201E-4	1.381	4.12201E-4	1.381	0.0012366	--	--	--	--	--	--	--	--
1.382	0.0012366	1.382	4.12201E-4	1.382	4.12201E-4	1.382	0.0012366	--	--	--	--	--	--	--	--
1.383	0.0012366	1.383	4.12201E-4	1.383	4.12201E-4	1.383	0.0012366	--	--	--	--	--	--	--	--
1.384	0.0012366	1.384	4.12201E-4	1.384	4.12201E-4	1.384	0.0012366	--	--	--	--	--	--	--	--
1.385	0.0012366	1.385	4.12201E-4	1.385	4.12201E-4	1.385	0.0012366	--	--	--	--	--	--	--	--
1.386	0.0012366	1.386	4.12201E-4	1.386	4.12201E-4	1.386	0.0012366	--	--	--	--	--	--	--	--
1.387	0.0012366	1.387	4.12201E-4	1.387	4.12201E-4	1.387	0.0012366	--	--	--	--	--	--	--	--
1.388	0.0012366	1.388	4.12201E-4	1.388	0	1.388	0.0012366	--	--	--	--	--	--	--	--
1.389	0.0012366	1.389	4.12201E-4	1.389	0	1.389	0.0012366	--	--	--	--	--	--	--	--
1.39	0.0012366	1.39	4.12201E-4	1.39	0	1.39	0.0012366	--	--	--	--	--	--	--	--
1.391	0.0012366	1.391	4.12201E-4	1.391	0	1.391	0.0012366	--	--	--	--	--	--	--	--
1.392	0.0012366	1.392	4.12201E-4	1.392	0	1.392	0.0012366	--	--	--	--	--	--	--	--
1.393	0.0012366	1.393	4.12201E-4	1.393	0	1.393	0.0012366	--	--	--	--	--	--	--	--
1.394	0.0012366	1.394	4.12201E-4	1.394	0	1.394	0.0012366	--	--	--	--	--	--	--	--
1.395	0.0012366	1.395	4.12201E-4	1.395	0	1.395	0.0012366	--	--	--	--	--	--	--	--
1.396	0.0012366	1.396	4.12201E-4	1.396	0	1.396	0.0012366	--	--	--	--	--	--	--	--
1.397	0.0012366	1.397	4.12201E-4	1.397	0	1.397	0.0012366	--	--	--	--	--	--	--	--
1.398	0.0012366	1.398	4.12201E-4	1.398	0	1.398	0.0012366	--	--	--	--	--	--	--	--
1.399	0.0012366	1.399	4.12201E-4	1.399	0	1.399	0.0012366	--	--	--	--	--	--	--	--
1.4	0.0012366	1.4	4.12201E-4	1.4	0	1.4	0.0012366	--	--	--	--	--	--	--	--
1.401	0.0012366	1.401	4.12201E-4	1.401	0	1.401	0.0012366	--	--	--	--	--	--	--	--
1.402	0.0012366	1.402	4.12201E-4	1.402	0	1.402	0.0012366	--	--	--	--	--	--	--	--
1.403	0.0012366	1.403	4.12201E-4	1.403	0	1.403	0.0012366	--	--	--	--	--	--	--	--
1.404	0.0012366	1.404	4.12201E-4	1.404	0	1.404	0.0012366	--	--	--	--	--	--	--	--
1.405	0.0012366	1.405	0	1.405	0	1.405	0.0012366	--	--	--	--	--	--	--	--
1.406	0.0012366	1.406	0	1.406	0	1.406	0.0012366	--	--	--	--	--	--	--	--
1.407	0.0012366	1.407	0	1.407	0	1.407	0.0012366	--	--	--	--	--	--	--	--
1.408	0.0012366	1.408	0	1.408	0	1.408	0.0012366	--	--	--	--	--	--	--	--
1.409	0.0012366	1.409	0	1.409	0	1.409	0.0012366	--	--	--	--	--	--	--	--
1.41	0.0012366	1.41	0	1.41	0	1.41	0.0012366	--	--	--	--	--	--	--	--
1.411	0.0012366	1.411	0	1.411	0	1.411	0.0012366	--	--	--	--	--	--	--	--
1.412	0.0012366	1.412	0	1.412	0	1.412	0.0012366	--	--	--	--	--	--	--	--
1.413	0.0012366	1.413	0	1.413	0	1.413	0.0012366	--	--	--	--	--	--	--	--
1.414	0.0012366	1.414	0	1.414	0	1.414	0.0012366	--	--	--	--	--	--	--	--
1.415	0.0012366	1.415	0	1.415	0	1.415	0.0012366	--	--	--	--	--	--	--	--
1.416	0.0012366	1.416	0	1.416	0	1.416	0.0012366	--	--	--	--	--	--	--	--
1.417	0.0012366	1.417	0	1.417	0	1.417	0.0012366	--	--	--	--	--	--	--	--
1.418	0.0012366	1.418	0	1.418	0	1.418	0.0012366	--	--	--	--	--	--	--	--
1.419	0.0012366	1.419	0	1.419	0	1.419	0.0012366	--	--	--	--	--	--	--	--
1.42	0.0012366	1.42	0	1.42	0	1.42	0.0012366	--	--	--	--	--	--	--	--
1.421	0.0012366	1.421	0	1.421	0	1.421	0.0012366	--	--	--	--	--	--	--	--
1.422	0.0012366	1.422	0	1.422	0	1.422	0.0012366	--	--	--	--	--	--	--	--
1.423	0.0012366	1.423	0	1.423	0	1.423	0.0012366	--	--	--	--	--	--	--	--
1.424	0.0012366	1.424	0	1.424	0	1.424	0.0012366	--	--	--	--	--	--	--	--
1.425	0.0012366	1.425	0	1.425	0	1.425	0.0012366	--	--	--	--	--	--	--	--
1.426	0.0012366	1.426	0	1.426	0	1.426	0.0012366	--	--	--	--	--	--	--	--
1.427	8.24402E-4	1.427	0	1.427	0	1.427	0.0012366	--	--	--	--	--	--	--	--
1.428	8.24402E-4	1.428	0	1.428	0	1.428	0.0012366	--	--	--	--	--	--	--	--
1.429	8.24402E-4	1.429	0	1.429	0	1.429	0.0012366	--	--	--	--	--	--	--	--
1.43	8.24402E-4	1.43	0	1.43	0	1.43	0.0012366	--	--	--	--	--	--	--	--
1.431	8.24402E-4	1.431	0	1.431	0	1.431	0.0012366	--	--	--	--	--	--	--	--
1.432	8.24402E-4	1.432	0	1.432	0	1.432	0.0012366	--	--	--	--	--	--	--	--
1.433	8.24402E-4	1.433	0	1.433	0	1.433	8.24402E-4	--	--	--	--	--	--	--	--
1.434	8.24402E-4	1.434	0	1.434	0	1.434	8.24402E-4	--	--	--	--	--	--	--	--
1.435	8.24402E-4	1.435	0	1.435	0	1.435	8.24402E-4	--	--	--	--	--	--	--	--
1.436	8.24402E-4	1.436	0	1.436	0	1.436	8.24402E-4	--	--	--	--	--	--	--	--
1.437	8.24402E-4	1.437	0	1.437	0	1.437	8.24402E-4	--	--	--	--	--	--	--	--
1.438	8.24402E-4	1.438	0	1.438	0	1.438	8.24402E-4	--	--	--	--	--	--	--	--
1.439	8.24402E-4	1.439	0	1.439	0	1.439	8.24402E-4	--	--	--	--	--	--	--	--
1.44	8.24402E-4	1.44	0	1.44	0	1.44	8.24402E-4	--	--	--	--	--	--	--	--
1.441	8.24402E-4	1.441	0	1.441	0	1.441	8.24402E-4	--	--	--	--	--	--	--	--
1.442	8.24402E-4	1.442	0	1.442	0	1.442	8.24402E-4	--	--	--	--	--	--	--	--
1.443	8.24402E-4	1.443	0	1.443	0	1.443	8.24402E-4	--	--	--	--	--	--	--	--
1.444	8.24402E-4	1.444	0	1.444	0	1.444	8.24402E-4	--	--	--	--	--	--	--	--
1.445	8.24402E-4	1.445	0	1.445	0	1.445	8.24402E-4	--	--	--	--	--	--	--	--
1.446	8.24402E-4	1.446	0	1.446	0	1.446	8.24402E-4	--	--	--	--	--	--	--	--
1.447	8.24402E-4	1.447	0	1.447	0	1.447	8.24402E-4	--	--	--	--	--	--	--	--
1.448	8.24402E-4	1.448	0	1.448	0	1.448	8.24402E-4	--	--	--	--	--	--	--	--
1.449	8.24402E-4	1.449	0	1.449	0	1.449	8.24402E-4	--	--	--	--	--	--	--	--
1.45	8.24402E-4	1.45	0	1.45	0	1.45	8.24402E-4	--	--	--	--	--	--	--	--
1.451	8.24402E-4	1.451	0	1.451	0	1.451	8.24402E-4	--	--	--	--	--	--	--	--
1.452	8.24402E-4	1.452	0	1.452	0	1.452	8.24402E-4	--	--	--	--	--	--	--	--
1.453	8.24402E-4	1.453	0	1.453	0	1.453	8.24402E-4	--	--	--	--	--	--	--	--
1.454	8.24402E-4	1.454	0	1.454	0	1.454	8.24402E-4	--	--	--	--	--	--	--	--
1.455	8.24402E-4	1.455	0	1.455	0	1.455	8.24402E-4	--	--	--	--	--	--	--	--
1.456	8.24402E-4	1.456	0	1.456	0	1.456	8.24402E-4	--	--	--	--	--	--	--	--
1.457	8.24402E-4	1.457	0	1.457	0	1.457	8.24402E-4	--	--	--	--	--	--	--	--
1.458	8.24402E-4	1.458	0	1.458	0	1.458	8.24402E-4	--	--	--	--	--	--	--	--
1.459	8.24402E-4	1.459	0	1.459	0	1.459	8.24402E-4	--	--	--	--	--	--	--	--
1.46	8.24402E-4	1.46	0	1.46	0	1.46	8.24402E-4	--	--	--	--	--	--	--	--
1.461	8.24402E-4	1.461	0	1.461	0	1.461	8.24402E-4	--	--	--	--	--	--	--	--
1.462	8.24402E-4	1.462	0	1.462	0	1.462	8.24402E-4	--	--	--	--	--	--	--	--
1.463	8.24402E-4	1.463	0	1.463	0	1.463	8.24402E-4	--	--	--	--	--	--	--	--
1.464	8.24402E-4	1.464	0	1.464	0	1.464	8.24402E-4	--	--	--	--	--	--	--	--
1.465	8.24402E-4	1.465	0	1.465	0	1.465	8.24402E-4	--	--	--	--	--	--	--	--
1.466	8.24402E-4	1.466	0	1.466	0	1.466	8.24402E-4	--	--	--	--	--	--	--	--
1.467	8.24402E-4	1.467	0	1.467	0	1.467	8.24402E-4	--	--	--	--	--	--	--	--
1.468	8.24402E-4	1.468	0	1.468	0	1.468	8.24402E-4	--	--	--	--	--	--	--	--
1.469	8.24402E-4	1.469	0	1.469	0	1.469	8.24402E-4	--	--	--	--	--	--	--	--
1.47	8.24402E-4	1.47	0	1.47	0	1.47	8.24402E-4	--	--	--	--	--	--	--	--
1.471	8.24402E-4	1.471	0	1.471	0	1.471	8.24402E-4	--	--	--	--	--	--	--	--
1.472	8.24402E-4	1.472	0	1.472	0	1.472	8.24402E-4	--	--	--	--	--	--	--	--
1.473	4.12201E-4	1.473	0	1.473	0	1.473	8.24402E-4	--	--	--	--	--	--	--	--
1.474	4.12201E-4	1.474	0	1.474	0	1.474	8.24402E-4	--	--	--	--	--	--	--	--
1.475	4.12201E-4	1.475	0	1.475	0	1.475	8.24402E-4	--	--	--	--	--	--	--	--
1.476	4.12201E-4	1.476	0	1.476	0	1.476	8.24402E-4	--	--	--	--	--	--	--	--
1.477	4.12201E-4	1.477	0	1.477	0	1.477	8.24402E-4	--	--	--	--	--	--	--	--
1.478	4.12201E-4	1.478	0	1.478	0	1.478	8.24402E-4	--	--	--	--	--	--	--	--
1.479	4.12201E-4	1.479	0	1.479	0	1.479	8.24402E-4	--	--	--	--	--	--	--	--
1.48	4.12201E-4	1.48	0	1.48	0	1.48	8.24402E-4	--	--	--	--	--	--	--	--
1.481	4.12201E-4	1.481	0	1.481	0	1.481	8.24402E-4	--	--	--	--	--	--	--	--
1.482	4.12201E-4	1.482	0	1.482	0	1.482	8.24402E-4	--	--	--	--	--	--	--	--
1.483	4.12201E-4	1.483	0	1.483	0	1.483	8.24402E-4	--	--	--	--	--	--	--	--
1.484	4.12201E-4	1.484	0	1.484	0	1.484	8.24402E-4	--	--	--	--	--	--	--	--
1.485	4.12201E-4	1.485	0	1.485	0	1.485	8.24402E-4	--	--	--	--	--	--	--	--
1.486	4.12201E-4	1.486	0	1.486	0	1.486	8.24402E-4	--	--	--	--	--	--	--	--
1.487	4.12201E-4	1.487	0	1.487	0	1.487	8.24402E-4	--	--	--	--	--	--	--	--
1.488	4.12201E-4	1.488	0	1.488	0	1.488	8.24402E-4	--	--	--	--	--	--	--	--
1.489	4.12201E-4	1.489	0	1.489	0	1.489	8.24402E-4	--	--	--	--	--	--	--	--
1.49	4.12201E-4	1.49	0	1.49	0	1.49	8.24402E-4	--	--	--	--	--	--	--	--
1.491	4.12201E-4	1.491	0	1.491	0	1.491	8.24402E-4	--	--	--	--	--	--	--	--
1.492	4.12201E-4	1.492	0	1.492	0	1.492	8.24402E-4	--	--	--	--	--	--	--	--
1.493	4.12201E-4	1.493	0	1.493	0	1.493	8.24402E-4	--	--	--	--	--	--	--	--
1.494	4.12201E-4	1.494	0	1.494	0	1.494	8.24402E-4	--	--	--	--	--	--	--	--
1.495	4.12201E-4	1.495	0	1.495	0	1.495	4.12201E-4	--	--	--	--	--	--	--	--
1.496	4.12201E-4	1.496	0	1.496	0	1.496	4.12201E-4	--	--	--	--	--	--	--	--
1.497	4.12201E-4	1.497	0	1.497	0	1.497	4.12201E-4	--	--	--	--	--	--	--	--
1.498	4.12201E-4	1.498	0	1.498	0	1.498	4.12201E-4	--	--	--	--	--	--	--	--
1.499	4.12201E-4	1.499	0	1.499	0	1.499	4.12201E-4	--	--	--	--	--	--	--	--
1.5	4.12201E-4	1.5	0	1.5	0	1.5	4.12201E-4	--	--	--	--	--	--	--	--
1.501	4.12201E-4	1.501	0	1.501	0	1.501	4.12201E-4	--	--	--	--	--	--	--	--
1.502	4.12201E-4	1.502	0	1.502	0	1.502	4.12201E-4	--	--	--	--	--	--	--	--
1.503	4.12201E-4	1.503	0	1.503	0	1.503	4.12201E-4	--	--	--	--	--	--	--	--
1.504	4.12201E-4	1.504	0	1.504	0	1.504	4.12201E-4	--	--	--	--	--	--	--	--
1.505	4.12201E-4	1.505	0	1.505	0	1.505	4.12201E-4	--	--	--	--	--	--	--	--
1.506	4.12201E-4	1.506	0	1.506	0	1.506	4.12201E-4	--	--	--	--	--	--	--	--
1.507	4.12201E-4	1.507	0	1.507	0	1.507	4.12201E-4	--	--	--	--	--	--	--	--
1.508	4.12201E-4	1.508	0	1.508	0	1.508	4.12201E-4	--	--	--	--	--	--	--	--
1.509	4.12201E-4	1.509	0	1.509	0	1.509	4.12201E-4	--	--	--	--	--	--	--	--
1.51	4.12201E-4	1.51	0	1.51	0	1.51	4.12201E-4	--	--	--	--	--	--	--	--
1.511	4.12201E-4	1.511	0	1.511	0	1.511	4.12201E-4	--	--	--	--	--	--	--	--
1.512	4.12201E-4	1.512	0	1.512	0	1.512	4.12201E-4	--	--	--	--	--	--	--	--
1.513	4.12201E-4	1.513	0	1.513	0	1.513	4.12201E-4	--	--	--	--	--	--	--	--
1.514	4.12201E-4	1.514	0	1.514	0	1.514	4.12201E-4	--	--	--	--	--	--	--	--
1.515	4.12201E-4	1.515	0	1.515	0	1.515	4.12201E-4	--	--	--	--	--	--	--	--
1.516	4.12201E-4	1.516	0	1.516	0	1.516	4.12201E-4	--	--	--	--	--	--	--	--
1.517	0	1.517	0	1.517	0	1.517	4.12201E-4	--	--	--	--	--	--	--	--
1.518	0	1.518	0	1.518	0	1.518	4.12201E-4	--	--	--	--	--	--	--	--
1.519	0	1.519	0	1.519	0	1.519	4.12201E-4	--	--	--	--	--	--	--	--
1.52	0	1.52	0	1.52	0	1.52	4.12201E-4	--	--	--	--	--	--	--	--
1.521	0	1.521	0	1.521	0	1.521	4.12201E-4	--	--	--	--	--	--	--	--
1.522	0	1.522	0	1.522	0	1.522	4.12201E-4	--	--	--	--	--	--	--	--
1.523	0	1.523	0	1.523	0	1.523	4.12201E-4	--	--	--	--	--	--	--	--
1.524	0	1.524	0	1.524	0	1.524	4.12201E-4	--	--	--	--	--	--	--	--
1.525	0	1.525	0	1.525	0	1.525	4.12201E-4	--	--	--	--	--	--	--	--
1.526	0	1.526	0	1.526	0	1.526	4.12201E-4	--	--	--	--	--	--	--	--
1.527	0	1.527	0	1.527	0	1.527	4.12201E-4	--	--	--	--	--	--	--	--
1.528	0	1.528	0	1.528	0	1.528	4.12201E-4	--	--	--	--	--	--	--	--
1.529	0	1.529	0	1.529	0	1.529	4.12201E-4	--	--	--	--	--	--	--	--
1.53	0	1.53	0	1.53	0	1.53	4.12201E-4	--	--	--	--	--	--	--	--
1.531	0	1.531	0	1.531	0	1.531	4.12201E-4	--	--	--	--	--	--	--	--
1.532	0	1.532	0	1.532	0	1.532	4.12201E-4	--	--	--	--	--	--	--	--
1.533	0	1.533	0	1.533	0	1.533	4.12201E-4	--	--	--	--	--	--	--	--
1.534	0	1.534	0	1.534	0	1.534	4.12201E-4	--	--	--	--	--	--	--	--
1.535	0	1.535	0	1.535	0	1.535	4.12201E-4	--	--	--	--	--	--	--	--
1.536	0	1.536	0	1.536	0	1.536	4.12201E-4	--	--	--	--	--	--	--	--
1.537	0	1.537	0	1.537	0	1.537	4.12201E-4	--	--	--	--	--	--	--	--
1.538	0	1.538	0	1.538	0	1.538	4.12201E-4	--	--	--	--	--	--	--	--
1.539	0	1.539	0	1.539	0	1.539	4.12201E-4	--	--	--	--	--	--	--	--
1.54	0	1.54	0	1.54	0	1.54	4.12201E-4	--	--	--	--	--	--	--	--
1.541	0	1.541	0	1.541	0	1.541	4.12201E-4	--	--	--	--	--	--	--	--
1.542	0	1.542	0	1.542	0	1.542	4.12201E-4	--	--	--	--	--	--	--	--
1.543	0	1.543	0	1.543	0	1.543	4.12201E-4	--	--	--	--	--	--	--	--
1.544	0	1.544	0	1.544	0	1.544	4.12201E-4	--	--	--	--	--	--	--	--
1.545	0	1.545	0	1.545	0	1.545	4.12201E-4	--	--	--	--	--	--	--	--
1.546	0	1.546	0	1.546	0	1.546	4.12201E-4	--	--	--	--	--	--	--	--
1.547	0	1.547	0	1.547	0	1.547	4.12201E-4	--	--	--	--	--	--	--	--
1.548	0	1.548	0	1.548	0	1.548	4.12201E-4	--	--	--	--	--	--	--	--
1.549	0	1.549	0	1.549	0	1.549	4.12201E-4	--	--	--	--	--	--	--	--
1.55	0	1.55	0	1.55	0	1.55	4.12201E-4	--	--	--	--	--	--	--	--
1.551	0	1.551	0	1.551	0	1.551	4.12201E-4	--	--	--	--	--	--	--	--
1.552	0	1.552	0	1.552	0	1.552	4.12201E-4	--	--	--	--	--	--	--	--
1.553	0	1.553	0	1.553	0	1.553	4.12201E-4	--	--	--	--	--	--	--	--
1.554	0	1.554	0	1.554	0	1.554	4.12201E-4	--	--	--	--	--	--	--	--
1.555	0	1.555	0	1.555	0	1.555	4.12201E-4	--	--	--	--	--	--	--	--
1.556	0	1.556	0	1.556	0	1.556	4.12201E-4	--	--	--	--	--	--	--	--
1.557	0	1.557	0	1.557	0	1.557	4.12201E-4	--	--	--	--	--	--	--	--
1.558	0	1.558	0	1.558	0	1.558	4.12201E-4	--	--	--	--	--	--	--	--
1.559	0	1.559	0	1.559	0	1.559	4.12201E-4	--	--	--	--	--	--	--	--
1.56	0	1.56	0	1.56	0	1.56	4.12201E-4	--	--	--	--	--	--	--	--
1.561	0	1.561	0	1.561	0	1.561	4.12201E-4	--	--	--	--	--	--	--	--
1.562	0	1.562	0	1.562	0	1.562	4.12201E-4	--	--	--	--	--	--	--	--
1.563	0	1.563	0	1.563	0	1.563	4.12201E-4	--	--	--	--	--	--	--	--
1.564	0	1.564	0	1.564	0	1.564	4.12201E-4	--	--	--	--	--	--	--	--
1.565	0	1.565	0	1.565	0	1.565	4.12201E-4	--	--	--	--	--	--	--	--
1.566	0	1.566	0	1.566	0	1.566	4.12201E-4	--	--	--	--	--	--	--	--
1.567	0	1.567	0	1.567	0	1.567	4.12201E-4	--	--	--	--	--	--	--	--
1.568	0	1.568	0	1.568	0	1.568	4.12201E-4	--	--	--	--	--	--	--	--
1.569	0	1.569	0	1.569	0	1.569	4.12201E-4	--	--	--	--	--	--	--	--
1.57	0	1.57	0	1.57	0	1.57	4.12201E-4	--	--	--	--	--	--	--	--
1.571	0	1.571	0	1.571	0	1.571	4.12201E-4	--	--	--	--	--	--	--	--
1.572	0	1.572	0	1.572	0	1.572	4.12201E-4	--	--	--	--	--	--	--	--
1.573	0	1.573	0	1.573	0	1.573	0	--	--	--	--	--	--	--	--
1.574	0	1.574	0	1.574	0	1.574	0	--	--	--	--	--	--	--	--
1.575	0	1.575	0	1.575	0	1.575	0	--	--	--	--	--	--	--	--
1.576	0	1.576	0	1.576	0	1.576	0	--	--	--	--	--	--	--	--
1.577	0	1.577	0	1.577	0	1.577	0	--	--	--	--	--	--	--	--
1.578	0	1.578	0	1.578	0	1.578	0	--	--	--	--	--	--	--	--
1.579	0	1.579	0	1.579	0	1.579	0	--	--	--	--	--	--	--	--
1.58	0	1.58	0	1.58	0	1.58	0	--	--	--	--	--	--	--	--
1.581	0	1.581	0	1.581	0	1.581	0	--	--	--	--	--	--	--	--
1.582	0	1.582	0	1.582	0	1.582	0	--	--	--	--	--	--	--	--
1.583	0	1.583	0	1.583	0	1.583	0	--	--	--	--	--	--	--	--
1.584	0	1.584	0	1.584	0	1.584	0	--	--	--	--	--	--	--	--
1.585	0	1.585	0	1.585	0	1.585	0	--	--	--	--	--	--	--	--
1.586	0	1.586	0	1.586	0	1.586	0	--	--	--	--	--	--	--	--
1.587	0	1.587	0	1.587	0	1.587	0	--	--	--	--	--	--	--	--
1.588	0	1.588	0	1.588	0	1.588	0	--	--	--	--	--	--	--	--
1.589	0	1.589	0	1.589	0	1.589	0	--	--	--	--	--	--	--	--
1.59	0	1.59	0	1.59	0	1.59	0	--	--	--	--	--	--	--	--
1.591	0	1.591	0	1.591	0	1.591	0	--	--	--	--	--	--	--	--
1.592	0	1.592	0	1.592	0	1.592	0	--	--	--	--	--	--	--	--
1.593	0	1.593	0	1.593	0	1.593	0	--	--	--	--	--	--	--	--
1.594	0	1.594	0	1.594	0	1.594	0	--	--	--	--	--	--	--	--
1.595	0	1.595	0	1.595	0	1.595	0	--	--	--	--	--	--	--	--
1.596	0	1.596	0	1.596	0	1.596	0	--	--	--	--	--	--	--	--
1.597	0	1.597	0	1.597	0	1.597	0	--	--	--	--	--	--	--	--
1.598	0	1.598	0	1.598	0	1.598	0	--	--	--	--	--	--	--	--
1.599	0	1.599	0	1.599	0	1.599	0	--	--	--	--	--	--	--	--
1.6	0	1.6	0	1.6	0	1.6	0	--	--	--	--	--	--	--	--
1.601	0	1.601	0	1.601	0	1.601	0	--	--	--	--	--	--	--	--
1.602	0	1.602	0	1.602	0	1.602	0	--	--	--	--	--	--	--	--
1.603	0	1.603	0	1.603	0	1.603	0	--	--	--	--	--	--	--	--
1.604	0	1.604	0	1.604	0	1.604	0	--	--	--	--	--	--	--	--
1.605	0	1.605	0	1.605	0	1.605	0	--	--	--	--	--	--	--	--
1.606	0	1.606	0	1.606	0	1.606	0	--	--	--	--	--	--	--	--
1.607	0	1.607	0	1.607	0	1.607	0	--	--	--	--	--	--	--	--
1.608	0	1.608	0	1.608	0	1.608	0	--	--	--	--	--	--	--	--
1.609	0	1.609	0	1.609	0	1.609	0	--	--	--	--	--	--	--	--
1.61	0	1.61	0	1.61	0	1.61	0	--	--	--	--	--	--	--	--
1.611	0	1.611	0	1.611	0	1.611	0	--	--	--	--	--	--	--	--
1.612	0	1.612	0	1.612	0	1.612	0	--	--	--	--	--	--	--	--
1.613	0	1.613	0	1.613	0	1.613	0	--	--	--	--	--	--	--	--
1.614	0	1.614	0	1.614	0	1.614	0	--	--	--	--	--	--	--	--
1.615	0	1.615	0	1.615	0	1.615	0	--	--	--	--	--	--	--	--
1.616	0	1.616	0	1.616	0	1.616	0	--	--	--	--	--	--	--	--
1.617	0	1.617	0	1.617	0	1.617	0	--	--	--	--	--	--	--	--
1.618	0	1.618	0	1.618	0	1.618	0	--	--	--	--	--	--	--	--
1.619	0	1.619	0	1.619	0	1.619	0	--	--	--	--	--	--	--	--
1.62	0	1.62	0	1.62	0	1.62	0	--	--	--	--	--	--	--	--
1.621	0	1.621	0	1.621	0	1.621	0	--	--	--	--	--	--	--	--
1.622	0	1.622	0	1.622	0	1.622	0	--	--	--	--	--	--	--	--
1.623	0	1.623	0	1.623	0	1.623	0	--	--	--	--	--	--	--	--
1.624	0	1.624	0	1.624	0	1.624	0	--	--	--	--	--	--	--	--
1.625	0	1.625	0	1.625	0	1.625	0	--	--	--	--	--	--	--	--
1.626	0	1.626	0	1.626	0	1.626	0	--	--	--	--	--	--	--	--
1.627	0	1.627	0	1.627	0	1.627	0	--	--	--	--	--	--	--	--
1.628	0	1.628	0	1.628	0	1.628	0	--	--	--	--	--	--	--	--
1.629	0	1.629	0	1.629	0	1.629	0	--	--	--	--	--	--	--	--
1.63	0	1.63	0	1.63	0	1.63	0	--	--	--	--	--	--	--	--
1.631	0	1.631	0	1.631	0	1.631	0	--	--	--	--	--	--	--	--
1.632	0	1.632	0	1.632	0	1.632	0	--	--	--	--	--	--	--	--
1.633	0	1.633	0	1.633	0	1.633	0	--	--	--	--	--	--	--	--
1.634	0	1.634	0	1.634	0	1.634	0	--	--	--	--	--	--	--	--
1.635	0	1.635	0	1.635	0	1.635	0	--	--	--	--	--	--	--	--
1.636	0	1.636	0	1.636	0	1.636	0	--	--	--	--	--	--	--	--
1.637	0	1.637	0	1.637	0	1.637	0	--	--	--	--	--	--	--	--
1.638	0	1.638	0	1.638	0	1.638	0	--	--	--	--	--	--	--	--
1.639	0	1.639	0	1.639	0	1.639	0	--	--	--	--	--	--	--	--
1.64	0	1.64	0	1.64	0	1.64	0	--	--	--	--	--	--	--	--
1.641	0	1.641	0	1.641	0	1.641	0	--	--	--	--	--	--	--	--
1.642	0	1.642	0	1.642	0	1.642	0	--	--	--	--	--	--	--	--
1.643	0	1.643	0	1.643	0	1.643	0	--	--	--	--	--	--	--	--
1.644	0	1.644	0	1.644	0	1.644	0	--	--	--	--	--	--	--	--
1.645	0	1.645	0	1.645	0	1.645	0	--	--	--	--	--	--	--	--
1.646	0	1.646	0	1.646	0	1.646	0	--	--	--	--	--	--	--	--
1.647	0	1.647	0	1.647	0	1.647	0	--	--	--	--	--	--	--	--
1.648	0	1.648	0	1.648	0	1.648	0	--	--	--	--	--	--	--	--
1.649	0	1.649	0	1.649	0	1.649	0	--	--	--	--	--	--	--	--
1.65	0	1.65	0	1.65	0	1.65	0	--	--	--	--	--	--	--	--
1.651	0	1.651	0	1.651	0	1.651	0	--	--	--	--	--	--	--	--
1.652	0	1.652	0	1.652	0	1.652	0	--	--	--	--	--	--	--	--
1.653	0	1.653	0	1.653	0	1.653	0	--	--	--	--	--	--	--	--
1.654	0	1.654	0	1.654	0	1.654	0	--	--	--	--	--	--	--	--
1.655	0	1.655	0	1.655	0	1.655	0	--	--	--	--	--	--	--	--
1.656	0	1.656	0	1.656	0	1.656	0	--	--	--	--	--	--	--	--
1.657	0	1.657	0	1.657	0	1.657	0	--	--	--	--	--	--	--	--
1.658	0	1.658	0	1.658	0	1.658	0	--	--	--	--	--	--	--	--
1.659	0	1.659	0	1.659	0	1.659	0	--	--	--	--	--	--	--	--
1.66	0	1.66	0	1.66	0	1.66	0	--	--	--	--	--	--	--	--
1.661	0	1.661	0	1.661	0	1.661	0	--	--	--	--	--	--	--	--
1.662	0	1.662	0	1.662	0	1.662	0	--	--	--	--	--	--	--	--
1.663	0	1.663	0	1.663	0	1.663	0	--	--	--	--	--	--	--	--
1.664	0	1.664	0	1.664	0	1.664	0	--	--	--	--	--	--	--	--
1.665	0	1.665	0	1.665	0	1.665	0	--	--	--	--	--	--	--	--
1.666	0	1.666	0	1.666	0	1.666	0	--	--	--	--	--	--	--	--
1.667	0	1.667	0	1.667	0	1.667	0	--	--	--	--	--	--	--	--
1.668	0	1.668	0	1.668	0	1.668	0	--	--	--	--	--	--	--	--
1.669	0	1.669	0	1.669	0	1.669	0	--	--	--	--	--	--	--	--
1.67	0	1.67	0	1.67	0	1.67	0	--	--	--	--	--	--	--	--
1.671	0	1.671	0	1.671	0	1.671	0	--	--	--	--	--	--	--	--
1.672	0	1.672	0	1.672	0	1.672	0	--	--	--	--	--	--	--	--
1.673	0	1.673	0	1.673	0	1.673	0	--	--	--	--	--	--	--	--
1.674	0	1.674	0	1.674	0	1.674	0	--	--	--	--	--	--	--	--
1.675	0	1.675	0	1.675	0	1.675	0	--	--	--	--	--	--	--	--
1.676	0	1.676	0	1.676	0	1.676	0	--	--	--	--	--	--	--	--
1.677	0	1.677	0	1.677	0	1.677	0	--	--	--	--	--	--	--	--
1.678	0	1.678	0	1.678	0	1.678	0	--	--	--	--	--	--	--	--
1.679	0	1.679	0	1.679	0	1.679	0	--	--	--	--	--	--	--	--
1.68	0	1.68	0	1.68	0	1.68	0	--	--	--	--	--	--	--	--
1.681	0	1.681	0	1.681	0	1.681	0	--	--	--	--	--	--	--	--
1.682	0	1.682	0	1.682	0	1.682	0	--	--	--	--	--	--	--	--
1.683	0	1.683	0	1.683	0	1.683	0	--	--	--	--	--	--	--	--
1.684	0	1.684	0	1.684	0	1.684	0	--	--	--	--	--	--	--	--
1.685	0	1.685	0	1.685	0	1.685	0	--	--	--	--	--	--	--	--
1.686	0	1.686	0	1.686	0	1.686	0	--	--	--	--	--	--	--	--
1.687	0	1.687	0	1.687	0	1.687	0	--	--	--	--	--	--	--	--
1.688	0	1.688	0	1.688	0	1.688	0	--	--	--	--	--	--	--	--
1.689	0	1.689	0	1.689	0	1.689	0	--	--	--	--	--	--	--	--
1.69	0	1.69	0	1.69	0	1.69	0	--	--	--	--	--	--	--	--
1.691	0	1.691	0	1.691	0	1.691	0	--	--	--	--	--	--	--	--
1.692	0	1.692	0	1.692	0	1.692	0	--	--	--	--	--	--	--	--
1.693	0	1.693	0	1.693	0	1.693	0	--	--	--	--	--	--	--	--
1.694	0	1.694	0	1.694	0	1.694	0	--	--	--	--	--	--	--	--
1.695	0	1.695	0	1.695	0	1.695	0	--	--	--	--	--	--	--	--
1.696	0	1.696	0	1.696	0	1.696	0	--	--	--	--	--	--	--	--
1.697	0	1.697	0	1.697	0	1.697	0	--	--	--	--	--	--	--	--
1.698	0	1.698	0	1.698	0	1.698	0	--	--	--	--	--	--	--	--
1.699	0	1.699	0	1.699	0	1.699	0	--	--	--	--	--	--	--	--
1.7	0	1.7	0	1.7	0	1.7	0	--	--	--	--	--	--	--	--
1.701	0	1.701	0	1.701	0	1.701	0	--	--	--	--	--	--	--	--
1.702	0	1.702	0	1.702	0	1.702	0	--	--	--	--	--	--	--	--
1.703	0	1.703	0	1.703	0	1.703	0	--	--	--	--	--	--	--	--
1.704	0	1.704	0	1.704	0	1.704	0	--	--	--	--	--	--	--	--
1.705	0	1.705	0	1.705	0	1.705	0	--	--	--	--	--	--	--	--
1.706	0	1.706	0	1.706	0	1.706	0	--	--	--	--	--	--	--	--
1.707	0	1.707	0	1.707	0	1.707	0	--	--	--	--	--	--	--	--
1.708	0	1.708	0	1.708	0	1.708	0	--	--	--	--	--	--	--	--
1.709	0	1.709	0	1.709	0	1.709	0	--	--	--	--	--	--	--	--
1.71	0	1.71	0	1.71	0	1.71	0	--	--	--	--	--	--	--	--
1.711	0	1.711	0	1.711	0	1.711	0	--	--	--	--	--	--	--	--
1.712	0	1.712	0	1.712	0	1.712	0	--	--	--	--	--	--	--	--
1.713	0	1.713	0	1.713	0	1.713	0	--	--	--	--	--	--	--	--
1.714	0	1.714	0	1.714	0	1.714	0	--	--	--	--	--	--	--	--
1.715	0	1.715	0	1.715	0	1.715	0	--	--	--	--	--	--	--	--
1.716	0	1.716	0	1.716	0	1.716	0	--	--	--	--	--	--	--	--
1.717	0	1.717	0	1.717	0	1.717	0	--	--	--	--	--	--	--	--
1.718	0	1.718	0	1.718	0	1.718	0	--	--	--	--	--	--	--	--
1.719	0	1.719	0	1.719	0	1.719	0	--	--	--	--	--	--	--	--
1.72	0	1.72	0	1.72	0	1.72	0	--	--	--	--	--	--	--	--
1.721	0	1.721	0	1.721	0	1.721	0	--	--	--	--	--	--	--	--
1.722	0	1.722	0	1.722	0	1.722	0	--	--	--	--	--	--	--	--
1.723	0	1.723	0	1.723	0	1.723	0	--	--	--	--	--	--	--	--
1.724	0	1.724	0	1.724	0	1.724	0	--	--	--	--	--	--	--	--
1.725	0	1.725	0	1.725	0	1.725	0	--	--	--	--	--	--	--	--
1.726	0	1.726	0	1.726	0	1.726	0	--	--	--	--	--	--	--	--
1.727	0	1.727	0	1.727	0	1.727	0	--	--	--	--	--	--	--	--
1.728	0	1.728	0	1.728	0	1.728	0	--	--	--	--	--	--	--	--
1.729	0	1.729	0	1.729	0	1.729	0	--	--	--	--	--	--	--	--
1.73	0	1.73	0	1.73	0	1.73	0	--	--	--	--	--	--	--	--
1.731	0	1.731	0	1.731	0	1.731	0	--	--	--	--	--	--	--	--
1.732	0	1.732	0	1.732	0	1.732	0	--	--	--	--	--	--	--	--
1.733	0	1.733	0	1.733	0	1.733	0	--	--	--	--	--	--	--	--
1.734	0	1.734	0	1.734	0	1.734	0	--	--	--	--	--	--	--	--
1.735	0	1.735	0	1.735	0	1.735	0	--	--	--	--	--	--	--	--
1.736	0	1.736	0	1.736	0	1.736	0	--	--	--	--	--	--	--	--
1.737	0	1.737	0	1.737	0	1.737	0	--	--	--	--	--	--	--	--
1.738	0	1.738	0	1.738	0	1.738	0	--	--	--	--	--	--	--	--
1.739	0	1.739	0	1.739	0	1.739	0	--	--	--	--	--	--	--	--
1.74	0	1.74	0	1.74	0	1.74	0	--	--	--	--	--	--	--	--
1.741	0	1.741	0	1.741	0	1.741	0	--	--	--	--	--	--	--	--
1.742	0	1.742	0	1.742	0	1.742	0	--	--	--	--	--	--	--	--
1.743	0	1.743	0	1.743	0	1.743	0	--	--	--	--	--	--	--	--
1.744	0	1.744	0	1.744	0	1.744	0	--	--	--	--	--	--	--	--
1.745	0	1.745	0	1.745	0	1.745	0	--	--	--	--	--	--	--	--
1.746	0	1.746	0	1.746	0	1.746	0	--	--	--	--	--	--	--	--
1.747	0	1.747	0	1.747	0	1.747	0	--	--	--	--	--	--	--	--
1.748	0	1.748	0	1.748	0	1.748	0	--	--	--	--	--	--	--	--
1.749	0	1.749	0	1.749	0	1.749	0	--	--	--	--	--	--	--	--
1.75	0	1.75	0	1.75	0	1.75	0	--	--	--	--	--	--	--	--
1.751	0	1.751	0	1.751	0	1.751	0	--	--	--	--	--	--	--	--
1.752	0	1.752	0	1.752	0	1.752	0	--	--	--	--	--	--	--	--
1.753	0	1.753	0	1.753	0	1.753	0	--	--	--	--	--	--	--	--
1.754	0	1.754	0	1.754	0	1.754	0	--	--	--	--	--	--	--	--
1.755	0	1.755	0	1.755	0	1.755	0	--	--	--	--	--	--	--	--
1.756	0	1.756	0	1.756	0	1.756	0	--	--	--	--	--	--	--	--
1.757	0	1.757	0	1.757	0	1.757	0	--	--	--	--	--	--	--	--
1.758	0	1.758	0	1.758	0	1.758	0	--	--	--	--	--	--	--	--
1.759	0	1.759	0	1.759	0	1.759	0	--	--	--	--	--	--	--	--
1.76	0	1.76	0	1.76	0	1.76	0	--	--	--	--	--	--	--	--
1.761	0	1.761	0	1.761	0	1.761	0	--	--	--	--	--	--	--	--
1.762	0	1.762	0	1.762	0	1.762	0	--	--	--	--	--	--	--	--
1.763	0	1.763	0	1.763	0	1.763	0	--	--	--	--	--	--	--	--
1.764	0	1.764	0	1.764	0	1.764	0	--	--	--	--	--	--	--	--
1.765	0	1.765	0	1.765	0	1.765	0	--	--	--	--	--	--	--	--
1.766	0	1.766	0	1.766	0	1.766	0	--	--	--	--	--	--	--	--
1.767	0	1.767	0	1.767	0	1.767	0	--	--	--	--	--	--	--	--
1.768	0	1.768	0	1.768	0	1.768	0	--	--	--	--	--	--	--	--
1.769	0	1.769	0	1.769	0	1.769	0	--	--	--	--	--	--	--	--
1.77	0	1.77	0	1.77	0	1.77	0	--	--	--	--	--	--	--	--
1.771	0	1.771	0	1.771	0	1.771	0	--	--	--	--	--	--	--	--
1.772	0	1.772	0	1.772	0	1.772	0	--	--	--	--	--	--	--	--
1.773	0	1.773	0	1.773	0	1.773	0	--	--	--	--	--	--	--	--
1.774	0	1.774	0	1.774	0	1.774	0	--	--	--	--	--	--	--	--
1.775	0	1.775	0	1.775	0	1.775	0	--	--	--	--	--	--	--	--
1.776	0	1.776	0	1.776	0	1.776	0	--	--	--	--	--	--	--	--
1.777	0	1.777	0	1.777	0	1.777	0	--	--	--	--	--	--	--	--
1.778	0	1.778	0	1.778	0	1.778	0	--	--	--	--	--	--	--	--
1.779	0	1.779	0	1.779	0	1.779	0	--	--	--	--	--	--	--	--
1.78	0	1.78	0	1.78	0	1.78	0	--	--	--	--	--	--	--	--
1.781	0	1.781	0	1.781	0	1.781	0	--	--	--	--	--	--	--	--
1.782	0	1.782	0	1.782	0	1.782	0	--	--	--	--	--	--	--	--
1.783	0	1.783	0	1.783	0	1.783	0	--	--	--	--	--	--	--	--
1.784	0	1.784	0	1.784	0	1.784	0	--	--	--	--	--	--	--	--
1.785	0	1.785	0	1.785	0	1.785	0	--	--	--	--	--	--	--	--
1.786	0	1.786	0	1.786	0	1.786	0	--	--	--	--	--	--	--	--
1.787	0	1.787	0	1.787	0	1.787	0	--	--	--	--	--	--	--	--
1.788	0	1.788	0	1.788	0	1.788	0	--	--	--	--	--	--	--	--
1.789	0	1.789	0	1.789	0	1.789	0	--	--	--	--	--	--	--	--
1.79	0	1.79	0	1.79	0	1.79	0	--	--	--	--	--	--	--	--
1.791	0	1.791	0	1.791	0	1.791	0	--	--	--	--	--	--	--	--
1.792	0	1.792	0	1.792	0	1.792	0	--	--	--	--	--	--	--	--
1.793	0	1.793	0	1.793	0	1.793	0	--	--	--	--	--	--	--	--
1.794	0	1.794	0	1.794	0	1.794	0	--	--	--	--	--	--	--	--
1.795	0	1.795	0	1.795	0	1.795	0	--	--	--	--	--	--	--	--
1.796	0	1.796	0	1.796	0	1.796	0	--	--	--	--	--	--	--	--
1.797	0	1.797	0	1.797	0	1.797	0	--	--	--	--	--	--	--	--
1.798	0	1.798	0	1.798	0	1.798	0	--	--	--	--	--	--	--	--
1.799	0	1.799	0	1.799	0	1.799	0	--	--	--	--	--	--	--	--
1.8	0	1.8	0	1.8	0	1.8	0	--	--	--	--	--	--	--	--
1.801	0	1.801	0	1.801	0	1.801	0	--	--	--	--	--	--	--	--
1.802	0	1.802	0	1.802	0	1.802	0	--	--	--	--	--	--	--	--
1.803	0	1.803	0	1.803	0	1.803	0	--	--	--	--	--	--	--	--
1.804	0	1.804	0	1.804	0	1.804	0	--	--	--	--	--	--	--	--
1.805	0	1.805	0	1.805	0	1.805	0	--	--	--	--	--	--	--	--
1.806	0	1.806	0	1.806	0	1.806	0	--	--	--	--	--	--	--	--
1.807	0	1.807	0	1.807	0	1.807	0	--	--	--	--	--	--	--	--
1.808	0	1.808	0	1.808	0	1.808	0	--	--	--	--	--	--	--	--
1.809	0	1.809	0	1.809	0	1.809	0	--	--	--	--	--	--	--	--
1.81	0	1.81	0	1.81	0	1.81	0	--	--	--	--	--	--	--	--
1.811	0	1.811	0	1.811	0	1.811	0	--	--	--	--	--	--	--	--
1.812	0	1.812	0	1.812	0	1.812	0	--	--	--	--	--	--	--	--
1.813	0	1.813	0	1.813	0	1.813	0	--	--	--	--	--	--	--	--
1.814	0	1.814	0	1.814	0	1.814	0	--	--	--	--	--	--	--	--
1.815	0	1.815	0	1.815	0	1.815	0	--	--	--	--	--	--	--	--
1.816	0	1.816	0	1.816	0	1.816	0	--	--	--	--	--	--	--	--
1.817	0	1.817	0	1.817	0	1.817	0	--	--	--	--	--	--	--	--
1.818	0	1.818	0	1.818	0	1.818	0	--	--	--	--	--	--	--	--
1.819	0	1.819	0	1.819	0	1.819	0	--	--	--	--	--	--	--	--
1.82	0	1.82	0	1.82	0	1.82	0	--	--	--	--	--	--	--	--
1.821	0	1.821	0	1.821	0	1.821	0	--	--	--	--	--	--	--	--
1.822	0	1.822	0	1.822	0	1.822	0	--	--	--	--	--	--	--	--
1.823	0	1.823	0	1.823	0	1.823	0	--	--	--	--	--	--	--	--
1.824	0	1.824	0	1.824	0	1.824	0	--	--	--	--	--	--	--	--
1.825	0	1.825	0	1.825	0	1.825	0	--	--	--	--	--	--	--	--
1.826	0	1.826	0	1.826	0	1.826	0	--	--	--	--	--	--	--	--
1.827	0	1.827	0	1.827	0	1.827	0	--	--	--	--	--	--	--	--
1.828	0	1.828	0	1.828	0	1.828	0	--	--	--	--	--	--	--	--
1.829	0	1.829	0	1.829	0	1.829	0	--	--	--	--	--	--	--	--
1.83	0	1.83	0	1.83	0	1.83	0	--	--	--	--	--	--	--	--
1.831	0	1.831	0	1.831	0	1.831	0	--	--	--	--	--	--	--	--
1.832	0	1.832	0	1.832	0	1.832	0	--	--	--	--	--	--	--	--
1.833	0	1.833	0	1.833	0	1.833	0	--	--	--	--	--	--	--	--
1.834	0	1.834	0	1.834	0	1.834	0	--	--	--	--	--	--	--	--
1.835	0	1.835	0	1.835	0	1.835	0	--	--	--	--	--	--	--	--
1.836	0	1.836	0	1.836	0	1.836	0	--	--	--	--	--	--	--	--
1.837	0	1.837	0	1.837	0	1.837	0	--	--	--	--	--	--	--	--
1.838	0	1.838	0	1.838	0	1.838	0	--	--	--	--	--	--	--	--
1.839	0	1.839	0	1.839	0	1.839	0	--	--	--	--	--	--	--	--
1.84	0	1.84	0	1.84	0	1.84	0	--	--	--	--	--	--	--	--
1.841	0	1.841	0	1.841	0	1.841	0	--	--	--	--	--	--	--	--
1.842	0	1.842	0	1.842	0	1.842	0	--	--	--	--	--	--	--	--
1.843	0	1.843	0	1.843	0	1.843	0	--	--	--	--	--	--	--	--
1.844	0	1.844	0	1.844	0	1.844	0	--	--	--	--	--	--	--	--
1.845	0	1.845	0	1.845	0	1.845	0	--	--	--	--	--	--	--	--
1.846	0	1.846	0	1.846	0	1.846	0	--	--	--	--	--	--	--	--
1.847	0	1.847	0	1.847	0	1.847	0	--	--	--	--	--	--	--	--
1.848	0	1.848	0	1.848	0	1.848	0	--	--	--	--	--	--	--	--
1.849	0	1.849	0	1.849	0	1.849	0	--	--	--	--	--	--	--	--
1.85	0	1.85	0	1.85	0	1.85	0	--	--	--	--	--	--	--	--
1.851	0	1.851	0	1.851	0	1.851	0	--	--	--	--	--	--	--	--
1.852	0	1.852	0	1.852	0	1.852	0	--	--	--	--	--	--	--	--
1.853	0	1.853	0	1.853	0	1.853	0	--	--	--	--	--	--	--	--
1.854	0	1.854	0	1.854	0	1.854	0	--	--	--	--	--	--	--	--
1.855	0	1.855	0	1.855	0	1.855	0	--	--	--	--	--	--	--	--
1.856	0	1.856	0	1.856	0	1.856	0	--	--	--	--	--	--	--	--
1.857	0	1.857	0	1.857	0	1.857	0	--	--	--	--	--	--	--	--
1.858	0	1.858	0	1.858	0	1.858	0	--	--	--	--	--	--	--	--
1.859	0	1.859	0	1.859	0	1.859	0	--	--	--	--	--	--	--	--
1.86	0	1.86	0	1.86	0	1.86	0	--	--	--	--	--	--	--	--
1.861	0	1.861	0	1.861	0	1.861	0	--	--	--	--	--	--	--	--
1.862	0	1.862	0	1.862	0	1.862	0	--	--	--	--	--	--	--	--
1.863	0	1.863	0	1.863	0	1.863	0	--	--	--	--	--	--	--	--
1.864	0	1.864	0	1.864	0	1.864	0	--	--	--	--	--	--	--	--
1.865	0	1.865	0	1.865	0	1.865	0	--	--	--	--	--	--	--	--
1.866	0	1.866	0	1.866	0	1.866	0	--	--	--	--	--	--	--	--
1.867	0	1.867	0	1.867	0	1.867	0	--	--	--	--	--	--	--	--
1.868	0	1.868	0	1.868	0	1.868	0	--	--	--	--	--	--	--	--
1.869	0	1.869	0	1.869	0	1.869	0	--	--	--	--	--	--	--	--
1.87	0	1.87	0	1.87	0	1.87	0	--	--	--	--	--	--	--	--
1.871	0	1.871	0	1.871	0	1.871	0	--	--	--	--	--	--	--	--
1.872	0	1.872	0	1.872	0	1.872	0	--	--	--	--	--	--	--	--
1.873	0	1.873	0	1.873	0	1.873	0	--	--	--	--	--	--	--	--
1.874	0	1.874	0	1.874	0	1.874	0	--	--	--	--	--	--	--	--
1.875	0	1.875	0	1.875	0	1.875	0	--	--	--	--	--	--	--	--
1.876	0	1.876	0	1.876	0	1.876	0	--	--	--	--	--	--	--	--
1.877	0	1.877	0	1.877	0	1.877	0	--	--	--	--	--	--	--	--
1.878	0	1.878	0	1.878	0	1.878	0	--	--	--	--	--	--	--	--
1.879	0	1.879	0	1.879	0	1.879	0	--	--	--	--	--	--	--	--
1.88	0	1.88	0	1.88	0	1.88	0	--	--	--	--	--	--	--	--
1.881	0	1.881	0	1.881	0	1.881	0	--	--	--	--	--	--	--	--
1.882	0	1.882	0	1.882	0	1.882	0	--	--	--	--	--	--	--	--
1.883	0	1.883	0	1.883	0	1.883	0	--	--	--	--	--	--	--	--
1.884	0	1.884	0	1.884	0	1.884	0	--	--	--	--	--	--	--	--
1.885	0	1.885	0	1.885	0	1.885	0	--	--	--	--	--	--	--	--
1.886	0	1.886	0	1.886	0	1.886	0	--	--	--	--	--	--	--	--
1.887	0	1.887	0	1.887	0	1.887	0	--	--	--	--	--	--	--	--
1.888	0	1.888	0	1.888	0	1.888	0	--	--	--	--	--	--	--	--
1.889	0	1.889	0	1.889	0	1.889	0	--	--	--	--	--	--	--	--
1.89	0	1.89	0	1.89	0	1.89	0	--	--	--	--	--	--	--	--
1.891	0	1.891	0	1.891	0	1.891	0	--	--	--	--	--	--	--	--
1.892	0	1.892	0	1.892	0	1.892	0	--	--	--	--	--	--	--	--
1.893	0	1.893	0	1.893	0	1.893	0	--	--	--	--	--	--	--	--
1.894	0	1.894	0	1.894	0	1.894	0	--	--	--	--	--	--	--	--
1.895	0	1.895	0	1.895	0	1.895	0	--	--	--	--	--	--	--	--
1.896	0	1.896	0	1.896	0	1.896	0	--	--	--	--	--	--	--	--
1.897	0	1.897	0	1.897	0	1.897	0	--	--	--	--	--	--	--	--
1.898	0	1.898	0	1.898	0	1.898	0	--	--	--	--	--	--	--	--
1.899	0	1.899	0	1.899	0	1.899	0	--	--	--	--	--	--	--	--
1.9	0	1.9	0	1.9	0	1.9	0	--	--	--	--	--	--	--	--
1.901	0	1.901	0	1.901	0	1.901	0	--	--	--	--	--	--	--	--
1.902	0	1.902	0	1.902	0	1.902	0	--	--	--	--	--	--	--	--
1.903	0	1.903	0	1.903	0	1.903	0	--	--	--	--	--	--	--	--
1.904	0	1.904	0	1.904	0	1.904	0	--	--	--	--	--	--	--	--
1.905	0	1.905	0	1.905	0	1.905	0	--	--	--	--	--	--	--	--
1.906	0	1.906	0	1.906	0	1.906	0	--	--	--	--	--	--	--	--
1.907	0	1.907	0	1.907	0	1.907	0	--	--	--	--	--	--	--	--
1.908	0	1.908	0	1.908	0	1.908	0	--	--	--	--	--	--	--	--
1.909	0	1.909	0	1.909	0	1.909	0	--	--	--	--	--	--	--	--
1.91	0	1.91	0	1.91	0	1.91	0	--	--	--	--	--	--	--	--
1.911	0	1.911	0	1.911	0	1.911	0	--	--	--	--	--	--	--	--
1.912	0	1.912	0	1.912	0	1.912	0	--	--	--	--	--	--	--	--
1.913	0	1.913	0	1.913	0	1.913	0	--	--	--	--	--	--	--	--
1.914	0	1.914	0	1.914	0	1.914	0	--	--	--	--	--	--	--	--
1.915	0	1.915	0	1.915	0	1.915	0	--	--	--	--	--	--	--	--
1.916	0	1.916	0	1.916	0	1.916	0	--	--	--	--	--	--	--	--
1.917	0	1.917	0	1.917	0	1.917	0	--	--	--	--	--	--	--	--
1.918	0	1.918	0	1.918	0	1.918	0	--	--	--	--	--	--	--	--
1.919	0	1.919	0	1.919	0	1.919	0	--	--	--	--	--	--	--	--
1.92	0	1.92	0	1.92	0	1.92	0	--	--	--	--	--	--	--	--
1.921	0	1.921	0	1.921	0	1.921	0	--	--	--	--	--	--	--	--
1.922	0	1.922	0	1.922	0	1.922	0	--	--	--	--	--	--	--	--
1.923	0	1.923	0	1.923	0	1.923	0	--	--	--	--	--	--	--	--
1.924	0	1.924	0	1.924	0	1.924	0	--	--	--	--	--	--	--	--
1.925	0	1.925	0	1.925	0	1.925	0	--	--	--	--	--	--	--	--
1.926	0	1.926	0	1.926	0	1.926	0	--	--	--	--	--	--	--	--
1.927	0	1.927	0	1.927	0	1.927	0	--	--	--	--	--	--	--	--
1.928	0	1.928	0	1.928	0	1.928	0	--	--	--	--	--	--	--	--
1.929	0	1.929	0	1.929	0	1.929	0	--	--	--	--	--	--	--	--
1.93	0	1.93	0	1.93	0	1.93	0	--	--	--	--	--	--	--	--
1.931	0	1.931	0	1.931	0	1.931	0	--	--	--	--	--	--	--	--
1.932	0	1.932	0	1.932	0	1.932	0	--	--	--	--	--	--	--	--
1.933	0	1.933	0	1.933	0	1.933	0	--	--	--	--	--	--	--	--
1.934	0	1.934	0	1.934	0	1.934	0	--	--	--	--	--	--	--	--
1.935	0	1.935	0	1.935	0	1.935	0	--	--	--	--	--	--	--	--
1.936	0	1.936	0	1.936	0	1.936	0	--	--	--	--	--	--	--	--
1.937	0	1.937	0	1.937	0	1.937	0	--	--	--	--	--	--	--	--
1.938	0	1.938	0	1.938	0	1.938	0	--	--	--	--	--	--	--	--
1.939	0	1.939	0	1.939	0	1.939	0	--	--	--	--	--	--	--	--
1.94	0	1.94	0	1.94	0	1.94	0	--	--	--	--	--	--	--	--
1.941	0	1.941	0	1.941	0	1.941	0	--	--	--	--	--	--	--	--
1.942	0	1.942	0	1.942	0	1.942	0	--	--	--	--	--	--	--	--
1.943	0	1.943	0	1.943	0	1.943	0	--	--	--	--	--	--	--	--
1.944	0	1.944	0	1.944	0	1.944	0	--	--	--	--	--	--	--	--
1.945	0	1.945	0	1.945	0	1.945	0	--	--	--	--	--	--	--	--
1.946	0	1.946	0	1.946	0	1.946	0	--	--	--	--	--	--	--	--
1.947	0	1.947	0	1.947	0	1.947	0	--	--	--	--	--	--	--	--
1.948	0	1.948	0	1.948	0	1.948	0	--	--	--	--	--	--	--	--
1.949	0	1.949	0	1.949	0	1.949	0	--	--	--	--	--	--	--	--
1.95	0	1.95	0	1.95	0	1.95	0	--	--	--	--	--	--	--	--
1.951	0	1.951	0	1.951	0	1.951	0	--	--	--	--	--	--	--	--
1.952	0	1.952	0	1.952	0	1.952	0	--	--	--	--	--	--	--	--
1.953	0	1.953	0	1.953	0	1.953	0	--	--	--	--	--	--	--	--
1.954	0	1.954	0	1.954	0	1.954	0	--	--	--	--	--	--	--	--
1.955	0	1.955	0	1.955	0	1.955	0	--	--	--	--	--	--	--	--
1.956	0	1.956	0	1.956	0	1.956	0	--	--	--	--	--	--	--	--
1.957	0	1.957	0	1.957	0	1.957	0	--	--	--	--	--	--	--	--
1.958	0	1.958	0	1.958	0	1.958	0	--	--	--	--	--	--	--	--
1.959	0	1.959	0	1.959	0	1.959	0	--	--	--	--	--	--	--	--
1.96	0	1.96	0	1.96	0	1.96	0	--	--	--	--	--	--	--	--
1.961	0	1.961	0	1.961	0	1.961	0	--	--	--	--	--	--	--	--
1.962	0	1.962	0	1.962	0	1.962	0	--	--	--	--	--	--	--	--
1.963	0	1.963	0	1.963	0	1.963	0	--	--	--	--	--	--	--	--
1.964	0	1.964	0	1.964	0	1.964	0	--	--	--	--	--	--	--	--
1.965	0	1.965	0	1.965	0	1.965	0	--	--	--	--	--	--	--	--
1.966	0	1.966	0	1.966	0	1.966	0	--	--	--	--	--	--	--	--
1.967	0	1.967	0	1.967	0	1.967	0	--	--	--	--	--	--	--	--
1.968	0	1.968	0	1.968	0	1.968	0	--	--	--	--	--	--	--	--
1.969	0	1.969	0	1.969	0	1.969	0	--	--	--	--	--	--	--	--
1.97	0	1.97	0	1.97	0	1.97	0	--	--	--	--	--	--	--	--
1.971	0	1.971	0	1.971	0	1.971	0	--	--	--	--	--	--	--	--
1.972	0	1.972	0	1.972	0	1.972	0	--	--	--	--	--	--	--	--
1.973	0	1.973	0	1.973	0	1.973	0	--	--	--	--	--	--	--	--
1.974	0	1.974	0	1.974	0	1.974	0	--	--	--	--	--	--	--	--
1.975	0	1.975	0	1.975	0	1.975	0	--	--	--	--	--	--	--	--
1.976	0	1.976	0	1.976	0	1.976	0	--	--	--	--	--	--	--	--
1.977	0	1.977	0	1.977	0	1.977	0	--	--	--	--	--	--	--	--
1.978	0	1.978	0	1.978	0	1.978	0	--	--	--	--	--	--	--	--
1.979	0	1.979	0	1.979	0	1.979	0	--	--	--	--	--	--	--	--
1.98	0	1.98	0	1.98	0	1.98	0	--	--	--	--	--	--	--	--
1.981	0	1.981	0	1.981	0	1.981	0	--	--	--	--	--	--	--	--
1.982	0	1.982	0	1.982	0	1.982	0	--	--	--	--	--	--	--	--
1.983	0	1.983	0	1.983	0	1.983	0	--	--	--	--	--	--	--	--
1.984	0	1.984	0	1.984	0	1.984	0	--	--	--	--	--	--	--	--
1.985	0	1.985	0	1.985	0	1.985	0	--	--	--	--	--	--	--	--
1.986	0	1.986	0	1.986	0	1.986	0	--	--	--	--	--	--	--	--
1.987	0	1.987	0	1.987	0	1.987	0	--	--	--	--	--	--	--	--
1.988	0	1.988	0	1.988	0	1.988	0	--	--	--	--	--	--	--	--
1.989	0	1.989	0	1.989	0	1.989	0	--	--	--	--	--	--	--	--
1.99	0	1.99	0	1.99	0	1.99	0	--	--	--	--	--	--	--	--
1.991	0	1.991	0	1.991	0	1.991	0	--	--	--	--	--	--	--	--
1.992	0	1.992	0	1.992	0	1.992	0	--	--	--	--	--	--	--	--
1.993	0	1.993	0	1.993	0	1.993	0	--	--	--	--	--	--	--	--
1.994	0	1.994	0	1.994	0	1.994	0	--	--	--	--	--	--	--	--
1.995	0	1.995	0	1.995	0	1.995	0	--	--	--	--	--	--	--	--
1.996	0	1.996	0	1.996	0	1.996	0	--	--	--	--	--	--	--	--
1.997	0	1.997	0	1.997	0	1.997	0	--	--	--	--	--	--	--	--
1.998	0	1.998	0	1.998	0	1.998	0	--	--	--	--	--	--	--	--
1.999	0	1.999	0	1.999	0	1.999	0	--	--	--	--	--	--	--	--
[truncated: 8,000 more rows]
