# Supplementary material for: Equivalence and its invalidation between non-Markovian and Markovian spreading dynamics on complex networks
Source: Nat Commun. 2019 Aug 23;10:3748. doi: 10.1038/s41467-019-11763-z (PMC6707263; doi:10.1038/s41467-019-11763-z)
Supplement: Supplementary file 3 — Source Data [file 41467_2019_11763_MOESM3_ESM.zip › data/Supplementary_Figure_5/sFig5_I_Hamsterster_s.dat]

0	1.60758	0	1.331	0	0.785655	0	0.362737	0	1.72024	0	1.36594	0	0.825302	0	0.391829	--
1E-3	0.914674	1E-3	1.28071	1E-3	0.784419	1E-3	0.362325	0.01	0.703148	0.01	1.17621	0.01	0.824126	0.01	0.391829	--
0.002	0.832646	0.002	1.25845	0.002	0.784419	0.002	0.363149	0.02	0.554526	0.02	1.03779	0.02	0.820673	0.02	0.391828	--
0.003	0.773702	0.003	1.24402	0.003	0.784419	0.003	0.362737	0.03	0.472071	0.03	0.930232	0.03	0.815062	0.03	0.391826	--
0.004	0.733306	0.004	1.223	0.004	0.784831	0.004	0.362325	0.04	0.416423	0.04	0.843265	0.04	0.807445	0.04	0.39182	--
0.005	0.699505	0.005	1.20816	0.005	0.783594	0.005	0.362737	0.05	0.37514	0.05	0.770998	0.05	0.798004	0.05	0.391807	--
0.006	0.663232	0.006	1.18961	0.006	0.784419	0.006	0.362325	0.06	0.342725	0.06	0.709734	0.06	0.786936	0.06	0.391785	--
0.007	0.636026	0.007	1.16364	0.007	0.783594	0.007	0.361913	0.07	0.316286	0.07	0.657001	0.07	0.774451	0.07	0.391748	--
0.008	0.610058	0.008	1.14509	0.008	0.78277	0.008	0.360264	0.08	0.294124	0.08	0.611062	0.08	0.760759	0.08	0.391693	--
0.009	0.590684	0.009	1.12984	0.009	0.781121	0.009	0.359852	0.09	0.275158	0.09	0.570646	0.09	0.746065	0.09	0.391614	--
0.01	0.570486	0.01	1.11253	0.01	0.779472	0.01	0.359439	0.1	0.258666	0.1	0.534796	0.1	0.730566	0.1	0.391507	--
0.011	0.555647	0.011	1.08986	0.011	0.779885	0.011	0.359852	0.11	0.244138	0.11	0.502774	0.11	0.714445	0.11	0.391365	--
0.012	0.536686	0.012	1.07791	0.012	0.780297	0.012	0.360264	0.12	0.231203	0.12	0.473995	0.12	0.697869	0.12	0.391182	--
0.013	0.52432	0.013	1.05812	0.013	0.780709	0.013	0.359439	0.13	0.219585	0.13	0.447993	0.13	0.680987	0.13	0.390952	--
0.014	0.511129	0.014	1.04081	0.014	0.778236	0.014	0.358615	0.14	0.209072	0.14	0.424386	0.14	0.663931	0.14	0.390669	--
0.015	0.497939	0.015	1.02473	0.015	0.776999	0.015	0.359027	0.15	0.199497	0.15	0.402863	0.15	0.646818	0.15	0.390327	--
0.016	0.487634	0.016	1.01401	0.016	0.778648	0.016	0.358615	0.16	0.190728	0.16	0.383163	0.16	0.629746	0.16	0.389918	--
0.017	0.471146	0.017	1.00206	0.017	0.776999	0.017	0.357378	0.17	0.182658	0.17	0.365068	0.17	0.612799	0.17	0.389436	--
0.018	0.462902	0.018	0.991344	0.018	0.776587	0.018	0.357791	0.18	0.175199	0.18	0.348391	0.18	0.596045	0.18	0.388876	--
0.019	0.457955	0.019	0.978566	0.019	0.776175	0.019	0.357791	0.19	0.168279	0.19	0.332977	0.19	0.579544	0.19	0.38823	--
0.02	0.44765	0.02	0.967436	0.02	0.775763	0.02	0.357791	0.2	0.161838	0.2	0.31869	0.2	0.56334	0.2	0.387493	--
0.021	0.438994	0.021	0.960016	0.021	0.776587	0.021	0.356966	0.21	0.155823	0.21	0.305413	0.21	0.54747	0.21	0.38666	--
0.022	0.429926	0.022	0.948063	0.022	0.774938	0.022	0.356966	0.22	0.150191	0.22	0.293045	0.22	0.531963	0.22	0.385725	--
0.023	0.422094	0.023	0.936933	0.023	0.774114	0.023	0.356554	0.23	0.144905	0.23	0.281498	0.23	0.51684	0.23	0.384684	--
0.024	0.414674	0.024	0.927865	0.024	0.77535	0.024	0.355317	0.24	0.139931	0.24	0.270694	0.24	0.502115	0.24	0.383533	--
0.025	0.407667	0.025	0.92127	0.025	0.77535	0.025	0.354905	0.25	0.135243	0.25	0.260567	0.25	0.4878	0.25	0.382267	--
0.026	0.399011	0.026	0.907667	0.026	0.774938	0.026	0.354905	0.26	0.130814	0.26	0.251054	0.26	0.473898	0.26	0.380884	--
0.027	0.394889	0.027	0.89695	0.027	0.774938	0.027	0.355317	0.27	0.126623	0.27	0.242105	0.27	0.460414	0.27	0.379381	--
0.028	0.38582	0.028	0.88582	0.028	0.77535	0.028	0.354905	0.28	0.12265	0.28	0.233671	0.28	0.447345	0.28	0.377756	--
0.029	0.379637	0.029	0.878401	0.029	0.77535	0.029	0.354905	0.29	0.11888	0.29	0.22571	0.29	0.43469	0.29	0.376008	--
0.03	0.373042	0.03	0.870981	0.03	0.774526	0.03	0.354493	0.3	0.115296	0.3	0.218184	0.3	0.422442	0.3	0.374138	--
0.031	0.368508	0.031	0.857791	0.031	0.773702	0.031	0.354493	0.31	0.111884	0.31	0.21106	0.31	0.410597	0.31	0.372144	--
0.032	0.363561	0.032	0.847898	0.032	0.772053	0.032	0.354905	0.32	0.108632	0.32	0.204307	0.32	0.399145	0.32	0.370028	--
0.033	0.358203	0.033	0.838005	0.033	0.771641	0.033	0.354081	0.33	0.10553	0.33	0.197898	0.33	0.388079	0.33	0.367791	--
0.034	0.352432	0.034	0.828937	0.034	0.771228	0.034	0.353256	0.34	0.102567	0.34	0.191808	0.34	0.377389	0.34	0.365436	--
0.035	0.349134	0.035	0.821929	0.035	0.769992	0.035	0.352432	0.35	0.0997339	0.35	0.186014	0.35	0.367065	0.35	0.362965	--
0.036	0.341715	0.036	0.812861	0.036	0.76958	0.036	0.352432	0.36	0.0970224	0.36	0.180496	0.36	0.357098	0.36	0.360381	--
0.037	0.339242	0.037	0.800907	0.037	0.769167	0.037	0.352432	0.37	0.0944249	0.37	0.175235	0.37	0.347476	0.37	0.357689	--
0.038	0.337593	0.038	0.788953	0.038	0.768755	0.038	0.352432	0.38	0.0919346	0.38	0.170214	0.38	0.33819	0.38	0.354893	--
0.039	0.33512	0.039	0.779472	0.039	0.766694	0.039	0.352844	0.39	0.089545	0.39	0.165418	0.39	0.329228	0.39	0.351997	--
0.04	0.33141	0.04	0.773702	0.04	0.766282	0.04	0.351608	0.4	0.0872502	0.4	0.160833	0.4	0.320579	0.4	0.349008	--
0.041	0.3277	0.041	0.767106	0.041	0.765458	0.041	0.350783	0.41	0.0850449	0.41	0.156445	0.41	0.312234	0.41	0.345929	--
0.042	0.322341	0.042	0.761748	0.042	0.763397	0.042	0.351195	0.42	0.0829241	0.42	0.152243	0.42	0.304181	0.42	0.342768	--
0.043	0.319044	0.043	0.751855	0.043	0.76216	0.043	0.350783	0.43	0.0808832	0.43	0.148215	0.43	0.296411	0.43	0.33953	--
0.044	0.31657	0.044	0.74526	0.044	0.762572	0.044	0.351195	0.44	0.0789178	0.44	0.144351	0.44	0.288913	0.44	0.336222	--
0.045	0.314097	0.045	0.736603	0.045	0.761748	0.045	0.350371	0.45	0.0770241	0.45	0.140642	0.45	0.281677	0.45	0.33285	--
0.046	0.309975	0.046	0.73042	0.046	0.760923	0.046	0.350371	0.46	0.0751984	0.46	0.137079	0.46	0.274693	0.46	0.32942	--
0.047	0.306265	0.047	0.72465	0.047	0.760511	0.047	0.351195	0.47	0.0734371	0.47	0.133654	0.47	0.267953	0.47	0.325938	--
0.048	0.302143	0.048	0.72094	0.048	0.75845	0.048	0.350783	0.48	0.0717372	0.48	0.130359	0.48	0.261447	0.48	0.322412	--
0.049	0.299258	0.049	0.715581	0.049	0.758038	0.049	0.351195	0.49	0.0700955	0.49	0.127188	0.49	0.255166	0.49	0.318847	--
0.05	0.297197	0.05	0.710635	0.05	0.757626	0.05	0.351195	0.5	0.0685094	0.5	0.124134	0.5	0.249101	0.5	0.31525	--
0.051	0.296373	0.051	0.706513	0.051	0.755565	0.051	0.351195	0.51	0.0669761	0.51	0.121191	0.51	0.243244	0.51	0.311626	--
0.052	0.293899	0.052	0.701979	0.052	0.755977	0.052	0.351608	0.52	0.0654933	0.52	0.118354	0.52	0.237587	0.52	0.307982	--
0.053	0.293487	0.053	0.691674	0.053	0.75474	0.053	0.351608	0.53	0.0640586	0.53	0.115616	0.53	0.232122	0.53	0.304324	--
0.054	0.29019	0.054	0.684666	0.054	0.75474	0.054	0.351195	0.54	0.0626699	0.54	0.112974	0.54	0.226842	0.54	0.300656	--
0.055	0.286892	0.055	0.678895	0.055	0.754328	0.055	0.350371	0.55	0.061325	0.55	0.110422	0.55	0.221739	0.55	0.296984	--
0.056	0.284007	0.056	0.676422	0.056	0.751443	0.056	0.350371	0.56	0.0600222	0.56	0.107957	0.56	0.216807	0.56	0.293313	--
0.057	0.28277	0.057	0.669415	0.057	0.749794	0.057	0.351195	0.57	0.0587596	0.57	0.105574	0.57	0.212038	0.57	0.289649	--
0.058	0.281533	0.058	0.665293	0.058	0.749382	0.058	0.35202	0.58	0.0575354	0.58	0.103269	0.58	0.207427	0.58	0.285994	--
0.059	0.27906	0.059	0.660758	0.059	0.748557	0.059	0.351195	0.59	0.0563481	0.59	0.101039	0.59	0.202967	0.59	0.282354	--
0.06	0.27535	0.06	0.659522	0.06	0.746908	0.06	0.351608	0.6	0.0551961	0.6	0.098881	0.6	0.198652	0.6	0.278732	--
0.061	0.273289	0.061	0.653751	0.061	0.744023	0.061	0.35202	0.61	0.0540781	0.61	0.096791	0.61	0.194476	0.61	0.275131	--
0.062	0.26958	0.062	0.649217	0.062	0.743199	0.062	0.352432	0.62	0.0529925	0.62	0.0947664	0.62	0.190434	0.62	0.271556	--
0.063	0.266694	0.063	0.645095	0.063	0.738664	0.063	0.352844	0.63	0.0519382	0.63	0.0928043	0.63	0.186521	0.63	0.26801	--
0.064	0.263809	0.064	0.638912	0.064	0.736603	0.064	0.35202	0.64	0.0509139	0.64	0.0909022	0.64	0.182731	0.64	0.264494	--
0.065	0.26216	0.065	0.632317	0.065	0.73413	0.065	0.352432	0.65	0.0499184	0.65	0.0890574	0.65	0.179061	0.65	0.261012	--
0.066	0.25845	0.066	0.62737	0.066	0.732894	0.066	0.352432	0.66	0.0489507	0.66	0.0872676	0.66	0.175504	0.66	0.257566	--
0.067	0.256801	0.067	0.621187	0.067	0.730833	0.067	0.352432	0.67	0.0480096	0.67	0.0855305	0.67	0.172057	0.67	0.254158	--
0.068	0.255153	0.068	0.615004	0.068	0.731657	0.068	0.35202	0.68	0.0470942	0.68	0.0838441	0.68	0.168716	0.68	0.250789	--
0.069	0.253092	0.069	0.608821	0.069	0.730008	0.069	0.35202	0.69	0.0462035	0.69	0.0822062	0.69	0.165476	0.69	0.247462	--
0.07	0.251855	0.07	0.60305	0.07	0.728772	0.07	0.350783	0.7	0.0453367	0.7	0.0806151	0.7	0.162334	0.7	0.244178	--
0.071	0.249794	0.071	0.598928	0.071	0.727947	0.071	0.350371	0.71	0.0444928	0.71	0.0790688	0.71	0.159285	0.71	0.240938	--
0.072	0.246496	0.072	0.596455	0.072	0.727535	0.072	0.349959	0.72	0.043671	0.72	0.0775657	0.72	0.156326	0.72	0.237742	--
0.073	0.243611	0.073	0.591096	0.073	0.725474	0.073	0.349547	0.73	0.0428705	0.73	0.076104	0.73	0.153455	0.73	0.234592	--
0.074	0.24155	0.074	0.586562	0.074	0.723413	0.074	0.349547	0.74	0.0420907	0.74	0.0746823	0.74	0.150666	0.74	0.231489	--
0.075	0.241138	0.075	0.583677	0.075	0.721764	0.075	0.349134	0.75	0.0413307	0.75	0.0732991	0.75	0.147959	0.75	0.228433	--
0.076	0.239489	0.076	0.579143	0.076	0.723001	0.076	0.349134	0.76	0.0405899	0.76	0.0719529	0.76	0.145328	0.76	0.225424	--
0.077	0.239901	0.077	0.573784	0.077	0.721352	0.077	0.34831	0.77	0.0398676	0.77	0.0706423	0.77	0.142772	0.77	0.222463	--
0.078	0.238664	0.078	0.570486	0.078	0.721764	0.078	0.34831	0.78	0.0391632	0.78	0.0693662	0.78	0.140287	0.78	0.21955	--
0.079	0.238252	0.079	0.56925	0.079	0.719703	0.079	0.34831	0.79	0.0384761	0.79	0.0681233	0.79	0.137872	0.79	0.216685	--
0.08	0.235367	0.08	0.563479	0.08	0.715581	0.08	0.34831	0.8	0.0378058	0.8	0.0669124	0.8	0.135523	0.8	0.213868	--
0.081	0.233306	0.081	0.560181	0.081	0.715581	0.081	0.34831	0.81	0.0371517	0.81	0.0657323	0.81	0.133238	0.81	0.211098	--
0.082	0.232481	0.082	0.555647	0.082	0.712284	0.082	0.347898	0.82	0.0365132	0.82	0.0645822	0.82	0.131015	0.82	0.208376	--
0.083	0.231657	0.083	0.550701	0.083	0.711871	0.083	0.34831	0.83	0.0358898	0.83	0.0634608	0.83	0.128852	0.83	0.205701	--
0.084	0.229596	0.084	0.54864	0.084	0.711047	0.084	0.348722	0.84	0.0352811	0.84	0.0623672	0.84	0.126746	0.84	0.203072	--
0.085	0.227947	0.085	0.546579	0.085	0.710635	0.085	0.348722	0.85	0.0346867	0.85	0.0613006	0.85	0.124695	0.85	0.200491	--
0.086	0.226298	0.086	0.541632	0.086	0.708574	0.086	0.348722	0.86	0.0341059	0.86	0.0602599	0.86	0.122698	0.86	0.197955	--
0.087	0.223413	0.087	0.539571	0.087	0.706513	0.087	0.348722	0.87	0.0335385	0.87	0.0592444	0.87	0.120753	0.87	0.195464	--
0.088	0.221352	0.088	0.535862	0.088	0.705688	0.088	0.349959	0.88	0.0329841	0.88	0.0582533	0.88	0.118857	0.88	0.193019	--
0.089	0.220528	0.089	0.532976	0.089	0.70404	0.089	0.349547	0.89	0.0324421	0.89	0.0572857	0.89	0.117009	0.89	0.190617	--
0.09	0.218467	0.09	0.529678	0.09	0.702391	0.09	0.349547	0.9	0.0319123	0.9	0.0563409	0.9	0.115208	0.9	0.188259	--
0.091	0.21723	0.091	0.526793	0.091	0.701566	0.091	0.349547	0.91	0.0313942	0.91	0.0554182	0.91	0.113451	0.91	0.185945	--
0.092	0.216406	0.092	0.523908	0.092	0.699505	0.092	0.349959	0.92	0.0308876	0.92	0.0545168	0.92	0.111738	0.92	0.183672	--
0.093	0.214345	0.093	0.520198	0.093	0.697444	0.093	0.349959	0.93	0.0303921	0.93	0.0536362	0.93	0.110067	0.93	0.181441	--
0.094	0.212284	0.094	0.516488	0.094	0.696208	0.094	0.349959	0.94	0.0299073	0.94	0.0527756	0.94	0.108436	0.94	0.179251	--
0.095	0.211871	0.095	0.511542	0.095	0.695796	0.095	0.348722	0.95	0.029433	0.95	0.0519346	0.95	0.106844	0.95	0.177102	--
0.096	0.210635	0.096	0.509068	0.096	0.694559	0.096	0.34831	0.96	0.0289689	0.96	0.0511124	0.96	0.10529	0.96	0.174991	--
0.097	0.207337	0.097	0.505771	0.097	0.69291	0.097	0.347898	0.97	0.0285146	0.97	0.0503085	0.97	0.103773	0.97	0.17292	--
0.098	0.206925	0.098	0.502885	0.098	0.690849	0.098	0.346661	0.98	0.0280699	0.98	0.0495223	0.98	0.102291	0.98	0.170886	--
0.099	0.205688	0.099	0.497939	0.099	0.690849	0.099	0.346249	0.99	0.0276344	0.99	0.0487534	0.99	0.100843	0.99	0.16889	--
0.1	0.20404	0.1	0.492993	0.1	0.687964	0.1	0.346661	1	0.0272081	1	0.0480013	1	0.0994288	1	0.16693	--
0.101	0.203215	0.101	0.489283	0.101	0.685491	0.101	0.347073	1.01	0.0267905	1.01	0.0472654	1.01	0.0980464	1.01	0.165006	--
0.102	0.201566	0.102	0.489695	0.102	0.685078	0.102	0.34831	1.02	0.0263815	1.02	0.0465452	1.02	0.0966951	1.02	0.163117	--
0.103	0.199918	0.103	0.485985	0.103	0.686315	0.103	0.34831	1.03	0.0259808	1.03	0.0458404	1.03	0.095374	1.03	0.161262	--
0.104	0.197857	0.104	0.481039	0.104	0.684666	0.104	0.34831	1.04	0.0255882	1.04	0.0451505	1.04	0.0940821	1.04	0.159441	--
0.105	0.195383	0.105	0.477329	0.105	0.683017	0.105	0.347898	1.05	0.0252035	1.05	0.0444751	1.05	0.0928185	1.05	0.157653	--
0.106	0.194147	0.106	0.472383	0.106	0.680956	0.106	0.347486	1.06	0.0248264	1.06	0.0438138	1.06	0.0915823	1.06	0.155897	--
0.107	0.19291	0.107	0.469497	0.107	0.679308	0.107	0.347898	1.07	0.0244568	1.07	0.0431661	1.07	0.0903728	1.07	0.154172	--
0.108	0.190025	0.108	0.465787	0.108	0.676422	0.108	0.347898	1.08	0.0240945	1.08	0.0425317	1.08	0.0891891	1.08	0.152478	--
0.109	0.1892	0.109	0.464138	0.109	0.674361	0.109	0.347486	1.09	0.0237393	1.09	0.0419103	1.09	0.0880304	1.09	0.150815	--
0.11	0.187552	0.11	0.457955	0.11	0.6723	0.11	0.34831	1.1	0.0233909	1.1	0.0413014	1.1	0.0868961	1.1	0.14918	--
0.111	0.185078	0.111	0.457131	0.111	0.670651	0.111	0.34831	1.11	0.0230493	1.11	0.0407049	1.11	0.0857853	1.11	0.147575	--
0.112	0.184254	0.112	0.455482	0.112	0.669415	0.112	0.34831	1.12	0.0227142	1.12	0.0401202	1.12	0.0846975	1.12	0.145997	--
0.113	0.18343	0.113	0.449711	0.113	0.666529	0.113	0.34831	1.13	0.0223855	1.13	0.0395472	1.13	0.0836319	1.13	0.144448	--
0.114	0.182605	0.114	0.448475	0.114	0.665293	0.114	0.346661	1.14	0.022063	1.14	0.0389854	1.14	0.082588	1.14	0.142925	--
0.115	0.180544	0.115	0.446002	0.115	0.663644	0.115	0.345012	1.15	0.0217466	1.15	0.0384347	1.15	0.081565	1.15	0.141428	--
0.116	0.178483	0.116	0.443528	0.116	0.659522	0.116	0.3446	1.16	0.0214361	1.16	0.0378947	1.16	0.0805624	1.16	0.139957	--
0.117	0.178483	0.117	0.442292	0.117	0.658285	0.117	0.3446	1.17	0.0211313	1.17	0.0373651	1.17	0.0795797	1.17	0.138511	--
0.118	0.178483	0.118	0.438994	0.118	0.6554	0.118	0.345012	1.18	0.0208322	1.18	0.0368458	1.18	0.0786162	1.18	0.13709	--
0.119	0.178895	0.119	0.437345	0.119	0.653751	0.119	0.3446	1.19	0.0205386	1.19	0.0363363	1.19	0.0776716	1.19	0.135693	--
0.12	0.178483	0.12	0.434872	0.12	0.652927	0.12	0.343364	1.2	0.0202503	1.2	0.0358365	1.2	0.0767451	1.2	0.134319	--
0.121	0.177246	0.121	0.433636	0.121	0.652514	0.121	0.343776	1.21	0.0199673	1.21	0.0353462	1.21	0.0758364	1.21	0.132968	--
0.122	0.176834	0.122	0.430338	0.122	0.650041	0.122	0.345012	1.22	0.0196893	1.22	0.034865	1.22	0.074945	1.22	0.131639	--
0.123	0.175598	0.123	0.429514	0.123	0.647156	0.123	0.345425	1.23	0.0194163	1.23	0.0343929	1.23	0.0740704	1.23	0.130333	--
0.124	0.174361	0.124	0.428689	0.124	0.645919	0.124	0.345012	1.24	0.0191482	1.24	0.0339294	1.24	0.0732121	1.24	0.129047	--
0.125	0.173537	0.125	0.424979	0.125	0.645507	0.125	0.344188	1.25	0.0188849	1.25	0.0334746	1.25	0.0723698	1.25	0.127783	--
0.126	0.173124	0.126	0.421682	0.126	0.643858	0.126	0.343776	1.26	0.0186262	1.26	0.033028	1.26	0.071543	1.26	0.126539	--
0.127	0.172712	0.127	0.419209	0.127	0.639736	0.127	0.343776	1.27	0.018372	1.27	0.0325896	1.27	0.0707313	1.27	0.125316	--
0.128	0.171476	0.128	0.416323	0.128	0.639736	0.128	0.343364	1.28	0.0181222	1.28	0.0321591	1.28	0.0699343	1.28	0.124111	--
0.129	0.170651	0.129	0.413026	0.129	0.636439	0.129	0.342951	1.29	0.0178768	1.29	0.0317363	1.29	0.0691517	1.29	0.122926	--
0.13	0.170651	0.13	0.41014	0.13	0.636439	0.13	0.342539	1.3	0.0176356	1.3	0.0313211	1.3	0.068383	1.3	0.12176	--
0.131	0.171063	0.131	0.409316	0.131	0.636439	0.131	0.342127	1.31	0.0173985	1.31	0.0309133	1.31	0.067628	1.31	0.120612	--
0.132	0.170651	0.132	0.407667	0.132	0.633965	0.132	0.342127	1.32	0.0171655	1.32	0.0305128	1.32	0.0668863	1.32	0.119481	--
0.133	0.169415	0.133	0.405606	0.133	0.632729	0.133	0.341715	1.33	0.0169364	1.33	0.0301192	1.33	0.0661575	1.33	0.118369	--
0.134	0.167354	0.134	0.405606	0.134	0.63108	0.134	0.34089	1.34	0.0167112	1.34	0.0297326	1.34	0.0654414	1.34	0.117273	--
0.135	0.166941	0.135	0.403545	0.135	0.628195	0.135	0.340066	1.35	0.0164898	1.35	0.0293527	1.35	0.0647377	1.35	0.116194	--
0.136	0.16488	0.136	0.399423	0.136	0.626546	0.136	0.340478	1.36	0.0162721	1.36	0.0289793	1.36	0.0640459	1.36	0.115132	--
0.137	0.163232	0.137	0.397362	0.137	0.624897	0.137	0.34089	1.37	0.016058	1.37	0.0286124	1.37	0.0633659	1.37	0.114086	--
0.138	0.161995	0.138	0.394064	0.138	0.624485	0.138	0.34089	1.38	0.0158474	1.38	0.0282518	1.38	0.0626974	1.38	0.113055	--
0.139	0.161995	0.139	0.392003	0.139	0.62366	0.139	0.34089	1.39	0.0156403	1.39	0.0278973	1.39	0.0620401	1.39	0.11204	--
0.14	0.161995	0.14	0.391591	0.14	0.622012	0.14	0.341303	1.4	0.0154365	1.4	0.0275488	1.4	0.0613937	1.4	0.11104	--
0.141	0.160346	0.141	0.388293	0.141	0.619538	0.141	0.34089	1.41	0.0152361	1.41	0.0272061	1.41	0.060758	1.41	0.110054	--
0.142	0.160346	0.142	0.384584	0.142	0.618302	0.142	0.341303	1.42	0.015039	1.42	0.0268693	1.42	0.0601327	1.42	0.109083	--
0.143	0.159934	0.143	0.38211	0.143	0.615829	0.143	0.340478	1.43	0.014845	1.43	0.026538	1.43	0.0595176	1.43	0.108126	--
0.144	0.158697	0.144	0.379637	0.144	0.614592	0.144	0.34089	1.44	0.0146541	1.44	0.0262122	1.44	0.0589124	1.44	0.107183	--
0.145	0.157461	0.145	0.378401	0.145	0.61418	0.145	0.341303	1.45	0.0144663	1.45	0.0258918	1.45	0.058317	1.45	0.106254	--
0.146	0.156636	0.146	0.37634	0.146	0.612943	0.146	0.340478	1.46	0.0142815	1.46	0.0255767	1.46	0.057731	1.46	0.105337	--
0.147	0.156224	0.147	0.373454	0.147	0.610882	0.147	0.340478	1.47	0.0140996	1.47	0.0252667	1.47	0.0571544	1.47	0.104434	--
0.148	0.154988	0.148	0.370569	0.148	0.609646	0.148	0.339654	1.48	0.0139206	1.48	0.0249618	1.48	0.0565869	1.48	0.103544	--
0.149	0.154988	0.149	0.368096	0.149	0.607172	0.149	0.339654	1.49	0.0137443	1.49	0.0246618	1.49	0.0560282	1.49	0.102666	--
0.15	0.152927	0.15	0.367271	0.15	0.605111	0.15	0.339242	1.5	0.0135709	1.5	0.0243666	1.5	0.0554782	1.5	0.1018	--
0.151	0.153339	0.151	0.365622	0.151	0.603462	0.151	0.339242	1.51	0.0134001	1.51	0.0240762	1.51	0.0549368	1.51	0.100946	--
0.152	0.152514	0.152	0.364386	0.152	0.602226	0.152	0.338417	1.52	0.0132319	1.52	0.0237904	1.52	0.0544036	1.52	0.100104	--
0.153	0.15169	0.153	0.363149	0.153	0.600577	0.153	0.338829	1.53	0.0130664	1.53	0.0235091	1.53	0.0538786	1.53	0.0992738	--
0.154	0.151278	0.154	0.361913	0.154	0.598104	0.154	0.338829	1.54	0.0129034	1.54	0.0232323	1.54	0.0533615	1.54	0.0984547	--
0.155	0.151278	0.155	0.362737	0.155	0.598928	0.155	0.338417	1.55	0.0127429	1.55	0.0229598	1.55	0.0528523	1.55	0.0976467	--
0.156	0.150453	0.156	0.3615	0.156	0.596043	0.156	0.338417	1.56	0.0125848	1.56	0.0226916	1.56	0.0523506	1.56	0.0968496	--
0.157	0.150041	0.157	0.359027	0.157	0.593982	0.157	0.337593	1.57	0.0124291	1.57	0.0224275	1.57	0.0518565	1.57	0.0960632	--
0.158	0.149217	0.158	0.356142	0.158	0.593157	0.158	0.336768	1.58	0.0122758	1.58	0.0221676	1.58	0.0513696	1.58	0.0952872	--
0.159	0.148392	0.159	0.354493	0.159	0.592333	0.159	0.335944	1.59	0.0121248	1.59	0.0219116	1.59	0.0508899	1.59	0.0945215	--
0.16	0.14798	0.16	0.352844	0.16	0.591509	0.16	0.335944	1.6	0.011976	1.6	0.0216596	1.6	0.0504172	1.6	0.0937659	--
0.161	0.147156	0.161	0.350783	0.161	0.590684	0.161	0.335532	1.61	0.0118295	1.61	0.0214115	1.61	0.0499514	1.61	0.0930202	--
0.162	0.146744	0.162	0.349959	0.162	0.589448	0.162	0.335944	1.62	0.0116851	1.62	0.0211671	1.62	0.0494923	1.62	0.0922842	--
0.163	0.146331	0.163	0.348722	0.163	0.587799	0.163	0.336356	1.63	0.0115428	1.63	0.0209264	1.63	0.0490398	1.63	0.0915578	--
0.164	0.145919	0.164	0.347073	0.164	0.587799	0.164	0.335944	1.64	0.0114027	1.64	0.0206894	1.64	0.0485938	1.64	0.0908407	--
0.165	0.143858	0.165	0.343776	0.165	0.585738	0.165	0.335944	1.65	0.0112646	1.65	0.0204559	1.65	0.0481541	1.65	0.0901328	--
0.166	0.142209	0.166	0.341303	0.166	0.582028	0.166	0.335944	1.66	0.0111285	1.66	0.0202259	1.66	0.0477206	1.66	0.0894339	--
0.167	0.141385	0.167	0.340066	0.167	0.581204	0.167	0.336768	1.67	0.0109944	1.67	0.0199993	1.67	0.0472932	1.67	0.0887438	--
0.168	0.141385	0.168	0.338829	0.168	0.579555	0.168	0.336356	1.68	0.0108623	1.68	0.0197761	1.68	0.0468717	1.68	0.0880625	--
0.169	0.140561	0.169	0.337593	0.169	0.575845	0.169	0.335944	1.69	0.010732	1.69	0.0195562	1.69	0.0464561	1.69	0.0873897	--
0.17	0.140148	0.17	0.335944	0.17	0.575433	0.17	0.335532	1.7	0.0106037	1.7	0.0193395	1.7	0.0460462	1.7	0.0867253	--
0.171	0.140148	0.171	0.334707	0.171	0.573372	0.171	0.33512	1.71	0.0104772	1.71	0.019126	1.71	0.045642	1.71	0.0860692	--
0.172	0.140973	0.172	0.333471	0.172	0.572547	0.172	0.33512	1.72	0.0103524	1.72	0.0189156	1.72	0.0452433	1.72	0.0854211	--
0.173	0.140561	0.173	0.33141	0.173	0.571311	0.173	0.334295	1.73	0.0102295	1.73	0.0187082	1.73	0.0448499	1.73	0.0847811	--
0.174	0.140973	0.174	0.328937	0.174	0.569662	0.174	0.333883	1.74	0.0101083	1.74	0.0185039	1.74	0.0444619	1.74	0.0841488	--
0.175	0.140561	0.175	0.327288	0.175	0.568425	0.175	0.334295	1.75	0.00998881	1.75	0.0183025	1.75	0.0440791	1.75	0.0835243	--
0.176	0.140561	0.176	0.327288	0.176	0.567601	0.176	0.334295	1.76	0.00987101	1.76	0.0181039	1.76	0.0437014	1.76	0.0829072	--
0.177	0.140561	0.177	0.325639	0.177	0.567601	0.177	0.333883	1.77	0.00975486	1.77	0.0179082	1.77	0.0433287	1.77	0.0822977	--
0.178	0.139736	0.178	0.323166	0.178	0.563891	0.178	0.333883	1.78	0.00964033	1.78	0.0177153	1.78	0.042961	1.78	0.0816954	--
0.179	0.1385	0.179	0.321517	0.179	0.562655	0.179	0.333883	1.79	0.00952741	1.79	0.0175251	1.79	0.0425981	1.79	0.0811003	--
0.18	0.136851	0.18	0.321517	0.18	0.562655	0.18	0.333471	1.8	0.00941605	1.8	0.0173376	1.8	0.0422399	1.8	0.0805123	--
0.181	0.135202	0.181	0.32028	0.181	0.560594	0.181	0.331822	1.81	0.00930623	1.81	0.0171528	1.81	0.0418863	1.81	0.0799312	--
0.182	0.133965	0.182	0.319456	0.182	0.55812	0.182	0.331822	1.82	0.00919792	1.82	0.0169705	1.82	0.0415374	1.82	0.0793569	--
0.183	0.132729	0.183	0.318631	0.183	0.556884	0.183	0.331822	1.83	0.00909111	1.83	0.0167907	1.83	0.0411929	1.83	0.0787893	--
0.184	0.131492	0.184	0.31657	0.184	0.555235	0.184	0.332234	1.84	0.00898576	1.84	0.0166135	1.84	0.0408529	1.84	0.0782284	--
0.185	0.13108	0.185	0.315334	0.185	0.553998	0.185	0.332646	1.85	0.00888185	1.85	0.0164387	1.85	0.0405172	1.85	0.0776739	--
0.186	0.130668	0.186	0.313685	0.186	0.551525	0.186	0.333471	1.86	0.00877936	1.86	0.0162663	1.86	0.0401857	1.86	0.0771259	--
0.187	0.129019	0.187	0.312036	0.187	0.549876	0.187	0.333883	1.87	0.00867825	1.87	0.0160963	1.87	0.0398584	1.87	0.0765841	--
0.188	0.129019	0.188	0.310387	0.188	0.547815	0.188	0.333059	1.88	0.00857852	1.88	0.0159286	1.88	0.0395352	1.88	0.0760485	--
0.189	0.128607	0.189	0.310387	0.189	0.546167	0.189	0.333883	1.89	0.00848013	1.89	0.0157631	1.89	0.0392161	1.89	0.075519	--
0.19	0.12737	0.19	0.309563	0.19	0.54493	0.19	0.334295	1.9	0.00838306	1.9	0.0156	1.9	0.0389009	1.9	0.0749955	--
0.191	0.12737	0.191	0.309151	0.191	0.542457	0.191	0.334295	1.91	0.0082873	1.91	0.015439	1.91	0.0385896	1.91	0.0744779	--
0.192	0.126546	0.192	0.30709	0.192	0.539984	0.192	0.334295	1.92	0.00819281	1.92	0.0152802	1.92	0.0382821	1.92	0.0739661	--
0.193	0.126134	0.193	0.304617	0.193	0.538747	0.193	0.334707	1.93	0.00809959	1.93	0.0151235	1.93	0.0379785	1.93	0.07346	--
0.194	0.125721	0.194	0.302143	0.194	0.537923	0.194	0.334707	1.94	0.0080076	1.94	0.0149689	1.94	0.0376785	1.94	0.0729595	--
0.195	0.124897	0.195	0.300495	0.195	0.536686	0.195	0.333883	1.95	0.00791684	1.95	0.0148164	1.95	0.0373821	1.95	0.0724646	--
0.196	0.12366	0.196	0.300082	0.196	0.535037	0.196	0.333883	1.96	0.00782727	1.96	0.0146659	1.96	0.0370893	1.96	0.0719751	--
0.197	0.122424	0.197	0.299258	0.197	0.534213	0.197	0.333471	1.97	0.00773888	1.97	0.0145173	1.97	0.0368001	1.97	0.0714909	--
0.198	0.121599	0.198	0.298434	0.198	0.5338	0.198	0.334295	1.98	0.00765165	1.98	0.0143708	1.98	0.0365143	1.98	0.0710121	--
0.199	0.120363	0.199	0.296785	0.199	0.530915	0.199	0.334295	1.99	0.00756557	1.99	0.0142261	1.99	0.0362319	1.99	0.0705384	--
0.2	0.120775	0.2	0.294724	0.2	0.52803	0.2	0.334707	2	0.00748061	2	0.0140834	2	0.0359528	2	0.0700699	--
0.201	0.120363	0.201	0.292663	0.201	0.527205	0.201	0.333471	2.01	0.00739676	2.01	0.0139425	2.01	0.035677	2.01	0.0696064	--
0.202	0.119538	0.202	0.291426	0.202	0.525144	0.202	0.333059	2.02	0.00731399	2.02	0.0138034	2.02	0.0354045	2.02	0.0691479	--
0.203	0.119126	0.203	0.289777	0.203	0.523908	0.203	0.333883	2.03	0.0072323	2.03	0.0136662	2.03	0.0351351	2.03	0.0686943	--
0.204	0.117477	0.204	0.289365	0.204	0.523083	0.204	0.335532	2.04	0.00715166	2.04	0.0135307	2.04	0.0348689	2.04	0.0682456	--
0.205	0.117477	0.205	0.288953	0.205	0.521847	0.205	0.335944	2.05	0.00707206	2.05	0.0133969	2.05	0.0346058	2.05	0.0678015	--
0.206	0.117477	0.206	0.288953	0.206	0.521434	0.206	0.335532	2.06	0.00699349	2.06	0.0132649	2.06	0.0343457	2.06	0.0673622	--
0.207	0.117477	0.207	0.288953	0.207	0.520198	0.207	0.335944	2.07	0.00691592	2.07	0.0131345	2.07	0.0340885	2.07	0.0669274	--
0.208	0.117477	0.208	0.287304	0.208	0.518961	0.208	0.335532	2.08	0.00683934	2.08	0.0130058	2.08	0.0338344	2.08	0.0664973	--
0.209	0.11789	0.209	0.287304	0.209	0.5169	0.209	0.33512	2.09	0.00676374	2.09	0.0128787	2.09	0.0335831	2.09	0.0660715	--
0.21	0.117065	0.21	0.28648	0.21	0.514015	0.21	0.33512	2.1	0.0066891	2.1	0.0127533	2.1	0.0333346	2.1	0.0656502	--
0.211	0.117477	0.211	0.284831	0.211	0.512778	0.211	0.335532	2.11	0.00661541	2.11	0.0126294	2.11	0.033089	2.11	0.0652333	--
0.212	0.117065	0.212	0.283594	0.212	0.512778	0.212	0.334295	2.12	0.00654265	2.12	0.012507	2.12	0.0328461	2.12	0.0648206	--
0.213	0.116241	0.213	0.28277	0.213	0.511129	0.213	0.334707	2.13	0.00647081	2.13	0.0123862	2.13	0.0326059	2.13	0.0644122	--
0.214	0.115829	0.214	0.281946	0.214	0.509481	0.214	0.33512	2.14	0.00639987	2.14	0.0122669	2.14	0.0323684	2.14	0.0640079	--
0.215	0.115416	0.215	0.27906	0.215	0.510717	0.215	0.334295	2.15	0.00632982	2.15	0.0121491	2.15	0.0321335	2.15	0.0636078	--
0.216	0.114592	0.216	0.278648	0.216	0.509893	0.216	0.334295	2.16	0.00626065	2.16	0.0120327	2.16	0.0319012	2.16	0.0632117	--
0.217	0.11418	0.217	0.276587	0.217	0.509068	0.217	0.334707	2.17	0.00619235	2.17	0.0119178	2.17	0.0316715	2.17	0.0628196	--
0.218	0.113768	0.218	0.275763	0.218	0.507832	0.218	0.334707	2.18	0.00612489	2.18	0.0118043	2.18	0.0314443	2.18	0.0624314	--
0.219	0.112531	0.219	0.275763	0.219	0.505771	0.219	0.334707	2.19	0.00605828	2.19	0.0116922	2.19	0.0312195	2.19	0.0620471	--
0.22	0.112531	0.22	0.274114	0.22	0.505359	0.22	0.335532	2.2	0.00599249	2.2	0.0115814	2.2	0.0309972	2.2	0.0616666	--
0.221	0.111294	0.221	0.274114	0.221	0.504534	0.221	0.334707	2.21	0.00592751	2.21	0.011472	2.21	0.0307773	2.21	0.0612899	--
0.222	0.111294	0.222	0.274526	0.222	0.503298	0.222	0.334295	2.22	0.00586334	2.22	0.0113639	2.22	0.0305597	2.22	0.0609169	--
0.223	0.110882	0.223	0.273289	0.223	0.499588	0.223	0.334707	2.23	0.00579996	2.23	0.0112572	2.23	0.0303445	2.23	0.0605476	--
0.224	0.11047	0.224	0.271228	0.224	0.497527	0.224	0.334707	2.24	0.00573736	2.24	0.0111517	2.24	0.0301316	2.24	0.060182	--
0.225	0.11047	0.225	0.269167	0.225	0.494229	0.225	0.334295	2.25	0.00567552	2.25	0.0110475	2.25	0.029921	2.25	0.0598199	--
0.226	0.110058	0.226	0.268343	0.226	0.49258	0.226	0.334707	2.26	0.00561445	2.26	0.0109445	2.26	0.0297125	2.26	0.0594613	--
0.227	0.109233	0.227	0.267106	0.227	0.490932	0.227	0.334707	2.27	0.00555411	2.27	0.0108428	2.27	0.0295063	2.27	0.0591062	--
0.228	0.109233	0.228	0.266694	0.228	0.491344	0.228	0.333883	2.28	0.00549452	2.28	0.0107422	2.28	0.0293022	2.28	0.0587545	--
0.229	0.108821	0.229	0.265045	0.229	0.490932	0.229	0.334707	2.29	0.00543565	2.29	0.0106429	2.29	0.0291003	2.29	0.0584062	--
0.23	0.107997	0.23	0.263397	0.23	0.488458	0.23	0.333059	2.3	0.00537749	2.3	0.0105447	2.3	0.0289005	2.3	0.0580612	--
0.231	0.107585	0.231	0.261748	0.231	0.486397	0.231	0.333059	2.31	0.00532003	2.31	0.0104477	2.31	0.0287027	2.31	0.0577196	--
0.232	0.108821	0.232	0.259687	0.232	0.483924	0.232	0.333059	2.32	0.00526327	2.32	0.0103519	2.32	0.028507	2.32	0.0573811	--
0.233	0.108409	0.233	0.260099	0.233	0.482275	0.233	0.333471	2.33	0.0052072	2.33	0.0102571	2.33	0.0283133	2.33	0.0570459	--
0.234	0.108409	0.234	0.259687	0.234	0.480214	0.234	0.333059	2.34	0.0051518	2.34	0.0101635	2.34	0.0281216	2.34	0.0567139	--
0.235	0.107997	0.235	0.258862	0.235	0.478978	0.235	0.332646	2.35	0.00509706	2.35	0.010071	2.35	0.0279319	2.35	0.056385	--
0.236	0.107585	0.236	0.25845	0.236	0.478153	0.236	0.333883	2.36	0.00504298	2.36	0.00997953	2.36	0.0277441	2.36	0.0560591	--
0.237	0.107585	0.237	0.256801	0.237	0.477329	0.237	0.333059	2.37	0.00498954	2.37	0.00988913	2.37	0.0275581	2.37	0.0557363	--
0.238	0.106348	0.238	0.256389	0.238	0.476092	0.238	0.333471	2.38	0.00493675	2.38	0.00979978	2.38	0.0273741	2.38	0.0554165	--
0.239	0.105523	0.239	0.255565	0.239	0.473619	0.239	0.333883	2.39	0.00488458	2.39	0.00971146	2.39	0.0271919	2.39	0.0550997	--
0.24	0.104287	0.24	0.255153	0.24	0.472383	0.24	0.333471	2.4	0.00483303	2.4	0.00962415	2.4	0.0270115	2.4	0.0547858	--
0.241	0.104699	0.241	0.253504	0.241	0.471558	0.241	0.332646	2.41	0.00478209	2.41	0.00953784	2.41	0.026833	2.41	0.0544748	--
0.242	0.104287	0.242	0.253092	0.242	0.471558	0.242	0.332646	2.42	0.00473176	2.42	0.00945252	2.42	0.0266562	2.42	0.0541666	--
0.243	0.10305	0.243	0.252679	0.243	0.469909	0.243	0.33141	2.43	0.00468202	2.43	0.00936817	2.43	0.0264812	2.43	0.0538613	--
0.244	0.102226	0.244	0.252267	0.244	0.469085	0.244	0.330998	2.44	0.00463287	2.44	0.00928478	2.44	0.0263079	2.44	0.0535587	--
0.245	0.102226	0.245	0.249794	0.245	0.469085	0.245	0.33141	2.45	0.00458429	2.45	0.00920233	2.45	0.0261363	2.45	0.0532589	--
0.246	0.101401	0.246	0.248557	0.246	0.467436	0.246	0.330998	2.46	0.00453629	2.46	0.00912082	2.46	0.0259663	2.46	0.0529618	--
0.247	0.0997527	0.247	0.247321	0.247	0.4662	0.247	0.330585	2.47	0.00448885	2.47	0.00904022	2.47	0.0257981	2.47	0.0526674	--
0.248	0.0989283	0.248	0.245672	0.248	0.4662	0.248	0.330998	2.48	0.00444196	2.48	0.00896053	2.48	0.0256315	2.48	0.0523756	--
0.249	0.0985161	0.249	0.24526	0.249	0.465787	0.249	0.330998	2.49	0.00439562	2.49	0.00888173	2.49	0.0254665	2.49	0.0520864	--
0.25	0.0976917	0.25	0.244023	0.25	0.464551	0.25	0.330998	2.5	0.00434983	2.5	0.00880381	2.5	0.025303	2.5	0.0517998	--
0.251	0.0976917	0.251	0.242786	0.251	0.463314	0.251	0.330585	2.51	0.00430456	2.51	0.00872676	2.51	0.0251412	2.51	0.0515158	--
0.252	0.0972795	0.252	0.242786	0.252	0.462902	0.252	0.330998	2.52	0.00425982	2.52	0.00865056	2.52	0.0249809	2.52	0.0512343	--
0.253	0.0968673	0.253	0.241962	0.253	0.462902	0.253	0.330585	2.53	0.0042156	2.53	0.00857521	2.53	0.0248221	2.53	0.0509552	--
0.254	0.0964551	0.254	0.241962	0.254	0.462077	0.254	0.330173	2.54	0.00417189	2.54	0.00850069	2.54	0.0246649	2.54	0.0506786	--
0.255	0.0960429	0.255	0.24155	0.255	0.460841	0.255	0.330173	2.55	0.00412869	2.55	0.00842699	2.55	0.0245091	2.55	0.0504045	--
0.256	0.0960429	0.256	0.239901	0.256	0.459192	0.256	0.329761	2.56	0.00408598	2.56	0.0083541	2.56	0.0243549	2.56	0.0501327	--
0.257	0.0956307	0.257	0.23784	0.257	0.459604	0.257	0.329349	2.57	0.00404377	2.57	0.00828201	2.57	0.024202	2.57	0.0498633	--
0.258	0.0956307	0.258	0.237428	0.258	0.457955	0.258	0.3277	2.58	0.00400204	2.58	0.00821071	2.58	0.0240506	2.58	0.0495962	--
0.259	0.0952185	0.259	0.236191	0.259	0.455894	0.259	0.328112	2.59	0.00396079	2.59	0.00814019	2.59	0.0239007	2.59	0.0493314	--
0.26	0.0943941	0.26	0.23413	0.26	0.453421	0.26	0.3277	2.6	0.00392001	2.6	0.00807043	2.6	0.0237521	2.6	0.049069	--
0.261	0.0939819	0.261	0.231245	0.261	0.45136	0.261	0.327288	2.61	0.0038797	2.61	0.00800143	2.61	0.0236049	2.61	0.0488087	--
0.262	0.0935697	0.262	0.230833	0.262	0.450124	0.262	0.326876	2.62	0.00383985	2.62	0.00793317	2.62	0.0234591	2.62	0.0485507	--
0.263	0.0931575	0.263	0.23042	0.263	0.450124	0.263	0.326876	2.63	0.00380046	2.63	0.00786565	2.63	0.0233146	2.63	0.0482949	--
0.264	0.0935697	0.264	0.229184	0.264	0.450536	0.264	0.326876	2.64	0.00376151	2.64	0.00779886	2.64	0.0231714	2.64	0.0480413	--
0.265	0.0935697	0.265	0.227123	0.265	0.449299	0.265	0.327288	2.65	0.003723	2.65	0.00773278	2.65	0.0230296	2.65	0.0477899	--
0.266	0.0931575	0.266	0.225474	0.266	0.446826	0.266	0.327288	2.66	0.00368493	2.66	0.00766741	2.66	0.022889	2.66	0.0475405	--
0.267	0.0927453	0.267	0.225474	0.267	0.446414	0.267	0.326876	2.67	0.0036473	2.67	0.00760274	2.67	0.0227498	2.67	0.0472933	--
0.268	0.0919209	0.268	0.224237	0.268	0.444353	0.268	0.326876	2.68	0.00361008	2.68	0.00753876	2.68	0.0226117	2.68	0.0470481	--
0.269	0.0919209	0.269	0.225062	0.269	0.443941	0.269	0.326051	2.69	0.00357329	2.69	0.00747546	2.69	0.022475	2.69	0.046805	--
0.27	0.0919209	0.27	0.222589	0.27	0.442292	0.27	0.325639	2.7	0.00353691	2.7	0.00741283	2.7	0.0223395	2.7	0.0465639	--
0.271	0.0915087	0.271	0.222176	0.271	0.440231	0.271	0.325639	2.71	0.00350095	2.71	0.00735086	2.71	0.0222052	2.71	0.0463248	--
0.272	0.0915087	0.272	0.221764	0.272	0.435697	0.272	0.326463	2.72	0.00346538	2.72	0.00728954	2.72	0.0220721	2.72	0.0460877	--
0.273	0.0910965	0.273	0.222176	0.273	0.43446	0.273	0.327288	2.73	0.00343022	2.73	0.00722887	2.73	0.0219401	2.73	0.0458525	--
0.274	0.0906843	0.274	0.222176	0.274	0.432811	0.274	0.3277	2.74	0.00339545	2.74	0.00716884	2.74	0.0218094	2.74	0.0456193	--
0.275	0.0906843	0.275	0.22094	0.275	0.431162	0.275	0.3277	2.75	0.00336106	2.75	0.00710943	2.75	0.0216798	2.75	0.045388	--
0.276	0.0898599	0.276	0.219703	0.276	0.431162	0.276	0.3277	2.76	0.00332707	2.76	0.00705064	2.76	0.0215514	2.76	0.0451586	--
0.277	0.0898599	0.277	0.218879	0.277	0.429514	0.277	0.328112	2.77	0.00329345	2.77	0.00699247	2.77	0.0214241	2.77	0.0449311	--
0.278	0.0890354	0.278	0.218054	0.278	0.428689	0.278	0.327288	2.78	0.0032602	2.78	0.0069349	2.78	0.0212979	2.78	0.0447054	--
0.279	0.0898599	0.279	0.218054	0.279	0.427453	0.279	0.327288	2.79	0.00322733	2.79	0.00687792	2.79	0.0211728	2.79	0.0444816	--
0.28	0.0890354	0.28	0.216818	0.28	0.425392	0.28	0.328112	2.8	0.00319482	2.8	0.00682154	2.8	0.0210488	2.8	0.0442595	--
0.281	0.088211	0.281	0.216818	0.281	0.425804	0.281	0.328524	2.81	0.00316267	2.81	0.00676574	2.81	0.0209259	2.81	0.0440393	--
0.282	0.088211	0.282	0.216406	0.282	0.425392	0.282	0.327288	2.82	0.00313087	2.82	0.00671051	2.82	0.0208041	2.82	0.0438208	--
0.283	0.088211	0.283	0.215581	0.283	0.424155	0.283	0.327288	2.83	0.00309943	2.83	0.00665585	2.83	0.0206833	2.83	0.0436041	--
0.284	0.0873866	0.284	0.214345	0.284	0.422918	0.284	0.327288	2.84	0.00306833	2.84	0.00660174	2.84	0.0205635	2.84	0.043389	--
0.285	0.0869744	0.285	0.21352	0.285	0.422506	0.285	0.326463	2.85	0.00303758	2.85	0.00654819	2.85	0.0204448	2.85	0.0431757	--
0.286	0.0865622	0.286	0.212284	0.286	0.42127	0.286	0.326051	2.86	0.00300717	2.86	0.00649519	2.86	0.0203271	2.86	0.0429641	--
0.287	0.08615	0.287	0.211459	0.287	0.419209	0.287	0.325227	2.87	0.00297709	2.87	0.00644273	2.87	0.0202104	2.87	0.0427542	--
0.288	0.0853256	0.288	0.211459	0.288	0.418796	0.288	0.325227	2.88	0.00294734	2.88	0.00639079	2.88	0.0200947	2.88	0.0425459	--
0.289	0.0849134	0.289	0.210635	0.289	0.416735	0.289	0.325227	2.89	0.00291791	2.89	0.00633939	2.89	0.01998	2.89	0.0423393	--
0.29	0.0849134	0.29	0.211459	0.29	0.415911	0.29	0.325639	2.9	0.00288881	2.9	0.0062885	2.9	0.0198663	2.9	0.0421343	--
0.291	0.0845012	0.291	0.211871	0.291	0.415087	0.291	0.325227	2.91	0.00286003	2.91	0.00623812	2.91	0.0197535	2.91	0.0419309	--
0.292	0.0845012	0.292	0.211459	0.292	0.415911	0.292	0.324815	2.92	0.00283156	2.92	0.00618825	2.92	0.0196416	2.92	0.041729	--
0.293	0.0845012	0.293	0.210223	0.293	0.414674	0.293	0.325227	2.93	0.0028034	2.93	0.00613889	2.93	0.0195307	2.93	0.0415288	--
0.294	0.0832646	0.294	0.208574	0.294	0.413026	0.294	0.324815	2.94	0.00277555	2.94	0.00609001	2.94	0.0194208	2.94	0.04133	--
0.295	0.0828524	0.295	0.207749	0.295	0.412613	0.295	0.32399	2.95	0.002748	2.95	0.00604162	2.95	0.0193117	2.95	0.0411329	--
0.296	0.082028	0.296	0.206925	0.296	0.412201	0.296	0.32399	2.96	0.00272075	2.96	0.00599372	2.96	0.0192036	2.96	0.0409372	--
0.297	0.082028	0.297	0.205688	0.297	0.409728	0.297	0.323578	2.97	0.00269379	2.97	0.00594629	2.97	0.0190963	2.97	0.040743	--
0.298	0.082028	0.298	0.205688	0.298	0.408079	0.298	0.323166	2.98	0.00266713	2.98	0.00589933	2.98	0.0189899	2.98	0.0405504	--
0.299	0.0824402	0.299	0.205688	0.299	0.40643	0.299	0.323166	2.99	0.00264075	2.99	0.00585284	2.99	0.0188844	2.99	0.0403591	--
0.3	0.0812036	0.3	0.204452	0.3	0.40643	0.3	0.322754	3	0.00261466	3	0.00580681	3	0.0187798	3	0.0401694	--
0.301	0.0807914	0.301	0.20404	0.301	0.405194	0.301	0.321929	3.01	0.00258885	3.01	0.00576122	3.01	0.0186761	3.01	0.0399811	--
0.302	0.0803792	0.302	0.203627	0.302	0.403545	0.302	0.321105	3.02	0.00256332	3.02	0.00571609	3.02	0.0185731	3.02	0.0397942	--
0.303	0.0807914	0.303	0.202803	0.303	0.402308	0.303	0.321105	3.03	0.00253807	3.03	0.0056714	3.03	0.0184711	3.03	0.0396087	--
0.304	0.0812036	0.304	0.200742	0.304	0.402721	0.304	0.321105	3.04	0.00251309	3.04	0.00562715	3.04	0.0183698	3.04	0.0394246	--
0.305	0.0812036	0.305	0.20033	0.305	0.401484	0.305	0.321105	3.05	0.00248837	3.05	0.00558333	3.05	0.0182694	3.05	0.0392419	--
0.306	0.0812036	0.306	0.198681	0.306	0.401072	0.306	0.320692	3.06	0.00246392	3.06	0.00553994	3.06	0.0181697	3.06	0.0390606	--
0.307	0.0807914	0.307	0.197444	0.307	0.400247	0.307	0.32028	3.07	0.00243973	3.07	0.00549696	3.07	0.0180709	3.07	0.0388806	--
0.308	0.0807914	0.308	0.197032	0.308	0.399835	0.308	0.319456	3.08	0.0024158	3.08	0.00545441	3.08	0.0179729	3.08	0.0387019	--
0.309	0.0807914	0.309	0.196208	0.309	0.398186	0.309	0.319456	3.09	0.00239213	3.09	0.00541227	3.09	0.0178757	3.09	0.0385246	--
0.31	0.0803792	0.31	0.194971	0.31	0.398186	0.31	0.319456	3.1	0.0023687	3.1	0.00537053	3.1	0.0177792	3.1	0.0383486	--
0.311	0.0803792	0.311	0.194559	0.311	0.395301	0.311	0.319044	3.11	0.00234553	3.11	0.0053292	3.11	0.0176835	3.11	0.0381739	--
0.312	0.0803792	0.312	0.194559	0.312	0.39324	0.312	0.319868	3.12	0.00232261	3.12	0.00528826	3.12	0.0175886	3.12	0.0380004	--
0.313	0.079967	0.313	0.194147	0.313	0.392415	0.313	0.319868	3.13	0.00229992	3.13	0.00524772	3.13	0.0174944	3.13	0.0378283	--
0.314	0.079967	0.314	0.194147	0.314	0.391591	0.314	0.319044	3.14	0.00227748	3.14	0.00520757	3.14	0.0174009	3.14	0.0376574	--
0.315	0.079967	0.315	0.192498	0.315	0.38953	0.315	0.318219	3.15	0.00225528	3.15	0.0051678	3.15	0.0173082	3.15	0.0374877	--
0.316	0.0791426	0.316	0.192498	0.316	0.387057	0.316	0.318631	3.16	0.00223331	3.16	0.00512841	3.16	0.0172162	3.16	0.0373193	--
0.317	0.0795548	0.317	0.192498	0.317	0.38582	0.317	0.318219	3.17	0.00221158	3.17	0.0050894	3.17	0.017125	3.17	0.0371521	--
0.318	0.0795548	0.318	0.191674	0.318	0.384996	0.318	0.317807	3.18	0.00219007	3.18	0.00505075	3.18	0.0170344	3.18	0.0369861	--
0.319	0.0787304	0.319	0.191261	0.319	0.385408	0.319	0.317807	3.19	0.00216879	3.19	0.00501247	3.19	0.0169446	3.19	0.0368213	--
0.32	0.0783182	0.32	0.190025	0.32	0.384996	0.32	0.318631	3.2	0.00214774	3.2	0.00497456	3.2	0.0168555	3.2	0.0366576	--
0.321	0.0774938	0.321	0.1892	0.321	0.384584	0.321	0.318219	3.21	0.00212691	3.21	0.004937	3.21	0.016767	3.21	0.0364952	--
0.322	0.077906	0.322	0.188788	0.322	0.383347	0.322	0.317395	3.22	0.0021063	3.22	0.0048998	3.22	0.0166792	3.22	0.0363339	--
0.323	0.0774938	0.323	0.188376	0.323	0.381698	0.323	0.317807	3.23	0.0020859	3.23	0.00486295	3.23	0.0165921	3.23	0.0361738	--
0.324	0.0774938	0.324	0.187552	0.324	0.380049	0.324	0.316983	3.24	0.00206572	3.24	0.00482644	3.24	0.0165057	3.24	0.0360148	--
0.325	0.077906	0.325	0.186315	0.325	0.378813	0.325	0.316158	3.25	0.00204575	3.25	0.00479028	3.25	0.01642	3.25	0.0358569	--
0.326	0.077906	0.326	0.186727	0.326	0.377576	0.326	0.315746	3.26	0.00202599	3.26	0.00475445	3.26	0.0163349	3.26	0.0357001	--
0.327	0.0774938	0.327	0.185903	0.327	0.37634	0.327	0.315334	3.27	0.00200643	3.27	0.00471896	3.27	0.0162504	3.27	0.0355445	--
0.328	0.0766694	0.328	0.185903	0.328	0.375927	0.328	0.315334	3.28	0.00198708	3.28	0.0046838	3.28	0.0161666	3.28	0.0353899	--
0.329	0.0766694	0.329	0.185078	0.329	0.374279	0.329	0.314509	3.29	0.00196794	3.29	0.00464896	3.29	0.0160834	3.29	0.0352365	--
0.33	0.0762572	0.33	0.185078	0.33	0.374279	0.33	0.313685	3.3	0.00194899	3.3	0.00461445	3.3	0.0160008	3.3	0.0350841	--
0.331	0.075845	0.331	0.184666	0.331	0.373866	0.331	0.314509	3.31	0.00193024	3.31	0.00458026	3.31	0.0159189	3.31	0.0349327	--
0.332	0.0754328	0.332	0.18343	0.332	0.373042	0.332	0.314097	3.32	0.00191168	3.32	0.00454638	3.32	0.0158376	3.32	0.0347824	--
0.333	0.0746084	0.333	0.183017	0.333	0.371805	0.333	0.314097	3.33	0.00189332	3.33	0.00451282	3.33	0.0157569	3.33	0.0346332	--
0.334	0.073784	0.334	0.18343	0.334	0.370981	0.334	0.314922	3.34	0.00187515	3.34	0.00447957	3.34	0.0156768	3.34	0.034485	--
0.335	0.073784	0.335	0.18343	0.335	0.36892	0.335	0.314097	3.35	0.00185717	3.35	0.00444662	3.35	0.0155973	3.35	0.0343378	--
0.336	0.073784	0.336	0.182605	0.336	0.366447	0.336	0.313685	3.36	0.00183937	3.36	0.00441397	3.36	0.0155184	3.36	0.0341916	--
0.337	0.073784	0.337	0.182193	0.337	0.36521	0.337	0.312036	3.37	0.00182176	3.37	0.00438163	3.37	0.0154401	3.37	0.0340464	--
0.338	0.073784	0.338	0.181369	0.338	0.363974	0.338	0.311624	3.38	0.00180433	3.38	0.00434957	3.38	0.0153623	3.38	0.0339023	--
0.339	0.0733718	0.339	0.181369	0.339	0.362737	0.339	0.311212	3.39	0.00178708	3.39	0.00431782	3.39	0.0152852	3.39	0.0337591	--
0.34	0.0733718	0.34	0.181369	0.34	0.362325	0.34	0.311624	3.4	0.00177001	3.4	0.00428635	3.4	0.0152086	3.4	0.0336168	--
0.341	0.0733718	0.341	0.180544	0.341	0.361088	0.341	0.311624	3.41	0.00175311	3.41	0.00425516	3.41	0.0151325	3.41	0.0334756	--
0.342	0.0733718	0.342	0.179308	0.342	0.358203	0.342	0.311624	3.42	0.00173639	3.42	0.00422426	3.42	0.015057	3.42	0.0333353	--
0.343	0.0733718	0.343	0.178483	0.343	0.357378	0.343	0.311624	3.43	0.00171984	3.43	0.00419364	3.43	0.0149821	3.43	0.0331959	--
0.344	0.0733718	0.344	0.177659	0.344	0.355317	0.344	0.312036	3.44	0.00170347	3.44	0.0041633	3.44	0.0149077	3.44	0.0330575	--
0.345	0.0733718	0.345	0.176834	0.345	0.354081	0.345	0.312861	3.45	0.00168725	3.45	0.00413323	3.45	0.0148339	3.45	0.03292	--
0.346	0.0733718	0.346	0.176422	0.346	0.354081	0.346	0.312448	3.46	0.00167121	3.46	0.00410343	3.46	0.0147606	3.46	0.0327835	--
0.347	0.0729596	0.347	0.17601	0.347	0.352844	0.347	0.312448	3.47	0.00165533	3.47	0.00407389	3.47	0.0146878	3.47	0.0326478	--
0.348	0.0725474	0.348	0.175185	0.348	0.350783	0.348	0.313273	3.48	0.00163961	3.48	0.00404463	3.48	0.0146156	3.48	0.0325131	--
0.349	0.071723	0.349	0.175185	0.349	0.349547	0.349	0.312861	3.49	0.00162406	3.49	0.00401562	3.49	0.0145438	3.49	0.0323792	--
0.35	0.071723	0.35	0.175185	0.35	0.34831	0.35	0.312036	3.5	0.00160866	3.5	0.00398688	3.5	0.0144726	3.5	0.0322463	--
0.351	0.0713108	0.351	0.175185	0.351	0.347486	0.351	0.3108	3.51	0.00159342	3.51	0.00395839	3.51	0.0144019	3.51	0.0321142	--
0.352	0.0713108	0.352	0.174773	0.352	0.345425	0.352	0.309563	3.52	0.00157834	3.52	0.00393015	3.52	0.0143317	3.52	0.031983	--
0.353	0.0713108	0.353	0.173949	0.353	0.343776	0.353	0.309563	3.53	0.00156341	3.53	0.00390217	3.53	0.014262	3.53	0.0318527	--
0.354	0.071723	0.354	0.1723	0.354	0.342951	0.354	0.309151	3.54	0.00154863	3.54	0.00387443	3.54	0.0141928	3.54	0.0317232	--
0.355	0.071723	0.355	0.1723	0.355	0.342539	0.355	0.309975	3.55	0.001534	3.55	0.00384694	3.55	0.0141241	3.55	0.0315945	--
0.356	0.071723	0.356	0.1723	0.356	0.34089	0.356	0.309975	3.56	0.00151952	3.56	0.00381969	3.56	0.0140559	3.56	0.0314667	--
0.357	0.0713108	0.357	0.171888	0.357	0.341303	0.357	0.309563	3.57	0.00150519	3.57	0.00379269	3.57	0.0139882	3.57	0.0313398	--
0.358	0.0713108	0.358	0.171476	0.358	0.340478	0.358	0.308326	3.58	0.001491	3.58	0.00376592	3.58	0.0139209	3.58	0.0312136	--
0.359	0.0713108	0.359	0.171063	0.359	0.339242	0.359	0.308326	3.59	0.00147696	3.59	0.00373939	3.59	0.0138541	3.59	0.0310883	--
0.36	0.0713108	0.36	0.170651	0.36	0.339654	0.36	0.309151	3.6	0.00146306	3.6	0.00371309	3.6	0.0137878	3.6	0.0309638	--
0.361	0.0713108	0.361	0.170239	0.361	0.338829	0.361	0.308326	3.61	0.0014493	3.61	0.00368702	3.61	0.013722	3.61	0.0308401	--
0.362	0.0708986	0.362	0.169827	0.362	0.338829	0.362	0.307914	3.62	0.00143568	3.62	0.00366118	3.62	0.0136566	3.62	0.0307172	--
0.363	0.0704864	0.363	0.169415	0.363	0.337593	0.363	0.307914	3.63	0.0014222	3.63	0.00363556	3.63	0.0135916	3.63	0.030595	--
0.364	0.0704864	0.364	0.169415	0.364	0.335944	0.364	0.306678	3.64	0.00140885	3.64	0.00361017	3.64	0.0135271	3.64	0.0304737	--
0.365	0.0704864	0.365	0.169002	0.365	0.334707	0.365	0.305853	3.65	0.00139564	3.65	0.003585	3.65	0.0134631	3.65	0.0303531	--
0.366	0.0692498	0.366	0.167766	0.366	0.332646	0.366	0.305441	3.66	0.00138256	3.66	0.00356005	3.66	0.0133995	3.66	0.0302333	--
0.367	0.0688376	0.367	0.168178	0.367	0.330173	0.367	0.303792	3.67	0.00136961	3.67	0.00353531	3.67	0.0133363	3.67	0.0301143	--
0.368	0.0692498	0.368	0.166529	0.368	0.328937	0.368	0.304617	3.68	0.0013568	3.68	0.00351079	3.68	0.0132736	3.68	0.029996	--
0.369	0.0688376	0.369	0.165293	0.369	0.329761	0.369	0.304617	3.69	0.00134411	3.69	0.00348648	3.69	0.0132113	3.69	0.0298785	--
0.37	0.0688376	0.37	0.164056	0.37	0.329349	0.37	0.305029	3.7	0.00133155	3.7	0.00346238	3.7	0.0131494	3.7	0.0297617	--
0.371	0.0684254	0.371	0.163644	0.371	0.327288	0.371	0.304617	3.71	0.00131911	3.71	0.00343849	3.71	0.013088	3.71	0.0296456	--
0.372	0.0680132	0.372	0.163644	0.372	0.3277	0.372	0.303792	3.72	0.0013068	3.72	0.00341481	3.72	0.013027	3.72	0.0295303	--
0.373	0.0684254	0.373	0.162819	0.373	0.327288	0.373	0.30338	3.73	0.00129461	3.73	0.00339133	3.73	0.0129664	3.73	0.0294157	--
0.374	0.0684254	0.374	0.162819	0.374	0.326051	0.374	0.302556	3.74	0.00128255	3.74	0.00336804	3.74	0.0129062	3.74	0.0293018	--
0.375	0.0671888	0.375	0.162407	0.375	0.326051	0.375	0.302556	3.75	0.00127061	3.75	0.00334496	3.75	0.0128464	3.75	0.0291886	--
0.376	0.0667766	0.376	0.160758	0.376	0.324402	0.376	0.302556	3.76	0.00125878	3.76	0.00332208	3.76	0.012787	3.76	0.0290762	--
0.377	0.0667766	0.377	0.160758	0.377	0.32399	0.377	0.301731	3.77	0.00124707	3.77	0.00329939	3.77	0.012728	3.77	0.0289644	--
0.378	0.0671888	0.378	0.160758	0.378	0.323166	0.378	0.301731	3.78	0.00123548	3.78	0.0032769	3.78	0.0126694	3.78	0.0288533	--
0.379	0.0663644	0.379	0.160346	0.379	0.322341	0.379	0.301731	3.79	0.00122401	3.79	0.00325459	3.79	0.0126112	3.79	0.0287429	--
0.38	0.0663644	0.38	0.159934	0.38	0.321105	0.38	0.301319	3.8	0.00121265	3.8	0.00323248	3.8	0.0125534	3.8	0.0286332	--
0.381	0.0659522	0.381	0.159934	0.381	0.319868	0.381	0.301319	3.81	0.0012014	3.81	0.00321055	3.81	0.012496	3.81	0.0285241	--
0.382	0.0651278	0.382	0.160346	0.382	0.318631	0.382	0.301319	3.82	0.00119027	3.82	0.00318881	3.82	0.012439	3.82	0.0284157	--
0.383	0.0651278	0.383	0.159522	0.383	0.316983	0.383	0.300907	3.83	0.00117924	3.83	0.00316725	3.83	0.0123823	3.83	0.028308	--
0.384	0.0651278	0.384	0.159522	0.384	0.316158	0.384	0.300495	3.84	0.00116832	3.84	0.00314588	3.84	0.012326	3.84	0.028201	--
0.385	0.0651278	0.385	0.158697	0.385	0.315746	0.385	0.300082	3.85	0.00115752	3.85	0.00312468	3.85	0.0122701	3.85	0.0280946	--
0.386	0.06554	0.386	0.157873	0.386	0.315334	0.386	0.299258	3.86	0.00114682	3.86	0.00310366	3.86	0.0122146	3.86	0.0279888	--
0.387	0.06554	0.387	0.157461	0.387	0.314097	0.387	0.299258	3.87	0.00113622	3.87	0.00308282	3.87	0.0121594	3.87	0.0278837	--
0.388	0.0651278	0.388	0.157049	0.388	0.313273	0.388	0.298434	3.88	0.00112573	3.88	0.00306216	3.88	0.0121046	3.88	0.0277792	--
0.389	0.0651278	0.389	0.1554	0.389	0.312861	0.389	0.298434	3.89	0.00111535	3.89	0.00304167	3.89	0.0120502	3.89	0.0276754	--
0.39	0.0647156	0.39	0.154988	0.39	0.312036	0.39	0.297609	3.9	0.00110506	3.9	0.00302134	3.9	0.0119961	3.9	0.0275721	--
0.391	0.0651278	0.391	0.154575	0.391	0.312448	0.391	0.297609	3.91	0.00109488	3.91	0.00300119	3.91	0.0119423	3.91	0.0274695	--
0.392	0.06554	0.392	0.154163	0.392	0.3108	0.392	0.296373	3.92	0.0010848	3.92	0.00298121	3.92	0.011889	3.92	0.0273675	--
0.393	0.06554	0.393	0.153751	0.393	0.309151	0.393	0.294312	3.93	0.00107482	3.93	0.00296139	3.93	0.0118359	3.93	0.0272661	--
0.394	0.06554	0.394	0.153751	0.394	0.309151	0.394	0.293487	3.94	0.00106493	3.94	0.00294174	3.94	0.0117832	3.94	0.0271653	--
0.395	0.06554	0.395	0.153751	0.395	0.307914	0.395	0.293075	3.95	0.00105515	3.95	0.00292225	3.95	0.0117309	3.95	0.0270652	--
0.396	0.06554	0.396	0.153339	0.396	0.307502	0.396	0.292251	3.96	0.00104546	3.96	0.00290292	3.96	0.0116789	3.96	0.0269656	--
0.397	0.06554	0.397	0.15169	0.397	0.30709	0.397	0.291426	3.97	0.00103586	3.97	0.00288375	3.97	0.0116272	3.97	0.0268666	--
0.398	0.0659522	0.398	0.15169	0.398	0.30709	0.398	0.291426	3.98	0.00102636	3.98	0.00286474	3.98	0.0115758	3.98	0.0267682	--
0.399	0.0659522	0.399	0.150453	0.399	0.306678	0.399	0.291426	3.99	0.00101695	3.99	0.00284589	3.99	0.0115248	3.99	0.0266703	--
0.4	0.0659522	0.4	0.151278	0.4	0.304204	0.4	0.291426	4	0.00100764	4	0.00282719	4	0.0114741	4	0.0265731	--
0.401	0.0659522	0.401	0.150866	0.401	0.303792	0.401	0.291426	4.01	9.98414E-4	4.01	0.00280865	4.01	0.0114238	4.01	0.0264764	--
0.402	0.0659522	0.402	0.150866	0.402	0.302968	0.402	0.291014	4.02	9.8928E-4	4.02	0.00279025	4.02	0.0113737	4.02	0.0263803	--
0.403	0.0659522	0.403	0.150453	0.403	0.301319	0.403	0.291426	4.03	9.80235E-4	4.03	0.00277201	4.03	0.011324	4.03	0.0262847	--
0.404	0.0651278	0.404	0.150866	0.404	0.29967	0.404	0.29019	4.04	9.71279E-4	4.04	0.00275392	4.04	0.0112746	4.04	0.0261897	--
0.405	0.0647156	0.405	0.150041	0.405	0.29967	0.405	0.289365	4.05	9.6241E-4	4.05	0.00273598	4.05	0.0112255	4.05	0.0260952	--
0.406	0.0647156	0.406	0.150041	0.406	0.298846	0.406	0.288541	4.06	9.53627E-4	4.06	0.00271818	4.06	0.0111767	4.06	0.0260013	--
0.407	0.0647156	0.407	0.148392	0.407	0.298434	0.407	0.288129	4.07	9.4493E-4	4.07	0.00270052	4.07	0.0111283	4.07	0.025908	--
0.408	0.0651278	0.408	0.14798	0.408	0.297197	0.408	0.287716	4.08	9.36318E-4	4.08	0.00268301	4.08	0.0110801	4.08	0.0258152	--
0.409	0.0651278	0.409	0.14798	0.409	0.296785	0.409	0.287304	4.09	9.2779E-4	4.09	0.00266565	4.09	0.0110322	4.09	0.0257229	--
0.41	0.0651278	0.41	0.147568	0.41	0.297197	0.41	0.287304	4.1	9.19344E-4	4.1	0.00264842	4.1	0.0109847	4.1	0.0256311	--
0.411	0.0647156	0.411	0.147568	0.411	0.296785	0.411	0.286892	4.11	9.10981E-4	4.11	0.00263133	4.11	0.0109374	4.11	0.0255399	--
0.412	0.0643034	0.412	0.146331	0.412	0.296785	0.412	0.28648	4.12	9.02699E-4	4.12	0.00261438	4.12	0.0108904	4.12	0.0254492	--
0.413	0.0638912	0.413	0.145919	0.413	0.294724	0.413	0.286068	4.13	8.94497E-4	4.13	0.00259757	4.13	0.0108438	4.13	0.025359	--
0.414	0.063479	0.414	0.145919	0.414	0.293487	0.414	0.286068	4.14	8.86375E-4	4.14	0.0025809	4.14	0.0107974	4.14	0.0252693	--
0.415	0.063479	0.415	0.145095	0.415	0.292663	0.415	0.286068	4.15	8.78332E-4	4.15	0.00256435	4.15	0.0107513	4.15	0.0251801	--
0.416	0.0630668	0.416	0.144683	0.416	0.292663	0.416	0.286068	4.16	8.70366E-4	4.16	0.00254795	4.16	0.0107055	4.16	0.0250915	--
0.417	0.0630668	0.417	0.142622	0.417	0.293075	0.417	0.285243	4.17	8.62478E-4	4.17	0.00253167	4.17	0.0106599	4.17	0.0250033	--
0.418	0.0630668	0.418	0.141797	0.418	0.293075	0.418	0.284831	4.18	8.54666E-4	4.18	0.00251552	4.18	0.0106147	4.18	0.0249156	--
0.419	0.0630668	0.419	0.141385	0.419	0.293899	0.419	0.284419	4.19	8.46929E-4	4.19	0.0024995	4.19	0.0105697	4.19	0.0248285	--
0.42	0.0630668	0.42	0.139736	0.42	0.293075	0.42	0.283594	4.2	8.39267E-4	4.2	0.00248361	4.2	0.0105251	4.2	0.0247418	--
0.421	0.0630668	0.421	0.140148	0.421	0.292663	0.421	0.283182	4.21	8.31679E-4	4.21	0.00246785	4.21	0.0104806	4.21	0.0246556	--
0.422	0.0622424	0.422	0.139324	0.422	0.292251	0.422	0.28277	4.22	8.24164E-4	4.22	0.00245221	4.22	0.0104365	4.22	0.0245699	--
0.423	0.0618302	0.423	0.139324	0.423	0.290602	0.423	0.282358	4.23	8.16722E-4	4.23	0.0024367	4.23	0.0103926	4.23	0.0244847	--
0.424	0.0622424	0.424	0.138912	0.424	0.29019	0.424	0.281121	4.24	8.09351E-4	4.24	0.00242131	4.24	0.010349	4.24	0.0243999	--
0.425	0.0618302	0.425	0.138087	0.425	0.289365	0.425	0.281121	4.25	8.02051E-4	4.25	0.00240604	4.25	0.0103057	4.25	0.0243156	--
0.426	0.0618302	0.426	0.137675	0.426	0.288541	0.426	0.281121	4.26	7.94821E-4	4.26	0.0023909	4.26	0.0102626	4.26	0.0242318	--
0.427	0.061418	0.427	0.137675	0.427	0.288541	0.427	0.280709	4.27	7.87661E-4	4.27	0.00237587	4.27	0.0102198	4.27	0.0241484	--
0.428	0.0610058	0.428	0.137263	0.428	0.288953	0.428	0.280709	4.28	7.8057E-4	4.28	0.00236096	4.28	0.0101772	4.28	0.0240655	--
0.429	0.0601814	0.429	0.136851	0.429	0.287716	0.429	0.279885	4.29	7.73546E-4	4.29	0.00234617	4.29	0.010135	4.29	0.0239831	--
0.43	0.0601814	0.43	0.136851	0.43	0.287716	0.43	0.27906	4.3	7.6659E-4	4.3	0.0023315	4.3	0.0100929	4.3	0.0239011	--
0.431	0.0601814	0.431	0.136439	0.431	0.287304	0.431	0.278236	4.31	7.59701E-4	4.31	0.00231694	4.31	0.0100511	4.31	0.0238196	--
0.432	0.0601814	0.432	0.136439	0.432	0.286068	0.432	0.278236	4.32	7.52877E-4	4.32	0.0023025	4.32	0.0100096	4.32	0.0237385	--
0.433	0.0597692	0.433	0.136851	0.433	0.284419	0.433	0.277411	4.33	7.46119E-4	4.33	0.00228817	4.33	0.0099683	4.33	0.0236579	--
0.434	0.059357	0.434	0.136851	0.434	0.282358	0.434	0.276999	4.34	7.39426E-4	4.34	0.00227395	4.34	0.00992726	4.34	0.0235777	--
0.435	0.0585326	0.435	0.136851	0.435	0.281946	0.435	0.275763	4.35	7.32796E-4	4.35	0.00225984	4.35	0.00988647	4.35	0.0234979	--
0.436	0.0585326	0.436	0.135614	0.436	0.280709	0.436	0.274938	4.36	7.2623E-4	4.36	0.00224585	4.36	0.00984592	4.36	0.0234186	--
0.437	0.0585326	0.437	0.135614	0.437	0.280297	0.437	0.273289	4.37	7.19726E-4	4.37	0.00223196	4.37	0.00980561	4.37	0.0233397	--
0.438	0.0589448	0.438	0.134378	0.438	0.279472	0.438	0.274114	4.38	7.13285E-4	4.38	0.00221818	4.38	0.00976554	4.38	0.0232612	--
0.439	0.0585326	0.439	0.133141	0.439	0.278648	0.439	0.274114	4.39	7.06904E-4	4.39	0.00220451	4.39	0.00972571	4.39	0.0231831	--
0.44	0.0585326	0.44	0.133141	0.44	0.278236	0.44	0.272877	4.4	7.00585E-4	4.4	0.00219094	4.4	0.00968612	4.4	0.0231055	--
0.441	0.0585326	0.441	0.131904	0.441	0.277824	0.441	0.272465	4.41	6.94326E-4	4.41	0.00217748	4.41	0.00964676	4.41	0.0230283	--
0.442	0.0585326	0.442	0.13108	0.442	0.276587	0.442	0.271641	4.42	6.88126E-4	4.42	0.00216413	4.42	0.00960763	4.42	0.0229515	--
0.443	0.0581204	0.443	0.13108	0.443	0.275763	0.443	0.272053	4.43	6.81985E-4	4.43	0.00215088	4.43	0.00956873	4.43	0.0228751	--
0.444	0.057296	0.444	0.13108	0.444	0.274526	0.444	0.272053	4.44	6.75903E-4	4.44	0.00213773	4.44	0.00953006	4.44	0.0227991	--
0.445	0.057296	0.445	0.131492	0.445	0.274114	0.445	0.271641	4.45	6.69878E-4	4.45	0.00212468	4.45	0.00949162	4.45	0.0227235	--
0.446	0.057296	0.446	0.131904	0.446	0.272877	0.446	0.270816	4.46	6.63911E-4	4.46	0.00211173	4.46	0.0094534	4.46	0.0226483	--
0.447	0.057296	0.447	0.131492	0.447	0.273289	0.447	0.270404	4.47	6.58E-4	4.47	0.00209888	4.47	0.00941541	4.47	0.0225736	--
0.448	0.057296	0.448	0.131492	0.448	0.272465	0.448	0.270816	4.48	6.52145E-4	4.48	0.00208613	4.48	0.00937763	4.48	0.0224992	--
0.449	0.0564716	0.449	0.131492	0.449	0.272053	0.449	0.271228	4.49	6.46345E-4	4.49	0.00207348	4.49	0.00934008	4.49	0.0224252	--
0.45	0.0560594	0.45	0.131492	0.45	0.271641	0.45	0.270816	4.5	6.40601E-4	4.5	0.00206093	4.5	0.00930275	4.5	0.0223516	--
0.451	0.0556472	0.451	0.13108	0.451	0.271228	0.451	0.270816	4.51	6.3491E-4	4.51	0.00204847	4.51	0.00926563	4.51	0.0222784	--
0.452	0.055235	0.452	0.13108	0.452	0.269992	0.452	0.26958	4.52	6.29274E-4	4.52	0.0020361	4.52	0.00922873	4.52	0.0222056	--
0.453	0.055235	0.453	0.130668	0.453	0.268755	0.453	0.26958	4.53	6.2369E-4	4.53	0.00202384	4.53	0.00919204	4.53	0.0221331	--
0.454	0.055235	0.454	0.129019	0.454	0.267519	0.454	0.269992	4.54	6.1816E-4	4.54	0.00201166	4.54	0.00915556	4.54	0.0220611	--
0.455	0.055235	0.455	0.127782	0.455	0.267931	0.455	0.270404	4.55	6.12681E-4	4.55	0.00199958	4.55	0.00911929	4.55	0.0219894	--
0.456	0.055235	0.456	0.127782	0.456	0.267519	0.456	0.269167	4.56	6.07254E-4	4.56	0.00198759	4.56	0.00908324	4.56	0.021918	--
0.457	0.0556472	0.457	0.12737	0.457	0.267106	0.457	0.268343	4.57	6.01879E-4	4.57	0.00197569	4.57	0.00904738	4.57	0.0218471	--
0.458	0.0556472	0.458	0.127782	0.458	0.267519	0.458	0.267519	4.58	5.96553E-4	4.58	0.00196388	4.58	0.00901174	4.58	0.0217765	--
0.459	0.0556472	0.459	0.12737	0.459	0.266282	0.459	0.267519	4.59	5.91278E-4	4.59	0.00195216	4.59	0.00897629	4.59	0.0217063	--
0.46	0.0560594	0.46	0.12737	0.46	0.266282	0.46	0.265458	4.6	5.86053E-4	4.6	0.00194053	4.6	0.00894105	4.6	0.0216365	--
0.461	0.0556472	0.461	0.12737	0.461	0.264633	0.461	0.265045	4.61	5.80877E-4	4.61	0.00192899	4.61	0.00890601	4.61	0.021567	--
0.462	0.055235	0.462	0.126958	0.462	0.264221	0.462	0.265458	4.62	5.75749E-4	4.62	0.00191753	4.62	0.00887117	4.62	0.0214978	--
0.463	0.055235	0.463	0.126958	0.463	0.265458	0.463	0.265458	4.63	5.70669E-4	4.63	0.00190616	4.63	0.00883653	4.63	0.0214291	--
0.464	0.0544106	0.464	0.126546	0.464	0.264633	0.464	0.265458	4.64	5.65637E-4	4.64	0.00189488	4.64	0.00880209	4.64	0.0213606	--
0.465	0.0544106	0.465	0.125309	0.465	0.263397	0.465	0.265458	4.65	5.60652E-4	4.65	0.00188368	4.65	0.00876783	4.65	0.0212926	--
0.466	0.0544106	0.466	0.124897	0.466	0.261336	0.466	0.265458	4.66	5.55714E-4	4.66	0.00187256	4.66	0.00873378	4.66	0.0212249	--
0.467	0.0539984	0.467	0.124485	0.467	0.260923	0.467	0.265458	4.67	5.50822E-4	4.67	0.00186153	4.67	0.00869991	4.67	0.0211575	--
0.468	0.0535862	0.468	0.12366	0.468	0.260511	0.468	0.265045	4.68	5.45976E-4	4.68	0.00185058	4.68	0.00866624	4.68	0.0210904	--
0.469	0.0535862	0.469	0.122836	0.469	0.259275	0.469	0.265045	4.69	5.41175E-4	4.69	0.00183972	4.69	0.00863275	4.69	0.0210237	--
0.47	0.0535862	0.47	0.122012	0.47	0.25845	0.47	0.263809	4.7	5.36419E-4	4.7	0.00182893	4.7	0.00859945	4.7	0.0209574	--
0.471	0.0539984	0.471	0.120775	0.471	0.25845	0.471	0.264221	4.71	5.31708E-4	4.71	0.00181822	4.71	0.00856634	4.71	0.0208914	--
0.472	0.0539984	0.472	0.120363	0.472	0.258862	0.472	0.264633	4.72	5.2704E-4	4.72	0.0018076	4.72	0.00853341	4.72	0.0208257	--
0.473	0.0539984	0.473	0.120363	0.473	0.25845	0.473	0.264633	4.73	5.22416E-4	4.73	0.00179705	4.73	0.00850067	4.73	0.0207603	--
0.474	0.0544106	0.474	0.119951	0.474	0.25845	0.474	0.264633	4.74	5.17835E-4	4.74	0.00178658	4.74	0.00846811	4.74	0.0206953	--
0.475	0.0544106	0.475	0.119126	0.475	0.25845	0.475	0.264633	4.75	5.13297E-4	4.75	0.00177619	4.75	0.00843573	4.75	0.0206306	--
0.476	0.0548228	0.476	0.118714	0.476	0.25845	0.476	0.264221	4.76	5.08801E-4	4.76	0.00176588	4.76	0.00840353	4.76	0.0205662	--
0.477	0.0539984	0.477	0.118302	0.477	0.258862	0.477	0.264221	4.77	5.04347E-4	4.77	0.00175564	4.77	0.00837151	4.77	0.0205021	--
0.478	0.0539984	0.478	0.117477	0.478	0.25845	0.478	0.263809	4.78	4.99934E-4	4.78	0.00174548	4.78	0.00833966	4.78	0.0204384	--
0.479	0.0539984	0.479	0.117477	0.479	0.257626	0.479	0.262572	4.79	4.95562E-4	4.79	0.0017354	4.79	0.00830799	4.79	0.020375	--
0.48	0.0539984	0.48	0.117065	0.48	0.256389	0.48	0.26216	4.8	4.91231E-4	4.8	0.00172538	4.8	0.0082765	4.8	0.0203119	--
0.481	0.0539984	0.481	0.117065	0.481	0.255565	0.481	0.261336	4.81	4.8694E-4	4.81	0.00171545	4.81	0.00824518	4.81	0.0202491	--
0.482	0.0535862	0.482	0.117065	0.482	0.255153	0.482	0.261336	4.82	4.82689E-4	4.82	0.00170558	4.82	0.00821403	4.82	0.0201866	--
0.483	0.0531739	0.483	0.116653	0.483	0.253504	0.483	0.261748	4.83	4.78477E-4	4.83	0.00169579	4.83	0.00818305	4.83	0.0201244	--
0.484	0.0527617	0.484	0.116653	0.484	0.253092	0.484	0.260923	4.84	4.74304E-4	4.84	0.00168607	4.84	0.00815224	4.84	0.0200625	--
0.485	0.0527617	0.485	0.115416	0.485	0.251443	0.485	0.261336	4.85	4.7017E-4	4.85	0.00167642	4.85	0.0081216	4.85	0.020001	--
0.486	0.0523495	0.486	0.115416	0.486	0.249382	0.486	0.260099	4.86	4.66074E-4	4.86	0.00166684	4.86	0.00809113	4.86	0.0199397	--
0.487	0.0519373	0.487	0.115416	0.487	0.248557	0.487	0.260511	4.87	4.62016E-4	4.87	0.00165733	4.87	0.00806082	4.87	0.0198787	--
0.488	0.0519373	0.488	0.116241	0.488	0.248145	0.488	0.259687	4.88	4.57995E-4	4.88	0.00164789	4.88	0.00803068	4.88	0.0198181	--
0.489	0.0515251	0.489	0.115004	0.489	0.248557	0.489	0.258038	4.89	4.54012E-4	4.89	0.00163852	4.89	0.0080007	4.89	0.0197577	--
0.49	0.0515251	0.49	0.114592	0.49	0.247733	0.49	0.25845	4.9	4.50065E-4	4.9	0.00162922	4.9	0.00797088	4.9	0.0196976	--
0.491	0.0515251	0.491	0.114592	0.491	0.247321	0.491	0.25845	4.91	4.46155E-4	4.91	0.00161999	4.91	0.00794123	4.91	0.0196379	--
0.492	0.0511129	0.492	0.113768	0.492	0.245672	0.492	0.257626	4.92	4.42281E-4	4.92	0.00161082	4.92	0.00791173	4.92	0.0195784	--
0.493	0.0511129	0.493	0.113768	0.493	0.245672	0.493	0.255977	4.93	4.38443E-4	4.93	0.00160172	4.93	0.0078824	4.93	0.0195192	--
0.494	0.0515251	0.494	0.113768	0.494	0.244847	0.494	0.255565	4.94	4.3464E-4	4.94	0.00159268	4.94	0.00785322	4.94	0.0194602	--
0.495	0.0511129	0.495	0.113355	0.495	0.242786	0.495	0.255153	4.95	4.30872E-4	4.95	0.00158371	4.95	0.0078242	4.95	0.0194016	--
0.496	0.0511129	0.496	0.113355	0.496	0.24155	0.496	0.25474	4.96	4.27138E-4	4.96	0.00157481	4.96	0.00779533	4.96	0.0193433	--
0.497	0.0515251	0.497	0.111294	0.497	0.24155	0.497	0.254328	4.97	4.23439E-4	4.97	0.00156597	4.97	0.00776662	4.97	0.0192852	--
0.498	0.0511129	0.498	0.111294	0.498	0.241138	0.498	0.253916	4.98	4.19774E-4	4.98	0.00155719	4.98	0.00773806	4.98	0.0192274	--
0.499	0.0511129	0.499	0.111294	0.499	0.241138	0.499	0.251855	4.99	4.16143E-4	4.99	0.00154848	4.99	0.00770966	4.99	0.0191699	--
0.5	0.0511129	0.5	0.110882	0.5	0.241138	0.5	0.252267	5	4.12545E-4	5	0.00153983	5	0.0076814	5	0.0191126	--
0.501	0.0507007	0.501	0.110058	0.501	0.241138	0.501	0.251855	5.01	4.0898E-4	5.01	0.00153124	5.01	0.0076533	5.01	0.0190557	--
0.502	0.0507007	0.502	0.109646	0.502	0.24155	0.502	0.251443	5.02	4.05447E-4	5.02	0.00152271	5.02	0.00762535	5.02	0.018999	--
0.503	0.0507007	0.503	0.109233	0.503	0.242374	0.503	0.249794	5.03	4.01947E-4	5.03	0.00151425	5.03	0.00759754	5.03	0.0189426	--
0.504	0.0502885	0.504	0.108821	0.504	0.24155	0.504	0.248969	5.04	3.98479E-4	5.04	0.00150584	5.04	0.00756988	5.04	0.0188864	--
0.505	0.0502885	0.505	0.107997	0.505	0.241138	0.505	0.249382	5.05	3.95043E-4	5.05	0.0014975	5.05	0.00754237	5.05	0.0188305	--
0.506	0.0502885	0.506	0.107997	0.506	0.24155	0.506	0.249794	5.06	3.91638E-4	5.06	0.00148921	5.06	0.007515	5.06	0.0187749	--
0.507	0.0498763	0.507	0.107997	0.507	0.241962	0.507	0.248557	5.07	3.88264E-4	5.07	0.00148099	5.07	0.00748778	5.07	0.0187195	--
0.508	0.0498763	0.508	0.107585	0.508	0.241138	0.508	0.248557	5.08	3.84922E-4	5.08	0.00147282	5.08	0.0074607	5.08	0.0186644	--
0.509	0.0498763	0.509	0.107585	0.509	0.240313	0.509	0.247733	5.09	3.81609E-4	5.09	0.00146471	5.09	0.00743376	5.09	0.0186096	--
0.51	0.0494641	0.51	0.107585	0.51	0.239489	0.51	0.247733	5.1	3.78327E-4	5.1	0.00145666	5.1	0.00740696	5.1	0.018555	--
0.511	0.0494641	0.511	0.107172	0.511	0.238664	0.511	0.247733	5.11	3.75075E-4	5.11	0.00144866	5.11	0.00738031	5.11	0.0185007	--
0.512	0.0494641	0.512	0.106348	0.512	0.238252	0.512	0.247321	5.12	3.71853E-4	5.12	0.00144072	5.12	0.00735379	5.12	0.0184466	--
0.513	0.0494641	0.513	0.105936	0.513	0.237016	0.513	0.246084	5.13	3.68659E-4	5.13	0.00143284	5.13	0.00732741	5.13	0.0183928	--
0.514	0.0494641	0.514	0.105523	0.514	0.235779	0.514	0.246084	5.14	3.65495E-4	5.14	0.00142502	5.14	0.00730117	5.14	0.0183392	--
0.515	0.0494641	0.515	0.105523	0.515	0.234955	0.515	0.244847	5.15	3.6236E-4	5.15	0.00141725	5.15	0.00727507	5.15	0.0182859	--
0.516	0.0490519	0.516	0.105523	0.516	0.23413	0.516	0.244847	5.16	3.59253E-4	5.16	0.00140953	5.16	0.0072491	5.16	0.0182328	--
0.517	0.0486397	0.517	0.105523	0.517	0.233718	0.517	0.244023	5.17	3.56175E-4	5.17	0.00140187	5.17	0.00722326	5.17	0.0181799	--
0.518	0.0482275	0.518	0.104699	0.518	0.233306	0.518	0.244023	5.18	3.53124E-4	5.18	0.00139426	5.18	0.00719756	5.18	0.0181274	--
0.519	0.0482275	0.519	0.104699	0.519	0.233306	0.519	0.243611	5.19	3.50101E-4	5.19	0.00138671	5.19	0.007172	5.19	0.018075	--
0.52	0.0482275	0.52	0.104699	0.52	0.232894	0.52	0.244435	5.2	3.47106E-4	5.2	0.00137921	5.2	0.00714656	5.2	0.0180229	--
0.521	0.0478153	0.521	0.104699	0.521	0.232069	0.521	0.24526	5.21	3.44138E-4	5.21	0.00137176	5.21	0.00712126	5.21	0.017971	--
0.522	0.0469909	0.522	0.105111	0.522	0.232069	0.522	0.244847	5.22	3.41197E-4	5.22	0.00136436	5.22	0.00709608	5.22	0.0179194	--
0.523	0.0465787	0.523	0.105111	0.523	0.231657	0.523	0.244847	5.23	3.38282E-4	5.23	0.00135702	5.23	0.00707104	5.23	0.017868	--
0.524	0.0457543	0.524	0.104287	0.524	0.230833	0.524	0.244847	5.24	3.35394E-4	5.24	0.00134973	5.24	0.00704612	5.24	0.0178169	--
0.525	0.0457543	0.525	0.104287	0.525	0.23042	0.525	0.244435	5.25	3.32531E-4	5.25	0.00134248	5.25	0.00702133	5.25	0.017766	--
0.526	0.0457543	0.526	0.104699	0.526	0.230833	0.526	0.244023	5.26	3.29695E-4	5.26	0.00133529	5.26	0.00699667	5.26	0.0177153	--
0.527	0.0457543	0.527	0.104699	0.527	0.23042	0.527	0.244023	5.27	3.26885E-4	5.27	0.00132815	5.27	0.00697213	5.27	0.0176648	--
0.528	0.0457543	0.528	0.104699	0.528	0.23042	0.528	0.243611	5.28	3.24099E-4	5.28	0.00132106	5.28	0.00694772	5.28	0.0176146	--
0.529	0.0457543	0.529	0.104699	0.529	0.229596	0.529	0.243199	5.29	3.21339E-4	5.29	0.00131402	5.29	0.00692343	5.29	0.0175646	--
0.53	0.0457543	0.53	0.103875	0.53	0.229596	0.53	0.241962	5.3	3.18604E-4	5.3	0.00130702	5.3	0.00689927	5.3	0.0175148	--
0.531	0.0453421	0.531	0.103875	0.531	0.228772	0.531	0.241962	5.31	3.15894E-4	5.31	0.00130008	5.31	0.00687523	5.31	0.0174653	--
0.532	0.0449299	0.532	0.103875	0.532	0.227947	0.532	0.240725	5.32	3.13208E-4	5.32	0.00129318	5.32	0.00685131	5.32	0.0174159	--
0.533	0.0445177	0.533	0.103462	0.533	0.227947	0.533	0.239489	5.33	3.10546E-4	5.33	0.00128633	5.33	0.00682751	5.33	0.0173668	--
0.534	0.0445177	0.534	0.103462	0.534	0.227535	0.534	0.239489	5.34	3.07908E-4	5.34	0.00127953	5.34	0.00680383	5.34	0.0173179	--
0.535	0.0445177	0.535	0.10305	0.535	0.226711	0.535	0.239489	5.35	3.05294E-4	5.35	0.00127277	5.35	0.00678028	5.35	0.0172693	--
0.536	0.0445177	0.536	0.102638	0.536	0.226298	0.536	0.239077	5.36	3.02704E-4	5.36	0.00126607	5.36	0.00675684	5.36	0.0172208	--
0.537	0.0445177	0.537	0.102638	0.537	0.225474	0.537	0.239489	5.37	3.00136E-4	5.37	0.0012594	5.37	0.00673351	5.37	0.0171726	--
0.538	0.0445177	0.538	0.102226	0.538	0.22465	0.538	0.239489	5.38	2.97592E-4	5.38	0.00125279	5.38	0.00671031	5.38	0.0171246	--
0.539	0.0445177	0.539	0.102226	0.539	0.224237	0.539	0.239489	5.39	2.95071E-4	5.39	0.00124622	5.39	0.00668722	5.39	0.0170768	--
0.54	0.0445177	0.54	0.101401	0.54	0.223825	0.54	0.23784	5.4	2.92572E-4	5.4	0.00123969	5.4	0.00666425	5.4	0.0170292	--
0.541	0.0449299	0.541	0.100165	0.541	0.224237	0.541	0.23784	5.41	2.90096E-4	5.41	0.00123321	5.41	0.00664139	5.41	0.0169818	--
0.542	0.0445177	0.542	0.0997527	0.542	0.224237	0.542	0.238252	5.42	2.87642E-4	5.42	0.00122677	5.42	0.00661864	5.42	0.0169347	--
0.543	0.0441055	0.543	0.0997527	0.543	0.223825	0.543	0.236603	5.43	2.8521E-4	5.43	0.00122038	5.43	0.00659601	5.43	0.0168877	--
0.544	0.0441055	0.544	0.0997527	0.544	0.223825	0.544	0.234542	5.44	2.828E-4	5.44	0.00121403	5.44	0.0065735	5.44	0.016841	--
0.545	0.0441055	0.545	0.0993405	0.545	0.222589	0.545	0.234542	5.45	2.80411E-4	5.45	0.00120772	5.45	0.00655109	5.45	0.0167944	--
0.546	0.0441055	0.546	0.0993405	0.546	0.222589	0.546	0.234955	5.46	2.78044E-4	5.46	0.00120146	5.46	0.00652879	5.46	0.0167481	--
0.547	0.0441055	0.547	0.0989283	0.547	0.221352	0.547	0.23413	5.47	2.75697E-4	5.47	0.00119524	5.47	0.00650661	5.47	0.0167019	--
0.548	0.0441055	0.548	0.0989283	0.548	0.221764	0.548	0.232894	5.48	2.73372E-4	5.48	0.00118906	5.48	0.00648453	5.48	0.016656	--
0.549	0.0441055	0.549	0.0981039	0.549	0.222176	0.549	0.232894	5.49	2.71068E-4	5.49	0.00118293	5.49	0.00646257	5.49	0.0166103	--
0.55	0.0441055	0.55	0.0981039	0.55	0.221764	0.55	0.231657	5.5	2.68784E-4	5.5	0.00117683	5.5	0.00644071	5.5	0.0165647	--
0.551	0.0441055	0.551	0.0981039	0.551	0.221352	0.551	0.231245	5.51	2.66521E-4	5.51	0.00117078	5.51	0.00641896	5.51	0.0165194	--
0.552	0.0441055	0.552	0.0981039	0.552	0.220115	0.552	0.230833	5.52	2.64277E-4	5.52	0.00116477	5.52	0.00639732	5.52	0.0164743	--
0.553	0.0441055	0.553	0.0972795	0.553	0.220528	0.553	0.230008	5.53	2.62054E-4	5.53	0.00115879	5.53	0.00637578	5.53	0.0164293	--
0.554	0.0441055	0.554	0.0968673	0.554	0.219291	0.554	0.230833	5.54	2.59851E-4	5.54	0.00115286	5.54	0.00635435	5.54	0.0163846	--
0.555	0.0441055	0.555	0.0964551	0.555	0.218879	0.555	0.230833	5.55	2.57667E-4	5.55	0.00114697	5.55	0.00633302	5.55	0.01634	--
0.556	0.0441055	0.556	0.0956307	0.556	0.218467	0.556	0.23042	5.56	2.55503E-4	5.56	0.00114112	5.56	0.0063118	5.56	0.0162957	--
0.557	0.0441055	0.557	0.0960429	0.557	0.218467	0.557	0.231245	5.57	2.53358E-4	5.57	0.00113531	5.57	0.00629068	5.57	0.0162515	--
0.558	0.0436933	0.558	0.0960429	0.558	0.217642	0.558	0.230008	5.58	2.51232E-4	5.58	0.00112953	5.58	0.00626967	5.58	0.0162075	--
0.559	0.0436933	0.559	0.0960429	0.559	0.21723	0.559	0.229184	5.59	2.49125E-4	5.59	0.0011238	5.59	0.00624875	5.59	0.0161637	--
0.56	0.0432811	0.56	0.0960429	0.56	0.217642	0.56	0.228772	5.6	2.47036E-4	5.6	0.0011181	5.6	0.00622794	5.6	0.0161201	--
0.561	0.0432811	0.561	0.0956307	0.561	0.216818	0.561	0.228359	5.61	2.44966E-4	5.61	0.00111245	5.61	0.00620723	5.61	0.0160767	--
0.562	0.0432811	0.562	0.0948063	0.562	0.215581	0.562	0.227947	5.62	2.42915E-4	5.62	0.00110683	5.62	0.00618662	5.62	0.0160335	--
0.563	0.0432811	0.563	0.0948063	0.563	0.21352	0.563	0.227535	5.63	2.40882E-4	5.63	0.00110124	5.63	0.00616611	5.63	0.0159905	--
0.564	0.0432811	0.564	0.0943941	0.564	0.214345	0.564	0.227535	5.64	2.38867E-4	5.64	0.0010957	5.64	0.0061457	5.64	0.0159476	--
0.565	0.0432811	0.565	0.0943941	0.565	0.213932	0.565	0.228359	5.65	2.36869E-4	5.65	0.00109019	5.65	0.00612538	5.65	0.0159049	--
0.566	0.0428689	0.566	0.0943941	0.566	0.21352	0.566	0.227947	5.66	2.3489E-4	5.66	0.00108472	5.66	0.00610517	5.66	0.0158624	--
0.567	0.0424567	0.567	0.0939819	0.567	0.21352	0.567	0.227947	5.67	2.32927E-4	5.67	0.00107928	5.67	0.00608505	5.67	0.0158201	--
0.568	0.0420445	0.568	0.0935697	0.568	0.214345	0.568	0.227535	5.68	2.30983E-4	5.68	0.00107388	5.68	0.00606503	5.68	0.015778	--
0.569	0.0416323	0.569	0.0935697	0.569	0.21352	0.569	0.226711	5.69	2.29055E-4	5.69	0.00106852	5.69	0.0060451	5.69	0.015736	--
0.57	0.0416323	0.57	0.0931575	0.57	0.212696	0.57	0.226711	5.7	2.27145E-4	5.7	0.00106319	5.7	0.00602527	5.7	0.0156943	--
0.571	0.0420445	0.571	0.0931575	0.571	0.212696	0.571	0.227123	5.71	2.25251E-4	5.71	0.0010579	5.71	0.00600554	5.71	0.0156527	--
0.572	0.0424567	0.572	0.0935697	0.572	0.211871	0.572	0.226711	5.72	2.23374E-4	5.72	0.00105264	5.72	0.0059859	5.72	0.0156112	--
0.573	0.0428689	0.573	0.0931575	0.573	0.212284	0.573	0.226711	5.73	2.21514E-4	5.73	0.00104742	5.73	0.00596635	5.73	0.01557	--
0.574	0.0428689	0.574	0.0923331	0.574	0.212284	0.574	0.227123	5.74	2.1967E-4	5.74	0.00104223	5.74	0.0059469	5.74	0.0155289	--
0.575	0.0428689	0.575	0.0923331	0.575	0.212284	0.575	0.227123	5.75	2.17842E-4	5.75	0.00103708	5.75	0.00592754	5.75	0.015488	--
0.576	0.0424567	0.576	0.0923331	0.576	0.210635	0.576	0.226711	5.76	2.1603E-4	5.76	0.00103196	5.76	0.00590827	5.76	0.0154473	--
0.577	0.0424567	0.577	0.0919209	0.577	0.211047	0.577	0.226711	5.77	2.14235E-4	5.77	0.00102687	5.77	0.00588909	5.77	0.0154067	--
0.578	0.0428689	0.578	0.0910965	0.578	0.211047	0.578	0.226711	5.78	2.12455E-4	5.78	0.00102182	5.78	0.00587	5.78	0.0153663	--
0.579	0.0420445	0.579	0.0910965	0.579	0.210635	0.579	0.226298	5.79	2.10691E-4	5.79	0.0010168	5.79	0.00585101	5.79	0.0153261	--
0.58	0.0420445	0.58	0.0910965	0.58	0.210223	0.58	0.226298	5.8	2.08942E-4	5.8	0.00101181	5.8	0.0058321	5.8	0.015286	--
0.581	0.0420445	0.581	0.0910965	0.581	0.20981	0.581	0.226711	5.81	2.07209E-4	5.81	0.00100685	5.81	0.00581328	5.81	0.0152461	--
0.582	0.0420445	0.582	0.0906843	0.582	0.20981	0.582	0.226711	5.82	2.05491E-4	5.82	0.00100193	5.82	0.00579455	5.82	0.0152064	--
0.583	0.0420445	0.583	0.0902721	0.583	0.208574	0.583	0.225886	5.83	2.03788E-4	5.83	9.97041E-4	5.83	0.00577591	5.83	0.0151668	--
0.584	0.0424567	0.584	0.0898599	0.584	0.207337	0.584	0.226711	5.84	2.021E-4	5.84	9.92183E-4	5.84	0.00575736	5.84	0.0151274	--
0.585	0.0424567	0.585	0.0898599	0.585	0.206925	0.585	0.226711	5.85	2.00427E-4	5.85	9.87356E-4	5.85	0.00573889	5.85	0.0150882	--
0.586	0.0424567	0.586	0.0898599	0.586	0.206513	0.586	0.226711	5.86	1.98768E-4	5.86	9.82561E-4	5.86	0.00572051	5.86	0.0150491	--
0.587	0.0424567	0.587	0.0898599	0.587	0.206513	0.587	0.225474	5.87	1.97124E-4	5.87	9.77797E-4	5.87	0.00570222	5.87	0.0150102	--
0.588	0.0424567	0.588	0.0894477	0.588	0.206513	0.588	0.225474	5.88	1.95494E-4	5.88	9.73064E-4	5.88	0.00568401	5.88	0.0149714	--
0.589	0.0428689	0.589	0.0890354	0.589	0.205688	0.589	0.223825	5.89	1.93879E-4	5.89	9.68362E-4	5.89	0.00566589	5.89	0.0149328	--
0.59	0.0428689	0.59	0.0898599	0.59	0.204864	0.59	0.223413	5.9	1.92278E-4	5.9	9.6369E-4	5.9	0.00564785	5.9	0.0148944	--
0.591	0.0428689	0.591	0.0894477	0.591	0.204452	0.591	0.222589	5.91	1.90691E-4	5.91	9.59048E-4	5.91	0.00562989	5.91	0.0148561	--
0.592	0.0428689	0.592	0.0902721	0.592	0.204452	0.592	0.221764	5.92	1.89118E-4	5.92	9.54436E-4	5.92	0.00561202	5.92	0.014818	--
0.593	0.0428689	0.593	0.0894477	0.593	0.204452	0.593	0.22094	5.93	1.87558E-4	5.93	9.49854E-4	5.93	0.00559423	5.93	0.01478	--
0.594	0.0428689	0.594	0.0894477	0.594	0.204452	0.594	0.22094	5.94	1.86012E-4	5.94	9.45302E-4	5.94	0.00557652	5.94	0.0147422	--
0.595	0.0428689	0.595	0.0886232	0.595	0.20404	0.595	0.220528	5.95	1.8448E-4	5.95	9.40778E-4	5.95	0.0055589	5.95	0.0147045	--
0.596	0.0428689	0.596	0.0886232	0.596	0.20404	0.596	0.219291	5.96	1.82961E-4	5.96	9.36284E-4	5.96	0.00554136	5.96	0.014667	--
0.597	0.0428689	0.597	0.0890354	0.597	0.20404	0.597	0.219703	5.97	1.81455E-4	5.97	9.31819E-4	5.97	0.0055239	5.97	0.0146297	--
0.598	0.0428689	0.598	0.0894477	0.598	0.20404	0.598	0.219703	5.98	1.79962E-4	5.98	9.27383E-4	5.98	0.00550651	5.98	0.0145925	--
0.599	0.0428689	0.599	0.0894477	0.599	0.202803	0.599	0.219291	5.99	1.78482E-4	5.99	9.22975E-4	5.99	0.00548921	5.99	0.0145554	--
0.6	0.0428689	0.6	0.0886232	0.6	0.201979	0.6	0.219291	6	1.77016E-4	6	9.18595E-4	6	0.00547199	6	0.0145185	--
0.601	0.0428689	0.601	0.0886232	0.601	0.201566	0.601	0.219703	--	--	--	--	--	--	--	--	--
0.602	0.0428689	0.602	0.0886232	0.602	0.199918	0.602	0.219291	--	--	--	--	--	--	--	--	--
0.603	0.0428689	0.603	0.0877988	0.603	0.199093	0.603	0.218879	--	--	--	--	--	--	--	--	--
0.604	0.0424567	0.604	0.0873866	0.604	0.198269	0.604	0.219291	--	--	--	--	--	--	--	--	--
0.605	0.0424567	0.605	0.0865622	0.605	0.197857	0.605	0.219291	--	--	--	--	--	--	--	--	--
0.606	0.0424567	0.606	0.0857378	0.606	0.197857	0.606	0.219291	--	--	--	--	--	--	--	--	--
0.607	0.0424567	0.607	0.0857378	0.607	0.198269	0.607	0.219291	--	--	--	--	--	--	--	--	--
0.608	0.0420445	0.608	0.0849134	0.608	0.198269	0.608	0.217642	--	--	--	--	--	--	--	--	--
0.609	0.0420445	0.609	0.0849134	0.609	0.198681	0.609	0.218054	--	--	--	--	--	--	--	--	--
0.61	0.0420445	0.61	0.0853256	0.61	0.198269	0.61	0.217642	--	--	--	--	--	--	--	--	--
0.611	0.0420445	0.611	0.0853256	0.611	0.19662	0.611	0.216406	--	--	--	--	--	--	--	--	--
0.612	0.0420445	0.612	0.0853256	0.612	0.19662	0.612	0.216818	--	--	--	--	--	--	--	--	--
0.613	0.0420445	0.613	0.0845012	0.613	0.197032	0.613	0.215993	--	--	--	--	--	--	--	--	--
0.614	0.0420445	0.614	0.0845012	0.614	0.195796	0.614	0.215993	--	--	--	--	--	--	--	--	--
0.615	0.0420445	0.615	0.0845012	0.615	0.195383	0.615	0.215993	--	--	--	--	--	--	--	--	--
0.616	0.0420445	0.616	0.084089	0.616	0.194971	0.616	0.214757	--	--	--	--	--	--	--	--	--
0.617	0.0420445	0.617	0.0836768	0.617	0.194559	0.617	0.214345	--	--	--	--	--	--	--	--	--
0.618	0.0420445	0.618	0.0832646	0.618	0.193322	0.618	0.213932	--	--	--	--	--	--	--	--	--
0.619	0.0412201	0.619	0.0832646	0.619	0.193322	0.619	0.213932	--	--	--	--	--	--	--	--	--
0.62	0.0412201	0.62	0.0836768	0.62	0.19291	0.62	0.21352	--	--	--	--	--	--	--	--	--
0.621	0.0408079	0.621	0.0828524	0.621	0.19291	0.621	0.21352	--	--	--	--	--	--	--	--	--
0.622	0.0408079	0.622	0.0828524	0.622	0.192086	0.622	0.213108	--	--	--	--	--	--	--	--	--
0.623	0.0408079	0.623	0.0824402	0.623	0.190849	0.623	0.212696	--	--	--	--	--	--	--	--	--
0.624	0.0408079	0.624	0.0824402	0.624	0.190025	0.624	0.212284	--	--	--	--	--	--	--	--	--
0.625	0.0408079	0.625	0.0824402	0.625	0.190025	0.625	0.212284	--	--	--	--	--	--	--	--	--
0.626	0.0403957	0.626	0.082028	0.626	0.188788	0.626	0.212284	--	--	--	--	--	--	--	--	--
0.627	0.0403957	0.627	0.0824402	0.627	0.187139	0.627	0.211459	--	--	--	--	--	--	--	--	--
0.628	0.0408079	0.628	0.0824402	0.628	0.186727	0.628	0.211459	--	--	--	--	--	--	--	--	--
0.629	0.0408079	0.629	0.0824402	0.629	0.186727	0.629	0.210635	--	--	--	--	--	--	--	--	--
0.63	0.0408079	0.63	0.0824402	0.63	0.186315	0.63	0.210223	--	--	--	--	--	--	--	--	--
0.631	0.0408079	0.631	0.0824402	0.631	0.186315	0.631	0.20981	--	--	--	--	--	--	--	--	--
0.632	0.0408079	0.632	0.0828524	0.632	0.185491	0.632	0.208574	--	--	--	--	--	--	--	--	--
0.633	0.0408079	0.633	0.0832646	0.633	0.185903	0.633	0.208574	--	--	--	--	--	--	--	--	--
0.634	0.0408079	0.634	0.0828524	0.634	0.185491	0.634	0.208986	--	--	--	--	--	--	--	--	--
0.635	0.0412201	0.635	0.0828524	0.635	0.185078	0.635	0.208986	--	--	--	--	--	--	--	--	--
0.636	0.0412201	0.636	0.0828524	0.636	0.184254	0.636	0.207749	--	--	--	--	--	--	--	--	--
0.637	0.0412201	0.637	0.0816158	0.637	0.183842	0.637	0.208162	--	--	--	--	--	--	--	--	--
0.638	0.0412201	0.638	0.0816158	0.638	0.184254	0.638	0.206925	--	--	--	--	--	--	--	--	--
0.639	0.0408079	0.639	0.0816158	0.639	0.184254	0.639	0.206101	--	--	--	--	--	--	--	--	--
0.64	0.0399835	0.64	0.0816158	0.64	0.183842	0.64	0.205688	--	--	--	--	--	--	--	--	--
0.641	0.0399835	0.641	0.0812036	0.641	0.182193	0.641	0.205688	--	--	--	--	--	--	--	--	--
0.642	0.0395713	0.642	0.0812036	0.642	0.182193	0.642	0.205688	--	--	--	--	--	--	--	--	--
0.643	0.0395713	0.643	0.0812036	0.643	0.182193	0.643	0.204864	--	--	--	--	--	--	--	--	--
0.644	0.0387469	0.644	0.0812036	0.644	0.180956	0.644	0.204452	--	--	--	--	--	--	--	--	--
0.645	0.0387469	0.645	0.0803792	0.645	0.180544	0.645	0.204452	--	--	--	--	--	--	--	--	--
0.646	0.0379225	0.646	0.0803792	0.646	0.180956	0.646	0.204864	--	--	--	--	--	--	--	--	--
0.647	0.0379225	0.647	0.0791426	0.647	0.181369	0.647	0.203627	--	--	--	--	--	--	--	--	--
0.648	0.0379225	0.648	0.0774938	0.648	0.182193	0.648	0.203215	--	--	--	--	--	--	--	--	--
0.649	0.0379225	0.649	0.0766694	0.649	0.181369	0.649	0.202391	--	--	--	--	--	--	--	--	--
0.65	0.0379225	0.65	0.0766694	0.65	0.180544	0.65	0.202391	--	--	--	--	--	--	--	--	--
0.651	0.0375103	0.651	0.0762572	0.651	0.17972	0.651	0.202391	--	--	--	--	--	--	--	--	--
0.652	0.0375103	0.652	0.0766694	0.652	0.179308	0.652	0.201566	--	--	--	--	--	--	--	--	--
0.653	0.0375103	0.653	0.0766694	0.653	0.179308	0.653	0.201566	--	--	--	--	--	--	--	--	--
0.654	0.0375103	0.654	0.0766694	0.654	0.178895	0.654	0.20033	--	--	--	--	--	--	--	--	--
0.655	0.0375103	0.655	0.0766694	0.655	0.178483	0.655	0.199505	--	--	--	--	--	--	--	--	--
0.656	0.0375103	0.656	0.0762572	0.656	0.178071	0.656	0.199093	--	--	--	--	--	--	--	--	--
0.657	0.0370981	0.657	0.0762572	0.657	0.178071	0.657	0.198269	--	--	--	--	--	--	--	--	--
0.658	0.0366859	0.658	0.0754328	0.658	0.178071	0.658	0.197032	--	--	--	--	--	--	--	--	--
0.659	0.0362737	0.659	0.075845	0.659	0.178071	0.659	0.196208	--	--	--	--	--	--	--	--	--
0.66	0.0362737	0.66	0.075845	0.66	0.176834	0.66	0.195796	--	--	--	--	--	--	--	--	--
0.661	0.0362737	0.661	0.075845	0.661	0.176834	0.661	0.195383	--	--	--	--	--	--	--	--	--
0.662	0.0362737	0.662	0.075845	0.662	0.176422	0.662	0.195383	--	--	--	--	--	--	--	--	--
0.663	0.0362737	0.663	0.0762572	0.663	0.17601	0.663	0.195383	--	--	--	--	--	--	--	--	--
0.664	0.0362737	0.664	0.0766694	0.664	0.175185	0.664	0.194559	--	--	--	--	--	--	--	--	--
0.665	0.0362737	0.665	0.0766694	0.665	0.174773	0.665	0.193735	--	--	--	--	--	--	--	--	--
0.666	0.0362737	0.666	0.075845	0.666	0.175598	0.666	0.19291	--	--	--	--	--	--	--	--	--
0.667	0.0362737	0.667	0.075845	0.667	0.174773	0.667	0.19291	--	--	--	--	--	--	--	--	--
0.668	0.0362737	0.668	0.075845	0.668	0.173949	0.668	0.192086	--	--	--	--	--	--	--	--	--
0.669	0.0362737	0.669	0.0754328	0.669	0.174361	0.669	0.192086	--	--	--	--	--	--	--	--	--
0.67	0.0362737	0.67	0.0754328	0.67	0.173949	0.67	0.191674	--	--	--	--	--	--	--	--	--
0.671	0.0362737	0.671	0.0754328	0.671	0.173537	0.671	0.192086	--	--	--	--	--	--	--	--	--
0.672	0.0362737	0.672	0.0754328	0.672	0.172712	0.672	0.192086	--	--	--	--	--	--	--	--	--
0.673	0.0362737	0.673	0.0750206	0.673	0.171888	0.673	0.191261	--	--	--	--	--	--	--	--	--
0.674	0.0362737	0.674	0.0746084	0.674	0.171063	0.674	0.190849	--	--	--	--	--	--	--	--	--
0.675	0.0362737	0.675	0.0741962	0.675	0.170651	0.675	0.190437	--	--	--	--	--	--	--	--	--
0.676	0.0362737	0.676	0.0733718	0.676	0.169002	0.676	0.189613	--	--	--	--	--	--	--	--	--
0.677	0.0358615	0.677	0.0733718	0.677	0.16859	0.677	0.189613	--	--	--	--	--	--	--	--	--
0.678	0.0358615	0.678	0.0729596	0.678	0.167354	0.678	0.1892	--	--	--	--	--	--	--	--	--
0.679	0.0358615	0.679	0.0725474	0.679	0.166117	0.679	0.188376	--	--	--	--	--	--	--	--	--
0.68	0.0358615	0.68	0.0725474	0.68	0.165705	0.68	0.188788	--	--	--	--	--	--	--	--	--
0.681	0.0358615	0.681	0.0725474	0.681	0.165293	0.681	0.187964	--	--	--	--	--	--	--	--	--
0.682	0.0358615	0.682	0.071723	0.682	0.164056	0.682	0.187139	--	--	--	--	--	--	--	--	--
0.683	0.0358615	0.683	0.071723	0.683	0.163644	0.683	0.186727	--	--	--	--	--	--	--	--	--
0.684	0.0354493	0.684	0.0721352	0.684	0.163644	0.684	0.186315	--	--	--	--	--	--	--	--	--
0.685	0.0354493	0.685	0.0721352	0.685	0.163644	0.685	0.185903	--	--	--	--	--	--	--	--	--
0.686	0.0354493	0.686	0.0721352	0.686	0.163644	0.686	0.185491	--	--	--	--	--	--	--	--	--
0.687	0.0358615	0.687	0.0725474	0.687	0.163644	0.687	0.185491	--	--	--	--	--	--	--	--	--
0.688	0.0358615	0.688	0.0721352	0.688	0.163232	0.688	0.185491	--	--	--	--	--	--	--	--	--
0.689	0.0354493	0.689	0.0721352	0.689	0.162407	0.689	0.185491	--	--	--	--	--	--	--	--	--
0.69	0.0350371	0.69	0.071723	0.69	0.160758	0.69	0.185491	--	--	--	--	--	--	--	--	--
0.691	0.0346249	0.691	0.071723	0.691	0.159522	0.691	0.183842	--	--	--	--	--	--	--	--	--
0.692	0.0342127	0.692	0.071723	0.692	0.159522	0.692	0.184666	--	--	--	--	--	--	--	--	--
0.693	0.0342127	0.693	0.071723	0.693	0.159522	0.693	0.184666	--	--	--	--	--	--	--	--	--
0.694	0.0342127	0.694	0.071723	0.694	0.15911	0.694	0.185078	--	--	--	--	--	--	--	--	--
0.695	0.0333883	0.695	0.071723	0.695	0.158285	0.695	0.185078	--	--	--	--	--	--	--	--	--
0.696	0.0333883	0.696	0.071723	0.696	0.158285	0.696	0.184254	--	--	--	--	--	--	--	--	--
0.697	0.0333883	0.697	0.0704864	0.697	0.158285	0.697	0.18343	--	--	--	--	--	--	--	--	--
0.698	0.0333883	0.698	0.0704864	0.698	0.158285	0.698	0.18343	--	--	--	--	--	--	--	--	--
0.699	0.0333883	0.699	0.0704864	0.699	0.157461	0.699	0.182605	--	--	--	--	--	--	--	--	--
0.7	0.0333883	0.7	0.0704864	0.7	0.157873	0.7	0.182605	--	--	--	--	--	--	--	--	--
0.701	0.0333883	0.701	0.0704864	0.701	0.157461	0.701	0.181369	--	--	--	--	--	--	--	--	--
0.702	0.0333883	0.702	0.069662	0.702	0.156224	0.702	0.180956	--	--	--	--	--	--	--	--	--
0.703	0.0333883	0.703	0.0688376	0.703	0.156636	0.703	0.180956	--	--	--	--	--	--	--	--	--
0.704	0.0333883	0.704	0.0688376	0.704	0.156224	0.704	0.181369	--	--	--	--	--	--	--	--	--
0.705	0.0329761	0.705	0.0688376	0.705	0.1554	0.705	0.180132	--	--	--	--	--	--	--	--	--
0.706	0.0329761	0.706	0.0684254	0.706	0.155812	0.706	0.179308	--	--	--	--	--	--	--	--	--
0.707	0.0329761	0.707	0.0684254	0.707	0.155812	0.707	0.178895	--	--	--	--	--	--	--	--	--
0.708	0.0329761	0.708	0.0680132	0.708	0.156224	0.708	0.178895	--	--	--	--	--	--	--	--	--
0.709	0.0329761	0.709	0.0680132	0.709	0.1554	0.709	0.178895	--	--	--	--	--	--	--	--	--
0.71	0.0325639	0.71	0.067601	0.71	0.154163	0.71	0.179308	--	--	--	--	--	--	--	--	--
0.711	0.0325639	0.711	0.0671888	0.711	0.153751	0.711	0.17972	--	--	--	--	--	--	--	--	--
0.712	0.0325639	0.712	0.0667766	0.712	0.154163	0.712	0.17972	--	--	--	--	--	--	--	--	--
0.713	0.0325639	0.713	0.0667766	0.713	0.153751	0.713	0.179308	--	--	--	--	--	--	--	--	--
0.714	0.0321517	0.714	0.0667766	0.714	0.152927	0.714	0.179308	--	--	--	--	--	--	--	--	--
0.715	0.0317395	0.715	0.0667766	0.715	0.153751	0.715	0.178895	--	--	--	--	--	--	--	--	--
0.716	0.0317395	0.716	0.0671888	0.716	0.153339	0.716	0.178895	--	--	--	--	--	--	--	--	--
0.717	0.0317395	0.717	0.0663644	0.717	0.152927	0.717	0.178483	--	--	--	--	--	--	--	--	--
0.718	0.0317395	0.718	0.0659522	0.718	0.153339	0.718	0.177246	--	--	--	--	--	--	--	--	--
0.719	0.0313273	0.719	0.06554	0.719	0.152514	0.719	0.177659	--	--	--	--	--	--	--	--	--
0.72	0.0313273	0.72	0.06554	0.72	0.152927	0.72	0.177246	--	--	--	--	--	--	--	--	--
0.721	0.0313273	0.721	0.06554	0.721	0.152927	0.721	0.177246	--	--	--	--	--	--	--	--	--
0.722	0.0309151	0.722	0.06554	0.722	0.152927	0.722	0.176422	--	--	--	--	--	--	--	--	--
0.723	0.0309151	0.723	0.06554	0.723	0.153339	0.723	0.175185	--	--	--	--	--	--	--	--	--
0.724	0.0309151	0.724	0.0651278	0.724	0.153751	0.724	0.174773	--	--	--	--	--	--	--	--	--
0.725	0.0309151	0.725	0.0651278	0.725	0.153339	0.725	0.173949	--	--	--	--	--	--	--	--	--
0.726	0.0309151	0.726	0.0647156	0.726	0.152927	0.726	0.173124	--	--	--	--	--	--	--	--	--
0.727	0.0309151	0.727	0.0647156	0.727	0.152514	0.727	0.173124	--	--	--	--	--	--	--	--	--
0.728	0.0309151	0.728	0.0643034	0.728	0.15169	0.728	0.173124	--	--	--	--	--	--	--	--	--
0.729	0.0309151	0.729	0.063479	0.729	0.150453	0.729	0.173124	--	--	--	--	--	--	--	--	--
0.73	0.0305029	0.73	0.0638912	0.73	0.148805	0.73	0.172712	--	--	--	--	--	--	--	--	--
0.731	0.0300907	0.731	0.0638912	0.731	0.148805	0.731	0.172712	--	--	--	--	--	--	--	--	--
0.732	0.0300907	0.732	0.0638912	0.732	0.148392	0.732	0.173124	--	--	--	--	--	--	--	--	--
0.733	0.0300907	0.733	0.0630668	0.733	0.14798	0.733	0.173124	--	--	--	--	--	--	--	--	--
0.734	0.0296785	0.734	0.0630668	0.734	0.14798	0.734	0.172712	--	--	--	--	--	--	--	--	--
0.735	0.0296785	0.735	0.0630668	0.735	0.14798	0.735	0.172712	--	--	--	--	--	--	--	--	--
0.736	0.0300907	0.736	0.0630668	0.736	0.147568	0.736	0.1723	--	--	--	--	--	--	--	--	--
0.737	0.0296785	0.737	0.0630668	0.737	0.147568	0.737	0.1723	--	--	--	--	--	--	--	--	--
0.738	0.0292663	0.738	0.0626546	0.738	0.147156	0.738	0.172712	--	--	--	--	--	--	--	--	--
0.739	0.0292663	0.739	0.0626546	0.739	0.147156	0.739	0.1723	--	--	--	--	--	--	--	--	--
0.74	0.0292663	0.74	0.0626546	0.74	0.146744	0.74	0.171888	--	--	--	--	--	--	--	--	--
0.741	0.0288541	0.741	0.0622424	0.741	0.145919	0.741	0.1723	--	--	--	--	--	--	--	--	--
0.742	0.0288541	0.742	0.0622424	0.742	0.145919	0.742	0.171888	--	--	--	--	--	--	--	--	--
0.743	0.0288541	0.743	0.0626546	0.743	0.144683	0.743	0.171063	--	--	--	--	--	--	--	--	--
0.744	0.0288541	0.744	0.0622424	0.744	0.143858	0.744	0.170239	--	--	--	--	--	--	--	--	--
0.745	0.0288541	0.745	0.0618302	0.745	0.14427	0.745	0.170239	--	--	--	--	--	--	--	--	--
0.746	0.0288541	0.746	0.0622424	0.746	0.14427	0.746	0.170239	--	--	--	--	--	--	--	--	--
0.747	0.0288541	0.747	0.0618302	0.747	0.14427	0.747	0.169002	--	--	--	--	--	--	--	--	--
0.748	0.0288541	0.748	0.0618302	0.748	0.14427	0.748	0.169002	--	--	--	--	--	--	--	--	--
0.749	0.0288541	0.749	0.061418	0.749	0.141797	0.749	0.168178	--	--	--	--	--	--	--	--	--
0.75	0.0288541	0.75	0.0601814	0.75	0.140973	0.75	0.168178	--	--	--	--	--	--	--	--	--
0.751	0.0288541	0.751	0.0610058	0.751	0.140973	0.751	0.16859	--	--	--	--	--	--	--	--	--
0.752	0.0288541	0.752	0.0610058	0.752	0.140561	0.752	0.168178	--	--	--	--	--	--	--	--	--
0.753	0.0288541	0.753	0.0610058	0.753	0.140561	0.753	0.168178	--	--	--	--	--	--	--	--	--
0.754	0.0288541	0.754	0.0605936	0.754	0.140973	0.754	0.168178	--	--	--	--	--	--	--	--	--
0.755	0.0284419	0.755	0.0605936	0.755	0.140973	0.755	0.167766	--	--	--	--	--	--	--	--	--
0.756	0.0284419	0.756	0.0605936	0.756	0.140973	0.756	0.168178	--	--	--	--	--	--	--	--	--
0.757	0.0284419	0.757	0.0601814	0.757	0.140973	0.757	0.166941	--	--	--	--	--	--	--	--	--
0.758	0.0284419	0.758	0.0601814	0.758	0.140148	0.758	0.166941	--	--	--	--	--	--	--	--	--
0.759	0.0288541	0.759	0.0601814	0.759	0.140148	0.759	0.166941	--	--	--	--	--	--	--	--	--
0.76	0.0288541	0.76	0.0601814	0.76	0.140148	0.76	0.167354	--	--	--	--	--	--	--	--	--
0.761	0.0288541	0.761	0.0601814	0.761	0.140973	0.761	0.167766	--	--	--	--	--	--	--	--	--
0.762	0.0284419	0.762	0.0601814	0.762	0.140561	0.762	0.166529	--	--	--	--	--	--	--	--	--
0.763	0.0276175	0.763	0.0601814	0.763	0.140148	0.763	0.165705	--	--	--	--	--	--	--	--	--
0.764	0.0276175	0.764	0.0597692	0.764	0.140561	0.764	0.16488	--	--	--	--	--	--	--	--	--
0.765	0.0276175	0.765	0.0597692	0.765	0.140561	0.765	0.164468	--	--	--	--	--	--	--	--	--
0.766	0.0272053	0.766	0.0597692	0.766	0.140148	0.766	0.164056	--	--	--	--	--	--	--	--	--
0.767	0.0267931	0.767	0.0597692	0.767	0.139324	0.767	0.164056	--	--	--	--	--	--	--	--	--
0.768	0.0267931	0.768	0.0597692	0.768	0.139324	0.768	0.164056	--	--	--	--	--	--	--	--	--
0.769	0.0267931	0.769	0.059357	0.769	0.1385	0.769	0.163644	--	--	--	--	--	--	--	--	--
0.77	0.0267931	0.77	0.0585326	0.77	0.1385	0.77	0.163644	--	--	--	--	--	--	--	--	--
0.771	0.0267931	0.771	0.0585326	0.771	0.1385	0.771	0.163232	--	--	--	--	--	--	--	--	--
0.772	0.0272053	0.772	0.0581204	0.772	0.1385	0.772	0.163232	--	--	--	--	--	--	--	--	--
0.773	0.0272053	0.773	0.0577082	0.773	0.137675	0.773	0.163644	--	--	--	--	--	--	--	--	--
0.774	0.0272053	0.774	0.0577082	0.774	0.138087	0.774	0.163232	--	--	--	--	--	--	--	--	--
0.775	0.0276175	0.775	0.057296	0.775	0.138087	0.775	0.162819	--	--	--	--	--	--	--	--	--
0.776	0.0276175	0.776	0.057296	0.776	0.137263	0.776	0.162819	--	--	--	--	--	--	--	--	--
0.777	0.0280297	0.777	0.0564716	0.777	0.135614	0.777	0.162819	--	--	--	--	--	--	--	--	--
0.778	0.0280297	0.778	0.0560594	0.778	0.135614	0.778	0.162819	--	--	--	--	--	--	--	--	--
0.779	0.0280297	0.779	0.0560594	0.779	0.13479	0.779	0.162819	--	--	--	--	--	--	--	--	--
0.78	0.0280297	0.78	0.055235	0.78	0.13479	0.78	0.162407	--	--	--	--	--	--	--	--	--
0.781	0.0280297	0.781	0.055235	0.781	0.133965	0.781	0.161583	--	--	--	--	--	--	--	--	--
0.782	0.0280297	0.782	0.055235	0.782	0.133553	0.782	0.161583	--	--	--	--	--	--	--	--	--
0.783	0.0276175	0.783	0.055235	0.783	0.13479	0.783	0.161171	--	--	--	--	--	--	--	--	--
0.784	0.0276175	0.784	0.055235	0.784	0.13479	0.784	0.161171	--	--	--	--	--	--	--	--	--
0.785	0.0276175	0.785	0.0548228	0.785	0.13479	0.785	0.161171	--	--	--	--	--	--	--	--	--
0.786	0.0272053	0.786	0.0548228	0.786	0.134378	0.786	0.160758	--	--	--	--	--	--	--	--	--
0.787	0.0267931	0.787	0.055235	0.787	0.133141	0.787	0.160758	--	--	--	--	--	--	--	--	--
0.788	0.0267931	0.788	0.055235	0.788	0.133141	0.788	0.160346	--	--	--	--	--	--	--	--	--
0.789	0.0263809	0.789	0.0548228	0.789	0.133141	0.789	0.15911	--	--	--	--	--	--	--	--	--
0.79	0.0263809	0.79	0.0544106	0.79	0.133141	0.79	0.159522	--	--	--	--	--	--	--	--	--
0.791	0.0263809	0.791	0.0544106	0.791	0.132729	0.791	0.15911	--	--	--	--	--	--	--	--	--
0.792	0.0263809	0.792	0.0544106	0.792	0.132317	0.792	0.158285	--	--	--	--	--	--	--	--	--
0.793	0.0259687	0.793	0.0544106	0.793	0.131904	0.793	0.158285	--	--	--	--	--	--	--	--	--
0.794	0.0259687	0.794	0.0539984	0.794	0.131904	0.794	0.157461	--	--	--	--	--	--	--	--	--
0.795	0.0263809	0.795	0.0535862	0.795	0.131904	0.795	0.158285	--	--	--	--	--	--	--	--	--
0.796	0.0263809	0.796	0.0535862	0.796	0.131904	0.796	0.157873	--	--	--	--	--	--	--	--	--
0.797	0.0263809	0.797	0.0535862	0.797	0.131492	0.797	0.157873	--	--	--	--	--	--	--	--	--
0.798	0.0259687	0.798	0.0531739	0.798	0.131492	0.798	0.157461	--	--	--	--	--	--	--	--	--
0.799	0.0259687	0.799	0.0531739	0.799	0.131904	0.799	0.157049	--	--	--	--	--	--	--	--	--
0.8	0.0255565	0.8	0.0535862	0.8	0.131492	0.8	0.156636	--	--	--	--	--	--	--	--	--
0.801	0.0255565	0.801	0.0527617	0.801	0.131492	0.801	0.157049	--	--	--	--	--	--	--	--	--
0.802	0.0251443	0.802	0.0531739	0.802	0.130668	0.802	0.156636	--	--	--	--	--	--	--	--	--
0.803	0.0251443	0.803	0.0527617	0.803	0.130256	0.803	0.156224	--	--	--	--	--	--	--	--	--
0.804	0.0247321	0.804	0.0527617	0.804	0.130256	0.804	0.156636	--	--	--	--	--	--	--	--	--
0.805	0.0247321	0.805	0.0523495	0.805	0.129843	0.805	0.155812	--	--	--	--	--	--	--	--	--
0.806	0.0247321	0.806	0.0523495	0.806	0.129843	0.806	0.1554	--	--	--	--	--	--	--	--	--
0.807	0.0247321	0.807	0.0519373	0.807	0.129019	0.807	0.154988	--	--	--	--	--	--	--	--	--
0.808	0.0247321	0.808	0.0519373	0.808	0.129019	0.808	0.154575	--	--	--	--	--	--	--	--	--
0.809	0.0247321	0.809	0.0515251	0.809	0.128607	0.809	0.153751	--	--	--	--	--	--	--	--	--
0.81	0.0247321	0.81	0.0515251	0.81	0.129019	0.81	0.154575	--	--	--	--	--	--	--	--	--
0.811	0.0247321	0.811	0.0515251	0.811	0.128607	0.811	0.154575	--	--	--	--	--	--	--	--	--
0.812	0.0243199	0.812	0.0515251	0.812	0.128607	0.812	0.153751	--	--	--	--	--	--	--	--	--
0.813	0.0247321	0.813	0.0515251	0.813	0.128195	0.813	0.153339	--	--	--	--	--	--	--	--	--
0.814	0.0247321	0.814	0.0519373	0.814	0.128195	0.814	0.153339	--	--	--	--	--	--	--	--	--
0.815	0.0247321	0.815	0.0519373	0.815	0.128607	0.815	0.152927	--	--	--	--	--	--	--	--	--
0.816	0.0247321	0.816	0.0515251	0.816	0.127782	0.816	0.152514	--	--	--	--	--	--	--	--	--
0.817	0.0247321	0.817	0.0519373	0.817	0.126958	0.817	0.152102	--	--	--	--	--	--	--	--	--
0.818	0.0247321	0.818	0.0519373	0.818	0.126546	0.818	0.15169	--	--	--	--	--	--	--	--	--
0.819	0.0243199	0.819	0.0519373	0.819	0.126134	0.819	0.152102	--	--	--	--	--	--	--	--	--
0.82	0.0239077	0.82	0.0515251	0.82	0.126134	0.82	0.151278	--	--	--	--	--	--	--	--	--
0.821	0.0239077	0.821	0.0515251	0.821	0.125721	0.821	0.150453	--	--	--	--	--	--	--	--	--
0.822	0.0239077	0.822	0.0515251	0.822	0.125721	0.822	0.150041	--	--	--	--	--	--	--	--	--
0.823	0.0239077	0.823	0.0515251	0.823	0.125309	0.823	0.149629	--	--	--	--	--	--	--	--	--
0.824	0.0234955	0.824	0.0515251	0.824	0.125309	0.824	0.149629	--	--	--	--	--	--	--	--	--
0.825	0.0230833	0.825	0.0507007	0.825	0.125309	0.825	0.149217	--	--	--	--	--	--	--	--	--
0.826	0.0230833	0.826	0.0507007	0.826	0.124897	0.826	0.148805	--	--	--	--	--	--	--	--	--
0.827	0.0230833	0.827	0.0507007	0.827	0.124485	0.827	0.148805	--	--	--	--	--	--	--	--	--
0.828	0.0226711	0.828	0.0507007	0.828	0.12366	0.828	0.148392	--	--	--	--	--	--	--	--	--
0.829	0.0222589	0.829	0.0507007	0.829	0.123248	0.829	0.14798	--	--	--	--	--	--	--	--	--
0.83	0.0226711	0.83	0.0507007	0.83	0.122836	0.83	0.147568	--	--	--	--	--	--	--	--	--
0.831	0.0222589	0.831	0.0507007	0.831	0.122836	0.831	0.147568	--	--	--	--	--	--	--	--	--
0.832	0.0222589	0.832	0.0507007	0.832	0.122424	0.832	0.146744	--	--	--	--	--	--	--	--	--
0.833	0.0222589	0.833	0.0507007	0.833	0.122424	0.833	0.146744	--	--	--	--	--	--	--	--	--
0.834	0.0222589	0.834	0.0511129	0.834	0.122836	0.834	0.146744	--	--	--	--	--	--	--	--	--
0.835	0.0218467	0.835	0.0511129	0.835	0.122836	0.835	0.146744	--	--	--	--	--	--	--	--	--
0.836	0.0218467	0.836	0.0511129	0.836	0.122836	0.836	0.146744	--	--	--	--	--	--	--	--	--
0.837	0.0218467	0.837	0.0507007	0.837	0.122424	0.837	0.145919	--	--	--	--	--	--	--	--	--
0.838	0.0222589	0.838	0.0507007	0.838	0.122424	0.838	0.145919	--	--	--	--	--	--	--	--	--
0.839	0.0222589	0.839	0.0507007	0.839	0.122424	0.839	0.145919	--	--	--	--	--	--	--	--	--
0.84	0.0222589	0.84	0.0507007	0.84	0.122424	0.84	0.145919	--	--	--	--	--	--	--	--	--
0.841	0.0222589	0.841	0.0498763	0.841	0.122424	0.841	0.146744	--	--	--	--	--	--	--	--	--
0.842	0.0222589	0.842	0.0498763	0.842	0.122836	0.842	0.145919	--	--	--	--	--	--	--	--	--
0.843	0.0222589	0.843	0.0498763	0.843	0.122012	0.843	0.145919	--	--	--	--	--	--	--	--	--
0.844	0.0222589	0.844	0.0498763	0.844	0.121187	0.844	0.145919	--	--	--	--	--	--	--	--	--
0.845	0.0222589	0.845	0.0498763	0.845	0.121187	0.845	0.145507	--	--	--	--	--	--	--	--	--
0.846	0.0222589	0.846	0.0502885	0.846	0.121187	0.846	0.145095	--	--	--	--	--	--	--	--	--
0.847	0.0214345	0.847	0.0502885	0.847	0.121187	0.847	0.14427	--	--	--	--	--	--	--	--	--
0.848	0.0214345	0.848	0.0507007	0.848	0.121187	0.848	0.14427	--	--	--	--	--	--	--	--	--
0.849	0.0214345	0.849	0.0502885	0.849	0.120363	0.849	0.14427	--	--	--	--	--	--	--	--	--
0.85	0.0214345	0.85	0.0502885	0.85	0.119538	0.85	0.143858	--	--	--	--	--	--	--	--	--
0.851	0.0210223	0.851	0.0502885	0.851	0.119538	0.851	0.143858	--	--	--	--	--	--	--	--	--
0.852	0.0210223	0.852	0.0502885	0.852	0.119126	0.852	0.143858	--	--	--	--	--	--	--	--	--
0.853	0.0210223	0.853	0.0498763	0.853	0.119538	0.853	0.143446	--	--	--	--	--	--	--	--	--
0.854	0.0210223	0.854	0.0498763	0.854	0.119538	0.854	0.142622	--	--	--	--	--	--	--	--	--
0.855	0.0210223	0.855	0.0494641	0.855	0.119126	0.855	0.143034	--	--	--	--	--	--	--	--	--
0.856	0.0210223	0.856	0.0494641	0.856	0.119126	0.856	0.142209	--	--	--	--	--	--	--	--	--
0.857	0.0210223	0.857	0.0498763	0.857	0.118714	0.857	0.140973	--	--	--	--	--	--	--	--	--
0.858	0.0210223	0.858	0.0494641	0.858	0.118714	0.858	0.140973	--	--	--	--	--	--	--	--	--
0.859	0.0210223	0.859	0.0494641	0.859	0.118302	0.859	0.141797	--	--	--	--	--	--	--	--	--
0.86	0.0210223	0.86	0.0494641	0.86	0.118302	0.86	0.141385	--	--	--	--	--	--	--	--	--
0.861	0.0214345	0.861	0.0494641	0.861	0.117477	0.861	0.140561	--	--	--	--	--	--	--	--	--
0.862	0.0214345	0.862	0.0490519	0.862	0.117477	0.862	0.140148	--	--	--	--	--	--	--	--	--
0.863	0.0214345	0.863	0.0486397	0.863	0.117477	0.863	0.140561	--	--	--	--	--	--	--	--	--
0.864	0.0218467	0.864	0.0482275	0.864	0.117065	0.864	0.140973	--	--	--	--	--	--	--	--	--
0.865	0.0218467	0.865	0.0482275	0.865	0.117065	0.865	0.140973	--	--	--	--	--	--	--	--	--
0.866	0.0218467	0.866	0.0482275	0.866	0.116653	0.866	0.140561	--	--	--	--	--	--	--	--	--
0.867	0.0218467	0.867	0.0482275	0.867	0.115829	0.867	0.140148	--	--	--	--	--	--	--	--	--
0.868	0.0218467	0.868	0.0478153	0.868	0.115829	0.868	0.140148	--	--	--	--	--	--	--	--	--
0.869	0.0218467	0.869	0.0482275	0.869	0.115416	0.869	0.139736	--	--	--	--	--	--	--	--	--
0.87	0.0218467	0.87	0.0482275	0.87	0.115829	0.87	0.138087	--	--	--	--	--	--	--	--	--
0.871	0.0218467	0.871	0.0482275	0.871	0.115416	0.871	0.137263	--	--	--	--	--	--	--	--	--
0.872	0.0218467	0.872	0.0478153	0.872	0.115004	0.872	0.136851	--	--	--	--	--	--	--	--	--
0.873	0.0214345	0.873	0.0478153	0.873	0.115004	0.873	0.136851	--	--	--	--	--	--	--	--	--
0.874	0.0214345	0.874	0.0478153	0.874	0.115004	0.874	0.136851	--	--	--	--	--	--	--	--	--
0.875	0.0214345	0.875	0.0474031	0.875	0.114592	0.875	0.136026	--	--	--	--	--	--	--	--	--
0.876	0.0210223	0.876	0.0474031	0.876	0.113768	0.876	0.136026	--	--	--	--	--	--	--	--	--
0.877	0.0210223	0.877	0.0469909	0.877	0.113355	0.877	0.136026	--	--	--	--	--	--	--	--	--
0.878	0.0210223	0.878	0.0469909	0.878	0.113355	0.878	0.136026	--	--	--	--	--	--	--	--	--
0.879	0.0214345	0.879	0.0469909	0.879	0.113355	0.879	0.135614	--	--	--	--	--	--	--	--	--
0.88	0.0214345	0.88	0.0461665	0.88	0.11418	0.88	0.134378	--	--	--	--	--	--	--	--	--
0.881	0.0214345	0.881	0.0461665	0.881	0.11418	0.881	0.13479	--	--	--	--	--	--	--	--	--
0.882	0.0214345	0.882	0.0461665	0.882	0.11418	0.882	0.135202	--	--	--	--	--	--	--	--	--
0.883	0.0214345	0.883	0.0461665	0.883	0.11418	0.883	0.135614	--	--	--	--	--	--	--	--	--
0.884	0.0214345	0.884	0.0461665	0.884	0.113768	0.884	0.135202	--	--	--	--	--	--	--	--	--
0.885	0.0214345	0.885	0.0461665	0.885	0.11418	0.885	0.135202	--	--	--	--	--	--	--	--	--
0.886	0.0214345	0.886	0.0465787	0.886	0.112943	0.886	0.135202	--	--	--	--	--	--	--	--	--
0.887	0.0210223	0.887	0.0465787	0.887	0.112943	0.887	0.13479	--	--	--	--	--	--	--	--	--
0.888	0.0206101	0.888	0.0461665	0.888	0.112531	0.888	0.13479	--	--	--	--	--	--	--	--	--
0.889	0.0201979	0.889	0.0461665	0.889	0.112531	0.889	0.134378	--	--	--	--	--	--	--	--	--
0.89	0.0201979	0.89	0.0461665	0.89	0.112119	0.89	0.134378	--	--	--	--	--	--	--	--	--
0.891	0.0197857	0.891	0.0457543	0.891	0.112531	0.891	0.133965	--	--	--	--	--	--	--	--	--
0.892	0.0197857	0.892	0.0457543	0.892	0.112531	0.892	0.134378	--	--	--	--	--	--	--	--	--
0.893	0.0197857	0.893	0.0461665	0.893	0.112531	0.893	0.134378	--	--	--	--	--	--	--	--	--
0.894	0.0197857	0.894	0.0461665	0.894	0.112531	0.894	0.134378	--	--	--	--	--	--	--	--	--
0.895	0.0197857	0.895	0.0461665	0.895	0.112119	0.895	0.134378	--	--	--	--	--	--	--	--	--
0.896	0.0197857	0.896	0.0461665	0.896	0.112119	0.896	0.13479	--	--	--	--	--	--	--	--	--
0.897	0.0197857	0.897	0.0461665	0.897	0.111707	0.897	0.13479	--	--	--	--	--	--	--	--	--
0.898	0.0197857	0.898	0.0457543	0.898	0.111294	0.898	0.13479	--	--	--	--	--	--	--	--	--
0.899	0.0197857	0.899	0.0457543	0.899	0.11047	0.899	0.135202	--	--	--	--	--	--	--	--	--
0.9	0.0193735	0.9	0.0457543	0.9	0.110058	0.9	0.13479	--	--	--	--	--	--	--	--	--
0.901	0.0193735	0.901	0.0457543	0.901	0.110058	0.901	0.13479	--	--	--	--	--	--	--	--	--
0.902	0.0193735	0.902	0.0457543	0.902	0.109233	0.902	0.134378	--	--	--	--	--	--	--	--	--
0.903	0.0193735	0.903	0.0457543	0.903	0.108409	0.903	0.134378	--	--	--	--	--	--	--	--	--
0.904	0.0193735	0.904	0.0457543	0.904	0.108409	0.904	0.134378	--	--	--	--	--	--	--	--	--
0.905	0.0193735	0.905	0.0457543	0.905	0.108409	0.905	0.133965	--	--	--	--	--	--	--	--	--
0.906	0.0193735	0.906	0.0461665	0.906	0.107997	0.906	0.134378	--	--	--	--	--	--	--	--	--
0.907	0.0193735	0.907	0.0461665	0.907	0.107997	0.907	0.135202	--	--	--	--	--	--	--	--	--
0.908	0.0193735	0.908	0.0461665	0.908	0.10676	0.908	0.133965	--	--	--	--	--	--	--	--	--
0.909	0.0193735	0.909	0.0461665	0.909	0.10676	0.909	0.133553	--	--	--	--	--	--	--	--	--
0.91	0.0189613	0.91	0.0461665	0.91	0.106348	0.91	0.133553	--	--	--	--	--	--	--	--	--
0.911	0.0189613	0.911	0.0453421	0.911	0.105936	0.911	0.133965	--	--	--	--	--	--	--	--	--
0.912	0.0185491	0.912	0.0453421	0.912	0.105936	0.912	0.134378	--	--	--	--	--	--	--	--	--
0.913	0.0185491	0.913	0.0453421	0.913	0.105936	0.913	0.133965	--	--	--	--	--	--	--	--	--
0.914	0.0185491	0.914	0.0453421	0.914	0.10676	0.914	0.133965	--	--	--	--	--	--	--	--	--
0.915	0.0185491	0.915	0.0449299	0.915	0.106348	0.915	0.134378	--	--	--	--	--	--	--	--	--
0.916	0.0185491	0.916	0.0449299	0.916	0.105936	0.916	0.134378	--	--	--	--	--	--	--	--	--
0.917	0.0185491	0.917	0.0449299	0.917	0.105523	0.917	0.135202	--	--	--	--	--	--	--	--	--
0.918	0.0185491	0.918	0.0432811	0.918	0.105523	0.918	0.13479	--	--	--	--	--	--	--	--	--
0.919	0.0185491	0.919	0.0432811	0.919	0.104699	0.919	0.134378	--	--	--	--	--	--	--	--	--
0.92	0.0185491	0.92	0.0432811	0.92	0.104287	0.92	0.133141	--	--	--	--	--	--	--	--	--
0.921	0.0181369	0.921	0.0428689	0.921	0.103875	0.921	0.133141	--	--	--	--	--	--	--	--	--
0.922	0.0181369	0.922	0.0428689	0.922	0.103875	0.922	0.133141	--	--	--	--	--	--	--	--	--
0.923	0.0181369	0.923	0.0420445	0.923	0.103875	0.923	0.133141	--	--	--	--	--	--	--	--	--
0.924	0.0181369	0.924	0.0424567	0.924	0.103875	0.924	0.133141	--	--	--	--	--	--	--	--	--
0.925	0.0177246	0.925	0.0424567	0.925	0.103875	0.925	0.132729	--	--	--	--	--	--	--	--	--
0.926	0.0177246	0.926	0.0424567	0.926	0.103462	0.926	0.132729	--	--	--	--	--	--	--	--	--
0.927	0.0177246	0.927	0.0416323	0.927	0.103462	0.927	0.132729	--	--	--	--	--	--	--	--	--
0.928	0.0177246	0.928	0.0416323	0.928	0.10305	0.928	0.132729	--	--	--	--	--	--	--	--	--
0.929	0.0177246	0.929	0.0412201	0.929	0.10305	0.929	0.131904	--	--	--	--	--	--	--	--	--
0.93	0.0169002	0.93	0.0408079	0.93	0.10305	0.93	0.131492	--	--	--	--	--	--	--	--	--
0.931	0.0169002	0.931	0.0403957	0.931	0.10305	0.931	0.131492	--	--	--	--	--	--	--	--	--
0.932	0.0173124	0.932	0.0403957	0.932	0.102638	0.932	0.131904	--	--	--	--	--	--	--	--	--
0.933	0.0173124	0.933	0.0403957	0.933	0.10305	0.933	0.131904	--	--	--	--	--	--	--	--	--
0.934	0.0173124	0.934	0.0403957	0.934	0.10305	0.934	0.131492	--	--	--	--	--	--	--	--	--
0.935	0.0173124	0.935	0.0395713	0.935	0.10305	0.935	0.13108	--	--	--	--	--	--	--	--	--
0.936	0.0173124	0.936	0.0391591	0.936	0.10305	0.936	0.13108	--	--	--	--	--	--	--	--	--
0.937	0.0173124	0.937	0.0387469	0.937	0.10305	0.937	0.129843	--	--	--	--	--	--	--	--	--
0.938	0.0173124	0.938	0.0387469	0.938	0.102638	0.938	0.129431	--	--	--	--	--	--	--	--	--
0.939	0.0173124	0.939	0.0379225	0.939	0.102638	0.939	0.129019	--	--	--	--	--	--	--	--	--
0.94	0.0177246	0.94	0.0379225	0.94	0.102638	0.94	0.128607	--	--	--	--	--	--	--	--	--
0.941	0.0177246	0.941	0.0375103	0.941	0.102226	0.941	0.128607	--	--	--	--	--	--	--	--	--
0.942	0.0177246	0.942	0.0375103	0.942	0.102638	0.942	0.128195	--	--	--	--	--	--	--	--	--
0.943	0.0177246	0.943	0.0375103	0.943	0.102638	0.943	0.128195	--	--	--	--	--	--	--	--	--
0.944	0.0177246	0.944	0.0362737	0.944	0.102226	0.944	0.128195	--	--	--	--	--	--	--	--	--
0.945	0.0177246	0.945	0.0362737	0.945	0.101814	0.945	0.128607	--	--	--	--	--	--	--	--	--
0.946	0.0177246	0.946	0.0366859	0.946	0.100989	0.946	0.128195	--	--	--	--	--	--	--	--	--
0.947	0.0177246	0.947	0.0366859	0.947	0.100989	0.947	0.128195	--	--	--	--	--	--	--	--	--
0.948	0.0173124	0.948	0.0366859	0.948	0.100989	0.948	0.128195	--	--	--	--	--	--	--	--	--
0.949	0.0169002	0.949	0.0370981	0.949	0.100577	0.949	0.12737	--	--	--	--	--	--	--	--	--
0.95	0.0169002	0.95	0.0370981	0.95	0.100577	0.95	0.12737	--	--	--	--	--	--	--	--	--
0.951	0.0169002	0.951	0.0370981	0.951	0.100577	0.951	0.126546	--	--	--	--	--	--	--	--	--
0.952	0.0169002	0.952	0.0375103	0.952	0.100165	0.952	0.126546	--	--	--	--	--	--	--	--	--
0.953	0.0169002	0.953	0.0375103	0.953	0.100165	0.953	0.126546	--	--	--	--	--	--	--	--	--
0.954	0.0169002	0.954	0.0375103	0.954	0.100165	0.954	0.126546	--	--	--	--	--	--	--	--	--
0.955	0.016488	0.955	0.0370981	0.955	0.100165	0.955	0.126134	--	--	--	--	--	--	--	--	--
0.956	0.016488	0.956	0.0370981	0.956	0.0997527	0.956	0.126546	--	--	--	--	--	--	--	--	--
0.957	0.016488	0.957	0.0370981	0.957	0.100165	0.957	0.126134	--	--	--	--	--	--	--	--	--
0.958	0.016488	0.958	0.0366859	0.958	0.100165	0.958	0.126546	--	--	--	--	--	--	--	--	--
0.959	0.016488	0.959	0.0366859	0.959	0.0997527	0.959	0.126134	--	--	--	--	--	--	--	--	--
0.96	0.016488	0.96	0.0358615	0.96	0.0993405	0.96	0.126134	--	--	--	--	--	--	--	--	--
0.961	0.016488	0.961	0.0354493	0.961	0.0993405	0.961	0.126134	--	--	--	--	--	--	--	--	--
0.962	0.0160758	0.962	0.0350371	0.962	0.0997527	0.962	0.125721	--	--	--	--	--	--	--	--	--
0.963	0.0160758	0.963	0.0350371	0.963	0.0993405	0.963	0.125721	--	--	--	--	--	--	--	--	--
0.964	0.0160758	0.964	0.0354493	0.964	0.0989283	0.964	0.126134	--	--	--	--	--	--	--	--	--
0.965	0.0160758	0.965	0.0354493	0.965	0.0989283	0.965	0.126134	--	--	--	--	--	--	--	--	--
0.966	0.0160758	0.966	0.0354493	0.966	0.0989283	0.966	0.126134	--	--	--	--	--	--	--	--	--
0.967	0.0160758	0.967	0.0354493	0.967	0.0989283	0.967	0.126134	--	--	--	--	--	--	--	--	--
0.968	0.0160758	0.968	0.0358615	0.968	0.100165	0.968	0.125309	--	--	--	--	--	--	--	--	--
0.969	0.016488	0.969	0.0358615	0.969	0.100165	0.969	0.125721	--	--	--	--	--	--	--	--	--
0.97	0.0169002	0.97	0.0358615	0.97	0.100577	0.97	0.125309	--	--	--	--	--	--	--	--	--
0.971	0.0169002	0.971	0.0358615	0.971	0.100577	0.971	0.124897	--	--	--	--	--	--	--	--	--
0.972	0.0169002	0.972	0.0358615	0.972	0.100577	0.972	0.124897	--	--	--	--	--	--	--	--	--
0.973	0.0169002	0.973	0.0358615	0.973	0.100577	0.973	0.124485	--	--	--	--	--	--	--	--	--
0.974	0.0169002	0.974	0.0354493	0.974	0.100165	0.974	0.124073	--	--	--	--	--	--	--	--	--
0.975	0.0169002	0.975	0.0354493	0.975	0.100165	0.975	0.124485	--	--	--	--	--	--	--	--	--
0.976	0.0169002	0.976	0.0354493	0.976	0.0997527	0.976	0.12366	--	--	--	--	--	--	--	--	--
0.977	0.0169002	0.977	0.0354493	0.977	0.0989283	0.977	0.12366	--	--	--	--	--	--	--	--	--
0.978	0.0169002	0.978	0.0354493	0.978	0.0985161	0.978	0.12366	--	--	--	--	--	--	--	--	--
0.979	0.016488	0.979	0.0354493	0.979	0.0981039	0.979	0.124073	--	--	--	--	--	--	--	--	--
0.98	0.016488	0.98	0.0350371	0.98	0.0972795	0.98	0.123248	--	--	--	--	--	--	--	--	--
0.981	0.016488	0.981	0.0350371	0.981	0.0972795	0.981	0.123248	--	--	--	--	--	--	--	--	--
0.982	0.016488	0.982	0.0350371	0.982	0.0976917	0.982	0.122012	--	--	--	--	--	--	--	--	--
0.983	0.016488	0.983	0.0346249	0.983	0.0976917	0.983	0.122424	--	--	--	--	--	--	--	--	--
0.984	0.016488	0.984	0.0346249	0.984	0.0976917	0.984	0.122424	--	--	--	--	--	--	--	--	--
0.985	0.016488	0.985	0.0346249	0.985	0.0989283	0.985	0.122012	--	--	--	--	--	--	--	--	--
0.986	0.016488	0.986	0.0346249	0.986	0.0985161	0.986	0.122012	--	--	--	--	--	--	--	--	--
0.987	0.016488	0.987	0.0346249	0.987	0.0985161	0.987	0.122012	--	--	--	--	--	--	--	--	--
0.988	0.016488	0.988	0.0346249	0.988	0.0985161	0.988	0.122424	--	--	--	--	--	--	--	--	--
0.989	0.016488	0.989	0.0346249	0.989	0.0989283	0.989	0.121599	--	--	--	--	--	--	--	--	--
0.99	0.016488	0.99	0.0342127	0.99	0.0989283	0.99	0.122424	--	--	--	--	--	--	--	--	--
0.991	0.016488	0.991	0.0342127	0.991	0.0993405	0.991	0.121599	--	--	--	--	--	--	--	--	--
0.992	0.016488	0.992	0.0342127	0.992	0.0993405	0.992	0.121187	--	--	--	--	--	--	--	--	--
0.993	0.016488	0.993	0.0338005	0.993	0.0985161	0.993	0.120775	--	--	--	--	--	--	--	--	--
0.994	0.016488	0.994	0.0338005	0.994	0.0976917	0.994	0.120775	--	--	--	--	--	--	--	--	--
0.995	0.016488	0.995	0.0338005	0.995	0.0976917	0.995	0.120775	--	--	--	--	--	--	--	--	--
0.996	0.0169002	0.996	0.0338005	0.996	0.0976917	0.996	0.119951	--	--	--	--	--	--	--	--	--
0.997	0.016488	0.997	0.0333883	0.997	0.0981039	0.997	0.119951	--	--	--	--	--	--	--	--	--
0.998	0.016488	0.998	0.0329761	0.998	0.0981039	0.998	0.119951	--	--	--	--	--	--	--	--	--
0.999	0.016488	0.999	0.0329761	0.999	0.0976917	0.999	0.119951	--	--	--	--	--	--	--	--	--
1	0.016488	1	0.0329761	1	0.0976917	1	0.119538	--	--	--	--	--	--	--	--	--
1.001	0.016488	1.001	0.0329761	1.001	0.0976917	1.001	0.118714	--	--	--	--	--	--	--	--	--
1.002	0.016488	1.002	0.0325639	1.002	0.0972795	1.002	0.11789	--	--	--	--	--	--	--	--	--
1.003	0.016488	1.003	0.0325639	1.003	0.0976917	1.003	0.11789	--	--	--	--	--	--	--	--	--
1.004	0.0160758	1.004	0.0325639	1.004	0.0972795	1.004	0.11789	--	--	--	--	--	--	--	--	--
1.005	0.0160758	1.005	0.0321517	1.005	0.0976917	1.005	0.117065	--	--	--	--	--	--	--	--	--
1.006	0.0160758	1.006	0.0325639	1.006	0.0972795	1.006	0.116653	--	--	--	--	--	--	--	--	--
1.007	0.016488	1.007	0.0325639	1.007	0.0972795	1.007	0.116241	--	--	--	--	--	--	--	--	--
1.008	0.016488	1.008	0.0321517	1.008	0.0968673	1.008	0.116241	--	--	--	--	--	--	--	--	--
1.009	0.016488	1.009	0.0321517	1.009	0.0972795	1.009	0.116241	--	--	--	--	--	--	--	--	--
1.01	0.016488	1.01	0.0321517	1.01	0.0968673	1.01	0.116653	--	--	--	--	--	--	--	--	--
1.011	0.016488	1.011	0.0321517	1.011	0.0964551	1.011	0.116653	--	--	--	--	--	--	--	--	--
1.012	0.016488	1.012	0.0321517	1.012	0.0956307	1.012	0.115829	--	--	--	--	--	--	--	--	--
1.013	0.016488	1.013	0.0321517	1.013	0.0956307	1.013	0.115829	--	--	--	--	--	--	--	--	--
1.014	0.016488	1.014	0.0321517	1.014	0.0956307	1.014	0.115829	--	--	--	--	--	--	--	--	--
1.015	0.016488	1.015	0.0321517	1.015	0.0956307	1.015	0.115416	--	--	--	--	--	--	--	--	--
1.016	0.016488	1.016	0.0321517	1.016	0.0952185	1.016	0.115004	--	--	--	--	--	--	--	--	--
1.017	0.016488	1.017	0.0321517	1.017	0.0952185	1.017	0.115004	--	--	--	--	--	--	--	--	--
1.018	0.016488	1.018	0.0321517	1.018	0.0956307	1.018	0.11418	--	--	--	--	--	--	--	--	--
1.019	0.016488	1.019	0.0321517	1.019	0.0956307	1.019	0.11418	--	--	--	--	--	--	--	--	--
1.02	0.016488	1.02	0.0321517	1.02	0.0952185	1.02	0.11418	--	--	--	--	--	--	--	--	--
1.021	0.016488	1.021	0.0321517	1.021	0.0943941	1.021	0.11418	--	--	--	--	--	--	--	--	--
1.022	0.016488	1.022	0.0317395	1.022	0.0943941	1.022	0.11418	--	--	--	--	--	--	--	--	--
1.023	0.0169002	1.023	0.0317395	1.023	0.0948063	1.023	0.11418	--	--	--	--	--	--	--	--	--
1.024	0.0169002	1.024	0.0313273	1.024	0.0948063	1.024	0.11418	--	--	--	--	--	--	--	--	--
1.025	0.0169002	1.025	0.0305029	1.025	0.0948063	1.025	0.11418	--	--	--	--	--	--	--	--	--
1.026	0.0169002	1.026	0.0300907	1.026	0.0943941	1.026	0.113355	--	--	--	--	--	--	--	--	--
1.027	0.0169002	1.027	0.0300907	1.027	0.0943941	1.027	0.113355	--	--	--	--	--	--	--	--	--
1.028	0.0169002	1.028	0.0300907	1.028	0.0943941	1.028	0.113355	--	--	--	--	--	--	--	--	--
1.029	0.0169002	1.029	0.0296785	1.029	0.0943941	1.029	0.113355	--	--	--	--	--	--	--	--	--
1.03	0.0169002	1.03	0.0288541	1.03	0.0943941	1.03	0.112943	--	--	--	--	--	--	--	--	--
1.031	0.0169002	1.031	0.0284419	1.031	0.0939819	1.031	0.112943	--	--	--	--	--	--	--	--	--
1.032	0.0169002	1.032	0.0284419	1.032	0.0939819	1.032	0.112943	--	--	--	--	--	--	--	--	--
1.033	0.0169002	1.033	0.0284419	1.033	0.0939819	1.033	0.112943	--	--	--	--	--	--	--	--	--
1.034	0.0169002	1.034	0.0284419	1.034	0.0935697	1.034	0.113355	--	--	--	--	--	--	--	--	--
1.035	0.016488	1.035	0.0284419	1.035	0.0939819	1.035	0.112943	--	--	--	--	--	--	--	--	--
1.036	0.016488	1.036	0.0284419	1.036	0.0939819	1.036	0.112943	--	--	--	--	--	--	--	--	--
1.037	0.016488	1.037	0.0284419	1.037	0.0943941	1.037	0.112943	--	--	--	--	--	--	--	--	--
1.038	0.016488	1.038	0.0284419	1.038	0.0943941	1.038	0.112943	--	--	--	--	--	--	--	--	--
1.039	0.016488	1.039	0.0288541	1.039	0.0943941	1.039	0.112943	--	--	--	--	--	--	--	--	--
1.04	0.016488	1.04	0.0288541	1.04	0.0943941	1.04	0.113355	--	--	--	--	--	--	--	--	--
1.041	0.016488	1.041	0.0288541	1.041	0.0939819	1.041	0.113768	--	--	--	--	--	--	--	--	--
1.042	0.016488	1.042	0.0284419	1.042	0.0939819	1.042	0.113355	--	--	--	--	--	--	--	--	--
1.043	0.0160758	1.043	0.0284419	1.043	0.0939819	1.043	0.113355	--	--	--	--	--	--	--	--	--
1.044	0.0160758	1.044	0.0284419	1.044	0.0935697	1.044	0.112943	--	--	--	--	--	--	--	--	--
1.045	0.0160758	1.045	0.0280297	1.045	0.0935697	1.045	0.112119	--	--	--	--	--	--	--	--	--
1.046	0.0160758	1.046	0.0276175	1.046	0.0935697	1.046	0.111707	--	--	--	--	--	--	--	--	--
1.047	0.0160758	1.047	0.0276175	1.047	0.0939819	1.047	0.111294	--	--	--	--	--	--	--	--	--
1.048	0.0160758	1.048	0.0272053	1.048	0.0939819	1.048	0.111707	--	--	--	--	--	--	--	--	--
1.049	0.0160758	1.049	0.0272053	1.049	0.0939819	1.049	0.111294	--	--	--	--	--	--	--	--	--
1.05	0.0156636	1.05	0.0267931	1.05	0.0939819	1.05	0.111707	--	--	--	--	--	--	--	--	--
1.051	0.0152514	1.051	0.0267931	1.051	0.0931575	1.051	0.112531	--	--	--	--	--	--	--	--	--
1.052	0.0148392	1.052	0.0267931	1.052	0.0931575	1.052	0.112119	--	--	--	--	--	--	--	--	--
1.053	0.0148392	1.053	0.0267931	1.053	0.0935697	1.053	0.112531	--	--	--	--	--	--	--	--	--
1.054	0.0148392	1.054	0.0267931	1.054	0.0935697	1.054	0.112531	--	--	--	--	--	--	--	--	--
1.055	0.0148392	1.055	0.0267931	1.055	0.0939819	1.055	0.112531	--	--	--	--	--	--	--	--	--
1.056	0.0148392	1.056	0.0267931	1.056	0.0939819	1.056	0.112943	--	--	--	--	--	--	--	--	--
1.057	0.0148392	1.057	0.0267931	1.057	0.0939819	1.057	0.112531	--	--	--	--	--	--	--	--	--
1.058	0.0148392	1.058	0.0267931	1.058	0.0939819	1.058	0.111707	--	--	--	--	--	--	--	--	--
1.059	0.0148392	1.059	0.0267931	1.059	0.0935697	1.059	0.111294	--	--	--	--	--	--	--	--	--
1.06	0.0148392	1.06	0.0267931	1.06	0.0931575	1.06	0.110882	--	--	--	--	--	--	--	--	--
1.061	0.0148392	1.061	0.0267931	1.061	0.0931575	1.061	0.110882	--	--	--	--	--	--	--	--	--
1.062	0.0148392	1.062	0.0263809	1.062	0.0935697	1.062	0.11047	--	--	--	--	--	--	--	--	--
1.063	0.0148392	1.063	0.0255565	1.063	0.0931575	1.063	0.110882	--	--	--	--	--	--	--	--	--
1.064	0.0148392	1.064	0.0255565	1.064	0.0931575	1.064	0.110882	--	--	--	--	--	--	--	--	--
1.065	0.0148392	1.065	0.0255565	1.065	0.0931575	1.065	0.110882	--	--	--	--	--	--	--	--	--
1.066	0.0148392	1.066	0.0255565	1.066	0.0931575	1.066	0.110882	--	--	--	--	--	--	--	--	--
1.067	0.0148392	1.067	0.0255565	1.067	0.0931575	1.067	0.11047	--	--	--	--	--	--	--	--	--
1.068	0.0152514	1.068	0.0255565	1.068	0.0931575	1.068	0.11047	--	--	--	--	--	--	--	--	--
1.069	0.0152514	1.069	0.0255565	1.069	0.0931575	1.069	0.110058	--	--	--	--	--	--	--	--	--
1.07	0.0152514	1.07	0.0263809	1.07	0.0927453	1.07	0.11047	--	--	--	--	--	--	--	--	--
1.071	0.0152514	1.071	0.0263809	1.071	0.0927453	1.071	0.110882	--	--	--	--	--	--	--	--	--
1.072	0.0152514	1.072	0.0263809	1.072	0.0923331	1.072	0.11047	--	--	--	--	--	--	--	--	--
1.073	0.0152514	1.073	0.0263809	1.073	0.0915087	1.073	0.11047	--	--	--	--	--	--	--	--	--
1.074	0.0152514	1.074	0.0263809	1.074	0.0910965	1.074	0.11047	--	--	--	--	--	--	--	--	--
1.075	0.0152514	1.075	0.0263809	1.075	0.0915087	1.075	0.110058	--	--	--	--	--	--	--	--	--
1.076	0.0152514	1.076	0.0263809	1.076	0.0910965	1.076	0.109646	--	--	--	--	--	--	--	--	--
1.077	0.0152514	1.077	0.0263809	1.077	0.0910965	1.077	0.109646	--	--	--	--	--	--	--	--	--
1.078	0.0152514	1.078	0.0263809	1.078	0.0910965	1.078	0.109646	--	--	--	--	--	--	--	--	--
1.079	0.0152514	1.079	0.0263809	1.079	0.0902721	1.079	0.110058	--	--	--	--	--	--	--	--	--
1.08	0.0152514	1.08	0.0263809	1.08	0.0902721	1.08	0.109646	--	--	--	--	--	--	--	--	--
1.081	0.0152514	1.081	0.0263809	1.081	0.0894477	1.081	0.109646	--	--	--	--	--	--	--	--	--
1.082	0.0152514	1.082	0.0263809	1.082	0.0894477	1.082	0.109646	--	--	--	--	--	--	--	--	--
1.083	0.0148392	1.083	0.0259687	1.083	0.0894477	1.083	0.110058	--	--	--	--	--	--	--	--	--
1.084	0.014427	1.084	0.0259687	1.084	0.0894477	1.084	0.110058	--	--	--	--	--	--	--	--	--
1.085	0.014427	1.085	0.0259687	1.085	0.0894477	1.085	0.11047	--	--	--	--	--	--	--	--	--
1.086	0.0140148	1.086	0.0255565	1.086	0.0890354	1.086	0.11047	--	--	--	--	--	--	--	--	--
1.087	0.0140148	1.087	0.0255565	1.087	0.0890354	1.087	0.110058	--	--	--	--	--	--	--	--	--
1.088	0.0140148	1.088	0.0251443	1.088	0.0890354	1.088	0.109646	--	--	--	--	--	--	--	--	--
1.089	0.0140148	1.089	0.0247321	1.089	0.0894477	1.089	0.109646	--	--	--	--	--	--	--	--	--
1.09	0.0140148	1.09	0.0247321	1.09	0.0894477	1.09	0.109646	--	--	--	--	--	--	--	--	--
1.091	0.0140148	1.091	0.0247321	1.091	0.0890354	1.091	0.109233	--	--	--	--	--	--	--	--	--
1.092	0.0140148	1.092	0.0247321	1.092	0.0890354	1.092	0.109233	--	--	--	--	--	--	--	--	--
1.093	0.0140148	1.093	0.0247321	1.093	0.0890354	1.093	0.108821	--	--	--	--	--	--	--	--	--
1.094	0.0136026	1.094	0.0243199	1.094	0.0894477	1.094	0.108821	--	--	--	--	--	--	--	--	--
1.095	0.0136026	1.095	0.0243199	1.095	0.0890354	1.095	0.108821	--	--	--	--	--	--	--	--	--
1.096	0.0140148	1.096	0.0243199	1.096	0.0890354	1.096	0.108821	--	--	--	--	--	--	--	--	--
1.097	0.0140148	1.097	0.0243199	1.097	0.0894477	1.097	0.108821	--	--	--	--	--	--	--	--	--
1.098	0.0140148	1.098	0.0243199	1.098	0.0894477	1.098	0.108821	--	--	--	--	--	--	--	--	--
1.099	0.0140148	1.099	0.0243199	1.099	0.0894477	1.099	0.108821	--	--	--	--	--	--	--	--	--
1.1	0.0140148	1.1	0.0243199	1.1	0.0890354	1.1	0.109233	--	--	--	--	--	--	--	--	--
1.101	0.0140148	1.101	0.0243199	1.101	0.0890354	1.101	0.108821	--	--	--	--	--	--	--	--	--
1.102	0.0140148	1.102	0.0243199	1.102	0.0890354	1.102	0.108409	--	--	--	--	--	--	--	--	--
1.103	0.0140148	1.103	0.0239077	1.103	0.0886232	1.103	0.108821	--	--	--	--	--	--	--	--	--
1.104	0.0140148	1.104	0.0234955	1.104	0.0886232	1.104	0.108821	--	--	--	--	--	--	--	--	--
1.105	0.0140148	1.105	0.0234955	1.105	0.0886232	1.105	0.108821	--	--	--	--	--	--	--	--	--
1.106	0.0140148	1.106	0.0234955	1.106	0.088211	1.106	0.108821	--	--	--	--	--	--	--	--	--
1.107	0.0140148	1.107	0.0234955	1.107	0.0873866	1.107	0.108409	--	--	--	--	--	--	--	--	--
1.108	0.014427	1.108	0.0234955	1.108	0.0869744	1.108	0.107997	--	--	--	--	--	--	--	--	--
1.109	0.014427	1.109	0.0234955	1.109	0.0865622	1.109	0.107997	--	--	--	--	--	--	--	--	--
1.11	0.014427	1.11	0.0234955	1.11	0.0865622	1.11	0.107172	--	--	--	--	--	--	--	--	--
1.111	0.014427	1.111	0.0230833	1.111	0.0865622	1.111	0.107172	--	--	--	--	--	--	--	--	--
1.112	0.014427	1.112	0.0230833	1.112	0.08615	1.112	0.107172	--	--	--	--	--	--	--	--	--
1.113	0.014427	1.113	0.0226711	1.113	0.08615	1.113	0.107585	--	--	--	--	--	--	--	--	--
1.114	0.014427	1.114	0.0226711	1.114	0.08615	1.114	0.107585	--	--	--	--	--	--	--	--	--
1.115	0.014427	1.115	0.0226711	1.115	0.08615	1.115	0.107585	--	--	--	--	--	--	--	--	--
1.116	0.014427	1.116	0.0226711	1.116	0.08615	1.116	0.107172	--	--	--	--	--	--	--	--	--
1.117	0.0140148	1.117	0.0222589	1.117	0.0865622	1.117	0.10676	--	--	--	--	--	--	--	--	--
1.118	0.0140148	1.118	0.0218467	1.118	0.0865622	1.118	0.106348	--	--	--	--	--	--	--	--	--
1.119	0.0140148	1.119	0.0214345	1.119	0.0869744	1.119	0.107172	--	--	--	--	--	--	--	--	--
1.12	0.0140148	1.12	0.0210223	1.12	0.0869744	1.12	0.107172	--	--	--	--	--	--	--	--	--
1.121	0.0140148	1.121	0.0206101	1.121	0.0873866	1.121	0.107172	--	--	--	--	--	--	--	--	--
1.122	0.0140148	1.122	0.0206101	1.122	0.0873866	1.122	0.10676	--	--	--	--	--	--	--	--	--
1.123	0.0140148	1.123	0.0206101	1.123	0.0869744	1.123	0.10676	--	--	--	--	--	--	--	--	--
1.124	0.0140148	1.124	0.0206101	1.124	0.0865622	1.124	0.106348	--	--	--	--	--	--	--	--	--
1.125	0.0140148	1.125	0.0201979	1.125	0.08615	1.125	0.105936	--	--	--	--	--	--	--	--	--
1.126	0.0140148	1.126	0.0201979	1.126	0.08615	1.126	0.105936	--	--	--	--	--	--	--	--	--
1.127	0.0140148	1.127	0.0201979	1.127	0.08615	1.127	0.105523	--	--	--	--	--	--	--	--	--
1.128	0.0140148	1.128	0.0201979	1.128	0.0857378	1.128	0.105523	--	--	--	--	--	--	--	--	--
1.129	0.0140148	1.129	0.0201979	1.129	0.0853256	1.129	0.105111	--	--	--	--	--	--	--	--	--
1.13	0.0140148	1.13	0.0201979	1.13	0.0849134	1.13	0.104699	--	--	--	--	--	--	--	--	--
1.131	0.0140148	1.131	0.0201979	1.131	0.084089	1.131	0.104699	--	--	--	--	--	--	--	--	--
1.132	0.0140148	1.132	0.0201979	1.132	0.084089	1.132	0.104699	--	--	--	--	--	--	--	--	--
1.133	0.0140148	1.133	0.0201979	1.133	0.084089	1.133	0.104287	--	--	--	--	--	--	--	--	--
1.134	0.0140148	1.134	0.0201979	1.134	0.084089	1.134	0.104287	--	--	--	--	--	--	--	--	--
1.135	0.0140148	1.135	0.0201979	1.135	0.0849134	1.135	0.104287	--	--	--	--	--	--	--	--	--
1.136	0.0140148	1.136	0.0201979	1.136	0.0853256	1.136	0.104287	--	--	--	--	--	--	--	--	--
1.137	0.0140148	1.137	0.0201979	1.137	0.0849134	1.137	0.103875	--	--	--	--	--	--	--	--	--
1.138	0.0140148	1.138	0.0201979	1.138	0.0849134	1.138	0.10305	--	--	--	--	--	--	--	--	--
1.139	0.0136026	1.139	0.0201979	1.139	0.0853256	1.139	0.103462	--	--	--	--	--	--	--	--	--
1.14	0.0136026	1.14	0.0201979	1.14	0.0853256	1.14	0.10305	--	--	--	--	--	--	--	--	--
1.141	0.0136026	1.141	0.0201979	1.141	0.0857378	1.141	0.10305	--	--	--	--	--	--	--	--	--
1.142	0.0136026	1.142	0.0201979	1.142	0.0857378	1.142	0.102638	--	--	--	--	--	--	--	--	--
1.143	0.0136026	1.143	0.0201979	1.143	0.0853256	1.143	0.10305	--	--	--	--	--	--	--	--	--
1.144	0.0136026	1.144	0.0201979	1.144	0.084089	1.144	0.10305	--	--	--	--	--	--	--	--	--
1.145	0.0136026	1.145	0.0201979	1.145	0.084089	1.145	0.102638	--	--	--	--	--	--	--	--	--
1.146	0.0136026	1.146	0.0201979	1.146	0.0836768	1.146	0.102638	--	--	--	--	--	--	--	--	--
1.147	0.0136026	1.147	0.0201979	1.147	0.0836768	1.147	0.102226	--	--	--	--	--	--	--	--	--
1.148	0.0136026	1.148	0.0201979	1.148	0.0836768	1.148	0.102226	--	--	--	--	--	--	--	--	--
1.149	0.0136026	1.149	0.0201979	1.149	0.0836768	1.149	0.102226	--	--	--	--	--	--	--	--	--
1.15	0.0136026	1.15	0.0201979	1.15	0.0836768	1.15	0.102638	--	--	--	--	--	--	--	--	--
1.151	0.0136026	1.151	0.0201979	1.151	0.0836768	1.151	0.10305	--	--	--	--	--	--	--	--	--
1.152	0.0136026	1.152	0.0201979	1.152	0.084089	1.152	0.10305	--	--	--	--	--	--	--	--	--
1.153	0.0136026	1.153	0.0201979	1.153	0.0836768	1.153	0.10305	--	--	--	--	--	--	--	--	--
1.154	0.0136026	1.154	0.0206101	1.154	0.0836768	1.154	0.10305	--	--	--	--	--	--	--	--	--
1.155	0.0136026	1.155	0.0197857	1.155	0.0828524	1.155	0.102638	--	--	--	--	--	--	--	--	--
1.156	0.0136026	1.156	0.0197857	1.156	0.0824402	1.156	0.102638	--	--	--	--	--	--	--	--	--
1.157	0.0136026	1.157	0.0197857	1.157	0.082028	1.157	0.102638	--	--	--	--	--	--	--	--	--
1.158	0.0136026	1.158	0.0197857	1.158	0.082028	1.158	0.102226	--	--	--	--	--	--	--	--	--
1.159	0.0131904	1.159	0.0197857	1.159	0.0824402	1.159	0.102226	--	--	--	--	--	--	--	--	--
1.16	0.0131904	1.16	0.0197857	1.16	0.082028	1.16	0.102638	--	--	--	--	--	--	--	--	--
1.161	0.0131904	1.161	0.0197857	1.161	0.0816158	1.161	0.10305	--	--	--	--	--	--	--	--	--
1.162	0.0131904	1.162	0.0197857	1.162	0.0816158	1.162	0.102226	--	--	--	--	--	--	--	--	--
1.163	0.0131904	1.163	0.0197857	1.163	0.082028	1.163	0.100989	--	--	--	--	--	--	--	--	--
1.164	0.0127782	1.164	0.0197857	1.164	0.082028	1.164	0.100989	--	--	--	--	--	--	--	--	--
1.165	0.0127782	1.165	0.0197857	1.165	0.082028	1.165	0.100989	--	--	--	--	--	--	--	--	--
1.166	0.0127782	1.166	0.0197857	1.166	0.0816158	1.166	0.100989	--	--	--	--	--	--	--	--	--
1.167	0.0127782	1.167	0.0197857	1.167	0.0807914	1.167	0.100165	--	--	--	--	--	--	--	--	--
1.168	0.012366	1.168	0.0197857	1.168	0.0807914	1.168	0.100165	--	--	--	--	--	--	--	--	--
1.169	0.012366	1.169	0.0197857	1.169	0.0807914	1.169	0.0993405	--	--	--	--	--	--	--	--	--
1.17	0.012366	1.17	0.0197857	1.17	0.079967	1.17	0.100165	--	--	--	--	--	--	--	--	--
1.171	0.012366	1.171	0.0197857	1.171	0.0795548	1.171	0.100165	--	--	--	--	--	--	--	--	--
1.172	0.0119538	1.172	0.0197857	1.172	0.0795548	1.172	0.100165	--	--	--	--	--	--	--	--	--
1.173	0.012366	1.173	0.0197857	1.173	0.0795548	1.173	0.100165	--	--	--	--	--	--	--	--	--
1.174	0.012366	1.174	0.0197857	1.174	0.0795548	1.174	0.100165	--	--	--	--	--	--	--	--	--
1.175	0.012366	1.175	0.0201979	1.175	0.0795548	1.175	0.0997527	--	--	--	--	--	--	--	--	--
1.176	0.012366	1.176	0.0201979	1.176	0.0795548	1.176	0.100165	--	--	--	--	--	--	--	--	--
1.177	0.012366	1.177	0.0201979	1.177	0.0791426	1.177	0.100165	--	--	--	--	--	--	--	--	--
1.178	0.012366	1.178	0.0197857	1.178	0.0791426	1.178	0.0993405	--	--	--	--	--	--	--	--	--
1.179	0.012366	1.179	0.0197857	1.179	0.0791426	1.179	0.0993405	--	--	--	--	--	--	--	--	--
1.18	0.012366	1.18	0.0197857	1.18	0.0791426	1.18	0.0997527	--	--	--	--	--	--	--	--	--
1.181	0.012366	1.181	0.0197857	1.181	0.0795548	1.181	0.0997527	--	--	--	--	--	--	--	--	--
1.182	0.012366	1.182	0.0197857	1.182	0.0791426	1.182	0.0993405	--	--	--	--	--	--	--	--	--
1.183	0.012366	1.183	0.0197857	1.183	0.0791426	1.183	0.0993405	--	--	--	--	--	--	--	--	--
1.184	0.012366	1.184	0.0197857	1.184	0.0791426	1.184	0.0993405	--	--	--	--	--	--	--	--	--
1.185	0.012366	1.185	0.0197857	1.185	0.0791426	1.185	0.0993405	--	--	--	--	--	--	--	--	--
1.186	0.012366	1.186	0.0193735	1.186	0.0791426	1.186	0.0989283	--	--	--	--	--	--	--	--	--
1.187	0.012366	1.187	0.0193735	1.187	0.0791426	1.187	0.0985161	--	--	--	--	--	--	--	--	--
1.188	0.012366	1.188	0.0193735	1.188	0.0795548	1.188	0.0993405	--	--	--	--	--	--	--	--	--
1.189	0.012366	1.189	0.0193735	1.189	0.0795548	1.189	0.0989283	--	--	--	--	--	--	--	--	--
1.19	0.012366	1.19	0.0193735	1.19	0.0795548	1.19	0.0985161	--	--	--	--	--	--	--	--	--
1.191	0.012366	1.191	0.0193735	1.191	0.0795548	1.191	0.0985161	--	--	--	--	--	--	--	--	--
1.192	0.012366	1.192	0.0193735	1.192	0.0795548	1.192	0.0989283	--	--	--	--	--	--	--	--	--
1.193	0.012366	1.193	0.0193735	1.193	0.0795548	1.193	0.0989283	--	--	--	--	--	--	--	--	--
1.194	0.012366	1.194	0.0193735	1.194	0.0795548	1.194	0.0989283	--	--	--	--	--	--	--	--	--
1.195	0.012366	1.195	0.0193735	1.195	0.0795548	1.195	0.0989283	--	--	--	--	--	--	--	--	--
1.196	0.012366	1.196	0.0189613	1.196	0.0791426	1.196	0.0989283	--	--	--	--	--	--	--	--	--
1.197	0.012366	1.197	0.0193735	1.197	0.0791426	1.197	0.0989283	--	--	--	--	--	--	--	--	--
1.198	0.012366	1.198	0.0193735	1.198	0.0791426	1.198	0.0989283	--	--	--	--	--	--	--	--	--
1.199	0.012366	1.199	0.0193735	1.199	0.0791426	1.199	0.0993405	--	--	--	--	--	--	--	--	--
1.2	0.012366	1.2	0.0193735	1.2	0.0791426	1.2	0.0993405	--	--	--	--	--	--	--	--	--
1.201	0.012366	1.201	0.0193735	1.201	0.0791426	1.201	0.0993405	--	--	--	--	--	--	--	--	--
1.202	0.012366	1.202	0.0193735	1.202	0.0791426	1.202	0.0985161	--	--	--	--	--	--	--	--	--
1.203	0.012366	1.203	0.0193735	1.203	0.0791426	1.203	0.0989283	--	--	--	--	--	--	--	--	--
1.204	0.012366	1.204	0.0193735	1.204	0.0791426	1.204	0.0985161	--	--	--	--	--	--	--	--	--
1.205	0.012366	1.205	0.0193735	1.205	0.0787304	1.205	0.0985161	--	--	--	--	--	--	--	--	--
1.206	0.012366	1.206	0.0189613	1.206	0.0787304	1.206	0.0985161	--	--	--	--	--	--	--	--	--
1.207	0.012366	1.207	0.0189613	1.207	0.0783182	1.207	0.0976917	--	--	--	--	--	--	--	--	--
1.208	0.012366	1.208	0.0189613	1.208	0.0783182	1.208	0.0985161	--	--	--	--	--	--	--	--	--
1.209	0.012366	1.209	0.0189613	1.209	0.0783182	1.209	0.0989283	--	--	--	--	--	--	--	--	--
1.21	0.012366	1.21	0.0189613	1.21	0.0783182	1.21	0.0989283	--	--	--	--	--	--	--	--	--
1.211	0.012366	1.211	0.0189613	1.211	0.0783182	1.211	0.0993405	--	--	--	--	--	--	--	--	--
1.212	0.012366	1.212	0.0189613	1.212	0.0783182	1.212	0.0993405	--	--	--	--	--	--	--	--	--
1.213	0.012366	1.213	0.0189613	1.213	0.0783182	1.213	0.0993405	--	--	--	--	--	--	--	--	--
1.214	0.012366	1.214	0.0189613	1.214	0.0787304	1.214	0.0997527	--	--	--	--	--	--	--	--	--
1.215	0.012366	1.215	0.0189613	1.215	0.0787304	1.215	0.0997527	--	--	--	--	--	--	--	--	--
1.216	0.012366	1.216	0.0185491	1.216	0.0787304	1.216	0.0989283	--	--	--	--	--	--	--	--	--
1.217	0.012366	1.217	0.0185491	1.217	0.0787304	1.217	0.0989283	--	--	--	--	--	--	--	--	--
1.218	0.012366	1.218	0.0181369	1.218	0.0787304	1.218	0.0985161	--	--	--	--	--	--	--	--	--
1.219	0.012366	1.219	0.0181369	1.219	0.0783182	1.219	0.0981039	--	--	--	--	--	--	--	--	--
1.22	0.012366	1.22	0.0181369	1.22	0.077906	1.22	0.0985161	--	--	--	--	--	--	--	--	--
1.221	0.012366	1.221	0.0181369	1.221	0.0774938	1.221	0.0989283	--	--	--	--	--	--	--	--	--
1.222	0.012366	1.222	0.0181369	1.222	0.0774938	1.222	0.0985161	--	--	--	--	--	--	--	--	--
1.223	0.012366	1.223	0.0181369	1.223	0.077906	1.223	0.0985161	--	--	--	--	--	--	--	--	--
1.224	0.012366	1.224	0.0185491	1.224	0.0774938	1.224	0.0976917	--	--	--	--	--	--	--	--	--
1.225	0.012366	1.225	0.0189613	1.225	0.0774938	1.225	0.0976917	--	--	--	--	--	--	--	--	--
1.226	0.012366	1.226	0.0189613	1.226	0.0774938	1.226	0.0968673	--	--	--	--	--	--	--	--	--
1.227	0.012366	1.227	0.0189613	1.227	0.0774938	1.227	0.0964551	--	--	--	--	--	--	--	--	--
1.228	0.012366	1.228	0.0189613	1.228	0.0770816	1.228	0.0964551	--	--	--	--	--	--	--	--	--
1.229	0.012366	1.229	0.0193735	1.229	0.0770816	1.229	0.0968673	--	--	--	--	--	--	--	--	--
1.23	0.0119538	1.23	0.0193735	1.23	0.0770816	1.23	0.0968673	--	--	--	--	--	--	--	--	--
1.231	0.0119538	1.231	0.0193735	1.231	0.0770816	1.231	0.0968673	--	--	--	--	--	--	--	--	--
1.232	0.0115416	1.232	0.0189613	1.232	0.0770816	1.232	0.0968673	--	--	--	--	--	--	--	--	--
1.233	0.0115416	1.233	0.0185491	1.233	0.0766694	1.233	0.0968673	--	--	--	--	--	--	--	--	--
1.234	0.0115416	1.234	0.0185491	1.234	0.0766694	1.234	0.0964551	--	--	--	--	--	--	--	--	--
1.235	0.0119538	1.235	0.0185491	1.235	0.0762572	1.235	0.0964551	--	--	--	--	--	--	--	--	--
1.236	0.0119538	1.236	0.0185491	1.236	0.0762572	1.236	0.0956307	--	--	--	--	--	--	--	--	--
1.237	0.0119538	1.237	0.0185491	1.237	0.0762572	1.237	0.0956307	--	--	--	--	--	--	--	--	--
1.238	0.0115416	1.238	0.0185491	1.238	0.075845	1.238	0.0956307	--	--	--	--	--	--	--	--	--
1.239	0.0115416	1.239	0.0185491	1.239	0.0750206	1.239	0.0948063	--	--	--	--	--	--	--	--	--
1.24	0.0115416	1.24	0.0185491	1.24	0.0746084	1.24	0.0948063	--	--	--	--	--	--	--	--	--
1.241	0.0111294	1.241	0.0185491	1.241	0.073784	1.241	0.0948063	--	--	--	--	--	--	--	--	--
1.242	0.0111294	1.242	0.0185491	1.242	0.073784	1.242	0.0943941	--	--	--	--	--	--	--	--	--
1.243	0.0111294	1.243	0.0185491	1.243	0.073784	1.243	0.0943941	--	--	--	--	--	--	--	--	--
1.244	0.0111294	1.244	0.0185491	1.244	0.073784	1.244	0.0943941	--	--	--	--	--	--	--	--	--
1.245	0.0111294	1.245	0.0189613	1.245	0.073784	1.245	0.0939819	--	--	--	--	--	--	--	--	--
1.246	0.0111294	1.246	0.0193735	1.246	0.0741962	1.246	0.0931575	--	--	--	--	--	--	--	--	--
1.247	0.0107172	1.247	0.0193735	1.247	0.0741962	1.247	0.0931575	--	--	--	--	--	--	--	--	--
1.248	0.0107172	1.248	0.0189613	1.248	0.0733718	1.248	0.0927453	--	--	--	--	--	--	--	--	--
1.249	0.0107172	1.249	0.0189613	1.249	0.0733718	1.249	0.0927453	--	--	--	--	--	--	--	--	--
1.25	0.0107172	1.25	0.0193735	1.25	0.0733718	1.25	0.0923331	--	--	--	--	--	--	--	--	--
1.251	0.0107172	1.251	0.0189613	1.251	0.0729596	1.251	0.0919209	--	--	--	--	--	--	--	--	--
1.252	0.0107172	1.252	0.0189613	1.252	0.0729596	1.252	0.0919209	--	--	--	--	--	--	--	--	--
1.253	0.0107172	1.253	0.0185491	1.253	0.0729596	1.253	0.0919209	--	--	--	--	--	--	--	--	--
1.254	0.0107172	1.254	0.0185491	1.254	0.0729596	1.254	0.0915087	--	--	--	--	--	--	--	--	--
1.255	0.0107172	1.255	0.0185491	1.255	0.0729596	1.255	0.0915087	--	--	--	--	--	--	--	--	--
1.256	0.0107172	1.256	0.0181369	1.256	0.0729596	1.256	0.0915087	--	--	--	--	--	--	--	--	--
1.257	0.0107172	1.257	0.0177246	1.257	0.0729596	1.257	0.0915087	--	--	--	--	--	--	--	--	--
1.258	0.0107172	1.258	0.0177246	1.258	0.0729596	1.258	0.0919209	--	--	--	--	--	--	--	--	--
1.259	0.0107172	1.259	0.0177246	1.259	0.0729596	1.259	0.0919209	--	--	--	--	--	--	--	--	--
1.26	0.0107172	1.26	0.0177246	1.26	0.0729596	1.26	0.0910965	--	--	--	--	--	--	--	--	--
1.261	0.0107172	1.261	0.0177246	1.261	0.0729596	1.261	0.0910965	--	--	--	--	--	--	--	--	--
1.262	0.0107172	1.262	0.0177246	1.262	0.0729596	1.262	0.0915087	--	--	--	--	--	--	--	--	--
1.263	0.0107172	1.263	0.0177246	1.263	0.0733718	1.263	0.0910965	--	--	--	--	--	--	--	--	--
1.264	0.0107172	1.264	0.0177246	1.264	0.0729596	1.264	0.0910965	--	--	--	--	--	--	--	--	--
1.265	0.0107172	1.265	0.0177246	1.265	0.0733718	1.265	0.0910965	--	--	--	--	--	--	--	--	--
1.266	0.0107172	1.266	0.0173124	1.266	0.0733718	1.266	0.0910965	--	--	--	--	--	--	--	--	--
1.267	0.0107172	1.267	0.0173124	1.267	0.0729596	1.267	0.0915087	--	--	--	--	--	--	--	--	--
1.268	0.0107172	1.268	0.0173124	1.268	0.0729596	1.268	0.0919209	--	--	--	--	--	--	--	--	--
1.269	0.0107172	1.269	0.0173124	1.269	0.0729596	1.269	0.0919209	--	--	--	--	--	--	--	--	--
1.27	0.0107172	1.27	0.0173124	1.27	0.0729596	1.27	0.0919209	--	--	--	--	--	--	--	--	--
1.271	0.0107172	1.271	0.0173124	1.271	0.0729596	1.271	0.0919209	--	--	--	--	--	--	--	--	--
1.272	0.0107172	1.272	0.0169002	1.272	0.0729596	1.272	0.0919209	--	--	--	--	--	--	--	--	--
1.273	0.0107172	1.273	0.0169002	1.273	0.0729596	1.273	0.0919209	--	--	--	--	--	--	--	--	--
1.274	0.0107172	1.274	0.0169002	1.274	0.0725474	1.274	0.0915087	--	--	--	--	--	--	--	--	--
1.275	0.0107172	1.275	0.0169002	1.275	0.0725474	1.275	0.0915087	--	--	--	--	--	--	--	--	--
1.276	0.0107172	1.276	0.016488	1.276	0.0721352	1.276	0.0915087	--	--	--	--	--	--	--	--	--
1.277	0.0115416	1.277	0.016488	1.277	0.0721352	1.277	0.0910965	--	--	--	--	--	--	--	--	--
1.278	0.0119538	1.278	0.016488	1.278	0.071723	1.278	0.0915087	--	--	--	--	--	--	--	--	--
1.279	0.0115416	1.279	0.0160758	1.279	0.0708986	1.279	0.0915087	--	--	--	--	--	--	--	--	--
1.28	0.0115416	1.28	0.0160758	1.28	0.0708986	1.28	0.0923331	--	--	--	--	--	--	--	--	--
1.281	0.0115416	1.281	0.0160758	1.281	0.0708986	1.281	0.0923331	--	--	--	--	--	--	--	--	--
1.282	0.0115416	1.282	0.0160758	1.282	0.0708986	1.282	0.0919209	--	--	--	--	--	--	--	--	--
1.283	0.0115416	1.283	0.0160758	1.283	0.0713108	1.283	0.0923331	--	--	--	--	--	--	--	--	--
1.284	0.0115416	1.284	0.0160758	1.284	0.071723	1.284	0.0915087	--	--	--	--	--	--	--	--	--
1.285	0.0115416	1.285	0.0156636	1.285	0.0713108	1.285	0.0915087	--	--	--	--	--	--	--	--	--
1.286	0.0115416	1.286	0.0156636	1.286	0.0713108	1.286	0.0915087	--	--	--	--	--	--	--	--	--
1.287	0.0115416	1.287	0.0156636	1.287	0.0713108	1.287	0.0919209	--	--	--	--	--	--	--	--	--
1.288	0.0115416	1.288	0.0156636	1.288	0.0708986	1.288	0.0915087	--	--	--	--	--	--	--	--	--
1.289	0.0115416	1.289	0.0156636	1.289	0.0704864	1.289	0.0915087	--	--	--	--	--	--	--	--	--
1.29	0.0111294	1.29	0.0156636	1.29	0.0704864	1.29	0.0919209	--	--	--	--	--	--	--	--	--
1.291	0.0111294	1.291	0.0156636	1.291	0.0704864	1.291	0.0919209	--	--	--	--	--	--	--	--	--
1.292	0.0111294	1.292	0.0156636	1.292	0.0704864	1.292	0.0919209	--	--	--	--	--	--	--	--	--
1.293	0.0111294	1.293	0.0156636	1.293	0.0704864	1.293	0.0906843	--	--	--	--	--	--	--	--	--
1.294	0.0111294	1.294	0.0156636	1.294	0.0700742	1.294	0.0906843	--	--	--	--	--	--	--	--	--
1.295	0.0111294	1.295	0.0156636	1.295	0.069662	1.295	0.0898599	--	--	--	--	--	--	--	--	--
1.296	0.0111294	1.296	0.0156636	1.296	0.069662	1.296	0.0894477	--	--	--	--	--	--	--	--	--
1.297	0.0111294	1.297	0.0156636	1.297	0.069662	1.297	0.0894477	--	--	--	--	--	--	--	--	--
1.298	0.0107172	1.298	0.0156636	1.298	0.069662	1.298	0.0894477	--	--	--	--	--	--	--	--	--
1.299	0.0107172	1.299	0.0156636	1.299	0.0692498	1.299	0.0886232	--	--	--	--	--	--	--	--	--
1.3	0.0107172	1.3	0.0156636	1.3	0.0692498	1.3	0.0894477	--	--	--	--	--	--	--	--	--
1.301	0.0107172	1.301	0.0156636	1.301	0.0684254	1.301	0.0890354	--	--	--	--	--	--	--	--	--
1.302	0.0107172	1.302	0.0152514	1.302	0.0688376	1.302	0.0890354	--	--	--	--	--	--	--	--	--
1.303	0.0107172	1.303	0.0152514	1.303	0.0688376	1.303	0.0886232	--	--	--	--	--	--	--	--	--
1.304	0.0107172	1.304	0.0152514	1.304	0.0688376	1.304	0.0886232	--	--	--	--	--	--	--	--	--
1.305	0.0107172	1.305	0.0152514	1.305	0.0684254	1.305	0.0886232	--	--	--	--	--	--	--	--	--
1.306	0.0107172	1.306	0.0148392	1.306	0.0684254	1.306	0.0886232	--	--	--	--	--	--	--	--	--
1.307	0.0111294	1.307	0.0148392	1.307	0.0680132	1.307	0.0886232	--	--	--	--	--	--	--	--	--
1.308	0.0111294	1.308	0.014427	1.308	0.0680132	1.308	0.0886232	--	--	--	--	--	--	--	--	--
1.309	0.0111294	1.309	0.014427	1.309	0.0680132	1.309	0.0886232	--	--	--	--	--	--	--	--	--
1.31	0.0111294	1.31	0.0140148	1.31	0.0680132	1.31	0.0886232	--	--	--	--	--	--	--	--	--
1.311	0.0115416	1.311	0.0140148	1.311	0.0680132	1.311	0.0886232	--	--	--	--	--	--	--	--	--
1.312	0.0115416	1.312	0.0140148	1.312	0.0680132	1.312	0.0886232	--	--	--	--	--	--	--	--	--
1.313	0.0115416	1.313	0.0140148	1.313	0.0684254	1.313	0.0886232	--	--	--	--	--	--	--	--	--
1.314	0.0115416	1.314	0.0140148	1.314	0.0684254	1.314	0.088211	--	--	--	--	--	--	--	--	--
1.315	0.0115416	1.315	0.0140148	1.315	0.0684254	1.315	0.088211	--	--	--	--	--	--	--	--	--
1.316	0.0115416	1.316	0.0140148	1.316	0.0684254	1.316	0.0877988	--	--	--	--	--	--	--	--	--
1.317	0.0115416	1.317	0.0140148	1.317	0.0688376	1.317	0.0873866	--	--	--	--	--	--	--	--	--
1.318	0.0115416	1.318	0.0140148	1.318	0.0688376	1.318	0.0873866	--	--	--	--	--	--	--	--	--
1.319	0.0115416	1.319	0.0140148	1.319	0.0688376	1.319	0.0873866	--	--	--	--	--	--	--	--	--
1.32	0.0115416	1.32	0.0140148	1.32	0.0684254	1.32	0.0869744	--	--	--	--	--	--	--	--	--
1.321	0.0115416	1.321	0.0140148	1.321	0.0684254	1.321	0.0869744	--	--	--	--	--	--	--	--	--
1.322	0.0115416	1.322	0.0140148	1.322	0.0688376	1.322	0.0869744	--	--	--	--	--	--	--	--	--
1.323	0.0115416	1.323	0.0140148	1.323	0.0688376	1.323	0.0869744	--	--	--	--	--	--	--	--	--
1.324	0.0115416	1.324	0.0136026	1.324	0.0688376	1.324	0.0869744	--	--	--	--	--	--	--	--	--
1.325	0.0115416	1.325	0.0136026	1.325	0.0688376	1.325	0.0865622	--	--	--	--	--	--	--	--	--
1.326	0.0115416	1.326	0.0136026	1.326	0.0688376	1.326	0.0865622	--	--	--	--	--	--	--	--	--
1.327	0.0115416	1.327	0.0131904	1.327	0.0688376	1.327	0.0865622	--	--	--	--	--	--	--	--	--
1.328	0.0115416	1.328	0.0131904	1.328	0.0688376	1.328	0.08615	--	--	--	--	--	--	--	--	--
1.329	0.0115416	1.329	0.0131904	1.329	0.0688376	1.329	0.08615	--	--	--	--	--	--	--	--	--
1.33	0.0115416	1.33	0.0131904	1.33	0.069662	1.33	0.0853256	--	--	--	--	--	--	--	--	--
1.331	0.0115416	1.331	0.0127782	1.331	0.069662	1.331	0.0853256	--	--	--	--	--	--	--	--	--
1.332	0.0115416	1.332	0.0131904	1.332	0.069662	1.332	0.0853256	--	--	--	--	--	--	--	--	--
1.333	0.0119538	1.333	0.0131904	1.333	0.069662	1.333	0.0853256	--	--	--	--	--	--	--	--	--
1.334	0.0119538	1.334	0.0131904	1.334	0.069662	1.334	0.0845012	--	--	--	--	--	--	--	--	--
1.335	0.0119538	1.335	0.0131904	1.335	0.069662	1.335	0.0845012	--	--	--	--	--	--	--	--	--
1.336	0.0119538	1.336	0.0131904	1.336	0.0700742	1.336	0.0845012	--	--	--	--	--	--	--	--	--
1.337	0.0119538	1.337	0.0131904	1.337	0.0700742	1.337	0.0849134	--	--	--	--	--	--	--	--	--
1.338	0.0119538	1.338	0.0131904	1.338	0.0700742	1.338	0.0853256	--	--	--	--	--	--	--	--	--
1.339	0.0119538	1.339	0.0131904	1.339	0.0700742	1.339	0.0849134	--	--	--	--	--	--	--	--	--
1.34	0.0119538	1.34	0.0131904	1.34	0.069662	1.34	0.0845012	--	--	--	--	--	--	--	--	--
1.341	0.0119538	1.341	0.0131904	1.341	0.069662	1.341	0.0845012	--	--	--	--	--	--	--	--	--
1.342	0.0119538	1.342	0.0131904	1.342	0.069662	1.342	0.084089	--	--	--	--	--	--	--	--	--
1.343	0.012366	1.343	0.0131904	1.343	0.0692498	1.343	0.0832646	--	--	--	--	--	--	--	--	--
1.344	0.012366	1.344	0.0131904	1.344	0.0688376	1.344	0.0828524	--	--	--	--	--	--	--	--	--
1.345	0.0119538	1.345	0.0131904	1.345	0.069662	1.345	0.0824402	--	--	--	--	--	--	--	--	--
1.346	0.0119538	1.346	0.0136026	1.346	0.0688376	1.346	0.0828524	--	--	--	--	--	--	--	--	--
1.347	0.0119538	1.347	0.0136026	1.347	0.0688376	1.347	0.0824402	--	--	--	--	--	--	--	--	--
1.348	0.0119538	1.348	0.0136026	1.348	0.0684254	1.348	0.082028	--	--	--	--	--	--	--	--	--
1.349	0.0119538	1.349	0.0136026	1.349	0.0684254	1.349	0.082028	--	--	--	--	--	--	--	--	--
1.35	0.0119538	1.35	0.0136026	1.35	0.0684254	1.35	0.082028	--	--	--	--	--	--	--	--	--
1.351	0.0119538	1.351	0.0136026	1.351	0.0680132	1.351	0.0824402	--	--	--	--	--	--	--	--	--
1.352	0.0119538	1.352	0.0136026	1.352	0.0680132	1.352	0.082028	--	--	--	--	--	--	--	--	--
1.353	0.0119538	1.353	0.0136026	1.353	0.0680132	1.353	0.082028	--	--	--	--	--	--	--	--	--
1.354	0.0119538	1.354	0.0136026	1.354	0.0680132	1.354	0.0816158	--	--	--	--	--	--	--	--	--
1.355	0.0119538	1.355	0.0136026	1.355	0.0684254	1.355	0.0816158	--	--	--	--	--	--	--	--	--
1.356	0.0119538	1.356	0.0140148	1.356	0.0684254	1.356	0.0812036	--	--	--	--	--	--	--	--	--
1.357	0.012366	1.357	0.0140148	1.357	0.0680132	1.357	0.0807914	--	--	--	--	--	--	--	--	--
1.358	0.012366	1.358	0.0140148	1.358	0.0680132	1.358	0.0803792	--	--	--	--	--	--	--	--	--
1.359	0.012366	1.359	0.0140148	1.359	0.0680132	1.359	0.0807914	--	--	--	--	--	--	--	--	--
1.36	0.012366	1.36	0.0140148	1.36	0.0671888	1.36	0.0803792	--	--	--	--	--	--	--	--	--
1.361	0.0127782	1.361	0.0140148	1.361	0.0671888	1.361	0.0803792	--	--	--	--	--	--	--	--	--
1.362	0.0127782	1.362	0.0140148	1.362	0.0671888	1.362	0.0807914	--	--	--	--	--	--	--	--	--
1.363	0.0127782	1.363	0.0140148	1.363	0.0667766	1.363	0.0803792	--	--	--	--	--	--	--	--	--
1.364	0.0127782	1.364	0.0140148	1.364	0.0671888	1.364	0.0803792	--	--	--	--	--	--	--	--	--
1.365	0.0131904	1.365	0.0140148	1.365	0.0671888	1.365	0.0803792	--	--	--	--	--	--	--	--	--
1.366	0.0131904	1.366	0.0140148	1.366	0.0671888	1.366	0.079967	--	--	--	--	--	--	--	--	--
1.367	0.0131904	1.367	0.0140148	1.367	0.0671888	1.367	0.079967	--	--	--	--	--	--	--	--	--
1.368	0.0131904	1.368	0.0140148	1.368	0.0671888	1.368	0.0795548	--	--	--	--	--	--	--	--	--
1.369	0.0131904	1.369	0.0140148	1.369	0.0667766	1.369	0.0791426	--	--	--	--	--	--	--	--	--
1.37	0.0131904	1.37	0.0140148	1.37	0.0667766	1.37	0.0791426	--	--	--	--	--	--	--	--	--
1.371	0.0131904	1.371	0.0140148	1.371	0.0663644	1.371	0.0791426	--	--	--	--	--	--	--	--	--
1.372	0.0131904	1.372	0.0140148	1.372	0.0663644	1.372	0.0791426	--	--	--	--	--	--	--	--	--
1.373	0.0127782	1.373	0.0140148	1.373	0.0663644	1.373	0.0795548	--	--	--	--	--	--	--	--	--
1.374	0.012366	1.374	0.0140148	1.374	0.0663644	1.374	0.079967	--	--	--	--	--	--	--	--	--
1.375	0.012366	1.375	0.0140148	1.375	0.0663644	1.375	0.0791426	--	--	--	--	--	--	--	--	--
1.376	0.012366	1.376	0.0140148	1.376	0.0659522	1.376	0.0791426	--	--	--	--	--	--	--	--	--
1.377	0.012366	1.377	0.0140148	1.377	0.0663644	1.377	0.0791426	--	--	--	--	--	--	--	--	--
1.378	0.012366	1.378	0.0140148	1.378	0.0663644	1.378	0.0791426	--	--	--	--	--	--	--	--	--
1.379	0.012366	1.379	0.014427	1.379	0.0663644	1.379	0.0791426	--	--	--	--	--	--	--	--	--
1.38	0.012366	1.38	0.014427	1.38	0.0663644	1.38	0.0795548	--	--	--	--	--	--	--	--	--
1.381	0.012366	1.381	0.014427	1.381	0.0663644	1.381	0.0795548	--	--	--	--	--	--	--	--	--
1.382	0.012366	1.382	0.014427	1.382	0.0663644	1.382	0.0795548	--	--	--	--	--	--	--	--	--
1.383	0.012366	1.383	0.014427	1.383	0.0663644	1.383	0.0795548	--	--	--	--	--	--	--	--	--
1.384	0.012366	1.384	0.014427	1.384	0.0667766	1.384	0.0795548	--	--	--	--	--	--	--	--	--
1.385	0.012366	1.385	0.014427	1.385	0.0663644	1.385	0.0795548	--	--	--	--	--	--	--	--	--
1.386	0.012366	1.386	0.014427	1.386	0.0663644	1.386	0.0795548	--	--	--	--	--	--	--	--	--
1.387	0.0119538	1.387	0.014427	1.387	0.0663644	1.387	0.0787304	--	--	--	--	--	--	--	--	--
1.388	0.0119538	1.388	0.014427	1.388	0.0663644	1.388	0.0791426	--	--	--	--	--	--	--	--	--
1.389	0.0119538	1.389	0.014427	1.389	0.0659522	1.389	0.0791426	--	--	--	--	--	--	--	--	--
1.39	0.0115416	1.39	0.014427	1.39	0.0659522	1.39	0.0791426	--	--	--	--	--	--	--	--	--
1.391	0.0115416	1.391	0.014427	1.391	0.0659522	1.391	0.0791426	--	--	--	--	--	--	--	--	--
1.392	0.0115416	1.392	0.014427	1.392	0.0663644	1.392	0.079967	--	--	--	--	--	--	--	--	--
1.393	0.0115416	1.393	0.014427	1.393	0.0663644	1.393	0.079967	--	--	--	--	--	--	--	--	--
1.394	0.0115416	1.394	0.014427	1.394	0.0663644	1.394	0.0795548	--	--	--	--	--	--	--	--	--
1.395	0.0115416	1.395	0.014427	1.395	0.0659522	1.395	0.0795548	--	--	--	--	--	--	--	--	--
1.396	0.0115416	1.396	0.0148392	1.396	0.0659522	1.396	0.0795548	--	--	--	--	--	--	--	--	--
1.397	0.0111294	1.397	0.0152514	1.397	0.0659522	1.397	0.0791426	--	--	--	--	--	--	--	--	--
1.398	0.0107172	1.398	0.0148392	1.398	0.0659522	1.398	0.0795548	--	--	--	--	--	--	--	--	--
1.399	0.0107172	1.399	0.0148392	1.399	0.0663644	1.399	0.0795548	--	--	--	--	--	--	--	--	--
1.4	0.0107172	1.4	0.0148392	1.4	0.0667766	1.4	0.0795548	--	--	--	--	--	--	--	--	--
1.401	0.0107172	1.401	0.0148392	1.401	0.0663644	1.401	0.079967	--	--	--	--	--	--	--	--	--
1.402	0.0107172	1.402	0.0148392	1.402	0.0667766	1.402	0.079967	--	--	--	--	--	--	--	--	--
1.403	0.0107172	1.403	0.0148392	1.403	0.0663644	1.403	0.0791426	--	--	--	--	--	--	--	--	--
1.404	0.0107172	1.404	0.0148392	1.404	0.0663644	1.404	0.0795548	--	--	--	--	--	--	--	--	--
1.405	0.0107172	1.405	0.0148392	1.405	0.0663644	1.405	0.0795548	--	--	--	--	--	--	--	--	--
1.406	0.0107172	1.406	0.0148392	1.406	0.0659522	1.406	0.0795548	--	--	--	--	--	--	--	--	--
1.407	0.0107172	1.407	0.0152514	1.407	0.06554	1.407	0.0795548	--	--	--	--	--	--	--	--	--
1.408	0.0111294	1.408	0.0152514	1.408	0.06554	1.408	0.0787304	--	--	--	--	--	--	--	--	--
1.409	0.0111294	1.409	0.0152514	1.409	0.06554	1.409	0.0787304	--	--	--	--	--	--	--	--	--
1.41	0.0111294	1.41	0.0152514	1.41	0.06554	1.41	0.0787304	--	--	--	--	--	--	--	--	--
1.411	0.0111294	1.411	0.0152514	1.411	0.06554	1.411	0.0787304	--	--	--	--	--	--	--	--	--
1.412	0.0111294	1.412	0.0156636	1.412	0.06554	1.412	0.0783182	--	--	--	--	--	--	--	--	--
1.413	0.0111294	1.413	0.0156636	1.413	0.06554	1.413	0.0783182	--	--	--	--	--	--	--	--	--
1.414	0.0111294	1.414	0.0156636	1.414	0.06554	1.414	0.0787304	--	--	--	--	--	--	--	--	--
1.415	0.0111294	1.415	0.0156636	1.415	0.06554	1.415	0.0787304	--	--	--	--	--	--	--	--	--
1.416	0.0111294	1.416	0.0156636	1.416	0.06554	1.416	0.0787304	--	--	--	--	--	--	--	--	--
1.417	0.0111294	1.417	0.0156636	1.417	0.06554	1.417	0.0787304	--	--	--	--	--	--	--	--	--
1.418	0.0111294	1.418	0.0156636	1.418	0.0651278	1.418	0.0783182	--	--	--	--	--	--	--	--	--
1.419	0.0111294	1.419	0.0156636	1.419	0.0651278	1.419	0.077906	--	--	--	--	--	--	--	--	--
1.42	0.0111294	1.42	0.0156636	1.42	0.0651278	1.42	0.077906	--	--	--	--	--	--	--	--	--
1.421	0.0111294	1.421	0.0156636	1.421	0.0651278	1.421	0.077906	--	--	--	--	--	--	--	--	--
1.422	0.0107172	1.422	0.0156636	1.422	0.0651278	1.422	0.077906	--	--	--	--	--	--	--	--	--
1.423	0.0107172	1.423	0.0156636	1.423	0.0651278	1.423	0.077906	--	--	--	--	--	--	--	--	--
1.424	0.0111294	1.424	0.0156636	1.424	0.0647156	1.424	0.0774938	--	--	--	--	--	--	--	--	--
1.425	0.0111294	1.425	0.0156636	1.425	0.0647156	1.425	0.0774938	--	--	--	--	--	--	--	--	--
1.426	0.0111294	1.426	0.0156636	1.426	0.0647156	1.426	0.0774938	--	--	--	--	--	--	--	--	--
1.427	0.0111294	1.427	0.0156636	1.427	0.0647156	1.427	0.0774938	--	--	--	--	--	--	--	--	--
1.428	0.0111294	1.428	0.0156636	1.428	0.0651278	1.428	0.077906	--	--	--	--	--	--	--	--	--
1.429	0.0111294	1.429	0.0156636	1.429	0.0651278	1.429	0.077906	--	--	--	--	--	--	--	--	--
1.43	0.0111294	1.43	0.0156636	1.43	0.06554	1.43	0.077906	--	--	--	--	--	--	--	--	--
1.431	0.0111294	1.431	0.0156636	1.431	0.0651278	1.431	0.0774938	--	--	--	--	--	--	--	--	--
1.432	0.0111294	1.432	0.0156636	1.432	0.0647156	1.432	0.0774938	--	--	--	--	--	--	--	--	--
1.433	0.0111294	1.433	0.0156636	1.433	0.0647156	1.433	0.0774938	--	--	--	--	--	--	--	--	--
1.434	0.0111294	1.434	0.0156636	1.434	0.0647156	1.434	0.077906	--	--	--	--	--	--	--	--	--
1.435	0.0111294	1.435	0.0152514	1.435	0.0647156	1.435	0.077906	--	--	--	--	--	--	--	--	--
1.436	0.0111294	1.436	0.0152514	1.436	0.0643034	1.436	0.077906	--	--	--	--	--	--	--	--	--
1.437	0.0111294	1.437	0.0152514	1.437	0.0647156	1.437	0.077906	--	--	--	--	--	--	--	--	--
1.438	0.0111294	1.438	0.0152514	1.438	0.0647156	1.438	0.0783182	--	--	--	--	--	--	--	--	--
1.439	0.0111294	1.439	0.0152514	1.439	0.0647156	1.439	0.0783182	--	--	--	--	--	--	--	--	--
1.44	0.0111294	1.44	0.0152514	1.44	0.0647156	1.44	0.0783182	--	--	--	--	--	--	--	--	--
1.441	0.0111294	1.441	0.0152514	1.441	0.0647156	1.441	0.0783182	--	--	--	--	--	--	--	--	--
1.442	0.0107172	1.442	0.0156636	1.442	0.0647156	1.442	0.077906	--	--	--	--	--	--	--	--	--
1.443	0.0107172	1.443	0.0156636	1.443	0.0647156	1.443	0.0770816	--	--	--	--	--	--	--	--	--
1.444	0.010305	1.444	0.0156636	1.444	0.0647156	1.444	0.0766694	--	--	--	--	--	--	--	--	--
1.445	0.010305	1.445	0.0148392	1.445	0.0643034	1.445	0.0766694	--	--	--	--	--	--	--	--	--
1.446	0.010305	1.446	0.0148392	1.446	0.0647156	1.446	0.0766694	--	--	--	--	--	--	--	--	--
1.447	0.010305	1.447	0.0148392	1.447	0.0643034	1.447	0.0766694	--	--	--	--	--	--	--	--	--
1.448	0.010305	1.448	0.0148392	1.448	0.0643034	1.448	0.0766694	--	--	--	--	--	--	--	--	--
1.449	0.010305	1.449	0.0148392	1.449	0.0643034	1.449	0.0766694	--	--	--	--	--	--	--	--	--
1.45	0.010305	1.45	0.0148392	1.45	0.0643034	1.45	0.0766694	--	--	--	--	--	--	--	--	--
1.451	0.010305	1.451	0.0148392	1.451	0.0643034	1.451	0.0766694	--	--	--	--	--	--	--	--	--
1.452	0.010305	1.452	0.014427	1.452	0.0643034	1.452	0.0766694	--	--	--	--	--	--	--	--	--
1.453	0.010305	1.453	0.0140148	1.453	0.0643034	1.453	0.0766694	--	--	--	--	--	--	--	--	--
1.454	0.010305	1.454	0.0140148	1.454	0.0643034	1.454	0.0766694	--	--	--	--	--	--	--	--	--
1.455	0.010305	1.455	0.0140148	1.455	0.0638912	1.455	0.0766694	--	--	--	--	--	--	--	--	--
1.456	0.010305	1.456	0.0140148	1.456	0.0638912	1.456	0.0766694	--	--	--	--	--	--	--	--	--
1.457	0.010305	1.457	0.0140148	1.457	0.0638912	1.457	0.0766694	--	--	--	--	--	--	--	--	--
1.458	0.010305	1.458	0.0140148	1.458	0.0638912	1.458	0.0766694	--	--	--	--	--	--	--	--	--
1.459	0.010305	1.459	0.0140148	1.459	0.0638912	1.459	0.0766694	--	--	--	--	--	--	--	--	--
1.46	0.010305	1.46	0.0140148	1.46	0.0638912	1.46	0.0766694	--	--	--	--	--	--	--	--	--
1.461	0.010305	1.461	0.0140148	1.461	0.0638912	1.461	0.0762572	--	--	--	--	--	--	--	--	--
1.462	0.010305	1.462	0.0140148	1.462	0.063479	1.462	0.0762572	--	--	--	--	--	--	--	--	--
1.463	0.010305	1.463	0.0140148	1.463	0.0626546	1.463	0.0762572	--	--	--	--	--	--	--	--	--
1.464	0.00989283	1.464	0.0140148	1.464	0.0630668	1.464	0.0762572	--	--	--	--	--	--	--	--	--
1.465	0.00989283	1.465	0.0140148	1.465	0.0630668	1.465	0.0762572	--	--	--	--	--	--	--	--	--
1.466	0.00989283	1.466	0.0140148	1.466	0.0630668	1.466	0.0762572	--	--	--	--	--	--	--	--	--
1.467	0.00989283	1.467	0.0140148	1.467	0.0630668	1.467	0.0754328	--	--	--	--	--	--	--	--	--
1.468	0.00989283	1.468	0.0140148	1.468	0.0630668	1.468	0.0754328	--	--	--	--	--	--	--	--	--
1.469	0.00989283	1.469	0.0140148	1.469	0.0630668	1.469	0.0754328	--	--	--	--	--	--	--	--	--
1.47	0.00989283	1.47	0.0140148	1.47	0.0630668	1.47	0.075845	--	--	--	--	--	--	--	--	--
1.471	0.00989283	1.471	0.0140148	1.471	0.0630668	1.471	0.0746084	--	--	--	--	--	--	--	--	--
1.472	0.00989283	1.472	0.0140148	1.472	0.0626546	1.472	0.0754328	--	--	--	--	--	--	--	--	--
1.473	0.00989283	1.473	0.0140148	1.473	0.0626546	1.473	0.0754328	--	--	--	--	--	--	--	--	--
1.474	0.00989283	1.474	0.0140148	1.474	0.0622424	1.474	0.0754328	--	--	--	--	--	--	--	--	--
1.475	0.00948063	1.475	0.0140148	1.475	0.0622424	1.475	0.0754328	--	--	--	--	--	--	--	--	--
1.476	0.00906843	1.476	0.0140148	1.476	0.0622424	1.476	0.0754328	--	--	--	--	--	--	--	--	--
1.477	0.00906843	1.477	0.014427	1.477	0.0618302	1.477	0.0754328	--	--	--	--	--	--	--	--	--
1.478	0.00906843	1.478	0.014427	1.478	0.0618302	1.478	0.0750206	--	--	--	--	--	--	--	--	--
1.479	0.00906843	1.479	0.014427	1.479	0.0618302	1.479	0.0754328	--	--	--	--	--	--	--	--	--
1.48	0.00906843	1.48	0.014427	1.48	0.0622424	1.48	0.0754328	--	--	--	--	--	--	--	--	--
1.481	0.00906843	1.481	0.014427	1.481	0.0622424	1.481	0.0754328	--	--	--	--	--	--	--	--	--
1.482	0.00906843	1.482	0.014427	1.482	0.0622424	1.482	0.0754328	--	--	--	--	--	--	--	--	--
1.483	0.00906843	1.483	0.014427	1.483	0.0622424	1.483	0.0754328	--	--	--	--	--	--	--	--	--
1.484	0.00906843	1.484	0.014427	1.484	0.0622424	1.484	0.075845	--	--	--	--	--	--	--	--	--
1.485	0.00906843	1.485	0.0148392	1.485	0.0622424	1.485	0.075845	--	--	--	--	--	--	--	--	--
1.486	0.00906843	1.486	0.0148392	1.486	0.0622424	1.486	0.075845	--	--	--	--	--	--	--	--	--
1.487	0.00906843	1.487	0.0148392	1.487	0.0622424	1.487	0.0754328	--	--	--	--	--	--	--	--	--
1.488	0.00906843	1.488	0.0148392	1.488	0.0622424	1.488	0.0754328	--	--	--	--	--	--	--	--	--
1.489	0.00906843	1.489	0.0148392	1.489	0.0622424	1.489	0.0750206	--	--	--	--	--	--	--	--	--
1.49	0.00906843	1.49	0.0148392	1.49	0.0622424	1.49	0.0741962	--	--	--	--	--	--	--	--	--
1.491	0.00906843	1.491	0.0148392	1.491	0.0618302	1.491	0.0741962	--	--	--	--	--	--	--	--	--
1.492	0.00865622	1.492	0.0148392	1.492	0.0622424	1.492	0.0741962	--	--	--	--	--	--	--	--	--
1.493	0.00865622	1.493	0.0148392	1.493	0.0622424	1.493	0.0741962	--	--	--	--	--	--	--	--	--
1.494	0.00865622	1.494	0.0148392	1.494	0.0622424	1.494	0.0741962	--	--	--	--	--	--	--	--	--
1.495	0.00865622	1.495	0.0148392	1.495	0.0622424	1.495	0.0750206	--	--	--	--	--	--	--	--	--
1.496	0.00865622	1.496	0.0148392	1.496	0.0622424	1.496	0.0750206	--	--	--	--	--	--	--	--	--
1.497	0.00824402	1.497	0.0148392	1.497	0.0618302	1.497	0.0750206	--	--	--	--	--	--	--	--	--
1.498	0.00824402	1.498	0.0148392	1.498	0.0618302	1.498	0.0750206	--	--	--	--	--	--	--	--	--
1.499	0.00824402	1.499	0.0148392	1.499	0.0618302	1.499	0.075845	--	--	--	--	--	--	--	--	--
1.5	0.00824402	1.5	0.0148392	1.5	0.0618302	1.5	0.075845	--	--	--	--	--	--	--	--	--
1.501	0.00824402	1.501	0.0148392	1.501	0.0618302	1.501	0.075845	--	--	--	--	--	--	--	--	--
1.502	0.00824402	1.502	0.0148392	1.502	0.061418	1.502	0.075845	--	--	--	--	--	--	--	--	--
1.503	0.00824402	1.503	0.0148392	1.503	0.061418	1.503	0.075845	--	--	--	--	--	--	--	--	--
1.504	0.00824402	1.504	0.0148392	1.504	0.061418	1.504	0.0766694	--	--	--	--	--	--	--	--	--
1.505	0.00824402	1.505	0.0148392	1.505	0.061418	1.505	0.0766694	--	--	--	--	--	--	--	--	--
1.506	0.00824402	1.506	0.0148392	1.506	0.061418	1.506	0.0766694	--	--	--	--	--	--	--	--	--
1.507	0.00824402	1.507	0.0148392	1.507	0.061418	1.507	0.0766694	--	--	--	--	--	--	--	--	--
1.508	0.00824402	1.508	0.0148392	1.508	0.061418	1.508	0.0770816	--	--	--	--	--	--	--	--	--
1.509	0.00824402	1.509	0.0148392	1.509	0.061418	1.509	0.0766694	--	--	--	--	--	--	--	--	--
1.51	0.00824402	1.51	0.0148392	1.51	0.061418	1.51	0.0774938	--	--	--	--	--	--	--	--	--
1.511	0.00824402	1.511	0.0148392	1.511	0.061418	1.511	0.0774938	--	--	--	--	--	--	--	--	--
1.512	0.00824402	1.512	0.0148392	1.512	0.061418	1.512	0.0774938	--	--	--	--	--	--	--	--	--
1.513	0.00824402	1.513	0.0148392	1.513	0.061418	1.513	0.0774938	--	--	--	--	--	--	--	--	--
1.514	0.00824402	1.514	0.0148392	1.514	0.061418	1.514	0.0774938	--	--	--	--	--	--	--	--	--
1.515	0.00824402	1.515	0.0148392	1.515	0.061418	1.515	0.0774938	--	--	--	--	--	--	--	--	--
1.516	0.00824402	1.516	0.0148392	1.516	0.061418	1.516	0.0774938	--	--	--	--	--	--	--	--	--
1.517	0.00824402	1.517	0.0148392	1.517	0.0610058	1.517	0.0770816	--	--	--	--	--	--	--	--	--
1.518	0.00824402	1.518	0.0152514	1.518	0.061418	1.518	0.0766694	--	--	--	--	--	--	--	--	--
1.519	0.00824402	1.519	0.0152514	1.519	0.0610058	1.519	0.0770816	--	--	--	--	--	--	--	--	--
1.52	0.00783182	1.52	0.0152514	1.52	0.061418	1.52	0.0766694	--	--	--	--	--	--	--	--	--
1.521	0.00783182	1.521	0.0152514	1.521	0.0610058	1.521	0.0766694	--	--	--	--	--	--	--	--	--
1.522	0.00783182	1.522	0.0152514	1.522	0.0610058	1.522	0.0770816	--	--	--	--	--	--	--	--	--
1.523	0.00783182	1.523	0.0152514	1.523	0.0601814	1.523	0.0770816	--	--	--	--	--	--	--	--	--
1.524	0.00783182	1.524	0.0152514	1.524	0.0601814	1.524	0.0770816	--	--	--	--	--	--	--	--	--
1.525	0.00783182	1.525	0.0148392	1.525	0.0601814	1.525	0.0770816	--	--	--	--	--	--	--	--	--
1.526	0.00783182	1.526	0.0148392	1.526	0.0597692	1.526	0.0770816	--	--	--	--	--	--	--	--	--
1.527	0.00783182	1.527	0.0148392	1.527	0.0601814	1.527	0.0766694	--	--	--	--	--	--	--	--	--
1.528	0.00783182	1.528	0.0148392	1.528	0.0601814	1.528	0.0770816	--	--	--	--	--	--	--	--	--
1.529	0.00783182	1.529	0.0148392	1.529	0.0601814	1.529	0.0770816	--	--	--	--	--	--	--	--	--
1.53	0.00783182	1.53	0.0148392	1.53	0.0601814	1.53	0.0774938	--	--	--	--	--	--	--	--	--
1.531	0.00783182	1.531	0.0148392	1.531	0.0601814	1.531	0.0774938	--	--	--	--	--	--	--	--	--
1.532	0.00783182	1.532	0.0148392	1.532	0.0601814	1.532	0.0774938	--	--	--	--	--	--	--	--	--
1.533	0.00783182	1.533	0.0148392	1.533	0.059357	1.533	0.077906	--	--	--	--	--	--	--	--	--
1.534	0.00741962	1.534	0.0148392	1.534	0.059357	1.534	0.077906	--	--	--	--	--	--	--	--	--
1.535	0.00741962	1.535	0.0148392	1.535	0.0589448	1.535	0.077906	--	--	--	--	--	--	--	--	--
1.536	0.00741962	1.536	0.0152514	1.536	0.0589448	1.536	0.0787304	--	--	--	--	--	--	--	--	--
1.537	0.00741962	1.537	0.0152514	1.537	0.059357	1.537	0.0783182	--	--	--	--	--	--	--	--	--
1.538	0.00741962	1.538	0.0152514	1.538	0.0585326	1.538	0.077906	--	--	--	--	--	--	--	--	--
1.539	0.00741962	1.539	0.0152514	1.539	0.0585326	1.539	0.077906	--	--	--	--	--	--	--	--	--
1.54	0.00741962	1.54	0.0152514	1.54	0.0585326	1.54	0.0783182	--	--	--	--	--	--	--	--	--
1.541	0.00741962	1.541	0.0152514	1.541	0.0585326	1.541	0.0787304	--	--	--	--	--	--	--	--	--
1.542	0.00741962	1.542	0.0152514	1.542	0.0589448	1.542	0.0783182	--	--	--	--	--	--	--	--	--
1.543	0.00741962	1.543	0.0152514	1.543	0.0589448	1.543	0.0783182	--	--	--	--	--	--	--	--	--
1.544	0.00741962	1.544	0.0152514	1.544	0.0589448	1.544	0.0783182	--	--	--	--	--	--	--	--	--
1.545	0.00741962	1.545	0.0152514	1.545	0.0589448	1.545	0.0783182	--	--	--	--	--	--	--	--	--
1.546	0.00741962	1.546	0.0152514	1.546	0.0589448	1.546	0.077906	--	--	--	--	--	--	--	--	--
1.547	0.00741962	1.547	0.0152514	1.547	0.0589448	1.547	0.077906	--	--	--	--	--	--	--	--	--
1.548	0.00741962	1.548	0.0152514	1.548	0.0585326	1.548	0.077906	--	--	--	--	--	--	--	--	--
1.549	0.00741962	1.549	0.0152514	1.549	0.0585326	1.549	0.077906	--	--	--	--	--	--	--	--	--
1.55	0.00741962	1.55	0.0152514	1.55	0.0581204	1.55	0.077906	--	--	--	--	--	--	--	--	--
1.551	0.00741962	1.551	0.0152514	1.551	0.0581204	1.551	0.0783182	--	--	--	--	--	--	--	--	--
1.552	0.00741962	1.552	0.0152514	1.552	0.0581204	1.552	0.0783182	--	--	--	--	--	--	--	--	--
1.553	0.00741962	1.553	0.0152514	1.553	0.0581204	1.553	0.0787304	--	--	--	--	--	--	--	--	--
1.554	0.00741962	1.554	0.0152514	1.554	0.0581204	1.554	0.0783182	--	--	--	--	--	--	--	--	--
1.555	0.00741962	1.555	0.0152514	1.555	0.0581204	1.555	0.077906	--	--	--	--	--	--	--	--	--
1.556	0.00700742	1.556	0.0152514	1.556	0.0581204	1.556	0.077906	--	--	--	--	--	--	--	--	--
1.557	0.00700742	1.557	0.0152514	1.557	0.0581204	1.557	0.077906	--	--	--	--	--	--	--	--	--
1.558	0.00700742	1.558	0.0152514	1.558	0.0581204	1.558	0.077906	--	--	--	--	--	--	--	--	--
1.559	0.00700742	1.559	0.0152514	1.559	0.0581204	1.559	0.077906	--	--	--	--	--	--	--	--	--
1.56	0.00700742	1.56	0.0152514	1.56	0.0577082	1.56	0.0783182	--	--	--	--	--	--	--	--	--
1.561	0.00700742	1.561	0.0152514	1.561	0.0577082	1.561	0.0783182	--	--	--	--	--	--	--	--	--
1.562	0.00700742	1.562	0.0152514	1.562	0.057296	1.562	0.0783182	--	--	--	--	--	--	--	--	--
1.563	0.00700742	1.563	0.0152514	1.563	0.057296	1.563	0.0783182	--	--	--	--	--	--	--	--	--
1.564	0.00741962	1.564	0.0152514	1.564	0.057296	1.564	0.0783182	--	--	--	--	--	--	--	--	--
1.565	0.00741962	1.565	0.0152514	1.565	0.057296	1.565	0.0783182	--	--	--	--	--	--	--	--	--
1.566	0.00741962	1.566	0.0152514	1.566	0.057296	1.566	0.0783182	--	--	--	--	--	--	--	--	--
1.567	0.00741962	1.567	0.0156636	1.567	0.057296	1.567	0.0783182	--	--	--	--	--	--	--	--	--
1.568	0.00741962	1.568	0.0156636	1.568	0.0568838	1.568	0.0783182	--	--	--	--	--	--	--	--	--
1.569	0.00741962	1.569	0.0156636	1.569	0.0568838	1.569	0.077906	--	--	--	--	--	--	--	--	--
1.57	0.00741962	1.57	0.0156636	1.57	0.0568838	1.57	0.0774938	--	--	--	--	--	--	--	--	--
1.571	0.00741962	1.571	0.0156636	1.571	0.0568838	1.571	0.0774938	--	--	--	--	--	--	--	--	--
1.572	0.00741962	1.572	0.0156636	1.572	0.0568838	1.572	0.0774938	--	--	--	--	--	--	--	--	--
1.573	0.00783182	1.573	0.0156636	1.573	0.0568838	1.573	0.0770816	--	--	--	--	--	--	--	--	--
1.574	0.00783182	1.574	0.0156636	1.574	0.0564716	1.574	0.0766694	--	--	--	--	--	--	--	--	--
1.575	0.00783182	1.575	0.0156636	1.575	0.0568838	1.575	0.0766694	--	--	--	--	--	--	--	--	--
1.576	0.00783182	1.576	0.0156636	1.576	0.0568838	1.576	0.0770816	--	--	--	--	--	--	--	--	--
1.577	0.00783182	1.577	0.0156636	1.577	0.0564716	1.577	0.077906	--	--	--	--	--	--	--	--	--
1.578	0.00783182	1.578	0.0156636	1.578	0.0568838	1.578	0.0774938	--	--	--	--	--	--	--	--	--
1.579	0.00783182	1.579	0.0156636	1.579	0.0568838	1.579	0.0774938	--	--	--	--	--	--	--	--	--
1.58	0.00783182	1.58	0.0156636	1.58	0.0568838	1.58	0.077906	--	--	--	--	--	--	--	--	--
1.581	0.00783182	1.581	0.0156636	1.581	0.0568838	1.581	0.077906	--	--	--	--	--	--	--	--	--
1.582	0.00700742	1.582	0.0156636	1.582	0.0568838	1.582	0.0783182	--	--	--	--	--	--	--	--	--
1.583	0.00700742	1.583	0.0156636	1.583	0.0568838	1.583	0.0783182	--	--	--	--	--	--	--	--	--
1.584	0.00700742	1.584	0.0160758	1.584	0.0568838	1.584	0.0787304	--	--	--	--	--	--	--	--	--
1.585	0.00700742	1.585	0.0160758	1.585	0.0568838	1.585	0.0787304	--	--	--	--	--	--	--	--	--
1.586	0.00700742	1.586	0.0160758	1.586	0.0568838	1.586	0.0787304	--	--	--	--	--	--	--	--	--
1.587	0.00700742	1.587	0.0160758	1.587	0.0568838	1.587	0.0787304	--	--	--	--	--	--	--	--	--
1.588	0.00700742	1.588	0.0160758	1.588	0.0568838	1.588	0.0787304	--	--	--	--	--	--	--	--	--
1.589	0.00700742	1.589	0.0160758	1.589	0.0568838	1.589	0.0787304	--	--	--	--	--	--	--	--	--
1.59	0.00700742	1.59	0.0160758	1.59	0.0568838	1.59	0.0787304	--	--	--	--	--	--	--	--	--
1.591	0.00700742	1.591	0.0160758	1.591	0.057296	1.591	0.0787304	--	--	--	--	--	--	--	--	--
1.592	0.00700742	1.592	0.0156636	1.592	0.057296	1.592	0.0787304	--	--	--	--	--	--	--	--	--
1.593	0.00700742	1.593	0.0156636	1.593	0.057296	1.593	0.0787304	--	--	--	--	--	--	--	--	--
1.594	0.00700742	1.594	0.0156636	1.594	0.057296	1.594	0.0787304	--	--	--	--	--	--	--	--	--
1.595	0.00700742	1.595	0.0156636	1.595	0.0568838	1.595	0.0787304	--	--	--	--	--	--	--	--	--
1.596	0.00659522	1.596	0.0156636	1.596	0.0568838	1.596	0.0787304	--	--	--	--	--	--	--	--	--
1.597	0.00659522	1.597	0.0156636	1.597	0.0564716	1.597	0.0783182	--	--	--	--	--	--	--	--	--
1.598	0.00659522	1.598	0.0156636	1.598	0.0556472	1.598	0.0783182	--	--	--	--	--	--	--	--	--
1.599	0.00659522	1.599	0.0156636	1.599	0.0556472	1.599	0.0783182	--	--	--	--	--	--	--	--	--
1.6	0.00659522	1.6	0.0156636	1.6	0.0556472	1.6	0.0783182	--	--	--	--	--	--	--	--	--
1.601	0.00659522	1.601	0.0156636	1.601	0.055235	1.601	0.0783182	--	--	--	--	--	--	--	--	--
1.602	0.00659522	1.602	0.0156636	1.602	0.055235	1.602	0.0783182	--	--	--	--	--	--	--	--	--
1.603	0.00659522	1.603	0.0156636	1.603	0.055235	1.603	0.0783182	--	--	--	--	--	--	--	--	--
1.604	0.00659522	1.604	0.0156636	1.604	0.055235	1.604	0.0783182	--	--	--	--	--	--	--	--	--
1.605	0.00659522	1.605	0.0156636	1.605	0.055235	1.605	0.0783182	--	--	--	--	--	--	--	--	--
1.606	0.00659522	1.606	0.0156636	1.606	0.055235	1.606	0.077906	--	--	--	--	--	--	--	--	--
1.607	0.00659522	1.607	0.0156636	1.607	0.055235	1.607	0.0783182	--	--	--	--	--	--	--	--	--
1.608	0.00659522	1.608	0.0156636	1.608	0.055235	1.608	0.0783182	--	--	--	--	--	--	--	--	--
1.609	0.00659522	1.609	0.0156636	1.609	0.055235	1.609	0.0783182	--	--	--	--	--	--	--	--	--
1.61	0.00659522	1.61	0.0156636	1.61	0.055235	1.61	0.0783182	--	--	--	--	--	--	--	--	--
1.611	0.00659522	1.611	0.0156636	1.611	0.0548228	1.611	0.0783182	--	--	--	--	--	--	--	--	--
1.612	0.00618302	1.612	0.0156636	1.612	0.0548228	1.612	0.0787304	--	--	--	--	--	--	--	--	--
1.613	0.00618302	1.613	0.0152514	1.613	0.0548228	1.613	0.0783182	--	--	--	--	--	--	--	--	--
1.614	0.00618302	1.614	0.0156636	1.614	0.055235	1.614	0.0783182	--	--	--	--	--	--	--	--	--
1.615	0.00618302	1.615	0.0156636	1.615	0.0548228	1.615	0.0774938	--	--	--	--	--	--	--	--	--
1.616	0.00618302	1.616	0.0156636	1.616	0.055235	1.616	0.0774938	--	--	--	--	--	--	--	--	--
1.617	0.00618302	1.617	0.0156636	1.617	0.055235	1.617	0.0774938	--	--	--	--	--	--	--	--	--
1.618	0.00618302	1.618	0.0156636	1.618	0.055235	1.618	0.0774938	--	--	--	--	--	--	--	--	--
1.619	0.00618302	1.619	0.0156636	1.619	0.055235	1.619	0.077906	--	--	--	--	--	--	--	--	--
1.62	0.00618302	1.62	0.0156636	1.62	0.055235	1.62	0.077906	--	--	--	--	--	--	--	--	--
1.621	0.00618302	1.621	0.0156636	1.621	0.055235	1.621	0.0783182	--	--	--	--	--	--	--	--	--
1.622	0.00618302	1.622	0.0152514	1.622	0.055235	1.622	0.0783182	--	--	--	--	--	--	--	--	--
1.623	0.00618302	1.623	0.0152514	1.623	0.0556472	1.623	0.0783182	--	--	--	--	--	--	--	--	--
1.624	0.00618302	1.624	0.0152514	1.624	0.0544106	1.624	0.0783182	--	--	--	--	--	--	--	--	--
1.625	0.00618302	1.625	0.0152514	1.625	0.0544106	1.625	0.0783182	--	--	--	--	--	--	--	--	--
1.626	0.00618302	1.626	0.0152514	1.626	0.0544106	1.626	0.0791426	--	--	--	--	--	--	--	--	--
1.627	0.00618302	1.627	0.0152514	1.627	0.0544106	1.627	0.0791426	--	--	--	--	--	--	--	--	--
1.628	0.00618302	1.628	0.0152514	1.628	0.0544106	1.628	0.0791426	--	--	--	--	--	--	--	--	--
1.629	0.00618302	1.629	0.0148392	1.629	0.0544106	1.629	0.0791426	--	--	--	--	--	--	--	--	--
1.63	0.00618302	1.63	0.0148392	1.63	0.0544106	1.63	0.0791426	--	--	--	--	--	--	--	--	--
1.631	0.00618302	1.631	0.0148392	1.631	0.0544106	1.631	0.0787304	--	--	--	--	--	--	--	--	--
1.632	0.00618302	1.632	0.0148392	1.632	0.0544106	1.632	0.0783182	--	--	--	--	--	--	--	--	--
1.633	0.00618302	1.633	0.014427	1.633	0.0544106	1.633	0.0783182	--	--	--	--	--	--	--	--	--
1.634	0.00618302	1.634	0.014427	1.634	0.0544106	1.634	0.0774938	--	--	--	--	--	--	--	--	--
1.635	0.00577082	1.635	0.014427	1.635	0.0544106	1.635	0.0774938	--	--	--	--	--	--	--	--	--
1.636	0.00577082	1.636	0.014427	1.636	0.0544106	1.636	0.0774938	--	--	--	--	--	--	--	--	--
1.637	0.00577082	1.637	0.014427	1.637	0.0539984	1.637	0.0774938	--	--	--	--	--	--	--	--	--
1.638	0.00577082	1.638	0.014427	1.638	0.0539984	1.638	0.0774938	--	--	--	--	--	--	--	--	--
1.639	0.00535862	1.639	0.014427	1.639	0.0531739	1.639	0.0774938	--	--	--	--	--	--	--	--	--
1.64	0.00535862	1.64	0.0148392	1.64	0.0531739	1.64	0.077906	--	--	--	--	--	--	--	--	--
1.641	0.00535862	1.641	0.0148392	1.641	0.0531739	1.641	0.0774938	--	--	--	--	--	--	--	--	--
1.642	0.00535862	1.642	0.0148392	1.642	0.0535862	1.642	0.0774938	--	--	--	--	--	--	--	--	--
1.643	0.00535862	1.643	0.0148392	1.643	0.0527617	1.643	0.0774938	--	--	--	--	--	--	--	--	--
1.644	0.00535862	1.644	0.0148392	1.644	0.0527617	1.644	0.0774938	--	--	--	--	--	--	--	--	--
1.645	0.00535862	1.645	0.0148392	1.645	0.0523495	1.645	0.0774938	--	--	--	--	--	--	--	--	--
1.646	0.00535862	1.646	0.014427	1.646	0.0515251	1.646	0.0770816	--	--	--	--	--	--	--	--	--
1.647	0.00535862	1.647	0.0148392	1.647	0.0511129	1.647	0.077906	--	--	--	--	--	--	--	--	--
1.648	0.00535862	1.648	0.0148392	1.648	0.0511129	1.648	0.077906	--	--	--	--	--	--	--	--	--
1.649	0.00535862	1.649	0.0148392	1.649	0.0511129	1.649	0.077906	--	--	--	--	--	--	--	--	--
1.65	0.00535862	1.65	0.0148392	1.65	0.0511129	1.65	0.077906	--	--	--	--	--	--	--	--	--
1.651	0.00535862	1.651	0.0148392	1.651	0.0511129	1.651	0.0774938	--	--	--	--	--	--	--	--	--
1.652	0.00535862	1.652	0.0152514	1.652	0.0511129	1.652	0.0774938	--	--	--	--	--	--	--	--	--
1.653	0.00535862	1.653	0.0152514	1.653	0.0511129	1.653	0.0774938	--	--	--	--	--	--	--	--	--
1.654	0.00535862	1.654	0.0152514	1.654	0.0511129	1.654	0.0774938	--	--	--	--	--	--	--	--	--
1.655	0.00535862	1.655	0.0152514	1.655	0.0507007	1.655	0.0770816	--	--	--	--	--	--	--	--	--
1.656	0.00535862	1.656	0.0152514	1.656	0.0507007	1.656	0.0774938	--	--	--	--	--	--	--	--	--
1.657	0.00535862	1.657	0.0152514	1.657	0.0507007	1.657	0.0774938	--	--	--	--	--	--	--	--	--
1.658	0.00535862	1.658	0.0152514	1.658	0.0507007	1.658	0.0770816	--	--	--	--	--	--	--	--	--
1.659	0.00535862	1.659	0.0152514	1.659	0.0507007	1.659	0.0774938	--	--	--	--	--	--	--	--	--
1.66	0.00535862	1.66	0.0152514	1.66	0.0502885	1.66	0.0774938	--	--	--	--	--	--	--	--	--
1.661	0.00535862	1.661	0.0152514	1.661	0.0502885	1.661	0.0774938	--	--	--	--	--	--	--	--	--
1.662	0.00535862	1.662	0.0152514	1.662	0.0498763	1.662	0.0774938	--	--	--	--	--	--	--	--	--
1.663	0.00535862	1.663	0.0148392	1.663	0.0494641	1.663	0.0766694	--	--	--	--	--	--	--	--	--
1.664	0.00535862	1.664	0.0148392	1.664	0.0498763	1.664	0.0770816	--	--	--	--	--	--	--	--	--
1.665	0.00535862	1.665	0.0148392	1.665	0.0498763	1.665	0.0766694	--	--	--	--	--	--	--	--	--
1.666	0.00535862	1.666	0.0148392	1.666	0.0494641	1.666	0.0766694	--	--	--	--	--	--	--	--	--
1.667	0.00535862	1.667	0.0148392	1.667	0.0494641	1.667	0.0766694	--	--	--	--	--	--	--	--	--
1.668	0.00535862	1.668	0.0148392	1.668	0.0494641	1.668	0.0770816	--	--	--	--	--	--	--	--	--
1.669	0.00535862	1.669	0.014427	1.669	0.0486397	1.669	0.0774938	--	--	--	--	--	--	--	--	--
1.67	0.00535862	1.67	0.014427	1.67	0.0486397	1.67	0.0774938	--	--	--	--	--	--	--	--	--
1.671	0.00535862	1.671	0.014427	1.671	0.0486397	1.671	0.077906	--	--	--	--	--	--	--	--	--
1.672	0.00535862	1.672	0.014427	1.672	0.0486397	1.672	0.077906	--	--	--	--	--	--	--	--	--
1.673	0.00535862	1.673	0.014427	1.673	0.0494641	1.673	0.0774938	--	--	--	--	--	--	--	--	--
1.674	0.00535862	1.674	0.014427	1.674	0.0494641	1.674	0.0770816	--	--	--	--	--	--	--	--	--
1.675	0.00535862	1.675	0.014427	1.675	0.0494641	1.675	0.0770816	--	--	--	--	--	--	--	--	--
1.676	0.00535862	1.676	0.014427	1.676	0.0494641	1.676	0.0770816	--	--	--	--	--	--	--	--	--
1.677	0.00535862	1.677	0.014427	1.677	0.0494641	1.677	0.0774938	--	--	--	--	--	--	--	--	--
1.678	0.00535862	1.678	0.014427	1.678	0.0494641	1.678	0.0762572	--	--	--	--	--	--	--	--	--
1.679	0.00535862	1.679	0.014427	1.679	0.0494641	1.679	0.075845	--	--	--	--	--	--	--	--	--
1.68	0.00535862	1.68	0.014427	1.68	0.0494641	1.68	0.075845	--	--	--	--	--	--	--	--	--
1.681	0.00535862	1.681	0.014427	1.681	0.0498763	1.681	0.075845	--	--	--	--	--	--	--	--	--
1.682	0.00494641	1.682	0.014427	1.682	0.0498763	1.682	0.075845	--	--	--	--	--	--	--	--	--
1.683	0.00494641	1.683	0.014427	1.683	0.0498763	1.683	0.075845	--	--	--	--	--	--	--	--	--
1.684	0.00494641	1.684	0.014427	1.684	0.0498763	1.684	0.075845	--	--	--	--	--	--	--	--	--
1.685	0.00494641	1.685	0.014427	1.685	0.0498763	1.685	0.075845	--	--	--	--	--	--	--	--	--
1.686	0.00494641	1.686	0.014427	1.686	0.0498763	1.686	0.075845	--	--	--	--	--	--	--	--	--
1.687	0.00494641	1.687	0.014427	1.687	0.0498763	1.687	0.075845	--	--	--	--	--	--	--	--	--
1.688	0.00494641	1.688	0.014427	1.688	0.0498763	1.688	0.075845	--	--	--	--	--	--	--	--	--
1.689	0.00494641	1.689	0.014427	1.689	0.0498763	1.689	0.075845	--	--	--	--	--	--	--	--	--
1.69	0.00494641	1.69	0.014427	1.69	0.0498763	1.69	0.0762572	--	--	--	--	--	--	--	--	--
1.691	0.00494641	1.691	0.014427	1.691	0.0498763	1.691	0.0762572	--	--	--	--	--	--	--	--	--
1.692	0.00494641	1.692	0.014427	1.692	0.0494641	1.692	0.0754328	--	--	--	--	--	--	--	--	--
1.693	0.00494641	1.693	0.014427	1.693	0.0494641	1.693	0.0750206	--	--	--	--	--	--	--	--	--
1.694	0.00494641	1.694	0.014427	1.694	0.0494641	1.694	0.0750206	--	--	--	--	--	--	--	--	--
1.695	0.00494641	1.695	0.014427	1.695	0.0494641	1.695	0.0750206	--	--	--	--	--	--	--	--	--
1.696	0.00494641	1.696	0.014427	1.696	0.0494641	1.696	0.0750206	--	--	--	--	--	--	--	--	--
1.697	0.00494641	1.697	0.014427	1.697	0.0494641	1.697	0.0750206	--	--	--	--	--	--	--	--	--
1.698	0.00494641	1.698	0.014427	1.698	0.0494641	1.698	0.0750206	--	--	--	--	--	--	--	--	--
1.699	0.00494641	1.699	0.0148392	1.699	0.0494641	1.699	0.0750206	--	--	--	--	--	--	--	--	--
1.7	0.00494641	1.7	0.0148392	1.7	0.0494641	1.7	0.0750206	--	--	--	--	--	--	--	--	--
1.701	0.00494641	1.701	0.0148392	1.701	0.0494641	1.701	0.0754328	--	--	--	--	--	--	--	--	--
1.702	0.00494641	1.702	0.0148392	1.702	0.0490519	1.702	0.0750206	--	--	--	--	--	--	--	--	--
1.703	0.00453421	1.703	0.0148392	1.703	0.0494641	1.703	0.0754328	--	--	--	--	--	--	--	--	--
1.704	0.00453421	1.704	0.0148392	1.704	0.0494641	1.704	0.0754328	--	--	--	--	--	--	--	--	--
1.705	0.00453421	1.705	0.0148392	1.705	0.0494641	1.705	0.0754328	--	--	--	--	--	--	--	--	--
1.706	0.00453421	1.706	0.0148392	1.706	0.0494641	1.706	0.075845	--	--	--	--	--	--	--	--	--
1.707	0.00453421	1.707	0.0148392	1.707	0.0494641	1.707	0.075845	--	--	--	--	--	--	--	--	--
1.708	0.00453421	1.708	0.0148392	1.708	0.0490519	1.708	0.075845	--	--	--	--	--	--	--	--	--
1.709	0.00453421	1.709	0.0148392	1.709	0.0490519	1.709	0.075845	--	--	--	--	--	--	--	--	--
1.71	0.00453421	1.71	0.0148392	1.71	0.0490519	1.71	0.0754328	--	--	--	--	--	--	--	--	--
1.711	0.00453421	1.711	0.0148392	1.711	0.0490519	1.711	0.0754328	--	--	--	--	--	--	--	--	--
1.712	0.00453421	1.712	0.0148392	1.712	0.0490519	1.712	0.0750206	--	--	--	--	--	--	--	--	--
1.713	0.00453421	1.713	0.0148392	1.713	0.0486397	1.713	0.0750206	--	--	--	--	--	--	--	--	--
1.714	0.00412201	1.714	0.0148392	1.714	0.0482275	1.714	0.0754328	--	--	--	--	--	--	--	--	--
1.715	0.00412201	1.715	0.0148392	1.715	0.0478153	1.715	0.0754328	--	--	--	--	--	--	--	--	--
1.716	0.00412201	1.716	0.0136026	1.716	0.0478153	1.716	0.075845	--	--	--	--	--	--	--	--	--
1.717	0.00412201	1.717	0.0136026	1.717	0.0478153	1.717	0.075845	--	--	--	--	--	--	--	--	--
1.718	0.00412201	1.718	0.0136026	1.718	0.0474031	1.718	0.075845	--	--	--	--	--	--	--	--	--
1.719	0.00412201	1.719	0.0136026	1.719	0.0474031	1.719	0.075845	--	--	--	--	--	--	--	--	--
1.72	0.00412201	1.72	0.0136026	1.72	0.0474031	1.72	0.075845	--	--	--	--	--	--	--	--	--
1.721	0.00412201	1.721	0.0136026	1.721	0.0474031	1.721	0.075845	--	--	--	--	--	--	--	--	--
1.722	0.00412201	1.722	0.0136026	1.722	0.0474031	1.722	0.075845	--	--	--	--	--	--	--	--	--
1.723	0.00412201	1.723	0.0136026	1.723	0.0469909	1.723	0.075845	--	--	--	--	--	--	--	--	--
1.724	0.00412201	1.724	0.0136026	1.724	0.0469909	1.724	0.0762572	--	--	--	--	--	--	--	--	--
1.725	0.00412201	1.725	0.0136026	1.725	0.0469909	1.725	0.0762572	--	--	--	--	--	--	--	--	--
1.726	0.00412201	1.726	0.0136026	1.726	0.0469909	1.726	0.075845	--	--	--	--	--	--	--	--	--
1.727	0.00412201	1.727	0.0136026	1.727	0.0469909	1.727	0.0754328	--	--	--	--	--	--	--	--	--
1.728	0.00412201	1.728	0.0136026	1.728	0.0461665	1.728	0.0754328	--	--	--	--	--	--	--	--	--
1.729	0.00412201	1.729	0.0136026	1.729	0.0461665	1.729	0.0754328	--	--	--	--	--	--	--	--	--
1.73	0.00412201	1.73	0.0131904	1.73	0.0461665	1.73	0.0754328	--	--	--	--	--	--	--	--	--
1.731	0.00412201	1.731	0.0131904	1.731	0.0461665	1.731	0.0750206	--	--	--	--	--	--	--	--	--
1.732	0.00412201	1.732	0.0131904	1.732	0.0461665	1.732	0.0746084	--	--	--	--	--	--	--	--	--
1.733	0.00412201	1.733	0.0131904	1.733	0.0457543	1.733	0.0750206	--	--	--	--	--	--	--	--	--
1.734	0.00412201	1.734	0.0131904	1.734	0.0457543	1.734	0.0750206	--	--	--	--	--	--	--	--	--
1.735	0.00412201	1.735	0.0131904	1.735	0.0457543	1.735	0.0746084	--	--	--	--	--	--	--	--	--
1.736	0.00412201	1.736	0.0131904	1.736	0.0457543	1.736	0.0750206	--	--	--	--	--	--	--	--	--
1.737	0.00412201	1.737	0.0131904	1.737	0.0457543	1.737	0.0750206	--	--	--	--	--	--	--	--	--
1.738	0.00412201	1.738	0.0131904	1.738	0.0461665	1.738	0.0750206	--	--	--	--	--	--	--	--	--
1.739	0.00412201	1.739	0.0131904	1.739	0.0461665	1.739	0.0750206	--	--	--	--	--	--	--	--	--
1.74	0.00412201	1.74	0.0136026	1.74	0.0461665	1.74	0.0750206	--	--	--	--	--	--	--	--	--
1.741	0.00412201	1.741	0.0136026	1.741	0.0461665	1.741	0.0754328	--	--	--	--	--	--	--	--	--
1.742	0.00412201	1.742	0.0136026	1.742	0.0461665	1.742	0.0750206	--	--	--	--	--	--	--	--	--
1.743	0.00412201	1.743	0.0131904	1.743	0.0461665	1.743	0.0750206	--	--	--	--	--	--	--	--	--
1.744	0.00412201	1.744	0.0131904	1.744	0.0461665	1.744	0.0746084	--	--	--	--	--	--	--	--	--
1.745	0.00412201	1.745	0.0131904	1.745	0.0461665	1.745	0.0741962	--	--	--	--	--	--	--	--	--
1.746	0.00412201	1.746	0.0131904	1.746	0.0461665	1.746	0.0746084	--	--	--	--	--	--	--	--	--
1.747	0.00412201	1.747	0.0131904	1.747	0.0461665	1.747	0.0741962	--	--	--	--	--	--	--	--	--
1.748	0.00412201	1.748	0.0131904	1.748	0.0461665	1.748	0.0733718	--	--	--	--	--	--	--	--	--
1.749	0.00412201	1.749	0.0131904	1.749	0.0457543	1.749	0.073784	--	--	--	--	--	--	--	--	--
1.75	0.00412201	1.75	0.0131904	1.75	0.0457543	1.75	0.073784	--	--	--	--	--	--	--	--	--
1.751	0.00412201	1.751	0.0127782	1.751	0.0457543	1.751	0.073784	--	--	--	--	--	--	--	--	--
1.752	0.00412201	1.752	0.0127782	1.752	0.0453421	1.752	0.0741962	--	--	--	--	--	--	--	--	--
1.753	0.00412201	1.753	0.0127782	1.753	0.0449299	1.753	0.0741962	--	--	--	--	--	--	--	--	--
1.754	0.00412201	1.754	0.0127782	1.754	0.0445177	1.754	0.0746084	--	--	--	--	--	--	--	--	--
1.755	0.00412201	1.755	0.0127782	1.755	0.0445177	1.755	0.0746084	--	--	--	--	--	--	--	--	--
1.756	0.00412201	1.756	0.0127782	1.756	0.0441055	1.756	0.0741962	--	--	--	--	--	--	--	--	--
1.757	0.00412201	1.757	0.0127782	1.757	0.0441055	1.757	0.073784	--	--	--	--	--	--	--	--	--
1.758	0.00412201	1.758	0.0127782	1.758	0.0441055	1.758	0.0733718	--	--	--	--	--	--	--	--	--
1.759	0.00370981	1.759	0.0127782	1.759	0.0441055	1.759	0.0733718	--	--	--	--	--	--	--	--	--
1.76	0.00370981	1.76	0.0127782	1.76	0.0441055	1.76	0.0733718	--	--	--	--	--	--	--	--	--
1.761	0.00370981	1.761	0.0127782	1.761	0.0432811	1.761	0.0729596	--	--	--	--	--	--	--	--	--
1.762	0.00370981	1.762	0.0127782	1.762	0.0432811	1.762	0.0729596	--	--	--	--	--	--	--	--	--
1.763	0.00370981	1.763	0.0127782	1.763	0.0432811	1.763	0.0725474	--	--	--	--	--	--	--	--	--
1.764	0.00370981	1.764	0.0127782	1.764	0.0432811	1.764	0.0733718	--	--	--	--	--	--	--	--	--
1.765	0.00370981	1.765	0.0131904	1.765	0.0436933	1.765	0.0733718	--	--	--	--	--	--	--	--	--
1.766	0.00370981	1.766	0.0136026	1.766	0.0436933	1.766	0.0733718	--	--	--	--	--	--	--	--	--
1.767	0.00370981	1.767	0.0136026	1.767	0.0436933	1.767	0.0733718	--	--	--	--	--	--	--	--	--
1.768	0.00370981	1.768	0.0136026	1.768	0.0436933	1.768	0.0729596	--	--	--	--	--	--	--	--	--
1.769	0.00370981	1.769	0.0136026	1.769	0.0436933	1.769	0.0725474	--	--	--	--	--	--	--	--	--
1.77	0.00370981	1.77	0.0136026	1.77	0.0436933	1.77	0.0721352	--	--	--	--	--	--	--	--	--
1.771	0.00370981	1.771	0.0136026	1.771	0.0432811	1.771	0.0721352	--	--	--	--	--	--	--	--	--
1.772	0.00329761	1.772	0.0140148	1.772	0.0432811	1.772	0.0729596	--	--	--	--	--	--	--	--	--
1.773	0.00329761	1.773	0.0140148	1.773	0.0432811	1.773	0.0729596	--	--	--	--	--	--	--	--	--
1.774	0.00329761	1.774	0.0140148	1.774	0.0436933	1.774	0.0733718	--	--	--	--	--	--	--	--	--
1.775	0.00329761	1.775	0.0140148	1.775	0.0441055	1.775	0.0733718	--	--	--	--	--	--	--	--	--
1.776	0.00329761	1.776	0.0140148	1.776	0.0441055	1.776	0.0733718	--	--	--	--	--	--	--	--	--
1.777	0.00329761	1.777	0.0140148	1.777	0.0441055	1.777	0.0729596	--	--	--	--	--	--	--	--	--
1.778	0.00329761	1.778	0.0140148	1.778	0.0441055	1.778	0.0725474	--	--	--	--	--	--	--	--	--
1.779	0.00329761	1.779	0.0140148	1.779	0.0441055	1.779	0.0725474	--	--	--	--	--	--	--	--	--
1.78	0.00329761	1.78	0.0140148	1.78	0.0441055	1.78	0.0725474	--	--	--	--	--	--	--	--	--
1.781	0.00329761	1.781	0.0140148	1.781	0.0445177	1.781	0.0721352	--	--	--	--	--	--	--	--	--
1.782	0.00329761	1.782	0.0140148	1.782	0.0445177	1.782	0.0729596	--	--	--	--	--	--	--	--	--
1.783	0.00329761	1.783	0.0140148	1.783	0.0441055	1.783	0.0729596	--	--	--	--	--	--	--	--	--
1.784	0.00329761	1.784	0.0140148	1.784	0.0436933	1.784	0.0729596	--	--	--	--	--	--	--	--	--
1.785	0.00329761	1.785	0.0140148	1.785	0.0436933	1.785	0.0729596	--	--	--	--	--	--	--	--	--
1.786	0.00329761	1.786	0.0140148	1.786	0.0441055	1.786	0.0729596	--	--	--	--	--	--	--	--	--
1.787	0.00329761	1.787	0.014427	1.787	0.0445177	1.787	0.0729596	--	--	--	--	--	--	--	--	--
1.788	0.00329761	1.788	0.014427	1.788	0.0445177	1.788	0.0729596	--	--	--	--	--	--	--	--	--
1.789	0.00329761	1.789	0.014427	1.789	0.0445177	1.789	0.0729596	--	--	--	--	--	--	--	--	--
1.79	0.00329761	1.79	0.014427	1.79	0.0445177	1.79	0.0729596	--	--	--	--	--	--	--	--	--
1.791	0.00329761	1.791	0.014427	1.791	0.0445177	1.791	0.0729596	--	--	--	--	--	--	--	--	--
1.792	0.00329761	1.792	0.0148392	1.792	0.0445177	1.792	0.0729596	--	--	--	--	--	--	--	--	--
1.793	0.00329761	1.793	0.0148392	1.793	0.0445177	1.793	0.0733718	--	--	--	--	--	--	--	--	--
1.794	0.00329761	1.794	0.0148392	1.794	0.0445177	1.794	0.073784	--	--	--	--	--	--	--	--	--
1.795	0.00329761	1.795	0.0148392	1.795	0.0445177	1.795	0.0733718	--	--	--	--	--	--	--	--	--
1.796	0.00329761	1.796	0.014427	1.796	0.0445177	1.796	0.0729596	--	--	--	--	--	--	--	--	--
1.797	0.00329761	1.797	0.0148392	1.797	0.0445177	1.797	0.0729596	--	--	--	--	--	--	--	--	--
1.798	0.00329761	1.798	0.0148392	1.798	0.0441055	1.798	0.0729596	--	--	--	--	--	--	--	--	--
1.799	0.00329761	1.799	0.0148392	1.799	0.0441055	1.799	0.0733718	--	--	--	--	--	--	--	--	--
1.8	0.00329761	1.8	0.0148392	1.8	0.0436933	1.8	0.0733718	--	--	--	--	--	--	--	--	--
1.801	0.00329761	1.801	0.0148392	1.801	0.0436933	1.801	0.0741962	--	--	--	--	--	--	--	--	--
1.802	0.00329761	1.802	0.0148392	1.802	0.0436933	1.802	0.0741962	--	--	--	--	--	--	--	--	--
1.803	0.00329761	1.803	0.0148392	1.803	0.0436933	1.803	0.0741962	--	--	--	--	--	--	--	--	--
1.804	0.00329761	1.804	0.0148392	1.804	0.0436933	1.804	0.0741962	--	--	--	--	--	--	--	--	--
1.805	0.00329761	1.805	0.0148392	1.805	0.0436933	1.805	0.0741962	--	--	--	--	--	--	--	--	--
1.806	0.00329761	1.806	0.014427	1.806	0.0436933	1.806	0.0741962	--	--	--	--	--	--	--	--	--
1.807	0.00329761	1.807	0.014427	1.807	0.0436933	1.807	0.0741962	--	--	--	--	--	--	--	--	--
1.808	0.00329761	1.808	0.014427	1.808	0.0441055	1.808	0.0741962	--	--	--	--	--	--	--	--	--
1.809	0.00329761	1.809	0.014427	1.809	0.0441055	1.809	0.073784	--	--	--	--	--	--	--	--	--
1.81	0.00329761	1.81	0.014427	1.81	0.0441055	1.81	0.073784	--	--	--	--	--	--	--	--	--
1.811	0.00329761	1.811	0.014427	1.811	0.0436933	1.811	0.073784	--	--	--	--	--	--	--	--	--
1.812	0.00329761	1.812	0.014427	1.812	0.0436933	1.812	0.073784	--	--	--	--	--	--	--	--	--
1.813	0.00329761	1.813	0.014427	1.813	0.0436933	1.813	0.073784	--	--	--	--	--	--	--	--	--
1.814	0.00329761	1.814	0.014427	1.814	0.0432811	1.814	0.073784	--	--	--	--	--	--	--	--	--
1.815	0.00329761	1.815	0.014427	1.815	0.0428689	1.815	0.0733718	--	--	--	--	--	--	--	--	--
1.816	0.00329761	1.816	0.014427	1.816	0.0428689	1.816	0.0733718	--	--	--	--	--	--	--	--	--
1.817	0.00329761	1.817	0.014427	1.817	0.0428689	1.817	0.0733718	--	--	--	--	--	--	--	--	--
1.818	0.00329761	1.818	0.014427	1.818	0.0428689	1.818	0.0733718	--	--	--	--	--	--	--	--	--
1.819	0.00329761	1.819	0.014427	1.819	0.0428689	1.819	0.073784	--	--	--	--	--	--	--	--	--
1.82	0.00329761	1.82	0.014427	1.82	0.0428689	1.82	0.073784	--	--	--	--	--	--	--	--	--
1.821	0.00329761	1.821	0.014427	1.821	0.0428689	1.821	0.073784	--	--	--	--	--	--	--	--	--
1.822	0.00329761	1.822	0.014427	1.822	0.0428689	1.822	0.073784	--	--	--	--	--	--	--	--	--
1.823	0.00329761	1.823	0.014427	1.823	0.0428689	1.823	0.0733718	--	--	--	--	--	--	--	--	--
1.824	0.00329761	1.824	0.014427	1.824	0.0428689	1.824	0.0733718	--	--	--	--	--	--	--	--	--
1.825	0.00329761	1.825	0.014427	1.825	0.0428689	1.825	0.0729596	--	--	--	--	--	--	--	--	--
1.826	0.00329761	1.826	0.014427	1.826	0.0428689	1.826	0.0725474	--	--	--	--	--	--	--	--	--
1.827	0.00329761	1.827	0.014427	1.827	0.0428689	1.827	0.0729596	--	--	--	--	--	--	--	--	--
1.828	0.00329761	1.828	0.014427	1.828	0.0424567	1.828	0.0725474	--	--	--	--	--	--	--	--	--
1.829	0.00329761	1.829	0.0148392	1.829	0.0424567	1.829	0.0725474	--	--	--	--	--	--	--	--	--
1.83	0.00329761	1.83	0.0148392	1.83	0.0424567	1.83	0.0725474	--	--	--	--	--	--	--	--	--
1.831	0.00329761	1.831	0.0148392	1.831	0.0420445	1.831	0.0725474	--	--	--	--	--	--	--	--	--
1.832	0.00329761	1.832	0.0148392	1.832	0.0420445	1.832	0.0725474	--	--	--	--	--	--	--	--	--
1.833	0.00329761	1.833	0.0148392	1.833	0.0416323	1.833	0.0725474	--	--	--	--	--	--	--	--	--
1.834	0.00329761	1.834	0.0148392	1.834	0.0408079	1.834	0.0725474	--	--	--	--	--	--	--	--	--
1.835	0.00329761	1.835	0.0148392	1.835	0.0408079	1.835	0.0725474	--	--	--	--	--	--	--	--	--
1.836	0.00329761	1.836	0.0148392	1.836	0.0408079	1.836	0.0725474	--	--	--	--	--	--	--	--	--
1.837	0.00329761	1.837	0.0148392	1.837	0.0408079	1.837	0.0725474	--	--	--	--	--	--	--	--	--
1.838	0.00329761	1.838	0.0148392	1.838	0.0403957	1.838	0.0725474	--	--	--	--	--	--	--	--	--
1.839	0.00329761	1.839	0.0148392	1.839	0.0403957	1.839	0.0725474	--	--	--	--	--	--	--	--	--
1.84	0.00329761	1.84	0.0148392	1.84	0.0403957	1.84	0.0725474	--	--	--	--	--	--	--	--	--
1.841	0.00329761	1.841	0.0148392	1.841	0.0399835	1.841	0.071723	--	--	--	--	--	--	--	--	--
1.842	0.00329761	1.842	0.0148392	1.842	0.0403957	1.842	0.0713108	--	--	--	--	--	--	--	--	--
1.843	0.00329761	1.843	0.0148392	1.843	0.0403957	1.843	0.071723	--	--	--	--	--	--	--	--	--
1.844	0.00329761	1.844	0.0148392	1.844	0.0403957	1.844	0.0721352	--	--	--	--	--	--	--	--	--
1.845	0.00329761	1.845	0.014427	1.845	0.0403957	1.845	0.0721352	--	--	--	--	--	--	--	--	--
1.846	0.00329761	1.846	0.014427	1.846	0.0403957	1.846	0.0721352	--	--	--	--	--	--	--	--	--
1.847	0.00329761	1.847	0.0148392	1.847	0.0403957	1.847	0.0721352	--	--	--	--	--	--	--	--	--
1.848	0.00329761	1.848	0.014427	1.848	0.0399835	1.848	0.0721352	--	--	--	--	--	--	--	--	--
1.849	0.00329761	1.849	0.014427	1.849	0.0399835	1.849	0.0721352	--	--	--	--	--	--	--	--	--
1.85	0.00329761	1.85	0.014427	1.85	0.0399835	1.85	0.0725474	--	--	--	--	--	--	--	--	--
1.851	0.00329761	1.851	0.014427	1.851	0.0399835	1.851	0.0725474	--	--	--	--	--	--	--	--	--
1.852	0.00329761	1.852	0.014427	1.852	0.0399835	1.852	0.0729596	--	--	--	--	--	--	--	--	--
1.853	0.00329761	1.853	0.014427	1.853	0.0395713	1.853	0.0729596	--	--	--	--	--	--	--	--	--
1.854	0.00329761	1.854	0.014427	1.854	0.0395713	1.854	0.0729596	--	--	--	--	--	--	--	--	--
1.855	0.00329761	1.855	0.014427	1.855	0.0391591	1.855	0.0729596	--	--	--	--	--	--	--	--	--
1.856	0.00329761	1.856	0.014427	1.856	0.0391591	1.856	0.0725474	--	--	--	--	--	--	--	--	--
1.857	0.00329761	1.857	0.014427	1.857	0.0391591	1.857	0.071723	--	--	--	--	--	--	--	--	--
1.858	0.00329761	1.858	0.014427	1.858	0.0387469	1.858	0.0713108	--	--	--	--	--	--	--	--	--
1.859	0.00329761	1.859	0.014427	1.859	0.0387469	1.859	0.0708986	--	--	--	--	--	--	--	--	--
1.86	0.00329761	1.86	0.014427	1.86	0.0387469	1.86	0.0713108	--	--	--	--	--	--	--	--	--
1.861	0.00329761	1.861	0.014427	1.861	0.0391591	1.861	0.0708986	--	--	--	--	--	--	--	--	--
1.862	0.00329761	1.862	0.014427	1.862	0.0395713	1.862	0.0708986	--	--	--	--	--	--	--	--	--
1.863	0.00329761	1.863	0.014427	1.863	0.0395713	1.863	0.0704864	--	--	--	--	--	--	--	--	--
1.864	0.00329761	1.864	0.014427	1.864	0.0395713	1.864	0.0704864	--	--	--	--	--	--	--	--	--
1.865	0.00329761	1.865	0.014427	1.865	0.0395713	1.865	0.0704864	--	--	--	--	--	--	--	--	--
1.866	0.00329761	1.866	0.014427	1.866	0.0395713	1.866	0.0704864	--	--	--	--	--	--	--	--	--
1.867	0.00329761	1.867	0.014427	1.867	0.0395713	1.867	0.0704864	--	--	--	--	--	--	--	--	--
1.868	0.00329761	1.868	0.014427	1.868	0.0391591	1.868	0.0704864	--	--	--	--	--	--	--	--	--
1.869	0.00329761	1.869	0.014427	1.869	0.0391591	1.869	0.0700742	--	--	--	--	--	--	--	--	--
1.87	0.00329761	1.87	0.014427	1.87	0.0391591	1.87	0.0700742	--	--	--	--	--	--	--	--	--
1.871	0.00329761	1.871	0.014427	1.871	0.0395713	1.871	0.0700742	--	--	--	--	--	--	--	--	--
1.872	0.00329761	1.872	0.014427	1.872	0.0395713	1.872	0.069662	--	--	--	--	--	--	--	--	--
1.873	0.00329761	1.873	0.014427	1.873	0.0395713	1.873	0.0692498	--	--	--	--	--	--	--	--	--
1.874	0.00329761	1.874	0.014427	1.874	0.0391591	1.874	0.069662	--	--	--	--	--	--	--	--	--
1.875	0.00329761	1.875	0.014427	1.875	0.0387469	1.875	0.069662	--	--	--	--	--	--	--	--	--
1.876	0.00329761	1.876	0.014427	1.876	0.0387469	1.876	0.069662	--	--	--	--	--	--	--	--	--
1.877	0.00329761	1.877	0.014427	1.877	0.0383347	1.877	0.069662	--	--	--	--	--	--	--	--	--
1.878	0.00329761	1.878	0.014427	1.878	0.0383347	1.878	0.069662	--	--	--	--	--	--	--	--	--
1.879	0.00329761	1.879	0.014427	1.879	0.0383347	1.879	0.069662	--	--	--	--	--	--	--	--	--
1.88	0.00329761	1.88	0.014427	1.88	0.0383347	1.88	0.0704864	--	--	--	--	--	--	--	--	--
1.881	0.00329761	1.881	0.014427	1.881	0.0383347	1.881	0.0700742	--	--	--	--	--	--	--	--	--
1.882	0.00329761	1.882	0.014427	1.882	0.0383347	1.882	0.0700742	--	--	--	--	--	--	--	--	--
1.883	0.00329761	1.883	0.0148392	1.883	0.0383347	1.883	0.0700742	--	--	--	--	--	--	--	--	--
1.884	0.00329761	1.884	0.0148392	1.884	0.0383347	1.884	0.0700742	--	--	--	--	--	--	--	--	--
1.885	0.00329761	1.885	0.0148392	1.885	0.0383347	1.885	0.0700742	--	--	--	--	--	--	--	--	--
1.886	0.00329761	1.886	0.0148392	1.886	0.0383347	1.886	0.0700742	--	--	--	--	--	--	--	--	--
1.887	0.00329761	1.887	0.0148392	1.887	0.0383347	1.887	0.0700742	--	--	--	--	--	--	--	--	--
1.888	0.00329761	1.888	0.0148392	1.888	0.0383347	1.888	0.0700742	--	--	--	--	--	--	--	--	--
1.889	0.00329761	1.889	0.0148392	1.889	0.0383347	1.889	0.0700742	--	--	--	--	--	--	--	--	--
1.89	0.00329761	1.89	0.0148392	1.89	0.0383347	1.89	0.0704864	--	--	--	--	--	--	--	--	--
1.891	0.00329761	1.891	0.0148392	1.891	0.0379225	1.891	0.0704864	--	--	--	--	--	--	--	--	--
1.892	0.00329761	1.892	0.0148392	1.892	0.0379225	1.892	0.0704864	--	--	--	--	--	--	--	--	--
1.893	0.00329761	1.893	0.014427	1.893	0.0379225	1.893	0.0700742	--	--	--	--	--	--	--	--	--
1.894	0.00329761	1.894	0.014427	1.894	0.0379225	1.894	0.0708986	--	--	--	--	--	--	--	--	--
1.895	0.00329761	1.895	0.014427	1.895	0.0379225	1.895	0.0708986	--	--	--	--	--	--	--	--	--
1.896	0.00329761	1.896	0.014427	1.896	0.0379225	1.896	0.0708986	--	--	--	--	--	--	--	--	--
1.897	0.00329761	1.897	0.014427	1.897	0.0379225	1.897	0.0704864	--	--	--	--	--	--	--	--	--
1.898	0.00329761	1.898	0.014427	1.898	0.0379225	1.898	0.0704864	--	--	--	--	--	--	--	--	--
1.899	0.00329761	1.899	0.014427	1.899	0.0379225	1.899	0.0704864	--	--	--	--	--	--	--	--	--
1.9	0.00329761	1.9	0.014427	1.9	0.0379225	1.9	0.0704864	--	--	--	--	--	--	--	--	--
1.901	0.00329761	1.901	0.014427	1.901	0.0379225	1.901	0.0704864	--	--	--	--	--	--	--	--	--
1.902	0.00329761	1.902	0.014427	1.902	0.0379225	1.902	0.0708986	--	--	--	--	--	--	--	--	--
1.903	0.00329761	1.903	0.014427	1.903	0.0379225	1.903	0.0708986	--	--	--	--	--	--	--	--	--
1.904	0.00329761	1.904	0.014427	1.904	0.0379225	1.904	0.0708986	--	--	--	--	--	--	--	--	--
1.905	0.00329761	1.905	0.014427	1.905	0.0379225	1.905	0.0708986	--	--	--	--	--	--	--	--	--
1.906	0.00329761	1.906	0.014427	1.906	0.0379225	1.906	0.0708986	--	--	--	--	--	--	--	--	--
1.907	0.00329761	1.907	0.014427	1.907	0.0379225	1.907	0.069662	--	--	--	--	--	--	--	--	--
1.908	0.00329761	1.908	0.014427	1.908	0.0379225	1.908	0.0700742	--	--	--	--	--	--	--	--	--
1.909	0.00329761	1.909	0.014427	1.909	0.0383347	1.909	0.0700742	--	--	--	--	--	--	--	--	--
1.91	0.00329761	1.91	0.014427	1.91	0.0383347	1.91	0.0700742	--	--	--	--	--	--	--	--	--
1.911	0.00329761	1.911	0.014427	1.911	0.0383347	1.911	0.069662	--	--	--	--	--	--	--	--	--
1.912	0.00329761	1.912	0.014427	1.912	0.0383347	1.912	0.0692498	--	--	--	--	--	--	--	--	--
1.913	0.00329761	1.913	0.0148392	1.913	0.0383347	1.913	0.0692498	--	--	--	--	--	--	--	--	--
1.914	0.00329761	1.914	0.0148392	1.914	0.0383347	1.914	0.0692498	--	--	--	--	--	--	--	--	--
1.915	0.00329761	1.915	0.0148392	1.915	0.0383347	1.915	0.0692498	--	--	--	--	--	--	--	--	--
1.916	0.00329761	1.916	0.0148392	1.916	0.0383347	1.916	0.0692498	--	--	--	--	--	--	--	--	--
1.917	0.00329761	1.917	0.0148392	1.917	0.0383347	1.917	0.0688376	--	--	--	--	--	--	--	--	--
1.918	0.00329761	1.918	0.0148392	1.918	0.0383347	1.918	0.0688376	--	--	--	--	--	--	--	--	--
1.919	0.00329761	1.919	0.0148392	1.919	0.0387469	1.919	0.0692498	--	--	--	--	--	--	--	--	--
1.92	0.00329761	1.92	0.0148392	1.92	0.0391591	1.92	0.0692498	--	--	--	--	--	--	--	--	--
1.921	0.00329761	1.921	0.0148392	1.921	0.0391591	1.921	0.069662	--	--	--	--	--	--	--	--	--
1.922	0.00329761	1.922	0.0148392	1.922	0.0391591	1.922	0.069662	--	--	--	--	--	--	--	--	--
1.923	0.00329761	1.923	0.0148392	1.923	0.0391591	1.923	0.0692498	--	--	--	--	--	--	--	--	--
1.924	0.00329761	1.924	0.0148392	1.924	0.0391591	1.924	0.0692498	--	--	--	--	--	--	--	--	--
1.925	0.00329761	1.925	0.0148392	1.925	0.0395713	1.925	0.0688376	--	--	--	--	--	--	--	--	--
1.926	0.00329761	1.926	0.0148392	1.926	0.0395713	1.926	0.0692498	--	--	--	--	--	--	--	--	--
1.927	0.00329761	1.927	0.0148392	1.927	0.0395713	1.927	0.0692498	--	--	--	--	--	--	--	--	--
1.928	0.00329761	1.928	0.0148392	1.928	0.0395713	1.928	0.0692498	--	--	--	--	--	--	--	--	--
1.929	0.00329761	1.929	0.0148392	1.929	0.0395713	1.929	0.069662	--	--	--	--	--	--	--	--	--
1.93	0.00329761	1.93	0.0148392	1.93	0.0395713	1.93	0.069662	--	--	--	--	--	--	--	--	--
1.931	0.00288541	1.931	0.0148392	1.931	0.0395713	1.931	0.0692498	--	--	--	--	--	--	--	--	--
1.932	0.00288541	1.932	0.0148392	1.932	0.0391591	1.932	0.069662	--	--	--	--	--	--	--	--	--
1.933	0.00288541	1.933	0.0148392	1.933	0.0391591	1.933	0.0692498	--	--	--	--	--	--	--	--	--
1.934	0.00288541	1.934	0.0148392	1.934	0.0391591	1.934	0.0692498	--	--	--	--	--	--	--	--	--
1.935	0.00288541	1.935	0.0148392	1.935	0.0387469	1.935	0.0692498	--	--	--	--	--	--	--	--	--
1.936	0.00288541	1.936	0.0148392	1.936	0.0387469	1.936	0.0692498	--	--	--	--	--	--	--	--	--
1.937	0.00288541	1.937	0.0148392	1.937	0.0387469	1.937	0.0692498	--	--	--	--	--	--	--	--	--
1.938	0.00288541	1.938	0.0148392	1.938	0.0387469	1.938	0.0692498	--	--	--	--	--	--	--	--	--
1.939	0.00288541	1.939	0.0148392	1.939	0.0387469	1.939	0.0692498	--	--	--	--	--	--	--	--	--
1.94	0.00247321	1.94	0.0148392	1.94	0.0383347	1.94	0.0692498	--	--	--	--	--	--	--	--	--
1.941	0.00247321	1.941	0.0148392	1.941	0.0383347	1.941	0.0692498	--	--	--	--	--	--	--	--	--
1.942	0.00247321	1.942	0.0148392	1.942	0.0379225	1.942	0.0692498	--	--	--	--	--	--	--	--	--
1.943	0.00247321	1.943	0.0148392	1.943	0.0379225	1.943	0.069662	--	--	--	--	--	--	--	--	--
1.944	0.00247321	1.944	0.0148392	1.944	0.0379225	1.944	0.069662	--	--	--	--	--	--	--	--	--
1.945	0.00247321	1.945	0.0148392	1.945	0.0375103	1.945	0.069662	--	--	--	--	--	--	--	--	--
1.946	0.00247321	1.946	0.014427	1.946	0.0375103	1.946	0.069662	--	--	--	--	--	--	--	--	--
1.947	0.00247321	1.947	0.014427	1.947	0.0375103	1.947	0.0692498	--	--	--	--	--	--	--	--	--
1.948	0.00247321	1.948	0.014427	1.948	0.0375103	1.948	0.0692498	--	--	--	--	--	--	--	--	--
1.949	0.00288541	1.949	0.014427	1.949	0.0375103	1.949	0.0692498	--	--	--	--	--	--	--	--	--
1.95	0.00288541	1.95	0.014427	1.95	0.0375103	1.95	0.069662	--	--	--	--	--	--	--	--	--
1.951	0.00288541	1.951	0.014427	1.951	0.0375103	1.951	0.069662	--	--	--	--	--	--	--	--	--
1.952	0.00288541	1.952	0.0140148	1.952	0.0375103	1.952	0.069662	--	--	--	--	--	--	--	--	--
1.953	0.00288541	1.953	0.0140148	1.953	0.0375103	1.953	0.069662	--	--	--	--	--	--	--	--	--
1.954	0.00288541	1.954	0.0140148	1.954	0.0370981	1.954	0.069662	--	--	--	--	--	--	--	--	--
1.955	0.00288541	1.955	0.0140148	1.955	0.0375103	1.955	0.069662	--	--	--	--	--	--	--	--	--
1.956	0.00288541	1.956	0.0140148	1.956	0.0375103	1.956	0.069662	--	--	--	--	--	--	--	--	--
1.957	0.00288541	1.957	0.0140148	1.957	0.0370981	1.957	0.069662	--	--	--	--	--	--	--	--	--
1.958	0.00288541	1.958	0.0140148	1.958	0.0370981	1.958	0.0692498	--	--	--	--	--	--	--	--	--
1.959	0.00288541	1.959	0.0140148	1.959	0.0370981	1.959	0.0692498	--	--	--	--	--	--	--	--	--
1.96	0.00288541	1.96	0.0140148	1.96	0.0370981	1.96	0.069662	--	--	--	--	--	--	--	--	--
1.961	0.00288541	1.961	0.0140148	1.961	0.0370981	1.961	0.0700742	--	--	--	--	--	--	--	--	--
1.962	0.00288541	1.962	0.0140148	1.962	0.0366859	1.962	0.0700742	--	--	--	--	--	--	--	--	--
1.963	0.00288541	1.963	0.0136026	1.963	0.0370981	1.963	0.0704864	--	--	--	--	--	--	--	--	--
1.964	0.00288541	1.964	0.0136026	1.964	0.0370981	1.964	0.069662	--	--	--	--	--	--	--	--	--
1.965	0.00288541	1.965	0.0136026	1.965	0.0370981	1.965	0.069662	--	--	--	--	--	--	--	--	--
1.966	0.00288541	1.966	0.0136026	1.966	0.0375103	1.966	0.069662	--	--	--	--	--	--	--	--	--
1.967	0.00288541	1.967	0.0136026	1.967	0.0379225	1.967	0.069662	--	--	--	--	--	--	--	--	--
1.968	0.00288541	1.968	0.0136026	1.968	0.0370981	1.968	0.0700742	--	--	--	--	--	--	--	--	--
1.969	0.00288541	1.969	0.0136026	1.969	0.0370981	1.969	0.069662	--	--	--	--	--	--	--	--	--
1.97	0.00288541	1.97	0.0136026	1.97	0.0370981	1.97	0.069662	--	--	--	--	--	--	--	--	--
1.971	0.00329761	1.971	0.0136026	1.971	0.0370981	1.971	0.0692498	--	--	--	--	--	--	--	--	--
1.972	0.00329761	1.972	0.0136026	1.972	0.0375103	1.972	0.069662	--	--	--	--	--	--	--	--	--
1.973	0.00329761	1.973	0.0136026	1.973	0.0370981	1.973	0.0700742	--	--	--	--	--	--	--	--	--
1.974	0.00329761	1.974	0.0136026	1.974	0.0370981	1.974	0.069662	--	--	--	--	--	--	--	--	--
1.975	0.00329761	1.975	0.0136026	1.975	0.0370981	1.975	0.069662	--	--	--	--	--	--	--	--	--
1.976	0.00329761	1.976	0.0140148	1.976	0.0370981	1.976	0.069662	--	--	--	--	--	--	--	--	--
1.977	0.00329761	1.977	0.0140148	1.977	0.0366859	1.977	0.069662	--	--	--	--	--	--	--	--	--
1.978	0.00329761	1.978	0.0140148	1.978	0.0366859	1.978	0.0692498	--	--	--	--	--	--	--	--	--
1.979	0.00329761	1.979	0.0140148	1.979	0.0362737	1.979	0.0688376	--	--	--	--	--	--	--	--	--
1.98	0.00329761	1.98	0.0140148	1.98	0.0362737	1.98	0.0688376	--	--	--	--	--	--	--	--	--
1.981	0.00329761	1.981	0.0140148	1.981	0.0362737	1.981	0.0688376	--	--	--	--	--	--	--	--	--
1.982	0.00329761	1.982	0.0140148	1.982	0.0362737	1.982	0.0688376	--	--	--	--	--	--	--	--	--
1.983	0.00329761	1.983	0.0140148	1.983	0.0362737	1.983	0.0684254	--	--	--	--	--	--	--	--	--
1.984	0.00329761	1.984	0.0140148	1.984	0.0362737	1.984	0.0680132	--	--	--	--	--	--	--	--	--
1.985	0.00329761	1.985	0.0140148	1.985	0.0354493	1.985	0.0680132	--	--	--	--	--	--	--	--	--
1.986	0.00329761	1.986	0.0140148	1.986	0.0354493	1.986	0.0684254	--	--	--	--	--	--	--	--	--
1.987	0.00329761	1.987	0.014427	1.987	0.0354493	1.987	0.0684254	--	--	--	--	--	--	--	--	--
1.988	0.00329761	1.988	0.014427	1.988	0.0354493	1.988	0.0684254	--	--	--	--	--	--	--	--	--
1.989	0.00329761	1.989	0.014427	1.989	0.0354493	1.989	0.0684254	--	--	--	--	--	--	--	--	--
1.99	0.00329761	1.99	0.014427	1.99	0.0354493	1.99	0.067601	--	--	--	--	--	--	--	--	--
1.991	0.00329761	1.991	0.014427	1.991	0.0350371	1.991	0.0680132	--	--	--	--	--	--	--	--	--
1.992	0.00329761	1.992	0.014427	1.992	0.0350371	1.992	0.0680132	--	--	--	--	--	--	--	--	--
1.993	0.00329761	1.993	0.014427	1.993	0.0350371	1.993	0.0680132	--	--	--	--	--	--	--	--	--
1.994	0.00329761	1.994	0.0140148	1.994	0.0350371	1.994	0.0680132	--	--	--	--	--	--	--	--	--
1.995	0.00329761	1.995	0.0140148	1.995	0.0350371	1.995	0.067601	--	--	--	--	--	--	--	--	--
1.996	0.00329761	1.996	0.0140148	1.996	0.0350371	1.996	0.0680132	--	--	--	--	--	--	--	--	--
1.997	0.00329761	1.997	0.0140148	1.997	0.0350371	1.997	0.067601	--	--	--	--	--	--	--	--	--
1.998	0.00329761	1.998	0.0140148	1.998	0.0346249	1.998	0.0680132	--	--	--	--	--	--	--	--	--
1.999	0.00329761	1.999	0.0140148	1.999	0.0346249	1.999	0.0680132	--	--	--	--	--	--	--	--	--
[truncated: 8,000 more rows]
