# Supplementary material for: Equivalence and its invalidation between non-Markovian and Markovian spreading dynamics on complex networks
Source: Nat Commun. 2019 Aug 23;10:3748. doi: 10.1038/s41467-019-11763-z (PMC6707263; doi:10.1038/s41467-019-11763-z)
Supplement: Supplementary file 3 — Source Data [file 41467_2019_11763_MOESM3_ESM.zip › data/Supplementary_Figure_5/sFig5_I_Random_i.dat]

0	2.1413	0	1.7105	0	0.876	0	2.09629	0	1.69977	0	0.937748
1E-3	2.1418	1E-3	1.7095	1E-3	0.8767	0.01	2.09545	0.01	1.69909	0.01	0.937373
0.002	2.1428	0.002	1.7089	0.002	0.8762	0.02	2.09294	0.02	1.69705	0.02	0.936249
0.003	2.1423	0.003	1.7084	0.003	0.8761	0.03	2.08876	0.03	1.69366	0.03	0.934378
0.004	2.1425	0.004	1.7078	0.004	0.8759	0.04	2.08292	0.04	1.68892	0.04	0.931766
0.005	2.1414	0.005	1.7074	0.005	0.8756	0.05	2.07543	0.05	1.68286	0.05	0.928418
0.006	2.1418	0.006	1.7066	0.006	0.8757	0.06	2.06632	0.06	1.67547	0.06	0.924342
0.007	2.1427	0.007	1.7063	0.007	0.8758	0.07	2.0556	0.07	1.66678	0.07	0.919549
0.008	2.143	0.008	1.7068	0.008	0.8757	0.08	2.04331	0.08	1.65681	0.08	0.914049
0.009	2.1435	0.009	1.707	0.009	0.8753	0.09	2.02946	0.09	1.64558	0.09	0.907855
0.01	2.1433	0.01	1.7075	0.01	0.875	0.1	2.0141	0.1	1.63312	0.1	0.900982
0.011	2.1427	0.011	1.7077	0.011	0.8749	0.11	1.99725	0.11	1.61947	0.11	0.893446
0.012	2.1429	0.012	1.707	0.012	0.8748	0.12	1.97896	0.12	1.60464	0.12	0.885265
0.013	2.1433	0.013	1.7059	0.013	0.8743	0.13	1.95928	0.13	1.58867	0.13	0.876457
0.014	2.1428	0.014	1.705	0.014	0.8738	0.14	1.93823	0.14	1.57161	0.14	0.867043
0.015	2.141	0.015	1.7049	0.015	0.8733	0.15	1.91588	0.15	1.55348	0.15	0.857045
0.016	2.1397	0.016	1.7056	0.016	0.8736	0.16	1.89227	0.16	1.53434	0.16	0.846484
0.017	2.1399	0.017	1.7043	0.017	0.8732	0.17	1.86746	0.17	1.51422	0.17	0.835385
0.018	2.139	0.018	1.7043	0.018	0.8727	0.18	1.8415	0.18	1.49317	0.18	0.823773
0.019	2.1375	0.019	1.7032	0.019	0.8734	0.19	1.81445	0.19	1.47124	0.19	0.811672
0.02	2.1377	0.02	1.7036	0.02	0.8733	0.2	1.78637	0.2	1.44847	0.2	0.799109
0.021	2.1363	0.021	1.7023	0.021	0.8737	0.21	1.75731	0.21	1.42491	0.21	0.786112
0.022	2.136	0.022	1.7031	0.022	0.8733	0.22	1.72735	0.22	1.40061	0.22	0.772708
0.023	2.1363	0.023	1.703	0.023	0.8737	0.23	1.69654	0.23	1.37563	0.23	0.758925
0.024	2.1356	0.024	1.702	0.024	0.8741	0.24	1.66494	0.24	1.35001	0.24	0.744792
0.025	2.1342	0.025	1.7013	0.025	0.874	0.25	1.63263	0.25	1.32381	0.25	0.730338
0.026	2.1346	0.026	1.7021	0.026	0.8735	0.26	1.59967	0.26	1.29708	0.26	0.715591
0.027	2.1348	0.027	1.7014	0.027	0.873	0.27	1.56612	0.27	1.26988	0.27	0.700582
0.028	2.1343	0.028	1.7022	0.028	0.8726	0.28	1.53204	0.28	1.24225	0.28	0.685339
0.029	2.1332	0.029	1.7014	0.029	0.8726	0.29	1.49751	0.29	1.21425	0.29	0.669892
0.03	2.1316	0.03	1.702	0.03	0.8727	0.3	1.46258	0.3	1.18593	0.3	0.654269
0.031	2.1318	0.031	1.7009	0.031	0.8733	0.31	1.42733	0.31	1.15735	0.31	0.638499
0.032	2.1325	0.032	1.7006	0.032	0.873	0.32	1.39182	0.32	1.12855	0.32	0.622612
0.033	2.1315	0.033	1.7006	0.033	0.872	0.33	1.3561	0.33	1.09959	0.33	0.606634
0.034	2.1313	0.034	1.7	0.034	0.8719	0.34	1.32024	0.34	1.07051	0.34	0.590594
0.035	2.1317	0.035	1.7007	0.035	0.8722	0.35	1.28431	0.35	1.04137	0.35	0.574518
0.036	2.1325	0.036	1.7002	0.036	0.8721	0.36	1.24835	0.36	1.01222	0.36	0.558433
0.037	2.1324	0.037	1.6996	0.037	0.8721	0.37	1.21243	0.37	0.983092	0.37	0.542364
0.038	2.1332	0.038	1.6992	0.038	0.8715	0.38	1.1766	0.38	0.954041	0.38	0.526337
0.039	2.1324	0.039	1.6989	0.039	0.8708	0.39	1.14092	0.39	0.925107	0.39	0.510374
0.04	2.1321	0.04	1.6994	0.04	0.8714	0.4	1.10543	0.4	0.896334	0.4	0.4945
0.041	2.1312	0.041	1.7	0.041	0.8711	0.41	1.07019	0.41	0.867761	0.41	0.478737
0.042	2.1315	0.042	1.6988	0.042	0.8703	0.42	1.03525	0.42	0.839427	0.42	0.463105
0.043	2.1305	0.043	1.6995	0.043	0.87	0.43	1.00064	0.43	0.811369	0.43	0.447626
0.044	2.1293	0.044	1.6986	0.044	0.8698	0.44	0.966425	0.44	0.783622	0.44	0.432318
0.045	2.1283	0.045	1.6969	0.045	0.8693	0.45	0.932629	0.45	0.756218	0.45	0.4172
0.046	2.1276	0.046	1.6973	0.046	0.8688	0.46	0.899295	0.46	0.72919	0.46	0.402288
0.047	2.1271	0.047	1.6969	0.047	0.8685	0.47	0.866459	0.47	0.702565	0.47	0.3876
0.048	2.1278	0.048	1.6955	0.048	0.8683	0.48	0.834155	0.48	0.676371	0.48	0.373149
0.049	2.1272	0.049	1.694	0.049	0.8681	0.49	0.802412	0.49	0.650633	0.49	0.358949
0.05	2.1281	0.05	1.6936	0.05	0.8673	0.5	0.771261	0.5	0.625374	0.5	0.345014
0.051	2.1269	0.051	1.693	0.051	0.8674	0.51	0.740726	0.51	0.600615	0.51	0.331355
0.052	2.1263	0.052	1.6923	0.052	0.867	0.52	0.710831	0.52	0.576375	0.52	0.317981
0.053	2.1261	0.053	1.6907	0.053	0.8663	0.53	0.681598	0.53	0.552671	0.53	0.304904
0.054	2.1249	0.054	1.6914	0.054	0.8651	0.54	0.653044	0.54	0.529518	0.54	0.292131
0.055	2.1245	0.055	1.6906	0.055	0.8649	0.55	0.625186	0.55	0.506929	0.55	0.279669
0.056	2.1244	0.056	1.6906	0.056	0.8646	0.56	0.598037	0.56	0.484916	0.56	0.267524
0.057	2.1229	0.057	1.6905	0.057	0.8646	0.57	0.571611	0.57	0.463488	0.57	0.255703
0.058	2.1206	0.058	1.6896	0.058	0.8638	0.58	0.545915	0.58	0.442653	0.58	0.244208
0.059	2.1192	0.059	1.6887	0.059	0.8636	0.59	0.520957	0.59	0.422416	0.59	0.233044
0.06	2.1177	0.06	1.6881	0.06	0.8631	0.6	0.496743	0.6	0.402782	0.6	0.222212
0.061	2.1155	0.061	1.687	0.061	0.8627	0.61	0.473275	0.61	0.383754	0.61	0.211714
0.062	2.1141	0.062	1.6857	0.062	0.8622	0.62	0.450556	0.62	0.365332	0.62	0.201551
0.063	2.1141	0.063	1.6856	0.063	0.8623	0.63	0.428584	0.63	0.347516	0.63	0.191722
0.064	2.1143	0.064	1.6845	0.064	0.862	0.64	0.407358	0.64	0.330305	0.64	0.182227
0.065	2.1133	0.065	1.6836	0.065	0.8621	0.65	0.386874	0.65	0.313695	0.65	0.173063
0.066	2.1129	0.066	1.6824	0.066	0.8616	0.66	0.367126	0.66	0.297682	0.66	0.164229
0.067	2.1113	0.067	1.6813	0.067	0.8617	0.67	0.348107	0.67	0.282261	0.67	0.155721
0.068	2.1106	0.068	1.68	0.068	0.861	0.68	0.329809	0.68	0.267425	0.68	0.147536
0.069	2.1094	0.069	1.6796	0.069	0.8601	0.69	0.312224	0.69	0.253166	0.69	0.139669
0.07	2.1084	0.07	1.6784	0.07	0.8596	0.7	0.29534	0.7	0.239475	0.7	0.132117
0.071	2.1079	0.071	1.6773	0.071	0.8596	0.71	0.279145	0.71	0.226344	0.71	0.124872
0.072	2.1062	0.072	1.6755	0.072	0.8591	0.72	0.263628	0.72	0.213762	0.72	0.117931
0.073	2.1041	0.073	1.6737	0.073	0.8581	0.73	0.248774	0.73	0.201717	0.73	0.111286
0.074	2.1033	0.074	1.6732	0.074	0.8579	0.74	0.234569	0.74	0.190199	0.74	0.104932
0.075	2.1027	0.075	1.6719	0.075	0.8567	0.75	0.220999	0.75	0.179196	0.75	0.0988609
0.076	2.1019	0.076	1.6702	0.076	0.8561	0.76	0.208047	0.76	0.168694	0.76	0.0930671
0.077	2.1008	0.077	1.6686	0.077	0.8561	0.77	0.195697	0.77	0.15868	0.77	0.0875427
0.078	2.0991	0.078	1.6683	0.078	0.8558	0.78	0.183934	0.78	0.149142	0.78	0.0822804
0.079	2.0978	0.079	1.6677	0.079	0.8553	0.79	0.172739	0.79	0.140065	0.79	0.0772726
0.08	2.0961	0.08	1.6664	0.08	0.8538	0.8	0.162096	0.8	0.131435	0.8	0.0725116
0.081	2.0941	0.081	1.6658	0.081	0.8531	0.81	0.151987	0.81	0.123238	0.81	0.0679895
0.082	2.093	0.082	1.6645	0.082	0.8533	0.82	0.142395	0.82	0.11546	0.82	0.0636984
0.083	2.0913	0.083	1.663	0.083	0.852	0.83	0.133301	0.83	0.108087	0.83	0.0596305
0.084	2.0896	0.084	1.6616	0.084	0.8521	0.84	0.124688	0.84	0.101103	0.84	0.0557777
0.085	2.0873	0.085	1.6611	0.085	0.8516	0.85	0.116539	0.85	0.0944949	0.85	0.0521321
0.086	2.0857	0.086	1.6603	0.086	0.8512	0.86	0.108835	0.86	0.0882482	0.86	0.0486858
0.087	2.0842	0.087	1.6593	0.087	0.8509	0.87	0.101559	0.87	0.0823485	0.87	0.045431
0.088	2.0826	0.088	1.6592	0.088	0.8498	0.88	0.0946934	0.88	0.0767818	0.88	0.0423599
0.089	2.082	0.089	1.6575	0.089	0.8493	0.89	0.0882216	0.89	0.0715341	0.89	0.0394648
0.09	2.0803	0.09	1.6572	0.09	0.8493	0.9	0.0821264	0.9	0.0665919	0.9	0.0367382
0.091	2.0781	0.091	1.6563	0.091	0.8485	0.91	0.0763911	0.91	0.0619415	0.91	0.0341726
0.092	2.0768	0.092	1.6563	0.092	0.8481	0.92	0.0709996	0.92	0.0575698	0.92	0.0317608
0.093	2.0761	0.093	1.6543	0.093	0.8473	0.93	0.0659358	0.93	0.0534638	0.93	0.0294956
0.094	2.0745	0.094	1.6519	0.094	0.847	0.94	0.0611842	0.94	0.049611	0.94	0.02737
0.095	2.0725	0.095	1.6498	0.095	0.8465	0.95	0.0567297	0.95	0.045999	0.95	0.0253773
0.096	2.0717	0.096	1.6488	0.096	0.846	0.96	0.0525574	0.96	0.0426159	0.96	0.0235109
0.097	2.0703	0.097	1.6467	0.097	0.845	0.97	0.048653	0.97	0.0394501	0.97	0.0217643
0.098	2.0686	0.098	1.645	0.098	0.845	0.98	0.0450027	0.98	0.0364902	0.98	0.0201314
0.099	2.0669	0.099	1.6434	0.099	0.8442	0.99	0.0415929	0.99	0.0337255	0.99	0.0186061
0.1	2.0651	0.1	1.6412	0.1	0.8437	1	0.0384108	1	0.0311452	1	0.0171826
0.101	2.0624	0.101	1.6405	0.101	0.8429	1.01	0.0354437	1.01	0.0287394	1.01	0.0158553
0.102	2.0603	0.102	1.6401	0.102	0.8426	1.02	0.0326797	1.02	0.0264982	1.02	0.0146189
0.103	2.0587	0.103	1.6378	0.103	0.8419	1.03	0.0301072	1.03	0.0244123	1.03	0.0134681
0.104	2.0577	0.104	1.6369	0.104	0.8414	1.04	0.0277149	1.04	0.0224726	1.04	0.0123979
0.105	2.0556	0.105	1.6362	0.105	0.8409	1.05	0.0254924	1.05	0.0206704	1.05	0.0114037
0.106	2.0533	0.106	1.6352	0.106	0.841	1.06	0.0234293	1.06	0.0189976	1.06	0.0104808
0.107	2.052	0.107	1.6338	0.107	0.8403	1.07	0.021516	1.07	0.0174462	1.07	0.00962492
0.108	2.0507	0.108	1.6327	0.108	0.8396	1.08	0.0197432	1.08	0.0160087	1.08	0.00883185
0.109	2.0474	0.109	1.631	0.109	0.8386	1.09	0.0181019	1.09	0.0146778	1.09	0.00809765
0.11	2.0457	0.11	1.6297	0.11	0.8372	1.1	0.0165838	1.1	0.0134469	1.1	0.00741854
0.111	2.0441	0.111	1.6269	0.111	0.8371	1.11	0.0151808	1.11	0.0123093	1.11	0.00679096
0.112	2.043	0.112	1.6243	0.112	0.8364	1.12	0.0138855	1.12	0.011259	1.12	0.00621149
0.113	2.0415	0.113	1.6224	0.113	0.8356	1.13	0.0126905	1.13	0.01029	1.13	0.00567693
0.114	2.0401	0.114	1.622	0.114	0.8353	1.14	0.0115891	1.14	0.00939695	1.14	0.00518422
0.115	2.0383	0.115	1.6209	0.115	0.8347	1.15	0.0105748	1.15	0.00857452	1.15	0.00473049
0.116	2.0358	0.116	1.6196	0.116	0.8342	1.16	0.00964154	1.16	0.00781781	1.16	0.00431302
0.117	2.0353	0.117	1.6191	0.117	0.8336	1.17	0.00878364	1.17	0.00712218	1.17	0.00392925
0.118	2.0343	0.118	1.6184	0.118	0.8336	1.18	0.00799567	1.18	0.00648326	1.18	0.00357676
0.119	2.0336	0.119	1.6157	0.119	0.8324	1.19	0.00727258	1.19	0.00589694	1.19	0.00325329
0.12	2.0312	0.12	1.6146	0.12	0.8321	1.2	0.00660958	1.2	0.00535935	1.2	0.00295671
0.121	2.0293	0.121	1.6132	0.121	0.8313	1.21	0.00600223	1.21	0.00486688	1.21	0.00268502
0.122	2.0264	0.122	1.6132	0.122	0.8297	1.22	0.00544632	1.22	0.00441613	1.22	0.00243634
0.123	2.0254	0.123	1.6109	0.123	0.8286	1.23	0.00493795	1.23	0.00400392	1.23	0.00220893
0.124	2.0236	0.124	1.6095	0.124	0.8283	1.24	0.00447345	1.24	0.00362728	1.24	0.00200114
0.125	2.0228	0.125	1.6074	0.125	0.828	1.25	0.00404941	1.25	0.00328345	1.25	0.00181145
0.126	2.0193	0.126	1.6061	0.126	0.8266	1.26	0.00366263	1.26	0.00296983	1.26	0.00163843
0.127	2.0176	0.127	1.6041	0.127	0.8257	1.27	0.00331015	1.27	0.00268402	1.27	0.00148075
0.128	2.0147	0.128	1.6047	0.128	0.8247	1.28	0.00298919	1.28	0.00242377	1.28	0.00133718
0.129	2.0125	0.129	1.6027	0.129	0.8241	1.29	0.0026972	1.29	0.00218701	1.29	0.00120656
0.13	2.0113	0.13	1.6015	0.13	0.8229	1.3	0.00243178	1.3	0.0019718	1.3	0.00108783
0.131	2.0103	0.131	1.6003	0.131	0.8218	1.31	0.00219073	1.31	0.00177635	1.31	9.79996E-4
0.132	2.0078	0.132	1.5999	0.132	0.8208	1.32	0.001972	1.32	0.00159898	1.32	8.82147E-4
0.133	2.0053	0.133	1.5982	0.133	0.8197	1.33	0.00177368	1.33	0.00143818	1.33	7.93434E-4
0.134	2.0024	0.134	1.596	0.134	0.8192	1.34	0.00159403	1.34	0.00129252	1.34	7.13071E-4
0.135	2.0005	0.135	1.5941	0.135	0.8186	1.35	0.00143144	1.35	0.00116068	1.35	6.40335E-4
0.136	1.999	0.136	1.593	0.136	0.8176	1.36	0.0012844	1.36	0.00104145	1.36	5.74559E-4
0.137	1.9994	0.137	1.5918	0.137	0.8169	1.37	0.00115154	1.37	9.33723E-4	1.37	5.15128E-4
0.138	1.9989	0.138	1.5896	0.138	0.8158	1.38	0.0010316	1.38	8.36471E-4	1.38	4.61474E-4
0.139	1.9965	0.139	1.5871	0.139	0.8148	1.39	9.23416E-4	1.39	7.48748E-4	1.39	4.13078E-4
0.14	1.9944	0.14	1.5859	0.14	0.8138	1.4	8.25915E-4	1.4	6.6969E-4	1.4	3.69462E-4
0.141	1.9923	0.141	1.5845	0.141	0.8121	1.41	7.38117E-4	1.41	5.985E-4	1.41	3.30188E-4
0.142	1.9894	0.142	1.5835	0.142	0.8126	1.42	6.59126E-4	1.42	5.3445E-4	1.42	2.94852E-4
0.143	1.9874	0.143	1.5825	0.143	0.8121	1.43	5.88117E-4	1.43	4.76873E-4	1.43	2.63087E-4
0.144	1.9838	0.144	1.5808	0.144	0.8106	1.44	5.24339E-4	1.44	4.25158E-4	1.44	2.34556E-4
0.145	1.9811	0.145	1.5783	0.145	0.8094	1.45	4.67103E-4	1.45	3.78749E-4	1.45	2.08953E-4
0.146	1.977	0.146	1.5769	0.146	0.8079	1.46	4.15783E-4	1.46	3.37136E-4	1.46	1.85995E-4
0.147	1.9741	0.147	1.5754	0.147	0.8069	1.47	3.69805E-4	1.47	2.99855E-4	1.47	1.65427E-4
0.148	1.9718	0.148	1.5743	0.148	0.8065	1.48	3.28648E-4	1.48	2.66483E-4	1.48	1.47016E-4
0.149	1.9688	0.149	1.5727	0.149	0.8051	1.49	2.91838E-4	1.49	2.36636E-4	1.49	1.3055E-4
0.15	1.966	0.15	1.5709	0.15	0.805	1.5	2.58944E-4	1.5	2.09964E-4	1.5	1.15835E-4
0.151	1.9627	0.151	1.5694	0.151	0.8043	1.51	2.29574E-4	1.51	1.86149E-4	1.51	1.02697E-4
0.152	1.9598	0.152	1.5669	0.152	0.8026	1.52	2.03372E-4	1.52	1.64903E-4	1.52	9.09759E-5
0.153	1.9571	0.153	1.5641	0.153	0.8025	1.53	1.80017E-4	1.53	1.45966E-4	1.53	8.05282E-5
0.154	1.9544	0.154	1.5624	0.154	0.8017	1.54	1.59216E-4	1.54	1.291E-4	1.54	7.12233E-5
0.155	1.9521	0.155	1.5615	0.155	0.8004	1.55	1.40706E-4	1.55	1.14091E-4	1.55	6.29432E-5
0.156	1.9489	0.156	1.5593	0.156	0.7991	1.56	1.24249E-4	1.56	1.00747E-4	1.56	5.55812E-5
0.157	1.9465	0.157	1.5579	0.157	0.798	1.57	1.09629E-4	1.57	8.88922E-5	1.57	4.90411E-5
0.158	1.9441	0.158	1.5564	0.158	0.7974	1.58	9.66517E-5	1.58	7.83697E-5	1.58	4.32359E-5
0.159	1.9413	0.159	1.5532	0.159	0.7965	1.59	8.51426E-5	1.59	6.90375E-5	1.59	3.80874E-5
0.16	1.9389	0.16	1.5509	0.16	0.7961	1.6	7.49439E-5	1.6	6.0768E-5	1.6	3.35252E-5
0.161	1.9356	0.161	1.5485	0.161	0.7953	1.61	6.59142E-5	1.61	5.34463E-5	1.61	2.94859E-5
0.162	1.9327	0.162	1.5474	0.162	0.7951	1.62	5.7926E-5	1.62	4.69691E-5	1.62	2.59125E-5
0.163	1.9305	0.163	1.5446	0.163	0.7936	1.63	5.08653E-5	1.63	4.12439E-5	1.63	2.27539E-5
0.164	1.929	0.164	1.5413	0.164	0.7928	1.64	4.46294E-5	1.64	3.61876E-5	1.64	1.99644E-5
0.165	1.9265	0.165	1.5393	0.165	0.7927	1.65	3.91268E-5	1.65	3.17258E-5	1.65	1.75029E-5
0.166	1.9246	0.166	1.5371	0.166	0.7913	1.66	3.42752E-5	1.66	2.77919E-5	1.66	1.53326E-5
0.167	1.9221	0.167	1.5352	0.167	0.7906	1.67	3.00011E-5	1.67	2.43263E-5	1.67	1.34206E-5
0.168	1.9199	0.168	1.534	0.168	0.7896	1.68	2.62391E-5	1.68	2.12758E-5	1.68	1.17377E-5
0.169	1.9171	0.169	1.5312	0.169	0.7881	1.69	2.29304E-5	1.69	1.8593E-5	1.69	1.02576E-5
0.17	1.9147	0.17	1.5273	0.17	0.7868	1.7	2.00229E-5	1.7	1.62355E-5	1.7	8.957E-6
0.171	1.913	0.171	1.5253	0.171	0.7853	1.71	1.74701E-5	1.71	1.41656E-5	1.71	7.81503E-6
0.172	1.9108	0.172	1.5235	0.172	0.785	1.72	1.52306E-5	1.72	1.23497E-5	1.72	6.81321E-6
0.173	1.9087	0.173	1.5228	0.173	0.7851	1.73	1.32675E-5	1.73	1.07579E-5	1.73	5.93506E-6
0.174	1.9058	0.174	1.521	0.174	0.7843	1.74	1.15483E-5	1.74	9.36386E-6	1.74	5.16597E-6
0.175	1.9041	0.175	1.5192	0.175	0.7842	1.75	1.00437E-5	1.75	8.14392E-6	1.75	4.49294E-6
0.176	1.9014	0.176	1.5172	0.176	0.7827	1.76	8.72823E-6	1.76	7.07726E-6	1.76	3.90447E-6
0.177	1.8998	0.177	1.5154	0.177	0.7818	1.77	7.57897E-6	1.77	6.14538E-6	1.77	3.39036E-6
0.178	1.8962	0.178	1.512	0.178	0.7809	1.78	6.57578E-6	1.78	5.33194E-6	1.78	2.94159E-6
0.179	1.8945	0.179	1.5096	0.179	0.7804	1.79	5.7008E-6	1.79	4.62248E-6	1.79	2.55018E-6
0.18	1.8924	0.18	1.5077	0.18	0.779	1.8	4.93831E-6	1.8	4.00421E-6	1.8	2.20909E-6
0.181	1.889	0.181	1.5064	0.181	0.7771	1.81	4.27437E-6	1.81	3.46586E-6	1.81	1.91209E-6
0.182	1.886	0.182	1.5054	0.182	0.7764	1.82	3.69674E-6	1.82	2.99749E-6	1.82	1.65369E-6
0.183	1.8828	0.183	1.5034	0.183	0.7747	1.83	3.19462E-6	1.83	2.59034E-6	1.83	1.42907E-6
0.184	1.8796	0.184	1.5013	0.184	0.7745	1.84	2.75849E-6	1.84	2.23671E-6	1.84	1.23397E-6
0.185	1.8774	0.185	1.5002	0.185	0.773	1.85	2.37999E-6	1.85	1.92981E-6	1.85	1.06466E-6
0.186	1.8754	0.186	1.4973	0.186	0.7714	1.86	2.05179E-6	1.86	1.66369E-6	1.86	9.17843E-7
0.187	1.8738	0.187	1.495	0.187	0.7715	1.87	1.76743E-6	1.87	1.43312E-6	1.87	7.90639E-7
0.188	1.8695	0.188	1.4929	0.188	0.7714	1.88	1.52127E-6	1.88	1.23351E-6	1.88	6.8052E-7
0.189	1.8658	0.189	1.4915	0.189	0.7703	1.89	1.30834E-6	1.89	1.06086E-6	1.89	5.8527E-7
0.19	1.8623	0.19	1.4889	0.19	0.7685	1.9	1.12432E-6	1.9	9.11648E-7	1.9	5.02949E-7
0.191	1.8593	0.191	1.4865	0.191	0.7679	1.91	9.65404E-7	1.91	7.82794E-7	1.91	4.31861E-7
0.192	1.8574	0.192	1.4846	0.192	0.7669	1.92	8.28289E-7	1.92	6.71615E-7	1.92	3.70525E-7
0.193	1.8541	0.193	1.4824	0.193	0.7651	1.93	7.10081E-7	1.93	5.75766E-7	1.93	3.17646E-7
0.194	1.8499	0.194	1.4797	0.194	0.7639	1.94	6.08255E-7	1.94	4.93201E-7	1.94	2.72095E-7
0.195	1.8468	0.195	1.4774	0.195	0.763	1.95	5.20615E-7	1.95	4.22139E-7	1.95	2.32891E-7
0.196	1.8421	0.196	1.4755	0.196	0.7613	1.96	4.45246E-7	1.96	3.61026E-7	1.96	1.99175E-7
0.197	1.84	0.197	1.4727	0.197	0.7605	1.97	3.80484E-7	1.97	3.08514E-7	1.97	1.70205E-7
0.198	1.8369	0.198	1.471	0.198	0.7601	1.98	3.24881E-7	1.98	2.63429E-7	1.98	1.45332E-7
0.199	1.8342	0.199	1.4694	0.199	0.7586	1.99	2.77182E-7	1.99	2.24752E-7	1.99	1.23994E-7
0.2	1.8319	0.2	1.4661	0.2	0.7574	2	2.36298E-7	2	1.91601E-7	2	1.05705E-7
0.201	1.829	0.201	1.4644	0.201	0.7565	2.01	2.01282E-7	2.01	1.63209E-7	2.01	9.00412E-8
0.202	1.8265	0.202	1.4623	0.202	0.7558	2.02	1.71319E-7	2.02	1.38913E-7	2.02	7.66373E-8
0.203	1.8239	0.203	1.4619	0.203	0.7541	2.03	1.45699E-7	2.03	1.18139E-7	2.03	6.51766E-8
0.204	1.8199	0.204	1.4598	0.204	0.7527	2.04	1.23811E-7	2.04	1.00392E-7	2.04	5.53855E-8
0.205	1.8161	0.205	1.4563	0.205	0.7515	2.05	1.05128E-7	2.05	8.52425E-8	2.05	4.70276E-8
0.206	1.8144	0.206	1.4541	0.206	0.749	2.06	8.91922E-8	2.06	7.23212E-8	2.06	3.9899E-8
0.207	1.8114	0.207	1.4513	0.207	0.7474	2.07	7.56117E-8	2.07	6.13095E-8	2.07	3.38239E-8
0.208	1.8099	0.208	1.4493	0.208	0.7459	2.08	6.40477E-8	2.08	5.19328E-8	2.08	2.86509E-8
0.209	1.8078	0.209	1.4464	0.209	0.7445	2.09	5.42089E-8	2.09	4.39551E-8	2.09	2.42497E-8
0.21	1.804	0.21	1.444	0.21	0.7435	2.1	4.58448E-8	2.1	3.71731E-8	2.1	2.05081E-8
0.211	1.7997	0.211	1.4424	0.211	0.742	2.11	3.87403E-8	2.11	3.14124E-8	2.11	1.733E-8
0.212	1.796	0.212	1.4395	0.212	0.7409	2.12	3.27106E-8	2.12	2.65232E-8	2.12	1.46327E-8
0.213	1.792	0.213	1.4366	0.213	0.7396	2.13	2.75972E-8	2.13	2.23771E-8	2.13	1.23453E-8
0.214	1.79	0.214	1.4342	0.214	0.7385	2.14	2.32646E-8	2.14	1.8864E-8	2.14	1.04071E-8
0.215	1.7866	0.215	1.4312	0.215	0.7367	2.15	1.95965E-8	2.15	1.58897E-8	2.15	8.76625E-9
0.216	1.7828	0.216	1.4288	0.216	0.7357	2.16	1.64935E-8	2.16	1.33737E-8	2.16	7.37818E-9
0.217	1.7805	0.217	1.4266	0.217	0.7352	2.17	1.38708E-8	2.17	1.12471E-8	2.17	6.20493E-9
0.218	1.7774	0.218	1.4235	0.218	0.7341	2.18	1.16558E-8	2.18	9.45107E-9	2.18	5.21408E-9
0.219	1.7743	0.219	1.4211	0.219	0.7315	2.19	9.78669E-9	2.19	7.9355E-9	2.19	4.37795E-9
0.22	1.7721	0.22	1.4183	0.22	0.73	2.2	8.21072E-9	2.2	6.65763E-9	2.2	3.67296E-9
0.221	1.7697	0.221	1.4152	0.221	0.7289	2.21	6.88303E-9	2.21	5.58108E-9	2.21	3.07904E-9
0.222	1.7664	0.222	1.412	0.222	0.7282	2.22	5.76542E-9	2.22	4.67487E-9	2.22	2.57909E-9
0.223	1.7635	0.223	1.4102	0.223	0.7264	2.23	4.82541E-9	2.23	3.91267E-9	2.23	2.15859E-9
0.224	1.7609	0.224	1.4071	0.224	0.7253	2.24	4.03544E-9	2.24	3.27212E-9	2.24	1.8052E-9
0.225	1.7576	0.225	1.4051	0.225	0.7244	2.25	3.37209E-9	2.25	2.73425E-9	2.25	1.50846E-9
0.226	1.7554	0.226	1.4023	0.226	0.7236	2.26	2.81553E-9	2.26	2.28297E-9	2.26	1.25949E-9
0.227	1.7528	0.227	1.4003	0.227	0.7227	2.27	2.34896E-9	2.27	1.90464E-9	2.27	1.05078E-9
0.228	1.7486	0.228	1.3997	0.228	0.7223	2.28	1.95813E-9	2.28	1.58774E-9	2.28	8.75945E-10
0.229	1.7452	0.229	1.3979	0.229	0.721	2.29	1.63102E-9	2.29	1.32251E-9	2.29	7.29618E-10
0.23	1.7439	0.23	1.3954	0.23	0.7191	2.3	1.35748E-9	2.3	1.1007E-9	2.3	6.0725E-10
0.231	1.7407	0.231	1.3926	0.231	0.7175	2.31	1.1289E-9	2.31	9.15367E-10	2.31	5.05001E-10
0.232	1.7382	0.232	1.3897	0.232	0.716	2.32	9.38067E-10	2.32	7.60628E-10	2.32	4.19632E-10
0.233	1.7348	0.233	1.3872	0.233	0.7147	2.33	7.78867E-10	2.33	6.31542E-10	2.33	3.48416E-10
0.234	1.7332	0.234	1.3848	0.234	0.7125	2.34	6.46168E-10	2.34	5.23943E-10	2.34	2.89055E-10
0.235	1.7288	0.235	1.3825	0.235	0.7111	2.35	5.35649E-10	2.35	4.34329E-10	2.35	2.39616E-10
0.236	1.7249	0.236	1.3801	0.236	0.7098	2.36	4.43678E-10	2.36	3.59755E-10	2.36	1.98474E-10
0.237	1.7225	0.237	1.3777	0.237	0.7071	2.37	3.67204E-10	2.37	2.97746E-10	2.37	1.64264E-10
0.238	1.7181	0.238	1.3749	0.238	0.7055	2.38	3.03669E-10	2.38	2.46229E-10	2.38	1.35842E-10
0.239	1.7143	0.239	1.3715	0.239	0.7042	2.39	2.50926E-10	2.39	2.03462E-10	2.39	1.12249E-10
0.24	1.7112	0.24	1.369	0.24	0.7034	2.4	2.07178E-10	2.4	1.67989E-10	2.4	9.26784E-11
0.241	1.7075	0.241	1.3653	0.241	0.7018	2.41	1.7092E-10	2.41	1.3859E-10	2.41	7.64591E-11
0.242	1.7019	0.242	1.3619	0.242	0.6999	2.42	1.40895E-10	2.42	1.14245E-10	2.42	6.30278E-11
0.243	1.6986	0.243	1.3593	0.243	0.699	2.43	1.16052E-10	2.43	9.41003E-11	2.43	5.19144E-11
0.244	1.6949	0.244	1.3558	0.244	0.6975	2.44	9.55126E-11	2.44	7.7446E-11	2.44	4.27264E-11
0.245	1.6933	0.245	1.3527	0.245	0.6967	2.45	7.85455E-11	2.45	6.36883E-11	2.45	3.51364E-11
0.246	1.6901	0.246	1.3501	0.246	0.696	2.46	6.45409E-11	2.46	5.23327E-11	2.46	2.88715E-11
0.247	1.6867	0.247	1.3477	0.247	0.6948	2.47	5.29908E-11	2.47	4.29674E-11	2.47	2.37048E-11
0.248	1.6835	0.248	1.346	0.248	0.6927	2.48	4.3473E-11	2.48	3.52499E-11	2.48	1.94471E-11
0.249	1.6808	0.249	1.3429	0.249	0.6907	2.49	3.56361E-11	2.49	2.88954E-11	2.49	1.59414E-11
0.25	1.6778	0.25	1.34	0.25	0.6892	2.5	2.91887E-11	2.5	2.36675E-11	2.5	1.30572E-11
0.251	1.6744	0.251	1.3363	0.251	0.6875	2.51	2.38886E-11	2.51	1.937E-11	2.51	1.06863E-11
0.252	1.6718	0.252	1.3346	0.252	0.6854	2.52	1.95353E-11	2.52	1.58401E-11	2.52	8.73887E-12
0.253	1.6688	0.253	1.3322	0.253	0.684	2.53	1.59625E-11	2.53	1.29432E-11	2.53	7.14063E-12
0.254	1.6651	0.254	1.3295	0.254	0.6818	2.54	1.30327E-11	2.54	1.05675E-11	2.54	5.83003E-12
0.255	1.6616	0.255	1.3259	0.255	0.6801	2.55	1.06322E-11	2.55	8.62107E-12	2.55	4.75617E-12
0.256	1.6584	0.256	1.3218	0.256	0.6794	2.56	8.66686E-12	2.56	7.02749E-12	2.56	3.87701E-12
0.257	1.6561	0.257	1.318	0.257	0.6776	2.57	7.05918E-12	2.57	5.72391E-12	2.57	3.15783E-12
0.258	1.6529	0.258	1.3161	0.258	0.676	2.58	5.74511E-12	2.58	4.6584E-12	2.58	2.57E-12
0.259	1.6493	0.259	1.3138	0.259	0.6749	2.59	4.67192E-12	2.59	3.78821E-12	2.59	2.08993E-12
0.26	1.6456	0.26	1.3103	0.26	0.6735	2.6	3.79617E-12	2.6	3.07811E-12	2.6	1.69817E-12
0.261	1.6412	0.261	1.3078	0.261	0.6713	2.61	3.08211E-12	2.61	2.49912E-12	2.61	1.37874E-12
0.262	1.6394	0.262	1.3056	0.262	0.6692	2.62	2.50036E-12	2.62	2.02741E-12	2.62	1.11851E-12
0.263	1.6352	0.263	1.303	0.263	0.6683	2.63	2.0268E-12	2.63	1.64342E-12	2.63	9.06663E-13
0.264	1.6314	0.264	1.3001	0.264	0.667	2.64	1.64161E-12	2.64	1.3311E-12	2.64	7.34355E-13
0.265	1.6267	0.265	1.2982	0.265	0.6654	2.65	1.32857E-12	2.65	1.07726E-12	2.65	5.94318E-13
0.266	1.6222	0.266	1.2957	0.266	0.6637	2.66	1.07436E-12	2.66	8.71139E-13	2.66	4.80601E-13
0.267	1.6188	0.267	1.2928	0.267	0.6619	2.67	8.68095E-13	2.67	7.03891E-13	2.67	3.88331E-13
0.268	1.6152	0.268	1.2897	0.268	0.6602	2.68	7.0087E-13	2.68	5.68298E-13	2.68	3.13526E-13
0.269	1.612	0.269	1.2864	0.269	0.6582	2.69	5.65407E-13	2.69	4.58458E-13	2.69	2.52928E-13
0.27	1.6081	0.27	1.2838	0.27	0.6571	2.7	4.55761E-13	2.7	3.69552E-13	2.7	2.03879E-13
0.271	1.6039	0.271	1.2806	0.271	0.6554	2.71	3.67084E-13	2.71	2.97649E-13	2.71	1.6421E-13
0.272	1.6015	0.272	1.2788	0.272	0.6543	2.72	2.95424E-13	2.72	2.39544E-13	2.72	1.32154E-13
0.273	1.5977	0.273	1.2753	0.273	0.6522	2.73	2.37564E-13	2.73	1.92628E-13	2.73	1.06271E-13
0.274	1.5936	0.274	1.2725	0.274	0.6504	2.74	1.90882E-13	2.74	1.54776E-13	2.74	8.53889E-14
0.275	1.5904	0.275	1.2703	0.275	0.6481	2.75	1.53252E-13	2.75	1.24263E-13	2.75	6.85552E-14
0.276	1.5862	0.276	1.2684	0.276	0.6463	2.76	1.22941E-13	2.76	9.96861E-14	2.76	5.49961E-14
0.277	1.5818	0.277	1.2652	0.277	0.6445	2.77	9.85463E-14	2.77	7.99059E-14	2.77	4.40834E-14
0.278	1.5763	0.278	1.2631	0.278	0.6432	2.78	7.89291E-14	2.78	6.39993E-14	2.78	3.53079E-14
0.279	1.5731	0.279	1.26	0.279	0.6422	2.79	6.31664E-14	2.79	5.12182E-14	2.79	2.82567E-14
0.28	1.5699	0.28	1.2584	0.28	0.6411	2.8	5.05112E-14	2.8	4.09568E-14	2.8	2.25956E-14
0.281	1.5671	0.281	1.2557	0.281	0.6393	2.81	4.03592E-14	2.81	3.27251E-14	2.81	1.80542E-14
0.282	1.5632	0.282	1.2518	0.282	0.6376	2.82	3.22218E-14	2.82	2.61269E-14	2.82	1.4414E-14
0.283	1.5597	0.283	1.2493	0.283	0.6367	2.83	2.57045E-14	2.83	2.08424E-14	2.83	1.14986E-14
0.284	1.5564	0.284	1.2458	0.284	0.6355	2.84	2.0489E-14	2.84	1.66134E-14	2.84	9.16551E-15
0.285	1.5538	0.285	1.243	0.285	0.6342	2.85	1.63187E-14	2.85	1.3232E-14	2.85	7.29997E-15
0.286	1.5513	0.286	1.2403	0.286	0.6333	2.86	1.29868E-14	2.86	1.05303E-14	2.86	5.8095E-15
0.287	1.5492	0.287	1.2378	0.287	0.6309	2.87	1.0327E-14	2.87	8.3736E-15	2.87	4.61965E-15
0.288	1.5445	0.288	1.2345	0.288	0.629	2.88	8.20533E-15	2.88	6.65326E-15	2.88	3.67055E-15
0.289	1.5412	0.289	1.2319	0.289	0.6272	2.89	6.51435E-15	2.89	5.28214E-15	2.89	2.91411E-15
0.29	1.538	0.29	1.2284	0.29	0.6258	2.9	5.16772E-15	2.9	4.19023E-15	2.9	2.31172E-15
0.291	1.5349	0.291	1.2247	0.291	0.6245	2.91	4.09619E-15	2.91	3.32138E-15	2.91	1.83238E-15
0.292	1.5309	0.292	1.2209	0.292	0.6238	2.92	3.24424E-15	2.92	2.63058E-15	2.92	1.45127E-15
0.293	1.5292	0.293	1.217	0.293	0.6226	2.93	2.56743E-15	2.93	2.08179E-15	2.93	1.14851E-15
0.294	1.5251	0.294	1.2137	0.294	0.6204	2.94	2.03019E-15	2.94	1.64617E-15	2.94	9.0818E-16
0.295	1.5216	0.295	1.2119	0.295	0.6183	2.95	1.60409E-15	2.95	1.30067E-15	2.95	7.17567E-16
0.296	1.5183	0.296	1.2081	0.296	0.6164	2.96	1.2664E-15	2.96	1.02686E-15	2.96	5.66508E-16
0.297	1.515	0.297	1.2058	0.297	0.615	2.97	9.99003E-16	2.97	8.10038E-16	2.97	4.46891E-16
0.298	1.5127	0.298	1.2025	0.298	0.6129	2.98	7.87436E-16	2.98	6.3849E-16	2.98	3.5225E-16
0.299	1.5091	0.299	1.1999	0.299	0.6114	2.99	6.20178E-16	2.99	5.02869E-16	2.99	2.77429E-16
0.3	1.5041	0.3	1.1968	0.3	0.6099	3	4.88057E-16	3	3.95739E-16	3	2.18326E-16
0.301	1.5007	0.301	1.1938	0.301	0.6081	3.01	3.83775E-16	3.01	3.11183E-16	3.01	1.71677E-16
0.302	1.4973	0.302	1.1934	0.302	0.6069	3.02	3.01534E-16	3.02	2.44498E-16	3.02	1.34887E-16
0.303	1.4918	0.303	1.1901	0.303	0.6052	3.03	2.36727E-16	3.03	1.91949E-16	3.03	1.05897E-16
0.304	1.4898	0.304	1.1878	0.304	0.6041	3.04	1.857E-16	3.04	1.50574E-16	3.04	8.30705E-17
0.305	1.4868	0.305	1.185	0.305	0.6016	3.05	1.45556E-16	3.05	1.18023E-16	3.05	6.51124E-17
0.306	1.4834	0.306	1.1828	0.306	0.6005	3.06	1.13998E-16	3.06	9.2435E-17	3.06	5.09957E-17
0.307	1.4807	0.307	1.1801	0.307	0.5992	3.07	8.92114E-17	3.07	7.23367E-17	3.07	3.99076E-17
0.308	1.4759	0.308	1.1755	0.308	0.5975	3.08	6.97581E-17	3.08	5.65631E-17	3.08	3.12054E-17
0.309	1.473	0.309	1.1715	0.309	0.5956	3.09	5.45032E-17	3.09	4.41937E-17	3.09	2.43813E-17
0.31	1.4697	0.31	1.1694	0.31	0.5936	3.1	4.25502E-17	3.1	3.45017E-17	3.1	1.90343E-17
0.311	1.4651	0.311	1.1663	0.311	0.5921	3.11	3.31921E-17	3.11	2.69137E-17	3.11	1.48481E-17
0.312	1.4614	0.312	1.1626	0.312	0.5906	3.12	2.58714E-17	3.12	2.09777E-17	3.12	1.15732E-17
0.313	1.4592	0.313	1.16	0.313	0.5895	3.13	2.01492E-17	3.13	1.63379E-17	3.13	9.01347E-18
0.314	1.4554	0.314	1.1567	0.314	0.5895	3.14	1.568E-17	3.14	1.27141E-17	3.14	7.01427E-18
0.315	1.4508	0.315	1.1531	0.315	0.5874	3.15	1.21924E-17	3.15	9.88618E-18	3.15	5.45413E-18
0.316	1.4467	0.316	1.1497	0.316	0.5853	3.16	9.47296E-18	3.16	7.68111E-18	3.16	4.23761E-18
0.317	1.4432	0.317	1.1464	0.317	0.5835	3.17	7.35417E-18	3.17	5.9631E-18	3.17	3.28979E-18
0.318	1.4396	0.318	1.1436	0.318	0.5819	3.18	5.70472E-18	3.18	4.62565E-18	3.18	2.55193E-18
0.319	1.4361	0.319	1.1409	0.319	0.5804	3.19	4.42168E-18	3.19	3.5853E-18	3.19	1.97798E-18
0.32	1.4311	0.32	1.1371	0.32	0.5784	3.2	3.42447E-18	3.2	2.77672E-18	3.2	1.53189E-18
0.321	1.4261	0.321	1.1335	0.321	0.5764	3.21	2.65004E-18	3.21	2.14877E-18	3.21	1.18546E-18
0.322	1.4245	0.322	1.1299	0.322	0.5754	3.22	2.0491E-18	3.22	1.6615E-18	3.22	9.16638E-19
0.323	1.4209	0.323	1.1255	0.323	0.574	3.23	1.58317E-18	3.23	1.2837E-18	3.23	7.08209E-19
0.324	1.4178	0.324	1.1237	0.324	0.5717	3.24	1.2222E-18	3.24	9.91017E-19	3.24	5.46736E-19
0.325	1.4143	0.325	1.1218	0.325	0.5705	3.25	9.42782E-19	3.25	7.64452E-19	3.25	4.21742E-19
0.326	1.4104	0.326	1.1191	0.326	0.5686	3.26	7.26663E-19	3.26	5.89212E-19	3.26	3.25063E-19
0.327	1.406	0.327	1.1163	0.327	0.5667	3.27	5.59638E-19	3.27	4.5378E-19	3.27	2.50347E-19
0.328	1.4023	0.328	1.1141	0.328	0.565	3.28	4.30659E-19	3.28	3.49198E-19	3.28	1.9265E-19
0.329	1.3989	0.329	1.1105	0.329	0.5637	3.29	3.31141E-19	3.29	2.68504E-19	3.29	1.48132E-19
0.33	1.3968	0.33	1.1081	0.33	0.5625	3.3	2.54416E-19	3.3	2.06292E-19	3.3	1.1381E-19
0.331	1.3938	0.331	1.1053	0.331	0.5616	3.31	1.95312E-19	3.31	1.58368E-19	3.31	8.73704E-20
0.332	1.391	0.332	1.104	0.332	0.5599	3.32	1.49819E-19	3.32	1.2148E-19	3.32	6.70195E-20
0.333	1.3868	0.333	1.1017	0.333	0.5587	3.33	1.1483E-19	3.33	9.31096E-20	3.33	5.13678E-20
0.334	1.3827	0.334	1.0988	0.334	0.5579	3.34	8.79423E-20	3.34	7.13077E-20	3.34	3.93399E-20
0.335	1.3792	0.335	1.0967	0.335	0.5569	3.35	6.72966E-20	3.35	5.45672E-20	3.35	3.01043E-20
0.336	1.3754	0.336	1.0947	0.336	0.5545	3.36	5.14565E-20	3.36	4.17233E-20	3.36	2.30184E-20
0.337	1.372	0.337	1.092	0.337	0.5526	3.37	3.93134E-20	3.37	3.18771E-20	3.37	1.75863E-20
0.338	1.368	0.338	1.0893	0.338	0.5512	3.38	3.00119E-20	3.38	2.4335E-20	3.38	1.34254E-20
0.339	1.3627	0.339	1.0871	0.339	0.5497	3.39	2.28928E-20	3.39	1.85625E-20	3.39	1.02408E-20
0.34	1.3602	0.34	1.0847	0.34	0.5489	3.4	1.74484E-20	3.4	1.4148E-20	3.4	7.80533E-21
0.341	1.357	0.341	1.0825	0.341	0.5479	3.41	1.32882E-20	3.41	1.07747E-20	3.41	5.94431E-21
0.342	1.3535	0.342	1.0798	0.342	0.5466	3.42	1.01118E-20	3.42	8.19914E-21	3.42	4.5234E-21
0.343	1.349	0.343	1.0755	0.343	0.5448	3.43	7.68856E-21	3.43	6.23424E-21	3.43	3.43938E-21
0.344	1.346	0.344	1.0729	0.344	0.5437	3.44	5.84135E-21	3.44	4.73644E-21	3.44	2.61306E-21
0.345	1.3419	0.345	1.0708	0.345	0.5414	3.45	4.4344E-21	3.45	3.59561E-21	3.45	1.98367E-21
0.346	1.3392	0.346	1.0691	0.346	0.5395	3.46	3.36363E-21	3.46	2.72738E-21	3.46	1.50468E-21
0.347	1.3362	0.347	1.0652	0.347	0.5385	3.47	2.54938E-21	3.47	2.06715E-21	3.47	1.14043E-21
0.348	1.3333	0.348	1.061	0.348	0.5374	3.48	1.93069E-21	3.48	1.56549E-21	3.48	8.6367E-22
0.349	1.33	0.349	1.0584	0.349	0.5359	3.49	1.46098E-21	3.49	1.18463E-21	3.49	6.5355E-22
0.35	1.3258	0.35	1.0569	0.35	0.5344	3.5	1.10466E-21	3.5	8.95707E-22	3.5	4.94155E-22
0.351	1.321	0.351	1.0536	0.351	0.5329	3.51	8.34573E-22	3.51	6.7671E-22	3.51	3.73336E-22
0.352	1.3188	0.352	1.0507	0.352	0.5319	3.52	6.30018E-22	3.52	5.10848E-22	3.52	2.81831E-22
0.353	1.3172	0.353	1.0473	0.353	0.5302	3.53	4.7522E-22	3.53	3.8533E-22	3.53	2.12584E-22
0.354	1.3137	0.354	1.0446	0.354	0.5287	3.54	3.5817E-22	3.54	2.90421E-22	3.54	1.60223E-22
0.355	1.3087	0.355	1.0411	0.355	0.5263	3.55	2.69734E-22	3.55	2.18713E-22	3.55	1.20662E-22
0.356	1.3052	0.356	1.0389	0.356	0.5253	3.56	2.02972E-22	3.56	1.64579E-22	3.56	9.07968E-23
0.357	1.3013	0.357	1.0352	0.357	0.5245	3.57	1.52612E-22	3.57	1.23745E-22	3.57	6.82689E-23
0.358	1.2975	0.358	1.0309	0.358	0.5229	3.58	1.14655E-22	3.58	9.29674E-23	3.58	5.12894E-23
0.359	1.2935	0.359	1.0293	0.359	0.5211	3.59	8.60695E-23	3.59	6.97891E-23	3.59	3.85021E-23
0.36	1.2893	0.36	1.0263	0.36	0.5196	3.6	6.45594E-23	3.6	5.23477E-23	3.6	2.88798E-23
0.361	1.2865	0.361	1.0239	0.361	0.5176	3.61	4.83862E-23	3.61	3.92338E-23	3.61	2.1645E-23
0.362	1.2823	0.362	1.021	0.362	0.5166	3.62	3.62357E-23	3.62	2.93816E-23	3.62	1.62096E-23
0.363	1.2792	0.363	1.0192	0.363	0.5152	3.63	2.71147E-23	3.63	2.19858E-23	3.63	1.21294E-23
0.364	1.2764	0.364	1.0165	0.364	0.5134	3.64	2.02733E-23	3.64	1.64385E-23	3.64	9.06901E-24
0.365	1.2726	0.365	1.0137	0.365	0.5123	3.65	1.5146E-23	3.65	1.22811E-23	3.65	6.77537E-24
0.366	1.2685	0.366	1.0102	0.366	0.5105	3.66	1.13064E-23	3.66	9.16772E-24	3.66	5.05776E-24
0.367	1.2643	0.367	1.0062	0.367	0.5094	3.67	8.43337E-24	3.67	6.83816E-24	3.67	3.77256E-24
0.368	1.262	0.368	1.0025	0.368	0.508	3.68	6.28538E-24	3.68	5.09648E-24	3.68	2.81169E-24
0.369	1.2594	0.369	0.9983	0.369	0.506	3.69	4.68074E-24	3.69	3.79536E-24	3.69	2.09387E-24
0.37	1.2567	0.37	0.9956	0.37	0.5052	3.7	3.48298E-24	3.7	2.82416E-24	3.7	1.55807E-24
0.371	1.2532	0.371	0.9932	0.371	0.5044	3.71	2.58964E-24	3.71	2.0998E-24	3.71	1.15844E-24
0.372	1.2502	0.372	0.9919	0.372	0.5026	3.72	1.92389E-24	3.72	1.55998E-24	3.72	8.60628E-25
0.373	1.2467	0.373	0.9897	0.373	0.5003	3.73	1.42815E-24	3.73	1.15801E-24	3.73	6.38865E-25
0.374	1.2433	0.374	0.9866	0.374	0.4997	3.74	1.0593E-24	3.74	8.58932E-25	3.74	4.73866E-25
0.375	1.238	0.375	0.9836	0.375	0.4975	3.75	7.85089E-25	3.75	6.36587E-25	3.75	3.512E-25
0.376	1.2338	0.376	0.9818	0.376	0.496	3.76	5.81394E-25	3.76	4.71421E-25	3.76	2.60079E-25
0.377	1.2294	0.377	0.9788	0.377	0.4951	3.77	4.30204E-25	3.77	3.48829E-25	3.77	1.92446E-25
0.378	1.2274	0.378	0.9756	0.378	0.4931	3.78	3.18076E-25	3.78	2.57911E-25	3.78	1.42287E-25
0.379	1.2229	0.379	0.9721	0.379	0.4915	3.79	2.34985E-25	3.79	1.90537E-25	3.79	1.05118E-25
0.38	1.2201	0.38	0.9691	0.38	0.4884	3.8	1.73461E-25	3.8	1.4065E-25	3.8	7.75957E-26
0.381	1.2161	0.381	0.9655	0.381	0.487	3.81	1.27943E-25	3.81	1.03742E-25	3.81	5.72337E-26
0.382	1.2133	0.382	0.9635	0.382	0.4849	3.82	9.4294E-26	3.82	7.64579E-26	3.82	4.21812E-26
0.383	1.2098	0.383	0.959	0.383	0.483	3.83	6.9439E-26	3.83	5.63044E-26	3.83	3.10627E-26
0.384	1.207	0.384	0.9563	0.384	0.4817	3.84	5.10947E-26	3.84	4.143E-26	3.84	2.28566E-26
0.385	1.2027	0.385	0.9534	0.385	0.4803	3.85	3.75665E-26	3.85	3.04607E-26	3.85	1.68049E-26
0.386	1.2011	0.386	0.951	0.386	0.478	3.86	2.7598E-26	3.86	2.23778E-26	3.86	1.23456E-26
0.387	1.197	0.387	0.9475	0.387	0.4753	3.87	2.02585E-26	3.87	1.64266E-26	3.87	9.06241E-27
0.388	1.1926	0.388	0.9445	0.388	0.4737	3.88	1.4859E-26	3.88	1.20484E-26	3.88	6.64701E-27
0.389	1.1883	0.389	0.941	0.389	0.472	3.89	1.089E-26	3.89	8.83008E-27	3.89	4.87149E-27
0.39	1.1853	0.39	0.9365	0.39	0.4702	3.9	7.9747E-27	3.9	6.46625E-27	3.9	3.56738E-27
0.391	1.1825	0.391	0.933	0.391	0.4695	3.91	5.83518E-27	3.91	4.73144E-27	3.91	2.6103E-27
0.392	1.178	0.392	0.9298	0.392	0.4685	3.92	4.26626E-27	3.92	3.45928E-27	3.92	1.90846E-27
0.393	1.1737	0.393	0.9267	0.393	0.4672	3.93	3.11669E-27	3.93	2.52715E-27	3.93	1.39421E-27
0.394	1.1689	0.394	0.923	0.394	0.466	3.94	2.27505E-27	3.94	1.84472E-27	3.94	1.01772E-27
0.395	1.1665	0.395	0.9201	0.395	0.4642	3.95	1.65937E-27	3.95	1.34549E-27	3.95	7.42297E-28
0.396	1.162	0.396	0.9168	0.396	0.4629	3.96	1.20933E-27	3.96	9.80583E-28	3.96	5.4098E-28
0.397	1.1583	0.397	0.9146	0.397	0.4615	3.97	8.80647E-28	3.97	7.1407E-28	3.97	3.93947E-28
0.398	1.1555	0.398	0.9116	0.398	0.4602	3.98	6.40783E-28	3.98	5.19576E-28	3.98	2.86646E-28
0.399	1.1512	0.399	0.9076	0.399	0.459	3.99	4.65878E-28	3.99	3.77755E-28	3.99	2.08405E-28
0.4	1.1471	0.4	0.9035	0.4	0.4565	4	3.38443E-28	4	2.74425E-28	4	1.51398E-28
0.401	1.1429	0.401	0.9012	0.401	0.4547	4.01	2.4567E-28	4.01	1.99201E-28	4.01	1.09897E-28
0.402	1.1396	0.402	0.8983	0.402	0.4536	4.02	1.78185E-28	4.02	1.44481E-28	4.02	7.97089E-29
0.403	1.1348	0.403	0.896	0.403	0.4515	4.03	1.29135E-28	4.03	1.04708E-28	4.03	5.77668E-29
0.404	1.1307	0.404	0.894	0.404	0.4493	4.04	9.3512E-29	4.04	7.58239E-29	4.04	4.18314E-29
0.405	1.1272	0.405	0.89	0.405	0.4475	4.05	6.76619E-29	4.05	5.48634E-29	4.05	3.02677E-29
0.406	1.1233	0.406	0.8868	0.406	0.446	4.06	4.89186E-29	4.06	3.96654E-29	4.06	2.18831E-29
0.407	1.1189	0.407	0.8845	0.407	0.4443	4.07	3.53391E-29	4.07	2.86546E-29	4.07	1.58085E-29
0.408	1.1154	0.408	0.8824	0.408	0.4423	4.08	2.55088E-29	4.08	2.06837E-29	4.08	1.14111E-29
0.409	1.1124	0.409	0.8795	0.409	0.4411	4.09	1.83983E-29	4.09	1.49182E-29	4.09	8.23025E-30
0.41	1.1085	0.41	0.8772	0.41	0.4403	4.1	1.32592E-29	4.1	1.07512E-29	4.1	5.93134E-30
0.411	1.1041	0.411	0.8737	0.411	0.4387	4.11	9.54795E-30	4.11	7.74192E-30	4.11	4.27115E-30
0.412	1.1003	0.412	0.8708	0.412	0.4378	4.12	6.86998E-30	4.12	5.57049E-30	4.12	3.0732E-30
0.413	1.0959	0.413	0.8673	0.413	0.4364	4.13	4.93916E-30	4.13	4.0049E-30	4.13	2.20947E-30
0.414	1.0909	0.414	0.8654	0.414	0.4351	4.14	3.54816E-30	4.14	2.87701E-30	4.14	1.58722E-30
0.415	1.0871	0.415	0.8612	0.415	0.4332	4.15	2.54687E-30	4.15	2.06512E-30	4.15	1.13931E-30
0.416	1.0841	0.416	0.8575	0.416	0.4311	4.16	1.82668E-30	4.16	1.48115E-30	4.16	8.17141E-31
0.417	1.0786	0.417	0.8546	0.417	0.4288	4.17	1.30909E-30	4.17	1.06147E-30	4.17	5.85605E-31
0.418	1.0747	0.418	0.8515	0.418	0.4274	4.18	9.37412E-31	4.18	7.60097E-31	4.18	4.19339E-31
0.419	1.0714	0.419	0.8488	0.419	0.4249	4.19	6.70724E-31	4.19	5.43854E-31	4.19	3.0004E-31
0.42	1.0672	0.42	0.8477	0.42	0.4224	4.2	4.79523E-31	4.2	3.88819E-31	4.2	2.14509E-31
0.421	1.0635	0.421	0.8445	0.421	0.4218	4.21	3.42553E-31	4.21	2.77758E-31	4.21	1.53237E-31
0.422	1.0604	0.422	0.8416	0.422	0.4195	4.22	2.44511E-31	4.22	1.98261E-31	4.22	1.09379E-31
0.423	1.0567	0.423	0.8381	0.423	0.4176	4.23	1.7439E-31	4.23	1.41404E-31	4.23	7.80114E-32
0.424	1.0526	0.424	0.8335	0.424	0.4164	4.24	1.24279E-31	4.24	1.00771E-31	4.24	5.55948E-32
0.425	1.0501	0.425	0.8298	0.425	0.4159	4.25	8.84969E-32	4.25	7.17574E-32	4.25	3.9588E-32
0.426	1.0465	0.426	0.8266	0.426	0.4146	4.26	6.29665E-32	4.26	5.10561E-32	4.26	2.81673E-32
0.427	1.0432	0.427	0.8233	0.427	0.4141	4.27	4.47655E-32	4.27	3.62979E-32	4.27	2.00253E-32
0.428	1.0389	0.428	0.8212	0.428	0.4135	4.28	3.18002E-32	4.28	2.57851E-32	4.28	1.42254E-32
0.429	1.0352	0.429	0.819	0.429	0.4122	4.29	2.2572E-32	4.29	1.83024E-32	4.29	1.00973E-32
0.43	1.0313	0.43	0.8158	0.43	0.4104	4.3	1.60089E-32	4.3	1.29808E-32	4.3	7.16138E-33
0.431	1.0271	0.431	0.8123	0.431	0.4092	4.31	1.1345E-32	4.31	9.19908E-33	4.31	5.07506E-33
0.432	1.0222	0.432	0.811	0.432	0.4084	4.32	8.03346E-33	4.32	6.5139E-33	4.32	3.59367E-33
0.433	1.0196	0.433	0.8091	0.433	0.407	4.33	5.68398E-33	4.33	4.60883E-33	4.33	2.54266E-33
0.434	1.0164	0.434	0.806	0.434	0.4051	4.34	4.01842E-33	4.34	3.25832E-33	4.34	1.79759E-33
0.435	1.0123	0.435	0.8022	0.435	0.4042	4.35	2.83864E-33	4.35	2.3017E-33	4.35	1.26983E-33
0.436	1.008	0.436	0.7996	0.436	0.4026	4.36	2.00363E-33	4.36	1.62463E-33	4.36	8.96298E-34
0.437	1.0042	0.437	0.7974	0.437	0.4005	4.37	1.41311E-33	4.37	1.14582E-33	4.37	6.32139E-34
0.438	1.0012	0.438	0.7955	0.438	0.3999	4.38	9.95841E-34	4.38	8.07474E-34	4.38	4.45477E-34
0.439	0.9979	0.439	0.7928	0.439	0.3985	4.39	7.01222E-34	4.39	5.68583E-34	4.39	3.13683E-34
0.44	0.9938	0.44	0.7911	0.44	0.3966	4.4	4.93371E-34	4.4	4.00048E-34	4.4	2.20703E-34
0.441	0.9908	0.441	0.7888	0.441	0.3952	4.41	3.46852E-34	4.41	2.81243E-34	4.41	1.5516E-34
0.442	0.9874	0.442	0.7861	0.442	0.3931	4.42	2.4365E-34	4.42	1.97563E-34	4.42	1.08994E-34
0.443	0.9827	0.443	0.7833	0.443	0.3917	4.43	1.71018E-34	4.43	1.3867E-34	4.43	7.65029E-35
0.444	0.9777	0.444	0.7808	0.444	0.3899	4.44	1.19942E-34	4.44	9.72544E-35	4.44	5.36545E-35
0.445	0.9738	0.445	0.7783	0.445	0.3884	4.45	8.40527E-35	4.45	6.81538E-35	4.45	3.75999E-35
0.446	0.9701	0.446	0.7759	0.446	0.3871	4.46	5.88552E-35	4.46	4.77226E-35	4.46	2.63282E-35
0.447	0.9666	0.447	0.7727	0.447	0.3862	4.47	4.11786E-35	4.47	3.33895E-35	4.47	1.84207E-35
0.448	0.9635	0.448	0.7706	0.448	0.3844	4.48	2.87879E-35	4.48	2.33426E-35	4.48	1.28779E-35
0.449	0.9605	0.449	0.7667	0.449	0.3823	4.49	2.01095E-35	4.49	1.63057E-35	4.49	8.99573E-36
0.45	0.9562	0.45	0.7646	0.45	0.3807	4.5	1.40361E-35	4.5	1.13811E-35	4.5	6.27885E-36
0.451	0.9527	0.451	0.7612	0.451	0.3791	4.51	9.78908E-36	4.51	7.93744E-36	4.51	4.37902E-36
0.452	0.9512	0.452	0.7584	0.452	0.3767	4.52	6.82167E-36	4.52	5.53133E-36	4.52	3.05159E-36
0.453	0.9473	0.453	0.7547	0.453	0.3758	4.53	4.74999E-36	4.53	3.85151E-36	4.53	2.12485E-36
0.454	0.9435	0.454	0.7523	0.454	0.3741	4.54	3.30481E-36	4.54	2.67969E-36	4.54	1.47837E-36
0.455	0.94	0.455	0.7496	0.455	0.3733	4.55	2.29749E-36	4.55	1.86291E-36	4.55	1.02775E-36
0.456	0.9363	0.456	0.7465	0.456	0.3714	4.56	1.59593E-36	4.56	1.29405E-36	4.56	7.13918E-37
0.457	0.9329	0.457	0.7452	0.457	0.3703	4.57	1.10771E-36	4.57	8.98181E-37	4.57	4.95519E-37
0.458	0.9296	0.458	0.7425	0.458	0.3694	4.58	7.68228E-37	4.58	6.22915E-37	4.58	3.43657E-37
0.459	0.9262	0.459	0.7403	0.459	0.369	4.59	5.32362E-37	4.59	4.31664E-37	4.59	2.38146E-37
0.46	0.9237	0.46	0.7365	0.46	0.3677	4.6	3.68619E-37	4.6	2.98893E-37	4.6	1.64897E-37
0.461	0.9203	0.461	0.7346	0.461	0.3672	4.61	2.55035E-37	4.61	2.06794E-37	4.61	1.14087E-37
0.462	0.9169	0.462	0.7306	0.462	0.3652	4.62	1.76309E-37	4.62	1.4296E-37	4.62	7.88697E-38
0.463	0.9135	0.463	0.7282	0.463	0.3636	4.63	1.21787E-37	4.63	9.87509E-38	4.63	5.44801E-38
0.464	0.9103	0.464	0.725	0.464	0.3627	4.64	8.40587E-38	4.64	6.81587E-38	4.64	3.76026E-38
0.465	0.9061	0.465	0.7208	0.465	0.3608	4.65	5.79717E-38	4.65	4.70061E-38	4.65	2.59329E-38
0.466	0.9042	0.466	0.7189	0.466	0.3599	4.66	3.99486E-38	4.66	3.23921E-38	4.66	1.78705E-38
0.467	0.9012	0.467	0.716	0.467	0.3589	4.67	2.75068E-38	4.67	2.23037E-38	4.67	1.23048E-38
0.468	0.8981	0.468	0.7135	0.468	0.3572	4.68	1.89247E-38	4.68	1.53451E-38	4.68	8.46575E-39
0.469	0.8943	0.469	0.7105	0.469	0.3559	4.69	1.30099E-38	4.69	1.0549E-38	4.69	5.81981E-39
0.47	0.8904	0.47	0.7076	0.47	0.3539	4.7	8.93654E-39	4.7	7.24616E-39	4.7	3.99765E-39
0.471	0.8875	0.471	0.7051	0.471	0.3521	4.71	6.13363E-39	4.71	4.97343E-39	4.71	2.7438E-39
0.472	0.8848	0.472	0.7031	0.472	0.3511	4.72	4.20648E-39	4.72	3.41081E-39	4.72	1.88172E-39
0.473	0.8801	0.473	0.7008	0.473	0.3502	4.73	2.88252E-39	4.73	2.33728E-39	4.73	1.28946E-39
0.474	0.8783	0.474	0.6985	0.474	0.3487	4.74	1.97369E-39	4.74	1.60036E-39	4.74	8.82905E-40
0.475	0.8764	0.475	0.6967	0.475	0.3469	4.75	1.35032E-39	4.75	1.0949E-39	4.75	6.0405E-40
0.476	0.8718	0.476	0.6935	0.476	0.3456	4.76	9.23101E-40	4.76	7.48493E-40	4.76	4.12938E-40
0.477	0.868	0.477	0.6913	0.477	0.3445	4.77	6.30541E-40	4.77	5.11272E-40	4.77	2.82065E-40
0.478	0.8647	0.478	0.6885	0.478	0.3428	4.78	4.30358E-40	4.78	3.48954E-40	4.78	1.92515E-40
0.479	0.8619	0.479	0.6857	0.479	0.3412	4.79	2.93494E-40	4.79	2.37979E-40	4.79	1.31291E-40
0.48	0.8575	0.48	0.683	0.48	0.3396	4.8	1.99996E-40	4.8	1.62166E-40	4.8	8.94657E-41
0.481	0.8544	0.481	0.6806	0.481	0.3382	4.81	1.36175E-40	4.81	1.10417E-40	4.81	6.09159E-41
0.482	0.8514	0.482	0.678	0.482	0.337	4.82	9.26452E-41	4.82	7.5121E-41	4.82	4.14437E-41
0.483	0.8463	0.483	0.6752	0.483	0.336	4.83	6.298E-41	4.83	5.10671E-41	4.83	2.81733E-41
0.484	0.8428	0.484	0.6717	0.484	0.3343	4.84	4.27794E-41	4.84	3.46875E-41	4.84	1.91368E-41
0.485	0.8395	0.485	0.6693	0.485	0.3329	4.85	2.90349E-41	4.85	2.35428E-41	4.85	1.29884E-41
0.486	0.8365	0.486	0.6665	0.486	0.3318	4.86	1.96905E-41	4.86	1.5966E-41	4.86	8.80831E-42
0.487	0.8331	0.487	0.6637	0.487	0.3296	4.87	1.33428E-41	4.87	1.0819E-41	4.87	5.96874E-42
0.488	0.8294	0.488	0.6613	0.488	0.3281	4.88	9.03421E-42	4.88	7.32536E-42	4.88	4.04134E-42
0.489	0.8261	0.489	0.6598	0.489	0.3272	4.89	6.11203E-42	4.89	4.95592E-42	4.89	2.73414E-42
0.49	0.8231	0.49	0.6564	0.49	0.326	4.9	4.13174E-42	4.9	3.35021E-42	4.9	1.84828E-42
0.491	0.8195	0.491	0.6537	0.491	0.324	4.91	2.79083E-42	4.91	2.26294E-42	4.91	1.24844E-42
0.492	0.8158	0.492	0.651	0.492	0.3229	4.92	1.88359E-42	4.92	1.5273E-42	4.92	8.42602E-43
0.493	0.8127	0.493	0.648	0.493	0.3213	4.93	1.27026E-42	4.93	1.02999E-42	4.93	5.68235E-43
0.494	0.8078	0.494	0.6449	0.494	0.3195	4.94	8.55955E-43	4.94	6.94048E-43	4.94	3.82901E-43
0.495	0.8057	0.495	0.6433	0.495	0.3177	4.95	5.76318E-43	4.95	4.67305E-43	4.95	2.57808E-43
0.496	0.8026	0.496	0.6406	0.496	0.3165	4.96	3.87727E-43	4.96	3.14387E-43	4.96	1.73445E-43
0.497	0.7995	0.497	0.6372	0.497	0.3155	4.97	2.6064E-43	4.97	2.11339E-43	4.97	1.16594E-43
0.498	0.7961	0.498	0.634	0.498	0.3146	4.98	1.75069E-43	4.98	1.41954E-43	4.98	7.83151E-44
0.499	0.7932	0.499	0.632	0.499	0.3134	4.99	1.17498E-43	4.99	9.52731E-44	4.99	5.25614E-44
0.5	0.7902	0.5	0.6302	0.5	0.3123	5	7.87963E-44	5	6.38916E-44	5	3.52485E-44
0.501	0.7871	0.501	0.6275	0.501	0.3113	5.01	5.27998E-44	5.01	4.28125E-44	5.01	2.36193E-44
0.502	0.7844	0.502	0.6251	0.502	0.3093	5.02	3.53518E-44	5.02	2.86649E-44	5.02	1.58142E-44
0.503	0.7817	0.503	0.6222	0.503	0.3081	5.03	2.36506E-44	5.03	1.9177E-44	5.03	1.05798E-44
0.504	0.7785	0.504	0.6195	0.504	0.3067	5.04	1.58098E-44	5.04	1.28193E-44	5.04	7.07233E-45
0.505	0.7753	0.505	0.6169	0.505	0.3054	5.05	1.056E-44	5.05	8.56254E-45	5.05	4.72389E-45
0.506	0.7722	0.506	0.6144	0.506	0.3029	5.06	7.0478E-45	5.06	5.71468E-45	5.06	3.15275E-45
0.507	0.7688	0.507	0.6119	0.507	0.3016	5.07	4.69998E-45	5.07	3.81096E-45	5.07	2.10248E-45
0.508	0.766	0.508	0.6097	0.508	0.3007	5.08	3.13177E-45	5.08	2.53939E-45	5.08	1.40096E-45
0.509	0.7633	0.509	0.6072	0.509	0.3	5.09	2.08515E-45	5.09	1.69074E-45	5.09	9.32767E-46
0.51	0.761	0.51	0.6051	0.51	0.2985	5.1	1.3872E-45	5.1	1.1248E-45	5.1	6.20545E-46
0.511	0.7589	0.511	0.6018	0.511	0.2973	5.11	9.22126E-46	5.11	7.47703E-46	5.11	4.12501E-46
0.512	0.7564	0.512	0.5998	0.512	0.2961	5.12	6.12485E-46	5.12	4.96631E-46	5.12	2.73987E-46
0.513	0.7523	0.513	0.597	0.513	0.2947	5.13	4.06493E-46	5.13	3.29603E-46	5.13	1.8184E-46
0.514	0.7495	0.514	0.5944	0.514	0.2929	5.14	2.69565E-46	5.14	2.18576E-46	5.14	1.20587E-46
0.515	0.7483	0.515	0.5918	0.515	0.2921	5.15	1.78618E-46	5.15	1.44832E-46	5.15	7.99027E-47
0.516	0.744	0.516	0.5894	0.516	0.2907	5.16	1.18261E-46	5.16	9.58916E-47	5.16	5.29026E-47
0.517	0.7405	0.517	0.5864	0.517	0.2904	5.17	7.82366E-47	5.17	6.34379E-47	5.17	3.49982E-47
0.518	0.7362	0.518	0.5833	0.518	0.2886	5.18	5.17167E-47	5.18	4.19343E-47	5.18	2.31348E-47
0.519	0.7331	0.519	0.5802	0.519	0.2876	5.19	3.41589E-47	5.19	2.76976E-47	5.19	1.52806E-47
0.52	0.7295	0.52	0.5785	0.52	0.2866	5.2	2.2544E-47	5.2	1.82797E-47	5.2	1.00848E-47
0.521	0.7265	0.521	0.5754	0.521	0.2855	5.21	1.48665E-47	5.21	1.20544E-47	5.21	6.65034E-48
0.522	0.7222	0.522	0.5735	0.522	0.2847	5.22	9.7958E-48	5.22	7.94288E-48	5.22	4.38203E-48
0.523	0.7183	0.523	0.5706	0.523	0.2836	5.23	6.44946E-48	5.23	5.22952E-48	5.23	2.88509E-48
0.524	0.7142	0.524	0.5689	0.524	0.283	5.24	4.24287E-48	5.24	3.44032E-48	5.24	1.89799E-48
0.525	0.7115	0.525	0.5669	0.525	0.2822	5.25	2.789E-48	5.25	2.26145E-48	5.25	1.24762E-48
0.526	0.7074	0.526	0.5643	0.526	0.2809	5.26	1.83185E-48	5.26	1.48535E-48	5.26	8.19456E-49
0.527	0.7055	0.527	0.5614	0.527	0.2797	5.27	1.20222E-48	5.27	9.74816E-49	5.27	5.37798E-49
0.528	0.7023	0.528	0.5583	0.528	0.2785	5.28	7.88372E-49	5.28	6.39248E-49	5.28	3.52668E-49
0.529	0.7003	0.529	0.556	0.529	0.2778	5.29	5.16571E-49	5.29	4.1886E-49	5.29	2.31082E-49
0.53	0.6975	0.53	0.5538	0.53	0.2769	5.3	3.38207E-49	5.3	2.74234E-49	5.3	1.51293E-49
0.531	0.6943	0.531	0.5514	0.531	0.2747	5.31	2.21252E-49	5.31	1.79401E-49	5.31	9.89742E-50
0.532	0.6915	0.532	0.549	0.532	0.2734	5.32	1.44625E-49	5.32	1.17269E-49	5.32	6.46963E-50
0.533	0.6891	0.533	0.5463	0.533	0.2723	5.33	9.44613E-50	5.33	7.65936E-50	5.33	4.22561E-50
0.534	0.6857	0.534	0.5433	0.534	0.2715	5.34	6.16476E-50	5.34	4.99867E-50	5.34	2.75773E-50
0.535	0.6832	0.535	0.5404	0.535	0.2703	5.35	4.02005E-50	5.35	3.25964E-50	5.35	1.79832E-50
0.536	0.6796	0.536	0.5378	0.536	0.2696	5.36	2.61938E-50	5.36	2.12391E-50	5.36	1.17175E-50
0.537	0.6763	0.537	0.5351	0.537	0.2686	5.37	1.70537E-50	5.37	1.38279E-50	5.37	7.62876E-51
0.538	0.6735	0.538	0.5329	0.538	0.2671	5.38	1.10941E-50	5.38	8.9956E-51	5.38	4.9628E-51
0.539	0.6709	0.539	0.53	0.539	0.266	5.39	7.21135E-51	5.39	5.8473E-51	5.39	3.22591E-51
0.54	0.6687	0.54	0.5279	0.54	0.265	5.4	4.68376E-51	5.4	3.79781E-51	5.4	2.09522E-51
0.541	0.6664	0.541	0.5253	0.541	0.2642	5.41	3.03966E-51	5.41	2.4647E-51	5.41	1.35975E-51
0.542	0.6646	0.542	0.523	0.542	0.263	5.42	1.9711E-51	5.42	1.59826E-51	5.42	8.81746E-52
0.543	0.662	0.543	0.5201	0.543	0.2611	5.43	1.27716E-51	5.43	1.03558E-51	5.43	5.7132E-52
0.544	0.6584	0.544	0.5177	0.544	0.2604	5.44	8.26861E-52	5.44	6.70457E-52	5.44	3.69886E-52
0.545	0.656	0.545	0.5154	0.545	0.259	5.45	5.34901E-52	5.45	4.33722E-52	5.45	2.39281E-52
0.546	0.6517	0.546	0.5141	0.546	0.258	5.46	3.45754E-52	5.46	2.80353E-52	5.46	1.54669E-52
0.547	0.6487	0.547	0.5119	0.547	0.2576	5.47	2.23313E-52	5.47	1.81072E-52	5.47	9.9896E-53
0.548	0.6464	0.548	0.5087	0.548	0.2564	5.48	1.44116E-52	5.48	1.16856E-52	5.48	6.44684E-53
0.549	0.643	0.549	0.5064	0.549	0.2553	5.49	9.29315E-53	5.49	7.53532E-53	5.49	4.15718E-53
0.55	0.6402	0.55	0.505	0.55	0.2539	5.5	5.9878E-53	5.5	4.85518E-53	5.5	2.67857E-53
0.551	0.6373	0.551	0.5028	0.551	0.2525	5.51	3.85499E-53	5.51	3.12581E-53	5.51	1.72448E-53
0.552	0.6354	0.552	0.5004	0.552	0.2511	5.52	2.47989E-53	5.52	2.01081E-53	5.52	1.10935E-53
0.553	0.633	0.553	0.4983	0.553	0.2502	5.53	1.59402E-53	5.53	1.29251E-53	5.53	7.13066E-54
0.554	0.6301	0.554	0.496	0.554	0.2496	5.54	1.02379E-53	5.54	8.30132E-54	5.54	4.57977E-54
0.555	0.6276	0.555	0.4937	0.555	0.2487	5.55	6.57016E-54	5.55	5.32739E-54	5.55	2.93908E-54
0.556	0.6251	0.556	0.4913	0.556	0.2476	5.56	4.21304E-54	5.56	3.41613E-54	5.56	1.88465E-54
0.557	0.623	0.557	0.489	0.557	0.2467	5.57	2.6994E-54	5.57	2.1888E-54	5.57	1.20754E-54
0.558	0.6199	0.558	0.4867	0.558	0.2459	5.58	1.72819E-54	5.58	1.4013E-54	5.58	7.73085E-55
0.559	0.6162	0.559	0.4841	0.559	0.2451	5.59	1.10553E-54	5.59	8.96413E-55	5.59	4.94544E-55
0.56	0.6123	0.56	0.4824	0.56	0.2443	5.6	7.06642E-55	5.6	5.72978E-55	5.6	3.16107E-55
0.561	0.6103	0.561	0.4805	0.561	0.2435	5.61	4.51317E-55	5.61	3.65949E-55	5.61	2.01891E-55
0.562	0.6079	0.562	0.4786	0.562	0.2425	5.62	2.88016E-55	5.62	2.33537E-55	5.62	1.28841E-55
0.563	0.6047	0.563	0.4766	0.563	0.2413	5.63	1.83656E-55	5.63	1.48917E-55	5.63	8.21562E-56
0.564	0.601	0.564	0.4744	0.564	0.2398	5.64	1.17016E-55	5.64	9.4882E-56	5.64	5.23456E-56
0.565	0.5997	0.565	0.4727	0.565	0.239	5.65	7.44969E-56	5.65	6.04055E-56	5.65	3.33253E-56
0.566	0.5966	0.566	0.4705	0.566	0.2373	5.66	4.73897E-56	5.66	3.84257E-56	5.66	2.11992E-56
0.567	0.594	0.567	0.4679	0.567	0.2369	5.67	3.01219E-56	5.67	2.44242E-56	5.67	1.34746E-56
0.568	0.5924	0.568	0.4645	0.568	0.236	5.68	1.91308E-56	5.68	1.55121E-56	5.68	8.55791E-57
0.569	0.591	0.569	0.4622	0.569	0.2348	5.69	1.21405E-56	5.69	9.84407E-57	5.69	5.43089E-57
0.57	0.5891	0.57	0.4597	0.57	0.2338	5.7	7.69825E-57	5.7	6.2421E-57	5.7	3.44371E-57
0.571	0.5863	0.571	0.4578	0.571	0.2329	5.71	4.87754E-57	5.71	3.95493E-57	5.71	2.1819E-57
0.572	0.5847	0.572	0.455	0.572	0.2319	5.72	3.08789E-57	5.72	2.5038E-57	5.72	1.38133E-57
0.573	0.5814	0.573	0.4528	0.573	0.2313	5.73	1.95333E-57	5.73	1.58385E-57	5.73	8.73797E-58
0.574	0.579	0.574	0.4501	0.574	0.2302	5.74	1.23464E-57	5.74	1.00111E-57	5.74	5.52302E-58
0.575	0.576	0.575	0.4472	0.575	0.2287	5.75	7.7976E-58	5.75	6.32265E-58	5.75	3.48816E-58
0.576	0.5737	0.576	0.4455	0.576	0.2276	5.76	4.92076E-58	5.76	3.98998E-58	5.76	2.20124E-58
0.577	0.5707	0.577	0.4429	0.577	0.2265	5.77	3.10282E-58	5.77	2.51591E-58	5.77	1.38801E-58
0.578	0.5679	0.578	0.4399	0.578	0.2258	5.78	1.95494E-58	5.78	1.58515E-58	5.78	8.74517E-59
0.579	0.565	0.579	0.4381	0.579	0.2247	5.79	1.23073E-58	5.79	9.97932E-59	5.79	5.50551E-59
0.58	0.5621	0.58	0.4359	0.58	0.2241	5.8	7.74185E-59	5.8	6.27745E-59	5.8	3.46322E-59
0.581	0.5586	0.581	0.4338	0.581	0.2229	5.81	4.86608E-59	5.81	3.94564E-59	5.81	2.17678E-59
0.582	0.5559	0.582	0.4317	0.582	0.2222	5.82	3.05609E-59	5.82	2.47802E-59	5.82	1.3671E-59
0.583	0.5537	0.583	0.4294	0.583	0.2213	5.83	1.91781E-59	5.83	1.55505E-59	5.83	8.57909E-60
0.584	0.55	0.584	0.4281	0.584	0.2201	5.84	1.20254E-59	5.84	9.75072E-60	5.84	5.3794E-60
0.585	0.5464	0.585	0.426	0.585	0.2188	5.85	7.53431E-60	5.85	6.10916E-60	5.85	3.37038E-60
0.586	0.5442	0.586	0.4248	0.586	0.2179	5.86	4.71673E-60	5.86	3.82454E-60	5.86	2.10997E-60
0.587	0.5412	0.587	0.4226	0.587	0.2172	5.87	2.95047E-60	5.87	2.39238E-60	5.87	1.31985E-60
0.588	0.5393	0.588	0.4206	0.588	0.2159	5.88	1.84414E-60	5.88	1.49531E-60	5.88	8.24953E-61
0.589	0.537	0.589	0.419	0.589	0.2144	5.89	1.15173E-60	5.89	9.33873E-61	5.89	5.1521E-61
0.59	0.5339	0.59	0.4173	0.59	0.2132	5.9	7.18716E-61	5.9	5.82768E-61	5.9	3.21508E-61
0.591	0.5307	0.591	0.4149	0.591	0.2119	5.91	4.48144E-61	5.91	3.63376E-61	5.91	2.00472E-61
0.592	0.5281	0.592	0.4135	0.592	0.2103	5.92	2.7921E-61	5.92	2.26396E-61	5.92	1.24901E-61
0.593	0.5254	0.593	0.4112	0.593	0.2088	5.93	1.73819E-61	5.93	1.4094E-61	5.93	7.77556E-62
0.594	0.5237	0.594	0.4096	0.594	0.2079	5.94	1.08122E-61	5.94	8.76705E-62	5.94	4.83671E-62
0.595	0.5208	0.595	0.4075	0.595	0.2074	5.95	6.72026E-62	5.95	5.4491E-62	5.95	3.00622E-62
0.596	0.5187	0.596	0.4067	0.596	0.2065	5.96	4.17359E-62	5.96	3.38414E-62	5.96	1.867E-62
0.597	0.5163	0.597	0.404	0.597	0.2057	5.97	2.58992E-62	5.97	2.10002E-62	5.97	1.15857E-62
0.598	0.5141	0.598	0.4018	0.598	0.2039	5.98	1.60588E-62	5.98	1.30213E-62	5.98	7.18372E-63
0.599	0.5119	0.599	0.3999	0.599	0.2033	5.99	9.94937E-63	5.99	8.06741E-63	5.99	4.45073E-63
0.6	0.5095	0.6	0.3982	0.6	0.2017	6	6.15928E-63	6	4.99423E-63	6	2.75527E-63
0.601	0.507	0.601	0.3965	0.601	0.2013	--	--	--	--	--	--
0.602	0.5051	0.602	0.3945	0.602	0.2006	--	--	--	--	--	--
0.603	0.5024	0.603	0.3911	0.603	0.2002	--	--	--	--	--	--
0.604	0.4995	0.604	0.3886	0.604	0.1996	--	--	--	--	--	--
0.605	0.4979	0.605	0.3878	0.605	0.1983	--	--	--	--	--	--
0.606	0.4949	0.606	0.3852	0.606	0.1977	--	--	--	--	--	--
0.607	0.4923	0.607	0.3827	0.607	0.1959	--	--	--	--	--	--
0.608	0.4895	0.608	0.381	0.608	0.1953	--	--	--	--	--	--
0.609	0.4863	0.609	0.3799	0.609	0.1943	--	--	--	--	--	--
0.61	0.4837	0.61	0.3779	0.61	0.1937	--	--	--	--	--	--
0.611	0.4826	0.611	0.3767	0.611	0.1929	--	--	--	--	--	--
0.612	0.4804	0.612	0.3755	0.612	0.1913	--	--	--	--	--	--
0.613	0.4782	0.613	0.3736	0.613	0.1898	--	--	--	--	--	--
0.614	0.4761	0.614	0.3722	0.614	0.1887	--	--	--	--	--	--
0.615	0.473	0.615	0.3703	0.615	0.1874	--	--	--	--	--	--
0.616	0.4703	0.616	0.368	0.616	0.1867	--	--	--	--	--	--
0.617	0.4672	0.617	0.3665	0.617	0.186	--	--	--	--	--	--
0.618	0.4656	0.618	0.3635	0.618	0.1847	--	--	--	--	--	--
0.619	0.4634	0.619	0.3613	0.619	0.1838	--	--	--	--	--	--
0.62	0.4612	0.62	0.3602	0.62	0.1826	--	--	--	--	--	--
0.621	0.4588	0.621	0.3574	0.621	0.1817	--	--	--	--	--	--
0.622	0.4567	0.622	0.3553	0.622	0.1806	--	--	--	--	--	--
0.623	0.4537	0.623	0.3538	0.623	0.1798	--	--	--	--	--	--
0.624	0.4514	0.624	0.3522	0.624	0.1795	--	--	--	--	--	--
0.625	0.4487	0.625	0.3501	0.625	0.1788	--	--	--	--	--	--
0.626	0.447	0.626	0.3488	0.626	0.1775	--	--	--	--	--	--
0.627	0.4443	0.627	0.346	0.627	0.1769	--	--	--	--	--	--
0.628	0.4418	0.628	0.3437	0.628	0.1764	--	--	--	--	--	--
0.629	0.4404	0.629	0.3421	0.629	0.1752	--	--	--	--	--	--
0.63	0.4394	0.63	0.3411	0.63	0.1741	--	--	--	--	--	--
0.631	0.4375	0.631	0.3397	0.631	0.1738	--	--	--	--	--	--
0.632	0.4358	0.632	0.3387	0.632	0.1736	--	--	--	--	--	--
0.633	0.4328	0.633	0.3374	0.633	0.1719	--	--	--	--	--	--
0.634	0.4299	0.634	0.3354	0.634	0.171	--	--	--	--	--	--
0.635	0.4274	0.635	0.3344	0.635	0.1706	--	--	--	--	--	--
0.636	0.4255	0.636	0.3328	0.636	0.1693	--	--	--	--	--	--
0.637	0.4233	0.637	0.3319	0.637	0.1685	--	--	--	--	--	--
0.638	0.4219	0.638	0.3306	0.638	0.1678	--	--	--	--	--	--
0.639	0.4202	0.639	0.3283	0.639	0.1666	--	--	--	--	--	--
0.64	0.418	0.64	0.3264	0.64	0.1651	--	--	--	--	--	--
0.641	0.4154	0.641	0.3239	0.641	0.1635	--	--	--	--	--	--
0.642	0.4129	0.642	0.3223	0.642	0.1627	--	--	--	--	--	--
0.643	0.41	0.643	0.3209	0.643	0.1619	--	--	--	--	--	--
0.644	0.4081	0.644	0.3185	0.644	0.1609	--	--	--	--	--	--
0.645	0.4065	0.645	0.3168	0.645	0.1604	--	--	--	--	--	--
0.646	0.4046	0.646	0.3154	0.646	0.1595	--	--	--	--	--	--
0.647	0.4023	0.647	0.3134	0.647	0.1586	--	--	--	--	--	--
0.648	0.3995	0.648	0.3116	0.648	0.1575	--	--	--	--	--	--
0.649	0.3979	0.649	0.3105	0.649	0.1569	--	--	--	--	--	--
0.65	0.3961	0.65	0.3081	0.65	0.1557	--	--	--	--	--	--
0.651	0.3946	0.651	0.3065	0.651	0.1553	--	--	--	--	--	--
0.652	0.3925	0.652	0.3043	0.652	0.1546	--	--	--	--	--	--
0.653	0.3905	0.653	0.3024	0.653	0.1545	--	--	--	--	--	--
0.654	0.3889	0.654	0.3006	0.654	0.1541	--	--	--	--	--	--
0.655	0.3866	0.655	0.2989	0.655	0.1535	--	--	--	--	--	--
0.656	0.3852	0.656	0.2982	0.656	0.1529	--	--	--	--	--	--
0.657	0.3828	0.657	0.2967	0.657	0.1524	--	--	--	--	--	--
0.658	0.3799	0.658	0.2952	0.658	0.1521	--	--	--	--	--	--
0.659	0.3771	0.659	0.2937	0.659	0.152	--	--	--	--	--	--
0.66	0.3746	0.66	0.2914	0.66	0.1511	--	--	--	--	--	--
0.661	0.3726	0.661	0.2901	0.661	0.1495	--	--	--	--	--	--
0.662	0.3699	0.662	0.2878	0.662	0.1485	--	--	--	--	--	--
0.663	0.3685	0.663	0.2872	0.663	0.1479	--	--	--	--	--	--
0.664	0.366	0.664	0.2865	0.664	0.1472	--	--	--	--	--	--
0.665	0.3632	0.665	0.2846	0.665	0.1466	--	--	--	--	--	--
0.666	0.3609	0.666	0.2832	0.666	0.1457	--	--	--	--	--	--
0.667	0.3592	0.667	0.2819	0.667	0.1442	--	--	--	--	--	--
0.668	0.3571	0.668	0.2804	0.668	0.1434	--	--	--	--	--	--
0.669	0.3547	0.669	0.2792	0.669	0.1426	--	--	--	--	--	--
0.67	0.3526	0.67	0.2783	0.67	0.1423	--	--	--	--	--	--
0.671	0.3511	0.671	0.2766	0.671	0.1415	--	--	--	--	--	--
0.672	0.349	0.672	0.2749	0.672	0.1403	--	--	--	--	--	--
0.673	0.347	0.673	0.2732	0.673	0.1394	--	--	--	--	--	--
0.674	0.3455	0.674	0.2718	0.674	0.1386	--	--	--	--	--	--
0.675	0.3442	0.675	0.2699	0.675	0.1381	--	--	--	--	--	--
0.676	0.3425	0.676	0.2686	0.676	0.1376	--	--	--	--	--	--
0.677	0.3408	0.677	0.2669	0.677	0.1371	--	--	--	--	--	--
0.678	0.3387	0.678	0.2655	0.678	0.1361	--	--	--	--	--	--
0.679	0.3371	0.679	0.264	0.679	0.1356	--	--	--	--	--	--
0.68	0.3352	0.68	0.2625	0.68	0.1352	--	--	--	--	--	--
0.681	0.3327	0.681	0.2605	0.681	0.1346	--	--	--	--	--	--
0.682	0.3309	0.682	0.2593	0.682	0.1343	--	--	--	--	--	--
0.683	0.3291	0.683	0.258	0.683	0.1339	--	--	--	--	--	--
0.684	0.3272	0.684	0.257	0.684	0.1328	--	--	--	--	--	--
0.685	0.3253	0.685	0.2548	0.685	0.1316	--	--	--	--	--	--
0.686	0.3227	0.686	0.254	0.686	0.1305	--	--	--	--	--	--
0.687	0.3204	0.687	0.2531	0.687	0.1299	--	--	--	--	--	--
0.688	0.3197	0.688	0.2522	0.688	0.1292	--	--	--	--	--	--
0.689	0.3191	0.689	0.2507	0.689	0.1288	--	--	--	--	--	--
0.69	0.317	0.69	0.2496	0.69	0.1284	--	--	--	--	--	--
0.691	0.3146	0.691	0.2486	0.691	0.1275	--	--	--	--	--	--
0.692	0.3137	0.692	0.2473	0.692	0.1273	--	--	--	--	--	--
0.693	0.3123	0.693	0.2462	0.693	0.1265	--	--	--	--	--	--
0.694	0.3107	0.694	0.2452	0.694	0.1258	--	--	--	--	--	--
0.695	0.3088	0.695	0.2436	0.695	0.1248	--	--	--	--	--	--
0.696	0.307	0.696	0.2426	0.696	0.1243	--	--	--	--	--	--
0.697	0.3055	0.697	0.2417	0.697	0.1238	--	--	--	--	--	--
0.698	0.3028	0.698	0.2402	0.698	0.1236	--	--	--	--	--	--
0.699	0.301	0.699	0.239	0.699	0.123	--	--	--	--	--	--
0.7	0.2993	0.7	0.2374	0.7	0.1222	--	--	--	--	--	--
0.701	0.2974	0.701	0.2357	0.701	0.1217	--	--	--	--	--	--
0.702	0.2964	0.702	0.2339	0.702	0.1208	--	--	--	--	--	--
0.703	0.2951	0.703	0.233	0.703	0.1197	--	--	--	--	--	--
0.704	0.2939	0.704	0.2318	0.704	0.119	--	--	--	--	--	--
0.705	0.2925	0.705	0.2312	0.705	0.1181	--	--	--	--	--	--
0.706	0.291	0.706	0.2292	0.706	0.1171	--	--	--	--	--	--
0.707	0.2892	0.707	0.2285	0.707	0.1162	--	--	--	--	--	--
0.708	0.2871	0.708	0.2276	0.708	0.1162	--	--	--	--	--	--
0.709	0.286	0.709	0.2269	0.709	0.1158	--	--	--	--	--	--
0.71	0.2844	0.71	0.2258	0.71	0.1151	--	--	--	--	--	--
0.711	0.2823	0.711	0.225	0.711	0.1147	--	--	--	--	--	--
0.712	0.2805	0.712	0.2239	0.712	0.1141	--	--	--	--	--	--
0.713	0.2792	0.713	0.2231	0.713	0.113	--	--	--	--	--	--
0.714	0.2777	0.714	0.2222	0.714	0.1124	--	--	--	--	--	--
0.715	0.2766	0.715	0.2209	0.715	0.1117	--	--	--	--	--	--
0.716	0.2752	0.716	0.2201	0.716	0.1106	--	--	--	--	--	--
0.717	0.2735	0.717	0.2183	0.717	0.1103	--	--	--	--	--	--
0.718	0.272	0.718	0.2175	0.718	0.1103	--	--	--	--	--	--
0.719	0.2699	0.719	0.2164	0.719	0.1096	--	--	--	--	--	--
0.72	0.2687	0.72	0.2149	0.72	0.1089	--	--	--	--	--	--
0.721	0.2677	0.721	0.2134	0.721	0.1085	--	--	--	--	--	--
0.722	0.2668	0.722	0.212	0.722	0.1077	--	--	--	--	--	--
0.723	0.2647	0.723	0.2108	0.723	0.1074	--	--	--	--	--	--
0.724	0.2629	0.724	0.2097	0.724	0.1066	--	--	--	--	--	--
0.725	0.2613	0.725	0.209	0.725	0.1059	--	--	--	--	--	--
0.726	0.2595	0.726	0.208	0.726	0.1056	--	--	--	--	--	--
0.727	0.2582	0.727	0.2075	0.727	0.1052	--	--	--	--	--	--
0.728	0.2559	0.728	0.2051	0.728	0.1038	--	--	--	--	--	--
0.729	0.2545	0.729	0.2041	0.729	0.1034	--	--	--	--	--	--
0.73	0.2534	0.73	0.2026	0.73	0.1029	--	--	--	--	--	--
0.731	0.252	0.731	0.2014	0.731	0.1022	--	--	--	--	--	--
0.732	0.2504	0.732	0.2001	0.732	0.1018	--	--	--	--	--	--
0.733	0.2489	0.733	0.1995	0.733	0.1011	--	--	--	--	--	--
0.734	0.2466	0.734	0.1984	0.734	0.1006	--	--	--	--	--	--
0.735	0.2448	0.735	0.1974	0.735	0.1003	--	--	--	--	--	--
0.736	0.2434	0.736	0.1966	0.736	0.0999	--	--	--	--	--	--
0.737	0.2418	0.737	0.1952	0.737	0.0996	--	--	--	--	--	--
0.738	0.2396	0.738	0.194	0.738	0.0988	--	--	--	--	--	--
0.739	0.2383	0.739	0.1923	0.739	0.0979	--	--	--	--	--	--
0.74	0.2368	0.74	0.1911	0.74	0.0968	--	--	--	--	--	--
0.741	0.2345	0.741	0.1898	0.741	0.0964	--	--	--	--	--	--
0.742	0.2337	0.742	0.1884	0.742	0.096	--	--	--	--	--	--
0.743	0.2322	0.743	0.1873	0.743	0.0956	--	--	--	--	--	--
0.744	0.2314	0.744	0.1859	0.744	0.0955	--	--	--	--	--	--
0.745	0.2305	0.745	0.1848	0.745	0.0953	--	--	--	--	--	--
0.746	0.2298	0.746	0.1836	0.746	0.0947	--	--	--	--	--	--
0.747	0.2288	0.747	0.1823	0.747	0.0941	--	--	--	--	--	--
0.748	0.2276	0.748	0.1816	0.748	0.0941	--	--	--	--	--	--
0.749	0.2255	0.749	0.1808	0.749	0.0936	--	--	--	--	--	--
0.75	0.2241	0.75	0.1799	0.75	0.0927	--	--	--	--	--	--
0.751	0.2225	0.751	0.1789	0.751	0.0928	--	--	--	--	--	--
0.752	0.2207	0.752	0.1781	0.752	0.0921	--	--	--	--	--	--
0.753	0.2194	0.753	0.1777	0.753	0.0917	--	--	--	--	--	--
0.754	0.2178	0.754	0.1768	0.754	0.091	--	--	--	--	--	--
0.755	0.2168	0.755	0.1759	0.755	0.0901	--	--	--	--	--	--
0.756	0.2159	0.756	0.1747	0.756	0.0889	--	--	--	--	--	--
0.757	0.2147	0.757	0.1737	0.757	0.088	--	--	--	--	--	--
0.758	0.214	0.758	0.1727	0.758	0.0873	--	--	--	--	--	--
0.759	0.213	0.759	0.1713	0.759	0.0866	--	--	--	--	--	--
0.76	0.212	0.76	0.1702	0.76	0.086	--	--	--	--	--	--
0.761	0.2113	0.761	0.1696	0.761	0.0858	--	--	--	--	--	--
0.762	0.2104	0.762	0.1691	0.762	0.0851	--	--	--	--	--	--
0.763	0.2096	0.763	0.1675	0.763	0.0842	--	--	--	--	--	--
0.764	0.2078	0.764	0.1665	0.764	0.0836	--	--	--	--	--	--
0.765	0.2058	0.765	0.1649	0.765	0.083	--	--	--	--	--	--
0.766	0.2048	0.766	0.1647	0.766	0.0824	--	--	--	--	--	--
0.767	0.2035	0.767	0.1635	0.767	0.0816	--	--	--	--	--	--
0.768	0.2018	0.768	0.163	0.768	0.0814	--	--	--	--	--	--
0.769	0.2003	0.769	0.1628	0.769	0.0813	--	--	--	--	--	--
0.77	0.1986	0.77	0.1621	0.77	0.0808	--	--	--	--	--	--
0.771	0.1974	0.771	0.1612	0.771	0.0806	--	--	--	--	--	--
0.772	0.1955	0.772	0.1595	0.772	0.0802	--	--	--	--	--	--
0.773	0.1946	0.773	0.1583	0.773	0.0801	--	--	--	--	--	--
0.774	0.1928	0.774	0.1571	0.774	0.08	--	--	--	--	--	--
0.775	0.1915	0.775	0.1566	0.775	0.0796	--	--	--	--	--	--
0.776	0.1904	0.776	0.1554	0.776	0.0791	--	--	--	--	--	--
0.777	0.1887	0.777	0.1543	0.777	0.0789	--	--	--	--	--	--
0.778	0.1874	0.778	0.153	0.778	0.0786	--	--	--	--	--	--
0.779	0.1862	0.779	0.1513	0.779	0.0784	--	--	--	--	--	--
0.78	0.1856	0.78	0.15	0.78	0.078	--	--	--	--	--	--
0.781	0.185	0.781	0.1494	0.781	0.0775	--	--	--	--	--	--
0.782	0.1834	0.782	0.1486	0.782	0.0771	--	--	--	--	--	--
0.783	0.1823	0.783	0.1475	0.783	0.0768	--	--	--	--	--	--
0.784	0.1812	0.784	0.1464	0.784	0.0762	--	--	--	--	--	--
0.785	0.18	0.785	0.146	0.785	0.0759	--	--	--	--	--	--
0.786	0.1795	0.786	0.1454	0.786	0.0753	--	--	--	--	--	--
0.787	0.178	0.787	0.1437	0.787	0.0749	--	--	--	--	--	--
0.788	0.1769	0.788	0.1432	0.788	0.0739	--	--	--	--	--	--
0.789	0.1755	0.789	0.1425	0.789	0.0739	--	--	--	--	--	--
0.79	0.1739	0.79	0.1417	0.79	0.0736	--	--	--	--	--	--
0.791	0.1728	0.791	0.1408	0.791	0.0734	--	--	--	--	--	--
0.792	0.1718	0.792	0.1405	0.792	0.073	--	--	--	--	--	--
0.793	0.1705	0.793	0.1396	0.793	0.0727	--	--	--	--	--	--
0.794	0.1694	0.794	0.1387	0.794	0.0722	--	--	--	--	--	--
0.795	0.1686	0.795	0.1382	0.795	0.072	--	--	--	--	--	--
0.796	0.1673	0.796	0.1376	0.796	0.0711	--	--	--	--	--	--
0.797	0.1659	0.797	0.1364	0.797	0.0706	--	--	--	--	--	--
0.798	0.1646	0.798	0.1359	0.798	0.0701	--	--	--	--	--	--
0.799	0.1631	0.799	0.1351	0.799	0.0698	--	--	--	--	--	--
0.8	0.1616	0.8	0.1346	0.8	0.0695	--	--	--	--	--	--
0.801	0.1605	0.801	0.1339	0.801	0.069	--	--	--	--	--	--
0.802	0.1598	0.802	0.1334	0.802	0.0688	--	--	--	--	--	--
0.803	0.1587	0.803	0.1319	0.803	0.0683	--	--	--	--	--	--
0.804	0.158	0.804	0.1313	0.804	0.068	--	--	--	--	--	--
0.805	0.1572	0.805	0.1302	0.805	0.0675	--	--	--	--	--	--
0.806	0.1566	0.806	0.1292	0.806	0.0667	--	--	--	--	--	--
0.807	0.1561	0.807	0.1288	0.807	0.0666	--	--	--	--	--	--
0.808	0.1552	0.808	0.1279	0.808	0.0663	--	--	--	--	--	--
0.809	0.1544	0.809	0.1269	0.809	0.0651	--	--	--	--	--	--
0.81	0.1539	0.81	0.1259	0.81	0.0645	--	--	--	--	--	--
0.811	0.153	0.811	0.1246	0.811	0.0644	--	--	--	--	--	--
0.812	0.1523	0.812	0.124	0.812	0.0637	--	--	--	--	--	--
0.813	0.1513	0.813	0.1231	0.813	0.0634	--	--	--	--	--	--
0.814	0.1503	0.814	0.1226	0.814	0.0632	--	--	--	--	--	--
0.815	0.1496	0.815	0.122	0.815	0.0629	--	--	--	--	--	--
0.816	0.1488	0.816	0.1207	0.816	0.0628	--	--	--	--	--	--
0.817	0.1478	0.817	0.1197	0.817	0.0624	--	--	--	--	--	--
0.818	0.1475	0.818	0.1189	0.818	0.0619	--	--	--	--	--	--
0.819	0.1465	0.819	0.1184	0.819	0.0614	--	--	--	--	--	--
0.82	0.1455	0.82	0.1182	0.82	0.0612	--	--	--	--	--	--
0.821	0.1447	0.821	0.1175	0.821	0.0605	--	--	--	--	--	--
0.822	0.1437	0.822	0.1169	0.822	0.06	--	--	--	--	--	--
0.823	0.1427	0.823	0.1164	0.823	0.0595	--	--	--	--	--	--
0.824	0.1419	0.824	0.1152	0.824	0.059	--	--	--	--	--	--
0.825	0.1407	0.825	0.1146	0.825	0.0581	--	--	--	--	--	--
0.826	0.1397	0.826	0.1139	0.826	0.0579	--	--	--	--	--	--
0.827	0.1392	0.827	0.1131	0.827	0.0576	--	--	--	--	--	--
0.828	0.1389	0.828	0.1126	0.828	0.0571	--	--	--	--	--	--
0.829	0.138	0.829	0.1119	0.829	0.0565	--	--	--	--	--	--
0.83	0.1366	0.83	0.1108	0.83	0.0559	--	--	--	--	--	--
0.831	0.1358	0.831	0.1102	0.831	0.0555	--	--	--	--	--	--
0.832	0.1345	0.832	0.1097	0.832	0.0553	--	--	--	--	--	--
0.833	0.1334	0.833	0.109	0.833	0.0551	--	--	--	--	--	--
0.834	0.1325	0.834	0.1081	0.834	0.0549	--	--	--	--	--	--
0.835	0.1316	0.835	0.1075	0.835	0.0547	--	--	--	--	--	--
0.836	0.1305	0.836	0.1062	0.836	0.0542	--	--	--	--	--	--
0.837	0.1298	0.837	0.1053	0.837	0.0538	--	--	--	--	--	--
0.838	0.1294	0.838	0.1044	0.838	0.0534	--	--	--	--	--	--
0.839	0.129	0.839	0.1036	0.839	0.0527	--	--	--	--	--	--
0.84	0.1281	0.84	0.1028	0.84	0.0523	--	--	--	--	--	--
0.841	0.1272	0.841	0.1022	0.841	0.0522	--	--	--	--	--	--
0.842	0.1265	0.842	0.1013	0.842	0.0519	--	--	--	--	--	--
0.843	0.126	0.843	0.1007	0.843	0.0518	--	--	--	--	--	--
0.844	0.1248	0.844	0.0997	0.844	0.0514	--	--	--	--	--	--
0.845	0.1235	0.845	0.0991	0.845	0.051	--	--	--	--	--	--
0.846	0.1227	0.846	0.0987	0.846	0.0508	--	--	--	--	--	--
0.847	0.1223	0.847	0.0981	0.847	0.0506	--	--	--	--	--	--
0.848	0.1211	0.848	0.0974	0.848	0.0502	--	--	--	--	--	--
0.849	0.1201	0.849	0.0962	0.849	0.0498	--	--	--	--	--	--
0.85	0.1196	0.85	0.0955	0.85	0.0493	--	--	--	--	--	--
0.851	0.1193	0.851	0.0945	0.851	0.0491	--	--	--	--	--	--
0.852	0.1185	0.852	0.0937	0.852	0.0489	--	--	--	--	--	--
0.853	0.1174	0.853	0.0931	0.853	0.0484	--	--	--	--	--	--
0.854	0.1171	0.854	0.0927	0.854	0.048	--	--	--	--	--	--
0.855	0.1157	0.855	0.0921	0.855	0.0476	--	--	--	--	--	--
0.856	0.1146	0.856	0.0911	0.856	0.0473	--	--	--	--	--	--
0.857	0.1144	0.857	0.0901	0.857	0.0471	--	--	--	--	--	--
0.858	0.1131	0.858	0.0895	0.858	0.0469	--	--	--	--	--	--
0.859	0.1123	0.859	0.0888	0.859	0.0464	--	--	--	--	--	--
0.86	0.1117	0.86	0.0885	0.86	0.0456	--	--	--	--	--	--
0.861	0.1114	0.861	0.0875	0.861	0.0454	--	--	--	--	--	--
0.862	0.1104	0.862	0.0868	0.862	0.045	--	--	--	--	--	--
0.863	0.1098	0.863	0.0863	0.863	0.0446	--	--	--	--	--	--
0.864	0.1091	0.864	0.086	0.864	0.0441	--	--	--	--	--	--
0.865	0.1082	0.865	0.0853	0.865	0.0437	--	--	--	--	--	--
0.866	0.1073	0.866	0.0852	0.866	0.0431	--	--	--	--	--	--
0.867	0.1071	0.867	0.085	0.867	0.0429	--	--	--	--	--	--
0.868	0.1061	0.868	0.0839	0.868	0.0427	--	--	--	--	--	--
0.869	0.1052	0.869	0.0831	0.869	0.0426	--	--	--	--	--	--
0.87	0.1043	0.87	0.0827	0.87	0.0424	--	--	--	--	--	--
0.871	0.1032	0.871	0.0822	0.871	0.0421	--	--	--	--	--	--
0.872	0.1024	0.872	0.0819	0.872	0.0417	--	--	--	--	--	--
0.873	0.1015	0.873	0.0812	0.873	0.0416	--	--	--	--	--	--
0.874	0.1004	0.874	0.0803	0.874	0.0415	--	--	--	--	--	--
0.875	0.0999	0.875	0.0799	0.875	0.0411	--	--	--	--	--	--
0.876	0.0991	0.876	0.0788	0.876	0.0408	--	--	--	--	--	--
0.877	0.0985	0.877	0.0787	0.877	0.0404	--	--	--	--	--	--
0.878	0.0978	0.878	0.0784	0.878	0.0401	--	--	--	--	--	--
0.879	0.0972	0.879	0.0779	0.879	0.0399	--	--	--	--	--	--
0.88	0.0964	0.88	0.0776	0.88	0.0398	--	--	--	--	--	--
0.881	0.0949	0.881	0.0769	0.881	0.0392	--	--	--	--	--	--
0.882	0.0938	0.882	0.0759	0.882	0.0388	--	--	--	--	--	--
0.883	0.0928	0.883	0.0752	0.883	0.0385	--	--	--	--	--	--
0.884	0.0921	0.884	0.0746	0.884	0.0384	--	--	--	--	--	--
0.885	0.0917	0.885	0.0746	0.885	0.0378	--	--	--	--	--	--
0.886	0.0906	0.886	0.0738	0.886	0.0375	--	--	--	--	--	--
0.887	0.0901	0.887	0.0737	0.887	0.0372	--	--	--	--	--	--
0.888	0.0894	0.888	0.0733	0.888	0.0367	--	--	--	--	--	--
0.889	0.0886	0.889	0.0732	0.889	0.0365	--	--	--	--	--	--
0.89	0.0881	0.89	0.0723	0.89	0.0363	--	--	--	--	--	--
0.891	0.0871	0.891	0.0719	0.891	0.0358	--	--	--	--	--	--
0.892	0.0866	0.892	0.0711	0.892	0.0356	--	--	--	--	--	--
0.893	0.0863	0.893	0.0708	0.893	0.0354	--	--	--	--	--	--
0.894	0.0856	0.894	0.0703	0.894	0.035	--	--	--	--	--	--
0.895	0.0848	0.895	0.0698	0.895	0.0349	--	--	--	--	--	--
0.896	0.0845	0.896	0.0692	0.896	0.0344	--	--	--	--	--	--
0.897	0.0843	0.897	0.0687	0.897	0.0342	--	--	--	--	--	--
0.898	0.0835	0.898	0.0681	0.898	0.034	--	--	--	--	--	--
0.899	0.0828	0.899	0.0678	0.899	0.0337	--	--	--	--	--	--
0.9	0.0822	0.9	0.0678	0.9	0.0336	--	--	--	--	--	--
0.901	0.0815	0.901	0.0672	0.901	0.0333	--	--	--	--	--	--
0.902	0.081	0.902	0.0665	0.902	0.0332	--	--	--	--	--	--
0.903	0.0805	0.903	0.0664	0.903	0.0331	--	--	--	--	--	--
0.904	0.0802	0.904	0.0658	0.904	0.0326	--	--	--	--	--	--
0.905	0.08	0.905	0.0653	0.905	0.0321	--	--	--	--	--	--
0.906	0.0799	0.906	0.0647	0.906	0.0321	--	--	--	--	--	--
0.907	0.0793	0.907	0.064	0.907	0.0317	--	--	--	--	--	--
0.908	0.0785	0.908	0.0635	0.908	0.0316	--	--	--	--	--	--
0.909	0.0777	0.909	0.0629	0.909	0.0315	--	--	--	--	--	--
0.91	0.0775	0.91	0.0625	0.91	0.0313	--	--	--	--	--	--
0.911	0.0772	0.911	0.0619	0.911	0.031	--	--	--	--	--	--
0.912	0.0765	0.912	0.0611	0.912	0.0308	--	--	--	--	--	--
0.913	0.0759	0.913	0.0606	0.913	0.0305	--	--	--	--	--	--
0.914	0.0758	0.914	0.0603	0.914	0.0302	--	--	--	--	--	--
0.915	0.0747	0.915	0.0601	0.915	0.0302	--	--	--	--	--	--
0.916	0.0744	0.916	0.0597	0.916	0.0298	--	--	--	--	--	--
0.917	0.0738	0.917	0.0592	0.917	0.0299	--	--	--	--	--	--
0.918	0.0731	0.918	0.0587	0.918	0.0293	--	--	--	--	--	--
0.919	0.0723	0.919	0.0584	0.919	0.0288	--	--	--	--	--	--
0.92	0.0714	0.92	0.0579	0.92	0.0287	--	--	--	--	--	--
0.921	0.0711	0.921	0.057	0.921	0.0287	--	--	--	--	--	--
0.922	0.071	0.922	0.0567	0.922	0.0285	--	--	--	--	--	--
0.923	0.0705	0.923	0.0566	0.923	0.0283	--	--	--	--	--	--
0.924	0.0701	0.924	0.0564	0.924	0.0282	--	--	--	--	--	--
0.925	0.0696	0.925	0.0559	0.925	0.0281	--	--	--	--	--	--
0.926	0.0692	0.926	0.0551	0.926	0.028	--	--	--	--	--	--
0.927	0.0685	0.927	0.0549	0.927	0.0277	--	--	--	--	--	--
0.928	0.0678	0.928	0.0546	0.928	0.0276	--	--	--	--	--	--
0.929	0.0668	0.929	0.054	0.929	0.0276	--	--	--	--	--	--
0.93	0.0659	0.93	0.0535	0.93	0.0274	--	--	--	--	--	--
0.931	0.0649	0.931	0.0533	0.931	0.0273	--	--	--	--	--	--
0.932	0.0645	0.932	0.0529	0.932	0.0273	--	--	--	--	--	--
0.933	0.0643	0.933	0.0527	0.933	0.0273	--	--	--	--	--	--
0.934	0.0637	0.934	0.0524	0.934	0.027	--	--	--	--	--	--
0.935	0.0631	0.935	0.0522	0.935	0.027	--	--	--	--	--	--
0.936	0.063	0.936	0.0518	0.936	0.0267	--	--	--	--	--	--
0.937	0.0624	0.937	0.0515	0.937	0.0267	--	--	--	--	--	--
0.938	0.0619	0.938	0.0508	0.938	0.0266	--	--	--	--	--	--
0.939	0.0618	0.939	0.0503	0.939	0.0265	--	--	--	--	--	--
0.94	0.0616	0.94	0.0501	0.94	0.0263	--	--	--	--	--	--
0.941	0.0613	0.941	0.0496	0.941	0.0261	--	--	--	--	--	--
0.942	0.0608	0.942	0.0494	0.942	0.0259	--	--	--	--	--	--
0.943	0.0599	0.943	0.0492	0.943	0.0257	--	--	--	--	--	--
0.944	0.0594	0.944	0.049	0.944	0.0255	--	--	--	--	--	--
0.945	0.0592	0.945	0.0486	0.945	0.0252	--	--	--	--	--	--
0.946	0.0592	0.946	0.0486	0.946	0.025	--	--	--	--	--	--
0.947	0.0588	0.947	0.0479	0.947	0.0251	--	--	--	--	--	--
0.948	0.0585	0.948	0.0473	0.948	0.0249	--	--	--	--	--	--
0.949	0.0582	0.949	0.0466	0.949	0.0246	--	--	--	--	--	--
0.95	0.0578	0.95	0.0458	0.95	0.0243	--	--	--	--	--	--
0.951	0.0573	0.951	0.0457	0.951	0.0241	--	--	--	--	--	--
0.952	0.0571	0.952	0.0455	0.952	0.0239	--	--	--	--	--	--
0.953	0.0568	0.953	0.045	0.953	0.0237	--	--	--	--	--	--
0.954	0.0563	0.954	0.0446	0.954	0.0236	--	--	--	--	--	--
0.955	0.0563	0.955	0.0441	0.955	0.0233	--	--	--	--	--	--
0.956	0.0556	0.956	0.0438	0.956	0.0229	--	--	--	--	--	--
0.957	0.0553	0.957	0.0432	0.957	0.0226	--	--	--	--	--	--
0.958	0.0546	0.958	0.0431	0.958	0.0224	--	--	--	--	--	--
0.959	0.0544	0.959	0.0429	0.959	0.0223	--	--	--	--	--	--
0.96	0.0541	0.96	0.0427	0.96	0.0223	--	--	--	--	--	--
0.961	0.0538	0.961	0.0423	0.961	0.0223	--	--	--	--	--	--
0.962	0.0533	0.962	0.0422	0.962	0.0219	--	--	--	--	--	--
0.963	0.0528	0.963	0.0418	0.963	0.0217	--	--	--	--	--	--
0.964	0.0529	0.964	0.0415	0.964	0.0215	--	--	--	--	--	--
0.965	0.0523	0.965	0.0408	0.965	0.0214	--	--	--	--	--	--
0.966	0.0522	0.966	0.0406	0.966	0.0212	--	--	--	--	--	--
0.967	0.0523	0.967	0.0404	0.967	0.0211	--	--	--	--	--	--
0.968	0.0521	0.968	0.0401	0.968	0.0209	--	--	--	--	--	--
0.969	0.0519	0.969	0.0395	0.969	0.0209	--	--	--	--	--	--
0.97	0.0517	0.97	0.0387	0.97	0.0206	--	--	--	--	--	--
0.971	0.0514	0.971	0.0385	0.971	0.0206	--	--	--	--	--	--
0.972	0.0508	0.972	0.0378	0.972	0.0205	--	--	--	--	--	--
0.973	0.0505	0.973	0.0376	0.973	0.0203	--	--	--	--	--	--
0.974	0.0502	0.974	0.0374	0.974	0.0201	--	--	--	--	--	--
0.975	0.0501	0.975	0.037	0.975	0.02	--	--	--	--	--	--
0.976	0.0501	0.976	0.0367	0.976	0.0197	--	--	--	--	--	--
0.977	0.0499	0.977	0.0365	0.977	0.0196	--	--	--	--	--	--
0.978	0.0495	0.978	0.0362	0.978	0.0192	--	--	--	--	--	--
0.979	0.0493	0.979	0.036	0.979	0.019	--	--	--	--	--	--
0.98	0.0486	0.98	0.0357	0.98	0.0189	--	--	--	--	--	--
0.981	0.0483	0.981	0.0356	0.981	0.0189	--	--	--	--	--	--
0.982	0.0476	0.982	0.0352	0.982	0.0187	--	--	--	--	--	--
0.983	0.047	0.983	0.0348	0.983	0.0186	--	--	--	--	--	--
0.984	0.0463	0.984	0.0346	0.984	0.0185	--	--	--	--	--	--
0.985	0.0459	0.985	0.0344	0.985	0.0184	--	--	--	--	--	--
0.986	0.0456	0.986	0.0342	0.986	0.0183	--	--	--	--	--	--
0.987	0.045	0.987	0.0336	0.987	0.0182	--	--	--	--	--	--
0.988	0.0442	0.988	0.0333	0.988	0.0179	--	--	--	--	--	--
0.989	0.0436	0.989	0.0328	0.989	0.0177	--	--	--	--	--	--
0.99	0.043	0.99	0.0327	0.99	0.0174	--	--	--	--	--	--
0.991	0.043	0.991	0.0324	0.991	0.017	--	--	--	--	--	--
0.992	0.0427	0.992	0.0322	0.992	0.017	--	--	--	--	--	--
0.993	0.0423	0.993	0.032	0.993	0.0167	--	--	--	--	--	--
0.994	0.0417	0.994	0.0316	0.994	0.0165	--	--	--	--	--	--
0.995	0.0412	0.995	0.0317	0.995	0.0164	--	--	--	--	--	--
0.996	0.0411	0.996	0.0315	0.996	0.016	--	--	--	--	--	--
0.997	0.041	0.997	0.0309	0.997	0.0158	--	--	--	--	--	--
0.998	0.0407	0.998	0.0304	0.998	0.0158	--	--	--	--	--	--
0.999	0.0404	0.999	0.0302	0.999	0.0155	--	--	--	--	--	--
1	0.0402	1	0.0297	1	0.0154	--	--	--	--	--	--
1.001	0.0398	1.001	0.0295	1.001	0.0154	--	--	--	--	--	--
1.002	0.0396	1.002	0.0294	1.002	0.0152	--	--	--	--	--	--
1.003	0.0395	1.003	0.0291	1.003	0.0152	--	--	--	--	--	--
1.004	0.0387	1.004	0.0286	1.004	0.015	--	--	--	--	--	--
1.005	0.0382	1.005	0.0285	1.005	0.0149	--	--	--	--	--	--
1.006	0.038	1.006	0.0283	1.006	0.0147	--	--	--	--	--	--
1.007	0.0379	1.007	0.0282	1.007	0.0146	--	--	--	--	--	--
1.008	0.0375	1.008	0.0282	1.008	0.0144	--	--	--	--	--	--
1.009	0.0373	1.009	0.0279	1.009	0.0144	--	--	--	--	--	--
1.01	0.0368	1.01	0.0273	1.01	0.0144	--	--	--	--	--	--
1.011	0.0367	1.011	0.0273	1.011	0.0144	--	--	--	--	--	--
1.012	0.0366	1.012	0.027	1.012	0.0143	--	--	--	--	--	--
1.013	0.0365	1.013	0.027	1.013	0.0142	--	--	--	--	--	--
1.014	0.0362	1.014	0.0269	1.014	0.014	--	--	--	--	--	--
1.015	0.036	1.015	0.0268	1.015	0.0137	--	--	--	--	--	--
1.016	0.0356	1.016	0.0267	1.016	0.0137	--	--	--	--	--	--
1.017	0.0354	1.017	0.0263	1.017	0.0137	--	--	--	--	--	--
1.018	0.0352	1.018	0.0261	1.018	0.0136	--	--	--	--	--	--
1.019	0.0348	1.019	0.026	1.019	0.0133	--	--	--	--	--	--
1.02	0.0344	1.02	0.026	1.02	0.0132	--	--	--	--	--	--
1.021	0.0341	1.021	0.0259	1.021	0.0133	--	--	--	--	--	--
1.022	0.0337	1.022	0.0256	1.022	0.013	--	--	--	--	--	--
1.023	0.0335	1.023	0.0252	1.023	0.0129	--	--	--	--	--	--
1.024	0.0332	1.024	0.025	1.024	0.0128	--	--	--	--	--	--
1.025	0.0323	1.025	0.0249	1.025	0.0126	--	--	--	--	--	--
1.026	0.032	1.026	0.0249	1.026	0.0124	--	--	--	--	--	--
1.027	0.0317	1.027	0.0248	1.027	0.0124	--	--	--	--	--	--
1.028	0.0314	1.028	0.0247	1.028	0.0123	--	--	--	--	--	--
1.029	0.0311	1.029	0.0241	1.029	0.0122	--	--	--	--	--	--
1.03	0.0308	1.03	0.0238	1.03	0.0121	--	--	--	--	--	--
1.031	0.0306	1.031	0.0236	1.031	0.0119	--	--	--	--	--	--
1.032	0.0305	1.032	0.0235	1.032	0.0118	--	--	--	--	--	--
1.033	0.0305	1.033	0.0232	1.033	0.0117	--	--	--	--	--	--
1.034	0.0304	1.034	0.0229	1.034	0.0114	--	--	--	--	--	--
1.035	0.03	1.035	0.0229	1.035	0.0114	--	--	--	--	--	--
1.036	0.0297	1.036	0.0228	1.036	0.0114	--	--	--	--	--	--
1.037	0.0293	1.037	0.0226	1.037	0.0113	--	--	--	--	--	--
1.038	0.0288	1.038	0.0223	1.038	0.0112	--	--	--	--	--	--
1.039	0.0284	1.039	0.022	1.039	0.0111	--	--	--	--	--	--
1.04	0.0284	1.04	0.0218	1.04	0.011	--	--	--	--	--	--
1.041	0.0281	1.041	0.0214	1.041	0.0109	--	--	--	--	--	--
1.042	0.0278	1.042	0.0211	1.042	0.0106	--	--	--	--	--	--
1.043	0.0278	1.043	0.021	1.043	0.0106	--	--	--	--	--	--
1.044	0.0278	1.044	0.0206	1.044	0.0105	--	--	--	--	--	--
1.045	0.0279	1.045	0.0205	1.045	0.0103	--	--	--	--	--	--
1.046	0.0278	1.046	0.0204	1.046	0.0102	--	--	--	--	--	--
1.047	0.0274	1.047	0.0201	1.047	0.0101	--	--	--	--	--	--
1.048	0.0273	1.048	0.0201	1.048	0.0099	--	--	--	--	--	--
1.049	0.0273	1.049	0.0197	1.049	0.0099	--	--	--	--	--	--
1.05	0.0272	1.05	0.0194	1.05	0.0098	--	--	--	--	--	--
1.051	0.0271	1.051	0.0196	1.051	0.0097	--	--	--	--	--	--
1.052	0.0273	1.052	0.0195	1.052	0.0095	--	--	--	--	--	--
1.053	0.0269	1.053	0.0191	1.053	0.0094	--	--	--	--	--	--
1.054	0.0268	1.054	0.019	1.054	0.0095	--	--	--	--	--	--
1.055	0.0267	1.055	0.0187	1.055	0.0095	--	--	--	--	--	--
1.056	0.0262	1.056	0.0184	1.056	0.0094	--	--	--	--	--	--
1.057	0.026	1.057	0.0185	1.057	0.0093	--	--	--	--	--	--
1.058	0.0259	1.058	0.0183	1.058	0.0092	--	--	--	--	--	--
1.059	0.0259	1.059	0.0182	1.059	0.0089	--	--	--	--	--	--
1.06	0.0257	1.06	0.0181	1.06	0.0086	--	--	--	--	--	--
1.061	0.0253	1.061	0.0179	1.061	0.0085	--	--	--	--	--	--
1.062	0.0249	1.062	0.0175	1.062	0.0084	--	--	--	--	--	--
1.063	0.0246	1.063	0.0174	1.063	0.0084	--	--	--	--	--	--
1.064	0.0244	1.064	0.0173	1.064	0.0082	--	--	--	--	--	--
1.065	0.0242	1.065	0.0173	1.065	0.0082	--	--	--	--	--	--
1.066	0.0242	1.066	0.0171	1.066	0.0081	--	--	--	--	--	--
1.067	0.024	1.067	0.0169	1.067	0.0081	--	--	--	--	--	--
1.068	0.0237	1.068	0.0167	1.068	0.008	--	--	--	--	--	--
1.069	0.0234	1.069	0.0164	1.069	0.008	--	--	--	--	--	--
1.07	0.0233	1.07	0.0164	1.07	0.008	--	--	--	--	--	--
1.071	0.0231	1.071	0.0161	1.071	0.0078	--	--	--	--	--	--
1.072	0.0227	1.072	0.0159	1.072	0.0078	--	--	--	--	--	--
1.073	0.0226	1.073	0.0157	1.073	0.0076	--	--	--	--	--	--
1.074	0.0225	1.074	0.0156	1.074	0.0075	--	--	--	--	--	--
1.075	0.0219	1.075	0.0155	1.075	0.0074	--	--	--	--	--	--
1.076	0.0219	1.076	0.0155	1.076	0.0074	--	--	--	--	--	--
1.077	0.0218	1.077	0.0154	1.077	0.0073	--	--	--	--	--	--
1.078	0.0215	1.078	0.0151	1.078	0.0069	--	--	--	--	--	--
1.079	0.0213	1.079	0.0151	1.079	0.0069	--	--	--	--	--	--
1.08	0.0212	1.08	0.0149	1.08	0.0069	--	--	--	--	--	--
1.081	0.0211	1.081	0.0147	1.081	0.0069	--	--	--	--	--	--
1.082	0.0208	1.082	0.0146	1.082	0.0068	--	--	--	--	--	--
1.083	0.0206	1.083	0.0146	1.083	0.0068	--	--	--	--	--	--
1.084	0.0205	1.084	0.0147	1.084	0.0067	--	--	--	--	--	--
1.085	0.0205	1.085	0.0144	1.085	0.0066	--	--	--	--	--	--
1.086	0.0204	1.086	0.0143	1.086	0.0066	--	--	--	--	--	--
1.087	0.0202	1.087	0.014	1.087	0.0065	--	--	--	--	--	--
1.088	0.02	1.088	0.0139	1.088	0.0065	--	--	--	--	--	--
1.089	0.0197	1.089	0.0139	1.089	0.0065	--	--	--	--	--	--
1.09	0.0192	1.09	0.0138	1.09	0.0065	--	--	--	--	--	--
1.091	0.019	1.091	0.0136	1.091	0.0064	--	--	--	--	--	--
1.092	0.0188	1.092	0.0135	1.092	0.0064	--	--	--	--	--	--
1.093	0.0187	1.093	0.0135	1.093	0.0063	--	--	--	--	--	--
1.094	0.0185	1.094	0.0131	1.094	0.0061	--	--	--	--	--	--
1.095	0.0183	1.095	0.0129	1.095	0.006	--	--	--	--	--	--
1.096	0.0182	1.096	0.0127	1.096	0.0059	--	--	--	--	--	--
1.097	0.0181	1.097	0.0126	1.097	0.0058	--	--	--	--	--	--
1.098	0.018	1.098	0.0124	1.098	0.0058	--	--	--	--	--	--
1.099	0.0179	1.099	0.0122	1.099	0.0056	--	--	--	--	--	--
1.1	0.0176	1.1	0.0122	1.1	0.0056	--	--	--	--	--	--
1.101	0.0174	1.101	0.0121	1.101	0.0056	--	--	--	--	--	--
1.102	0.0168	1.102	0.012	1.102	0.0056	--	--	--	--	--	--
1.103	0.0166	1.103	0.012	1.103	0.0055	--	--	--	--	--	--
1.104	0.0165	1.104	0.0119	1.104	0.0055	--	--	--	--	--	--
1.105	0.0164	1.105	0.0119	1.105	0.0055	--	--	--	--	--	--
1.106	0.0161	1.106	0.0118	1.106	0.0055	--	--	--	--	--	--
1.107	0.0162	1.107	0.0118	1.107	0.0055	--	--	--	--	--	--
1.108	0.0161	1.108	0.0117	1.108	0.0055	--	--	--	--	--	--
1.109	0.0161	1.109	0.0117	1.109	0.0054	--	--	--	--	--	--
1.11	0.0159	1.11	0.0116	1.11	0.0054	--	--	--	--	--	--
1.111	0.0158	1.111	0.0116	1.111	0.0054	--	--	--	--	--	--
1.112	0.0158	1.112	0.0113	1.112	0.0053	--	--	--	--	--	--
1.113	0.0157	1.113	0.0111	1.113	0.0052	--	--	--	--	--	--
1.114	0.0156	1.114	0.0109	1.114	0.0052	--	--	--	--	--	--
1.115	0.0154	1.115	0.0108	1.115	0.0052	--	--	--	--	--	--
1.116	0.0152	1.116	0.0108	1.116	0.0052	--	--	--	--	--	--
1.117	0.0151	1.117	0.0102	1.117	0.0051	--	--	--	--	--	--
1.118	0.0149	1.118	0.0104	1.118	0.0051	--	--	--	--	--	--
1.119	0.0147	1.119	0.0102	1.119	0.0051	--	--	--	--	--	--
1.12	0.0145	1.12	0.0101	1.12	0.0051	--	--	--	--	--	--
1.121	0.0145	1.121	0.0101	1.121	0.0051	--	--	--	--	--	--
1.122	0.0142	1.122	0.01	1.122	0.0051	--	--	--	--	--	--
1.123	0.014	1.123	0.0099	1.123	0.0051	--	--	--	--	--	--
1.124	0.014	1.124	0.0099	1.124	0.0051	--	--	--	--	--	--
1.125	0.0139	1.125	0.0098	1.125	0.0051	--	--	--	--	--	--
1.126	0.0136	1.126	0.0098	1.126	0.0051	--	--	--	--	--	--
1.127	0.0135	1.127	0.0096	1.127	0.0051	--	--	--	--	--	--
1.128	0.0134	1.128	0.0095	1.128	0.0049	--	--	--	--	--	--
1.129	0.0134	1.129	0.0094	1.129	0.0048	--	--	--	--	--	--
1.13	0.0134	1.13	0.0093	1.13	0.0048	--	--	--	--	--	--
1.131	0.0133	1.131	0.0093	1.131	0.0048	--	--	--	--	--	--
1.132	0.0132	1.132	0.0093	1.132	0.0047	--	--	--	--	--	--
1.133	0.013	1.133	0.0092	1.133	0.0047	--	--	--	--	--	--
1.134	0.013	1.134	0.0092	1.134	0.0046	--	--	--	--	--	--
1.135	0.013	1.135	0.0092	1.135	0.0046	--	--	--	--	--	--
1.136	0.0129	1.136	0.009	1.136	0.0046	--	--	--	--	--	--
1.137	0.0128	1.137	0.0089	1.137	0.0045	--	--	--	--	--	--
1.138	0.0127	1.138	0.0087	1.138	0.0045	--	--	--	--	--	--
1.139	0.0127	1.139	0.0087	1.139	0.0045	--	--	--	--	--	--
1.14	0.0127	1.14	0.0086	1.14	0.0044	--	--	--	--	--	--
1.141	0.0125	1.141	0.0086	1.141	0.0043	--	--	--	--	--	--
1.142	0.0123	1.142	0.0085	1.142	0.0042	--	--	--	--	--	--
1.143	0.0123	1.143	0.0084	1.143	0.0042	--	--	--	--	--	--
1.144	0.012	1.144	0.0083	1.144	0.0042	--	--	--	--	--	--
1.145	0.0119	1.145	0.0083	1.145	0.0041	--	--	--	--	--	--
1.146	0.0118	1.146	0.0082	1.146	0.0041	--	--	--	--	--	--
1.147	0.0116	1.147	0.0082	1.147	0.0041	--	--	--	--	--	--
1.148	0.0114	1.148	0.0081	1.148	0.0041	--	--	--	--	--	--
1.149	0.0113	1.149	0.0079	1.149	0.0041	--	--	--	--	--	--
1.15	0.0113	1.15	0.0078	1.15	0.004	--	--	--	--	--	--
1.151	0.0113	1.151	0.0077	1.151	0.004	--	--	--	--	--	--
1.152	0.0111	1.152	0.0076	1.152	0.004	--	--	--	--	--	--
1.153	0.0111	1.153	0.0077	1.153	0.0039	--	--	--	--	--	--
1.154	0.0107	1.154	0.0076	1.154	0.0038	--	--	--	--	--	--
1.155	0.0106	1.155	0.0076	1.155	0.0038	--	--	--	--	--	--
1.156	0.0104	1.156	0.0077	1.156	0.0038	--	--	--	--	--	--
1.157	0.0104	1.157	0.0075	1.157	0.0038	--	--	--	--	--	--
1.158	0.0104	1.158	0.0075	1.158	0.0037	--	--	--	--	--	--
1.159	0.0101	1.159	0.0073	1.159	0.0036	--	--	--	--	--	--
1.16	0.01	1.16	0.0073	1.16	0.0035	--	--	--	--	--	--
1.161	0.01	1.161	0.0072	1.161	0.0035	--	--	--	--	--	--
1.162	0.01	1.162	0.0071	1.162	0.0035	--	--	--	--	--	--
1.163	0.01	1.163	0.0071	1.163	0.0035	--	--	--	--	--	--
1.164	0.01	1.164	0.0071	1.164	0.0035	--	--	--	--	--	--
1.165	0.01	1.165	0.0071	1.165	0.0035	--	--	--	--	--	--
1.166	0.01	1.166	0.0072	1.166	0.0033	--	--	--	--	--	--
1.167	0.0099	1.167	0.0071	1.167	0.0033	--	--	--	--	--	--
1.168	0.0099	1.168	0.0071	1.168	0.0033	--	--	--	--	--	--
1.169	0.0099	1.169	0.007	1.169	0.0033	--	--	--	--	--	--
1.17	0.0099	1.17	0.007	1.17	0.0033	--	--	--	--	--	--
1.171	0.0098	1.171	0.007	1.171	0.0032	--	--	--	--	--	--
1.172	0.0098	1.172	0.0069	1.172	0.0031	--	--	--	--	--	--
1.173	0.0097	1.173	0.0069	1.173	0.0031	--	--	--	--	--	--
1.174	0.0097	1.174	0.0068	1.174	0.003	--	--	--	--	--	--
1.175	0.0096	1.175	0.0068	1.175	0.003	--	--	--	--	--	--
1.176	0.0095	1.176	0.0068	1.176	0.003	--	--	--	--	--	--
1.177	0.0094	1.177	0.0068	1.177	0.003	--	--	--	--	--	--
1.178	0.0094	1.178	0.0068	1.178	0.003	--	--	--	--	--	--
1.179	0.0093	1.179	0.0068	1.179	0.0029	--	--	--	--	--	--
1.18	0.0091	1.18	0.0068	1.18	0.0028	--	--	--	--	--	--
1.181	0.0091	1.181	0.0067	1.181	0.0028	--	--	--	--	--	--
1.182	0.0091	1.182	0.0066	1.182	0.0028	--	--	--	--	--	--
1.183	0.0091	1.183	0.0066	1.183	0.0028	--	--	--	--	--	--
1.184	0.009	1.184	0.0066	1.184	0.0028	--	--	--	--	--	--
1.185	0.0088	1.185	0.0066	1.185	0.0028	--	--	--	--	--	--
1.186	0.0086	1.186	0.0065	1.186	0.0028	--	--	--	--	--	--
1.187	0.0085	1.187	0.0064	1.187	0.0028	--	--	--	--	--	--
1.188	0.0084	1.188	0.0062	1.188	0.0028	--	--	--	--	--	--
1.189	0.0084	1.189	0.0061	1.189	0.0028	--	--	--	--	--	--
1.19	0.0085	1.19	0.006	1.19	0.0028	--	--	--	--	--	--
1.191	0.0085	1.191	0.006	1.191	0.0027	--	--	--	--	--	--
1.192	0.0084	1.192	0.006	1.192	0.0027	--	--	--	--	--	--
1.193	0.0085	1.193	0.006	1.193	0.0027	--	--	--	--	--	--
1.194	0.0083	1.194	0.0061	1.194	0.0027	--	--	--	--	--	--
1.195	0.0081	1.195	0.006	1.195	0.0027	--	--	--	--	--	--
1.196	0.008	1.196	0.006	1.196	0.0027	--	--	--	--	--	--
1.197	0.0079	1.197	0.0057	1.197	0.0027	--	--	--	--	--	--
1.198	0.0078	1.198	0.0054	1.198	0.0025	--	--	--	--	--	--
1.199	0.0076	1.199	0.0053	1.199	0.0024	--	--	--	--	--	--
1.2	0.0074	1.2	0.0051	1.2	0.0024	--	--	--	--	--	--
1.201	0.0073	1.201	0.005	1.201	0.0024	--	--	--	--	--	--
1.202	0.007	1.202	0.005	1.202	0.0024	--	--	--	--	--	--
1.203	0.0069	1.203	0.005	1.203	0.0024	--	--	--	--	--	--
1.204	0.0068	1.204	0.005	1.204	0.0023	--	--	--	--	--	--
1.205	0.0068	1.205	0.005	1.205	0.0023	--	--	--	--	--	--
1.206	0.0067	1.206	0.005	1.206	0.0023	--	--	--	--	--	--
1.207	0.0067	1.207	0.0049	1.207	0.0023	--	--	--	--	--	--
1.208	0.0067	1.208	0.0049	1.208	0.0023	--	--	--	--	--	--
1.209	0.0065	1.209	0.0048	1.209	0.0023	--	--	--	--	--	--
1.21	0.0064	1.21	0.0047	1.21	0.0023	--	--	--	--	--	--
1.211	0.0064	1.211	0.0047	1.211	0.0021	--	--	--	--	--	--
1.212	0.0063	1.212	0.0047	1.212	0.0022	--	--	--	--	--	--
1.213	0.0063	1.213	0.0046	1.213	0.0022	--	--	--	--	--	--
1.214	0.0063	1.214	0.0046	1.214	0.0022	--	--	--	--	--	--
1.215	0.0062	1.215	0.0045	1.215	0.0021	--	--	--	--	--	--
1.216	0.0061	1.216	0.0045	1.216	0.0021	--	--	--	--	--	--
1.217	0.006	1.217	0.0045	1.217	0.0021	--	--	--	--	--	--
1.218	0.006	1.218	0.0045	1.218	0.0021	--	--	--	--	--	--
1.219	0.0058	1.219	0.0045	1.219	0.0021	--	--	--	--	--	--
1.22	0.0057	1.22	0.0044	1.22	0.0021	--	--	--	--	--	--
1.221	0.0057	1.221	0.0042	1.221	0.0021	--	--	--	--	--	--
1.222	0.0057	1.222	0.0042	1.222	0.0021	--	--	--	--	--	--
1.223	0.0056	1.223	0.0043	1.223	0.0021	--	--	--	--	--	--
1.224	0.0056	1.224	0.0042	1.224	0.0021	--	--	--	--	--	--
1.225	0.0056	1.225	0.004	1.225	0.0021	--	--	--	--	--	--
1.226	0.0056	1.226	0.004	1.226	0.0021	--	--	--	--	--	--
1.227	0.0055	1.227	0.004	1.227	0.0021	--	--	--	--	--	--
1.228	0.0053	1.228	0.004	1.228	0.0021	--	--	--	--	--	--
1.229	0.0053	1.229	0.0039	1.229	0.0021	--	--	--	--	--	--
1.23	0.0053	1.23	0.0039	1.23	0.0021	--	--	--	--	--	--
1.231	0.0053	1.231	0.0039	1.231	0.0021	--	--	--	--	--	--
1.232	0.0053	1.232	0.0039	1.232	0.0021	--	--	--	--	--	--
1.233	0.0052	1.233	0.0039	1.233	0.0021	--	--	--	--	--	--
1.234	0.0052	1.234	0.0038	1.234	0.0021	--	--	--	--	--	--
1.235	0.0052	1.235	0.0038	1.235	0.0021	--	--	--	--	--	--
1.236	0.0051	1.236	0.0038	1.236	0.002	--	--	--	--	--	--
1.237	0.005	1.237	0.0038	1.237	0.002	--	--	--	--	--	--
1.238	0.005	1.238	0.0037	1.238	0.002	--	--	--	--	--	--
1.239	0.005	1.239	0.0037	1.239	0.002	--	--	--	--	--	--
1.24	0.0049	1.24	0.0037	1.24	0.0019	--	--	--	--	--	--
1.241	0.0046	1.241	0.0037	1.241	0.0019	--	--	--	--	--	--
1.242	0.0046	1.242	0.0037	1.242	0.0019	--	--	--	--	--	--
1.243	0.0045	1.243	0.0037	1.243	0.0019	--	--	--	--	--	--
1.244	0.0045	1.244	0.0037	1.244	0.0019	--	--	--	--	--	--
1.245	0.0044	1.245	0.0037	1.245	0.0019	--	--	--	--	--	--
1.246	0.0044	1.246	0.0037	1.246	0.0019	--	--	--	--	--	--
1.247	0.0044	1.247	0.0037	1.247	0.0019	--	--	--	--	--	--
1.248	0.0044	1.248	0.0037	1.248	0.0019	--	--	--	--	--	--
1.249	0.0043	1.249	0.0036	1.249	0.0018	--	--	--	--	--	--
1.25	0.0043	1.25	0.0037	1.25	0.0017	--	--	--	--	--	--
1.251	0.0041	1.251	0.0037	1.251	0.0017	--	--	--	--	--	--
1.252	0.0041	1.252	0.0036	1.252	0.0017	--	--	--	--	--	--
1.253	0.004	1.253	0.0035	1.253	0.0017	--	--	--	--	--	--
1.254	0.004	1.254	0.0034	1.254	0.0017	--	--	--	--	--	--
1.255	0.004	1.255	0.0034	1.255	0.0017	--	--	--	--	--	--
1.256	0.004	1.256	0.0034	1.256	0.0017	--	--	--	--	--	--
1.257	0.0039	1.257	0.0033	1.257	0.0017	--	--	--	--	--	--
1.258	0.0039	1.258	0.0033	1.258	0.0017	--	--	--	--	--	--
1.259	0.0038	1.259	0.0033	1.259	0.0017	--	--	--	--	--	--
1.26	0.0037	1.26	0.0033	1.26	0.0017	--	--	--	--	--	--
1.261	0.0036	1.261	0.0033	1.261	0.0017	--	--	--	--	--	--
1.262	0.0035	1.262	0.0033	1.262	0.0017	--	--	--	--	--	--
1.263	0.0035	1.263	0.0032	1.263	0.0016	--	--	--	--	--	--
1.264	0.0034	1.264	0.0032	1.264	0.0016	--	--	--	--	--	--
1.265	0.0034	1.265	0.0032	1.265	0.0016	--	--	--	--	--	--
1.266	0.0034	1.266	0.0032	1.266	0.0016	--	--	--	--	--	--
1.267	0.0034	1.267	0.0032	1.267	0.0016	--	--	--	--	--	--
1.268	0.0034	1.268	0.0031	1.268	0.0016	--	--	--	--	--	--
1.269	0.0034	1.269	0.0031	1.269	0.0016	--	--	--	--	--	--
1.27	0.0034	1.27	0.0031	1.27	0.0016	--	--	--	--	--	--
1.271	0.0033	1.271	0.0031	1.271	0.0015	--	--	--	--	--	--
1.272	0.0034	1.272	0.0031	1.272	0.0015	--	--	--	--	--	--
1.273	0.0034	1.273	0.003	1.273	0.0015	--	--	--	--	--	--
1.274	0.0034	1.274	0.003	1.274	0.0015	--	--	--	--	--	--
1.275	0.0033	1.275	0.0028	1.275	0.0014	--	--	--	--	--	--
1.276	0.0032	1.276	0.0028	1.276	0.0014	--	--	--	--	--	--
1.277	0.0032	1.277	0.0028	1.277	0.0014	--	--	--	--	--	--
1.278	0.0032	1.278	0.0028	1.278	0.0014	--	--	--	--	--	--
1.279	0.0031	1.279	0.0028	1.279	0.0014	--	--	--	--	--	--
1.28	0.0031	1.28	0.0028	1.28	0.0014	--	--	--	--	--	--
1.281	0.0029	1.281	0.0027	1.281	0.0013	--	--	--	--	--	--
1.282	0.0029	1.282	0.0027	1.282	0.0013	--	--	--	--	--	--
1.283	0.0029	1.283	0.0027	1.283	0.0013	--	--	--	--	--	--
1.284	0.0029	1.284	0.0025	1.284	0.0013	--	--	--	--	--	--
1.285	0.0029	1.285	0.0025	1.285	0.0013	--	--	--	--	--	--
1.286	0.0028	1.286	0.0025	1.286	0.0013	--	--	--	--	--	--
1.287	0.0027	1.287	0.0024	1.287	0.0013	--	--	--	--	--	--
1.288	0.0027	1.288	0.0024	1.288	0.0013	--	--	--	--	--	--
1.289	0.0027	1.289	0.0024	1.289	0.0012	--	--	--	--	--	--
1.29	0.0027	1.29	0.0024	1.29	0.0012	--	--	--	--	--	--
1.291	0.0027	1.291	0.0024	1.291	0.0012	--	--	--	--	--	--
1.292	0.0027	1.292	0.0024	1.292	0.0012	--	--	--	--	--	--
1.293	0.0027	1.293	0.0024	1.293	0.0012	--	--	--	--	--	--
1.294	0.0027	1.294	0.0024	1.294	0.0012	--	--	--	--	--	--
1.295	0.0026	1.295	0.0023	1.295	0.0012	--	--	--	--	--	--
1.296	0.0026	1.296	0.0023	1.296	0.0012	--	--	--	--	--	--
1.297	0.0026	1.297	0.0023	1.297	0.0012	--	--	--	--	--	--
1.298	0.0026	1.298	0.0023	1.298	0.0012	--	--	--	--	--	--
1.299	0.0026	1.299	0.0022	1.299	0.0012	--	--	--	--	--	--
1.3	0.0024	1.3	0.0022	1.3	0.0012	--	--	--	--	--	--
1.301	0.0024	1.301	0.0021	1.301	0.0012	--	--	--	--	--	--
1.302	0.0024	1.302	0.0021	1.302	0.0012	--	--	--	--	--	--
1.303	0.0024	1.303	0.0021	1.303	0.0012	--	--	--	--	--	--
1.304	0.0023	1.304	0.0021	1.304	0.0012	--	--	--	--	--	--
1.305	0.0023	1.305	0.0021	1.305	0.0012	--	--	--	--	--	--
1.306	0.0023	1.306	0.0021	1.306	0.0012	--	--	--	--	--	--
1.307	0.0023	1.307	0.0021	1.307	0.0012	--	--	--	--	--	--
1.308	0.0022	1.308	0.002	1.308	0.0012	--	--	--	--	--	--
1.309	0.0021	1.309	0.002	1.309	0.0012	--	--	--	--	--	--
1.31	0.0021	1.31	0.002	1.31	0.0012	--	--	--	--	--	--
1.311	0.0021	1.311	0.002	1.311	0.0012	--	--	--	--	--	--
1.312	0.0021	1.312	0.002	1.312	0.0012	--	--	--	--	--	--
1.313	0.0021	1.313	0.002	1.313	0.0012	--	--	--	--	--	--
1.314	0.0021	1.314	0.002	1.314	0.0011	--	--	--	--	--	--
1.315	0.0021	1.315	0.002	1.315	0.0011	--	--	--	--	--	--
1.316	0.0021	1.316	0.0019	1.316	0.0011	--	--	--	--	--	--
1.317	0.0021	1.317	0.0019	1.317	0.0011	--	--	--	--	--	--
1.318	0.0021	1.318	0.0019	1.318	0.0011	--	--	--	--	--	--
1.319	0.0021	1.319	0.0019	1.319	0.0011	--	--	--	--	--	--
1.32	0.002	1.32	0.0019	1.32	0.0011	--	--	--	--	--	--
1.321	0.0019	1.321	0.0019	1.321	0.0011	--	--	--	--	--	--
1.322	0.0019	1.322	0.0019	1.322	0.0011	--	--	--	--	--	--
1.323	0.0019	1.323	0.0019	1.323	0.0011	--	--	--	--	--	--
1.324	0.0019	1.324	0.0019	1.324	0.0011	--	--	--	--	--	--
1.325	0.0019	1.325	0.0019	1.325	0.0011	--	--	--	--	--	--
1.326	0.0019	1.326	0.0018	1.326	0.0011	--	--	--	--	--	--
1.327	0.0019	1.327	0.0018	1.327	0.0011	--	--	--	--	--	--
1.328	0.0019	1.328	0.0018	1.328	0.0011	--	--	--	--	--	--
1.329	0.0019	1.329	0.0018	1.329	0.0011	--	--	--	--	--	--
1.33	0.0019	1.33	0.0018	1.33	0.0011	--	--	--	--	--	--
1.331	0.0019	1.331	0.0018	1.331	0.0011	--	--	--	--	--	--
1.332	0.0019	1.332	0.0018	1.332	0.0011	--	--	--	--	--	--
1.333	0.0019	1.333	0.0018	1.333	0.0011	--	--	--	--	--	--
1.334	0.0019	1.334	0.0018	1.334	0.0011	--	--	--	--	--	--
1.335	0.0019	1.335	0.0019	1.335	0.0011	--	--	--	--	--	--
1.336	0.0019	1.336	0.0018	1.336	0.0011	--	--	--	--	--	--
1.337	0.0018	1.337	0.0018	1.337	1E-3	--	--	--	--	--	--
1.338	0.0018	1.338	0.0018	1.338	1E-3	--	--	--	--	--	--
1.339	0.0018	1.339	0.0018	1.339	1E-3	--	--	--	--	--	--
1.34	0.0017	1.34	0.0018	1.34	1E-3	--	--	--	--	--	--
1.341	0.0017	1.341	0.0017	1.341	9E-4	--	--	--	--	--	--
1.342	0.0017	1.342	0.0016	1.342	9E-4	--	--	--	--	--	--
1.343	0.0017	1.343	0.0016	1.343	9E-4	--	--	--	--	--	--
1.344	0.0017	1.344	0.0016	1.344	9E-4	--	--	--	--	--	--
1.345	0.0017	1.345	0.0016	1.345	9E-4	--	--	--	--	--	--
1.346	0.0017	1.346	0.0016	1.346	9E-4	--	--	--	--	--	--
1.347	0.0016	1.347	0.0016	1.347	8E-4	--	--	--	--	--	--
1.348	0.0016	1.348	0.0016	1.348	8E-4	--	--	--	--	--	--
1.349	0.0015	1.349	0.0016	1.349	8E-4	--	--	--	--	--	--
1.35	0.0013	1.35	0.0015	1.35	8E-4	--	--	--	--	--	--
1.351	0.0013	1.351	0.0015	1.351	8E-4	--	--	--	--	--	--
1.352	0.0013	1.352	0.0015	1.352	8E-4	--	--	--	--	--	--
1.353	0.0012	1.353	0.0014	1.353	8E-4	--	--	--	--	--	--
1.354	0.0011	1.354	0.0013	1.354	8E-4	--	--	--	--	--	--
1.355	8E-4	1.355	0.0012	1.355	8E-4	--	--	--	--	--	--
1.356	8E-4	1.356	0.0012	1.356	8E-4	--	--	--	--	--	--
1.357	8E-4	1.357	0.0012	1.357	8E-4	--	--	--	--	--	--
1.358	7E-4	1.358	0.0011	1.358	8E-4	--	--	--	--	--	--
1.359	7E-4	1.359	0.0011	1.359	8E-4	--	--	--	--	--	--
1.36	7E-4	1.36	0.0011	1.36	8E-4	--	--	--	--	--	--
1.361	7E-4	1.361	0.0011	1.361	8E-4	--	--	--	--	--	--
1.362	7E-4	1.362	0.0011	1.362	8E-4	--	--	--	--	--	--
1.363	7E-4	1.363	0.0011	1.363	8E-4	--	--	--	--	--	--
1.364	7E-4	1.364	0.0011	1.364	8E-4	--	--	--	--	--	--
1.365	7E-4	1.365	0.0011	1.365	8E-4	--	--	--	--	--	--
1.366	7E-4	1.366	1E-3	1.366	8E-4	--	--	--	--	--	--
1.367	7E-4	1.367	1E-3	1.367	8E-4	--	--	--	--	--	--
1.368	7E-4	1.368	1E-3	1.368	8E-4	--	--	--	--	--	--
1.369	7E-4	1.369	9E-4	1.369	8E-4	--	--	--	--	--	--
1.37	7E-4	1.37	9E-4	1.37	8E-4	--	--	--	--	--	--
1.371	7E-4	1.371	9E-4	1.371	8E-4	--	--	--	--	--	--
1.372	7E-4	1.372	9E-4	1.372	8E-4	--	--	--	--	--	--
1.373	7E-4	1.373	9E-4	1.373	8E-4	--	--	--	--	--	--
1.374	7E-4	1.374	9E-4	1.374	8E-4	--	--	--	--	--	--
1.375	7E-4	1.375	9E-4	1.375	8E-4	--	--	--	--	--	--
1.376	7E-4	1.376	7E-4	1.376	7E-4	--	--	--	--	--	--
1.377	7E-4	1.377	7E-4	1.377	7E-4	--	--	--	--	--	--
1.378	7E-4	1.378	6E-4	1.378	7E-4	--	--	--	--	--	--
1.379	7E-4	1.379	6E-4	1.379	7E-4	--	--	--	--	--	--
1.38	6E-4	1.38	6E-4	1.38	7E-4	--	--	--	--	--	--
1.381	6E-4	1.381	6E-4	1.381	7E-4	--	--	--	--	--	--
1.382	6E-4	1.382	6E-4	1.382	6E-4	--	--	--	--	--	--
1.383	6E-4	1.383	6E-4	1.383	6E-4	--	--	--	--	--	--
1.384	6E-4	1.384	6E-4	1.384	6E-4	--	--	--	--	--	--
1.385	6E-4	1.385	6E-4	1.385	6E-4	--	--	--	--	--	--
1.386	6E-4	1.386	6E-4	1.386	6E-4	--	--	--	--	--	--
1.387	6E-4	1.387	6E-4	1.387	6E-4	--	--	--	--	--	--
1.388	6E-4	1.388	6E-4	1.388	6E-4	--	--	--	--	--	--
1.389	6E-4	1.389	6E-4	1.389	6E-4	--	--	--	--	--	--
1.39	5E-4	1.39	5E-4	1.39	6E-4	--	--	--	--	--	--
1.391	5E-4	1.391	5E-4	1.391	6E-4	--	--	--	--	--	--
1.392	5E-4	1.392	4E-4	1.392	6E-4	--	--	--	--	--	--
1.393	5E-4	1.393	4E-4	1.393	6E-4	--	--	--	--	--	--
1.394	4E-4	1.394	4E-4	1.394	5E-4	--	--	--	--	--	--
1.395	4E-4	1.395	4E-4	1.395	5E-4	--	--	--	--	--	--
1.396	3E-4	1.396	4E-4	1.396	5E-4	--	--	--	--	--	--
1.397	3E-4	1.397	4E-4	1.397	5E-4	--	--	--	--	--	--
1.398	3E-4	1.398	4E-4	1.398	5E-4	--	--	--	--	--	--
1.399	3E-4	1.399	4E-4	1.399	5E-4	--	--	--	--	--	--
1.4	3E-4	1.4	4E-4	1.4	5E-4	--	--	--	--	--	--
1.401	3E-4	1.401	4E-4	1.401	5E-4	--	--	--	--	--	--
1.402	3E-4	1.402	4E-4	1.402	5E-4	--	--	--	--	--	--
1.403	3E-4	1.403	4E-4	1.403	5E-4	--	--	--	--	--	--
1.404	3E-4	1.404	4E-4	1.404	5E-4	--	--	--	--	--	--
1.405	3E-4	1.405	3E-4	1.405	5E-4	--	--	--	--	--	--
1.406	3E-4	1.406	3E-4	1.406	5E-4	--	--	--	--	--	--
1.407	3E-4	1.407	3E-4	1.407	5E-4	--	--	--	--	--	--
1.408	3E-4	1.408	2E-4	1.408	5E-4	--	--	--	--	--	--
1.409	3E-4	1.409	2E-4	1.409	5E-4	--	--	--	--	--	--
1.41	3E-4	1.41	2E-4	1.41	5E-4	--	--	--	--	--	--
1.411	3E-4	1.411	2E-4	1.411	5E-4	--	--	--	--	--	--
1.412	3E-4	1.412	2E-4	1.412	5E-4	--	--	--	--	--	--
1.413	3E-4	1.413	2E-4	1.413	5E-4	--	--	--	--	--	--
1.414	3E-4	1.414	2E-4	1.414	5E-4	--	--	--	--	--	--
1.415	2E-4	1.415	2E-4	1.415	5E-4	--	--	--	--	--	--
1.416	2E-4	1.416	2E-4	1.416	5E-4	--	--	--	--	--	--
1.417	2E-4	1.417	2E-4	1.417	5E-4	--	--	--	--	--	--
1.418	2E-4	1.418	2E-4	1.418	5E-4	--	--	--	--	--	--
1.419	2E-4	1.419	2E-4	1.419	5E-4	--	--	--	--	--	--
1.42	2E-4	1.42	2E-4	1.42	5E-4	--	--	--	--	--	--
1.421	2E-4	1.421	2E-4	1.421	5E-4	--	--	--	--	--	--
1.422	2E-4	1.422	2E-4	1.422	5E-4	--	--	--	--	--	--
1.423	2E-4	1.423	2E-4	1.423	5E-4	--	--	--	--	--	--
1.424	2E-4	1.424	2E-4	1.424	3E-4	--	--	--	--	--	--
1.425	2E-4	1.425	2E-4	1.425	3E-4	--	--	--	--	--	--
1.426	2E-4	1.426	2E-4	1.426	3E-4	--	--	--	--	--	--
1.427	2E-4	1.427	2E-4	1.427	3E-4	--	--	--	--	--	--
1.428	2E-4	1.428	2E-4	1.428	3E-4	--	--	--	--	--	--
1.429	2E-4	1.429	2E-4	1.429	3E-4	--	--	--	--	--	--
1.43	2E-4	1.43	2E-4	1.43	3E-4	--	--	--	--	--	--
1.431	2E-4	1.431	2E-4	1.431	3E-4	--	--	--	--	--	--
1.432	2E-4	1.432	2E-4	1.432	3E-4	--	--	--	--	--	--
1.433	1E-4	1.433	2E-4	1.433	3E-4	--	--	--	--	--	--
1.434	1E-4	1.434	2E-4	1.434	3E-4	--	--	--	--	--	--
1.435	1E-4	1.435	2E-4	1.435	3E-4	--	--	--	--	--	--
1.436	1E-4	1.436	2E-4	1.436	3E-4	--	--	--	--	--	--
1.437	1E-4	1.437	2E-4	1.437	3E-4	--	--	--	--	--	--
1.438	1E-4	1.438	2E-4	1.438	3E-4	--	--	--	--	--	--
1.439	1E-4	1.439	2E-4	1.439	3E-4	--	--	--	--	--	--
1.44	1E-4	1.44	2E-4	1.44	3E-4	--	--	--	--	--	--
1.441	1E-4	1.441	2E-4	1.441	3E-4	--	--	--	--	--	--
1.442	1E-4	1.442	2E-4	1.442	3E-4	--	--	--	--	--	--
1.443	1E-4	1.443	2E-4	1.443	3E-4	--	--	--	--	--	--
1.444	1E-4	1.444	2E-4	1.444	3E-4	--	--	--	--	--	--
1.445	1E-4	1.445	2E-4	1.445	3E-4	--	--	--	--	--	--
1.446	1E-4	1.446	2E-4	1.446	3E-4	--	--	--	--	--	--
1.447	1E-4	1.447	2E-4	1.447	3E-4	--	--	--	--	--	--
1.448	1E-4	1.448	2E-4	1.448	3E-4	--	--	--	--	--	--
1.449	1E-4	1.449	2E-4	1.449	3E-4	--	--	--	--	--	--
1.45	1E-4	1.45	2E-4	1.45	3E-4	--	--	--	--	--	--
1.451	1E-4	1.451	2E-4	1.451	3E-4	--	--	--	--	--	--
1.452	1E-4	1.452	2E-4	1.452	3E-4	--	--	--	--	--	--
1.453	1E-4	1.453	2E-4	1.453	3E-4	--	--	--	--	--	--
1.454	1E-4	1.454	2E-4	1.454	3E-4	--	--	--	--	--	--
1.455	1E-4	1.455	2E-4	1.455	3E-4	--	--	--	--	--	--
1.456	1E-4	1.456	2E-4	1.456	3E-4	--	--	--	--	--	--
1.457	1E-4	1.457	2E-4	1.457	3E-4	--	--	--	--	--	--
1.458	1E-4	1.458	2E-4	1.458	3E-4	--	--	--	--	--	--
1.459	1E-4	1.459	2E-4	1.459	3E-4	--	--	--	--	--	--
1.46	1E-4	1.46	2E-4	1.46	3E-4	--	--	--	--	--	--
1.461	1E-4	1.461	2E-4	1.461	3E-4	--	--	--	--	--	--
1.462	1E-4	1.462	2E-4	1.462	3E-4	--	--	--	--	--	--
1.463	1E-4	1.463	2E-4	1.463	3E-4	--	--	--	--	--	--
1.464	1E-4	1.464	2E-4	1.464	3E-4	--	--	--	--	--	--
1.465	1E-4	1.465	2E-4	1.465	3E-4	--	--	--	--	--	--
1.466	1E-4	1.466	2E-4	1.466	3E-4	--	--	--	--	--	--
1.467	1E-4	1.467	2E-4	1.467	3E-4	--	--	--	--	--	--
1.468	1E-4	1.468	2E-4	1.468	3E-4	--	--	--	--	--	--
1.469	1E-4	1.469	2E-4	1.469	3E-4	--	--	--	--	--	--
1.47	1E-4	1.47	2E-4	1.47	3E-4	--	--	--	--	--	--
1.471	1E-4	1.471	2E-4	1.471	3E-4	--	--	--	--	--	--
1.472	1E-4	1.472	2E-4	1.472	3E-4	--	--	--	--	--	--
1.473	1E-4	1.473	2E-4	1.473	3E-4	--	--	--	--	--	--
1.474	1E-4	1.474	2E-4	1.474	3E-4	--	--	--	--	--	--
1.475	1E-4	1.475	2E-4	1.475	3E-4	--	--	--	--	--	--
1.476	1E-4	1.476	2E-4	1.476	3E-4	--	--	--	--	--	--
1.477	1E-4	1.477	2E-4	1.477	3E-4	--	--	--	--	--	--
1.478	1E-4	1.478	2E-4	1.478	3E-4	--	--	--	--	--	--
1.479	1E-4	1.479	2E-4	1.479	3E-4	--	--	--	--	--	--
1.48	1E-4	1.48	2E-4	1.48	3E-4	--	--	--	--	--	--
1.481	1E-4	1.481	2E-4	1.481	3E-4	--	--	--	--	--	--
1.482	1E-4	1.482	2E-4	1.482	4E-4	--	--	--	--	--	--
1.483	1E-4	1.483	1E-4	1.483	3E-4	--	--	--	--	--	--
1.484	1E-4	1.484	1E-4	1.484	3E-4	--	--	--	--	--	--
1.485	1E-4	1.485	1E-4	1.485	3E-4	--	--	--	--	--	--
1.486	1E-4	1.486	1E-4	1.486	3E-4	--	--	--	--	--	--
1.487	1E-4	1.487	1E-4	1.487	3E-4	--	--	--	--	--	--
1.488	1E-4	1.488	1E-4	1.488	3E-4	--	--	--	--	--	--
1.489	1E-4	1.489	1E-4	1.489	3E-4	--	--	--	--	--	--
1.49	1E-4	1.49	1E-4	1.49	3E-4	--	--	--	--	--	--
1.491	1E-4	1.491	1E-4	1.491	3E-4	--	--	--	--	--	--
1.492	1E-4	1.492	1E-4	1.492	3E-4	--	--	--	--	--	--
1.493	1E-4	1.493	1E-4	1.493	3E-4	--	--	--	--	--	--
1.494	1E-4	1.494	1E-4	1.494	3E-4	--	--	--	--	--	--
1.495	1E-4	1.495	1E-4	1.495	3E-4	--	--	--	--	--	--
1.496	1E-4	1.496	1E-4	1.496	3E-4	--	--	--	--	--	--
1.497	1E-4	1.497	1E-4	1.497	3E-4	--	--	--	--	--	--
1.498	1E-4	1.498	1E-4	1.498	3E-4	--	--	--	--	--	--
1.499	1E-4	1.499	1E-4	1.499	3E-4	--	--	--	--	--	--
1.5	1E-4	1.5	1E-4	1.5	3E-4	--	--	--	--	--	--
1.501	1E-4	1.501	1E-4	1.501	3E-4	--	--	--	--	--	--
1.502	1E-4	1.502	1E-4	1.502	2E-4	--	--	--	--	--	--
1.503	1E-4	1.503	1E-4	1.503	2E-4	--	--	--	--	--	--
1.504	1E-4	1.504	1E-4	1.504	2E-4	--	--	--	--	--	--
1.505	1E-4	1.505	1E-4	1.505	2E-4	--	--	--	--	--	--
1.506	1E-4	1.506	1E-4	1.506	2E-4	--	--	--	--	--	--
1.507	1E-4	1.507	1E-4	1.507	2E-4	--	--	--	--	--	--
1.508	1E-4	1.508	1E-4	1.508	2E-4	--	--	--	--	--	--
1.509	1E-4	1.509	1E-4	1.509	2E-4	--	--	--	--	--	--
1.51	1E-4	1.51	1E-4	1.51	2E-4	--	--	--	--	--	--
1.511	1E-4	1.511	1E-4	1.511	2E-4	--	--	--	--	--	--
1.512	1E-4	1.512	1E-4	1.512	2E-4	--	--	--	--	--	--
1.513	1E-4	1.513	1E-4	1.513	2E-4	--	--	--	--	--	--
1.514	1E-4	1.514	1E-4	1.514	2E-4	--	--	--	--	--	--
1.515	1E-4	1.515	1E-4	1.515	2E-4	--	--	--	--	--	--
1.516	1E-4	1.516	1E-4	1.516	2E-4	--	--	--	--	--	--
1.517	1E-4	1.517	1E-4	1.517	1E-4	--	--	--	--	--	--
1.518	1E-4	1.518	1E-4	1.518	1E-4	--	--	--	--	--	--
1.519	1E-4	1.519	1E-4	1.519	1E-4	--	--	--	--	--	--
1.52	1E-4	1.52	1E-4	1.52	1E-4	--	--	--	--	--	--
1.521	1E-4	1.521	1E-4	1.521	1E-4	--	--	--	--	--	--
1.522	1E-4	1.522	1E-4	1.522	1E-4	--	--	--	--	--	--
1.523	1E-4	1.523	1E-4	1.523	1E-4	--	--	--	--	--	--
1.524	1E-4	1.524	1E-4	1.524	1E-4	--	--	--	--	--	--
1.525	1E-4	1.525	1E-4	1.525	1E-4	--	--	--	--	--	--
1.526	1E-4	1.526	1E-4	1.526	1E-4	--	--	--	--	--	--
1.527	1E-4	1.527	1E-4	1.527	1E-4	--	--	--	--	--	--
1.528	1E-4	1.528	1E-4	1.528	1E-4	--	--	--	--	--	--
1.529	1E-4	1.529	1E-4	1.529	1E-4	--	--	--	--	--	--
1.53	1E-4	1.53	1E-4	1.53	1E-4	--	--	--	--	--	--
1.531	1E-4	1.531	1E-4	1.531	1E-4	--	--	--	--	--	--
1.532	1E-4	1.532	1E-4	1.532	1E-4	--	--	--	--	--	--
1.533	1E-4	1.533	1E-4	1.533	1E-4	--	--	--	--	--	--
1.534	1E-4	1.534	1E-4	1.534	1E-4	--	--	--	--	--	--
1.535	1E-4	1.535	0	1.535	1E-4	--	--	--	--	--	--
1.536	1E-4	1.536	0	1.536	1E-4	--	--	--	--	--	--
1.537	1E-4	1.537	0	1.537	1E-4	--	--	--	--	--	--
1.538	1E-4	1.538	0	1.538	1E-4	--	--	--	--	--	--
1.539	1E-4	1.539	0	1.539	1E-4	--	--	--	--	--	--
1.54	1E-4	1.54	0	1.54	1E-4	--	--	--	--	--	--
1.541	1E-4	1.541	0	1.541	1E-4	--	--	--	--	--	--
1.542	1E-4	1.542	0	1.542	1E-4	--	--	--	--	--	--
1.543	1E-4	1.543	0	1.543	1E-4	--	--	--	--	--	--
1.544	1E-4	1.544	0	1.544	1E-4	--	--	--	--	--	--
1.545	1E-4	1.545	0	1.545	1E-4	--	--	--	--	--	--
1.546	1E-4	1.546	0	1.546	1E-4	--	--	--	--	--	--
1.547	1E-4	1.547	0	1.547	1E-4	--	--	--	--	--	--
1.548	1E-4	1.548	0	1.548	1E-4	--	--	--	--	--	--
1.549	1E-4	1.549	1E-4	1.549	1E-4	--	--	--	--	--	--
1.55	1E-4	1.55	1E-4	1.55	1E-4	--	--	--	--	--	--
1.551	1E-4	1.551	1E-4	1.551	1E-4	--	--	--	--	--	--
1.552	1E-4	1.552	1E-4	1.552	1E-4	--	--	--	--	--	--
1.553	1E-4	1.553	1E-4	1.553	1E-4	--	--	--	--	--	--
1.554	1E-4	1.554	1E-4	1.554	1E-4	--	--	--	--	--	--
1.555	1E-4	1.555	1E-4	1.555	1E-4	--	--	--	--	--	--
1.556	1E-4	1.556	1E-4	1.556	1E-4	--	--	--	--	--	--
1.557	1E-4	1.557	1E-4	1.557	1E-4	--	--	--	--	--	--
1.558	1E-4	1.558	1E-4	1.558	1E-4	--	--	--	--	--	--
1.559	0	1.559	1E-4	1.559	1E-4	--	--	--	--	--	--
1.56	0	1.56	1E-4	1.56	1E-4	--	--	--	--	--	--
1.561	0	1.561	1E-4	1.561	1E-4	--	--	--	--	--	--
1.562	0	1.562	1E-4	1.562	1E-4	--	--	--	--	--	--
1.563	0	1.563	1E-4	1.563	1E-4	--	--	--	--	--	--
1.564	0	1.564	1E-4	1.564	1E-4	--	--	--	--	--	--
1.565	0	1.565	1E-4	1.565	1E-4	--	--	--	--	--	--
1.566	0	1.566	1E-4	1.566	1E-4	--	--	--	--	--	--
1.567	0	1.567	1E-4	1.567	1E-4	--	--	--	--	--	--
1.568	0	1.568	1E-4	1.568	1E-4	--	--	--	--	--	--
1.569	0	1.569	1E-4	1.569	1E-4	--	--	--	--	--	--
1.57	0	1.57	1E-4	1.57	1E-4	--	--	--	--	--	--
1.571	0	1.571	1E-4	1.571	1E-4	--	--	--	--	--	--
1.572	0	1.572	1E-4	1.572	1E-4	--	--	--	--	--	--
1.573	0	1.573	1E-4	1.573	1E-4	--	--	--	--	--	--
1.574	0	1.574	1E-4	1.574	1E-4	--	--	--	--	--	--
1.575	0	1.575	1E-4	1.575	1E-4	--	--	--	--	--	--
1.576	0	1.576	1E-4	1.576	1E-4	--	--	--	--	--	--
1.577	0	1.577	1E-4	1.577	1E-4	--	--	--	--	--	--
1.578	0	1.578	1E-4	1.578	1E-4	--	--	--	--	--	--
1.579	0	1.579	1E-4	1.579	1E-4	--	--	--	--	--	--
1.58	0	1.58	1E-4	1.58	1E-4	--	--	--	--	--	--
1.581	0	1.581	1E-4	1.581	1E-4	--	--	--	--	--	--
1.582	0	1.582	1E-4	1.582	1E-4	--	--	--	--	--	--
1.583	0	1.583	1E-4	1.583	1E-4	--	--	--	--	--	--
1.584	0	1.584	1E-4	1.584	1E-4	--	--	--	--	--	--
1.585	0	1.585	1E-4	1.585	1E-4	--	--	--	--	--	--
1.586	0	1.586	1E-4	1.586	1E-4	--	--	--	--	--	--
1.587	0	1.587	1E-4	1.587	1E-4	--	--	--	--	--	--
1.588	0	1.588	1E-4	1.588	1E-4	--	--	--	--	--	--
1.589	0	1.589	1E-4	1.589	1E-4	--	--	--	--	--	--
1.59	0	1.59	1E-4	1.59	1E-4	--	--	--	--	--	--
1.591	0	1.591	1E-4	1.591	1E-4	--	--	--	--	--	--
1.592	0	1.592	1E-4	1.592	1E-4	--	--	--	--	--	--
1.593	0	1.593	1E-4	1.593	1E-4	--	--	--	--	--	--
1.594	0	1.594	1E-4	1.594	1E-4	--	--	--	--	--	--
1.595	0	1.595	1E-4	1.595	1E-4	--	--	--	--	--	--
1.596	0	1.596	1E-4	1.596	1E-4	--	--	--	--	--	--
1.597	0	1.597	1E-4	1.597	1E-4	--	--	--	--	--	--
1.598	0	1.598	1E-4	1.598	1E-4	--	--	--	--	--	--
1.599	0	1.599	1E-4	1.599	1E-4	--	--	--	--	--	--
1.6	0	1.6	1E-4	1.6	1E-4	--	--	--	--	--	--
1.601	0	1.601	1E-4	1.601	1E-4	--	--	--	--	--	--
1.602	0	1.602	1E-4	1.602	1E-4	--	--	--	--	--	--
1.603	0	1.603	1E-4	1.603	1E-4	--	--	--	--	--	--
1.604	0	1.604	1E-4	1.604	1E-4	--	--	--	--	--	--
1.605	0	1.605	1E-4	1.605	1E-4	--	--	--	--	--	--
1.606	0	1.606	1E-4	1.606	1E-4	--	--	--	--	--	--
1.607	0	1.607	1E-4	1.607	1E-4	--	--	--	--	--	--
1.608	0	1.608	1E-4	1.608	1E-4	--	--	--	--	--	--
1.609	0	1.609	1E-4	1.609	1E-4	--	--	--	--	--	--
1.61	0	1.61	1E-4	1.61	1E-4	--	--	--	--	--	--
1.611	0	1.611	1E-4	1.611	1E-4	--	--	--	--	--	--
1.612	0	1.612	1E-4	1.612	1E-4	--	--	--	--	--	--
1.613	0	1.613	1E-4	1.613	1E-4	--	--	--	--	--	--
1.614	0	1.614	1E-4	1.614	1E-4	--	--	--	--	--	--
1.615	0	1.615	1E-4	1.615	1E-4	--	--	--	--	--	--
1.616	0	1.616	1E-4	1.616	1E-4	--	--	--	--	--	--
1.617	0	1.617	1E-4	1.617	1E-4	--	--	--	--	--	--
1.618	0	1.618	1E-4	1.618	1E-4	--	--	--	--	--	--
1.619	0	1.619	1E-4	1.619	1E-4	--	--	--	--	--	--
1.62	0	1.62	1E-4	1.62	1E-4	--	--	--	--	--	--
1.621	0	1.621	1E-4	1.621	1E-4	--	--	--	--	--	--
1.622	0	1.622	1E-4	1.622	1E-4	--	--	--	--	--	--
1.623	0	1.623	1E-4	1.623	1E-4	--	--	--	--	--	--
1.624	0	1.624	1E-4	1.624	1E-4	--	--	--	--	--	--
1.625	0	1.625	1E-4	1.625	1E-4	--	--	--	--	--	--
1.626	0	1.626	1E-4	1.626	1E-4	--	--	--	--	--	--
1.627	0	1.627	1E-4	1.627	1E-4	--	--	--	--	--	--
1.628	0	1.628	1E-4	1.628	1E-4	--	--	--	--	--	--
1.629	0	1.629	1E-4	1.629	1E-4	--	--	--	--	--	--
1.63	0	1.63	1E-4	1.63	1E-4	--	--	--	--	--	--
1.631	0	1.631	1E-4	1.631	1E-4	--	--	--	--	--	--
1.632	0	1.632	1E-4	1.632	1E-4	--	--	--	--	--	--
1.633	0	1.633	1E-4	1.633	1E-4	--	--	--	--	--	--
1.634	0	1.634	1E-4	1.634	1E-4	--	--	--	--	--	--
1.635	0	1.635	1E-4	1.635	1E-4	--	--	--	--	--	--
1.636	0	1.636	1E-4	1.636	1E-4	--	--	--	--	--	--
1.637	0	1.637	1E-4	1.637	1E-4	--	--	--	--	--	--
1.638	0	1.638	1E-4	1.638	1E-4	--	--	--	--	--	--
1.639	0	1.639	1E-4	1.639	1E-4	--	--	--	--	--	--
1.64	0	1.64	1E-4	1.64	1E-4	--	--	--	--	--	--
1.641	0	1.641	1E-4	1.641	1E-4	--	--	--	--	--	--
1.642	0	1.642	1E-4	1.642	1E-4	--	--	--	--	--	--
1.643	0	1.643	1E-4	1.643	1E-4	--	--	--	--	--	--
1.644	0	1.644	0	1.644	1E-4	--	--	--	--	--	--
1.645	0	1.645	0	1.645	1E-4	--	--	--	--	--	--
1.646	0	1.646	0	1.646	1E-4	--	--	--	--	--	--
1.647	0	1.647	0	1.647	1E-4	--	--	--	--	--	--
1.648	0	1.648	0	1.648	1E-4	--	--	--	--	--	--
1.649	0	1.649	0	1.649	1E-4	--	--	--	--	--	--
1.65	0	1.65	0	1.65	1E-4	--	--	--	--	--	--
1.651	0	1.651	0	1.651	1E-4	--	--	--	--	--	--
1.652	0	1.652	0	1.652	1E-4	--	--	--	--	--	--
1.653	0	1.653	0	1.653	1E-4	--	--	--	--	--	--
1.654	0	1.654	0	1.654	1E-4	--	--	--	--	--	--
1.655	0	1.655	0	1.655	1E-4	--	--	--	--	--	--
1.656	0	1.656	0	1.656	1E-4	--	--	--	--	--	--
1.657	0	1.657	0	1.657	1E-4	--	--	--	--	--	--
1.658	0	1.658	0	1.658	1E-4	--	--	--	--	--	--
1.659	0	1.659	0	1.659	1E-4	--	--	--	--	--	--
1.66	0	1.66	0	1.66	1E-4	--	--	--	--	--	--
1.661	0	1.661	0	1.661	1E-4	--	--	--	--	--	--
1.662	0	1.662	0	1.662	1E-4	--	--	--	--	--	--
1.663	0	1.663	0	1.663	1E-4	--	--	--	--	--	--
1.664	0	1.664	0	1.664	1E-4	--	--	--	--	--	--
1.665	0	1.665	0	1.665	1E-4	--	--	--	--	--	--
1.666	0	1.666	0	1.666	1E-4	--	--	--	--	--	--
1.667	0	1.667	0	1.667	1E-4	--	--	--	--	--	--
1.668	0	1.668	0	1.668	1E-4	--	--	--	--	--	--
1.669	0	1.669	0	1.669	1E-4	--	--	--	--	--	--
1.67	0	1.67	0	1.67	1E-4	--	--	--	--	--	--
1.671	0	1.671	0	1.671	1E-4	--	--	--	--	--	--
1.672	0	1.672	0	1.672	1E-4	--	--	--	--	--	--
1.673	0	1.673	0	1.673	1E-4	--	--	--	--	--	--
1.674	0	1.674	0	1.674	1E-4	--	--	--	--	--	--
1.675	0	1.675	0	1.675	1E-4	--	--	--	--	--	--
1.676	0	1.676	0	1.676	1E-4	--	--	--	--	--	--
1.677	0	1.677	0	1.677	1E-4	--	--	--	--	--	--
1.678	0	1.678	0	1.678	1E-4	--	--	--	--	--	--
1.679	0	1.679	0	1.679	1E-4	--	--	--	--	--	--
1.68	0	1.68	0	1.68	1E-4	--	--	--	--	--	--
1.681	0	1.681	0	1.681	1E-4	--	--	--	--	--	--
1.682	0	1.682	0	1.682	1E-4	--	--	--	--	--	--
1.683	0	1.683	0	1.683	1E-4	--	--	--	--	--	--
1.684	0	1.684	0	1.684	1E-4	--	--	--	--	--	--
1.685	0	1.685	0	1.685	1E-4	--	--	--	--	--	--
1.686	0	1.686	0	1.686	1E-4	--	--	--	--	--	--
1.687	0	1.687	0	1.687	1E-4	--	--	--	--	--	--
1.688	0	1.688	0	1.688	1E-4	--	--	--	--	--	--
1.689	0	1.689	0	1.689	1E-4	--	--	--	--	--	--
1.69	0	1.69	0	1.69	1E-4	--	--	--	--	--	--
1.691	0	1.691	0	1.691	1E-4	--	--	--	--	--	--
1.692	0	1.692	0	1.692	1E-4	--	--	--	--	--	--
1.693	0	1.693	0	1.693	1E-4	--	--	--	--	--	--
1.694	0	1.694	0	1.694	1E-4	--	--	--	--	--	--
1.695	0	1.695	0	1.695	1E-4	--	--	--	--	--	--
1.696	0	1.696	0	1.696	1E-4	--	--	--	--	--	--
1.697	0	1.697	0	1.697	1E-4	--	--	--	--	--	--
1.698	0	1.698	0	1.698	1E-4	--	--	--	--	--	--
1.699	0	1.699	0	1.699	1E-4	--	--	--	--	--	--
1.7	0	1.7	0	1.7	1E-4	--	--	--	--	--	--
1.701	0	1.701	0	1.701	1E-4	--	--	--	--	--	--
1.702	0	1.702	0	1.702	1E-4	--	--	--	--	--	--
1.703	0	1.703	0	1.703	1E-4	--	--	--	--	--	--
1.704	0	1.704	0	1.704	1E-4	--	--	--	--	--	--
1.705	0	1.705	0	1.705	1E-4	--	--	--	--	--	--
1.706	0	1.706	0	1.706	1E-4	--	--	--	--	--	--
1.707	0	1.707	0	1.707	1E-4	--	--	--	--	--	--
1.708	0	1.708	0	1.708	1E-4	--	--	--	--	--	--
1.709	0	1.709	0	1.709	1E-4	--	--	--	--	--	--
1.71	0	1.71	0	1.71	1E-4	--	--	--	--	--	--
1.711	0	1.711	0	1.711	1E-4	--	--	--	--	--	--
1.712	0	1.712	0	1.712	1E-4	--	--	--	--	--	--
1.713	0	1.713	0	1.713	1E-4	--	--	--	--	--	--
1.714	0	1.714	0	1.714	1E-4	--	--	--	--	--	--
1.715	0	1.715	0	1.715	1E-4	--	--	--	--	--	--
1.716	0	1.716	0	1.716	1E-4	--	--	--	--	--	--
1.717	0	1.717	0	1.717	1E-4	--	--	--	--	--	--
1.718	0	1.718	0	1.718	1E-4	--	--	--	--	--	--
1.719	0	1.719	0	1.719	1E-4	--	--	--	--	--	--
1.72	0	1.72	0	1.72	1E-4	--	--	--	--	--	--
1.721	0	1.721	0	1.721	1E-4	--	--	--	--	--	--
1.722	0	1.722	0	1.722	1E-4	--	--	--	--	--	--
1.723	0	1.723	0	1.723	1E-4	--	--	--	--	--	--
1.724	0	1.724	0	1.724	1E-4	--	--	--	--	--	--
1.725	0	1.725	0	1.725	1E-4	--	--	--	--	--	--
1.726	0	1.726	0	1.726	1E-4	--	--	--	--	--	--
1.727	0	1.727	0	1.727	1E-4	--	--	--	--	--	--
1.728	0	1.728	0	1.728	1E-4	--	--	--	--	--	--
1.729	0	1.729	0	1.729	1E-4	--	--	--	--	--	--
1.73	0	1.73	0	1.73	1E-4	--	--	--	--	--	--
1.731	0	1.731	0	1.731	1E-4	--	--	--	--	--	--
1.732	0	1.732	0	1.732	1E-4	--	--	--	--	--	--
1.733	0	1.733	0	1.733	1E-4	--	--	--	--	--	--
1.734	0	1.734	0	1.734	1E-4	--	--	--	--	--	--
1.735	0	1.735	0	1.735	1E-4	--	--	--	--	--	--
1.736	0	1.736	0	1.736	1E-4	--	--	--	--	--	--
1.737	0	1.737	0	1.737	1E-4	--	--	--	--	--	--
1.738	0	1.738	0	1.738	1E-4	--	--	--	--	--	--
1.739	0	1.739	0	1.739	1E-4	--	--	--	--	--	--
1.74	0	1.74	0	1.74	1E-4	--	--	--	--	--	--
1.741	0	1.741	0	1.741	1E-4	--	--	--	--	--	--
1.742	0	1.742	0	1.742	1E-4	--	--	--	--	--	--
1.743	0	1.743	0	1.743	1E-4	--	--	--	--	--	--
1.744	0	1.744	0	1.744	1E-4	--	--	--	--	--	--
1.745	0	1.745	0	1.745	1E-4	--	--	--	--	--	--
1.746	0	1.746	0	1.746	1E-4	--	--	--	--	--	--
1.747	0	1.747	0	1.747	1E-4	--	--	--	--	--	--
1.748	0	1.748	0	1.748	1E-4	--	--	--	--	--	--
1.749	0	1.749	0	1.749	1E-4	--	--	--	--	--	--
1.75	0	1.75	0	1.75	1E-4	--	--	--	--	--	--
1.751	0	1.751	0	1.751	1E-4	--	--	--	--	--	--
1.752	0	1.752	0	1.752	1E-4	--	--	--	--	--	--
1.753	0	1.753	0	1.753	1E-4	--	--	--	--	--	--
1.754	0	1.754	0	1.754	1E-4	--	--	--	--	--	--
1.755	0	1.755	0	1.755	1E-4	--	--	--	--	--	--
1.756	0	1.756	0	1.756	1E-4	--	--	--	--	--	--
1.757	0	1.757	0	1.757	1E-4	--	--	--	--	--	--
1.758	0	1.758	0	1.758	1E-4	--	--	--	--	--	--
1.759	0	1.759	0	1.759	1E-4	--	--	--	--	--	--
1.76	0	1.76	0	1.76	1E-4	--	--	--	--	--	--
1.761	0	1.761	0	1.761	1E-4	--	--	--	--	--	--
1.762	0	1.762	0	1.762	1E-4	--	--	--	--	--	--
1.763	0	1.763	0	1.763	1E-4	--	--	--	--	--	--
1.764	0	1.764	0	1.764	1E-4	--	--	--	--	--	--
1.765	0	1.765	0	1.765	1E-4	--	--	--	--	--	--
1.766	0	1.766	0	1.766	1E-4	--	--	--	--	--	--
1.767	0	1.767	0	1.767	1E-4	--	--	--	--	--	--
1.768	0	1.768	0	1.768	1E-4	--	--	--	--	--	--
1.769	0	1.769	0	1.769	1E-4	--	--	--	--	--	--
1.77	0	1.77	0	1.77	1E-4	--	--	--	--	--	--
1.771	0	1.771	0	1.771	1E-4	--	--	--	--	--	--
1.772	0	1.772	0	1.772	1E-4	--	--	--	--	--	--
1.773	0	1.773	0	1.773	1E-4	--	--	--	--	--	--
1.774	0	1.774	0	1.774	1E-4	--	--	--	--	--	--
1.775	0	1.775	0	1.775	1E-4	--	--	--	--	--	--
1.776	0	1.776	0	1.776	1E-4	--	--	--	--	--	--
1.777	0	1.777	0	1.777	1E-4	--	--	--	--	--	--
1.778	0	1.778	0	1.778	1E-4	--	--	--	--	--	--
1.779	0	1.779	0	1.779	1E-4	--	--	--	--	--	--
1.78	0	1.78	0	1.78	1E-4	--	--	--	--	--	--
1.781	0	1.781	0	1.781	1E-4	--	--	--	--	--	--
1.782	0	1.782	0	1.782	1E-4	--	--	--	--	--	--
1.783	0	1.783	0	1.783	1E-4	--	--	--	--	--	--
1.784	0	1.784	0	1.784	1E-4	--	--	--	--	--	--
1.785	0	1.785	0	1.785	1E-4	--	--	--	--	--	--
1.786	0	1.786	0	1.786	1E-4	--	--	--	--	--	--
1.787	0	1.787	0	1.787	1E-4	--	--	--	--	--	--
1.788	0	1.788	0	1.788	1E-4	--	--	--	--	--	--
1.789	0	1.789	0	1.789	1E-4	--	--	--	--	--	--
1.79	0	1.79	0	1.79	1E-4	--	--	--	--	--	--
1.791	0	1.791	0	1.791	1E-4	--	--	--	--	--	--
1.792	0	1.792	0	1.792	1E-4	--	--	--	--	--	--
1.793	0	1.793	0	1.793	1E-4	--	--	--	--	--	--
1.794	0	1.794	0	1.794	1E-4	--	--	--	--	--	--
1.795	0	1.795	0	1.795	1E-4	--	--	--	--	--	--
1.796	0	1.796	0	1.796	1E-4	--	--	--	--	--	--
1.797	0	1.797	0	1.797	1E-4	--	--	--	--	--	--
1.798	0	1.798	0	1.798	1E-4	--	--	--	--	--	--
1.799	0	1.799	0	1.799	1E-4	--	--	--	--	--	--
1.8	0	1.8	0	1.8	1E-4	--	--	--	--	--	--
1.801	0	1.801	0	1.801	1E-4	--	--	--	--	--	--
1.802	0	1.802	0	1.802	1E-4	--	--	--	--	--	--
1.803	0	1.803	0	1.803	1E-4	--	--	--	--	--	--
1.804	0	1.804	0	1.804	1E-4	--	--	--	--	--	--
1.805	0	1.805	0	1.805	1E-4	--	--	--	--	--	--
1.806	0	1.806	0	1.806	1E-4	--	--	--	--	--	--
1.807	0	1.807	0	1.807	1E-4	--	--	--	--	--	--
1.808	0	1.808	0	1.808	1E-4	--	--	--	--	--	--
1.809	0	1.809	0	1.809	1E-4	--	--	--	--	--	--
1.81	0	1.81	0	1.81	1E-4	--	--	--	--	--	--
1.811	0	1.811	0	1.811	1E-4	--	--	--	--	--	--
1.812	0	1.812	0	1.812	1E-4	--	--	--	--	--	--
1.813	0	1.813	0	1.813	1E-4	--	--	--	--	--	--
1.814	0	1.814	0	1.814	1E-4	--	--	--	--	--	--
1.815	0	1.815	0	1.815	1E-4	--	--	--	--	--	--
1.816	0	1.816	0	1.816	1E-4	--	--	--	--	--	--
1.817	0	1.817	0	1.817	1E-4	--	--	--	--	--	--
1.818	0	1.818	0	1.818	1E-4	--	--	--	--	--	--
1.819	0	1.819	0	1.819	1E-4	--	--	--	--	--	--
1.82	0	1.82	0	1.82	1E-4	--	--	--	--	--	--
1.821	0	1.821	0	1.821	1E-4	--	--	--	--	--	--
1.822	0	1.822	0	1.822	1E-4	--	--	--	--	--	--
1.823	0	1.823	0	1.823	1E-4	--	--	--	--	--	--
1.824	0	1.824	0	1.824	1E-4	--	--	--	--	--	--
1.825	0	1.825	0	1.825	1E-4	--	--	--	--	--	--
1.826	0	1.826	0	1.826	1E-4	--	--	--	--	--	--
1.827	0	1.827	0	1.827	1E-4	--	--	--	--	--	--
1.828	0	1.828	0	1.828	1E-4	--	--	--	--	--	--
1.829	0	1.829	0	1.829	1E-4	--	--	--	--	--	--
1.83	0	1.83	0	1.83	1E-4	--	--	--	--	--	--
1.831	0	1.831	0	1.831	1E-4	--	--	--	--	--	--
1.832	0	1.832	0	1.832	1E-4	--	--	--	--	--	--
1.833	0	1.833	0	1.833	1E-4	--	--	--	--	--	--
1.834	0	1.834	0	1.834	1E-4	--	--	--	--	--	--
1.835	0	1.835	0	1.835	1E-4	--	--	--	--	--	--
1.836	0	1.836	0	1.836	1E-4	--	--	--	--	--	--
1.837	0	1.837	0	1.837	1E-4	--	--	--	--	--	--
1.838	0	1.838	0	1.838	1E-4	--	--	--	--	--	--
1.839	0	1.839	0	1.839	1E-4	--	--	--	--	--	--
1.84	0	1.84	0	1.84	1E-4	--	--	--	--	--	--
1.841	0	1.841	0	1.841	1E-4	--	--	--	--	--	--
1.842	0	1.842	0	1.842	1E-4	--	--	--	--	--	--
1.843	0	1.843	0	1.843	1E-4	--	--	--	--	--	--
1.844	0	1.844	0	1.844	1E-4	--	--	--	--	--	--
1.845	0	1.845	0	1.845	1E-4	--	--	--	--	--	--
1.846	0	1.846	0	1.846	1E-4	--	--	--	--	--	--
1.847	0	1.847	0	1.847	1E-4	--	--	--	--	--	--
1.848	0	1.848	0	1.848	1E-4	--	--	--	--	--	--
1.849	0	1.849	0	1.849	1E-4	--	--	--	--	--	--
1.85	0	1.85	0	1.85	1E-4	--	--	--	--	--	--
1.851	0	1.851	0	1.851	1E-4	--	--	--	--	--	--
1.852	0	1.852	0	1.852	1E-4	--	--	--	--	--	--
1.853	0	1.853	0	1.853	1E-4	--	--	--	--	--	--
1.854	0	1.854	0	1.854	1E-4	--	--	--	--	--	--
1.855	0	1.855	0	1.855	1E-4	--	--	--	--	--	--
1.856	0	1.856	0	1.856	1E-4	--	--	--	--	--	--
1.857	0	1.857	0	1.857	1E-4	--	--	--	--	--	--
1.858	0	1.858	0	1.858	1E-4	--	--	--	--	--	--
1.859	0	1.859	0	1.859	1E-4	--	--	--	--	--	--
1.86	0	1.86	0	1.86	1E-4	--	--	--	--	--	--
1.861	0	1.861	0	1.861	1E-4	--	--	--	--	--	--
1.862	0	1.862	0	1.862	1E-4	--	--	--	--	--	--
1.863	0	1.863	0	1.863	1E-4	--	--	--	--	--	--
1.864	0	1.864	0	1.864	1E-4	--	--	--	--	--	--
1.865	0	1.865	0	1.865	1E-4	--	--	--	--	--	--
1.866	0	1.866	0	1.866	1E-4	--	--	--	--	--	--
1.867	0	1.867	0	1.867	1E-4	--	--	--	--	--	--
1.868	0	1.868	0	1.868	1E-4	--	--	--	--	--	--
1.869	0	1.869	0	1.869	1E-4	--	--	--	--	--	--
1.87	0	1.87	0	1.87	1E-4	--	--	--	--	--	--
1.871	0	1.871	0	1.871	1E-4	--	--	--	--	--	--
1.872	0	1.872	0	1.872	1E-4	--	--	--	--	--	--
1.873	0	1.873	0	1.873	1E-4	--	--	--	--	--	--
1.874	0	1.874	0	1.874	1E-4	--	--	--	--	--	--
1.875	0	1.875	0	1.875	1E-4	--	--	--	--	--	--
1.876	0	1.876	0	1.876	1E-4	--	--	--	--	--	--
1.877	0	1.877	0	1.877	1E-4	--	--	--	--	--	--
1.878	0	1.878	0	1.878	1E-4	--	--	--	--	--	--
1.879	0	1.879	0	1.879	1E-4	--	--	--	--	--	--
1.88	0	1.88	0	1.88	1E-4	--	--	--	--	--	--
1.881	0	1.881	0	1.881	1E-4	--	--	--	--	--	--
1.882	0	1.882	0	1.882	1E-4	--	--	--	--	--	--
1.883	0	1.883	0	1.883	1E-4	--	--	--	--	--	--
1.884	0	1.884	0	1.884	1E-4	--	--	--	--	--	--
1.885	0	1.885	0	1.885	1E-4	--	--	--	--	--	--
1.886	0	1.886	0	1.886	1E-4	--	--	--	--	--	--
1.887	0	1.887	0	1.887	1E-4	--	--	--	--	--	--
1.888	0	1.888	0	1.888	1E-4	--	--	--	--	--	--
1.889	0	1.889	0	1.889	1E-4	--	--	--	--	--	--
1.89	0	1.89	0	1.89	1E-4	--	--	--	--	--	--
1.891	0	1.891	0	1.891	1E-4	--	--	--	--	--	--
1.892	0	1.892	0	1.892	1E-4	--	--	--	--	--	--
1.893	0	1.893	0	1.893	1E-4	--	--	--	--	--	--
1.894	0	1.894	0	1.894	1E-4	--	--	--	--	--	--
1.895	0	1.895	0	1.895	1E-4	--	--	--	--	--	--
1.896	0	1.896	0	1.896	1E-4	--	--	--	--	--	--
1.897	0	1.897	0	1.897	1E-4	--	--	--	--	--	--
1.898	0	1.898	0	1.898	1E-4	--	--	--	--	--	--
1.899	0	1.899	0	1.899	1E-4	--	--	--	--	--	--
1.9	0	1.9	0	1.9	1E-4	--	--	--	--	--	--
1.901	1E-4	1.901	0	1.901	1E-4	--	--	--	--	--	--
1.902	1E-4	1.902	0	1.902	1E-4	--	--	--	--	--	--
1.903	1E-4	1.903	0	1.903	1E-4	--	--	--	--	--	--
1.904	1E-4	1.904	0	1.904	1E-4	--	--	--	--	--	--
1.905	1E-4	1.905	0	1.905	1E-4	--	--	--	--	--	--
1.906	1E-4	1.906	0	1.906	1E-4	--	--	--	--	--	--
1.907	1E-4	1.907	0	1.907	1E-4	--	--	--	--	--	--
1.908	1E-4	1.908	0	1.908	1E-4	--	--	--	--	--	--
1.909	1E-4	1.909	0	1.909	1E-4	--	--	--	--	--	--
1.91	1E-4	1.91	0	1.91	1E-4	--	--	--	--	--	--
1.911	1E-4	1.911	0	1.911	1E-4	--	--	--	--	--	--
1.912	1E-4	1.912	0	1.912	1E-4	--	--	--	--	--	--
1.913	1E-4	1.913	0	1.913	1E-4	--	--	--	--	--	--
1.914	1E-4	1.914	0	1.914	1E-4	--	--	--	--	--	--
1.915	1E-4	1.915	0	1.915	1E-4	--	--	--	--	--	--
1.916	1E-4	1.916	0	1.916	1E-4	--	--	--	--	--	--
1.917	1E-4	1.917	0	1.917	1E-4	--	--	--	--	--	--
1.918	1E-4	1.918	0	1.918	1E-4	--	--	--	--	--	--
1.919	1E-4	1.919	0	1.919	1E-4	--	--	--	--	--	--
1.92	1E-4	1.92	0	1.92	1E-4	--	--	--	--	--	--
1.921	1E-4	1.921	0	1.921	1E-4	--	--	--	--	--	--
1.922	1E-4	1.922	0	1.922	1E-4	--	--	--	--	--	--
1.923	1E-4	1.923	0	1.923	1E-4	--	--	--	--	--	--
1.924	1E-4	1.924	0	1.924	1E-4	--	--	--	--	--	--
1.925	1E-4	1.925	0	1.925	1E-4	--	--	--	--	--	--
1.926	1E-4	1.926	0	1.926	1E-4	--	--	--	--	--	--
1.927	1E-4	1.927	0	1.927	1E-4	--	--	--	--	--	--
1.928	1E-4	1.928	0	1.928	1E-4	--	--	--	--	--	--
1.929	1E-4	1.929	0	1.929	1E-4	--	--	--	--	--	--
1.93	1E-4	1.93	0	1.93	1E-4	--	--	--	--	--	--
1.931	1E-4	1.931	0	1.931	1E-4	--	--	--	--	--	--
1.932	1E-4	1.932	0	1.932	1E-4	--	--	--	--	--	--
1.933	1E-4	1.933	0	1.933	1E-4	--	--	--	--	--	--
1.934	1E-4	1.934	0	1.934	1E-4	--	--	--	--	--	--
1.935	1E-4	1.935	0	1.935	1E-4	--	--	--	--	--	--
1.936	1E-4	1.936	0	1.936	1E-4	--	--	--	--	--	--
1.937	1E-4	1.937	0	1.937	1E-4	--	--	--	--	--	--
1.938	1E-4	1.938	0	1.938	1E-4	--	--	--	--	--	--
1.939	1E-4	1.939	0	1.939	1E-4	--	--	--	--	--	--
1.94	1E-4	1.94	0	1.94	1E-4	--	--	--	--	--	--
1.941	1E-4	1.941	0	1.941	1E-4	--	--	--	--	--	--
1.942	1E-4	1.942	0	1.942	1E-4	--	--	--	--	--	--
1.943	1E-4	1.943	0	1.943	1E-4	--	--	--	--	--	--
1.944	1E-4	1.944	0	1.944	1E-4	--	--	--	--	--	--
1.945	1E-4	1.945	0	1.945	1E-4	--	--	--	--	--	--
1.946	1E-4	1.946	0	1.946	1E-4	--	--	--	--	--	--
1.947	1E-4	1.947	0	1.947	1E-4	--	--	--	--	--	--
1.948	1E-4	1.948	0	1.948	1E-4	--	--	--	--	--	--
1.949	1E-4	1.949	0	1.949	1E-4	--	--	--	--	--	--
1.95	1E-4	1.95	0	1.95	1E-4	--	--	--	--	--	--
1.951	1E-4	1.951	0	1.951	1E-4	--	--	--	--	--	--
1.952	1E-4	1.952	0	1.952	1E-4	--	--	--	--	--	--
1.953	1E-4	1.953	0	1.953	1E-4	--	--	--	--	--	--
1.954	1E-4	1.954	0	1.954	1E-4	--	--	--	--	--	--
1.955	1E-4	1.955	0	1.955	1E-4	--	--	--	--	--	--
1.956	1E-4	1.956	0	1.956	1E-4	--	--	--	--	--	--
1.957	1E-4	1.957	0	1.957	1E-4	--	--	--	--	--	--
1.958	1E-4	1.958	0	1.958	1E-4	--	--	--	--	--	--
1.959	1E-4	1.959	0	1.959	1E-4	--	--	--	--	--	--
1.96	1E-4	1.96	0	1.96	1E-4	--	--	--	--	--	--
1.961	1E-4	1.961	0	1.961	1E-4	--	--	--	--	--	--
1.962	1E-4	1.962	0	1.962	1E-4	--	--	--	--	--	--
1.963	1E-4	1.963	0	1.963	1E-4	--	--	--	--	--	--
1.964	1E-4	1.964	0	1.964	1E-4	--	--	--	--	--	--
1.965	1E-4	1.965	0	1.965	1E-4	--	--	--	--	--	--
1.966	1E-4	1.966	0	1.966	1E-4	--	--	--	--	--	--
1.967	1E-4	1.967	0	1.967	1E-4	--	--	--	--	--	--
1.968	1E-4	1.968	0	1.968	1E-4	--	--	--	--	--	--
1.969	1E-4	1.969	0	1.969	1E-4	--	--	--	--	--	--
1.97	1E-4	1.97	0	1.97	1E-4	--	--	--	--	--	--
1.971	1E-4	1.971	0	1.971	1E-4	--	--	--	--	--	--
1.972	1E-4	1.972	0	1.972	1E-4	--	--	--	--	--	--
1.973	1E-4	1.973	0	1.973	1E-4	--	--	--	--	--	--
1.974	1E-4	1.974	0	1.974	1E-4	--	--	--	--	--	--
1.975	1E-4	1.975	0	1.975	1E-4	--	--	--	--	--	--
1.976	1E-4	1.976	0	1.976	1E-4	--	--	--	--	--	--
1.977	1E-4	1.977	0	1.977	1E-4	--	--	--	--	--	--
1.978	1E-4	1.978	0	1.978	1E-4	--	--	--	--	--	--
1.979	1E-4	1.979	0	1.979	1E-4	--	--	--	--	--	--
1.98	1E-4	1.98	0	1.98	1E-4	--	--	--	--	--	--
1.981	1E-4	1.981	0	1.981	1E-4	--	--	--	--	--	--
1.982	1E-4	1.982	0	1.982	1E-4	--	--	--	--	--	--
1.983	1E-4	1.983	0	1.983	1E-4	--	--	--	--	--	--
1.984	1E-4	1.984	0	1.984	1E-4	--	--	--	--	--	--
1.985	1E-4	1.985	0	1.985	1E-4	--	--	--	--	--	--
1.986	1E-4	1.986	0	1.986	1E-4	--	--	--	--	--	--
1.987	1E-4	1.987	0	1.987	1E-4	--	--	--	--	--	--
1.988	1E-4	1.988	0	1.988	1E-4	--	--	--	--	--	--
1.989	1E-4	1.989	0	1.989	1E-4	--	--	--	--	--	--
1.99	1E-4	1.99	0	1.99	1E-4	--	--	--	--	--	--
1.991	1E-4	1.991	0	1.991	1E-4	--	--	--	--	--	--
1.992	1E-4	1.992	0	1.992	1E-4	--	--	--	--	--	--
1.993	1E-4	1.993	0	1.993	1E-4	--	--	--	--	--	--
1.994	1E-4	1.994	0	1.994	1E-4	--	--	--	--	--	--
1.995	1E-4	1.995	0	1.995	1E-4	--	--	--	--	--	--
1.996	1E-4	1.996	0	1.996	1E-4	--	--	--	--	--	--
1.997	1E-4	1.997	0	1.997	1E-4	--	--	--	--	--	--
1.998	1E-4	1.998	0	1.998	1E-4	--	--	--	--	--	--
1.999	1E-4	1.999	0	1.999	1E-4	--	--	--	--	--	--
[truncated: 8,000 more rows]
