# Supplementary material for: Equivalence and its invalidation between non-Markovian and Markovian spreading dynamics on complex networks
Source: Nat Commun. 2019 Aug 23;10:3748. doi: 10.1038/s41467-019-11763-z (PMC6707263; doi:10.1038/s41467-019-11763-z)
Supplement: Supplementary file 3 — Source Data [file 41467_2019_11763_MOESM3_ESM.zip › data/Supplementary_Figure_5/sFig5_I_Random_s.dat]

0	2.1389	0	1.7164	0	0.8765	0	2.09629	0	1.69977	0	0.937748
1E-3	1.3918	1E-3	1.69	1E-3	0.8769	0.01	0.833386	0.01	1.57275	0.01	0.937337
0.002	1.2707	0.002	1.6774	0.002	0.877	0.02	0.568814	0.02	1.45565	0.02	0.936124
0.003	1.174	0.003	1.6654	0.003	0.877	0.03	0.423678	0.03	1.34768	0.03	0.934131
0.004	1.0908	0.004	1.6505	0.004	0.8769	0.04	0.329894	0.04	1.24807	0.04	0.931381
0.005	1.0232	0.005	1.638	0.005	0.8762	0.05	0.26412	0.05	1.15617	0.05	0.9279
0.006	0.9629	0.006	1.6272	0.006	0.8761	0.06	0.215608	0.06	1.07134	0.06	0.923713
0.007	0.9136	0.007	1.6125	0.007	0.8752	0.07	0.17857	0.07	0.993016	0.07	0.918849
0.008	0.867	0.008	1.6014	0.008	0.8755	0.08	0.149569	0.08	0.92068	0.08	0.913338
0.009	0.8256	0.009	1.5902	0.009	0.8749	0.09	0.126417	0.09	0.853853	0.09	0.907209
0.01	0.7945	0.01	1.5757	0.01	0.8747	0.1	0.107648	0.1	0.792097	0.1	0.900492
0.011	0.7609	0.011	1.5644	0.011	0.874	0.11	0.0922412	0.11	0.73501	0.11	0.89322
0.012	0.7309	0.012	1.5549	0.012	0.874	0.12	0.0794631	0.12	0.682224	0.12	0.885424
0.013	0.7006	0.013	1.5443	0.013	0.8739	0.13	0.0687721	0.13	0.633401	0.13	0.877136
0.014	0.6758	0.014	1.5349	0.014	0.8729	0.14	0.0597603	0.14	0.58823	0.14	0.868387
0.015	0.654	0.015	1.5235	0.015	0.8741	0.15	0.0521147	0.15	0.546426	0.15	0.85921
0.016	0.6269	0.016	1.5123	0.016	0.8735	0.16	0.0455917	0.16	0.507728	0.16	0.849636
0.017	0.6052	0.017	1.5013	0.017	0.8731	0.17	0.0399986	0.17	0.471894	0.17	0.839696
0.018	0.5831	0.018	1.4909	0.018	0.8739	0.18	0.0351817	0.18	0.438703	0.18	0.829422
0.019	0.5632	0.019	1.4806	0.019	0.8736	0.19	0.0310169	0.19	0.407953	0.19	0.818843
0.02	0.5453	0.02	1.4696	0.02	0.8735	0.2	0.0274031	0.2	0.379454	0.2	0.807989
0.021	0.5292	0.021	1.4568	0.021	0.8734	0.21	0.0242575	0.21	0.353037	0.21	0.796889
0.022	0.5143	0.022	1.4456	0.022	0.8726	0.22	0.0215114	0.22	0.328541	0.22	0.785571
0.023	0.4994	0.023	1.4343	0.023	0.8721	0.23	0.0191077	0.23	0.305822	0.23	0.774061
0.024	0.4858	0.024	1.4196	0.024	0.8719	0.24	0.0169986	0.24	0.284744	0.24	0.762387
0.025	0.4729	0.025	1.4097	0.025	0.8718	0.25	0.0151439	0.25	0.265184	0.25	0.750572
0.026	0.4612	0.026	1.4002	0.026	0.8713	0.26	0.0135094	0.26	0.247028	0.26	0.738642
0.027	0.4483	0.027	1.3902	0.027	0.871	0.27	0.0120664	0.27	0.230171	0.27	0.726619
0.028	0.436	0.028	1.3792	0.028	0.8709	0.28	0.0107902	0.28	0.214516	0.28	0.714525
0.029	0.4251	0.029	1.3684	0.029	0.8707	0.29	0.00965952	0.29	0.199974	0.29	0.702382
0.03	0.4131	0.03	1.3596	0.03	0.8699	0.3	0.00865632	0.3	0.186461	0.3	0.690209
0.031	0.4035	0.031	1.3498	0.031	0.8703	0.31	0.00776493	0.31	0.173902	0.31	0.678024
0.032	0.3921	0.032	1.3419	0.032	0.8703	0.32	0.00697182	0.32	0.162227	0.32	0.665845
0.033	0.3834	0.033	1.3303	0.033	0.8703	0.33	0.00626525	0.33	0.151371	0.33	0.65369
0.034	0.3764	0.034	1.3208	0.034	0.8704	0.34	0.00563503	0.34	0.141274	0.34	0.641572
0.035	0.3669	0.035	1.3113	0.035	0.8702	0.35	0.00507227	0.35	0.13188	0.35	0.629508
0.036	0.3566	0.036	1.3004	0.036	0.87	0.36	0.00456922	0.36	0.123138	0.36	0.61751
0.037	0.349	0.037	1.2902	0.037	0.8696	0.37	0.00411907	0.37	0.115002	0.37	0.60559
0.038	0.34	0.038	1.2795	0.038	0.8694	0.38	0.00371589	0.38	0.107428	0.38	0.593761
0.039	0.331	0.039	1.2691	0.039	0.8704	0.39	0.00335443	0.39	0.100374	0.39	0.582033
0.04	0.3231	0.04	1.2606	0.04	0.8707	0.4	0.00303009	0.4	0.0938042	0.4	0.570415
0.041	0.3158	0.041	1.2528	0.041	0.8704	0.41	0.00273883	0.41	0.0876834	0.41	0.558917
0.042	0.3088	0.042	1.2462	0.042	0.8711	0.42	0.00247705	0.42	0.0819796	0.42	0.547546
0.043	0.3018	0.043	1.2356	0.043	0.8708	0.43	0.0022416	0.43	0.0766633	0.43	0.536309
0.044	0.2954	0.044	1.226	0.044	0.8714	0.44	0.00202967	0.44	0.0717071	0.44	0.525214
0.045	0.2883	0.045	1.2165	0.045	0.8717	0.45	0.00183877	0.45	0.0670854	0.45	0.514265
0.046	0.2817	0.046	1.208	0.046	0.8718	0.46	0.00166671	0.46	0.0627747	0.46	0.503469
0.047	0.2755	0.047	1.2007	0.047	0.8717	0.47	0.00151151	0.47	0.0587532	0.47	0.492828
0.048	0.269	0.048	1.1912	0.048	0.8717	0.48	0.00137145	0.48	0.0550007	0.48	0.482348
0.049	0.2617	0.049	1.182	0.049	0.8707	0.49	0.00124497	0.49	0.0514984	0.49	0.472031
0.05	0.2564	0.05	1.1735	0.05	0.8699	0.5	0.00113067	0.5	0.0482289	0.5	0.46188
0.051	0.2507	0.051	1.1638	0.051	0.8699	0.51	0.00102734	0.51	0.0451761	0.51	0.451898
0.052	0.2454	0.052	1.1559	0.052	0.8691	0.52	9.33869E-4	0.52	0.0423251	0.52	0.442085
0.053	0.2407	0.053	1.1473	0.053	0.8691	0.53	8.49267E-4	0.53	0.0396618	0.53	0.432445
0.054	0.235	0.054	1.139	0.054	0.869	0.54	7.72655E-4	0.54	0.0371734	0.54	0.422976
0.055	0.231	0.055	1.1299	0.055	0.8682	0.55	7.03243E-4	0.55	0.034848	0.55	0.41368
0.056	0.2261	0.056	1.1228	0.056	0.8679	0.56	6.40325E-4	0.56	0.0326745	0.56	0.404558
0.057	0.2214	0.057	1.1151	0.057	0.868	0.57	5.83265E-4	0.57	0.0306424	0.57	0.395608
0.058	0.2159	0.058	1.1069	0.058	0.8679	0.58	5.31493E-4	0.58	0.0287421	0.58	0.386831
0.059	0.2122	0.059	1.098	0.059	0.8676	0.59	4.84499E-4	0.59	0.0269649	0.59	0.378226
0.06	0.207	0.06	1.0898	0.06	0.8681	0.6	4.41823E-4	0.6	0.0253023	0.6	0.369792
0.061	0.2027	0.061	1.0829	0.061	0.8681	0.61	4.03051E-4	0.61	0.0237467	0.61	0.361528
0.062	0.1984	0.062	1.0753	0.062	0.8683	0.62	3.67812E-4	0.62	0.0222909	0.62	0.353432
0.063	0.1956	0.063	1.0646	0.063	0.8679	0.63	3.35769E-4	0.63	0.0209281	0.63	0.345503
0.064	0.1914	0.064	1.0556	0.064	0.8675	0.64	3.06622E-4	0.64	0.0196523	0.64	0.337739
0.065	0.1879	0.065	1.0484	0.065	0.8678	0.65	2.80099E-4	0.65	0.0184577	0.65	0.330139
0.066	0.1835	0.066	1.0392	0.066	0.8663	0.66	2.55954E-4	0.66	0.0173387	0.66	0.3227
0.067	0.1801	0.067	1.0301	0.067	0.8659	0.67	2.33965E-4	0.67	0.0162906	0.67	0.31542
0.068	0.1757	0.068	1.0222	0.068	0.8652	0.68	2.13932E-4	0.68	0.0153085	0.68	0.308298
0.069	0.1716	0.069	1.0157	0.069	0.8652	0.69	1.95676E-4	0.69	0.0143882	0.69	0.30133
0.07	0.1682	0.07	1.0089	0.07	0.8648	0.7	1.79032E-4	0.7	0.0135255	0.7	0.294515
0.071	0.1653	0.071	1.0005	0.071	0.8633	0.71	1.63852E-4	0.71	0.0127168	0.71	0.28785
0.072	0.162	0.072	0.9931	0.072	0.8636	0.72	1.50004E-4	0.72	0.0119586	0.72	0.281332
0.073	0.1593	0.073	0.9864	0.073	0.8636	0.73	1.37366E-4	0.73	0.0112474	0.73	0.27496
0.074	0.1562	0.074	0.9812	0.074	0.8632	0.74	1.25829E-4	0.74	0.0105804	0.74	0.26873
0.075	0.1526	0.075	0.9723	0.075	0.8628	0.75	1.15293E-4	0.75	0.00995457	0.75	0.26264
0.076	0.15	0.076	0.964	0.076	0.8622	0.76	1.05668E-4	0.76	0.00936735	0.76	0.256688
0.077	0.1481	0.077	0.9561	0.077	0.8614	0.77	9.68727E-5	0.77	0.00881624	0.77	0.25087
0.078	0.1441	0.078	0.9487	0.078	0.8605	0.78	8.88335E-5	0.78	0.00829893	0.78	0.245185
0.079	0.1412	0.079	0.9417	0.079	0.8605	0.79	8.14828E-5	0.79	0.00781326	0.79	0.239629
0.08	0.1396	0.08	0.9353	0.08	0.8598	0.8	7.47597E-5	0.8	0.0073572	0.8	0.2342
0.081	0.1363	0.081	0.9286	0.081	0.8592	0.81	6.86088E-5	0.81	0.00692889	0.81	0.228896
0.082	0.1341	0.082	0.9198	0.082	0.8593	0.82	6.29799E-5	0.82	0.00652656	0.82	0.223713
0.083	0.1309	0.083	0.914	0.083	0.8593	0.83	5.7827E-5	0.83	0.00614857	0.83	0.21865
0.084	0.1288	0.084	0.9064	0.084	0.8597	0.84	5.31087E-5	0.84	0.00579339	0.84	0.213703
0.085	0.1264	0.085	0.8999	0.085	0.8596	0.85	4.87871E-5	0.85	0.00545959	0.85	0.208871
0.086	0.1235	0.086	0.8936	0.086	0.8584	0.86	4.48277E-5	0.86	0.00514582	0.86	0.20415
0.087	0.1209	0.087	0.8863	0.087	0.857	0.87	4.11993E-5	0.87	0.00485084	0.87	0.199539
0.088	0.1183	0.088	0.881	0.088	0.8567	0.88	3.78733E-5	0.88	0.00457346	0.88	0.195035
0.089	0.116	0.089	0.8748	0.089	0.8557	0.89	3.48237E-5	0.89	0.00431261	0.89	0.190635
0.09	0.1146	0.09	0.8688	0.09	0.8547	0.9	3.20268E-5	0.9	0.00406725	0.9	0.186337
0.091	0.1124	0.091	0.8635	0.091	0.8537	0.91	2.94611E-5	0.91	0.00383643	0.91	0.18214
0.092	0.1105	0.092	0.856	0.092	0.8535	0.92	2.71067E-5	0.92	0.00361924	0.92	0.178039
0.093	0.1084	0.093	0.849	0.093	0.8527	0.93	2.49459E-5	0.93	0.00341486	0.93	0.174035
0.094	0.1068	0.094	0.8409	0.094	0.852	0.94	2.29621E-5	0.94	0.00322249	0.94	0.170123
0.095	0.1052	0.095	0.8343	0.095	0.8507	0.95	2.11405E-5	0.95	0.0030414	0.95	0.166303
0.096	0.1034	0.096	0.8279	0.096	0.8499	0.96	1.94674E-5	0.96	0.00287091	0.96	0.162571
0.097	0.1012	0.097	0.8219	0.097	0.8491	0.97	1.79304E-5	0.97	0.00271036	0.97	0.158926
0.098	0.1001	0.098	0.8146	0.098	0.8491	0.98	1.6518E-5	0.98	0.00255916	0.98	0.155367
0.099	0.099	0.099	0.8082	0.099	0.8485	0.99	1.52198E-5	0.99	0.00241673	0.99	0.15189
0.1	0.0979	0.1	0.8014	0.1	0.8472	1	1.40264E-5	1	0.00228255	1	0.148494
0.101	0.0965	0.101	0.7959	0.101	0.8469	1.01	1.29291E-5	1.01	0.00215613	1.01	0.145176
0.102	0.095	0.102	0.7903	0.102	0.8464	1.02	1.19198E-5	1.02	0.00203698	1.02	0.141936
0.103	0.0941	0.103	0.7865	0.103	0.8459	1.03	1.09914E-5	1.03	0.00192469	1.03	0.138772
0.104	0.0931	0.104	0.7811	0.104	0.8455	1.04	1.01372E-5	1.04	0.00181883	1.04	0.135681
0.105	0.0918	0.105	0.7751	0.105	0.845	1.05	9.35102E-6	1.05	0.00171903	1.05	0.132661
0.106	0.09	0.106	0.769	0.106	0.8441	1.06	8.62737E-6	1.06	0.00162493	1.06	0.129712
0.107	0.089	0.107	0.7638	0.107	0.8431	1.07	7.96113E-6	1.07	0.00153618	1.07	0.126831
0.108	0.0874	0.108	0.7583	0.108	0.843	1.08	7.34761E-6	1.08	0.00145247	1.08	0.124017
0.109	0.0859	0.109	0.7509	0.109	0.8417	1.09	6.78254E-6	1.09	0.0013735	1.09	0.121268
0.11	0.0849	0.11	0.7451	0.11	0.8411	1.1	6.26199E-6	1.1	0.001299	1.1	0.118583
0.111	0.0837	0.111	0.7398	0.111	0.8399	1.11	5.78235E-6	1.11	0.0012287	1.11	0.11596
0.112	0.0818	0.112	0.7341	0.112	0.8387	1.12	5.34033E-6	1.12	0.00116235	1.12	0.113397
0.113	0.0803	0.113	0.7282	0.113	0.8377	1.13	4.9329E-6	1.13	0.00109973	1.13	0.110894
0.114	0.0791	0.114	0.722	0.114	0.8365	1.14	4.55729E-6	1.14	0.00104061	1.14	0.108448
0.115	0.0779	0.115	0.7177	0.115	0.8355	1.15	4.21094E-6	1.15	9.8479E-4	1.15	0.106059
0.116	0.0771	0.116	0.7127	0.116	0.8355	1.16	3.89152E-6	1.16	9.32084E-4	1.16	0.103725
0.117	0.0765	0.117	0.7087	0.117	0.8349	1.17	3.59688E-6	1.17	8.82308E-4	1.17	0.101444
0.118	0.0758	0.118	0.7059	0.118	0.8339	1.18	3.32506E-6	1.18	8.35293E-4	1.18	0.0992162
0.119	0.0742	0.119	0.7013	0.119	0.8337	1.19	3.07424E-6	1.19	7.9088E-4	1.19	0.0970394
0.12	0.0728	0.12	0.6966	0.12	0.8329	1.2	2.84275E-6	1.2	7.4892E-4	1.2	0.0949125
0.121	0.072	0.121	0.693	0.121	0.8325	1.21	2.62909E-6	1.21	7.09271E-4	1.21	0.0928344
0.122	0.0711	0.122	0.688	0.122	0.8322	1.22	2.43183E-6	1.22	6.71801E-4	1.22	0.0908039
0.123	0.0696	0.123	0.6823	0.123	0.832	1.23	2.24969E-6	1.23	6.36387E-4	1.23	0.0888199
0.124	0.0686	0.124	0.6775	0.124	0.8304	1.24	2.08148E-6	1.24	6.0291E-4	1.24	0.0868812
0.125	0.0676	0.125	0.6717	0.125	0.8295	1.25	1.92612E-6	1.25	5.71261E-4	1.25	0.0849868
0.126	0.0667	0.126	0.6665	0.126	0.8296	1.26	1.78259E-6	1.26	5.41337E-4	1.26	0.0831357
0.127	0.066	0.127	0.6618	0.127	0.8286	1.27	1.64998E-6	1.27	5.13039E-4	1.27	0.0813267
0.128	0.0649	0.128	0.6561	0.128	0.8273	1.28	1.52744E-6	1.28	4.86276E-4	1.28	0.079559
0.129	0.0635	0.129	0.6524	0.129	0.8267	1.29	1.41419E-6	1.29	4.60961E-4	1.29	0.0778314
0.13	0.0625	0.13	0.6487	0.13	0.826	1.3	1.3095E-6	1.3	4.37014E-4	1.3	0.0761431
0.131	0.0616	0.131	0.6443	0.131	0.8244	1.31	1.21271E-6	1.31	4.14357E-4	1.31	0.0744932
0.132	0.0612	0.132	0.6404	0.132	0.8235	1.32	1.12322E-6	1.32	3.92918E-4	1.32	0.0728807
0.133	0.0595	0.133	0.6336	0.133	0.8237	1.33	1.04047E-6	1.33	3.72629E-4	1.33	0.0713047
0.134	0.0586	0.134	0.6307	0.134	0.8226	1.34	9.63923E-7	1.34	3.53427E-4	1.34	0.0697644
0.135	0.0575	0.135	0.6255	0.135	0.8213	1.35	8.93119E-7	1.35	3.35251E-4	1.35	0.068259
0.136	0.0564	0.136	0.622	0.136	0.8199	1.36	8.27614E-7	1.36	3.18044E-4	1.36	0.0667875
0.137	0.0552	0.137	0.6171	0.137	0.8196	1.37	7.67004E-7	1.37	3.01752E-4	1.37	0.0653493
0.138	0.0545	0.138	0.6134	0.138	0.8183	1.38	7.10914E-7	1.38	2.86325E-4	1.38	0.0639434
0.139	0.0537	0.139	0.6094	0.139	0.818	1.39	6.59002E-7	1.39	2.71716E-4	1.39	0.0625693
0.14	0.0528	0.14	0.6059	0.14	0.8173	1.4	6.10949E-7	1.4	2.57878E-4	1.4	0.061226
0.141	0.0519	0.141	0.6013	0.141	0.8164	1.41	5.66463E-7	1.41	2.44771E-4	1.41	0.059913
0.142	0.051	0.142	0.5969	0.142	0.8152	1.42	5.25273E-7	1.42	2.32355E-4	1.42	0.0586294
0.143	0.0496	0.143	0.5931	0.143	0.8139	1.43	4.87132E-7	1.43	2.2059E-4	1.43	0.0573746
0.144	0.0492	0.144	0.5895	0.144	0.812	1.44	4.51808E-7	1.44	2.09443E-4	1.44	0.0561479
0.145	0.0488	0.145	0.5841	0.145	0.8116	1.45	4.1909E-7	1.45	1.98878E-4	1.45	0.0549487
0.146	0.0486	0.146	0.5799	0.146	0.8115	1.46	3.88781E-7	1.46	1.88866E-4	1.46	0.0537763
0.147	0.0481	0.147	0.5764	0.147	0.8106	1.47	3.60701E-7	1.47	1.79375E-4	1.47	0.0526301
0.148	0.0478	0.148	0.573	0.148	0.8096	1.48	3.34683E-7	1.48	1.70379E-4	1.48	0.0515094
0.149	0.0473	0.149	0.5702	0.149	0.8082	1.49	3.10573E-7	1.49	1.61849E-4	1.49	0.0504138
0.15	0.0463	0.15	0.5663	0.15	0.8077	1.5	2.88228E-7	1.5	1.53761E-4	1.5	0.0493425
0.151	0.0459	0.151	0.5624	0.151	0.8077	1.51	2.67516E-7	1.51	1.46092E-4	1.51	0.0482951
0.152	0.0455	0.152	0.5587	0.152	0.8059	1.52	2.48317E-7	1.52	1.38818E-4	1.52	0.0472709
0.153	0.0448	0.153	0.5551	0.153	0.8052	1.53	2.30517E-7	1.53	1.31919E-4	1.53	0.0462695
0.154	0.0441	0.154	0.5512	0.154	0.8041	1.54	2.14013E-7	1.54	1.25374E-4	1.54	0.0452902
0.155	0.0428	0.155	0.5481	0.155	0.8035	1.55	1.98709E-7	1.55	1.19166E-4	1.55	0.0443327
0.156	0.0419	0.156	0.5439	0.156	0.8038	1.56	1.84516E-7	1.56	1.13275E-4	1.56	0.0433964
0.157	0.0412	0.157	0.5397	0.157	0.8027	1.57	1.71353E-7	1.57	1.07686E-4	1.57	0.0424807
0.158	0.0407	0.158	0.5373	0.158	0.8011	1.58	1.59142E-7	1.58	1.02382E-4	1.58	0.0415853
0.159	0.0403	0.159	0.5324	0.159	0.7993	1.59	1.47814E-7	1.59	9.73474E-5	1.59	0.0407097
0.16	0.0396	0.16	0.5285	0.16	0.7994	1.6	1.37304E-7	1.6	9.25691E-5	1.6	0.0398533
0.161	0.0391	0.161	0.5242	0.161	0.7974	1.61	1.27553E-7	1.61	8.80332E-5	1.61	0.0390158
0.162	0.0383	0.162	0.5215	0.162	0.7962	1.62	1.18504E-7	1.62	8.37271E-5	1.62	0.0381967
0.163	0.0376	0.163	0.5175	0.163	0.7951	1.63	1.10106E-7	1.63	7.96385E-5	1.63	0.0373956
0.164	0.0373	0.164	0.5137	0.164	0.7948	1.64	1.02311E-7	1.64	7.57563E-5	1.64	0.0366121
0.165	0.0367	0.165	0.5092	0.165	0.7938	1.65	9.50758E-8	1.65	7.20695E-5	1.65	0.0358458
0.166	0.0363	0.166	0.5056	0.166	0.7927	1.66	8.83592E-8	1.66	6.85681E-5	1.66	0.0350963
0.167	0.0358	0.167	0.5024	0.167	0.7917	1.67	8.21235E-8	1.67	6.52424E-5	1.67	0.0343631
0.168	0.0353	0.168	0.4986	0.168	0.7905	1.68	7.63338E-8	1.68	6.20832E-5	1.68	0.033646
0.169	0.0345	0.169	0.4953	0.169	0.7898	1.69	7.09576E-8	1.69	5.90821E-5	1.69	0.0329446
0.17	0.0338	0.17	0.4912	0.17	0.7897	1.7	6.5965E-8	1.7	5.62307E-5	1.7	0.0322584
0.171	0.0335	0.171	0.4882	0.171	0.7887	1.71	6.13282E-8	1.71	5.35213E-5	1.71	0.0315872
0.172	0.0333	0.172	0.4846	0.172	0.7867	1.72	5.70215E-8	1.72	5.09467E-5	1.72	0.0309307
0.173	0.0328	0.173	0.4812	0.173	0.7853	1.73	5.3021E-8	1.73	4.84999E-5	1.73	0.0302884
0.174	0.0327	0.174	0.4782	0.174	0.7849	1.74	4.93047E-8	1.74	4.61744E-5	1.74	0.02966
0.175	0.032	0.175	0.4746	0.175	0.784	1.75	4.58521E-8	1.75	4.39639E-5	1.75	0.0290454
0.176	0.0319	0.176	0.4713	0.176	0.7837	1.76	4.26442E-8	1.76	4.18626E-5	1.76	0.028444
0.177	0.0318	0.177	0.4685	0.177	0.7824	1.77	3.96634E-8	1.77	3.98649E-5	1.77	0.0278557
0.178	0.0315	0.178	0.4654	0.178	0.781	1.78	3.68935E-8	1.78	3.79655E-5	1.78	0.0272801
0.179	0.031	0.179	0.4619	0.179	0.7798	1.79	3.43193E-8	1.79	3.61595E-5	1.79	0.0267169
0.18	0.0306	0.18	0.459	0.18	0.779	1.8	3.19267E-8	1.8	3.4442E-5	1.8	0.0261659
0.181	0.0303	0.181	0.4561	0.181	0.7778	1.81	2.97029E-8	1.81	3.28086E-5	1.81	0.0256268
0.182	0.0298	0.182	0.4527	0.182	0.7774	1.82	2.76357E-8	1.82	3.12551E-5	1.82	0.0250993
0.183	0.0292	0.183	0.4507	0.183	0.7765	1.83	2.5714E-8	1.83	2.97774E-5	1.83	0.0245832
0.184	0.0288	0.184	0.4471	0.184	0.7758	1.84	2.39274E-8	1.84	2.83718E-5	1.84	0.0240782
0.185	0.028	0.185	0.4442	0.185	0.7749	1.85	2.22663E-8	1.85	2.70344E-5	1.85	0.023584
0.186	0.028	0.186	0.4406	0.186	0.7739	1.86	2.07218E-8	1.86	2.57621E-5	1.86	0.0231005
0.187	0.0278	0.187	0.4367	0.187	0.7733	1.87	1.92856E-8	1.87	2.45514E-5	1.87	0.0226273
0.188	0.0277	0.188	0.4339	0.188	0.7727	1.88	1.79499E-8	1.88	2.33994E-5	1.88	0.0221643
0.189	0.0275	0.189	0.4309	0.189	0.7718	1.89	1.67077E-8	1.89	2.2303E-5	1.89	0.0217112
0.19	0.0271	0.19	0.428	0.19	0.7705	1.9	1.55524E-8	1.9	2.12595E-5	1.9	0.0212677
0.191	0.0266	0.191	0.4247	0.191	0.7698	1.91	1.44778E-8	1.91	2.02663E-5	1.91	0.0208338
0.192	0.0262	0.192	0.4216	0.192	0.7685	1.92	1.34781E-8	1.92	1.93209E-5	1.92	0.0204091
0.193	0.0262	0.193	0.4188	0.193	0.7664	1.93	1.25482E-8	1.93	1.84208E-5	1.93	0.0199934
0.194	0.0258	0.194	0.4152	0.194	0.7654	1.94	1.16831E-8	1.94	1.75639E-5	1.94	0.0195867
0.195	0.0257	0.195	0.4126	0.195	0.7641	1.95	1.08782E-8	1.95	1.67481E-5	1.95	0.0191885
0.196	0.0254	0.196	0.4099	0.196	0.7636	1.96	1.01293E-8	1.96	1.59712E-5	1.96	0.0187989
0.197	0.0247	0.197	0.4059	0.197	0.7628	1.97	9.43238E-9	1.97	1.52315E-5	1.97	0.0184175
0.198	0.0245	0.198	0.4026	0.198	0.762	1.98	8.78391E-9	1.98	1.45269E-5	1.98	0.0180442
0.199	0.0238	0.199	0.4009	0.199	0.7612	1.99	8.18042E-9	1.99	1.38559E-5	1.99	0.0176788
0.2	0.0237	0.2	0.3988	0.2	0.7605	2	7.61878E-9	2	1.32168E-5	2	0.0173212
0.201	0.0234	0.201	0.3959	0.201	0.7595	2.01	7.09604E-9	2.01	1.2608E-5	2.01	0.0169711
0.202	0.0232	0.202	0.3935	0.202	0.7588	2.02	6.60949E-9	2.02	1.2028E-5	2.02	0.0166285
0.203	0.0225	0.203	0.3915	0.203	0.7572	2.03	6.1566E-9	2.03	1.14755E-5	2.03	0.016293
0.204	0.0221	0.204	0.3884	0.204	0.7568	2.04	5.735E-9	2.04	1.0949E-5	2.04	0.0159647
0.205	0.0219	0.205	0.3851	0.205	0.756	2.05	5.34253E-9	2.05	1.04474E-5	2.05	0.0156432
0.206	0.0218	0.206	0.3824	0.206	0.7549	2.06	4.97714E-9	2.06	9.9694E-6	2.06	0.0153286
0.207	0.0216	0.207	0.3803	0.207	0.7537	2.07	4.63696E-9	2.07	9.51387E-6	2.07	0.0150205
0.208	0.0211	0.208	0.3779	0.208	0.7524	2.08	4.32021E-9	2.08	9.07972E-6	2.08	0.0147189
0.209	0.0211	0.209	0.3755	0.209	0.7516	2.09	4.02528E-9	2.09	8.66593E-6	2.09	0.0144237
0.21	0.0208	0.21	0.3726	0.21	0.7502	2.1	3.75065E-9	2.1	8.27152E-6	2.1	0.0141347
0.211	0.0202	0.211	0.3696	0.211	0.7489	2.11	3.4949E-9	2.11	7.89553E-6	2.11	0.0138517
0.212	0.0199	0.212	0.3671	0.212	0.7484	2.12	3.25673E-9	2.12	7.53711E-6	2.12	0.0135746
0.213	0.0198	0.213	0.3646	0.213	0.7468	2.13	3.03492E-9	2.13	7.19538E-6	2.13	0.0133033
0.214	0.0194	0.214	0.3622	0.214	0.7454	2.14	2.82833E-9	2.14	6.86957E-6	2.14	0.0130377
0.215	0.0188	0.215	0.3597	0.215	0.7441	2.15	2.63591E-9	2.15	6.5589E-6	2.15	0.0127777
0.216	0.0187	0.216	0.3572	0.216	0.7427	2.16	2.45668E-9	2.16	6.26266E-6	2.16	0.0125231
0.217	0.0186	0.217	0.3548	0.217	0.7413	2.17	2.28973E-9	2.17	5.98014E-6	2.17	0.0122737
0.218	0.0185	0.218	0.3532	0.218	0.7411	2.18	2.1342E-9	2.18	5.71071E-6	2.18	0.0120296
0.219	0.0183	0.219	0.3516	0.219	0.7401	2.19	1.98932E-9	2.19	5.45373E-6	2.19	0.0117905
0.22	0.0182	0.22	0.3485	0.22	0.7393	2.2	1.85434E-9	2.2	5.20861E-6	2.2	0.0115565
0.221	0.018	0.221	0.3464	0.221	0.7386	2.21	1.72858E-9	2.21	4.9748E-6	2.21	0.0113272
0.222	0.0178	0.222	0.3436	0.222	0.7374	2.22	1.61141E-9	2.22	4.75175E-6	2.22	0.0111027
0.223	0.0177	0.223	0.3418	0.223	0.7372	2.23	1.50224E-9	2.23	4.53896E-6	2.23	0.0108829
0.224	0.0174	0.224	0.3407	0.224	0.737	2.24	1.40052E-9	2.24	4.33594E-6	2.24	0.0106676
0.225	0.0171	0.225	0.3386	0.225	0.735	2.25	1.30573E-9	2.25	4.14223E-6	2.25	0.0104568
0.226	0.0166	0.226	0.3355	0.226	0.7336	2.26	1.2174E-9	2.26	3.95739E-6	2.26	0.0102504
0.227	0.0165	0.227	0.3333	0.227	0.7319	2.27	1.13508E-9	2.27	3.78101E-6	2.27	0.0100481
0.228	0.0165	0.228	0.331	0.228	0.7315	2.28	1.05836E-9	2.28	3.61268E-6	2.28	0.00985012
0.229	0.0161	0.229	0.3282	0.229	0.7309	2.29	9.86866E-10	2.29	3.45204E-6	2.29	0.00965616
0.23	0.0157	0.23	0.3271	0.23	0.7305	2.3	9.20229E-10	2.3	3.29871E-6	2.3	0.0094662
0.231	0.0156	0.231	0.3244	0.231	0.7294	2.31	8.58119E-10	2.31	3.15236E-6	2.31	0.00928014
0.232	0.0155	0.232	0.3229	0.232	0.7278	2.32	8.00227E-10	2.32	3.01267E-6	2.32	0.00909791
0.233	0.0154	0.233	0.3205	0.233	0.727	2.33	7.46265E-10	2.33	2.87931E-6	2.33	0.00891942
0.234	0.015	0.234	0.3179	0.234	0.7257	2.34	6.95963E-10	2.34	2.752E-6	2.34	0.00874459
0.235	0.0147	0.235	0.3168	0.235	0.725	2.35	6.49072E-10	2.35	2.63046E-6	2.35	0.00857334
0.236	0.0147	0.236	0.314	0.236	0.7238	2.36	6.05358E-10	2.36	2.51441E-6	2.36	0.00840559
0.237	0.0147	0.237	0.3121	0.237	0.7229	2.37	5.64606E-10	2.37	2.4036E-6	2.37	0.00824128
0.238	0.0146	0.238	0.3101	0.238	0.7216	2.38	5.26612E-10	2.38	2.2978E-6	2.38	0.00808032
0.239	0.0145	0.239	0.3087	0.239	0.7211	2.39	4.9119E-10	2.39	2.19676E-6	2.39	0.00792265
0.24	0.0144	0.24	0.3059	0.24	0.7193	2.4	4.58163E-10	2.4	2.10026E-6	2.4	0.00776819
0.241	0.0141	0.241	0.3041	0.241	0.7184	2.41	4.2737E-10	2.41	2.00811E-6	2.41	0.00761689
0.242	0.014	0.242	0.3024	0.242	0.7178	2.42	3.98657E-10	2.42	1.92009E-6	2.42	0.00746866
0.243	0.0139	0.243	0.2995	0.243	0.717	2.43	3.71883E-10	2.43	1.83602E-6	2.43	0.00732344
0.244	0.0141	0.244	0.2984	0.244	0.7156	2.44	3.46917E-10	2.44	1.75571E-6	2.44	0.00718118
0.245	0.014	0.245	0.2961	0.245	0.7149	2.45	3.23636E-10	2.45	1.679E-6	2.45	0.00704181
0.246	0.0139	0.246	0.294	0.246	0.713	2.46	3.01926E-10	2.46	1.60571E-6	2.46	0.00690526
0.247	0.0138	0.247	0.2919	0.247	0.712	2.47	2.81679E-10	2.47	1.5357E-6	2.47	0.00677148
0.248	0.0137	0.248	0.2902	0.248	0.711	2.48	2.62796E-10	2.48	1.46881E-6	2.48	0.00664041
0.249	0.0135	0.249	0.2874	0.249	0.7101	2.49	2.45186E-10	2.49	1.4049E-6	2.49	0.00651198
0.25	0.0134	0.25	0.2857	0.25	0.7098	2.5	2.28761E-10	2.5	1.34383E-6	2.5	0.00638616
0.251	0.0131	0.251	0.2846	0.251	0.7086	2.51	2.13443E-10	2.51	1.28547E-6	2.51	0.00626287
0.252	0.0131	0.252	0.2826	0.252	0.708	2.52	1.99154E-10	2.52	1.2297E-6	2.52	0.00614207
0.253	0.0126	0.253	0.2802	0.253	0.7079	2.53	1.85827E-10	2.53	1.17641E-6	2.53	0.00602371
0.254	0.0125	0.254	0.2785	0.254	0.7069	2.54	1.73396E-10	2.54	1.12547E-6	2.54	0.00590773
0.255	0.0123	0.255	0.2758	0.255	0.7061	2.55	1.618E-10	2.55	1.07679E-6	2.55	0.00579408
0.256	0.0123	0.256	0.2737	0.256	0.7052	2.56	1.50983E-10	2.56	1.03026E-6	2.56	0.00568272
0.257	0.0119	0.257	0.2723	0.257	0.7042	2.57	1.40893E-10	2.57	9.85784E-7	2.57	0.00557359
0.258	0.0118	0.258	0.2704	0.258	0.7038	2.58	1.31479E-10	2.58	9.43269E-7	2.58	0.00546665
0.259	0.0117	0.259	0.2687	0.259	0.7028	2.59	1.22698E-10	2.59	9.02625E-7	2.59	0.00536186
0.26	0.0116	0.26	0.267	0.26	0.7009	2.6	1.14505E-10	2.6	8.6377E-7	2.6	0.00525916
0.261	0.0112	0.261	0.265	0.261	0.7003	2.61	1.06862E-10	2.61	8.26623E-7	2.61	0.00515852
0.262	0.0112	0.262	0.2636	0.262	0.6995	2.62	9.97314E-11	2.62	7.91106E-7	2.62	0.00505989
0.263	0.0111	0.263	0.2621	0.263	0.6989	2.63	9.30784E-11	2.63	7.57147E-7	2.63	0.00496323
0.264	0.0108	0.264	0.2603	0.264	0.6983	2.64	8.6871E-11	2.64	7.24676E-7	2.64	0.0048685
0.265	0.0108	0.265	0.2585	0.265	0.6962	2.65	8.10792E-11	2.65	6.93626E-7	2.65	0.00477566
0.266	0.0106	0.266	0.2565	0.266	0.6953	2.66	7.56751E-11	2.66	6.63934E-7	2.66	0.00468467
0.267	0.0107	0.267	0.2556	0.267	0.6935	2.67	7.06327E-11	2.67	6.35538E-7	2.67	0.00459549
0.268	0.0107	0.268	0.254	0.268	0.6925	2.68	6.59275E-11	2.68	6.08381E-7	2.68	0.00450808
0.269	0.0106	0.269	0.252	0.269	0.6912	2.69	6.15369E-11	2.69	5.82408E-7	2.69	0.00442241
0.27	0.0104	0.27	0.2507	0.27	0.6907	2.7	5.74399E-11	2.7	5.57566E-7	2.7	0.00433844
0.271	0.0102	0.271	0.2493	0.271	0.69	2.71	5.36166E-11	2.71	5.33804E-7	2.71	0.00425613
0.272	0.0101	0.272	0.2481	0.272	0.6889	2.72	5.00488E-11	2.72	5.11075E-7	2.72	0.00417545
0.273	0.01	0.273	0.2461	0.273	0.6869	2.73	4.67192E-11	2.73	4.89333E-7	2.73	0.00409638
0.274	0.01	0.274	0.2441	0.274	0.6858	2.74	4.36119E-11	2.74	4.68534E-7	2.74	0.00401886
0.275	0.0099	0.275	0.2422	0.275	0.6854	2.75	4.07121E-11	2.75	4.48636E-7	2.75	0.00394288
0.276	0.0099	0.276	0.2403	0.276	0.6845	2.76	3.80057E-11	2.76	4.29599E-7	2.76	0.0038684
0.277	0.0099	0.277	0.2389	0.277	0.6839	2.77	3.54799E-11	2.77	4.11385E-7	2.77	0.00379539
0.278	0.0098	0.278	0.2375	0.278	0.6828	2.78	3.31224E-11	2.78	3.93959E-7	2.78	0.00372381
0.279	0.0098	0.279	0.2348	0.279	0.6808	2.79	3.09222E-11	2.79	3.77284E-7	2.79	0.00365365
0.28	0.0096	0.28	0.2335	0.28	0.6799	2.8	2.88686E-11	2.8	3.61329E-7	2.8	0.00358486
0.281	0.0095	0.281	0.2321	0.281	0.6786	2.81	2.69518E-11	2.81	3.46061E-7	2.81	0.00351743
0.282	0.0095	0.282	0.2303	0.282	0.6772	2.82	2.51627E-11	2.82	3.3145E-7	2.82	0.00345133
0.283	0.0095	0.283	0.2284	0.283	0.6757	2.83	2.34928E-11	2.83	3.17468E-7	2.83	0.00338652
0.284	0.0094	0.284	0.2271	0.284	0.6748	2.84	2.1934E-11	2.84	3.04086E-7	2.84	0.00332298
0.285	0.0094	0.285	0.2257	0.285	0.6734	2.85	2.0479E-11	2.85	2.91278E-7	2.85	0.00326068
0.286	0.0093	0.286	0.2246	0.286	0.6716	2.86	1.91208E-11	2.86	2.7902E-7	2.86	0.00319961
0.287	0.0092	0.287	0.2223	0.287	0.6699	2.87	1.78529E-11	2.87	2.67287E-7	2.87	0.00313973
0.288	0.0091	0.288	0.2212	0.288	0.669	2.88	1.66694E-11	2.88	2.56056E-7	2.88	0.00308101
0.289	0.009	0.289	0.2198	0.289	0.6678	2.89	1.55645E-11	2.89	2.45306E-7	2.89	0.00302345
0.29	0.0089	0.29	0.2187	0.29	0.6672	2.9	1.45331E-11	2.9	2.35015E-7	2.9	0.00296701
0.291	0.0088	0.291	0.2174	0.291	0.6661	2.91	1.35703E-11	2.91	2.25163E-7	2.91	0.00291167
0.292	0.0086	0.292	0.2162	0.292	0.6656	2.92	1.26714E-11	2.92	2.15731E-7	2.92	0.0028574
0.293	0.0085	0.293	0.215	0.293	0.664	2.93	1.18322E-11	2.93	2.06702E-7	2.93	0.00280419
0.294	0.0083	0.294	0.2131	0.294	0.6632	2.94	1.10488E-11	2.94	1.98057E-7	2.94	0.00275202
0.295	0.0082	0.295	0.2114	0.295	0.662	2.95	1.03173E-11	2.95	1.89779E-7	2.95	0.00270086
0.296	0.0081	0.296	0.2098	0.296	0.6609	2.96	9.63444E-12	2.96	1.81854E-7	2.96	0.00265069
0.297	0.008	0.297	0.2086	0.297	0.6599	2.97	8.99688E-12	2.97	1.74265E-7	2.97	0.00260149
0.298	0.008	0.298	0.2071	0.298	0.6596	2.98	8.40162E-12	2.98	1.66998E-7	2.98	0.00255325
0.299	0.008	0.299	0.2058	0.299	0.6586	2.99	7.84585E-12	2.99	1.6004E-7	2.99	0.00250594
0.3	0.0078	0.3	0.2049	0.3	0.658	3	7.32693E-12	3	1.53376E-7	3	0.00245954
0.301	0.0077	0.301	0.2038	0.301	0.6568	3.01	6.84243E-12	3.01	1.46994E-7	3.01	0.00241405
0.302	0.0075	0.302	0.2023	0.302	0.6554	3.02	6.39004E-12	3.02	1.40882E-7	3.02	0.00236943
0.303	0.0075	0.303	0.2012	0.303	0.654	3.03	5.96763E-12	3.03	1.35029E-7	3.03	0.00232567
0.304	0.0074	0.304	0.2001	0.304	0.6528	3.04	5.57322E-12	3.04	1.29422E-7	3.04	0.00228275
0.305	0.0073	0.305	0.1975	0.305	0.6523	3.05	5.20493E-12	3.05	1.24052E-7	3.05	0.00224066
0.306	0.0073	0.306	0.1967	0.306	0.6518	3.06	4.86104E-12	3.06	1.18909E-7	3.06	0.00219938
0.307	0.0071	0.307	0.1952	0.307	0.6509	3.07	4.53993E-12	3.07	1.13982E-7	3.07	0.0021589
0.308	0.0071	0.308	0.1937	0.308	0.65	3.08	4.24007E-12	3.08	1.09263E-7	3.08	0.00211919
0.309	0.007	0.309	0.1924	0.309	0.6492	3.09	3.96007E-12	3.09	1.04742E-7	3.09	0.00208024
0.31	0.0069	0.31	0.1918	0.31	0.6484	3.1	3.6986E-12	3.1	1.00411E-7	3.1	0.00204204
0.311	0.0069	0.311	0.1912	0.311	0.6473	3.11	3.45443E-12	3.11	9.62622E-8	3.11	0.00200458
0.312	0.0068	0.312	0.1902	0.312	0.6455	3.12	3.22641E-12	3.12	9.22873E-8	3.12	0.00196783
0.313	0.0067	0.313	0.189	0.313	0.645	3.13	3.01348E-12	3.13	8.8479E-8	3.13	0.00193178
0.314	0.0066	0.314	0.1878	0.314	0.6437	3.14	2.81463E-12	3.14	8.48304E-8	3.14	0.00189642
0.315	0.0065	0.315	0.1863	0.315	0.6423	3.15	2.62893E-12	3.15	8.13345E-8	3.15	0.00186174
0.316	0.0065	0.316	0.1844	0.316	0.6419	3.16	2.45551E-12	3.16	7.79848E-8	3.16	0.00182772
0.317	0.0065	0.317	0.1832	0.317	0.6399	3.17	2.29355E-12	3.17	7.47752E-8	3.17	0.00179434
0.318	0.0065	0.318	0.1816	0.318	0.6388	3.18	2.14229E-12	3.18	7.16996E-8	3.18	0.00176161
0.319	0.0064	0.319	0.181	0.319	0.6386	3.19	2.00103E-12	3.19	6.87525E-8	3.19	0.00172949
0.32	0.0064	0.32	0.1795	0.32	0.6379	3.2	1.86911E-12	3.2	6.59282E-8	3.2	0.00169799
0.321	0.0064	0.321	0.1778	0.321	0.6378	3.21	1.74589E-12	3.21	6.32217E-8	3.21	0.00166708
0.322	0.0063	0.322	0.1759	0.322	0.6362	3.22	1.63082E-12	3.22	6.06279E-8	3.22	0.00163676
0.323	0.0063	0.323	0.174	0.323	0.6355	3.23	1.52334E-12	3.23	5.81421E-8	3.23	0.00160702
0.324	0.0063	0.324	0.1732	0.324	0.6348	3.24	1.42297E-12	3.24	5.57597E-8	3.24	0.00157784
0.325	0.0062	0.325	0.1717	0.325	0.6329	3.25	1.32921E-12	3.25	5.34763E-8	3.25	0.00154921
0.326	0.0061	0.326	0.1709	0.326	0.6324	3.26	1.24165E-12	3.26	5.12877E-8	3.26	0.00152113
0.327	0.006	0.327	0.1701	0.327	0.6319	3.27	1.15986E-12	3.27	4.919E-8	3.27	0.00149358
0.328	0.0059	0.328	0.1688	0.328	0.6311	3.28	1.08347E-12	3.28	4.71793E-8	3.28	0.00146654
0.329	0.0059	0.329	0.1678	0.329	0.6293	3.29	1.01213E-12	3.29	4.52519E-8	3.29	0.00144002
0.33	0.006	0.33	0.1664	0.33	0.6283	3.3	9.45483E-13	3.3	4.34043E-8	3.3	0.00141399
0.331	0.0061	0.331	0.1655	0.331	0.6276	3.31	8.83236E-13	3.31	4.16332E-8	3.31	0.00138846
0.332	0.006	0.332	0.1645	0.332	0.6272	3.32	8.25094E-13	3.32	3.99354E-8	3.32	0.00136341
0.333	0.006	0.333	0.164	0.333	0.6259	3.33	7.70786E-13	3.33	3.83078E-8	3.33	0.00133883
0.334	0.0059	0.334	0.1621	0.334	0.6244	3.34	7.20058E-13	3.34	3.67474E-8	3.34	0.00131471
0.335	0.0058	0.335	0.1614	0.335	0.624	3.35	6.72675E-13	3.35	3.52514E-8	3.35	0.00129104
0.336	0.0056	0.336	0.1602	0.336	0.622	3.36	6.28414E-13	3.36	3.38171E-8	3.36	0.00126782
0.337	0.0057	0.337	0.1599	0.337	0.6215	3.37	5.8707E-13	3.37	3.2442E-8	3.37	0.00124504
0.338	0.0057	0.338	0.1593	0.338	0.6204	3.38	5.48451E-13	3.38	3.11235E-8	3.38	0.00122268
0.339	0.0057	0.339	0.1578	0.339	0.6188	3.39	5.12376E-13	3.39	2.98593E-8	3.39	0.00120074
0.34	0.0057	0.34	0.1564	0.34	0.6181	3.4	4.78678E-13	3.4	2.86471E-8	3.4	0.00117921
0.341	0.0056	0.341	0.1554	0.341	0.6175	3.41	4.47199E-13	3.41	2.74848E-8	3.41	0.00115808
0.342	0.0054	0.342	0.154	0.342	0.6154	3.42	4.17793E-13	3.42	2.63702E-8	3.42	0.00113735
0.343	0.0054	0.343	0.1533	0.343	0.6137	3.43	3.90324E-13	3.43	2.53015E-8	3.43	0.001117
0.344	0.0053	0.344	0.1522	0.344	0.6119	3.44	3.64663E-13	3.44	2.42765E-8	3.44	0.00109703
0.345	0.0053	0.345	0.151	0.345	0.6109	3.45	3.40692E-13	3.45	2.32937E-8	3.45	0.00107744
0.346	0.0053	0.346	0.15	0.346	0.6102	3.46	3.18299E-13	3.46	2.23511E-8	3.46	0.00105821
0.347	0.0053	0.347	0.149	0.347	0.6093	3.47	2.97379E-13	3.47	2.14471E-8	3.47	0.00103934
0.348	0.0052	0.348	0.1478	0.348	0.6078	3.48	2.77837E-13	3.48	2.05802E-8	3.48	0.00102082
0.349	0.0052	0.349	0.1468	0.349	0.606	3.49	2.5958E-13	3.49	1.97487E-8	3.49	0.00100264
0.35	0.005	0.35	0.1461	0.35	0.6054	3.5	2.42525E-13	3.5	1.89512E-8	3.5	9.84798E-4
0.351	0.005	0.351	0.1449	0.351	0.6047	3.51	2.26592E-13	3.51	1.81863E-8	3.51	9.67289E-4
0.352	0.005	0.352	0.1441	0.352	0.6037	3.52	2.11707E-13	3.52	1.74527E-8	3.52	9.50104E-4
0.353	0.0049	0.353	0.1432	0.353	0.6029	3.53	1.97801E-13	3.53	1.6749E-8	3.53	9.33238E-4
0.354	0.0049	0.354	0.1423	0.354	0.6015	3.54	1.84809E-13	3.54	1.6074E-8	3.54	9.16683E-4
0.355	0.005	0.355	0.1412	0.355	0.6005	3.55	1.72672E-13	3.55	1.54266E-8	3.55	9.00434E-4
0.356	0.0049	0.356	0.1409	0.356	0.599	3.56	1.61333E-13	3.56	1.48055E-8	3.56	8.84486E-4
0.357	0.0049	0.357	0.14	0.357	0.5978	3.57	1.5074E-13	3.57	1.42097E-8	3.57	8.68831E-4
0.358	0.0049	0.358	0.1393	0.358	0.5964	3.58	1.40843E-13	3.58	1.36382E-8	3.58	8.53466E-4
0.359	0.0048	0.359	0.1383	0.359	0.594	3.59	1.31596E-13	3.59	1.309E-8	3.59	8.38384E-4
0.36	0.0047	0.36	0.1373	0.36	0.5925	3.6	1.22957E-13	3.6	1.2564E-8	3.6	8.23579E-4
0.361	0.0047	0.361	0.1362	0.361	0.5911	3.61	1.14886E-13	3.61	1.20594E-8	3.61	8.09046E-4
0.362	0.0046	0.362	0.135	0.362	0.5899	3.62	1.07346E-13	3.62	1.15753E-8	3.62	7.94781E-4
0.363	0.0046	0.363	0.1344	0.363	0.5889	3.63	1.00301E-13	3.63	1.11108E-8	3.63	7.80778E-4
0.364	0.0046	0.364	0.1337	0.364	0.5882	3.64	9.37184E-14	3.64	1.06652E-8	3.64	7.67032E-4
0.365	0.0046	0.365	0.133	0.365	0.5872	3.65	8.75687E-14	3.65	1.02377E-8	3.65	7.53538E-4
0.366	0.0046	0.366	0.1325	0.366	0.5866	3.66	8.18229E-14	3.66	9.82745E-9	3.66	7.40291E-4
0.367	0.0046	0.367	0.1311	0.367	0.5857	3.67	7.64545E-14	3.67	9.43386E-9	3.67	7.27287E-4
0.368	0.0045	0.368	0.1298	0.368	0.5837	3.68	7.14387E-14	3.68	9.0562E-9	3.68	7.14521E-4
0.369	0.0045	0.369	0.1285	0.369	0.5824	3.69	6.67523E-14	3.69	8.69382E-9	3.69	7.01988E-4
0.37	0.0045	0.37	0.128	0.37	0.5817	3.7	6.23737E-14	3.7	8.3461E-9	3.7	6.89684E-4
0.371	0.0045	0.371	0.1273	0.371	0.5813	3.71	5.82826E-14	3.71	8.01243E-9	3.71	6.77604E-4
0.372	0.0044	0.372	0.1263	0.372	0.5804	3.72	5.44601E-14	3.72	7.69224E-9	3.72	6.65745E-4
0.373	0.0043	0.373	0.1257	0.373	0.5799	3.73	5.08885E-14	3.73	7.38499E-9	3.73	6.54103E-4
0.374	0.0042	0.374	0.1252	0.374	0.5785	3.74	4.75514E-14	3.74	7.09013E-9	3.74	6.42672E-4
0.375	0.004	0.375	0.1244	0.375	0.5776	3.75	4.44333E-14	3.75	6.80717E-9	3.75	6.31449E-4
0.376	0.0039	0.376	0.1242	0.376	0.5754	3.76	4.15199E-14	3.76	6.53562E-9	3.76	6.2043E-4
0.377	0.0038	0.377	0.1236	0.377	0.5745	3.77	3.87977E-14	3.77	6.27501E-9	3.77	6.09612E-4
0.378	0.0037	0.378	0.1232	0.378	0.5738	3.78	3.62542E-14	3.78	6.0249E-9	3.78	5.9899E-4
0.379	0.0036	0.379	0.1226	0.379	0.573	3.79	3.38775E-14	3.79	5.78486E-9	3.79	5.8856E-4
0.38	0.0035	0.38	0.1218	0.38	0.5725	3.8	3.16568E-14	3.8	5.55447E-9	3.8	5.7832E-4
0.381	0.0035	0.381	0.1212	0.381	0.5714	3.81	2.95818E-14	3.81	5.33336E-9	3.81	5.68265E-4
0.382	0.0035	0.382	0.1206	0.382	0.5702	3.82	2.7643E-14	3.82	5.12113E-9	3.82	5.58393E-4
0.383	0.0035	0.383	0.1196	0.383	0.5695	3.83	2.58313E-14	3.83	4.91743E-9	3.83	5.48699E-4
0.384	0.0035	0.384	0.1188	0.384	0.5681	3.84	2.41384E-14	3.84	4.72192E-9	3.84	5.3918E-4
0.385	0.0035	0.385	0.118	0.385	0.5666	3.85	2.25566E-14	3.85	4.53425E-9	3.85	5.29832E-4
0.386	0.0035	0.386	0.1176	0.386	0.5652	3.86	2.10786E-14	3.86	4.35411E-9	3.86	5.20654E-4
0.387	0.0033	0.387	0.117	0.387	0.5647	3.87	1.96974E-14	3.87	4.1812E-9	3.87	5.11641E-4
0.388	0.0033	0.388	0.1157	0.388	0.564	3.88	1.84069E-14	3.88	4.01522E-9	3.88	5.02791E-4
0.389	0.0033	0.389	0.1146	0.389	0.5628	3.89	1.72009E-14	3.89	3.85589E-9	3.89	4.941E-4
0.39	0.0032	0.39	0.1136	0.39	0.5616	3.9	1.60741E-14	3.9	3.70295E-9	3.9	4.85565E-4
0.391	0.0031	0.391	0.1127	0.391	0.5602	3.91	1.50211E-14	3.91	3.55612E-9	3.91	4.77184E-4
0.392	0.003	0.392	0.112	0.392	0.5592	3.92	1.40371E-14	3.92	3.41517E-9	3.92	4.68953E-4
0.393	0.003	0.393	0.1113	0.393	0.5582	3.93	1.31177E-14	3.93	3.27986E-9	3.93	4.6087E-4
0.394	0.003	0.394	0.1105	0.394	0.5571	3.94	1.22585E-14	3.94	3.14996E-9	3.94	4.52932E-4
0.395	0.003	0.395	0.1092	0.395	0.5565	3.95	1.14557E-14	3.95	3.02526E-9	3.95	4.45136E-4
0.396	0.0029	0.396	0.1088	0.396	0.5557	3.96	1.07054E-14	3.96	2.90553E-9	3.96	4.3748E-4
0.397	0.0029	0.397	0.1081	0.397	0.5551	3.97	1.00044E-14	3.97	2.79058E-9	3.97	4.29961E-4
0.398	0.0028	0.398	0.1076	0.398	0.5539	3.98	9.34923E-15	3.98	2.68022E-9	3.98	4.22576E-4
0.399	0.0028	0.399	0.1063	0.399	0.5537	3.99	8.73704E-15	3.99	2.57427E-9	3.99	4.15324E-4
0.4	0.0028	0.4	0.1054	0.4	0.5518	4	8.16496E-15	4	2.47254E-9	4	4.08201E-4
0.401	0.0028	0.401	0.1043	0.401	0.551	4.01	7.63036E-15	4.01	2.37486E-9	4.01	4.01205E-4
0.402	0.0028	0.402	0.1035	0.402	0.5501	4.02	7.13079E-15	4.02	2.28108E-9	4.02	3.94334E-4
0.403	0.0028	0.403	0.1032	0.403	0.5492	4.03	6.66396E-15	4.03	2.19103E-9	4.03	3.87585E-4
0.404	0.0028	0.404	0.1026	0.404	0.5477	4.04	6.2277E-15	4.04	2.10457E-9	4.04	3.80956E-4
0.405	0.0028	0.405	0.1027	0.405	0.5468	4.05	5.82002E-15	4.05	2.02155E-9	4.05	3.74445E-4
0.406	0.0028	0.406	0.1022	0.406	0.5458	4.06	5.43905E-15	4.06	1.94183E-9	4.06	3.68051E-4
0.407	0.0028	0.407	0.1021	0.407	0.5449	4.07	5.08303E-15	4.07	1.86528E-9	4.07	3.61769E-4
0.408	0.0028	0.408	0.1017	0.408	0.5437	4.08	4.75034E-15	4.08	1.79177E-9	4.08	3.55599E-4
0.409	0.0028	0.409	0.1011	0.409	0.5428	4.09	4.43943E-15	4.09	1.72119E-9	4.09	3.49539E-4
0.41	0.0028	0.41	0.1004	0.41	0.5421	4.1	4.14888E-15	4.1	1.65341E-9	4.1	3.43586E-4
0.411	0.0028	0.411	0.0993	0.411	0.5408	4.11	3.87736E-15	4.11	1.58831E-9	4.11	3.37739E-4
0.412	0.0028	0.412	0.0985	0.412	0.5394	4.12	3.62362E-15	4.12	1.52581E-9	4.12	3.31995E-4
0.413	0.0028	0.413	0.0974	0.413	0.5383	4.13	3.38649E-15	4.13	1.46578E-9	4.13	3.26352E-4
0.414	0.0028	0.414	0.0968	0.414	0.5375	4.14	3.16489E-15	4.14	1.40813E-9	4.14	3.2081E-4
0.415	0.0028	0.415	0.0963	0.415	0.5362	4.15	2.9578E-15	4.15	1.35277E-9	4.15	3.15365E-4
0.416	0.0028	0.416	0.0958	0.416	0.5346	4.16	2.76427E-15	4.16	1.2996E-9	4.16	3.10016E-4
0.417	0.0028	0.417	0.0948	0.417	0.5336	4.17	2.58341E-15	4.17	1.24854E-9	4.17	3.04762E-4
0.418	0.0027	0.418	0.0942	0.418	0.5333	4.18	2.41439E-15	4.18	1.1995E-9	4.18	2.996E-4
0.419	0.0027	0.419	0.0938	0.419	0.5323	4.19	2.25643E-15	4.19	1.1524E-9	4.19	2.94529E-4
0.42	0.0027	0.42	0.0933	0.42	0.5313	4.2	2.10882E-15	4.2	1.10716E-9	4.2	2.89548E-4
0.421	0.0027	0.421	0.093	0.421	0.5296	4.21	1.97086E-15	4.21	1.06371E-9	4.21	2.84654E-4
0.422	0.0025	0.422	0.0925	0.422	0.5288	4.22	1.84194E-15	4.22	1.02198E-9	4.22	2.79846E-4
0.423	0.0024	0.423	0.0916	0.423	0.5282	4.23	1.72145E-15	4.23	9.81905E-10	4.23	2.75122E-4
0.424	0.0024	0.424	0.0909	0.424	0.5271	4.24	1.60885E-15	4.24	9.43409E-10	4.24	2.70482E-4
0.425	0.0023	0.425	0.0904	0.425	0.526	4.25	1.50362E-15	4.25	9.06433E-10	4.25	2.65922E-4
0.426	0.0023	0.426	0.0898	0.426	0.5249	4.26	1.40527E-15	4.26	8.70917E-10	4.26	2.61443E-4
0.427	0.0023	0.427	0.0891	0.427	0.5242	4.27	1.31336E-15	4.27	8.36803E-10	4.27	2.57042E-4
0.428	0.0023	0.428	0.0887	0.428	0.5236	4.28	1.22747E-15	4.28	8.04035E-10	4.28	2.52718E-4
0.429	0.0023	0.429	0.0882	0.429	0.5231	4.29	1.14719E-15	4.29	7.72559E-10	4.29	2.4847E-4
0.43	0.0023	0.43	0.088	0.43	0.5227	4.3	1.07217E-15	4.3	7.42324E-10	4.3	2.44296E-4
0.431	0.0022	0.431	0.0876	0.431	0.5214	4.31	1.00205E-15	4.31	7.13281E-10	4.31	2.40195E-4
0.432	0.0022	0.432	0.087	0.432	0.5209	4.32	9.36527E-16	4.32	6.85383E-10	4.32	2.36165E-4
0.433	0.0022	0.433	0.086	0.433	0.5198	4.33	8.75287E-16	4.33	6.58583E-10	4.33	2.32206E-4
0.434	0.0022	0.434	0.0852	0.434	0.5195	4.34	8.18053E-16	4.34	6.32838E-10	4.34	2.28315E-4
0.435	0.0022	0.435	0.0849	0.435	0.518	4.35	7.64564E-16	4.35	6.08107E-10	4.35	2.24493E-4
0.436	0.0022	0.436	0.0845	0.436	0.5169	4.36	7.14574E-16	4.36	5.84349E-10	4.36	2.20736E-4
0.437	0.0022	0.437	0.0843	0.437	0.5157	4.37	6.67853E-16	4.37	5.61525E-10	4.37	2.17046E-4
0.438	0.0022	0.438	0.0836	0.438	0.5151	4.38	6.24189E-16	4.38	5.39599E-10	4.38	2.13419E-4
0.439	0.0022	0.439	0.0827	0.439	0.5133	4.39	5.83381E-16	4.39	5.18535E-10	4.39	2.09855E-4
0.44	0.0022	0.44	0.0823	0.44	0.5117	4.4	5.45242E-16	4.4	4.98298E-10	4.4	2.06353E-4
0.441	0.0022	0.441	0.0816	0.441	0.5105	4.41	5.09597E-16	4.41	4.78857E-10	4.41	2.02912E-4
0.442	0.0021	0.442	0.081	0.442	0.5094	4.42	4.76283E-16	4.42	4.60179E-10	4.42	1.9953E-4
0.443	0.0021	0.443	0.0804	0.443	0.5088	4.43	4.45149E-16	4.43	4.42234E-10	4.43	1.96207E-4
0.444	0.0021	0.444	0.0801	0.444	0.5073	4.44	4.1605E-16	4.44	4.24994E-10	4.44	1.92942E-4
0.445	0.0021	0.445	0.08	0.445	0.5068	4.45	3.88854E-16	4.45	4.0843E-10	4.45	1.89733E-4
0.446	0.0021	0.446	0.0796	0.446	0.5049	4.46	3.63437E-16	4.46	3.92516E-10	4.46	1.86579E-4
0.447	0.0021	0.447	0.0792	0.447	0.5043	4.47	3.39682E-16	4.47	3.77226E-10	4.47	1.8348E-4
0.448	0.0021	0.448	0.0785	0.448	0.5038	4.48	3.1748E-16	4.48	3.62535E-10	4.48	1.80434E-4
0.449	0.0021	0.449	0.0777	0.449	0.5027	4.49	2.96729E-16	4.49	3.4842E-10	4.49	1.77441E-4
0.45	0.0021	0.45	0.0772	0.45	0.5014	4.5	2.77336E-16	4.5	3.34858E-10	4.5	1.745E-4
0.451	0.0021	0.451	0.0768	0.451	0.5002	4.51	2.5921E-16	4.51	3.21827E-10	4.51	1.71609E-4
0.452	0.0021	0.452	0.0758	0.452	0.4995	4.52	2.4227E-16	4.52	3.09306E-10	4.52	1.68767E-4
0.453	0.002	0.453	0.0753	0.453	0.498	4.53	2.26437E-16	4.53	2.97276E-10	4.53	1.65975E-4
0.454	0.002	0.454	0.0751	0.454	0.4978	4.54	2.11639E-16	4.54	2.85716E-10	4.54	1.63231E-4
0.455	0.002	0.455	0.0743	0.455	0.4972	4.55	1.97809E-16	4.55	2.74608E-10	4.55	1.60534E-4
0.456	0.002	0.456	0.0736	0.456	0.4963	4.56	1.84882E-16	4.56	2.63935E-10	4.56	1.57883E-4
0.457	0.0019	0.457	0.0726	0.457	0.4955	4.57	1.72801E-16	4.57	2.53679E-10	4.57	1.55277E-4
0.458	0.0019	0.458	0.0723	0.458	0.4948	4.58	1.61509E-16	4.58	2.43824E-10	4.58	1.52716E-4
0.459	0.0019	0.459	0.0719	0.459	0.4943	4.59	1.50956E-16	4.59	2.34355E-10	4.59	1.50199E-4
0.46	0.0019	0.46	0.071	0.46	0.493	4.6	1.41092E-16	4.6	2.25255E-10	4.6	1.47725E-4
0.461	0.0019	0.461	0.0707	0.461	0.492	4.61	1.31873E-16	4.61	2.1651E-10	4.61	1.45294E-4
0.462	0.0018	0.462	0.0704	0.462	0.4906	4.62	1.23257E-16	4.62	2.08107E-10	4.62	1.42904E-4
0.463	0.0017	0.463	0.07	0.463	0.4899	4.63	1.15204E-16	4.63	2.00032E-10	4.63	1.40554E-4
0.464	0.0017	0.464	0.0698	0.464	0.489	4.64	1.07677E-16	4.64	1.92272E-10	4.64	1.38245E-4
0.465	0.0017	0.465	0.0696	0.465	0.4888	4.65	1.00642E-16	4.65	1.84814E-10	4.65	1.35975E-4
0.466	0.0017	0.466	0.0692	0.466	0.4879	4.66	9.40668E-17	4.66	1.77648E-10	4.66	1.33744E-4
0.467	0.0017	0.467	0.0685	0.467	0.4869	4.67	8.79213E-17	4.67	1.70761E-10	4.67	1.31551E-4
0.468	0.0017	0.468	0.0684	0.468	0.4864	4.68	8.21775E-17	4.68	1.64143E-10	4.68	1.29395E-4
0.469	0.0017	0.469	0.0681	0.469	0.4848	4.69	7.6809E-17	4.69	1.57782E-10	4.69	1.27276E-4
0.47	0.0017	0.47	0.0676	0.47	0.4842	4.7	7.17913E-17	4.7	1.51669E-10	4.7	1.25193E-4
0.471	0.0017	0.471	0.0669	0.471	0.4832	4.71	6.71015E-17	4.71	1.45794E-10	4.71	1.23146E-4
0.472	0.0016	0.472	0.0668	0.472	0.4818	4.72	6.27182E-17	4.72	1.40149E-10	4.72	1.21133E-4
0.473	0.0015	0.473	0.0666	0.473	0.4805	4.73	5.86212E-17	4.73	1.34722E-10	4.73	1.19154E-4
0.474	0.0015	0.474	0.0659	0.474	0.48	4.74	5.4792E-17	4.74	1.29508E-10	4.74	1.17209E-4
0.475	0.0015	0.475	0.0655	0.475	0.48	4.75	5.1213E-17	4.75	1.24496E-10	4.75	1.15296E-4
0.476	0.0015	0.476	0.0648	0.476	0.4794	4.76	4.78678E-17	4.76	1.19679E-10	4.76	1.13416E-4
0.477	0.0015	0.477	0.0646	0.477	0.479	4.77	4.47412E-17	4.77	1.15049E-10	4.77	1.11568E-4
0.478	0.0015	0.478	0.0641	0.478	0.4784	4.78	4.18189E-17	4.78	1.10599E-10	4.78	1.09752E-4
0.479	0.0015	0.479	0.0634	0.479	0.4769	4.79	3.90875E-17	4.79	1.06323E-10	4.79	1.07965E-4
0.48	0.0015	0.48	0.063	0.48	0.4765	4.8	3.65346E-17	4.8	1.02212E-10	4.8	1.06209E-4
0.481	0.0015	0.481	0.0624	0.481	0.4759	4.81	3.41484E-17	4.81	9.82614E-11	4.81	1.04483E-4
0.482	0.0015	0.482	0.0622	0.482	0.4751	4.82	3.19181E-17	4.82	9.44642E-11	4.82	1.02786E-4
0.483	0.0014	0.483	0.0622	0.483	0.4741	4.83	2.98335E-17	4.83	9.08144E-11	4.83	1.01117E-4
0.484	0.0014	0.484	0.0616	0.484	0.473	4.84	2.78851E-17	4.84	8.73063E-11	4.84	9.94766E-5
0.485	0.0014	0.485	0.0611	0.485	0.4721	4.85	2.6064E-17	4.85	8.39344E-11	4.85	9.78637E-5
0.486	0.0013	0.486	0.0609	0.486	0.4713	4.86	2.43619E-17	4.86	8.06933E-11	4.86	9.62779E-5
0.487	0.0013	0.487	0.0605	0.487	0.4704	4.87	2.27709E-17	4.87	7.75781E-11	4.87	9.47187E-5
0.488	0.0013	0.488	0.0601	0.488	0.47	4.88	2.12839E-17	4.88	7.45836E-11	4.88	9.31858E-5
0.489	0.0013	0.489	0.0598	0.489	0.4689	4.89	1.9894E-17	4.89	7.17053E-11	4.89	9.16785E-5
0.49	0.0013	0.49	0.0597	0.49	0.468	4.9	1.85948E-17	4.9	6.89386E-11	4.9	9.01966E-5
0.491	0.0012	0.491	0.0594	0.491	0.4678	4.91	1.73806E-17	4.91	6.62792E-11	4.91	8.87395E-5
0.492	0.0011	0.492	0.059	0.492	0.4668	4.92	1.62456E-17	4.92	6.37228E-11	4.92	8.73068E-5
0.493	0.0011	0.493	0.0583	0.493	0.4664	4.93	1.51848E-17	4.93	6.12655E-11	4.93	8.58981E-5
0.494	0.0011	0.494	0.0579	0.494	0.4661	4.94	1.41933E-17	4.94	5.89034E-11	4.94	8.4513E-5
0.495	0.0011	0.495	0.0575	0.495	0.4647	4.95	1.32665E-17	4.95	5.66328E-11	4.95	8.3151E-5
0.496	0.0011	0.496	0.0573	0.496	0.4645	4.96	1.24002E-17	4.96	5.44501E-11	4.96	8.18118E-5
0.497	0.0011	0.497	0.0563	0.497	0.4635	4.97	1.15906E-17	4.97	5.23519E-11	4.97	8.04949E-5
0.498	0.0011	0.498	0.056	0.498	0.4628	4.98	1.08338E-17	4.98	5.03349E-11	4.98	7.92001E-5
0.499	0.0011	0.499	0.0557	0.499	0.4626	4.99	1.01264E-17	4.99	4.8396E-11	4.99	7.79268E-5
0.5	0.0011	0.5	0.0549	0.5	0.4613	5	9.46524E-18	5	4.65321E-11	5	7.66747E-5
0.501	0.0011	0.501	0.0545	0.501	0.4596	5.01	8.84725E-18	5.01	4.47403E-11	5.01	7.54435E-5
0.502	0.0011	0.502	0.0541	0.502	0.4589	5.02	8.26961E-18	5.02	4.30178E-11	5.02	7.42328E-5
0.503	1E-3	0.503	0.0535	0.503	0.458	5.03	7.7297E-18	5.03	4.13619E-11	5.03	7.30423E-5
0.504	1E-3	0.504	0.0535	0.504	0.4575	5.04	7.22504E-18	5.04	3.97701E-11	5.04	7.18715E-5
0.505	1E-3	0.505	0.0531	0.505	0.4564	5.05	6.75334E-18	5.05	3.82397E-11	5.05	7.07202E-5
0.506	1E-3	0.506	0.0525	0.506	0.4558	5.06	6.31244E-18	5.06	3.67685E-11	5.06	6.9588E-5
0.507	1E-3	0.507	0.0523	0.507	0.4551	5.07	5.90033E-18	5.07	3.53541E-11	5.07	6.84746E-5
0.508	1E-3	0.508	0.0522	0.508	0.4542	5.08	5.51513E-18	5.08	3.39944E-11	5.08	6.73797E-5
0.509	1E-3	0.509	0.0514	0.509	0.4537	5.09	5.15509E-18	5.09	3.26872E-11	5.09	6.63029E-5
0.51	1E-3	0.51	0.0514	0.51	0.453	5.1	4.81855E-18	5.1	3.14304E-11	5.1	6.52439E-5
0.511	1E-3	0.511	0.0513	0.511	0.4523	5.11	4.50399E-18	5.11	3.02222E-11	5.11	6.42025E-5
0.512	1E-3	0.512	0.0511	0.512	0.451	5.12	4.20996E-18	5.12	2.90606E-11	5.12	6.31782E-5
0.513	1E-3	0.513	0.0511	0.513	0.45	5.13	3.93514E-18	5.13	2.79439E-11	5.13	6.2171E-5
0.514	1E-3	0.514	0.0509	0.514	0.4489	5.14	3.67826E-18	5.14	2.68702E-11	5.14	6.11803E-5
0.515	1E-3	0.515	0.0504	0.515	0.4476	5.15	3.43815E-18	5.15	2.58379E-11	5.15	6.0206E-5
0.516	9E-4	0.516	0.0499	0.516	0.4468	5.16	3.21371E-18	5.16	2.48455E-11	5.16	5.92478E-5
0.517	9E-4	0.517	0.0498	0.517	0.4457	5.17	3.00393E-18	5.17	2.38913E-11	5.17	5.83054E-5
0.518	8E-4	0.518	0.0497	0.518	0.4457	5.18	2.80785E-18	5.18	2.29739E-11	5.18	5.73786E-5
0.519	8E-4	0.519	0.0497	0.519	0.445	5.19	2.62457E-18	5.19	2.20919E-11	5.19	5.64669E-5
0.52	7E-4	0.52	0.0494	0.52	0.4438	5.2	2.45325E-18	5.2	2.12439E-11	5.2	5.55703E-5
0.521	7E-4	0.521	0.0492	0.521	0.4427	5.21	2.29312E-18	5.21	2.04285E-11	5.21	5.46885E-5
0.522	7E-4	0.522	0.0489	0.522	0.4417	5.22	2.14344E-18	5.22	1.96446E-11	5.22	5.38211E-5
0.523	7E-4	0.523	0.0487	0.523	0.4407	5.23	2.00353E-18	5.23	1.88909E-11	5.23	5.2968E-5
0.524	7E-4	0.524	0.0483	0.524	0.4399	5.24	1.87276E-18	5.24	1.81661E-11	5.24	5.21289E-5
0.525	7E-4	0.525	0.0479	0.525	0.439	5.25	1.75053E-18	5.25	1.74693E-11	5.25	5.13036E-5
0.526	7E-4	0.526	0.0473	0.526	0.4389	5.26	1.63627E-18	5.26	1.67994E-11	5.26	5.04918E-5
0.527	7E-4	0.527	0.0465	0.527	0.4386	5.27	1.52947E-18	5.27	1.61552E-11	5.27	4.96933E-5
0.528	7E-4	0.528	0.0462	0.528	0.4379	5.28	1.42965E-18	5.28	1.55358E-11	5.28	4.89079E-5
0.529	7E-4	0.529	0.0456	0.529	0.4371	5.29	1.33634E-18	5.29	1.49402E-11	5.29	4.81353E-5
0.53	7E-4	0.53	0.0451	0.53	0.436	5.3	1.24912E-18	5.3	1.43676E-11	5.3	4.73754E-5
0.531	7E-4	0.531	0.0446	0.531	0.4358	5.31	1.16759E-18	5.31	1.3817E-11	5.31	4.66279E-5
0.532	7E-4	0.532	0.0444	0.532	0.4353	5.32	1.09139E-18	5.32	1.32875E-11	5.32	4.58926E-5
0.533	6E-4	0.533	0.0442	0.533	0.4347	5.33	1.02016E-18	5.33	1.27784E-11	5.33	4.51693E-5
0.534	6E-4	0.534	0.0436	0.534	0.4347	5.34	9.53583E-19	5.34	1.22889E-11	5.34	4.44578E-5
0.535	6E-4	0.535	0.0435	0.535	0.434	5.35	8.91349E-19	5.35	1.18182E-11	5.35	4.37579E-5
0.536	6E-4	0.536	0.0435	0.536	0.4335	5.36	8.33178E-19	5.36	1.13656E-11	5.36	4.30695E-5
0.537	6E-4	0.537	0.0432	0.537	0.4318	5.37	7.78803E-19	5.37	1.09304E-11	5.37	4.23922E-5
0.538	6E-4	0.538	0.0429	0.538	0.4305	5.38	7.27977E-19	5.38	1.05119E-11	5.38	4.1726E-5
0.539	6E-4	0.539	0.0427	0.539	0.4296	5.39	6.80469E-19	5.39	1.01095E-11	5.39	4.10706E-5
0.54	6E-4	0.54	0.0419	0.54	0.4288	5.4	6.36062E-19	5.4	9.72259E-12	5.4	4.04259E-5
0.541	6E-4	0.541	0.0417	0.541	0.4283	5.41	5.94553E-19	5.41	9.3505E-12	5.41	3.97916E-5
0.542	6E-4	0.542	0.0414	0.542	0.4277	5.42	5.55754E-19	5.42	8.9927E-12	5.42	3.91676E-5
0.543	6E-4	0.543	0.041	0.543	0.4273	5.43	5.19486E-19	5.43	8.64863E-12	5.43	3.85538E-5
0.544	6E-4	0.544	0.0408	0.544	0.4262	5.44	4.85586E-19	5.44	8.31777E-12	5.44	3.79499E-5
0.545	6E-4	0.545	0.0406	0.545	0.4255	5.45	4.53899E-19	5.45	7.99961E-12	5.45	3.73559E-5
0.546	6E-4	0.546	0.0405	0.546	0.4249	5.46	4.24279E-19	5.46	7.69366E-12	5.46	3.67714E-5
0.547	6E-4	0.547	0.04	0.547	0.4234	5.47	3.96593E-19	5.47	7.39945E-12	5.47	3.61964E-5
0.548	6E-4	0.548	0.0398	0.548	0.4226	5.48	3.70713E-19	5.48	7.11653E-12	5.48	3.56307E-5
0.549	6E-4	0.549	0.0396	0.549	0.4212	5.49	3.46522E-19	5.49	6.84445E-12	5.49	3.50742E-5
0.55	6E-4	0.55	0.0391	0.55	0.4202	5.5	3.23911E-19	5.5	6.58282E-12	5.5	3.45266E-5
0.551	6E-4	0.551	0.0389	0.551	0.4193	5.51	3.02775E-19	5.51	6.33121E-12	5.51	3.39879E-5
0.552	5E-4	0.552	0.0385	0.552	0.4187	5.52	2.83018E-19	5.52	6.08926E-12	5.52	3.34579E-5
0.553	5E-4	0.553	0.0381	0.553	0.4177	5.53	2.6455E-19	5.53	5.85657E-12	5.53	3.29365E-5
0.554	5E-4	0.554	0.0375	0.554	0.417	5.54	2.47288E-19	5.54	5.63281E-12	5.54	3.24234E-5
0.555	5E-4	0.555	0.0371	0.555	0.4169	5.55	2.31153E-19	5.55	5.41762E-12	5.55	3.19186E-5
0.556	5E-4	0.556	0.0365	0.556	0.4154	5.56	2.1607E-19	5.56	5.21068E-12	5.56	3.1422E-5
0.557	5E-4	0.557	0.0364	0.557	0.4145	5.57	2.01971E-19	5.57	5.01167E-12	5.57	3.09333E-5
0.558	5E-4	0.558	0.036	0.558	0.4137	5.58	1.88793E-19	5.58	4.82028E-12	5.58	3.04525E-5
0.559	5E-4	0.559	0.0357	0.559	0.413	5.59	1.76475E-19	5.59	4.63622E-12	5.59	2.99795E-5
0.56	5E-4	0.56	0.0358	0.56	0.4127	5.6	1.6496E-19	5.6	4.45921E-12	5.6	2.9514E-5
0.561	5E-4	0.561	0.0356	0.561	0.412	5.61	1.54197E-19	5.61	4.28898E-12	5.61	2.9056E-5
0.562	5E-4	0.562	0.0353	0.562	0.4112	5.62	1.44136E-19	5.62	4.12526E-12	5.62	2.86054E-5
0.563	4E-4	0.563	0.0351	0.563	0.4096	5.63	1.34732E-19	5.63	3.96782E-12	5.63	2.8162E-5
0.564	4E-4	0.564	0.0348	0.564	0.4085	5.64	1.25941E-19	5.64	3.8164E-12	5.64	2.77257E-5
0.565	4E-4	0.565	0.0346	0.565	0.4075	5.65	1.17724E-19	5.65	3.67077E-12	5.65	2.72964E-5
0.566	4E-4	0.566	0.0344	0.566	0.4071	5.66	1.10043E-19	5.66	3.53072E-12	5.66	2.68739E-5
0.567	4E-4	0.567	0.0341	0.567	0.4067	5.67	1.02863E-19	5.67	3.39602E-12	5.67	2.64583E-5
0.568	4E-4	0.568	0.0341	0.568	0.4063	5.68	9.61523E-20	5.68	3.26648E-12	5.68	2.60492E-5
0.569	3E-4	0.569	0.0341	0.569	0.406	5.69	8.9879E-20	5.69	3.1419E-12	5.69	2.56468E-5
0.57	3E-4	0.57	0.0338	0.57	0.4055	5.7	8.40151E-20	5.7	3.02208E-12	5.7	2.52507E-5
0.571	3E-4	0.571	0.0335	0.571	0.4047	5.71	7.85337E-20	5.71	2.90684E-12	5.71	2.4861E-5
0.572	3E-4	0.572	0.0333	0.572	0.4039	5.72	7.34101E-20	5.72	2.79601E-12	5.72	2.44775E-5
0.573	3E-4	0.573	0.033	0.573	0.4032	5.73	6.86207E-20	5.73	2.68941E-12	5.73	2.41001E-5
0.574	3E-4	0.574	0.0328	0.574	0.4027	5.74	6.41439E-20	5.74	2.58689E-12	5.74	2.37287E-5
0.575	3E-4	0.575	0.0325	0.575	0.4028	5.75	5.99591E-20	5.75	2.48829E-12	5.75	2.33632E-5
0.576	3E-4	0.576	0.0327	0.576	0.4023	5.76	5.60474E-20	5.76	2.39346E-12	5.76	2.30036E-5
0.577	3E-4	0.577	0.0322	0.577	0.4013	5.77	5.23909E-20	5.77	2.30225E-12	5.77	2.26496E-5
0.578	3E-4	0.578	0.032	0.578	0.4008	5.78	4.8973E-20	5.78	2.21452E-12	5.78	2.23014E-5
0.579	3E-4	0.579	0.0318	0.579	0.4001	5.79	4.57781E-20	5.79	2.13015E-12	5.79	2.19586E-5
0.58	3E-4	0.58	0.0317	0.58	0.3993	5.8	4.27916E-20	5.8	2.049E-12	5.8	2.16213E-5
0.581	3E-4	0.581	0.0316	0.581	0.3981	5.81	4E-20	5.81	1.97095E-12	5.81	2.12893E-5
0.582	3E-4	0.582	0.0312	0.582	0.3971	5.82	3.73905E-20	5.82	1.89588E-12	5.82	2.09626E-5
0.583	3E-4	0.583	0.0311	0.583	0.3966	5.83	3.49513E-20	5.83	1.82368E-12	5.83	2.06411E-5
0.584	3E-4	0.584	0.0309	0.584	0.3965	5.84	3.26712E-20	5.84	1.75423E-12	5.84	2.03247E-5
0.585	3E-4	0.585	0.0306	0.585	0.3957	5.85	3.05399E-20	5.85	1.68743E-12	5.85	2.00133E-5
0.586	3E-4	0.586	0.0303	0.586	0.395	5.86	2.85476E-20	5.86	1.62319E-12	5.86	1.97068E-5
0.587	3E-4	0.587	0.03	0.587	0.3941	5.87	2.66854E-20	5.87	1.5614E-12	5.87	1.94052E-5
0.588	3E-4	0.588	0.0299	0.588	0.3933	5.88	2.49446E-20	5.88	1.50196E-12	5.88	1.91084E-5
0.589	3E-4	0.589	0.0296	0.589	0.3926	5.89	2.33173E-20	5.89	1.44479E-12	5.89	1.88162E-5
0.59	3E-4	0.59	0.0296	0.59	0.3928	5.9	2.17963E-20	5.9	1.38981E-12	5.9	1.85286E-5
0.591	2E-4	0.591	0.0293	0.591	0.3923	5.91	2.03744E-20	5.91	1.33692E-12	5.91	1.82456E-5
0.592	2E-4	0.592	0.0293	0.592	0.3916	5.92	1.90454E-20	5.92	1.28605E-12	5.92	1.79671E-5
0.593	2E-4	0.593	0.0291	0.593	0.3911	5.93	1.7803E-20	5.93	1.23712E-12	5.93	1.7693E-5
0.594	2E-4	0.594	0.0289	0.594	0.3902	5.94	1.66417E-20	5.94	1.19005E-12	5.94	1.74231E-5
0.595	1E-4	0.595	0.0288	0.595	0.3895	5.95	1.55561E-20	5.95	1.14478E-12	5.95	1.71575E-5
0.596	1E-4	0.596	0.0285	0.596	0.3891	5.96	1.45414E-20	5.96	1.10124E-12	5.96	1.68962E-5
0.597	1E-4	0.597	0.0281	0.597	0.3887	5.97	1.35928E-20	5.97	1.05936E-12	5.97	1.66389E-5
0.598	1E-4	0.598	0.0279	0.598	0.3879	5.98	1.27062E-20	5.98	1.01907E-12	5.98	1.63856E-5
0.599	1E-4	0.599	0.0276	0.599	0.3874	5.99	1.18774E-20	5.99	9.80319E-13	5.99	1.61364E-5
0.6	1E-4	0.6	0.0275	0.6	0.3864	6	1.11026E-20	6	9.43044E-13	6	1.5891E-5
0.601	1E-4	0.601	0.0271	0.601	0.3856	--	--	--	--	--	--
0.602	1E-4	0.602	0.027	0.602	0.3856	--	--	--	--	--	--
0.603	1E-4	0.603	0.027	0.603	0.3849	--	--	--	--	--	--
0.604	1E-4	0.604	0.0267	0.604	0.3845	--	--	--	--	--	--
0.605	1E-4	0.605	0.0265	0.605	0.3836	--	--	--	--	--	--
0.606	1E-4	0.606	0.0263	0.606	0.3828	--	--	--	--	--	--
0.607	1E-4	0.607	0.0264	0.607	0.3824	--	--	--	--	--	--
0.608	1E-4	0.608	0.0264	0.608	0.3821	--	--	--	--	--	--
0.609	1E-4	0.609	0.0263	0.609	0.3815	--	--	--	--	--	--
0.61	1E-4	0.61	0.0263	0.61	0.3812	--	--	--	--	--	--
0.611	1E-4	0.611	0.0262	0.611	0.3808	--	--	--	--	--	--
0.612	1E-4	0.612	0.0262	0.612	0.3798	--	--	--	--	--	--
0.613	1E-4	0.613	0.0258	0.613	0.3796	--	--	--	--	--	--
0.614	1E-4	0.614	0.0257	0.614	0.3788	--	--	--	--	--	--
0.615	1E-4	0.615	0.0255	0.615	0.3785	--	--	--	--	--	--
0.616	1E-4	0.616	0.0252	0.616	0.3783	--	--	--	--	--	--
0.617	1E-4	0.617	0.0251	0.617	0.378	--	--	--	--	--	--
0.618	1E-4	0.618	0.0249	0.618	0.3773	--	--	--	--	--	--
0.619	0	0.619	0.0248	0.619	0.3767	--	--	--	--	--	--
0.62	0	0.62	0.0246	0.62	0.3759	--	--	--	--	--	--
0.621	0	0.621	0.0244	0.621	0.3748	--	--	--	--	--	--
0.622	0	0.622	0.024	0.622	0.3741	--	--	--	--	--	--
0.623	0	0.623	0.0235	0.623	0.3735	--	--	--	--	--	--
0.624	0	0.624	0.0232	0.624	0.3721	--	--	--	--	--	--
0.625	0	0.625	0.0232	0.625	0.3714	--	--	--	--	--	--
0.626	0	0.626	0.023	0.626	0.3709	--	--	--	--	--	--
0.627	0	0.627	0.023	0.627	0.3707	--	--	--	--	--	--
0.628	0	0.628	0.0228	0.628	0.3695	--	--	--	--	--	--
0.629	0	0.629	0.0228	0.629	0.3692	--	--	--	--	--	--
0.63	0	0.63	0.0227	0.63	0.3687	--	--	--	--	--	--
0.631	0	0.631	0.0225	0.631	0.3676	--	--	--	--	--	--
0.632	0	0.632	0.0225	0.632	0.367	--	--	--	--	--	--
0.633	0	0.633	0.0224	0.633	0.3661	--	--	--	--	--	--
0.634	0	0.634	0.0223	0.634	0.3661	--	--	--	--	--	--
0.635	0	0.635	0.0223	0.635	0.3657	--	--	--	--	--	--
0.636	0	0.636	0.0223	0.636	0.3649	--	--	--	--	--	--
0.637	0	0.637	0.0221	0.637	0.3645	--	--	--	--	--	--
0.638	0	0.638	0.0219	0.638	0.3634	--	--	--	--	--	--
0.639	0	0.639	0.0218	0.639	0.3619	--	--	--	--	--	--
0.64	0	0.64	0.0217	0.64	0.3614	--	--	--	--	--	--
0.641	0	0.641	0.0213	0.641	0.3607	--	--	--	--	--	--
0.642	0	0.642	0.0213	0.642	0.3597	--	--	--	--	--	--
0.643	0	0.643	0.0213	0.643	0.3588	--	--	--	--	--	--
0.644	0	0.644	0.0211	0.644	0.358	--	--	--	--	--	--
0.645	0	0.645	0.0211	0.645	0.3569	--	--	--	--	--	--
0.646	0	0.646	0.0208	0.646	0.3563	--	--	--	--	--	--
0.647	0	0.647	0.0208	0.647	0.356	--	--	--	--	--	--
0.648	0	0.648	0.0205	0.648	0.355	--	--	--	--	--	--
0.649	0	0.649	0.0204	0.649	0.3543	--	--	--	--	--	--
0.65	0	0.65	0.0205	0.65	0.3527	--	--	--	--	--	--
0.651	0	0.651	0.0204	0.651	0.3523	--	--	--	--	--	--
0.652	0	0.652	0.0204	0.652	0.3519	--	--	--	--	--	--
0.653	0	0.653	0.0201	0.653	0.3513	--	--	--	--	--	--
0.654	0	0.654	0.0201	0.654	0.3507	--	--	--	--	--	--
0.655	0	0.655	0.02	0.655	0.3497	--	--	--	--	--	--
0.656	0	0.656	0.02	0.656	0.3485	--	--	--	--	--	--
0.657	0	0.657	0.0198	0.657	0.3476	--	--	--	--	--	--
0.658	0	0.658	0.0197	0.658	0.3471	--	--	--	--	--	--
0.659	0	0.659	0.0195	0.659	0.3464	--	--	--	--	--	--
0.66	0	0.66	0.0195	0.66	0.3451	--	--	--	--	--	--
0.661	0	0.661	0.0195	0.661	0.3448	--	--	--	--	--	--
0.662	0	0.662	0.0195	0.662	0.3441	--	--	--	--	--	--
0.663	0	0.663	0.0194	0.663	0.3437	--	--	--	--	--	--
0.664	0	0.664	0.0194	0.664	0.343	--	--	--	--	--	--
0.665	0	0.665	0.0194	0.665	0.3419	--	--	--	--	--	--
0.666	0	0.666	0.0193	0.666	0.341	--	--	--	--	--	--
0.667	0	0.667	0.0193	0.667	0.3406	--	--	--	--	--	--
0.668	0	0.668	0.0193	0.668	0.3401	--	--	--	--	--	--
0.669	0	0.669	0.0192	0.669	0.3393	--	--	--	--	--	--
0.67	0	0.67	0.0192	0.67	0.3387	--	--	--	--	--	--
0.671	0	0.671	0.0191	0.671	0.3379	--	--	--	--	--	--
0.672	0	0.672	0.019	0.672	0.3372	--	--	--	--	--	--
0.673	0	0.673	0.019	0.673	0.3368	--	--	--	--	--	--
0.674	0	0.674	0.019	0.674	0.336	--	--	--	--	--	--
0.675	0	0.675	0.019	0.675	0.335	--	--	--	--	--	--
0.676	0	0.676	0.0188	0.676	0.334	--	--	--	--	--	--
0.677	0	0.677	0.0187	0.677	0.3333	--	--	--	--	--	--
0.678	0	0.678	0.0187	0.678	0.3325	--	--	--	--	--	--
0.679	0	0.679	0.0187	0.679	0.3324	--	--	--	--	--	--
0.68	0	0.68	0.0187	0.68	0.332	--	--	--	--	--	--
0.681	0	0.681	0.0186	0.681	0.3312	--	--	--	--	--	--
0.682	0	0.682	0.0185	0.682	0.3312	--	--	--	--	--	--
0.683	0	0.683	0.0184	0.683	0.3306	--	--	--	--	--	--
0.684	0	0.684	0.0183	0.684	0.33	--	--	--	--	--	--
0.685	0	0.685	0.0186	0.685	0.3293	--	--	--	--	--	--
0.686	0	0.686	0.0184	0.686	0.3291	--	--	--	--	--	--
0.687	0	0.687	0.0182	0.687	0.3284	--	--	--	--	--	--
0.688	0	0.688	0.0181	0.688	0.3282	--	--	--	--	--	--
0.689	0	0.689	0.0179	0.689	0.3282	--	--	--	--	--	--
0.69	0	0.69	0.0178	0.69	0.328	--	--	--	--	--	--
0.691	0	0.691	0.0178	0.691	0.3277	--	--	--	--	--	--
0.692	0	0.692	0.0178	0.692	0.3272	--	--	--	--	--	--
0.693	0	0.693	0.0176	0.693	0.3267	--	--	--	--	--	--
0.694	0	0.694	0.0172	0.694	0.3258	--	--	--	--	--	--
0.695	0	0.695	0.0172	0.695	0.3252	--	--	--	--	--	--
0.696	0	0.696	0.017	0.696	0.3246	--	--	--	--	--	--
0.697	0	0.697	0.017	0.697	0.3241	--	--	--	--	--	--
0.698	0	0.698	0.0169	0.698	0.3233	--	--	--	--	--	--
0.699	0	0.699	0.0169	0.699	0.3228	--	--	--	--	--	--
0.7	0	0.7	0.0168	0.7	0.3223	--	--	--	--	--	--
0.701	0	0.701	0.0168	0.701	0.3221	--	--	--	--	--	--
0.702	0	0.702	0.0167	0.702	0.3215	--	--	--	--	--	--
0.703	0	0.703	0.0166	0.703	0.3216	--	--	--	--	--	--
0.704	0	0.704	0.0164	0.704	0.3208	--	--	--	--	--	--
0.705	0	0.705	0.0164	0.705	0.3201	--	--	--	--	--	--
0.706	0	0.706	0.016	0.706	0.3193	--	--	--	--	--	--
0.707	0	0.707	0.016	0.707	0.3178	--	--	--	--	--	--
0.708	0	0.708	0.0158	0.708	0.3173	--	--	--	--	--	--
0.709	0	0.709	0.0157	0.709	0.3163	--	--	--	--	--	--
0.71	0	0.71	0.0156	0.71	0.3159	--	--	--	--	--	--
0.711	0	0.711	0.0157	0.711	0.3156	--	--	--	--	--	--
0.712	0	0.712	0.0156	0.712	0.315	--	--	--	--	--	--
0.713	0	0.713	0.0156	0.713	0.3147	--	--	--	--	--	--
0.714	0	0.714	0.0157	0.714	0.3144	--	--	--	--	--	--
0.715	0	0.715	0.0156	0.715	0.3143	--	--	--	--	--	--
0.716	0	0.716	0.0157	0.716	0.3142	--	--	--	--	--	--
0.717	0	0.717	0.0157	0.717	0.3133	--	--	--	--	--	--
0.718	0	0.718	0.0157	0.718	0.3126	--	--	--	--	--	--
0.719	0	0.719	0.0154	0.719	0.3128	--	--	--	--	--	--
0.72	0	0.72	0.0151	0.72	0.3127	--	--	--	--	--	--
0.721	0	0.721	0.015	0.721	0.3119	--	--	--	--	--	--
0.722	0	0.722	0.0146	0.722	0.3111	--	--	--	--	--	--
0.723	0	0.723	0.0145	0.723	0.3099	--	--	--	--	--	--
0.724	0	0.724	0.0144	0.724	0.3096	--	--	--	--	--	--
0.725	0	0.725	0.0144	0.725	0.3094	--	--	--	--	--	--
0.726	0	0.726	0.0144	0.726	0.3086	--	--	--	--	--	--
0.727	0	0.727	0.0143	0.727	0.3083	--	--	--	--	--	--
0.728	0	0.728	0.0142	0.728	0.3084	--	--	--	--	--	--
0.729	0	0.729	0.0141	0.729	0.3082	--	--	--	--	--	--
0.73	0	0.73	0.0141	0.73	0.3076	--	--	--	--	--	--
0.731	0	0.731	0.0141	0.731	0.3074	--	--	--	--	--	--
0.732	0	0.732	0.0139	0.732	0.3073	--	--	--	--	--	--
0.733	0	0.733	0.0139	0.733	0.3066	--	--	--	--	--	--
0.734	0	0.734	0.0139	0.734	0.306	--	--	--	--	--	--
0.735	0	0.735	0.0138	0.735	0.3057	--	--	--	--	--	--
0.736	0	0.736	0.0137	0.736	0.3053	--	--	--	--	--	--
0.737	0	0.737	0.0135	0.737	0.3053	--	--	--	--	--	--
0.738	0	0.738	0.0135	0.738	0.3048	--	--	--	--	--	--
0.739	0	0.739	0.0135	0.739	0.3047	--	--	--	--	--	--
0.74	0	0.74	0.0134	0.74	0.3035	--	--	--	--	--	--
0.741	0	0.741	0.0131	0.741	0.3031	--	--	--	--	--	--
0.742	0	0.742	0.0131	0.742	0.3023	--	--	--	--	--	--
0.743	0	0.743	0.0129	0.743	0.3015	--	--	--	--	--	--
0.744	0	0.744	0.0129	0.744	0.3013	--	--	--	--	--	--
0.745	0	0.745	0.0129	0.745	0.3012	--	--	--	--	--	--
0.746	0	0.746	0.0129	0.746	0.3004	--	--	--	--	--	--
0.747	0	0.747	0.0129	0.747	0.2998	--	--	--	--	--	--
0.748	0	0.748	0.0124	0.748	0.2994	--	--	--	--	--	--
0.749	0	0.749	0.0123	0.749	0.2991	--	--	--	--	--	--
0.75	0	0.75	0.0122	0.75	0.2978	--	--	--	--	--	--
0.751	0	0.751	0.0121	0.751	0.297	--	--	--	--	--	--
0.752	0	0.752	0.0119	0.752	0.2967	--	--	--	--	--	--
0.753	0	0.753	0.0119	0.753	0.2966	--	--	--	--	--	--
0.754	0	0.754	0.0118	0.754	0.2959	--	--	--	--	--	--
0.755	0	0.755	0.0117	0.755	0.2948	--	--	--	--	--	--
0.756	0	0.756	0.0117	0.756	0.2939	--	--	--	--	--	--
0.757	0	0.757	0.0115	0.757	0.293	--	--	--	--	--	--
0.758	0	0.758	0.0116	0.758	0.2927	--	--	--	--	--	--
0.759	0	0.759	0.0116	0.759	0.292	--	--	--	--	--	--
0.76	0	0.76	0.0116	0.76	0.2916	--	--	--	--	--	--
0.761	0	0.761	0.0113	0.761	0.2913	--	--	--	--	--	--
0.762	0	0.762	0.0112	0.762	0.291	--	--	--	--	--	--
0.763	0	0.763	0.0111	0.763	0.2912	--	--	--	--	--	--
0.764	0	0.764	0.0113	0.764	0.2901	--	--	--	--	--	--
0.765	0	0.765	0.0112	0.765	0.2892	--	--	--	--	--	--
0.766	0	0.766	0.0111	0.766	0.289	--	--	--	--	--	--
0.767	0	0.767	0.0111	0.767	0.2882	--	--	--	--	--	--
0.768	0	0.768	0.011	0.768	0.2878	--	--	--	--	--	--
0.769	0	0.769	0.011	0.769	0.2877	--	--	--	--	--	--
0.77	0	0.77	0.0109	0.77	0.2875	--	--	--	--	--	--
0.771	0	0.771	0.0107	0.771	0.2864	--	--	--	--	--	--
0.772	0	0.772	0.0107	0.772	0.2859	--	--	--	--	--	--
0.773	0	0.773	0.0106	0.773	0.2856	--	--	--	--	--	--
0.774	0	0.774	0.0106	0.774	0.2856	--	--	--	--	--	--
0.775	0	0.775	0.0106	0.775	0.2854	--	--	--	--	--	--
0.776	0	0.776	0.0107	0.776	0.2854	--	--	--	--	--	--
0.777	0	0.777	0.0107	0.777	0.285	--	--	--	--	--	--
0.778	0	0.778	0.0107	0.778	0.2846	--	--	--	--	--	--
0.779	0	0.779	0.0105	0.779	0.2842	--	--	--	--	--	--
0.78	0	0.78	0.0104	0.78	0.2829	--	--	--	--	--	--
0.781	0	0.781	0.0102	0.781	0.2823	--	--	--	--	--	--
0.782	0	0.782	0.0102	0.782	0.2821	--	--	--	--	--	--
0.783	0	0.783	0.0102	0.783	0.2812	--	--	--	--	--	--
0.784	0	0.784	0.0102	0.784	0.281	--	--	--	--	--	--
0.785	0	0.785	0.01	0.785	0.2806	--	--	--	--	--	--
0.786	0	0.786	0.01	0.786	0.2801	--	--	--	--	--	--
0.787	0	0.787	0.0098	0.787	0.2796	--	--	--	--	--	--
0.788	0	0.788	0.0098	0.788	0.2787	--	--	--	--	--	--
0.789	0	0.789	0.0098	0.789	0.279	--	--	--	--	--	--
0.79	0	0.79	0.0097	0.79	0.2787	--	--	--	--	--	--
0.791	0	0.791	0.0096	0.791	0.2783	--	--	--	--	--	--
0.792	0	0.792	0.0096	0.792	0.2779	--	--	--	--	--	--
0.793	0	0.793	0.0095	0.793	0.2774	--	--	--	--	--	--
0.794	0	0.794	0.0093	0.794	0.2771	--	--	--	--	--	--
0.795	0	0.795	0.0093	0.795	0.2765	--	--	--	--	--	--
0.796	0	0.796	0.0093	0.796	0.2762	--	--	--	--	--	--
0.797	0	0.797	0.0092	0.797	0.2755	--	--	--	--	--	--
0.798	0	0.798	0.0092	0.798	0.2751	--	--	--	--	--	--
0.799	0	0.799	0.0092	0.799	0.2746	--	--	--	--	--	--
0.8	0	0.8	0.0092	0.8	0.2743	--	--	--	--	--	--
0.801	0	0.801	0.0089	0.801	0.2739	--	--	--	--	--	--
0.802	0	0.802	0.0089	0.802	0.2737	--	--	--	--	--	--
0.803	0	0.803	0.0089	0.803	0.2734	--	--	--	--	--	--
0.804	0	0.804	0.0089	0.804	0.2734	--	--	--	--	--	--
0.805	0	0.805	0.0089	0.805	0.2729	--	--	--	--	--	--
0.806	0	0.806	0.0089	0.806	0.2727	--	--	--	--	--	--
0.807	0	0.807	0.0088	0.807	0.2719	--	--	--	--	--	--
0.808	0	0.808	0.0087	0.808	0.2715	--	--	--	--	--	--
0.809	0	0.809	0.0086	0.809	0.2713	--	--	--	--	--	--
0.81	0	0.81	0.0084	0.81	0.2707	--	--	--	--	--	--
0.811	0	0.811	0.0084	0.811	0.2701	--	--	--	--	--	--
0.812	0	0.812	0.0082	0.812	0.2699	--	--	--	--	--	--
0.813	0	0.813	0.0082	0.813	0.2693	--	--	--	--	--	--
0.814	0	0.814	0.0081	0.814	0.2685	--	--	--	--	--	--
0.815	0	0.815	0.0081	0.815	0.2684	--	--	--	--	--	--
0.816	0	0.816	0.0081	0.816	0.2678	--	--	--	--	--	--
0.817	0	0.817	0.0081	0.817	0.2677	--	--	--	--	--	--
0.818	0	0.818	0.0081	0.818	0.2672	--	--	--	--	--	--
0.819	0	0.819	0.0081	0.819	0.267	--	--	--	--	--	--
0.82	0	0.82	0.0081	0.82	0.2668	--	--	--	--	--	--
0.821	0	0.821	0.008	0.821	0.2665	--	--	--	--	--	--
0.822	0	0.822	0.008	0.822	0.2657	--	--	--	--	--	--
0.823	0	0.823	0.008	0.823	0.265	--	--	--	--	--	--
0.824	0	0.824	0.0079	0.824	0.2643	--	--	--	--	--	--
0.825	0	0.825	0.0078	0.825	0.2631	--	--	--	--	--	--
0.826	0	0.826	0.0078	0.826	0.263	--	--	--	--	--	--
0.827	0	0.827	0.0078	0.827	0.262	--	--	--	--	--	--
0.828	0	0.828	0.0077	0.828	0.2612	--	--	--	--	--	--
0.829	0	0.829	0.0077	0.829	0.2609	--	--	--	--	--	--
0.83	0	0.83	0.0077	0.83	0.2601	--	--	--	--	--	--
0.831	0	0.831	0.0075	0.831	0.2594	--	--	--	--	--	--
0.832	0	0.832	0.0075	0.832	0.2591	--	--	--	--	--	--
0.833	0	0.833	0.0075	0.833	0.2592	--	--	--	--	--	--
0.834	0	0.834	0.0075	0.834	0.259	--	--	--	--	--	--
0.835	0	0.835	0.0074	0.835	0.2584	--	--	--	--	--	--
0.836	0	0.836	0.0074	0.836	0.2577	--	--	--	--	--	--
0.837	0	0.837	0.0072	0.837	0.2576	--	--	--	--	--	--
0.838	0	0.838	0.0072	0.838	0.257	--	--	--	--	--	--
0.839	0	0.839	0.0072	0.839	0.2567	--	--	--	--	--	--
0.84	0	0.84	0.0072	0.84	0.2564	--	--	--	--	--	--
0.841	0	0.841	0.0072	0.841	0.2559	--	--	--	--	--	--
0.842	0	0.842	0.0071	0.842	0.2556	--	--	--	--	--	--
0.843	0	0.843	0.0071	0.843	0.2551	--	--	--	--	--	--
0.844	0	0.844	0.0071	0.844	0.2545	--	--	--	--	--	--
0.845	0	0.845	0.0071	0.845	0.2538	--	--	--	--	--	--
0.846	0	0.846	0.0072	0.846	0.2533	--	--	--	--	--	--
0.847	0	0.847	0.0072	0.847	0.2528	--	--	--	--	--	--
0.848	0	0.848	0.0072	0.848	0.2527	--	--	--	--	--	--
0.849	0	0.849	0.0072	0.849	0.2519	--	--	--	--	--	--
0.85	0	0.85	0.0072	0.85	0.2517	--	--	--	--	--	--
0.851	0	0.851	0.007	0.851	0.2512	--	--	--	--	--	--
0.852	0	0.852	0.007	0.852	0.251	--	--	--	--	--	--
0.853	0	0.853	0.007	0.853	0.2504	--	--	--	--	--	--
0.854	0	0.854	0.007	0.854	0.2495	--	--	--	--	--	--
0.855	0	0.855	0.007	0.855	0.2492	--	--	--	--	--	--
0.856	0	0.856	0.0069	0.856	0.2487	--	--	--	--	--	--
0.857	0	0.857	0.0069	0.857	0.2481	--	--	--	--	--	--
0.858	0	0.858	0.0067	0.858	0.2475	--	--	--	--	--	--
0.859	0	0.859	0.0067	0.859	0.2467	--	--	--	--	--	--
0.86	0	0.86	0.0066	0.86	0.2462	--	--	--	--	--	--
0.861	0	0.861	0.0066	0.861	0.2457	--	--	--	--	--	--
0.862	0	0.862	0.0064	0.862	0.2448	--	--	--	--	--	--
0.863	0	0.863	0.0064	0.863	0.2444	--	--	--	--	--	--
0.864	0	0.864	0.0064	0.864	0.2438	--	--	--	--	--	--
0.865	0	0.865	0.0064	0.865	0.2426	--	--	--	--	--	--
0.866	0	0.866	0.0064	0.866	0.2424	--	--	--	--	--	--
0.867	0	0.867	0.0063	0.867	0.242	--	--	--	--	--	--
0.868	0	0.868	0.0063	0.868	0.2414	--	--	--	--	--	--
0.869	0	0.869	0.0063	0.869	0.2415	--	--	--	--	--	--
0.87	0	0.87	0.0062	0.87	0.2409	--	--	--	--	--	--
0.871	0	0.871	0.0063	0.871	0.2403	--	--	--	--	--	--
0.872	0	0.872	0.0063	0.872	0.2394	--	--	--	--	--	--
0.873	0	0.873	0.0063	0.873	0.2392	--	--	--	--	--	--
0.874	0	0.874	0.0063	0.874	0.2393	--	--	--	--	--	--
0.875	0	0.875	0.0062	0.875	0.2389	--	--	--	--	--	--
0.876	0	0.876	0.0061	0.876	0.2382	--	--	--	--	--	--
0.877	0	0.877	0.0061	0.877	0.2375	--	--	--	--	--	--
0.878	0	0.878	0.0061	0.878	0.2368	--	--	--	--	--	--
0.879	0	0.879	0.0059	0.879	0.2372	--	--	--	--	--	--
0.88	0	0.88	0.0058	0.88	0.2367	--	--	--	--	--	--
0.881	0	0.881	0.0057	0.881	0.2364	--	--	--	--	--	--
0.882	0	0.882	0.0057	0.882	0.2363	--	--	--	--	--	--
0.883	0	0.883	0.0057	0.883	0.2359	--	--	--	--	--	--
0.884	0	0.884	0.0056	0.884	0.2354	--	--	--	--	--	--
0.885	0	0.885	0.0056	0.885	0.2352	--	--	--	--	--	--
0.886	0	0.886	0.0056	0.886	0.2351	--	--	--	--	--	--
0.887	0	0.887	0.0056	0.887	0.2345	--	--	--	--	--	--
0.888	0	0.888	0.0056	0.888	0.2341	--	--	--	--	--	--
0.889	0	0.889	0.0056	0.889	0.2334	--	--	--	--	--	--
0.89	0	0.89	0.0056	0.89	0.2331	--	--	--	--	--	--
0.891	0	0.891	0.0055	0.891	0.2324	--	--	--	--	--	--
0.892	0	0.892	0.0054	0.892	0.2319	--	--	--	--	--	--
0.893	0	0.893	0.0053	0.893	0.231	--	--	--	--	--	--
0.894	0	0.894	0.0053	0.894	0.2304	--	--	--	--	--	--
0.895	0	0.895	0.0053	0.895	0.2299	--	--	--	--	--	--
0.896	0	0.896	0.0053	0.896	0.2294	--	--	--	--	--	--
0.897	0	0.897	0.0053	0.897	0.229	--	--	--	--	--	--
0.898	0	0.898	0.0053	0.898	0.2292	--	--	--	--	--	--
0.899	0	0.899	0.0053	0.899	0.2287	--	--	--	--	--	--
0.9	0	0.9	0.0053	0.9	0.2288	--	--	--	--	--	--
0.901	0	0.901	0.0052	0.901	0.228	--	--	--	--	--	--
0.902	0	0.902	0.0052	0.902	0.2276	--	--	--	--	--	--
0.903	0	0.903	0.0052	0.903	0.2268	--	--	--	--	--	--
0.904	0	0.904	0.0052	0.904	0.2265	--	--	--	--	--	--
0.905	0	0.905	0.0052	0.905	0.2264	--	--	--	--	--	--
0.906	0	0.906	0.0053	0.906	0.2257	--	--	--	--	--	--
0.907	0	0.907	0.0053	0.907	0.2252	--	--	--	--	--	--
0.908	0	0.908	0.0053	0.908	0.2247	--	--	--	--	--	--
0.909	0	0.909	0.0051	0.909	0.2238	--	--	--	--	--	--
0.91	0	0.91	0.0051	0.91	0.2238	--	--	--	--	--	--
0.911	0	0.911	0.005	0.911	0.2232	--	--	--	--	--	--
0.912	0	0.912	0.005	0.912	0.2227	--	--	--	--	--	--
0.913	0	0.913	0.005	0.913	0.2222	--	--	--	--	--	--
0.914	0	0.914	0.005	0.914	0.2215	--	--	--	--	--	--
0.915	0	0.915	0.0051	0.915	0.2212	--	--	--	--	--	--
0.916	0	0.916	0.005	0.916	0.2207	--	--	--	--	--	--
0.917	0	0.917	0.0049	0.917	0.2202	--	--	--	--	--	--
0.918	0	0.918	0.0049	0.918	0.2197	--	--	--	--	--	--
0.919	0	0.919	0.0049	0.919	0.2192	--	--	--	--	--	--
0.92	0	0.92	0.0049	0.92	0.2187	--	--	--	--	--	--
0.921	0	0.921	0.0049	0.921	0.2188	--	--	--	--	--	--
0.922	0	0.922	0.0049	0.922	0.2185	--	--	--	--	--	--
0.923	0	0.923	0.0048	0.923	0.2184	--	--	--	--	--	--
0.924	0	0.924	0.0048	0.924	0.2183	--	--	--	--	--	--
0.925	0	0.925	0.0047	0.925	0.2181	--	--	--	--	--	--
0.926	0	0.926	0.0046	0.926	0.2176	--	--	--	--	--	--
0.927	0	0.927	0.0046	0.927	0.2167	--	--	--	--	--	--
0.928	0	0.928	0.0046	0.928	0.2161	--	--	--	--	--	--
0.929	0	0.929	0.0046	0.929	0.2154	--	--	--	--	--	--
0.93	0	0.93	0.0045	0.93	0.2154	--	--	--	--	--	--
0.931	0	0.931	0.0045	0.931	0.2149	--	--	--	--	--	--
0.932	0	0.932	0.0045	0.932	0.2141	--	--	--	--	--	--
0.933	0	0.933	0.0045	0.933	0.2132	--	--	--	--	--	--
0.934	0	0.934	0.0044	0.934	0.2126	--	--	--	--	--	--
0.935	0	0.935	0.0044	0.935	0.2121	--	--	--	--	--	--
0.936	0	0.936	0.0044	0.936	0.2112	--	--	--	--	--	--
0.937	0	0.937	0.0044	0.937	0.2109	--	--	--	--	--	--
0.938	0	0.938	0.0044	0.938	0.2104	--	--	--	--	--	--
0.939	0	0.939	0.0044	0.939	0.2105	--	--	--	--	--	--
0.94	0	0.94	0.0044	0.94	0.2101	--	--	--	--	--	--
0.941	0	0.941	0.0044	0.941	0.2102	--	--	--	--	--	--
0.942	0	0.942	0.0043	0.942	0.2102	--	--	--	--	--	--
0.943	0	0.943	0.0044	0.943	0.2099	--	--	--	--	--	--
0.944	0	0.944	0.0044	0.944	0.2097	--	--	--	--	--	--
0.945	0	0.945	0.0044	0.945	0.2091	--	--	--	--	--	--
0.946	0	0.946	0.0044	0.946	0.2086	--	--	--	--	--	--
0.947	0	0.947	0.0044	0.947	0.2082	--	--	--	--	--	--
0.948	0	0.948	0.0044	0.948	0.208	--	--	--	--	--	--
0.949	0	0.949	0.0044	0.949	0.2077	--	--	--	--	--	--
0.95	0	0.95	0.0044	0.95	0.207	--	--	--	--	--	--
0.951	0	0.951	0.0044	0.951	0.2071	--	--	--	--	--	--
0.952	0	0.952	0.0043	0.952	0.2067	--	--	--	--	--	--
0.953	0	0.953	0.0043	0.953	0.2069	--	--	--	--	--	--
0.954	0	0.954	0.0043	0.954	0.2062	--	--	--	--	--	--
0.955	0	0.955	0.0043	0.955	0.2061	--	--	--	--	--	--
0.956	0	0.956	0.0043	0.956	0.206	--	--	--	--	--	--
0.957	0	0.957	0.0043	0.957	0.2055	--	--	--	--	--	--
0.958	0	0.958	0.0043	0.958	0.2056	--	--	--	--	--	--
0.959	0	0.959	0.0042	0.959	0.2052	--	--	--	--	--	--
0.96	0	0.96	0.0042	0.96	0.2051	--	--	--	--	--	--
0.961	0	0.961	0.0042	0.961	0.2048	--	--	--	--	--	--
0.962	0	0.962	0.0042	0.962	0.2038	--	--	--	--	--	--
0.963	0	0.963	0.0041	0.963	0.2033	--	--	--	--	--	--
0.964	0	0.964	0.0041	0.964	0.2031	--	--	--	--	--	--
0.965	0	0.965	0.0041	0.965	0.2026	--	--	--	--	--	--
0.966	0	0.966	0.0041	0.966	0.2022	--	--	--	--	--	--
0.967	0	0.967	0.0041	0.967	0.2023	--	--	--	--	--	--
0.968	0	0.968	0.0041	0.968	0.2019	--	--	--	--	--	--
0.969	0	0.969	0.004	0.969	0.2016	--	--	--	--	--	--
0.97	0	0.97	0.004	0.97	0.2015	--	--	--	--	--	--
0.971	0	0.971	0.0039	0.971	0.2015	--	--	--	--	--	--
0.972	0	0.972	0.0039	0.972	0.201	--	--	--	--	--	--
0.973	0	0.973	0.0038	0.973	0.2005	--	--	--	--	--	--
0.974	0	0.974	0.0038	0.974	0.1999	--	--	--	--	--	--
0.975	0	0.975	0.0037	0.975	0.1994	--	--	--	--	--	--
0.976	0	0.976	0.0037	0.976	0.199	--	--	--	--	--	--
0.977	0	0.977	0.0037	0.977	0.1988	--	--	--	--	--	--
0.978	0	0.978	0.0037	0.978	0.1988	--	--	--	--	--	--
0.979	0	0.979	0.0036	0.979	0.1981	--	--	--	--	--	--
0.98	0	0.98	0.0035	0.98	0.1978	--	--	--	--	--	--
0.981	0	0.981	0.0035	0.981	0.1975	--	--	--	--	--	--
0.982	0	0.982	0.0035	0.982	0.1966	--	--	--	--	--	--
0.983	0	0.983	0.0035	0.983	0.1962	--	--	--	--	--	--
0.984	0	0.984	0.0035	0.984	0.1963	--	--	--	--	--	--
0.985	0	0.985	0.0035	0.985	0.1958	--	--	--	--	--	--
0.986	0	0.986	0.0035	0.986	0.196	--	--	--	--	--	--
0.987	0	0.987	0.0035	0.987	0.1956	--	--	--	--	--	--
0.988	0	0.988	0.0036	0.988	0.1958	--	--	--	--	--	--
0.989	0	0.989	0.0036	0.989	0.1948	--	--	--	--	--	--
0.99	0	0.99	0.0036	0.99	0.1939	--	--	--	--	--	--
0.991	0	0.991	0.0036	0.991	0.1938	--	--	--	--	--	--
0.992	0	0.992	0.0036	0.992	0.1932	--	--	--	--	--	--
0.993	0	0.993	0.0035	0.993	0.1927	--	--	--	--	--	--
0.994	0	0.994	0.0035	0.994	0.1927	--	--	--	--	--	--
0.995	0	0.995	0.0035	0.995	0.1921	--	--	--	--	--	--
0.996	0	0.996	0.0035	0.996	0.1915	--	--	--	--	--	--
0.997	0	0.997	0.0035	0.997	0.1912	--	--	--	--	--	--
0.998	0	0.998	0.0034	0.998	0.1908	--	--	--	--	--	--
0.999	0	0.999	0.0032	0.999	0.1905	--	--	--	--	--	--
1	0	1	0.0032	1	0.1897	--	--	--	--	--	--
1.001	0	1.001	0.0032	1.001	0.1897	--	--	--	--	--	--
1.002	0	1.002	0.0032	1.002	0.1892	--	--	--	--	--	--
1.003	0	1.003	0.0031	1.003	0.1887	--	--	--	--	--	--
1.004	0	1.004	0.003	1.004	0.1884	--	--	--	--	--	--
1.005	0	1.005	0.003	1.005	0.1879	--	--	--	--	--	--
1.006	0	1.006	0.003	1.006	0.1872	--	--	--	--	--	--
1.007	0	1.007	0.0029	1.007	0.187	--	--	--	--	--	--
1.008	0	1.008	0.0029	1.008	0.1862	--	--	--	--	--	--
1.009	0	1.009	0.0029	1.009	0.1862	--	--	--	--	--	--
1.01	0	1.01	0.0029	1.01	0.186	--	--	--	--	--	--
1.011	0	1.011	0.0029	1.011	0.1862	--	--	--	--	--	--
1.012	0	1.012	0.0029	1.012	0.1857	--	--	--	--	--	--
1.013	0	1.013	0.0028	1.013	0.1858	--	--	--	--	--	--
1.014	0	1.014	0.0028	1.014	0.1855	--	--	--	--	--	--
1.015	0	1.015	0.0028	1.015	0.1844	--	--	--	--	--	--
1.016	0	1.016	0.0028	1.016	0.1837	--	--	--	--	--	--
1.017	0	1.017	0.0028	1.017	0.1832	--	--	--	--	--	--
1.018	0	1.018	0.0028	1.018	0.1828	--	--	--	--	--	--
1.019	0	1.019	0.0028	1.019	0.1824	--	--	--	--	--	--
1.02	0	1.02	0.0028	1.02	0.1825	--	--	--	--	--	--
1.021	0	1.021	0.0028	1.021	0.1821	--	--	--	--	--	--
1.022	0	1.022	0.0028	1.022	0.182	--	--	--	--	--	--
1.023	0	1.023	0.0028	1.023	0.1818	--	--	--	--	--	--
1.024	0	1.024	0.0028	1.024	0.1811	--	--	--	--	--	--
1.025	0	1.025	0.0028	1.025	0.1806	--	--	--	--	--	--
1.026	0	1.026	0.0028	1.026	0.1805	--	--	--	--	--	--
1.027	0	1.027	0.0028	1.027	0.18	--	--	--	--	--	--
1.028	0	1.028	0.0028	1.028	0.1796	--	--	--	--	--	--
1.029	0	1.029	0.0028	1.029	0.1795	--	--	--	--	--	--
1.03	0	1.03	0.0028	1.03	0.1794	--	--	--	--	--	--
1.031	0	1.031	0.0027	1.031	0.1795	--	--	--	--	--	--
1.032	0	1.032	0.0027	1.032	0.179	--	--	--	--	--	--
1.033	0	1.033	0.0027	1.033	0.1789	--	--	--	--	--	--
1.034	0	1.034	0.0027	1.034	0.1784	--	--	--	--	--	--
1.035	0	1.035	0.0026	1.035	0.1787	--	--	--	--	--	--
1.036	0	1.036	0.0026	1.036	0.1785	--	--	--	--	--	--
1.037	0	1.037	0.0026	1.037	0.1775	--	--	--	--	--	--
1.038	0	1.038	0.0026	1.038	0.1773	--	--	--	--	--	--
1.039	0	1.039	0.0025	1.039	0.1767	--	--	--	--	--	--
1.04	0	1.04	0.0025	1.04	0.1762	--	--	--	--	--	--
1.041	0	1.041	0.0025	1.041	0.1758	--	--	--	--	--	--
1.042	0	1.042	0.0024	1.042	0.1756	--	--	--	--	--	--
1.043	0	1.043	0.0024	1.043	0.1755	--	--	--	--	--	--
1.044	0	1.044	0.0024	1.044	0.1753	--	--	--	--	--	--
1.045	0	1.045	0.0024	1.045	0.175	--	--	--	--	--	--
1.046	0	1.046	0.0025	1.046	0.1744	--	--	--	--	--	--
1.047	0	1.047	0.0025	1.047	0.1738	--	--	--	--	--	--
1.048	0	1.048	0.0024	1.048	0.173	--	--	--	--	--	--
1.049	0	1.049	0.0023	1.049	0.1724	--	--	--	--	--	--
1.05	0	1.05	0.0023	1.05	0.1721	--	--	--	--	--	--
1.051	0	1.051	0.0023	1.051	0.1716	--	--	--	--	--	--
1.052	0	1.052	0.0023	1.052	0.1713	--	--	--	--	--	--
1.053	0	1.053	0.0023	1.053	0.1705	--	--	--	--	--	--
1.054	0	1.054	0.0023	1.054	0.1702	--	--	--	--	--	--
1.055	0	1.055	0.0023	1.055	0.1702	--	--	--	--	--	--
1.056	0	1.056	0.0023	1.056	0.1704	--	--	--	--	--	--
1.057	0	1.057	0.0023	1.057	0.1703	--	--	--	--	--	--
1.058	0	1.058	0.0023	1.058	0.1698	--	--	--	--	--	--
1.059	0	1.059	0.0022	1.059	0.1694	--	--	--	--	--	--
1.06	0	1.06	0.0022	1.06	0.169	--	--	--	--	--	--
1.061	0	1.061	0.0022	1.061	0.1686	--	--	--	--	--	--
1.062	0	1.062	0.0022	1.062	0.1685	--	--	--	--	--	--
1.063	0	1.063	0.0021	1.063	0.1685	--	--	--	--	--	--
1.064	0	1.064	0.0022	1.064	0.1685	--	--	--	--	--	--
1.065	0	1.065	0.0021	1.065	0.1678	--	--	--	--	--	--
1.066	0	1.066	0.0021	1.066	0.1671	--	--	--	--	--	--
1.067	0	1.067	0.0021	1.067	0.1667	--	--	--	--	--	--
1.068	0	1.068	0.0021	1.068	0.1664	--	--	--	--	--	--
1.069	0	1.069	0.0021	1.069	0.1657	--	--	--	--	--	--
1.07	0	1.07	0.0021	1.07	0.1654	--	--	--	--	--	--
1.071	0	1.071	0.0021	1.071	0.1654	--	--	--	--	--	--
1.072	0	1.072	0.0021	1.072	0.165	--	--	--	--	--	--
1.073	0	1.073	0.0021	1.073	0.1651	--	--	--	--	--	--
1.074	0	1.074	0.0021	1.074	0.1648	--	--	--	--	--	--
1.075	0	1.075	0.0021	1.075	0.1649	--	--	--	--	--	--
1.076	0	1.076	0.0021	1.076	0.1646	--	--	--	--	--	--
1.077	0	1.077	0.0021	1.077	0.1642	--	--	--	--	--	--
1.078	0	1.078	0.0021	1.078	0.1641	--	--	--	--	--	--
1.079	0	1.079	0.0021	1.079	0.1638	--	--	--	--	--	--
1.08	0	1.08	0.0022	1.08	0.1636	--	--	--	--	--	--
1.081	0	1.081	0.0022	1.081	0.163	--	--	--	--	--	--
1.082	0	1.082	0.0022	1.082	0.1627	--	--	--	--	--	--
1.083	0	1.083	0.0022	1.083	0.1623	--	--	--	--	--	--
1.084	0	1.084	0.0022	1.084	0.1619	--	--	--	--	--	--
1.085	0	1.085	0.0022	1.085	0.1614	--	--	--	--	--	--
1.086	0	1.086	0.0022	1.086	0.1614	--	--	--	--	--	--
1.087	0	1.087	0.0021	1.087	0.1611	--	--	--	--	--	--
1.088	0	1.088	0.0021	1.088	0.1608	--	--	--	--	--	--
1.089	0	1.089	0.0021	1.089	0.1607	--	--	--	--	--	--
1.09	0	1.09	0.0021	1.09	0.1603	--	--	--	--	--	--
1.091	0	1.091	0.0021	1.091	0.1602	--	--	--	--	--	--
1.092	0	1.092	0.0021	1.092	0.1604	--	--	--	--	--	--
1.093	0	1.093	0.0021	1.093	0.16	--	--	--	--	--	--
1.094	0	1.094	0.0021	1.094	0.1598	--	--	--	--	--	--
1.095	0	1.095	0.0021	1.095	0.1603	--	--	--	--	--	--
1.096	0	1.096	0.0021	1.096	0.16	--	--	--	--	--	--
1.097	0	1.097	0.0021	1.097	0.1594	--	--	--	--	--	--
1.098	0	1.098	0.0021	1.098	0.1591	--	--	--	--	--	--
1.099	0	1.099	0.0021	1.099	0.1588	--	--	--	--	--	--
1.1	0	1.1	0.0021	1.1	0.1584	--	--	--	--	--	--
1.101	0	1.101	0.0021	1.101	0.158	--	--	--	--	--	--
1.102	0	1.102	0.0021	1.102	0.1579	--	--	--	--	--	--
1.103	0	1.103	0.0021	1.103	0.1575	--	--	--	--	--	--
1.104	0	1.104	0.0021	1.104	0.1579	--	--	--	--	--	--
1.105	0	1.105	0.0021	1.105	0.1575	--	--	--	--	--	--
1.106	0	1.106	0.0021	1.106	0.1574	--	--	--	--	--	--
1.107	0	1.107	0.0021	1.107	0.1573	--	--	--	--	--	--
1.108	0	1.108	0.0021	1.108	0.1568	--	--	--	--	--	--
1.109	0	1.109	0.0021	1.109	0.1566	--	--	--	--	--	--
1.11	0	1.11	0.0021	1.11	0.1564	--	--	--	--	--	--
1.111	0	1.111	0.0021	1.111	0.1561	--	--	--	--	--	--
1.112	0	1.112	0.0021	1.112	0.1556	--	--	--	--	--	--
1.113	0	1.113	0.0021	1.113	0.1555	--	--	--	--	--	--
1.114	0	1.114	0.0021	1.114	0.1556	--	--	--	--	--	--
1.115	0	1.115	0.0021	1.115	0.1554	--	--	--	--	--	--
1.116	0	1.116	0.0021	1.116	0.1556	--	--	--	--	--	--
1.117	0	1.117	0.0021	1.117	0.1555	--	--	--	--	--	--
1.118	0	1.118	0.0021	1.118	0.1551	--	--	--	--	--	--
1.119	0	1.119	0.0021	1.119	0.1548	--	--	--	--	--	--
1.12	0	1.12	0.0021	1.12	0.1542	--	--	--	--	--	--
1.121	0	1.121	0.0021	1.121	0.1542	--	--	--	--	--	--
1.122	0	1.122	0.0021	1.122	0.1536	--	--	--	--	--	--
1.123	0	1.123	0.0021	1.123	0.1532	--	--	--	--	--	--
1.124	0	1.124	0.0021	1.124	0.1531	--	--	--	--	--	--
1.125	0	1.125	0.0021	1.125	0.1526	--	--	--	--	--	--
1.126	0	1.126	0.0021	1.126	0.1525	--	--	--	--	--	--
1.127	0	1.127	0.0021	1.127	0.1522	--	--	--	--	--	--
1.128	0	1.128	0.0021	1.128	0.1521	--	--	--	--	--	--
1.129	0	1.129	0.0021	1.129	0.1517	--	--	--	--	--	--
1.13	0	1.13	0.0021	1.13	0.1512	--	--	--	--	--	--
1.131	0	1.131	0.0021	1.131	0.1511	--	--	--	--	--	--
1.132	0	1.132	0.0021	1.132	0.1505	--	--	--	--	--	--
1.133	0	1.133	0.0021	1.133	0.1501	--	--	--	--	--	--
1.134	0	1.134	0.0021	1.134	0.1495	--	--	--	--	--	--
1.135	0	1.135	0.0021	1.135	0.1495	--	--	--	--	--	--
1.136	0	1.136	0.0021	1.136	0.1497	--	--	--	--	--	--
1.137	0	1.137	0.0021	1.137	0.1492	--	--	--	--	--	--
1.138	0	1.138	0.0021	1.138	0.1492	--	--	--	--	--	--
1.139	0	1.139	0.0021	1.139	0.1492	--	--	--	--	--	--
1.14	0	1.14	0.0021	1.14	0.1488	--	--	--	--	--	--
1.141	0	1.141	0.0021	1.141	0.1493	--	--	--	--	--	--
1.142	0	1.142	0.0021	1.142	0.1491	--	--	--	--	--	--
1.143	0	1.143	0.0021	1.143	0.1484	--	--	--	--	--	--
1.144	0	1.144	0.0021	1.144	0.1482	--	--	--	--	--	--
1.145	0	1.145	0.0021	1.145	0.1477	--	--	--	--	--	--
1.146	0	1.146	0.0021	1.146	0.1474	--	--	--	--	--	--
1.147	0	1.147	0.002	1.147	0.1474	--	--	--	--	--	--
1.148	0	1.148	0.002	1.148	0.1472	--	--	--	--	--	--
1.149	0	1.149	0.002	1.149	0.1473	--	--	--	--	--	--
1.15	0	1.15	0.0019	1.15	0.1473	--	--	--	--	--	--
1.151	0	1.151	0.0019	1.151	0.147	--	--	--	--	--	--
1.152	0	1.152	0.0019	1.152	0.1464	--	--	--	--	--	--
1.153	0	1.153	0.0019	1.153	0.1457	--	--	--	--	--	--
1.154	0	1.154	0.0019	1.154	0.1455	--	--	--	--	--	--
1.155	0	1.155	0.0018	1.155	0.1453	--	--	--	--	--	--
1.156	0	1.156	0.0017	1.156	0.145	--	--	--	--	--	--
1.157	0	1.157	0.0017	1.157	0.1451	--	--	--	--	--	--
1.158	0	1.158	0.0017	1.158	0.1447	--	--	--	--	--	--
1.159	0	1.159	0.0017	1.159	0.1445	--	--	--	--	--	--
1.16	0	1.16	0.0016	1.16	0.1441	--	--	--	--	--	--
1.161	0	1.161	0.0016	1.161	0.1436	--	--	--	--	--	--
1.162	0	1.162	0.0016	1.162	0.1437	--	--	--	--	--	--
1.163	0	1.163	0.0016	1.163	0.1436	--	--	--	--	--	--
1.164	0	1.164	0.0016	1.164	0.1432	--	--	--	--	--	--
1.165	0	1.165	0.0016	1.165	0.143	--	--	--	--	--	--
1.166	0	1.166	0.0016	1.166	0.1429	--	--	--	--	--	--
1.167	0	1.167	0.0016	1.167	0.1422	--	--	--	--	--	--
1.168	0	1.168	0.0016	1.168	0.1419	--	--	--	--	--	--
1.169	0	1.169	0.0016	1.169	0.1414	--	--	--	--	--	--
1.17	0	1.17	0.0016	1.17	0.1408	--	--	--	--	--	--
1.171	0	1.171	0.0016	1.171	0.1406	--	--	--	--	--	--
1.172	0	1.172	0.0016	1.172	0.1405	--	--	--	--	--	--
1.173	0	1.173	0.0016	1.173	0.1403	--	--	--	--	--	--
1.174	0	1.174	0.0016	1.174	0.1403	--	--	--	--	--	--
1.175	0	1.175	0.0016	1.175	0.1399	--	--	--	--	--	--
1.176	0	1.176	0.0016	1.176	0.1401	--	--	--	--	--	--
1.177	0	1.177	0.0016	1.177	0.1401	--	--	--	--	--	--
1.178	0	1.178	0.0016	1.178	0.1401	--	--	--	--	--	--
1.179	0	1.179	0.0016	1.179	0.1397	--	--	--	--	--	--
1.18	0	1.18	0.0016	1.18	0.1394	--	--	--	--	--	--
1.181	0	1.181	0.0016	1.181	0.1394	--	--	--	--	--	--
1.182	0	1.182	0.0016	1.182	0.1392	--	--	--	--	--	--
1.183	0	1.183	0.0015	1.183	0.1387	--	--	--	--	--	--
1.184	0	1.184	0.0015	1.184	0.1385	--	--	--	--	--	--
1.185	0	1.185	0.0015	1.185	0.138	--	--	--	--	--	--
1.186	0	1.186	0.0015	1.186	0.1378	--	--	--	--	--	--
1.187	0	1.187	0.0015	1.187	0.1376	--	--	--	--	--	--
1.188	0	1.188	0.0015	1.188	0.1371	--	--	--	--	--	--
1.189	0	1.189	0.0015	1.189	0.1367	--	--	--	--	--	--
1.19	0	1.19	0.0015	1.19	0.1366	--	--	--	--	--	--
1.191	0	1.191	0.0015	1.191	0.1362	--	--	--	--	--	--
1.192	0	1.192	0.0014	1.192	0.1362	--	--	--	--	--	--
1.193	0	1.193	0.0014	1.193	0.1361	--	--	--	--	--	--
1.194	0	1.194	0.0012	1.194	0.1355	--	--	--	--	--	--
1.195	0	1.195	0.0012	1.195	0.1357	--	--	--	--	--	--
1.196	0	1.196	0.0012	1.196	0.1358	--	--	--	--	--	--
1.197	0	1.197	0.0012	1.197	0.1356	--	--	--	--	--	--
1.198	0	1.198	0.0011	1.198	0.1354	--	--	--	--	--	--
1.199	0	1.199	0.0011	1.199	0.1348	--	--	--	--	--	--
1.2	0	1.2	0.0011	1.2	0.1344	--	--	--	--	--	--
1.201	0	1.201	0.0011	1.201	0.1343	--	--	--	--	--	--
1.202	0	1.202	0.0011	1.202	0.1342	--	--	--	--	--	--
1.203	0	1.203	0.0011	1.203	0.1337	--	--	--	--	--	--
1.204	0	1.204	0.0011	1.204	0.1335	--	--	--	--	--	--
1.205	0	1.205	0.0011	1.205	0.1331	--	--	--	--	--	--
1.206	0	1.206	0.0011	1.206	0.133	--	--	--	--	--	--
1.207	0	1.207	0.0011	1.207	0.1328	--	--	--	--	--	--
1.208	0	1.208	0.0011	1.208	0.1327	--	--	--	--	--	--
1.209	0	1.209	0.0011	1.209	0.1325	--	--	--	--	--	--
1.21	0	1.21	1E-3	1.21	0.1322	--	--	--	--	--	--
1.211	0	1.211	1E-3	1.211	0.132	--	--	--	--	--	--
1.212	0	1.212	9E-4	1.212	0.1316	--	--	--	--	--	--
1.213	0	1.213	9E-4	1.213	0.1315	--	--	--	--	--	--
1.214	0	1.214	9E-4	1.214	0.1315	--	--	--	--	--	--
1.215	0	1.215	9E-4	1.215	0.1311	--	--	--	--	--	--
1.216	0	1.216	9E-4	1.216	0.1308	--	--	--	--	--	--
1.217	0	1.217	9E-4	1.217	0.1308	--	--	--	--	--	--
1.218	0	1.218	9E-4	1.218	0.1308	--	--	--	--	--	--
1.219	0	1.219	9E-4	1.219	0.1308	--	--	--	--	--	--
1.22	0	1.22	8E-4	1.22	0.1305	--	--	--	--	--	--
1.221	0	1.221	8E-4	1.221	0.1306	--	--	--	--	--	--
1.222	0	1.222	8E-4	1.222	0.1306	--	--	--	--	--	--
1.223	0	1.223	8E-4	1.223	0.1304	--	--	--	--	--	--
1.224	0	1.224	7E-4	1.224	0.1302	--	--	--	--	--	--
1.225	0	1.225	7E-4	1.225	0.1301	--	--	--	--	--	--
1.226	0	1.226	6E-4	1.226	0.13	--	--	--	--	--	--
1.227	0	1.227	6E-4	1.227	0.1301	--	--	--	--	--	--
1.228	0	1.228	6E-4	1.228	0.1299	--	--	--	--	--	--
1.229	0	1.229	6E-4	1.229	0.1298	--	--	--	--	--	--
1.23	0	1.23	6E-4	1.23	0.1296	--	--	--	--	--	--
1.231	0	1.231	6E-4	1.231	0.1294	--	--	--	--	--	--
1.232	0	1.232	6E-4	1.232	0.1292	--	--	--	--	--	--
1.233	0	1.233	6E-4	1.233	0.1291	--	--	--	--	--	--
1.234	0	1.234	6E-4	1.234	0.1289	--	--	--	--	--	--
1.235	0	1.235	6E-4	1.235	0.1286	--	--	--	--	--	--
1.236	0	1.236	6E-4	1.236	0.1287	--	--	--	--	--	--
1.237	0	1.237	5E-4	1.237	0.1283	--	--	--	--	--	--
1.238	0	1.238	5E-4	1.238	0.1281	--	--	--	--	--	--
1.239	0	1.239	5E-4	1.239	0.1274	--	--	--	--	--	--
1.24	0	1.24	5E-4	1.24	0.127	--	--	--	--	--	--
1.241	0	1.241	5E-4	1.241	0.1267	--	--	--	--	--	--
1.242	0	1.242	5E-4	1.242	0.1263	--	--	--	--	--	--
1.243	0	1.243	5E-4	1.243	0.1259	--	--	--	--	--	--
1.244	0	1.244	5E-4	1.244	0.1256	--	--	--	--	--	--
1.245	0	1.245	5E-4	1.245	0.125	--	--	--	--	--	--
1.246	0	1.246	5E-4	1.246	0.1247	--	--	--	--	--	--
1.247	0	1.247	5E-4	1.247	0.1243	--	--	--	--	--	--
1.248	0	1.248	5E-4	1.248	0.1239	--	--	--	--	--	--
1.249	0	1.249	5E-4	1.249	0.1234	--	--	--	--	--	--
1.25	0	1.25	5E-4	1.25	0.1232	--	--	--	--	--	--
1.251	0	1.251	5E-4	1.251	0.123	--	--	--	--	--	--
1.252	0	1.252	5E-4	1.252	0.1226	--	--	--	--	--	--
1.253	0	1.253	5E-4	1.253	0.122	--	--	--	--	--	--
1.254	0	1.254	5E-4	1.254	0.1218	--	--	--	--	--	--
1.255	0	1.255	5E-4	1.255	0.1217	--	--	--	--	--	--
1.256	0	1.256	5E-4	1.256	0.1215	--	--	--	--	--	--
1.257	0	1.257	5E-4	1.257	0.121	--	--	--	--	--	--
1.258	0	1.258	5E-4	1.258	0.1208	--	--	--	--	--	--
1.259	0	1.259	5E-4	1.259	0.1207	--	--	--	--	--	--
1.26	0	1.26	5E-4	1.26	0.1208	--	--	--	--	--	--
1.261	0	1.261	5E-4	1.261	0.1205	--	--	--	--	--	--
1.262	0	1.262	5E-4	1.262	0.1204	--	--	--	--	--	--
1.263	0	1.263	5E-4	1.263	0.1198	--	--	--	--	--	--
1.264	0	1.264	5E-4	1.264	0.1199	--	--	--	--	--	--
1.265	0	1.265	5E-4	1.265	0.1196	--	--	--	--	--	--
1.266	0	1.266	5E-4	1.266	0.1195	--	--	--	--	--	--
1.267	0	1.267	5E-4	1.267	0.1195	--	--	--	--	--	--
1.268	0	1.268	5E-4	1.268	0.1194	--	--	--	--	--	--
1.269	0	1.269	5E-4	1.269	0.1191	--	--	--	--	--	--
1.27	0	1.27	5E-4	1.27	0.1188	--	--	--	--	--	--
1.271	0	1.271	5E-4	1.271	0.1189	--	--	--	--	--	--
1.272	0	1.272	5E-4	1.272	0.1188	--	--	--	--	--	--
1.273	0	1.273	5E-4	1.273	0.1183	--	--	--	--	--	--
1.274	0	1.274	5E-4	1.274	0.1184	--	--	--	--	--	--
1.275	0	1.275	5E-4	1.275	0.1182	--	--	--	--	--	--
1.276	0	1.276	5E-4	1.276	0.1178	--	--	--	--	--	--
1.277	0	1.277	5E-4	1.277	0.1177	--	--	--	--	--	--
1.278	0	1.278	5E-4	1.278	0.1176	--	--	--	--	--	--
1.279	0	1.279	5E-4	1.279	0.1174	--	--	--	--	--	--
1.28	0	1.28	5E-4	1.28	0.1173	--	--	--	--	--	--
1.281	0	1.281	5E-4	1.281	0.1177	--	--	--	--	--	--
1.282	0	1.282	5E-4	1.282	0.1174	--	--	--	--	--	--
1.283	0	1.283	5E-4	1.283	0.1173	--	--	--	--	--	--
1.284	0	1.284	5E-4	1.284	0.1173	--	--	--	--	--	--
1.285	0	1.285	5E-4	1.285	0.1175	--	--	--	--	--	--
1.286	0	1.286	5E-4	1.286	0.1172	--	--	--	--	--	--
1.287	0	1.287	5E-4	1.287	0.1168	--	--	--	--	--	--
1.288	0	1.288	5E-4	1.288	0.1168	--	--	--	--	--	--
1.289	0	1.289	5E-4	1.289	0.1167	--	--	--	--	--	--
1.29	0	1.29	5E-4	1.29	0.1164	--	--	--	--	--	--
1.291	0	1.291	5E-4	1.291	0.1162	--	--	--	--	--	--
1.292	0	1.292	5E-4	1.292	0.116	--	--	--	--	--	--
1.293	0	1.293	5E-4	1.293	0.1157	--	--	--	--	--	--
1.294	0	1.294	5E-4	1.294	0.1155	--	--	--	--	--	--
1.295	0	1.295	5E-4	1.295	0.1154	--	--	--	--	--	--
1.296	0	1.296	5E-4	1.296	0.1154	--	--	--	--	--	--
1.297	0	1.297	5E-4	1.297	0.1152	--	--	--	--	--	--
1.298	0	1.298	5E-4	1.298	0.1152	--	--	--	--	--	--
1.299	0	1.299	5E-4	1.299	0.1149	--	--	--	--	--	--
1.3	0	1.3	5E-4	1.3	0.1147	--	--	--	--	--	--
1.301	0	1.301	5E-4	1.301	0.1145	--	--	--	--	--	--
1.302	0	1.302	5E-4	1.302	0.1143	--	--	--	--	--	--
1.303	0	1.303	5E-4	1.303	0.1141	--	--	--	--	--	--
1.304	0	1.304	5E-4	1.304	0.114	--	--	--	--	--	--
1.305	0	1.305	5E-4	1.305	0.1137	--	--	--	--	--	--
1.306	0	1.306	5E-4	1.306	0.1132	--	--	--	--	--	--
1.307	0	1.307	5E-4	1.307	0.1128	--	--	--	--	--	--
1.308	0	1.308	5E-4	1.308	0.1126	--	--	--	--	--	--
1.309	0	1.309	5E-4	1.309	0.1124	--	--	--	--	--	--
1.31	0	1.31	5E-4	1.31	0.112	--	--	--	--	--	--
1.311	0	1.311	5E-4	1.311	0.1122	--	--	--	--	--	--
1.312	0	1.312	5E-4	1.312	0.112	--	--	--	--	--	--
1.313	0	1.313	5E-4	1.313	0.1119	--	--	--	--	--	--
1.314	0	1.314	5E-4	1.314	0.1118	--	--	--	--	--	--
1.315	0	1.315	5E-4	1.315	0.1116	--	--	--	--	--	--
1.316	0	1.316	5E-4	1.316	0.1115	--	--	--	--	--	--
1.317	0	1.317	5E-4	1.317	0.1112	--	--	--	--	--	--
1.318	0	1.318	5E-4	1.318	0.1111	--	--	--	--	--	--
1.319	0	1.319	5E-4	1.319	0.111	--	--	--	--	--	--
1.32	0	1.32	5E-4	1.32	0.1109	--	--	--	--	--	--
1.321	0	1.321	5E-4	1.321	0.1106	--	--	--	--	--	--
1.322	0	1.322	5E-4	1.322	0.1105	--	--	--	--	--	--
1.323	0	1.323	5E-4	1.323	0.1104	--	--	--	--	--	--
1.324	0	1.324	5E-4	1.324	0.11	--	--	--	--	--	--
1.325	0	1.325	4E-4	1.325	0.1094	--	--	--	--	--	--
1.326	0	1.326	4E-4	1.326	0.1089	--	--	--	--	--	--
1.327	0	1.327	4E-4	1.327	0.1086	--	--	--	--	--	--
1.328	0	1.328	4E-4	1.328	0.1085	--	--	--	--	--	--
1.329	0	1.329	4E-4	1.329	0.1085	--	--	--	--	--	--
1.33	0	1.33	4E-4	1.33	0.1079	--	--	--	--	--	--
1.331	0	1.331	4E-4	1.331	0.1076	--	--	--	--	--	--
1.332	0	1.332	4E-4	1.332	0.1075	--	--	--	--	--	--
1.333	0	1.333	4E-4	1.333	0.1073	--	--	--	--	--	--
1.334	0	1.334	4E-4	1.334	0.1072	--	--	--	--	--	--
1.335	0	1.335	4E-4	1.335	0.1071	--	--	--	--	--	--
1.336	0	1.336	4E-4	1.336	0.1072	--	--	--	--	--	--
1.337	0	1.337	4E-4	1.337	0.1067	--	--	--	--	--	--
1.338	0	1.338	4E-4	1.338	0.1066	--	--	--	--	--	--
1.339	0	1.339	4E-4	1.339	0.1063	--	--	--	--	--	--
1.34	0	1.34	4E-4	1.34	0.1063	--	--	--	--	--	--
1.341	0	1.341	4E-4	1.341	0.1062	--	--	--	--	--	--
1.342	0	1.342	4E-4	1.342	0.1061	--	--	--	--	--	--
1.343	0	1.343	4E-4	1.343	0.1061	--	--	--	--	--	--
1.344	0	1.344	4E-4	1.344	0.1062	--	--	--	--	--	--
1.345	0	1.345	4E-4	1.345	0.106	--	--	--	--	--	--
1.346	0	1.346	4E-4	1.346	0.1057	--	--	--	--	--	--
1.347	0	1.347	4E-4	1.347	0.1055	--	--	--	--	--	--
1.348	0	1.348	4E-4	1.348	0.1051	--	--	--	--	--	--
1.349	0	1.349	4E-4	1.349	0.1049	--	--	--	--	--	--
1.35	0	1.35	4E-4	1.35	0.1044	--	--	--	--	--	--
1.351	0	1.351	4E-4	1.351	0.104	--	--	--	--	--	--
1.352	0	1.352	4E-4	1.352	0.1038	--	--	--	--	--	--
1.353	0	1.353	4E-4	1.353	0.1037	--	--	--	--	--	--
1.354	0	1.354	4E-4	1.354	0.1031	--	--	--	--	--	--
1.355	0	1.355	4E-4	1.355	0.103	--	--	--	--	--	--
1.356	0	1.356	3E-4	1.356	0.103	--	--	--	--	--	--
1.357	0	1.357	3E-4	1.357	0.103	--	--	--	--	--	--
1.358	0	1.358	3E-4	1.358	0.1031	--	--	--	--	--	--
1.359	0	1.359	3E-4	1.359	0.1031	--	--	--	--	--	--
1.36	0	1.36	3E-4	1.36	0.1032	--	--	--	--	--	--
1.361	0	1.361	3E-4	1.361	0.1033	--	--	--	--	--	--
1.362	0	1.362	3E-4	1.362	0.103	--	--	--	--	--	--
1.363	0	1.363	3E-4	1.363	0.1029	--	--	--	--	--	--
1.364	0	1.364	3E-4	1.364	0.1029	--	--	--	--	--	--
1.365	0	1.365	3E-4	1.365	0.1026	--	--	--	--	--	--
1.366	0	1.366	3E-4	1.366	0.1024	--	--	--	--	--	--
1.367	0	1.367	2E-4	1.367	0.102	--	--	--	--	--	--
1.368	0	1.368	2E-4	1.368	0.1016	--	--	--	--	--	--
1.369	0	1.369	2E-4	1.369	0.1014	--	--	--	--	--	--
1.37	0	1.37	2E-4	1.37	0.101	--	--	--	--	--	--
1.371	0	1.371	2E-4	1.371	0.1006	--	--	--	--	--	--
1.372	0	1.372	2E-4	1.372	0.1004	--	--	--	--	--	--
1.373	0	1.373	2E-4	1.373	0.0998	--	--	--	--	--	--
1.374	0	1.374	2E-4	1.374	0.0997	--	--	--	--	--	--
1.375	0	1.375	2E-4	1.375	0.0998	--	--	--	--	--	--
1.376	0	1.376	2E-4	1.376	0.0996	--	--	--	--	--	--
1.377	0	1.377	2E-4	1.377	0.0993	--	--	--	--	--	--
1.378	0	1.378	2E-4	1.378	0.0992	--	--	--	--	--	--
1.379	0	1.379	2E-4	1.379	0.0991	--	--	--	--	--	--
1.38	0	1.38	2E-4	1.38	0.0991	--	--	--	--	--	--
1.381	0	1.381	2E-4	1.381	0.0986	--	--	--	--	--	--
1.382	0	1.382	2E-4	1.382	0.0985	--	--	--	--	--	--
1.383	0	1.383	2E-4	1.383	0.0982	--	--	--	--	--	--
1.384	0	1.384	2E-4	1.384	0.098	--	--	--	--	--	--
1.385	0	1.385	2E-4	1.385	0.0978	--	--	--	--	--	--
1.386	0	1.386	2E-4	1.386	0.0976	--	--	--	--	--	--
1.387	0	1.387	2E-4	1.387	0.0972	--	--	--	--	--	--
1.388	0	1.388	2E-4	1.388	0.0969	--	--	--	--	--	--
1.389	0	1.389	1E-4	1.389	0.0965	--	--	--	--	--	--
1.39	0	1.39	1E-4	1.39	0.0963	--	--	--	--	--	--
1.391	0	1.391	1E-4	1.391	0.096	--	--	--	--	--	--
1.392	0	1.392	1E-4	1.392	0.0957	--	--	--	--	--	--
1.393	0	1.393	1E-4	1.393	0.0954	--	--	--	--	--	--
1.394	0	1.394	1E-4	1.394	0.0954	--	--	--	--	--	--
1.395	0	1.395	1E-4	1.395	0.0949	--	--	--	--	--	--
1.396	0	1.396	1E-4	1.396	0.0948	--	--	--	--	--	--
1.397	0	1.397	1E-4	1.397	0.0943	--	--	--	--	--	--
1.398	0	1.398	1E-4	1.398	0.0941	--	--	--	--	--	--
1.399	0	1.399	1E-4	1.399	0.0938	--	--	--	--	--	--
1.4	0	1.4	1E-4	1.4	0.0936	--	--	--	--	--	--
1.401	0	1.401	1E-4	1.401	0.0936	--	--	--	--	--	--
1.402	0	1.402	1E-4	1.402	0.0935	--	--	--	--	--	--
1.403	0	1.403	1E-4	1.403	0.0935	--	--	--	--	--	--
1.404	0	1.404	1E-4	1.404	0.0932	--	--	--	--	--	--
1.405	0	1.405	1E-4	1.405	0.093	--	--	--	--	--	--
1.406	0	1.406	1E-4	1.406	0.0929	--	--	--	--	--	--
1.407	0	1.407	1E-4	1.407	0.0928	--	--	--	--	--	--
1.408	0	1.408	1E-4	1.408	0.0928	--	--	--	--	--	--
1.409	0	1.409	1E-4	1.409	0.0927	--	--	--	--	--	--
1.41	0	1.41	1E-4	1.41	0.0925	--	--	--	--	--	--
1.411	0	1.411	1E-4	1.411	0.0919	--	--	--	--	--	--
1.412	0	1.412	1E-4	1.412	0.092	--	--	--	--	--	--
1.413	0	1.413	1E-4	1.413	0.0916	--	--	--	--	--	--
1.414	0	1.414	1E-4	1.414	0.0913	--	--	--	--	--	--
1.415	0	1.415	1E-4	1.415	0.0911	--	--	--	--	--	--
1.416	0	1.416	1E-4	1.416	0.091	--	--	--	--	--	--
1.417	0	1.417	1E-4	1.417	0.0908	--	--	--	--	--	--
1.418	0	1.418	1E-4	1.418	0.0902	--	--	--	--	--	--
1.419	0	1.419	1E-4	1.419	0.0901	--	--	--	--	--	--
1.42	0	1.42	1E-4	1.42	0.0899	--	--	--	--	--	--
1.421	0	1.421	1E-4	1.421	0.0896	--	--	--	--	--	--
1.422	0	1.422	1E-4	1.422	0.0895	--	--	--	--	--	--
1.423	0	1.423	1E-4	1.423	0.0894	--	--	--	--	--	--
1.424	0	1.424	1E-4	1.424	0.0895	--	--	--	--	--	--
1.425	0	1.425	1E-4	1.425	0.0892	--	--	--	--	--	--
1.426	0	1.426	1E-4	1.426	0.0891	--	--	--	--	--	--
1.427	0	1.427	1E-4	1.427	0.0888	--	--	--	--	--	--
1.428	0	1.428	2E-4	1.428	0.0886	--	--	--	--	--	--
1.429	0	1.429	2E-4	1.429	0.0886	--	--	--	--	--	--
1.43	0	1.43	2E-4	1.43	0.0881	--	--	--	--	--	--
1.431	0	1.431	2E-4	1.431	0.0879	--	--	--	--	--	--
1.432	0	1.432	2E-4	1.432	0.0879	--	--	--	--	--	--
1.433	0	1.433	2E-4	1.433	0.0879	--	--	--	--	--	--
1.434	0	1.434	2E-4	1.434	0.0877	--	--	--	--	--	--
1.435	0	1.435	2E-4	1.435	0.0875	--	--	--	--	--	--
1.436	0	1.436	2E-4	1.436	0.0872	--	--	--	--	--	--
1.437	0	1.437	2E-4	1.437	0.0868	--	--	--	--	--	--
1.438	0	1.438	2E-4	1.438	0.0868	--	--	--	--	--	--
1.439	0	1.439	2E-4	1.439	0.0865	--	--	--	--	--	--
1.44	0	1.44	2E-4	1.44	0.0862	--	--	--	--	--	--
1.441	0	1.441	2E-4	1.441	0.0859	--	--	--	--	--	--
1.442	0	1.442	2E-4	1.442	0.0857	--	--	--	--	--	--
1.443	0	1.443	2E-4	1.443	0.0857	--	--	--	--	--	--
1.444	0	1.444	2E-4	1.444	0.0854	--	--	--	--	--	--
1.445	0	1.445	2E-4	1.445	0.0853	--	--	--	--	--	--
1.446	0	1.446	2E-4	1.446	0.085	--	--	--	--	--	--
1.447	0	1.447	2E-4	1.447	0.0848	--	--	--	--	--	--
1.448	0	1.448	2E-4	1.448	0.0847	--	--	--	--	--	--
1.449	0	1.449	2E-4	1.449	0.0849	--	--	--	--	--	--
1.45	0	1.45	2E-4	1.45	0.0844	--	--	--	--	--	--
1.451	0	1.451	2E-4	1.451	0.0844	--	--	--	--	--	--
1.452	0	1.452	2E-4	1.452	0.0839	--	--	--	--	--	--
1.453	0	1.453	2E-4	1.453	0.0838	--	--	--	--	--	--
1.454	0	1.454	2E-4	1.454	0.0837	--	--	--	--	--	--
1.455	0	1.455	2E-4	1.455	0.0836	--	--	--	--	--	--
1.456	0	1.456	2E-4	1.456	0.0836	--	--	--	--	--	--
1.457	0	1.457	2E-4	1.457	0.0833	--	--	--	--	--	--
1.458	0	1.458	2E-4	1.458	0.083	--	--	--	--	--	--
1.459	0	1.459	2E-4	1.459	0.0829	--	--	--	--	--	--
1.46	0	1.46	2E-4	1.46	0.0826	--	--	--	--	--	--
1.461	0	1.461	2E-4	1.461	0.0824	--	--	--	--	--	--
1.462	0	1.462	2E-4	1.462	0.0823	--	--	--	--	--	--
1.463	0	1.463	2E-4	1.463	0.0821	--	--	--	--	--	--
1.464	0	1.464	2E-4	1.464	0.0819	--	--	--	--	--	--
1.465	0	1.465	2E-4	1.465	0.0816	--	--	--	--	--	--
1.466	0	1.466	2E-4	1.466	0.0815	--	--	--	--	--	--
1.467	0	1.467	2E-4	1.467	0.0812	--	--	--	--	--	--
1.468	0	1.468	2E-4	1.468	0.0808	--	--	--	--	--	--
1.469	0	1.469	2E-4	1.469	0.0805	--	--	--	--	--	--
1.47	0	1.47	2E-4	1.47	0.0803	--	--	--	--	--	--
1.471	0	1.471	2E-4	1.471	0.0804	--	--	--	--	--	--
1.472	0	1.472	2E-4	1.472	0.0803	--	--	--	--	--	--
1.473	0	1.473	2E-4	1.473	0.0803	--	--	--	--	--	--
1.474	0	1.474	2E-4	1.474	0.08	--	--	--	--	--	--
1.475	0	1.475	2E-4	1.475	0.08	--	--	--	--	--	--
1.476	0	1.476	2E-4	1.476	0.0797	--	--	--	--	--	--
1.477	0	1.477	2E-4	1.477	0.0794	--	--	--	--	--	--
1.478	0	1.478	2E-4	1.478	0.0792	--	--	--	--	--	--
1.479	0	1.479	2E-4	1.479	0.079	--	--	--	--	--	--
1.48	0	1.48	2E-4	1.48	0.0787	--	--	--	--	--	--
1.481	0	1.481	2E-4	1.481	0.0788	--	--	--	--	--	--
1.482	0	1.482	2E-4	1.482	0.0787	--	--	--	--	--	--
1.483	0	1.483	2E-4	1.483	0.0783	--	--	--	--	--	--
1.484	0	1.484	2E-4	1.484	0.078	--	--	--	--	--	--
1.485	0	1.485	2E-4	1.485	0.0782	--	--	--	--	--	--
1.486	0	1.486	2E-4	1.486	0.0778	--	--	--	--	--	--
1.487	0	1.487	2E-4	1.487	0.0777	--	--	--	--	--	--
1.488	0	1.488	2E-4	1.488	0.0775	--	--	--	--	--	--
1.489	0	1.489	2E-4	1.489	0.0773	--	--	--	--	--	--
1.49	0	1.49	2E-4	1.49	0.0772	--	--	--	--	--	--
1.491	0	1.491	2E-4	1.491	0.0768	--	--	--	--	--	--
1.492	0	1.492	2E-4	1.492	0.0766	--	--	--	--	--	--
1.493	0	1.493	2E-4	1.493	0.0763	--	--	--	--	--	--
1.494	0	1.494	2E-4	1.494	0.076	--	--	--	--	--	--
1.495	0	1.495	2E-4	1.495	0.0759	--	--	--	--	--	--
1.496	0	1.496	2E-4	1.496	0.0758	--	--	--	--	--	--
1.497	0	1.497	2E-4	1.497	0.0757	--	--	--	--	--	--
1.498	0	1.498	2E-4	1.498	0.0756	--	--	--	--	--	--
1.499	0	1.499	2E-4	1.499	0.0752	--	--	--	--	--	--
1.5	0	1.5	2E-4	1.5	0.0753	--	--	--	--	--	--
1.501	0	1.501	2E-4	1.501	0.0752	--	--	--	--	--	--
1.502	0	1.502	2E-4	1.502	0.0751	--	--	--	--	--	--
1.503	0	1.503	2E-4	1.503	0.0749	--	--	--	--	--	--
1.504	0	1.504	2E-4	1.504	0.0744	--	--	--	--	--	--
1.505	0	1.505	2E-4	1.505	0.0747	--	--	--	--	--	--
1.506	0	1.506	2E-4	1.506	0.0748	--	--	--	--	--	--
1.507	0	1.507	2E-4	1.507	0.0744	--	--	--	--	--	--
1.508	0	1.508	2E-4	1.508	0.0741	--	--	--	--	--	--
1.509	0	1.509	2E-4	1.509	0.0737	--	--	--	--	--	--
1.51	0	1.51	2E-4	1.51	0.0737	--	--	--	--	--	--
1.511	0	1.511	2E-4	1.511	0.0735	--	--	--	--	--	--
1.512	0	1.512	2E-4	1.512	0.0732	--	--	--	--	--	--
1.513	0	1.513	2E-4	1.513	0.0729	--	--	--	--	--	--
1.514	0	1.514	2E-4	1.514	0.0732	--	--	--	--	--	--
1.515	0	1.515	2E-4	1.515	0.0731	--	--	--	--	--	--
1.516	0	1.516	2E-4	1.516	0.0729	--	--	--	--	--	--
1.517	0	1.517	2E-4	1.517	0.0726	--	--	--	--	--	--
1.518	0	1.518	2E-4	1.518	0.0724	--	--	--	--	--	--
1.519	0	1.519	2E-4	1.519	0.0722	--	--	--	--	--	--
1.52	0	1.52	2E-4	1.52	0.0718	--	--	--	--	--	--
1.521	0	1.521	2E-4	1.521	0.0719	--	--	--	--	--	--
1.522	0	1.522	2E-4	1.522	0.0721	--	--	--	--	--	--
1.523	0	1.523	2E-4	1.523	0.0721	--	--	--	--	--	--
1.524	0	1.524	2E-4	1.524	0.0719	--	--	--	--	--	--
1.525	0	1.525	2E-4	1.525	0.0716	--	--	--	--	--	--
1.526	0	1.526	2E-4	1.526	0.0714	--	--	--	--	--	--
1.527	0	1.527	1E-4	1.527	0.0711	--	--	--	--	--	--
1.528	0	1.528	1E-4	1.528	0.071	--	--	--	--	--	--
1.529	0	1.529	1E-4	1.529	0.0711	--	--	--	--	--	--
1.53	0	1.53	1E-4	1.53	0.071	--	--	--	--	--	--
1.531	0	1.531	1E-4	1.531	0.0708	--	--	--	--	--	--
1.532	0	1.532	1E-4	1.532	0.0704	--	--	--	--	--	--
1.533	0	1.533	1E-4	1.533	0.0702	--	--	--	--	--	--
1.534	0	1.534	1E-4	1.534	0.0699	--	--	--	--	--	--
1.535	0	1.535	1E-4	1.535	0.07	--	--	--	--	--	--
1.536	0	1.536	1E-4	1.536	0.0698	--	--	--	--	--	--
1.537	0	1.537	1E-4	1.537	0.0695	--	--	--	--	--	--
1.538	0	1.538	1E-4	1.538	0.0695	--	--	--	--	--	--
1.539	0	1.539	1E-4	1.539	0.0696	--	--	--	--	--	--
1.54	0	1.54	1E-4	1.54	0.0694	--	--	--	--	--	--
1.541	0	1.541	1E-4	1.541	0.0693	--	--	--	--	--	--
1.542	0	1.542	1E-4	1.542	0.0692	--	--	--	--	--	--
1.543	0	1.543	1E-4	1.543	0.069	--	--	--	--	--	--
1.544	0	1.544	1E-4	1.544	0.069	--	--	--	--	--	--
1.545	0	1.545	1E-4	1.545	0.0688	--	--	--	--	--	--
1.546	0	1.546	1E-4	1.546	0.0687	--	--	--	--	--	--
1.547	0	1.547	1E-4	1.547	0.0686	--	--	--	--	--	--
1.548	0	1.548	1E-4	1.548	0.0686	--	--	--	--	--	--
1.549	0	1.549	1E-4	1.549	0.0682	--	--	--	--	--	--
1.55	0	1.55	1E-4	1.55	0.068	--	--	--	--	--	--
1.551	0	1.551	1E-4	1.551	0.0679	--	--	--	--	--	--
1.552	0	1.552	1E-4	1.552	0.068	--	--	--	--	--	--
1.553	0	1.553	1E-4	1.553	0.068	--	--	--	--	--	--
1.554	0	1.554	1E-4	1.554	0.0676	--	--	--	--	--	--
1.555	0	1.555	1E-4	1.555	0.0672	--	--	--	--	--	--
1.556	0	1.556	1E-4	1.556	0.067	--	--	--	--	--	--
1.557	0	1.557	1E-4	1.557	0.0671	--	--	--	--	--	--
1.558	0	1.558	1E-4	1.558	0.0666	--	--	--	--	--	--
1.559	0	1.559	1E-4	1.559	0.0669	--	--	--	--	--	--
1.56	0	1.56	1E-4	1.56	0.0667	--	--	--	--	--	--
1.561	0	1.561	1E-4	1.561	0.0667	--	--	--	--	--	--
1.562	0	1.562	1E-4	1.562	0.0666	--	--	--	--	--	--
1.563	0	1.563	1E-4	1.563	0.0665	--	--	--	--	--	--
1.564	0	1.564	1E-4	1.564	0.0664	--	--	--	--	--	--
1.565	0	1.565	1E-4	1.565	0.0664	--	--	--	--	--	--
1.566	0	1.566	1E-4	1.566	0.0664	--	--	--	--	--	--
1.567	0	1.567	1E-4	1.567	0.0664	--	--	--	--	--	--
1.568	0	1.568	1E-4	1.568	0.0663	--	--	--	--	--	--
1.569	0	1.569	1E-4	1.569	0.0663	--	--	--	--	--	--
1.57	0	1.57	1E-4	1.57	0.0663	--	--	--	--	--	--
1.571	0	1.571	1E-4	1.571	0.0661	--	--	--	--	--	--
1.572	0	1.572	1E-4	1.572	0.0662	--	--	--	--	--	--
1.573	0	1.573	1E-4	1.573	0.066	--	--	--	--	--	--
1.574	0	1.574	1E-4	1.574	0.0659	--	--	--	--	--	--
1.575	0	1.575	1E-4	1.575	0.0657	--	--	--	--	--	--
1.576	0	1.576	1E-4	1.576	0.0655	--	--	--	--	--	--
1.577	0	1.577	1E-4	1.577	0.0653	--	--	--	--	--	--
1.578	0	1.578	1E-4	1.578	0.0651	--	--	--	--	--	--
1.579	0	1.579	1E-4	1.579	0.0653	--	--	--	--	--	--
1.58	0	1.58	1E-4	1.58	0.0651	--	--	--	--	--	--
1.581	0	1.581	1E-4	1.581	0.0652	--	--	--	--	--	--
1.582	0	1.582	1E-4	1.582	0.0656	--	--	--	--	--	--
1.583	0	1.583	0	1.583	0.0657	--	--	--	--	--	--
1.584	0	1.584	0	1.584	0.0656	--	--	--	--	--	--
1.585	0	1.585	0	1.585	0.0655	--	--	--	--	--	--
1.586	0	1.586	0	1.586	0.0651	--	--	--	--	--	--
1.587	0	1.587	0	1.587	0.0649	--	--	--	--	--	--
1.588	0	1.588	0	1.588	0.065	--	--	--	--	--	--
1.589	0	1.589	0	1.589	0.0649	--	--	--	--	--	--
1.59	0	1.59	0	1.59	0.0648	--	--	--	--	--	--
1.591	0	1.591	0	1.591	0.0647	--	--	--	--	--	--
1.592	0	1.592	0	1.592	0.0645	--	--	--	--	--	--
1.593	0	1.593	0	1.593	0.0645	--	--	--	--	--	--
1.594	0	1.594	0	1.594	0.0645	--	--	--	--	--	--
1.595	0	1.595	0	1.595	0.0645	--	--	--	--	--	--
1.596	0	1.596	0	1.596	0.0645	--	--	--	--	--	--
1.597	0	1.597	0	1.597	0.0645	--	--	--	--	--	--
1.598	0	1.598	0	1.598	0.0644	--	--	--	--	--	--
1.599	0	1.599	0	1.599	0.0643	--	--	--	--	--	--
1.6	0	1.6	0	1.6	0.0641	--	--	--	--	--	--
1.601	0	1.601	0	1.601	0.0642	--	--	--	--	--	--
1.602	0	1.602	0	1.602	0.0643	--	--	--	--	--	--
1.603	0	1.603	0	1.603	0.0641	--	--	--	--	--	--
1.604	0	1.604	0	1.604	0.0641	--	--	--	--	--	--
1.605	0	1.605	0	1.605	0.0639	--	--	--	--	--	--
1.606	0	1.606	0	1.606	0.0639	--	--	--	--	--	--
1.607	0	1.607	0	1.607	0.0636	--	--	--	--	--	--
1.608	0	1.608	0	1.608	0.0634	--	--	--	--	--	--
1.609	0	1.609	0	1.609	0.0632	--	--	--	--	--	--
1.61	0	1.61	0	1.61	0.0632	--	--	--	--	--	--
1.611	0	1.611	0	1.611	0.0629	--	--	--	--	--	--
1.612	0	1.612	0	1.612	0.0629	--	--	--	--	--	--
1.613	0	1.613	0	1.613	0.0631	--	--	--	--	--	--
1.614	0	1.614	0	1.614	0.063	--	--	--	--	--	--
1.615	0	1.615	0	1.615	0.0626	--	--	--	--	--	--
1.616	0	1.616	0	1.616	0.0625	--	--	--	--	--	--
1.617	0	1.617	0	1.617	0.0623	--	--	--	--	--	--
1.618	0	1.618	0	1.618	0.0621	--	--	--	--	--	--
1.619	0	1.619	0	1.619	0.0617	--	--	--	--	--	--
1.62	0	1.62	0	1.62	0.0619	--	--	--	--	--	--
1.621	0	1.621	0	1.621	0.0619	--	--	--	--	--	--
1.622	0	1.622	0	1.622	0.062	--	--	--	--	--	--
1.623	0	1.623	0	1.623	0.0616	--	--	--	--	--	--
1.624	0	1.624	0	1.624	0.0616	--	--	--	--	--	--
1.625	0	1.625	0	1.625	0.0616	--	--	--	--	--	--
1.626	0	1.626	0	1.626	0.0614	--	--	--	--	--	--
1.627	0	1.627	0	1.627	0.0615	--	--	--	--	--	--
1.628	0	1.628	0	1.628	0.0611	--	--	--	--	--	--
1.629	0	1.629	0	1.629	0.0613	--	--	--	--	--	--
1.63	0	1.63	0	1.63	0.0614	--	--	--	--	--	--
1.631	0	1.631	0	1.631	0.0615	--	--	--	--	--	--
1.632	0	1.632	0	1.632	0.0614	--	--	--	--	--	--
1.633	0	1.633	0	1.633	0.0613	--	--	--	--	--	--
1.634	0	1.634	0	1.634	0.0613	--	--	--	--	--	--
1.635	0	1.635	0	1.635	0.0614	--	--	--	--	--	--
1.636	0	1.636	0	1.636	0.0612	--	--	--	--	--	--
1.637	0	1.637	0	1.637	0.0609	--	--	--	--	--	--
1.638	0	1.638	0	1.638	0.061	--	--	--	--	--	--
1.639	0	1.639	0	1.639	0.0609	--	--	--	--	--	--
1.64	0	1.64	0	1.64	0.0609	--	--	--	--	--	--
1.641	0	1.641	0	1.641	0.0607	--	--	--	--	--	--
1.642	0	1.642	0	1.642	0.0605	--	--	--	--	--	--
1.643	0	1.643	0	1.643	0.0605	--	--	--	--	--	--
1.644	0	1.644	0	1.644	0.0606	--	--	--	--	--	--
1.645	0	1.645	0	1.645	0.0605	--	--	--	--	--	--
1.646	0	1.646	0	1.646	0.0606	--	--	--	--	--	--
1.647	0	1.647	0	1.647	0.0606	--	--	--	--	--	--
1.648	0	1.648	0	1.648	0.0606	--	--	--	--	--	--
1.649	0	1.649	0	1.649	0.0601	--	--	--	--	--	--
1.65	0	1.65	0	1.65	0.06	--	--	--	--	--	--
1.651	0	1.651	0	1.651	0.0601	--	--	--	--	--	--
1.652	0	1.652	0	1.652	0.0601	--	--	--	--	--	--
1.653	0	1.653	0	1.653	0.0601	--	--	--	--	--	--
1.654	0	1.654	0	1.654	0.06	--	--	--	--	--	--
1.655	0	1.655	0	1.655	0.0597	--	--	--	--	--	--
1.656	0	1.656	0	1.656	0.0596	--	--	--	--	--	--
1.657	0	1.657	0	1.657	0.0596	--	--	--	--	--	--
1.658	0	1.658	0	1.658	0.0594	--	--	--	--	--	--
1.659	0	1.659	0	1.659	0.0594	--	--	--	--	--	--
1.66	0	1.66	0	1.66	0.0591	--	--	--	--	--	--
1.661	0	1.661	0	1.661	0.059	--	--	--	--	--	--
1.662	0	1.662	0	1.662	0.0589	--	--	--	--	--	--
1.663	0	1.663	0	1.663	0.0586	--	--	--	--	--	--
1.664	0	1.664	0	1.664	0.0586	--	--	--	--	--	--
1.665	0	1.665	0	1.665	0.0585	--	--	--	--	--	--
1.666	0	1.666	0	1.666	0.0582	--	--	--	--	--	--
1.667	0	1.667	0	1.667	0.0582	--	--	--	--	--	--
1.668	0	1.668	0	1.668	0.0582	--	--	--	--	--	--
1.669	0	1.669	0	1.669	0.0581	--	--	--	--	--	--
1.67	0	1.67	0	1.67	0.0583	--	--	--	--	--	--
1.671	0	1.671	0	1.671	0.0584	--	--	--	--	--	--
1.672	0	1.672	0	1.672	0.0583	--	--	--	--	--	--
1.673	0	1.673	0	1.673	0.0578	--	--	--	--	--	--
1.674	0	1.674	0	1.674	0.0578	--	--	--	--	--	--
1.675	0	1.675	0	1.675	0.0573	--	--	--	--	--	--
1.676	0	1.676	0	1.676	0.0571	--	--	--	--	--	--
1.677	0	1.677	0	1.677	0.0569	--	--	--	--	--	--
1.678	0	1.678	0	1.678	0.0569	--	--	--	--	--	--
1.679	0	1.679	0	1.679	0.0568	--	--	--	--	--	--
1.68	0	1.68	0	1.68	0.0567	--	--	--	--	--	--
1.681	0	1.681	0	1.681	0.0566	--	--	--	--	--	--
1.682	0	1.682	0	1.682	0.0566	--	--	--	--	--	--
1.683	0	1.683	0	1.683	0.0562	--	--	--	--	--	--
1.684	0	1.684	0	1.684	0.0561	--	--	--	--	--	--
1.685	0	1.685	0	1.685	0.056	--	--	--	--	--	--
1.686	0	1.686	0	1.686	0.0559	--	--	--	--	--	--
1.687	0	1.687	0	1.687	0.0555	--	--	--	--	--	--
1.688	0	1.688	0	1.688	0.0553	--	--	--	--	--	--
1.689	0	1.689	0	1.689	0.0549	--	--	--	--	--	--
1.69	0	1.69	0	1.69	0.0549	--	--	--	--	--	--
1.691	0	1.691	0	1.691	0.0549	--	--	--	--	--	--
1.692	0	1.692	0	1.692	0.0548	--	--	--	--	--	--
1.693	0	1.693	0	1.693	0.0548	--	--	--	--	--	--
1.694	0	1.694	0	1.694	0.0546	--	--	--	--	--	--
1.695	0	1.695	0	1.695	0.0543	--	--	--	--	--	--
1.696	0	1.696	0	1.696	0.0542	--	--	--	--	--	--
1.697	0	1.697	0	1.697	0.0541	--	--	--	--	--	--
1.698	0	1.698	0	1.698	0.0542	--	--	--	--	--	--
1.699	0	1.699	0	1.699	0.0542	--	--	--	--	--	--
1.7	0	1.7	0	1.7	0.0541	--	--	--	--	--	--
1.701	0	1.701	0	1.701	0.0539	--	--	--	--	--	--
1.702	0	1.702	0	1.702	0.0537	--	--	--	--	--	--
1.703	0	1.703	0	1.703	0.0534	--	--	--	--	--	--
1.704	0	1.704	0	1.704	0.0534	--	--	--	--	--	--
1.705	0	1.705	0	1.705	0.0533	--	--	--	--	--	--
1.706	0	1.706	0	1.706	0.0534	--	--	--	--	--	--
1.707	0	1.707	0	1.707	0.0533	--	--	--	--	--	--
1.708	0	1.708	0	1.708	0.0534	--	--	--	--	--	--
1.709	0	1.709	0	1.709	0.0532	--	--	--	--	--	--
1.71	0	1.71	0	1.71	0.0532	--	--	--	--	--	--
1.711	0	1.711	0	1.711	0.0532	--	--	--	--	--	--
1.712	0	1.712	0	1.712	0.0531	--	--	--	--	--	--
1.713	0	1.713	0	1.713	0.0532	--	--	--	--	--	--
1.714	0	1.714	0	1.714	0.0531	--	--	--	--	--	--
1.715	0	1.715	0	1.715	0.0532	--	--	--	--	--	--
1.716	0	1.716	0	1.716	0.053	--	--	--	--	--	--
1.717	0	1.717	0	1.717	0.0529	--	--	--	--	--	--
1.718	0	1.718	0	1.718	0.0527	--	--	--	--	--	--
1.719	0	1.719	0	1.719	0.0525	--	--	--	--	--	--
1.72	0	1.72	0	1.72	0.0525	--	--	--	--	--	--
1.721	0	1.721	0	1.721	0.0526	--	--	--	--	--	--
1.722	0	1.722	0	1.722	0.0525	--	--	--	--	--	--
1.723	0	1.723	0	1.723	0.0528	--	--	--	--	--	--
1.724	0	1.724	0	1.724	0.0529	--	--	--	--	--	--
1.725	0	1.725	0	1.725	0.0526	--	--	--	--	--	--
1.726	0	1.726	0	1.726	0.0524	--	--	--	--	--	--
1.727	0	1.727	0	1.727	0.0523	--	--	--	--	--	--
1.728	0	1.728	0	1.728	0.0522	--	--	--	--	--	--
1.729	0	1.729	0	1.729	0.0519	--	--	--	--	--	--
1.73	0	1.73	0	1.73	0.0519	--	--	--	--	--	--
1.731	0	1.731	0	1.731	0.0518	--	--	--	--	--	--
1.732	0	1.732	0	1.732	0.0517	--	--	--	--	--	--
1.733	0	1.733	0	1.733	0.0515	--	--	--	--	--	--
1.734	0	1.734	0	1.734	0.0513	--	--	--	--	--	--
1.735	0	1.735	0	1.735	0.0511	--	--	--	--	--	--
1.736	0	1.736	0	1.736	0.0511	--	--	--	--	--	--
1.737	0	1.737	0	1.737	0.051	--	--	--	--	--	--
1.738	0	1.738	0	1.738	0.0511	--	--	--	--	--	--
1.739	0	1.739	0	1.739	0.051	--	--	--	--	--	--
1.74	0	1.74	0	1.74	0.051	--	--	--	--	--	--
1.741	0	1.741	0	1.741	0.0509	--	--	--	--	--	--
1.742	0	1.742	0	1.742	0.0509	--	--	--	--	--	--
1.743	0	1.743	0	1.743	0.0509	--	--	--	--	--	--
1.744	0	1.744	0	1.744	0.0508	--	--	--	--	--	--
1.745	0	1.745	0	1.745	0.0509	--	--	--	--	--	--
1.746	0	1.746	0	1.746	0.0507	--	--	--	--	--	--
1.747	0	1.747	0	1.747	0.0506	--	--	--	--	--	--
1.748	0	1.748	0	1.748	0.0506	--	--	--	--	--	--
1.749	0	1.749	0	1.749	0.0506	--	--	--	--	--	--
1.75	0	1.75	0	1.75	0.0506	--	--	--	--	--	--
1.751	0	1.751	0	1.751	0.0506	--	--	--	--	--	--
1.752	0	1.752	0	1.752	0.0504	--	--	--	--	--	--
1.753	0	1.753	0	1.753	0.0504	--	--	--	--	--	--
1.754	0	1.754	0	1.754	0.0504	--	--	--	--	--	--
1.755	0	1.755	0	1.755	0.0504	--	--	--	--	--	--
1.756	0	1.756	0	1.756	0.0505	--	--	--	--	--	--
1.757	0	1.757	0	1.757	0.0505	--	--	--	--	--	--
1.758	0	1.758	0	1.758	0.0505	--	--	--	--	--	--
1.759	0	1.759	0	1.759	0.0503	--	--	--	--	--	--
1.76	0	1.76	0	1.76	0.0502	--	--	--	--	--	--
1.761	0	1.761	0	1.761	0.0501	--	--	--	--	--	--
1.762	0	1.762	0	1.762	0.0501	--	--	--	--	--	--
1.763	0	1.763	0	1.763	0.0501	--	--	--	--	--	--
1.764	0	1.764	0	1.764	0.05	--	--	--	--	--	--
1.765	0	1.765	0	1.765	0.05	--	--	--	--	--	--
1.766	0	1.766	0	1.766	0.05	--	--	--	--	--	--
1.767	0	1.767	0	1.767	0.0497	--	--	--	--	--	--
1.768	0	1.768	0	1.768	0.0496	--	--	--	--	--	--
1.769	0	1.769	0	1.769	0.0496	--	--	--	--	--	--
1.77	0	1.77	0	1.77	0.0494	--	--	--	--	--	--
1.771	0	1.771	0	1.771	0.0494	--	--	--	--	--	--
1.772	0	1.772	0	1.772	0.0494	--	--	--	--	--	--
1.773	0	1.773	0	1.773	0.0494	--	--	--	--	--	--
1.774	0	1.774	0	1.774	0.0493	--	--	--	--	--	--
1.775	0	1.775	0	1.775	0.0493	--	--	--	--	--	--
1.776	0	1.776	0	1.776	0.0495	--	--	--	--	--	--
1.777	0	1.777	0	1.777	0.0493	--	--	--	--	--	--
1.778	0	1.778	0	1.778	0.0492	--	--	--	--	--	--
1.779	0	1.779	0	1.779	0.0491	--	--	--	--	--	--
1.78	0	1.78	0	1.78	0.049	--	--	--	--	--	--
1.781	0	1.781	0	1.781	0.049	--	--	--	--	--	--
1.782	0	1.782	0	1.782	0.0492	--	--	--	--	--	--
1.783	0	1.783	0	1.783	0.0492	--	--	--	--	--	--
1.784	0	1.784	0	1.784	0.0493	--	--	--	--	--	--
1.785	0	1.785	0	1.785	0.049	--	--	--	--	--	--
1.786	0	1.786	0	1.786	0.0487	--	--	--	--	--	--
1.787	0	1.787	0	1.787	0.0488	--	--	--	--	--	--
1.788	0	1.788	0	1.788	0.0488	--	--	--	--	--	--
1.789	0	1.789	0	1.789	0.0487	--	--	--	--	--	--
1.79	0	1.79	0	1.79	0.0486	--	--	--	--	--	--
1.791	0	1.791	0	1.791	0.0486	--	--	--	--	--	--
1.792	0	1.792	0	1.792	0.0484	--	--	--	--	--	--
1.793	0	1.793	0	1.793	0.0482	--	--	--	--	--	--
1.794	0	1.794	0	1.794	0.0482	--	--	--	--	--	--
1.795	0	1.795	0	1.795	0.048	--	--	--	--	--	--
1.796	0	1.796	0	1.796	0.0481	--	--	--	--	--	--
1.797	0	1.797	0	1.797	0.0478	--	--	--	--	--	--
1.798	0	1.798	0	1.798	0.0477	--	--	--	--	--	--
1.799	0	1.799	0	1.799	0.0476	--	--	--	--	--	--
1.8	0	1.8	0	1.8	0.0478	--	--	--	--	--	--
1.801	0	1.801	0	1.801	0.0477	--	--	--	--	--	--
1.802	0	1.802	0	1.802	0.0474	--	--	--	--	--	--
1.803	0	1.803	0	1.803	0.0473	--	--	--	--	--	--
1.804	0	1.804	0	1.804	0.0473	--	--	--	--	--	--
1.805	0	1.805	0	1.805	0.0472	--	--	--	--	--	--
1.806	0	1.806	0	1.806	0.0472	--	--	--	--	--	--
1.807	0	1.807	0	1.807	0.047	--	--	--	--	--	--
1.808	0	1.808	0	1.808	0.047	--	--	--	--	--	--
1.809	0	1.809	0	1.809	0.0466	--	--	--	--	--	--
1.81	0	1.81	0	1.81	0.0466	--	--	--	--	--	--
1.811	0	1.811	0	1.811	0.0465	--	--	--	--	--	--
1.812	0	1.812	0	1.812	0.0465	--	--	--	--	--	--
1.813	0	1.813	0	1.813	0.0464	--	--	--	--	--	--
1.814	0	1.814	0	1.814	0.0462	--	--	--	--	--	--
1.815	0	1.815	0	1.815	0.0462	--	--	--	--	--	--
1.816	0	1.816	0	1.816	0.0461	--	--	--	--	--	--
1.817	0	1.817	0	1.817	0.0458	--	--	--	--	--	--
1.818	0	1.818	0	1.818	0.0458	--	--	--	--	--	--
1.819	0	1.819	0	1.819	0.0459	--	--	--	--	--	--
1.82	0	1.82	0	1.82	0.0459	--	--	--	--	--	--
1.821	0	1.821	0	1.821	0.0458	--	--	--	--	--	--
1.822	0	1.822	0	1.822	0.0458	--	--	--	--	--	--
1.823	0	1.823	0	1.823	0.0458	--	--	--	--	--	--
1.824	0	1.824	0	1.824	0.046	--	--	--	--	--	--
1.825	0	1.825	0	1.825	0.0459	--	--	--	--	--	--
1.826	0	1.826	0	1.826	0.0459	--	--	--	--	--	--
1.827	0	1.827	0	1.827	0.0459	--	--	--	--	--	--
1.828	0	1.828	0	1.828	0.0459	--	--	--	--	--	--
1.829	0	1.829	0	1.829	0.0459	--	--	--	--	--	--
1.83	0	1.83	0	1.83	0.0459	--	--	--	--	--	--
1.831	0	1.831	0	1.831	0.0459	--	--	--	--	--	--
1.832	0	1.832	0	1.832	0.0457	--	--	--	--	--	--
1.833	0	1.833	0	1.833	0.0457	--	--	--	--	--	--
1.834	0	1.834	0	1.834	0.0456	--	--	--	--	--	--
1.835	0	1.835	0	1.835	0.0453	--	--	--	--	--	--
1.836	0	1.836	0	1.836	0.0452	--	--	--	--	--	--
1.837	0	1.837	0	1.837	0.0449	--	--	--	--	--	--
1.838	0	1.838	0	1.838	0.045	--	--	--	--	--	--
1.839	0	1.839	0	1.839	0.0449	--	--	--	--	--	--
1.84	0	1.84	0	1.84	0.0449	--	--	--	--	--	--
1.841	0	1.841	0	1.841	0.0449	--	--	--	--	--	--
1.842	0	1.842	0	1.842	0.0449	--	--	--	--	--	--
1.843	0	1.843	0	1.843	0.0447	--	--	--	--	--	--
1.844	0	1.844	0	1.844	0.0446	--	--	--	--	--	--
1.845	0	1.845	0	1.845	0.0445	--	--	--	--	--	--
1.846	0	1.846	0	1.846	0.0444	--	--	--	--	--	--
1.847	0	1.847	0	1.847	0.0442	--	--	--	--	--	--
1.848	0	1.848	0	1.848	0.044	--	--	--	--	--	--
1.849	0	1.849	0	1.849	0.0441	--	--	--	--	--	--
1.85	0	1.85	0	1.85	0.044	--	--	--	--	--	--
1.851	0	1.851	0	1.851	0.0438	--	--	--	--	--	--
1.852	0	1.852	0	1.852	0.0436	--	--	--	--	--	--
1.853	0	1.853	0	1.853	0.0434	--	--	--	--	--	--
1.854	0	1.854	0	1.854	0.0432	--	--	--	--	--	--
1.855	0	1.855	0	1.855	0.0431	--	--	--	--	--	--
1.856	0	1.856	0	1.856	0.0431	--	--	--	--	--	--
1.857	0	1.857	0	1.857	0.0431	--	--	--	--	--	--
1.858	0	1.858	0	1.858	0.0431	--	--	--	--	--	--
1.859	0	1.859	0	1.859	0.0427	--	--	--	--	--	--
1.86	0	1.86	0	1.86	0.0427	--	--	--	--	--	--
1.861	0	1.861	0	1.861	0.0429	--	--	--	--	--	--
1.862	0	1.862	0	1.862	0.0429	--	--	--	--	--	--
1.863	0	1.863	0	1.863	0.0428	--	--	--	--	--	--
1.864	0	1.864	0	1.864	0.0427	--	--	--	--	--	--
1.865	0	1.865	0	1.865	0.0422	--	--	--	--	--	--
1.866	0	1.866	0	1.866	0.0419	--	--	--	--	--	--
1.867	0	1.867	0	1.867	0.0416	--	--	--	--	--	--
1.868	0	1.868	0	1.868	0.0417	--	--	--	--	--	--
1.869	0	1.869	0	1.869	0.0417	--	--	--	--	--	--
1.87	0	1.87	0	1.87	0.0416	--	--	--	--	--	--
1.871	0	1.871	0	1.871	0.0416	--	--	--	--	--	--
1.872	0	1.872	0	1.872	0.0417	--	--	--	--	--	--
1.873	0	1.873	0	1.873	0.0416	--	--	--	--	--	--
1.874	0	1.874	0	1.874	0.0416	--	--	--	--	--	--
1.875	0	1.875	0	1.875	0.0414	--	--	--	--	--	--
1.876	0	1.876	0	1.876	0.0412	--	--	--	--	--	--
1.877	0	1.877	0	1.877	0.0411	--	--	--	--	--	--
1.878	0	1.878	0	1.878	0.0409	--	--	--	--	--	--
1.879	0	1.879	0	1.879	0.0408	--	--	--	--	--	--
1.88	0	1.88	0	1.88	0.0407	--	--	--	--	--	--
1.881	0	1.881	0	1.881	0.0407	--	--	--	--	--	--
1.882	0	1.882	0	1.882	0.0407	--	--	--	--	--	--
1.883	0	1.883	0	1.883	0.0405	--	--	--	--	--	--
1.884	0	1.884	0	1.884	0.0405	--	--	--	--	--	--
1.885	0	1.885	0	1.885	0.0404	--	--	--	--	--	--
1.886	0	1.886	0	1.886	0.0404	--	--	--	--	--	--
1.887	0	1.887	0	1.887	0.0404	--	--	--	--	--	--
1.888	0	1.888	0	1.888	0.0403	--	--	--	--	--	--
1.889	0	1.889	0	1.889	0.0404	--	--	--	--	--	--
1.89	0	1.89	0	1.89	0.0403	--	--	--	--	--	--
1.891	0	1.891	0	1.891	0.0402	--	--	--	--	--	--
1.892	0	1.892	0	1.892	0.0402	--	--	--	--	--	--
1.893	0	1.893	0	1.893	0.0403	--	--	--	--	--	--
1.894	0	1.894	0	1.894	0.0403	--	--	--	--	--	--
1.895	0	1.895	0	1.895	0.0403	--	--	--	--	--	--
1.896	0	1.896	0	1.896	0.04	--	--	--	--	--	--
1.897	0	1.897	0	1.897	0.04	--	--	--	--	--	--
1.898	0	1.898	0	1.898	0.0398	--	--	--	--	--	--
1.899	0	1.899	0	1.899	0.0397	--	--	--	--	--	--
1.9	0	1.9	0	1.9	0.0397	--	--	--	--	--	--
1.901	0	1.901	0	1.901	0.0396	--	--	--	--	--	--
1.902	0	1.902	0	1.902	0.0396	--	--	--	--	--	--
1.903	0	1.903	0	1.903	0.0398	--	--	--	--	--	--
1.904	0	1.904	0	1.904	0.0398	--	--	--	--	--	--
1.905	0	1.905	0	1.905	0.0397	--	--	--	--	--	--
1.906	0	1.906	0	1.906	0.0397	--	--	--	--	--	--
1.907	0	1.907	0	1.907	0.0395	--	--	--	--	--	--
1.908	0	1.908	0	1.908	0.0395	--	--	--	--	--	--
1.909	0	1.909	0	1.909	0.0396	--	--	--	--	--	--
1.91	0	1.91	0	1.91	0.0396	--	--	--	--	--	--
1.911	0	1.911	0	1.911	0.0395	--	--	--	--	--	--
1.912	0	1.912	0	1.912	0.0395	--	--	--	--	--	--
1.913	0	1.913	0	1.913	0.0393	--	--	--	--	--	--
1.914	0	1.914	0	1.914	0.0395	--	--	--	--	--	--
1.915	0	1.915	0	1.915	0.0393	--	--	--	--	--	--
1.916	0	1.916	0	1.916	0.0393	--	--	--	--	--	--
1.917	0	1.917	0	1.917	0.0393	--	--	--	--	--	--
1.918	0	1.918	0	1.918	0.0392	--	--	--	--	--	--
1.919	0	1.919	0	1.919	0.0391	--	--	--	--	--	--
1.92	0	1.92	0	1.92	0.0392	--	--	--	--	--	--
1.921	0	1.921	0	1.921	0.0391	--	--	--	--	--	--
1.922	0	1.922	0	1.922	0.0389	--	--	--	--	--	--
1.923	0	1.923	0	1.923	0.039	--	--	--	--	--	--
1.924	0	1.924	0	1.924	0.0389	--	--	--	--	--	--
1.925	0	1.925	0	1.925	0.0389	--	--	--	--	--	--
1.926	0	1.926	0	1.926	0.0388	--	--	--	--	--	--
1.927	0	1.927	0	1.927	0.0387	--	--	--	--	--	--
1.928	0	1.928	0	1.928	0.0387	--	--	--	--	--	--
1.929	0	1.929	0	1.929	0.0385	--	--	--	--	--	--
1.93	0	1.93	0	1.93	0.0384	--	--	--	--	--	--
1.931	0	1.931	0	1.931	0.0384	--	--	--	--	--	--
1.932	0	1.932	0	1.932	0.0383	--	--	--	--	--	--
1.933	0	1.933	0	1.933	0.0381	--	--	--	--	--	--
1.934	0	1.934	0	1.934	0.038	--	--	--	--	--	--
1.935	0	1.935	0	1.935	0.0379	--	--	--	--	--	--
1.936	0	1.936	0	1.936	0.0377	--	--	--	--	--	--
1.937	0	1.937	0	1.937	0.0376	--	--	--	--	--	--
1.938	0	1.938	0	1.938	0.0374	--	--	--	--	--	--
1.939	0	1.939	0	1.939	0.0372	--	--	--	--	--	--
1.94	0	1.94	0	1.94	0.0373	--	--	--	--	--	--
1.941	0	1.941	0	1.941	0.0375	--	--	--	--	--	--
1.942	0	1.942	0	1.942	0.0375	--	--	--	--	--	--
1.943	0	1.943	0	1.943	0.0375	--	--	--	--	--	--
1.944	0	1.944	0	1.944	0.0373	--	--	--	--	--	--
1.945	0	1.945	0	1.945	0.0373	--	--	--	--	--	--
1.946	0	1.946	0	1.946	0.0371	--	--	--	--	--	--
1.947	0	1.947	0	1.947	0.0372	--	--	--	--	--	--
1.948	0	1.948	0	1.948	0.0373	--	--	--	--	--	--
1.949	0	1.949	0	1.949	0.0372	--	--	--	--	--	--
1.95	0	1.95	0	1.95	0.0372	--	--	--	--	--	--
1.951	0	1.951	0	1.951	0.0369	--	--	--	--	--	--
1.952	0	1.952	0	1.952	0.0369	--	--	--	--	--	--
1.953	0	1.953	0	1.953	0.0366	--	--	--	--	--	--
1.954	0	1.954	0	1.954	0.0364	--	--	--	--	--	--
1.955	0	1.955	0	1.955	0.0362	--	--	--	--	--	--
1.956	0	1.956	0	1.956	0.0362	--	--	--	--	--	--
1.957	0	1.957	0	1.957	0.0362	--	--	--	--	--	--
1.958	0	1.958	0	1.958	0.036	--	--	--	--	--	--
1.959	0	1.959	0	1.959	0.036	--	--	--	--	--	--
1.96	0	1.96	0	1.96	0.0361	--	--	--	--	--	--
1.961	0	1.961	0	1.961	0.036	--	--	--	--	--	--
1.962	0	1.962	0	1.962	0.0359	--	--	--	--	--	--
1.963	0	1.963	0	1.963	0.0356	--	--	--	--	--	--
1.964	0	1.964	0	1.964	0.0356	--	--	--	--	--	--
1.965	0	1.965	0	1.965	0.0358	--	--	--	--	--	--
1.966	0	1.966	0	1.966	0.0357	--	--	--	--	--	--
1.967	0	1.967	0	1.967	0.0357	--	--	--	--	--	--
1.968	0	1.968	0	1.968	0.0357	--	--	--	--	--	--
1.969	0	1.969	0	1.969	0.0355	--	--	--	--	--	--
1.97	0	1.97	0	1.97	0.0355	--	--	--	--	--	--
1.971	0	1.971	0	1.971	0.0352	--	--	--	--	--	--
1.972	0	1.972	0	1.972	0.0354	--	--	--	--	--	--
1.973	0	1.973	0	1.973	0.0354	--	--	--	--	--	--
1.974	0	1.974	0	1.974	0.0354	--	--	--	--	--	--
1.975	0	1.975	0	1.975	0.0355	--	--	--	--	--	--
1.976	0	1.976	0	1.976	0.0354	--	--	--	--	--	--
1.977	0	1.977	0	1.977	0.0355	--	--	--	--	--	--
1.978	0	1.978	0	1.978	0.0354	--	--	--	--	--	--
1.979	0	1.979	0	1.979	0.0354	--	--	--	--	--	--
1.98	0	1.98	0	1.98	0.0353	--	--	--	--	--	--
1.981	0	1.981	0	1.981	0.0354	--	--	--	--	--	--
1.982	0	1.982	0	1.982	0.0353	--	--	--	--	--	--
1.983	0	1.983	0	1.983	0.0352	--	--	--	--	--	--
1.984	0	1.984	0	1.984	0.0348	--	--	--	--	--	--
1.985	0	1.985	0	1.985	0.0348	--	--	--	--	--	--
1.986	0	1.986	0	1.986	0.0348	--	--	--	--	--	--
1.987	0	1.987	0	1.987	0.0348	--	--	--	--	--	--
1.988	0	1.988	0	1.988	0.0349	--	--	--	--	--	--
1.989	0	1.989	0	1.989	0.035	--	--	--	--	--	--
1.99	0	1.99	0	1.99	0.035	--	--	--	--	--	--
1.991	0	1.991	0	1.991	0.035	--	--	--	--	--	--
1.992	0	1.992	0	1.992	0.0348	--	--	--	--	--	--
1.993	0	1.993	0	1.993	0.0346	--	--	--	--	--	--
1.994	0	1.994	0	1.994	0.0344	--	--	--	--	--	--
1.995	0	1.995	0	1.995	0.0343	--	--	--	--	--	--
1.996	0	1.996	0	1.996	0.0341	--	--	--	--	--	--
1.997	0	1.997	0	1.997	0.0338	--	--	--	--	--	--
1.998	0	1.998	0	1.998	0.0338	--	--	--	--	--	--
1.999	0	1.999	0	1.999	0.0338	--	--	--	--	--	--
[truncated: 8,000 more rows]
