# Supplementary material for: Equivalence and its invalidation between non-Markovian and Markovian spreading dynamics on complex networks
Source: Nat Commun. 2019 Aug 23;10:3748. doi: 10.1038/s41467-019-11763-z (PMC6707263; doi:10.1038/s41467-019-11763-z)
Supplement: Supplementary file 3 — Source Data [file 41467_2019_11763_MOESM3_ESM.zip › data/Supplementary_Figure_5/sFig5_I_Scale-free_i.dat]

0	2.0824	0	1.6316	0	0.8613	0	0.2563	0	2.03231	0	1.61168	0	0.911603	0	0.343005
1E-3	2.0836	1E-3	1.632	1E-3	0.8603	1E-3	0.256	0.01	2.03149	0.01	1.61104	0.01	0.911239	0.01	0.342868
0.002	2.0822	0.002	1.6316	0.002	0.8604	0.002	0.2561	0.02	2.02906	0.02	1.6091	0.02	0.910146	0.02	0.342457
0.003	2.083	0.003	1.6313	0.003	0.86	0.003	0.2558	0.03	2.025	0.03	1.60589	0.03	0.908328	0.03	0.341772
0.004	2.0834	0.004	1.632	0.004	0.8606	0.004	0.2559	0.04	2.01934	0.04	1.6014	0.04	0.905788	0.04	0.340817
0.005	2.084	0.005	1.631	0.005	0.8609	0.005	0.2558	0.05	2.01209	0.05	1.59565	0.05	0.902534	0.05	0.339592
0.006	2.0841	0.006	1.6306	0.006	0.8607	0.006	0.2559	0.06	2.00325	0.06	1.58864	0.06	0.898572	0.06	0.338102
0.007	2.0833	0.007	1.631	0.007	0.8601	0.007	0.2559	0.07	1.99286	0.07	1.5804	0.07	0.893912	0.07	0.336348
0.008	2.0825	0.008	1.631	0.008	0.8596	0.008	0.2559	0.08	1.98094	0.08	1.57095	0.08	0.888565	0.08	0.334336
0.009	2.0832	0.009	1.6298	0.009	0.8596	0.009	0.2558	0.09	1.96752	0.09	1.5603	0.09	0.882544	0.09	0.332071
0.01	2.0834	0.01	1.6302	0.01	0.8594	0.01	0.2559	0.1	1.95263	0.1	1.54849	0.1	0.875862	0.1	0.329557
0.011	2.0829	0.011	1.6301	0.011	0.8597	0.011	0.2558	0.11	1.93629	0.11	1.53554	0.11	0.868537	0.11	0.3268
0.012	2.0831	0.012	1.6286	0.012	0.859	0.012	0.2562	0.12	1.91856	0.12	1.52148	0.12	0.860584	0.12	0.323808
0.013	2.083	0.013	1.6279	0.013	0.8589	0.013	0.2563	0.13	1.89948	0.13	1.50634	0.13	0.852022	0.13	0.320586
0.014	2.083	0.014	1.629	0.014	0.8592	0.014	0.2561	0.14	1.87907	0.14	1.49016	0.14	0.84287	0.14	0.317143
0.015	2.083	0.015	1.6282	0.015	0.8593	0.015	0.2565	0.15	1.8574	0.15	1.47298	0.15	0.83315	0.15	0.313486
0.016	2.0836	0.016	1.6274	0.016	0.8592	0.016	0.2563	0.16	1.83452	0.16	1.45483	0.16	0.822884	0.16	0.309623
0.017	2.0839	0.017	1.627	0.017	0.8581	0.017	0.2562	0.17	1.81046	0.17	1.43575	0.17	0.812095	0.17	0.305563
0.018	2.0835	0.018	1.6271	0.018	0.8577	0.018	0.256	0.18	1.7853	0.18	1.41579	0.18	0.800806	0.18	0.301316
0.019	2.0841	0.019	1.6272	0.019	0.8578	0.019	0.256	0.19	1.75907	0.19	1.395	0.19	0.789042	0.19	0.296889
0.02	2.0843	0.02	1.6272	0.02	0.8577	0.02	0.256	0.2	1.73184	0.2	1.37341	0.2	0.77683	0.2	0.292294
0.021	2.084	0.021	1.6266	0.021	0.8579	0.021	0.2559	0.21	1.70368	0.21	1.35107	0.21	0.764195	0.21	0.28754
0.022	2.0839	0.022	1.6261	0.022	0.8577	0.022	0.2558	0.22	1.67463	0.22	1.32803	0.22	0.751165	0.22	0.282637
0.023	2.0835	0.023	1.6265	0.023	0.8575	0.023	0.2554	0.23	1.64476	0.23	1.30434	0.23	0.737766	0.23	0.277596
0.024	2.0836	0.024	1.6269	0.024	0.8573	0.024	0.2559	0.24	1.61413	0.24	1.28005	0.24	0.724027	0.24	0.272426
0.025	2.0829	0.025	1.6273	0.025	0.8577	0.025	0.256	0.25	1.5828	0.25	1.25521	0.25	0.709976	0.25	0.267139
0.026	2.0816	0.026	1.6264	0.026	0.8578	0.026	0.2558	0.26	1.55084	0.26	1.22987	0.26	0.69564	0.26	0.261746
0.027	2.0803	0.027	1.6249	0.027	0.8567	0.027	0.2554	0.27	1.51831	0.27	1.20407	0.27	0.68105	0.27	0.256256
0.028	2.0797	0.028	1.625	0.028	0.8563	0.028	0.2558	0.28	1.48528	0.28	1.17787	0.28	0.666232	0.28	0.25068
0.029	2.0791	0.029	1.6246	0.029	0.856	0.029	0.2557	0.29	1.4518	0.29	1.15132	0.29	0.651215	0.29	0.24503
0.03	2.0783	0.03	1.6245	0.03	0.8552	0.03	0.2555	0.3	1.41794	0.3	1.12447	0.3	0.636028	0.3	0.239315
0.031	2.0782	0.031	1.6227	0.031	0.8553	0.031	0.2555	0.31	1.38377	0.31	1.09737	0.31	0.620698	0.31	0.233547
0.032	2.0777	0.032	1.6221	0.032	0.8547	0.032	0.2553	0.32	1.34934	0.32	1.07007	0.32	0.605254	0.32	0.227736
0.033	2.0765	0.033	1.6226	0.033	0.8537	0.033	0.2552	0.33	1.31471	0.33	1.04261	0.33	0.589721	0.33	0.221892
0.034	2.0763	0.034	1.6221	0.034	0.8533	0.034	0.2553	0.34	1.27995	0.34	1.01504	0.34	0.574128	0.34	0.216025
0.035	2.0759	0.035	1.6217	0.035	0.8524	0.035	0.2554	0.35	1.24511	0.35	0.987408	0.35	0.558501	0.35	0.210145
0.036	2.0751	0.036	1.621	0.036	0.8523	0.036	0.2552	0.36	1.21025	0.36	0.959763	0.36	0.542864	0.36	0.204261
0.037	2.0757	0.037	1.6202	0.037	0.8516	0.037	0.2557	0.37	1.17542	0.37	0.932146	0.37	0.527243	0.37	0.198383
0.038	2.0757	0.038	1.6198	0.038	0.8512	0.038	0.2557	0.38	1.14069	0.38	0.9046	0.38	0.511662	0.38	0.192521
0.039	2.0754	0.039	1.6188	0.039	0.8508	0.039	0.2558	0.39	1.10609	0.39	0.877166	0.39	0.496145	0.39	0.186682
0.04	2.075	0.04	1.6179	0.04	0.8513	0.04	0.2555	0.4	1.07169	0.4	0.849884	0.4	0.480713	0.4	0.180876
0.041	2.0753	0.041	1.6169	0.041	0.8505	0.041	0.2553	0.41	1.03753	0.41	0.822791	0.41	0.465389	0.41	0.17511
0.042	2.0754	0.042	1.6174	0.042	0.8493	0.042	0.255	0.42	1.00365	0.42	0.795926	0.42	0.450194	0.42	0.169392
0.043	2.0747	0.043	1.6162	0.043	0.8495	0.043	0.2552	0.43	0.970103	0.43	0.769322	0.43	0.435146	0.43	0.16373
0.044	2.0735	0.044	1.6152	0.044	0.849	0.044	0.255	0.44	0.936928	0.44	0.743013	0.44	0.420265	0.44	0.158131
0.045	2.0726	0.045	1.6128	0.045	0.8482	0.045	0.2548	0.45	0.904163	0.45	0.717029	0.45	0.405568	0.45	0.152601
0.046	2.0717	0.046	1.6125	0.046	0.8477	0.046	0.2548	0.46	0.871847	0.46	0.691402	0.46	0.391072	0.46	0.147147
0.047	2.0713	0.047	1.6132	0.047	0.8468	0.047	0.2547	0.47	0.840013	0.47	0.666156	0.47	0.376793	0.47	0.141774
0.048	2.0697	0.048	1.612	0.048	0.847	0.048	0.2543	0.48	0.808695	0.48	0.64132	0.48	0.362745	0.48	0.136489
0.049	2.0686	0.049	1.6113	0.049	0.8461	0.049	0.2545	0.49	0.777921	0.49	0.616916	0.49	0.348942	0.49	0.131295
0.05	2.0673	0.05	1.6105	0.05	0.8449	0.05	0.2545	0.5	0.747721	0.5	0.592966	0.5	0.335395	0.5	0.126198
0.051	2.0678	0.051	1.6092	0.051	0.8452	0.051	0.2549	0.51	0.718118	0.51	0.56949	0.51	0.322116	0.51	0.121201
0.052	2.0677	0.052	1.6086	0.052	0.845	0.052	0.2548	0.52	0.689136	0.52	0.546506	0.52	0.309116	0.52	0.11631
0.053	2.0664	0.053	1.6089	0.053	0.8442	0.053	0.2553	0.53	0.660794	0.53	0.52403	0.53	0.296403	0.53	0.111526
0.054	2.0651	0.054	1.6064	0.054	0.8442	0.054	0.2556	0.54	0.633112	0.54	0.502077	0.54	0.283986	0.54	0.106854
0.055	2.0639	0.055	1.6057	0.055	0.8438	0.055	0.2558	0.55	0.606104	0.55	0.480659	0.55	0.271872	0.55	0.102296
0.056	2.0631	0.056	1.6043	0.056	0.8428	0.056	0.2559	0.56	0.579784	0.56	0.459787	0.56	0.260066	0.56	0.0978538
0.057	2.0615	0.057	1.6035	0.057	0.8423	0.057	0.2557	0.57	0.554164	0.57	0.439469	0.57	0.248574	0.57	0.0935297
0.058	2.0597	0.058	1.6033	0.058	0.8422	0.058	0.2557	0.58	0.529252	0.58	0.419714	0.58	0.2374	0.58	0.0893253
0.059	2.0587	0.059	1.6019	0.059	0.8421	0.059	0.2556	0.59	0.505057	0.59	0.400525	0.59	0.226546	0.59	0.0852416
0.06	2.058	0.06	1.6013	0.06	0.8415	0.06	0.2556	0.6	0.481581	0.6	0.381909	0.6	0.216016	0.6	0.0812795
0.061	2.0572	0.061	1.6013	0.061	0.841	0.061	0.2556	0.61	0.45883	0.61	0.363867	0.61	0.205811	0.61	0.0774397
0.062	2.0555	0.062	1.6003	0.062	0.8401	0.062	0.2557	0.62	0.436804	0.62	0.346399	0.62	0.195931	0.62	0.0737222
0.063	2.0531	0.063	1.6002	0.063	0.84	0.063	0.2553	0.63	0.415503	0.63	0.329507	0.63	0.186377	0.63	0.0701271
0.064	2.0508	0.064	1.5991	0.064	0.8394	0.064	0.2547	0.64	0.394925	0.64	0.313188	0.64	0.177146	0.64	0.066654
0.065	2.0483	0.065	1.598	0.065	0.8387	0.065	0.2552	0.65	0.375066	0.65	0.297439	0.65	0.168238	0.65	0.0633022
0.066	2.0464	0.066	1.5966	0.066	0.838	0.066	0.255	0.66	0.35592	0.66	0.282256	0.66	0.15965	0.66	0.0600709
0.067	2.0447	0.067	1.596	0.067	0.8378	0.067	0.2546	0.67	0.337482	0.67	0.267634	0.67	0.15138	0.67	0.056959
0.068	2.045	0.068	1.5952	0.068	0.837	0.068	0.2545	0.68	0.319743	0.68	0.253566	0.68	0.143423	0.68	0.053965
0.069	2.0448	0.069	1.5941	0.069	0.8364	0.069	0.2545	0.69	0.302694	0.69	0.240046	0.69	0.135775	0.69	0.0510876
0.07	2.0436	0.07	1.5926	0.07	0.8355	0.07	0.2548	0.7	0.286325	0.7	0.227065	0.7	0.128433	0.7	0.048325
0.071	2.0429	0.071	1.5908	0.071	0.8353	0.071	0.2545	0.71	0.270625	0.71	0.214614	0.71	0.121391	0.71	0.0456751
0.072	2.0413	0.072	1.5903	0.072	0.8345	0.072	0.2547	0.72	0.255581	0.72	0.202684	0.72	0.114643	0.72	0.0431361
0.073	2.04	0.073	1.5891	0.073	0.8343	0.073	0.2545	0.73	0.241181	0.73	0.191264	0.73	0.108183	0.73	0.0407056
0.074	2.0392	0.074	1.5884	0.074	0.834	0.074	0.2544	0.74	0.22741	0.74	0.180343	0.74	0.102006	0.74	0.0383814
0.075	2.0368	0.075	1.5877	0.075	0.8335	0.075	0.2542	0.75	0.214253	0.75	0.16991	0.75	0.0961047	0.75	0.0361609
0.076	2.036	0.076	1.5871	0.076	0.8326	0.076	0.2543	0.76	0.201697	0.76	0.159952	0.76	0.0904724	0.76	0.0340416
0.077	2.0351	0.077	1.5868	0.077	0.8319	0.077	0.2543	0.77	0.189724	0.77	0.150457	0.77	0.085102	0.77	0.032021
0.078	2.0342	0.078	1.5859	0.078	0.8317	0.078	0.2541	0.78	0.17832	0.78	0.141413	0.78	0.0799865	0.78	0.0300961
0.079	2.0329	0.079	1.5851	0.079	0.8319	0.079	0.2543	0.79	0.167467	0.79	0.132806	0.79	0.0751183	0.79	0.0282644
0.08	2.0306	0.08	1.5846	0.08	0.8309	0.08	0.2546	0.8	0.157149	0.8	0.124624	0.8	0.07049	0.8	0.0265229
0.081	2.0294	0.081	1.5828	0.081	0.8295	0.081	0.254	0.81	0.147348	0.81	0.116852	0.81	0.0660939	0.81	0.0248689
0.082	2.0276	0.082	1.5812	0.082	0.8297	0.082	0.2537	0.82	0.138048	0.82	0.109477	0.82	0.0619225	0.82	0.0232993
0.083	2.0256	0.083	1.5812	0.083	0.8293	0.083	0.2534	0.83	0.129232	0.83	0.102485	0.83	0.057968	0.83	0.0218114
0.084	2.0231	0.084	1.5801	0.084	0.8294	0.084	0.2531	0.84	0.120882	0.84	0.0958635	0.84	0.0542226	0.84	0.0204021
0.085	2.0224	0.085	1.5793	0.085	0.8286	0.085	0.253	0.85	0.112982	0.85	0.089598	0.85	0.0506786	0.85	0.0190686
0.086	2.0192	0.086	1.5788	0.086	0.8273	0.086	0.2529	0.86	0.105513	0.86	0.083675	0.86	0.0473285	0.86	0.0178081
0.087	2.016	0.087	1.5784	0.087	0.8265	0.087	0.2529	0.87	0.098459	0.87	0.078081	0.87	0.0441644	0.87	0.0166175
0.088	2.0163	0.088	1.5778	0.088	0.8253	0.088	0.2527	0.88	0.0918032	0.88	0.0728028	0.88	0.0411789	0.88	0.0154942
0.089	2.0156	0.089	1.5771	0.089	0.8243	0.089	0.2531	0.89	0.0855289	0.89	0.0678271	0.89	0.0383645	0.89	0.0144353
0.09	2.015	0.09	1.5757	0.09	0.8231	0.09	0.2529	0.9	0.0796197	0.9	0.0631409	0.9	0.0357139	0.9	0.0134379
0.091	2.0133	0.091	1.575	0.091	0.8225	0.091	0.2528	0.91	0.0740595	0.91	0.0587315	0.91	0.0332199	0.91	0.0124995
0.092	2.011	0.092	1.5744	0.092	0.8215	0.092	0.2527	0.92	0.0688326	0.92	0.0545864	0.92	0.0308753	0.92	0.0116173
0.093	2.0091	0.093	1.5723	0.093	0.8212	0.093	0.2524	0.93	0.0639233	0.93	0.0506932	0.93	0.0286732	0.93	0.0107887
0.094	2.0073	0.094	1.5713	0.094	0.8203	0.094	0.2523	0.94	0.0593168	0.94	0.0470401	0.94	0.0266069	0.94	0.0100113
0.095	2.0059	0.095	1.5706	0.095	0.8187	0.095	0.2521	0.95	0.0549982	0.95	0.0436153	0.95	0.0246698	0.95	0.00928239
0.096	2.0049	0.096	1.5694	0.096	0.8181	0.096	0.252	0.96	0.0509532	0.96	0.0404075	0.96	0.0228554	0.96	0.0085997
0.097	2.0042	0.097	1.568	0.097	0.8182	0.097	0.2517	0.97	0.047168	0.97	0.0374057	0.97	0.0211575	0.97	0.00796084
0.098	2.0029	0.098	1.567	0.098	0.8178	0.098	0.2515	0.98	0.0436291	0.98	0.0345992	0.98	0.0195701	0.98	0.00736356
0.099	2.0014	0.099	1.5646	0.099	0.8176	0.099	0.2511	0.99	0.0403234	0.99	0.0319777	0.99	0.0180873	0.99	0.00680564
0.1	2.0001	0.1	1.5619	0.1	0.8177	0.1	0.2509	1	0.0372384	1	0.0295312	1	0.0167035	1	0.00628496
0.101	1.9998	0.101	1.5612	0.101	0.8173	0.101	0.2505	1.01	0.0343619	1.01	0.0272501	1.01	0.0154133	1.01	0.00579948
0.102	1.9977	0.102	1.5605	0.102	0.8164	0.102	0.2503	1.02	0.0316823	1.02	0.025125	1.02	0.0142113	1.02	0.00534722
0.103	1.9963	0.103	1.5596	0.103	0.8152	0.103	0.25	1.03	0.0291882	1.03	0.0231472	1.03	0.0130926	1.03	0.00492628
0.104	1.9949	0.104	1.5581	0.104	0.8147	0.104	0.2498	1.04	0.026869	1.04	0.021308	1.04	0.0120523	1.04	0.00453486
0.105	1.9942	0.105	1.5562	0.105	0.8134	0.105	0.2496	1.05	0.0247143	1.05	0.0195992	1.05	0.0110858	1.05	0.00417119
0.106	1.9919	0.106	1.5555	0.106	0.8127	0.106	0.2491	1.06	0.0227142	1.06	0.0180131	1.06	0.0101886	1.06	0.00383362
0.107	1.9906	0.107	1.5546	0.107	0.8121	0.107	0.2493	1.07	0.0208593	1.07	0.0165421	1.07	0.00935658	1.07	0.00352056
0.108	1.9886	0.108	1.5532	0.108	0.8114	0.108	0.2495	1.08	0.0191406	1.08	0.0151791	1.08	0.00858562	1.08	0.00323047
0.109	1.9873	0.109	1.5516	0.109	0.8103	0.109	0.2494	1.09	0.0175494	1.09	0.0139172	1.09	0.00787189	1.09	0.00296192
0.11	1.9852	0.11	1.5505	0.11	0.8088	0.11	0.2493	1.1	0.0160776	1.1	0.01275	1.1	0.00721171	1.1	0.00271352
0.111	1.9829	0.111	1.5497	0.111	0.8082	0.111	0.2491	1.11	0.0147175	1.11	0.0116714	1.11	0.00660163	1.11	0.00248396
0.112	1.9806	0.112	1.5482	0.112	0.8071	0.112	0.2487	1.12	0.0134617	1.12	0.0106755	1.12	0.00603832	1.12	0.00227201
0.113	1.9786	0.113	1.546	0.113	0.8064	0.113	0.2483	1.13	0.0123032	1.13	0.00975678	1.13	0.00551866	1.13	0.00207648
0.114	1.9774	0.114	1.5443	0.114	0.8057	0.114	0.248	1.14	0.0112353	1.14	0.00890998	1.14	0.00503969	1.14	0.00189626
0.115	1.9762	0.115	1.5434	0.115	0.8058	0.115	0.248	1.15	0.010252	1.15	0.00813017	1.15	0.00459861	1.15	0.0017303
0.116	1.9747	0.116	1.5424	0.116	0.8056	0.116	0.2478	1.16	0.00934727	1.16	0.00741267	1.16	0.00419278	1.16	0.0015776
0.117	1.9732	0.117	1.5419	0.117	0.8052	0.117	0.2476	1.17	0.00851555	1.17	0.00675309	1.17	0.0038197	1.17	0.00143722
0.118	1.9716	0.118	1.5405	0.118	0.8042	0.118	0.2472	1.18	0.00775163	1.18	0.00614728	1.18	0.00347704	1.18	0.00130829
0.119	1.9699	0.119	1.5395	0.119	0.8033	0.119	0.2468	1.19	0.0070506	1.19	0.00559135	1.19	0.00316259	1.19	0.00118997
0.12	1.967	0.12	1.5368	0.12	0.8023	0.12	0.2466	1.2	0.00640785	1.2	0.00508162	1.2	0.00287428	1.2	0.00108149
0.121	1.9651	0.121	1.5352	0.121	0.8013	0.121	0.2462	1.21	0.00581903	1.21	0.00461467	1.21	0.00261016	1.21	9.82114E-4
0.122	1.9625	0.122	1.5341	0.122	0.8011	0.122	0.2458	1.22	0.00528009	1.22	0.00418728	1.22	0.00236842	1.22	8.91154E-4
0.123	1.9606	0.123	1.5334	0.123	0.7999	0.123	0.2458	1.23	0.00478724	1.23	0.00379643	1.23	0.00214735	1.23	8.07972E-4
0.124	1.9589	0.124	1.5319	0.124	0.7991	0.124	0.2456	1.24	0.00433692	1.24	0.00343931	1.24	0.00194535	1.24	7.31969E-4
0.125	1.9573	0.125	1.5311	0.125	0.7996	0.125	0.245	1.25	0.00392581	1.25	0.00311329	1.25	0.00176095	1.25	6.62585E-4
0.126	1.9549	0.126	1.5292	0.126	0.799	0.126	0.2455	1.26	0.00355084	1.26	0.00281593	1.26	0.00159275	1.26	5.99298E-4
0.127	1.9541	0.127	1.5272	0.127	0.7985	0.127	0.2452	1.27	0.00320911	1.27	0.00254493	1.27	0.00143947	1.27	5.41622E-4
0.128	1.9521	0.128	1.5255	0.128	0.7973	0.128	0.2452	1.28	0.00289796	1.28	0.00229817	1.28	0.0012999	1.28	4.89106E-4
0.129	1.9502	0.129	1.5238	0.129	0.7961	0.129	0.245	1.29	0.00261487	1.29	0.00207368	1.29	0.00117292	1.29	4.41329E-4
0.13	1.948	0.13	1.5219	0.13	0.7952	0.13	0.2448	1.3	0.00235756	1.3	0.00186962	1.3	0.0010575	1.3	3.979E-4
0.131	1.9468	0.131	1.5206	0.131	0.7949	0.131	0.2444	1.31	0.00212387	1.31	0.00168429	1.31	9.52673E-4	1.31	3.58458E-4
0.132	1.9445	0.132	1.5198	0.132	0.7944	0.132	0.2446	1.32	0.00191181	1.32	0.00151612	1.32	8.57553E-4	1.32	3.22668E-4
0.133	1.9416	0.133	1.5169	0.133	0.7938	0.133	0.2446	1.33	0.00171954	1.33	0.00136365	1.33	7.71313E-4	1.33	2.90218E-4
0.134	1.9394	0.134	1.5154	0.134	0.7931	0.134	0.2442	1.34	0.00154538	1.34	0.00122554	1.34	6.93191E-4	1.34	2.60824E-4
0.135	1.9381	0.135	1.5143	0.135	0.7923	0.135	0.2439	1.35	0.00138775	1.35	0.00110053	1.35	6.22483E-4	1.35	2.34219E-4
0.136	1.9358	0.136	1.5122	0.136	0.7911	0.136	0.2439	1.36	0.0012452	1.36	9.87479E-4	1.36	5.58541E-4	1.36	2.1016E-4
0.137	1.934	0.137	1.5104	0.137	0.7905	0.137	0.2438	1.37	0.00111639	1.37	8.85336E-4	1.37	5.00766E-4	1.37	1.88421E-4
0.138	1.9326	0.138	1.5084	0.138	0.79	0.138	0.2438	1.38	0.00100012	1.38	7.93123E-4	1.38	4.48608E-4	1.38	1.68796E-4
0.139	1.93	0.139	1.5061	0.139	0.7887	0.139	0.2433	1.39	8.95232E-4	1.39	7.09946E-4	1.39	4.01562E-4	1.39	1.51094E-4
0.14	1.9293	0.14	1.5038	0.14	0.7891	0.14	0.2424	1.4	8.00706E-4	1.4	6.34985E-4	1.4	3.59162E-4	1.4	1.3514E-4
0.141	1.926	0.141	1.5021	0.141	0.7885	0.141	0.2422	1.41	7.15589E-4	1.41	5.67484E-4	1.41	3.20982E-4	1.41	1.20774E-4
0.142	1.923	0.142	1.5006	0.142	0.7874	0.142	0.2422	1.42	6.39008E-4	1.42	5.06753E-4	1.42	2.86631E-4	1.42	1.07849E-4
0.143	1.9212	0.143	1.498	0.143	0.7858	0.143	0.2422	1.43	5.70167E-4	1.43	4.5216E-4	1.43	2.55752E-4	1.43	9.62307E-5
0.144	1.9192	0.144	1.4961	0.144	0.7843	0.144	0.2425	1.44	5.08335E-4	1.44	4.03126E-4	1.44	2.28017E-4	1.44	8.57949E-5
0.145	1.9158	0.145	1.4944	0.145	0.7832	0.145	0.2425	1.45	4.52846E-4	1.45	3.59121E-4	1.45	2.03127E-4	1.45	7.64298E-5
0.146	1.915	0.146	1.4926	0.146	0.7822	0.146	0.2419	1.46	4.03092E-4	1.46	3.19665E-4	1.46	1.8081E-4	1.46	6.80324E-5
0.147	1.9129	0.147	1.4909	0.147	0.7807	0.147	0.2419	1.47	3.58517E-4	1.47	2.84315E-4	1.47	1.60815E-4	1.47	6.05093E-5
0.148	1.9106	0.148	1.4893	0.148	0.7799	0.148	0.2413	1.48	3.18617E-4	1.48	2.52673E-4	1.48	1.42918E-4	1.48	5.3775E-5
0.149	1.9083	0.149	1.4882	0.149	0.7791	0.149	0.2407	1.49	2.82931E-4	1.49	2.24373E-4	1.49	1.2691E-4	1.49	4.7752E-5
0.15	1.9057	0.15	1.4858	0.15	0.7779	0.15	0.2404	1.5	2.51041E-4	1.5	1.99083E-4	1.5	1.12606E-4	1.5	4.23697E-5
0.151	1.9029	0.151	1.484	0.151	0.7771	0.151	0.2404	1.51	2.22567E-4	1.51	1.76502E-4	1.51	9.98337E-5	1.51	3.7564E-5
0.152	1.8995	0.152	1.4814	0.152	0.7759	0.152	0.2403	1.52	1.97165E-4	1.52	1.56358E-4	1.52	8.84395E-5	1.52	3.32767E-5
0.153	1.8962	0.153	1.4786	0.153	0.7751	0.153	0.2398	1.53	1.74522E-4	1.53	1.38402E-4	1.53	7.8283E-5	1.53	2.94552E-5
0.154	1.8935	0.154	1.4769	0.154	0.7736	0.154	0.2396	1.54	1.54356E-4	1.54	1.22409E-4	1.54	6.92376E-5	1.54	2.60517E-5
0.155	1.8913	0.155	1.4756	0.155	0.773	0.155	0.2391	1.55	1.36412E-4	1.55	1.08179E-4	1.55	6.11883E-5	1.55	2.30231E-5
0.156	1.8893	0.156	1.4753	0.156	0.7719	0.156	0.2391	1.56	1.20457E-4	1.56	9.55259E-5	1.56	5.40316E-5	1.56	2.03302E-5
0.157	1.8879	0.157	1.474	0.157	0.7712	0.157	0.239	1.57	1.06283E-4	1.57	8.42856E-5	1.57	4.76738E-5	1.57	1.7938E-5
0.158	1.8847	0.158	1.4717	0.158	0.7706	0.158	0.239	1.58	9.37017E-5	1.58	7.43084E-5	1.58	4.20305E-5	1.58	1.58146E-5
0.159	1.8809	0.159	1.4703	0.159	0.7691	0.159	0.2392	1.59	8.25439E-5	1.59	6.54598E-5	1.59	3.70256E-5	1.59	1.39314E-5
0.16	1.8786	0.16	1.4697	0.16	0.7684	0.16	0.239	1.6	7.26565E-5	1.6	5.76189E-5	1.6	3.25905E-5	1.6	1.22627E-5
0.161	1.8765	0.161	1.4673	0.161	0.7668	0.161	0.238	1.61	6.39024E-5	1.61	5.06766E-5	1.61	2.86638E-5	1.61	1.07852E-5
0.162	1.874	0.162	1.466	0.162	0.7653	0.162	0.2375	1.62	5.6158E-5	1.62	4.45351E-5	1.62	2.519E-5	1.62	9.47814E-6
0.163	1.8708	0.163	1.4639	0.163	0.7643	0.163	0.2374	1.63	4.93128E-5	1.63	3.91066E-5	1.63	2.21196E-5	1.63	8.32283E-6
0.164	1.8686	0.164	1.4631	0.164	0.7634	0.164	0.2377	1.64	4.32673E-5	1.64	3.43123E-5	1.64	1.94078E-5	1.64	7.30249E-6
0.165	1.8655	0.165	1.4612	0.165	0.7621	0.165	0.237	1.65	3.79326E-5	1.65	3.00817E-5	1.65	1.70149E-5	1.65	6.40212E-6
0.166	1.8621	0.166	1.4586	0.166	0.7605	0.166	0.2364	1.66	3.3229E-5	1.66	2.63517E-5	1.66	1.49051E-5	1.66	5.60827E-6
0.167	1.8596	0.167	1.4572	0.167	0.7604	0.167	0.2355	1.67	2.90854E-5	1.67	2.30657E-5	1.67	1.30465E-5	1.67	4.90893E-6
0.168	1.8553	0.168	1.4555	0.168	0.7598	0.168	0.2357	1.68	2.54382E-5	1.68	2.01733E-5	1.68	1.14105E-5	1.68	4.29336E-6
0.169	1.8527	0.169	1.4533	0.169	0.7583	0.169	0.2354	1.69	2.22305E-5	1.69	1.76295E-5	1.69	9.97164E-6	1.69	3.75198E-6
0.17	1.8515	0.17	1.451	0.17	0.7576	0.17	0.2348	1.7	1.94118E-5	1.7	1.53941E-5	1.7	8.70727E-6	1.7	3.27625E-6
0.171	1.8473	0.171	1.4488	0.171	0.7559	0.171	0.2346	1.71	1.69369E-5	1.71	1.34315E-5	1.71	7.59715E-6	1.71	2.85855E-6
0.172	1.8436	0.172	1.4466	0.172	0.7547	0.172	0.2338	1.72	1.47657E-5	1.72	1.17097E-5	1.72	6.62326E-6	1.72	2.4921E-6
0.173	1.84	0.173	1.444	0.173	0.7539	0.173	0.2334	1.73	1.28626E-5	1.73	1.02004E-5	1.73	5.76959E-6	1.73	2.1709E-6
0.174	1.8377	0.174	1.4423	0.174	0.7527	0.174	0.2326	1.74	1.11958E-5	1.74	8.8786E-6	1.74	5.02194E-6	1.74	1.88958E-6
0.175	1.8346	0.175	1.4408	0.175	0.7523	0.175	0.2326	1.75	9.73718E-6	1.75	7.72188E-6	1.75	4.36767E-6	1.75	1.6434E-6
0.176	1.8312	0.176	1.4381	0.176	0.7505	0.176	0.2323	1.76	8.46183E-6	1.76	6.7105E-6	1.76	3.79561E-6	1.76	1.42816E-6
0.177	1.8295	0.177	1.4357	0.177	0.75	0.177	0.2318	1.77	7.34765E-6	1.77	5.82691E-6	1.77	3.29583E-6	1.77	1.24011E-6
0.178	1.8267	0.178	1.432	0.178	0.7494	0.178	0.2317	1.78	6.37507E-6	1.78	5.05563E-6	1.78	2.85958E-6	1.78	1.07596E-6
0.179	1.822	0.179	1.4315	0.179	0.7487	0.179	0.2319	1.79	5.52681E-6	1.79	4.38293E-6	1.79	2.47908E-6	1.79	9.32794E-7
0.18	1.818	0.18	1.4292	0.18	0.7478	0.18	0.2317	1.8	4.78758E-6	1.8	3.7967E-6	1.8	2.1475E-6	1.8	8.0803E-7
0.181	1.815	0.181	1.4271	0.181	0.7476	0.181	0.2315	1.81	4.14391E-6	1.81	3.28625E-6	1.81	1.85878E-6	1.81	6.99394E-7
0.182	1.8115	0.182	1.426	0.182	0.7471	0.182	0.2318	1.82	3.58391E-6	1.82	2.84215E-6	1.82	1.60759E-6	1.82	6.04879E-7
0.183	1.8095	0.183	1.4248	0.183	0.7461	0.183	0.2315	1.83	3.09711E-6	1.83	2.45611E-6	1.83	1.38923E-6	1.83	5.22719E-7
0.184	1.808	0.184	1.4224	0.184	0.7453	0.184	0.2314	1.84	2.67429E-6	1.84	2.1208E-6	1.84	1.19957E-6	1.84	4.51357E-7
0.185	1.8051	0.185	1.4209	0.185	0.745	0.185	0.2309	1.85	2.30735E-6	1.85	1.8298E-6	1.85	1.03498E-6	1.85	3.89426E-7
0.186	1.802	0.186	1.4195	0.186	0.7449	0.186	0.2303	1.86	1.98917E-6	1.86	1.57747E-6	1.86	8.92254E-7	1.86	3.35724E-7
0.187	1.7985	0.187	1.4184	0.187	0.744	0.187	0.23	1.87	1.71349E-6	1.87	1.35885E-6	1.87	7.68596E-7	1.87	2.89196E-7
0.188	1.7957	0.188	1.4165	0.188	0.743	0.188	0.2294	1.88	1.47484E-6	1.88	1.16959E-6	1.88	6.61547E-7	1.88	2.48917E-7
0.189	1.794	0.189	1.4129	0.189	0.742	0.189	0.2291	1.89	1.26841E-6	1.89	1.00589E-6	1.89	5.68953E-7	1.89	2.14077E-7
0.19	1.7911	0.19	1.4101	0.19	0.7415	0.19	0.2285	1.9	1.09E-6	1.9	8.64404E-7	1.9	4.88927E-7	1.9	1.83966E-7
0.191	1.789	0.191	1.4088	0.191	0.7408	0.191	0.2282	1.91	9.35938E-7	1.91	7.42228E-7	1.91	4.19821E-7	1.91	1.57964E-7
0.192	1.7857	0.192	1.4067	0.192	0.7395	0.192	0.2282	1.92	8.03009E-7	1.92	6.36811E-7	1.92	3.60195E-7	1.92	1.35529E-7
0.193	1.7826	0.193	1.4041	0.193	0.7385	0.193	0.2279	1.93	6.88408E-7	1.93	5.45929E-7	1.93	3.0879E-7	1.93	1.16187E-7
0.194	1.7796	0.194	1.4013	0.194	0.7366	0.194	0.2279	1.94	5.8969E-7	1.94	4.67643E-7	1.94	2.64509E-7	1.94	9.95257E-8
0.195	1.777	0.195	1.4004	0.195	0.7357	0.195	0.2279	1.95	5.04725E-7	1.95	4.00262E-7	1.95	2.26398E-7	1.95	8.51856E-8
0.196	1.7741	0.196	1.3985	0.196	0.7358	0.196	0.2276	1.96	4.31656E-7	1.96	3.42317E-7	1.96	1.93622E-7	1.96	7.28534E-8
0.197	1.7709	0.197	1.396	0.197	0.734	0.197	0.2278	1.97	3.68871E-7	1.97	2.92526E-7	1.97	1.65459E-7	1.97	6.22566E-8
0.198	1.7681	0.198	1.395	0.198	0.7334	0.198	0.2274	1.98	3.14965E-7	1.98	2.49777E-7	1.98	1.4128E-7	1.98	5.31587E-8
0.199	1.7635	0.199	1.393	0.199	0.7318	0.199	0.2273	1.99	2.68722E-7	1.99	2.13105E-7	1.99	1.20537E-7	1.99	4.5354E-8
0.2	1.7596	0.2	1.3904	0.2	0.731	0.2	0.227	2	2.29086E-7	2	1.81672E-7	2	1.02758E-7	2	3.86642E-8
0.201	1.7578	0.201	1.3872	0.201	0.7301	0.201	0.2266	2.01	1.95139E-7	2.01	1.54751E-7	2.01	8.75308E-8	2.01	3.29348E-8
0.202	1.754	0.202	1.385	0.202	0.7283	0.202	0.2267	2.02	1.6609E-7	2.02	1.31714E-7	2.02	7.45006E-8	2.02	2.8032E-8
0.203	1.7503	0.203	1.3825	0.203	0.7277	0.203	0.2259	2.03	1.41252E-7	2.03	1.12017E-7	2.03	6.33595E-8	2.03	2.384E-8
0.204	1.7466	0.204	1.3801	0.204	0.7272	0.204	0.2253	2.04	1.20032E-7	2.04	9.51895E-8	2.04	5.38413E-8	2.04	2.02586E-8
0.205	1.745	0.205	1.3782	0.205	0.7254	0.205	0.2252	2.05	1.01919E-7	2.05	8.0825E-8	2.05	4.57165E-8	2.05	1.72015E-8
0.206	1.7415	0.206	1.3757	0.206	0.7244	0.206	0.225	2.06	8.64699E-8	2.06	6.85733E-8	2.06	3.87866E-8	2.06	1.45941E-8
0.207	1.7392	0.207	1.3728	0.207	0.7227	0.207	0.2245	2.07	7.33039E-8	2.07	5.81323E-8	2.07	3.28809E-8	2.07	1.2372E-8
0.208	1.7356	0.208	1.3718	0.208	0.7222	0.208	0.2241	2.08	6.20928E-8	2.08	4.92416E-8	2.08	2.78521E-8	2.08	1.04798E-8
0.209	1.733	0.209	1.368	0.209	0.7217	0.209	0.224	2.09	5.25544E-8	2.09	4.16772E-8	2.09	2.35736E-8	2.09	8.86993E-9
0.21	1.731	0.21	1.3658	0.21	0.7196	0.21	0.2242	2.1	4.44456E-8	2.1	3.52467E-8	2.1	1.99363E-8	2.1	7.50136E-9
0.211	1.7283	0.211	1.3639	0.211	0.7181	0.211	0.2234	2.11	3.75579E-8	2.11	2.97846E-8	2.11	1.68468E-8	2.11	6.33888E-9
0.212	1.7244	0.212	1.3621	0.212	0.7179	0.212	0.2227	2.12	3.17122E-8	2.12	2.51487E-8	2.12	1.42247E-8	2.12	5.35226E-9
0.213	1.7204	0.213	1.3592	0.213	0.7173	0.213	0.2225	2.13	2.67549E-8	2.13	2.12175E-8	2.13	1.20011E-8	2.13	4.5156E-9
0.214	1.7168	0.214	1.3551	0.214	0.7165	0.214	0.2222	2.14	2.25545E-8	2.14	1.78864E-8	2.14	1.0117E-8	2.14	3.80667E-9
0.215	1.7143	0.215	1.3532	0.215	0.7157	0.215	0.2217	2.15	1.89984E-8	2.15	1.50663E-8	2.15	8.52184E-9	2.15	3.20648E-9
0.216	1.7109	0.216	1.3504	0.216	0.7153	0.216	0.221	2.16	1.59901E-8	2.16	1.26807E-8	2.16	7.17247E-9	2.16	2.69875E-9
0.217	1.7078	0.217	1.3486	0.217	0.7139	0.217	0.2206	2.17	1.34474E-8	2.17	1.06642E-8	2.17	6.03194E-9	2.17	2.26961E-9
0.218	1.7041	0.218	1.3464	0.218	0.7118	0.218	0.2204	2.18	1.13001E-8	2.18	8.96129E-9	2.18	5.06871E-9	2.18	1.90718E-9
0.219	1.7012	0.219	1.3442	0.219	0.7111	0.219	0.2203	2.19	9.48798E-9	2.19	7.52426E-9	2.19	4.25589E-9	2.19	1.60135E-9
0.22	1.6985	0.22	1.3411	0.22	0.7102	0.22	0.2201	2.2	7.96012E-9	2.2	6.31262E-9	2.2	3.57056E-9	2.2	1.34348E-9
0.221	1.6956	0.221	1.3388	0.221	0.709	0.221	0.2198	2.21	6.67295E-9	2.21	5.29186E-9	2.21	2.99319E-9	2.21	1.12624E-9
0.222	1.6933	0.222	1.337	0.222	0.7083	0.222	0.2195	2.22	5.58945E-9	2.22	4.43261E-9	2.22	2.50718E-9	2.22	9.43366E-10
0.223	1.6912	0.223	1.334	0.223	0.7069	0.223	0.2191	2.23	4.67813E-9	2.23	3.7099E-9	2.23	2.09841E-9	2.23	7.89558E-10
0.224	1.6877	0.224	1.332	0.224	0.7058	0.224	0.2187	2.24	3.91227E-9	2.24	3.10255E-9	2.24	1.75487E-9	2.24	6.60298E-10
0.225	1.6843	0.225	1.3302	0.225	0.7047	0.225	0.2185	2.25	3.26917E-9	2.25	2.59255E-9	2.25	1.46641E-9	2.25	5.51758E-10
0.226	1.6818	0.226	1.3277	0.226	0.704	0.226	0.2182	2.26	2.7296E-9	2.26	2.16466E-9	2.26	1.22438E-9	2.26	4.60692E-10
0.227	1.6787	0.227	1.3264	0.227	0.703	0.227	0.218	2.27	2.27726E-9	2.27	1.80594E-9	2.27	1.02148E-9	2.27	3.84348E-10
0.228	1.6755	0.228	1.323	0.228	0.7025	0.228	0.2171	2.28	1.89836E-9	2.28	1.50546E-9	2.28	8.51523E-10	2.28	3.20399E-10
0.229	1.6727	0.229	1.3201	0.229	0.7009	0.229	0.2165	2.29	1.58124E-9	2.29	1.25397E-9	2.29	7.09277E-10	2.29	2.66876E-10
0.23	1.6692	0.23	1.3181	0.23	0.6992	0.23	0.2155	2.3	1.31604E-9	2.3	1.04366E-9	2.3	5.9032E-10	2.3	2.22117E-10
0.231	1.6656	0.231	1.3164	0.231	0.698	0.231	0.2153	2.31	1.09445E-9	2.31	8.67931E-10	2.31	4.90921E-10	2.31	1.84717E-10
0.232	1.6613	0.232	1.3147	0.232	0.6965	0.232	0.2146	2.32	9.09435E-10	2.32	7.21211E-10	2.32	4.07933E-10	2.32	1.53491E-10
0.233	1.6578	0.233	1.3127	0.233	0.6955	0.233	0.2141	2.33	7.55095E-10	2.33	5.98814E-10	2.33	3.38703E-10	2.33	1.27442E-10
0.234	1.6535	0.234	1.3112	0.234	0.6937	0.234	0.2133	2.34	6.26446E-10	2.34	4.96791E-10	2.34	2.80996E-10	2.34	1.05729E-10
0.235	1.6509	0.235	1.3078	0.235	0.6921	0.235	0.2124	2.35	5.193E-10	2.35	4.11821E-10	2.35	2.32935E-10	2.35	8.76456E-11
0.236	1.6481	0.236	1.3053	0.236	0.6903	0.236	0.2121	2.36	4.30136E-10	2.36	3.41111E-10	2.36	1.9294E-10	2.36	7.25968E-11
0.237	1.6454	0.237	1.3024	0.237	0.6893	0.237	0.2114	2.37	3.55997E-10	2.37	2.82316E-10	2.37	1.59685E-10	2.37	6.00838E-11
0.238	1.6433	0.238	1.3003	0.238	0.6883	0.238	0.2111	2.38	2.944E-10	2.38	2.33469E-10	2.38	1.32055E-10	2.38	4.96878E-11
0.239	1.64	0.239	1.2983	0.239	0.6871	0.239	0.2109	2.39	2.43267E-10	2.39	1.92919E-10	2.39	1.09119E-10	2.39	4.10578E-11
0.24	1.6365	0.24	1.2948	0.24	0.6855	0.24	0.2106	2.4	2.00854E-10	2.4	1.59284E-10	2.4	9.00945E-11	2.4	3.38995E-11
0.241	1.6328	0.241	1.2926	0.241	0.684	0.241	0.2099	2.41	1.65704E-10	2.41	1.31408E-10	2.41	7.43274E-11	2.41	2.79668E-11
0.242	1.6285	0.242	1.2887	0.242	0.6829	0.242	0.2095	2.42	1.36595E-10	2.42	1.08324E-10	2.42	6.12706E-11	2.42	2.3054E-11
0.243	1.6253	0.243	1.2859	0.243	0.6808	0.243	0.2091	2.43	1.1251E-10	2.43	8.92238E-11	2.43	5.0467E-11	2.43	1.8989E-11
0.244	1.6223	0.244	1.2828	0.244	0.6796	0.244	0.2088	2.44	9.25974E-11	2.44	7.34326E-11	2.44	4.15351E-11	2.44	1.56282E-11
0.245	1.6199	0.245	1.28	0.245	0.6777	0.245	0.2083	2.45	7.61482E-11	2.45	6.03879E-11	2.45	3.41568E-11	2.45	1.2852E-11
0.246	1.6169	0.246	1.279	0.246	0.6771	0.246	0.2076	2.46	6.2571E-11	2.46	4.96207E-11	2.46	2.80666E-11	2.46	1.05605E-11
0.247	1.6133	0.247	1.2754	0.247	0.6754	0.247	0.2067	2.47	5.13735E-11	2.47	4.07408E-11	2.47	2.30439E-11	2.47	8.67063E-12
0.248	1.6111	0.248	1.2729	0.248	0.674	0.248	0.2064	2.48	4.21461E-11	2.48	3.34232E-11	2.48	1.89049E-11	2.48	7.11327E-12
0.249	1.6089	0.249	1.2704	0.249	0.6725	0.249	0.2058	2.49	3.45485E-11	2.49	2.7398E-11	2.49	1.54969E-11	2.49	5.83096E-12
0.25	1.607	0.25	1.2675	0.25	0.6713	0.25	0.205	2.5	2.82978E-11	2.5	2.2441E-11	2.5	1.26932E-11	2.5	4.776E-12
0.251	1.6037	0.251	1.2661	0.251	0.6704	0.251	0.2048	2.51	2.31595E-11	2.51	1.83662E-11	2.51	1.03883E-11	2.51	3.90877E-12
0.252	1.6002	0.252	1.2623	0.252	0.6704	0.252	0.2051	2.52	1.8939E-11	2.52	1.50192E-11	2.52	8.49523E-12	2.52	3.19646E-12
0.253	1.5956	0.253	1.2601	0.253	0.6702	0.253	0.205	2.53	1.54753E-11	2.53	1.22724E-11	2.53	6.94155E-12	2.53	2.61187E-12
0.254	1.592	0.254	1.2571	0.254	0.6687	0.254	0.2045	2.54	1.2635E-11	2.54	1.00199E-11	2.54	5.66749E-12	2.54	2.13248E-12
0.255	1.5881	0.255	1.2537	0.255	0.6665	0.255	0.2043	2.55	1.03077E-11	2.55	8.1743E-12	2.55	4.62357E-12	2.55	1.73969E-12
0.256	1.5854	0.256	1.2504	0.256	0.665	0.256	0.2034	2.56	8.40234E-12	2.56	6.66331E-12	2.56	3.76892E-12	2.56	1.41812E-12
0.257	1.5807	0.257	1.2483	0.257	0.6638	0.257	0.2031	2.57	6.84372E-12	2.57	5.42728E-12	2.57	3.06979E-12	2.57	1.15506E-12
0.258	1.5791	0.258	1.2463	0.258	0.6611	0.258	0.2023	2.58	5.56976E-12	2.58	4.41699E-12	2.58	2.49835E-12	2.58	9.40044E-13
0.259	1.5754	0.259	1.2428	0.259	0.66	0.259	0.2019	2.59	4.52933E-12	2.59	3.5919E-12	2.59	2.03166E-12	2.59	7.64443E-13
0.26	1.5722	0.26	1.2411	0.26	0.6587	0.26	0.2008	2.6	3.6803E-12	2.6	2.9186E-12	2.6	1.65082E-12	2.6	6.21148E-13
0.261	1.5682	0.261	1.238	0.261	0.6583	0.261	0.2003	2.61	2.98804E-12	2.61	2.36961E-12	2.61	1.3403E-12	2.61	5.0431E-13
0.262	1.5645	0.262	1.2352	0.262	0.6571	0.262	0.1997	2.62	2.42405E-12	2.62	1.92234E-12	2.62	1.08732E-12	2.62	4.09122E-13
0.263	1.5615	0.263	1.2327	0.263	0.6558	0.263	0.1994	2.63	1.96494E-12	2.63	1.55826E-12	2.63	8.81385E-13	2.63	3.31635E-13
0.264	1.5586	0.264	1.2302	0.264	0.6539	0.264	0.1991	2.64	1.59151E-12	2.64	1.26212E-12	2.64	7.13881E-13	2.64	2.68609E-13
0.265	1.5556	0.265	1.2258	0.265	0.6523	0.265	0.1987	2.65	1.28802E-12	2.65	1.02144E-12	2.65	5.77748E-13	2.65	2.17387E-13
0.266	1.5509	0.266	1.2242	0.266	0.6506	0.266	0.1985	2.66	1.04157E-12	2.66	8.25995E-13	2.66	4.67201E-13	2.66	1.75792E-13
0.267	1.548	0.267	1.2202	0.267	0.6497	0.267	0.198	2.67	8.41599E-13	2.67	6.67414E-13	2.67	3.77505E-13	2.67	1.42042E-13
0.268	1.5435	0.268	1.218	0.268	0.6468	0.268	0.1978	2.68	6.79479E-13	2.68	5.38848E-13	2.68	3.04784E-13	2.68	1.1468E-13
0.269	1.5397	0.269	1.216	0.269	0.646	0.269	0.1975	2.69	5.4815E-13	2.69	4.347E-13	2.69	2.45876E-13	2.69	9.25146E-14
0.27	1.5355	0.27	1.2132	0.27	0.645	0.27	0.1972	2.7	4.4185E-13	2.7	3.50401E-13	2.7	1.98195E-13	2.7	7.45738E-14
0.271	1.5334	0.271	1.2102	0.271	0.643	0.271	0.1966	2.71	3.5588E-13	2.71	2.82224E-13	2.71	1.59632E-13	2.71	6.00641E-14
0.272	1.5308	0.272	1.2082	0.272	0.6411	0.272	0.196	2.72	2.86407E-13	2.72	2.2713E-13	2.72	1.2847E-13	2.72	4.83388E-14
0.273	1.5268	0.273	1.2061	0.273	0.6399	0.273	0.196	2.73	2.30313E-13	2.73	1.82645E-13	2.73	1.03308E-13	2.73	3.88713E-14
0.274	1.5235	0.274	1.2046	0.274	0.6383	0.274	0.1958	2.74	1.85056E-13	2.74	1.46755E-13	2.74	8.30082E-14	2.74	3.12331E-14
0.275	1.5199	0.275	1.2002	0.275	0.6368	0.275	0.1954	2.75	1.48574E-13	2.75	1.17824E-13	2.75	6.66438E-14	2.75	2.50758E-14
0.276	1.5166	0.276	1.1967	0.276	0.6355	0.276	0.1952	2.76	1.19189E-13	2.76	9.45202E-14	2.76	5.34628E-14	2.76	2.01162E-14
0.277	1.5133	0.277	1.1944	0.277	0.6337	0.277	0.1945	2.77	9.55385E-14	2.77	7.5765E-14	2.77	4.28544E-14	2.77	1.61246E-14
0.278	1.5107	0.278	1.1929	0.278	0.6324	0.278	0.1943	2.78	7.652E-14	2.78	6.06827E-14	2.78	3.43235E-14	2.78	1.29148E-14
0.279	1.5077	0.279	1.1917	0.279	0.6308	0.279	0.1939	2.79	6.12385E-14	2.79	4.8564E-14	2.79	2.74689E-14	2.79	1.03356E-14
0.28	1.5044	0.28	1.1879	0.28	0.6293	0.28	0.1934	2.8	4.89695E-14	2.8	3.88344E-14	2.8	2.19656E-14	2.8	8.2649E-15
0.281	1.5022	0.281	1.1858	0.281	0.6274	0.281	0.1927	2.81	3.91274E-14	2.81	3.10292E-14	2.81	1.75508E-14	2.81	6.60377E-15
0.282	1.4987	0.282	1.1829	0.282	0.6267	0.282	0.1922	2.82	3.12383E-14	2.82	2.47729E-14	2.82	1.40121E-14	2.82	5.27229E-15
0.283	1.4957	0.283	1.1807	0.283	0.6256	0.283	0.1917	2.83	2.49199E-14	2.83	1.97623E-14	2.83	1.1178E-14	2.83	4.2059E-15
0.284	1.4913	0.284	1.1792	0.284	0.6252	0.284	0.1911	2.84	1.98637E-14	2.84	1.57525E-14	2.84	8.90997E-15	2.84	3.35252E-15
0.285	1.4872	0.285	1.1766	0.285	0.6238	0.285	0.1907	2.85	1.58206E-14	2.85	1.25463E-14	2.85	7.09645E-15	2.85	2.67015E-15
0.286	1.4837	0.286	1.1747	0.286	0.6225	0.286	0.1903	2.86	1.25905E-14	2.86	9.98463E-15	2.86	5.64753E-15	2.86	2.12497E-15
0.287	1.4799	0.287	1.1716	0.287	0.6215	0.287	0.1901	2.87	1.00118E-14	2.87	7.93966E-15	2.87	4.49085E-15	2.87	1.68975E-15
0.288	1.4765	0.288	1.1682	0.288	0.6208	0.288	0.1897	2.88	7.95489E-15	2.88	6.30848E-15	2.88	3.56822E-15	2.88	1.3426E-15
0.289	1.4729	0.289	1.165	0.289	0.6188	0.289	0.1895	2.89	6.31553E-15	2.89	5.00841E-15	2.89	2.83287E-15	2.89	1.06591E-15
0.29	1.4699	0.29	1.161	0.29	0.6169	0.29	0.1893	2.9	5.01E-15	2.9	3.97308E-15	2.9	2.24727E-15	2.9	8.45568E-16
0.291	1.4671	0.291	1.1581	0.291	0.6143	0.291	0.1889	2.91	3.97116E-15	2.91	3.14926E-15	2.91	1.78129E-15	2.91	6.70238E-16
0.292	1.463	0.292	1.1552	0.292	0.613	0.292	0.1886	2.92	3.14522E-15	2.92	2.49426E-15	2.92	1.41081E-15	2.92	5.30838E-16
0.293	1.4589	0.293	1.1506	0.293	0.6116	0.293	0.1884	2.93	2.48907E-15	2.93	1.97391E-15	2.93	1.11649E-15	2.93	4.20095E-16
0.294	1.456	0.294	1.1478	0.294	0.6101	0.294	0.1879	2.94	1.96822E-15	2.94	1.56086E-15	2.94	8.8286E-16	2.94	3.3219E-16
0.295	1.4525	0.295	1.1462	0.295	0.6098	0.295	0.1875	2.95	1.55513E-15	2.95	1.23326E-15	2.95	6.97561E-16	2.95	2.62468E-16
0.296	1.4484	0.296	1.1443	0.296	0.6078	0.296	0.1874	2.96	1.22775E-15	2.96	9.73641E-16	2.96	5.50714E-16	2.96	2.07215E-16
0.297	1.4454	0.297	1.1412	0.297	0.6057	0.297	0.1859	2.97	9.68512E-16	2.97	7.6806E-16	2.97	4.34432E-16	2.97	1.63462E-16
0.298	1.4407	0.298	1.1388	0.298	0.6036	0.298	0.1856	2.98	7.63402E-16	2.98	6.05402E-16	2.98	3.42429E-16	2.98	1.28844E-16
0.299	1.4368	0.299	1.136	0.299	0.6014	0.299	0.1847	2.99	6.0125E-16	2.99	4.7681E-16	2.99	2.69694E-16	2.99	1.01477E-16
0.3	1.434	0.3	1.1325	0.3	0.601	0.3	0.1843	3	4.73161E-16	3	3.75231E-16	3	2.12239E-16	3	7.98583E-17
0.301	1.4312	0.301	1.1304	0.301	0.5994	0.301	0.1832	3.01	3.72062E-16	3.01	2.95057E-16	3.01	1.66891E-16	3.01	6.27952E-17
0.302	1.4298	0.302	1.1286	0.302	0.598	0.302	0.1826	3.02	2.9233E-16	3.02	2.31827E-16	3.02	1.31127E-16	3.02	4.93385E-17
0.303	1.4245	0.303	1.1248	0.303	0.5963	0.303	0.1816	3.03	2.29502E-16	3.03	1.82002E-16	3.03	1.02944E-16	3.03	3.87344E-17
0.304	1.4204	0.304	1.1202	0.304	0.5949	0.304	0.1812	3.04	1.80032E-16	3.04	1.42771E-16	3.04	8.07545E-17	3.04	3.03852E-17
0.305	1.4176	0.305	1.1181	0.305	0.5933	0.305	0.1808	3.05	1.41113E-16	3.05	1.11907E-16	3.05	6.32971E-17	3.05	2.38165E-17
0.306	1.4143	0.306	1.1154	0.306	0.5916	0.306	0.1806	3.06	1.10519E-16	3.06	8.76448E-17	3.06	4.95739E-17	3.06	1.8653E-17
0.307	1.4102	0.307	1.1128	0.307	0.5904	0.307	0.18	3.07	8.64885E-17	3.07	6.8588E-17	3.07	3.8795E-17	3.07	1.45972E-17
0.308	1.4062	0.308	1.1095	0.308	0.5888	0.308	0.1792	3.08	6.7629E-17	3.08	5.36319E-17	3.08	3.03354E-17	3.08	1.14142E-17
0.309	1.4021	0.309	1.1077	0.309	0.5871	0.309	0.1786	3.09	5.28397E-17	3.09	4.19035E-17	3.09	2.37016E-17	3.09	8.91808E-18
0.31	1.3975	0.31	1.1054	0.31	0.5862	0.31	0.1777	3.1	4.12515E-17	3.1	3.27137E-17	3.1	1.85036E-17	3.1	6.96228E-18
0.311	1.3937	0.311	1.1023	0.311	0.5851	0.311	0.1774	3.11	3.2179E-17	3.11	2.55189E-17	3.11	1.44341E-17	3.11	5.43105E-18
0.312	1.3902	0.312	1.1002	0.312	0.5841	0.312	0.1769	3.12	2.50817E-17	3.12	1.98906E-17	3.12	1.12506E-17	3.12	4.2332E-18
0.313	1.3862	0.313	1.0987	0.313	0.5818	0.313	0.1764	3.13	1.95342E-17	3.13	1.54912E-17	3.13	8.76218E-18	3.13	3.29691E-18
0.314	1.3828	0.314	1.0953	0.314	0.5798	0.314	0.176	3.14	1.52015E-17	3.14	1.20552E-17	3.14	6.81871E-18	3.14	2.56565E-18
0.315	1.38	0.315	1.0921	0.315	0.5779	0.315	0.1758	3.15	1.18203E-17	3.15	9.37386E-18	3.15	5.30207E-18	3.15	1.99498E-18
0.316	1.3773	0.316	1.089	0.316	0.5761	0.316	0.1753	3.16	9.18382E-18	3.16	7.28306E-18	3.16	4.11946E-18	3.16	1.55001E-18
0.317	1.3753	0.317	1.0864	0.317	0.5751	0.317	0.1751	3.17	7.12971E-18	3.17	5.65408E-18	3.17	3.19807E-18	3.17	1.20333E-18
0.318	1.3712	0.318	1.0839	0.318	0.5735	0.318	0.1753	3.18	5.5306E-18	3.18	4.38594E-18	3.18	2.48079E-18	3.18	9.33434E-19
0.319	1.3676	0.319	1.0825	0.319	0.5713	0.319	0.1748	3.19	4.28672E-18	3.19	3.3995E-18	3.19	1.92284E-18	3.19	7.23497E-19
0.32	1.3639	0.32	1.0787	0.32	0.5699	0.32	0.174	3.2	3.31995E-18	3.2	2.63282E-18	3.2	1.48918E-18	3.2	5.60329E-19
0.321	1.3598	0.321	1.0761	0.321	0.568	0.321	0.1736	3.21	2.56915E-18	3.21	2.03742E-18	3.21	1.15241E-18	3.21	4.33612E-19
0.322	1.3552	0.322	1.0736	0.322	0.5664	0.322	0.1733	3.22	1.98656E-18	3.22	1.5754E-18	3.22	8.91082E-19	3.22	3.35284E-19
0.323	1.352	0.323	1.0706	0.323	0.566	0.323	0.173	3.23	1.53484E-18	3.23	1.21718E-18	3.23	6.88464E-19	3.23	2.59045E-19
0.324	1.3489	0.324	1.0669	0.324	0.5639	0.324	0.1723	3.24	1.1849E-18	3.24	9.3966E-19	3.24	5.31493E-19	3.24	1.99983E-19
0.325	1.3462	0.325	1.0643	0.325	0.563	0.325	0.1721	3.25	9.14007E-19	3.25	7.24836E-19	3.25	4.09984E-19	3.25	1.54263E-19
0.326	1.3437	0.326	1.0617	0.326	0.5608	0.326	0.1718	3.26	7.04484E-19	3.26	5.58677E-19	3.26	3.16001E-19	3.26	1.189E-19
0.327	1.3405	0.327	1.0604	0.327	0.5603	0.327	0.1717	3.27	5.42557E-19	3.27	4.30264E-19	3.27	2.43367E-19	3.27	9.15707E-20
0.328	1.3369	0.328	1.0576	0.328	0.5576	0.328	0.1712	3.28	4.17515E-19	3.28	3.31102E-19	3.28	1.87279E-19	3.28	7.04666E-20
0.329	1.3343	0.329	1.0557	0.329	0.5551	0.329	0.1706	3.29	3.21034E-19	3.29	2.5459E-19	3.29	1.44002E-19	3.29	5.41829E-20
0.33	1.3306	0.33	1.0523	0.33	0.5536	0.33	0.1697	3.3	2.46651E-19	3.3	1.95602E-19	3.3	1.10637E-19	3.3	4.16288E-20
0.331	1.3255	0.331	1.0503	0.331	0.5525	0.331	0.169	3.31	1.89351E-19	3.31	1.50161E-19	3.31	8.49345E-20	3.31	3.19579E-20
0.332	1.3215	0.332	1.0479	0.332	0.5507	0.332	0.1686	3.32	1.45246E-19	3.32	1.15185E-19	3.32	6.5151E-20	3.32	2.45141E-20
0.333	1.3188	0.333	1.0461	0.333	0.5498	0.333	0.1682	3.33	1.11325E-19	3.33	8.82844E-20	3.33	4.99357E-20	3.33	1.87891E-20
0.334	1.3166	0.334	1.0429	0.334	0.5487	0.334	0.1676	3.34	8.52582E-20	3.34	6.76124E-20	3.34	3.82431E-20	3.34	1.43896E-20
0.335	1.3137	0.335	1.0414	0.335	0.5468	0.335	0.167	3.35	6.52426E-20	3.35	5.17394E-20	3.35	2.9265E-20	3.35	1.10114E-20
0.336	1.3102	0.336	1.0392	0.336	0.5457	0.336	0.1664	3.36	4.9886E-20	3.36	3.95611E-20	3.36	2.23767E-20	3.36	8.41957E-21
0.337	1.3053	0.337	1.0374	0.337	0.5439	0.337	0.1659	3.37	3.81135E-20	3.37	3.02252E-20	3.37	1.7096E-20	3.37	6.43265E-21
0.338	1.3032	0.338	1.0339	0.338	0.5428	0.338	0.1654	3.38	2.90959E-20	3.38	2.30739E-20	3.38	1.30511E-20	3.38	4.91069E-21
0.339	1.2992	0.339	1.0298	0.339	0.541	0.339	0.1649	3.39	2.2194E-20	3.39	1.76006E-20	3.39	9.95528E-21	3.39	3.74583E-21
0.34	1.2964	0.34	1.0272	0.34	0.5396	0.34	0.1644	3.4	1.69159E-20	3.4	1.34148E-20	3.4	7.58772E-21	3.4	2.855E-21
0.341	1.2945	0.341	1.0253	0.341	0.537	0.341	0.164	3.41	1.28826E-20	3.41	1.02163E-20	3.41	5.77859E-21	3.41	2.17428E-21
0.342	1.2907	0.342	1.0213	0.342	0.5348	0.342	0.1638	3.42	9.8032E-21	3.42	7.77424E-21	3.42	4.39729E-21	3.42	1.65455E-21
0.343	1.2886	0.343	1.0175	0.343	0.5338	0.343	0.1634	3.43	7.4539E-21	3.43	5.91117E-21	3.43	3.34349E-21	3.43	1.25804E-21
0.344	1.2848	0.344	1.0156	0.344	0.5324	0.344	0.163	3.44	5.66307E-21	3.44	4.49099E-21	3.44	2.5402E-21	3.44	9.55791E-22
0.345	1.2834	0.345	1.0129	0.345	0.5309	0.345	0.1625	3.45	4.29905E-21	3.45	3.40928E-21	3.45	1.92837E-21	3.45	7.25578E-22
0.346	1.2802	0.346	1.0092	0.346	0.5299	0.346	0.162	3.46	3.26096E-21	3.46	2.58605E-21	3.46	1.46273E-21	3.46	5.50373E-22
0.347	1.2769	0.347	1.0066	0.347	0.5279	0.347	0.1613	3.47	2.47156E-21	3.47	1.96003E-21	3.47	1.10864E-21	3.47	4.17142E-22
0.348	1.2744	0.348	1.0033	0.348	0.5268	0.348	0.1611	3.48	1.87176E-21	3.48	1.48437E-21	3.48	8.39591E-22	3.48	3.15909E-22
0.349	1.2715	0.349	0.9999	0.349	0.5256	0.349	0.1606	3.49	1.41639E-21	3.49	1.12324E-21	3.49	6.35329E-22	3.49	2.39053E-22
0.35	1.2679	0.35	0.9959	0.35	0.5245	0.35	0.1601	3.5	1.07094E-21	3.5	8.4929E-22	3.5	4.80378E-22	3.5	1.8075E-22
0.351	1.264	0.351	0.9945	0.351	0.523	0.351	0.1601	3.51	8.091E-22	3.51	6.41641E-22	3.51	3.62927E-22	3.51	1.36557E-22
0.352	1.2617	0.352	0.9904	0.352	0.5215	0.352	0.1592	3.52	6.10789E-22	3.52	4.84375E-22	3.52	2.73973E-22	3.52	1.03087E-22
0.353	1.2584	0.353	0.9879	0.353	0.5196	0.353	0.159	3.53	4.60716E-22	3.53	3.65362E-22	3.53	2.06657E-22	3.53	7.77579E-23
0.354	1.2538	0.354	0.985	0.354	0.5182	0.354	0.1582	3.54	3.47238E-22	3.54	2.7537E-22	3.54	1.55756E-22	3.54	5.86055E-23
0.355	1.251	0.355	0.9817	0.355	0.5165	0.355	0.1575	3.55	2.61501E-22	3.55	2.07379E-22	3.55	1.17298E-22	3.55	4.41352E-23
0.356	1.2465	0.356	0.9785	0.356	0.5161	0.356	0.1572	3.56	1.96777E-22	3.56	1.5605E-22	3.56	8.82654E-23	3.56	3.32112E-23
0.357	1.2431	0.357	0.975	0.357	0.5147	0.357	0.1565	3.57	1.47954E-22	3.57	1.17332E-22	3.57	6.63655E-23	3.57	2.49711E-23
0.358	1.24	0.358	0.9736	0.358	0.5133	0.358	0.1559	3.58	1.11155E-22	3.58	8.81496E-23	3.58	4.98594E-23	3.58	1.87604E-23
0.359	1.237	0.359	0.9704	0.359	0.5108	0.359	0.1557	3.59	8.34425E-23	3.59	6.61725E-23	3.59	3.74287E-23	3.59	1.40831E-23
0.36	1.2327	0.36	0.9669	0.36	0.5099	0.36	0.1553	3.6	6.25889E-23	3.6	4.96349E-23	3.6	2.80746E-23	3.6	1.05635E-23
0.361	1.2293	0.361	0.965	0.361	0.5089	0.361	0.1548	3.61	4.69094E-23	3.61	3.72006E-23	3.61	2.10415E-23	3.61	7.91719E-24
0.362	1.2241	0.362	0.9625	0.362	0.5073	0.362	0.1543	3.62	3.51297E-23	3.62	2.7859E-23	3.62	1.57577E-23	3.62	5.92907E-24
0.363	1.2211	0.363	0.9604	0.363	0.5066	0.363	0.1535	3.63	2.62871E-23	3.63	2.08465E-23	3.63	1.17912E-23	3.63	4.43664E-24
0.364	1.2174	0.364	0.9579	0.364	0.505	0.364	0.153	3.64	1.96545E-23	3.64	1.55867E-23	3.64	8.81617E-24	3.64	3.31722E-24
0.365	1.2132	0.365	0.9553	0.365	0.5032	0.365	0.1525	3.65	1.46837E-23	3.65	1.16446E-23	3.65	6.58647E-24	3.65	2.47826E-24
0.366	1.211	0.366	0.9531	0.366	0.502	0.366	0.1516	3.66	1.09613E-23	3.66	8.69263E-24	3.66	4.91675E-24	3.66	1.85E-24
0.367	1.2074	0.367	0.9513	0.367	0.5009	0.367	0.1512	3.67	8.17597E-24	3.67	6.48379E-24	3.67	3.66738E-24	3.67	1.37991E-24
0.368	1.204	0.368	0.9486	0.368	0.4986	0.368	0.151	3.68	6.09354E-24	3.68	4.83237E-24	3.68	2.7333E-24	3.68	1.02845E-24
0.369	1.2012	0.369	0.9464	0.369	0.4969	0.369	0.1506	3.69	4.53788E-24	3.69	3.59868E-24	3.69	2.03549E-24	3.69	7.65887E-25
0.37	1.1983	0.37	0.943	0.37	0.496	0.37	0.1505	3.7	3.37667E-24	3.7	2.67781E-24	3.7	1.51463E-24	3.7	5.69902E-25
0.371	1.1951	0.371	0.9412	0.371	0.4944	0.371	0.1501	3.71	2.5106E-24	3.71	1.99098E-24	3.71	1.12615E-24	3.71	4.2373E-25
0.372	1.1914	0.372	0.9381	0.372	0.4941	0.372	0.1497	3.72	1.86517E-24	3.72	1.47914E-24	3.72	8.36634E-25	3.72	3.14796E-25
0.373	1.1878	0.373	0.9345	0.373	0.493	0.373	0.1491	3.73	1.38456E-24	3.73	1.098E-24	3.73	6.21054E-25	3.73	2.33681E-25
0.374	1.184	0.374	0.931	0.374	0.4912	0.374	0.1479	3.74	1.02697E-24	3.74	8.1442E-25	3.74	4.60655E-25	3.74	1.73328E-25
0.375	1.1804	0.375	0.9301	0.375	0.491	0.375	0.1469	3.75	7.61127E-25	3.75	6.03597E-25	3.75	3.41408E-25	3.75	1.2846E-25
0.376	1.1759	0.376	0.9269	0.376	0.4895	0.376	0.1464	3.76	5.63649E-25	3.76	4.46991E-25	3.76	2.52828E-25	3.76	9.51306E-26
0.377	1.1725	0.377	0.9242	0.377	0.4887	0.377	0.1461	3.77	4.17074E-25	3.77	3.30752E-25	3.77	1.87081E-25	3.77	7.03921E-26
0.378	1.1682	0.378	0.9204	0.378	0.487	0.378	0.1461	3.78	3.08368E-25	3.78	2.44545E-25	3.78	1.3832E-25	3.78	5.20452E-26
0.379	1.1644	0.379	0.9181	0.379	0.485	0.379	0.146	3.79	2.27813E-25	3.79	1.80663E-25	3.79	1.02187E-25	3.79	3.84494E-26
0.38	1.1604	0.38	0.9154	0.38	0.4839	0.38	0.1456	3.8	1.68167E-25	3.8	1.33362E-25	3.8	7.54323E-26	3.8	2.83826E-26
0.381	1.1564	0.381	0.9134	0.381	0.4831	0.381	0.1456	3.81	1.24038E-25	3.81	9.8366E-26	3.81	5.56381E-26	3.81	2.09347E-26
0.382	1.1528	0.382	0.9103	0.382	0.4816	0.382	0.1448	3.82	9.1416E-26	3.82	7.24957E-26	3.82	4.10052E-26	3.82	1.54288E-26
0.383	1.1494	0.383	0.9084	0.383	0.4801	0.383	0.1443	3.83	6.73196E-26	3.83	5.33866E-26	3.83	3.01966E-26	3.83	1.1362E-26
0.384	1.147	0.384	0.9056	0.384	0.4789	0.384	0.1442	3.84	4.95352E-26	3.84	3.9283E-26	3.84	2.22193E-26	3.84	8.36037E-27
0.385	1.1446	0.385	0.9027	0.385	0.4778	0.385	0.1442	3.85	3.64199E-26	3.85	2.88821E-26	3.85	1.63364E-26	3.85	6.14682E-27
0.386	1.1411	0.386	0.9003	0.386	0.4776	0.386	0.1435	3.86	2.67557E-26	3.86	2.12181E-26	3.86	1.20014E-26	3.86	4.51573E-27
0.387	1.1381	0.387	0.8981	0.387	0.4762	0.387	0.1424	3.87	1.96402E-26	3.87	1.55753E-26	3.87	8.80975E-27	3.87	3.3148E-27
0.388	1.1344	0.388	0.8937	0.388	0.4752	0.388	0.1425	3.88	1.44055E-26	3.88	1.1424E-26	3.88	6.46169E-27	3.88	2.43131E-27
0.389	1.131	0.389	0.891	0.389	0.4733	0.389	0.1416	3.89	1.05576E-26	3.89	8.37249E-27	3.89	4.73567E-27	3.89	1.78187E-27
0.39	1.1278	0.39	0.8893	0.39	0.4717	0.39	0.1411	3.9	7.73129E-27	3.9	6.13116E-27	3.9	3.46792E-27	3.9	1.30486E-27
0.391	1.1251	0.391	0.8868	0.391	0.4703	0.391	0.1406	3.91	5.65708E-27	3.91	4.48624E-27	3.91	2.53752E-27	3.91	9.54782E-28
0.392	1.1213	0.392	0.8836	0.392	0.4694	0.392	0.1403	3.92	4.13605E-27	3.92	3.28002E-27	3.92	1.85525E-27	3.92	6.98067E-28
0.393	1.1186	0.393	0.88	0.393	0.467	0.393	0.1402	3.93	3.02156E-27	3.93	2.39619E-27	3.93	1.35534E-27	3.93	5.09968E-28
0.394	1.1152	0.394	0.8783	0.394	0.4658	0.394	0.1402	3.94	2.20562E-27	3.94	1.74912E-27	3.94	9.89343E-28	3.94	3.72256E-28
0.395	1.1111	0.395	0.877	0.395	0.4646	0.395	0.1392	3.95	1.60872E-27	3.95	1.27577E-27	3.95	7.21602E-28	3.95	2.71514E-28
0.396	1.1078	0.396	0.8752	0.396	0.4631	0.396	0.1385	3.96	1.17242E-27	3.96	9.29767E-28	3.96	5.25897E-28	3.96	1.97877E-28
0.397	1.1036	0.397	0.8723	0.397	0.4623	0.397	0.1381	3.97	8.53769E-28	3.97	6.77065E-28	3.97	3.82963E-28	3.97	1.44096E-28
0.398	1.1014	0.398	0.8694	0.398	0.4597	0.398	0.1381	3.98	6.21225E-28	3.98	4.92651E-28	3.98	2.78654E-28	3.98	1.04848E-28
0.399	1.0978	0.399	0.8674	0.399	0.4582	0.399	0.1378	3.99	4.51658E-28	3.99	3.58179E-28	3.99	2.02594E-28	3.99	7.62292E-29
0.4	1.0954	0.4	0.866	0.4	0.4572	0.4	0.1373	4	3.28113E-28	4	2.60204E-28	4	1.47177E-28	4	5.53778E-29
0.401	1.0923	0.401	0.8637	0.401	0.4551	0.401	0.1369	4.01	2.38172E-28	4.01	1.88878E-28	4.01	1.06833E-28	4.01	4.01978E-29
0.402	1.0889	0.402	0.8611	0.402	0.454	0.402	0.136	4.02	1.72747E-28	4.02	1.36993E-28	4.02	7.74866E-29	4.02	2.91555E-29
0.403	1.0859	0.403	0.8584	0.403	0.4521	0.403	0.1356	4.03	1.25193E-28	4.03	9.92822E-29	4.03	5.61563E-29	4.03	2.11297E-29
0.404	1.0819	0.404	0.8557	0.404	0.4504	0.404	0.1354	4.04	9.06579E-29	4.04	7.18945E-29	4.04	4.06652E-29	4.04	1.53009E-29
0.405	1.0784	0.405	0.8539	0.405	0.4485	0.405	0.1349	4.05	6.55968E-29	4.05	5.20203E-29	4.05	2.94238E-29	4.05	1.10712E-29
0.406	1.0741	0.406	0.851	0.406	0.4468	0.406	0.1346	4.06	4.74255E-29	4.06	3.76099E-29	4.06	2.1273E-29	4.06	8.0043E-30
0.407	1.0699	0.407	0.849	0.407	0.4454	0.407	0.1342	4.07	3.42605E-29	4.07	2.71697E-29	4.07	1.53678E-29	4.07	5.78236E-30
0.408	1.0653	0.408	0.8463	0.408	0.4443	0.408	0.1339	4.08	2.47303E-29	4.08	1.96119E-29	4.08	1.10929E-29	4.08	4.17388E-30
0.409	1.062	0.409	0.8439	0.409	0.4432	0.409	0.1336	4.09	1.78368E-29	4.09	1.41451E-29	4.09	8.00079E-30	4.09	3.01042E-30
0.41	1.0593	0.41	0.8404	0.41	0.4418	0.41	0.1332	4.1	1.28545E-29	4.1	1.0194E-29	4.1	5.76597E-30	4.1	2.16954E-30
0.411	1.0552	0.411	0.838	0.411	0.4398	0.411	0.133	4.11	9.25653E-30	4.11	7.34072E-30	4.11	4.15208E-30	4.11	1.56228E-30
0.412	1.0521	0.412	0.8354	0.412	0.4384	0.412	0.1324	4.12	6.66029E-30	4.12	5.28182E-30	4.12	2.98752E-30	4.12	1.1241E-30
0.413	1.0483	0.413	0.8323	0.413	0.4367	0.413	0.1319	4.13	4.78841E-30	4.13	3.79735E-30	4.13	2.14787E-30	4.13	8.08169E-31
0.414	1.0462	0.414	0.8292	0.414	0.4356	0.414	0.1311	4.14	3.43986E-30	4.14	2.72792E-30	4.14	1.54297E-30	4.14	5.80567E-31
0.415	1.0423	0.415	0.8261	0.415	0.4343	0.415	0.1304	4.15	2.46913E-30	4.15	1.9581E-30	4.15	1.10754E-30	4.15	4.16731E-31
0.416	1.0394	0.416	0.8237	0.416	0.4332	0.416	0.1295	4.16	1.77092E-30	4.16	1.4044E-30	4.16	7.94359E-31	4.16	2.9889E-31
0.417	1.0362	0.417	0.8211	0.417	0.4324	0.417	0.1286	4.17	1.26913E-30	4.17	1.00646E-30	4.17	5.69278E-31	4.17	2.142E-31
0.418	1.0339	0.418	0.8184	0.418	0.4312	0.418	0.1282	4.18	9.088E-31	4.18	7.20707E-31	4.18	4.07648E-31	4.18	1.53384E-31
0.419	1.0312	0.419	0.8148	0.419	0.429	0.419	0.1275	4.19	6.50252E-31	4.19	5.1567E-31	4.19	2.91675E-31	4.19	1.09747E-31
0.42	1.0273	0.42	0.8122	0.42	0.4275	0.42	0.1269	4.2	4.64887E-31	4.2	3.6867E-31	4.2	2.08528E-31	4.2	7.84619E-32
0.421	1.0244	0.421	0.8103	0.421	0.425	0.421	0.1267	4.21	3.32098E-31	4.21	2.63364E-31	4.21	1.48965E-31	4.21	5.60502E-32
0.422	1.0202	0.422	0.8084	0.422	0.423	0.422	0.1261	4.22	2.37048E-31	4.22	1.87987E-31	4.22	1.0633E-31	4.22	4.00082E-32
0.423	1.0172	0.423	0.8057	0.423	0.422	0.423	0.1259	4.23	1.69068E-31	4.23	1.34076E-31	4.23	7.58364E-32	4.23	2.85346E-32
0.424	1.0142	0.424	0.8031	0.424	0.4205	0.424	0.1258	4.24	1.20486E-31	4.24	9.55492E-32	4.24	5.40448E-32	4.24	2.03352E-32
0.425	1.0099	0.425	0.8	0.425	0.42	0.425	0.1257	4.25	8.57958E-32	4.25	6.80387E-32	4.25	3.84842E-32	4.25	1.44803E-32
0.426	1.0077	0.426	0.7966	0.426	0.4186	0.426	0.1253	4.26	6.10446E-32	4.26	4.84103E-32	4.26	2.7382E-32	4.26	1.03029E-32
0.427	1.0044	0.427	0.7939	0.427	0.4166	0.427	0.1248	4.27	4.33992E-32	4.27	3.44169E-32	4.27	1.9467E-32	4.27	7.32475E-33
0.428	1.0008	0.428	0.7914	0.428	0.4166	0.428	0.1246	4.28	3.08296E-32	4.28	2.44488E-32	4.28	1.38288E-32	4.28	5.20331E-33
0.429	0.9981	0.429	0.7878	0.429	0.4154	0.429	0.1245	4.29	2.1883E-32	4.29	1.73539E-32	4.29	9.81577E-33	4.29	3.69334E-33
0.43	0.9951	0.43	0.7853	0.43	0.4138	0.43	0.1243	4.3	1.55203E-32	4.3	1.23081E-32	4.3	6.96172E-33	4.3	2.61945E-33
0.431	0.9927	0.431	0.7823	0.431	0.4121	0.431	0.1241	4.31	1.09988E-32	4.31	8.72236E-33	4.31	4.93357E-33	4.31	1.85633E-33
0.432	0.9895	0.432	0.7795	0.432	0.4111	0.432	0.1234	4.32	7.78827E-33	4.32	6.17634E-33	4.32	3.49348E-33	4.32	1.31448E-33
0.433	0.9858	0.433	0.7768	0.433	0.4099	0.433	0.1229	4.33	5.5105E-33	4.33	4.36999E-33	4.33	2.47177E-33	4.33	9.30041E-34
0.434	0.982	0.434	0.7737	0.434	0.4081	0.434	0.1225	4.34	3.89577E-33	4.34	3.08946E-33	4.34	1.74747E-33	4.34	6.57513E-34
0.435	0.9775	0.435	0.7707	0.435	0.4065	0.435	0.1217	4.35	2.752E-33	4.35	2.18242E-33	4.35	1.23443E-33	4.35	4.64472E-34
0.436	0.9747	0.436	0.7686	0.436	0.4041	0.436	0.121	4.36	1.94247E-33	4.36	1.54044E-33	4.36	8.71309E-34	4.36	3.27844E-34
0.437	0.9708	0.437	0.7652	0.437	0.403	0.437	0.1204	4.37	1.36998E-33	4.37	1.08644E-33	4.37	6.14515E-34	4.37	2.31221E-34
0.438	0.9683	0.438	0.7621	0.438	0.4009	0.438	0.1204	4.38	9.65446E-34	4.38	7.65629E-34	4.38	4.33057E-34	4.38	1.62944E-34
0.439	0.9658	0.439	0.7604	0.439	0.3996	0.439	0.1196	4.39	6.79819E-34	4.39	5.39118E-34	4.39	3.04937E-34	4.39	1.14737E-34
0.44	0.9625	0.44	0.7578	0.44	0.3983	0.44	0.119	4.4	4.78312E-34	4.4	3.79316E-34	4.4	2.1455E-34	4.4	8.07277E-35
0.441	0.9585	0.441	0.755	0.441	0.3974	0.441	0.1184	4.41	3.36265E-34	4.41	2.66669E-34	4.41	1.50834E-34	4.41	5.67536E-35
0.442	0.9547	0.442	0.7516	0.442	0.3964	0.442	0.1179	4.42	2.36214E-34	4.42	1.87325E-34	4.42	1.05955E-34	4.42	3.98673E-35
0.443	0.9508	0.443	0.7493	0.443	0.3952	0.443	0.1175	4.43	1.65798E-34	4.43	1.31483E-34	4.43	7.437E-35	4.43	2.79829E-35
0.444	0.9471	0.444	0.7466	0.444	0.3936	0.444	0.1174	4.44	1.16281E-34	4.44	9.22145E-35	4.44	5.21586E-35	4.44	1.96255E-35
0.445	0.9435	0.445	0.7429	0.445	0.3925	0.445	0.1168	4.45	8.14873E-35	4.45	6.46219E-35	4.45	3.65516E-35	4.45	1.37531E-35
0.446	0.9413	0.446	0.7402	0.446	0.3909	0.446	0.1162	4.46	5.70589E-35	4.46	4.52495E-35	4.46	2.55941E-35	4.46	9.63019E-36
0.447	0.9383	0.447	0.7373	0.447	0.3895	0.447	0.1156	4.47	3.99217E-35	4.47	3.16592E-35	4.47	1.79071E-35	4.47	6.73784E-36
0.448	0.9358	0.448	0.7351	0.448	0.3874	0.448	0.1151	4.48	2.79092E-35	4.48	2.21329E-35	4.48	1.25189E-35	4.48	4.71042E-36
0.449	0.9323	0.449	0.7313	0.449	0.3863	0.449	0.1145	4.49	1.94957E-35	4.49	1.54607E-35	4.49	8.74493E-36	4.49	3.29042E-36
0.45	0.9288	0.45	0.7285	0.45	0.385	0.45	0.1144	4.5	1.36077E-35	4.5	1.07913E-35	4.5	6.1038E-36	4.5	2.29665E-36
0.451	0.9252	0.451	0.727	0.451	0.3838	0.451	0.1139	4.51	9.4903E-36	4.51	7.5261E-36	4.51	4.25693E-36	4.51	1.60174E-36
0.452	0.9214	0.452	0.7249	0.452	0.3818	0.452	0.1132	4.52	6.61346E-36	4.52	5.24468E-36	4.52	2.96651E-36	4.52	1.1162E-36
0.453	0.9173	0.453	0.722	0.453	0.3805	0.453	0.1128	4.53	4.60501E-36	4.53	3.65192E-36	4.53	2.06561E-36	4.53	7.77216E-37
0.454	0.9147	0.454	0.7193	0.454	0.3791	0.454	0.1125	4.54	3.20394E-36	4.54	2.54083E-36	4.54	1.43715E-36	4.54	5.4075E-37
0.455	0.9121	0.455	0.7164	0.455	0.3778	0.455	0.1119	4.55	2.22737E-36	4.55	1.76637E-36	4.55	9.991E-37	4.55	3.75927E-37
0.456	0.9087	0.456	0.7139	0.456	0.3769	0.456	0.1113	4.56	1.54722E-36	4.56	1.22699E-36	4.56	6.94014E-37	4.56	2.61134E-37
0.457	0.9048	0.457	0.7112	0.457	0.3761	0.457	0.1108	4.57	1.0739E-36	4.57	8.51635E-37	4.57	4.81704E-37	4.57	1.81249E-37
0.458	0.9025	0.458	0.7092	0.458	0.3751	0.458	0.1102	4.58	7.4478E-37	4.58	5.90634E-37	4.58	3.34076E-37	4.58	1.25701E-37
0.459	0.8988	0.459	0.7076	0.459	0.3736	0.459	0.1097	4.59	5.16114E-37	4.59	4.09294E-37	4.59	2.31506E-37	4.59	8.71078E-38
0.46	0.8949	0.46	0.7053	0.46	0.3723	0.46	0.1094	4.6	3.57368E-37	4.6	2.83404E-37	4.6	1.603E-37	4.6	6.03152E-38
0.461	0.892	0.461	0.7024	0.461	0.3713	0.461	0.1092	4.61	2.47251E-37	4.61	1.96078E-37	4.61	1.10906E-37	4.61	4.17301E-38
0.462	0.889	0.462	0.6993	0.462	0.3695	0.462	0.1088	4.62	1.70928E-37	4.62	1.35551E-37	4.62	7.66708E-38	4.62	2.88486E-38
0.463	0.8856	0.463	0.6967	0.463	0.3676	0.463	0.1086	4.63	1.1807E-37	4.63	9.36334E-38	4.63	5.29612E-38	4.63	1.99275E-38
0.464	0.8815	0.464	0.6942	0.464	0.3656	0.464	0.1083	4.64	8.14931E-38	4.64	6.46266E-38	4.64	3.65542E-38	4.64	1.37541E-38
0.465	0.8779	0.465	0.6915	0.465	0.3655	0.465	0.1078	4.65	5.62023E-38	4.65	4.45701E-38	4.65	2.52099E-38	4.65	9.48561E-39
0.466	0.875	0.466	0.6879	0.466	0.364	0.466	0.1075	4.66	3.87293E-38	4.66	3.07135E-38	4.66	1.73723E-38	4.66	6.53658E-39
0.467	0.8717	0.467	0.6849	0.467	0.363	0.467	0.1068	4.67	2.66672E-38	4.67	2.11479E-38	4.67	1.19617E-38	4.67	4.50079E-39
0.468	0.8681	0.468	0.6807	0.468	0.3618	0.468	0.1062	4.68	1.83471E-38	4.68	1.45498E-38	4.68	8.22972E-39	4.68	3.09656E-39
0.469	0.8655	0.469	0.6789	0.469	0.3602	0.469	0.1057	4.69	1.26128E-38	4.69	1.00023E-38	4.69	5.65755E-39	4.69	2.12874E-39
0.47	0.8629	0.47	0.6767	0.47	0.3589	0.47	0.1054	4.7	8.66378E-39	4.7	6.87064E-39	4.7	3.88619E-39	4.7	1.46224E-39
0.471	0.8597	0.471	0.6738	0.471	0.3578	0.471	0.1051	4.71	5.94642E-39	4.71	4.7157E-39	4.71	2.66731E-39	4.71	1.00362E-39
0.472	0.8557	0.472	0.671	0.472	0.3564	0.472	0.105	4.72	4.07809E-39	4.72	3.23405E-39	4.72	1.82925E-39	4.72	6.88285E-40
0.473	0.8528	0.473	0.6679	0.473	0.3549	0.473	0.1045	4.73	2.79454E-39	4.73	2.21616E-39	4.73	1.25351E-39	4.73	4.71652E-40
0.474	0.85	0.474	0.6666	0.474	0.3537	0.474	0.1044	4.74	1.91345E-39	4.74	1.51742E-39	4.74	8.5829E-40	4.74	3.22945E-40
0.475	0.8464	0.475	0.6644	0.475	0.353	0.475	0.1041	4.75	1.30911E-39	4.75	1.03816E-39	4.75	5.87209E-40	4.75	2.20947E-40
0.476	0.8437	0.476	0.6623	0.476	0.3512	0.476	0.104	4.76	8.94926E-40	4.76	7.09704E-40	4.76	4.01425E-40	4.76	1.51042E-40
0.477	0.8411	0.477	0.66	0.477	0.3501	0.477	0.1038	4.77	6.11296E-40	4.77	4.84777E-40	4.77	2.74201E-40	4.77	1.03172E-40
0.478	0.8381	0.478	0.658	0.478	0.3495	0.478	0.1036	4.78	4.17223E-40	4.78	3.30871E-40	4.78	1.87148E-40	4.78	7.04173E-41
0.479	0.8338	0.479	0.6552	0.479	0.3488	0.479	0.1034	4.79	2.84536E-40	4.79	2.25646E-40	4.79	1.2763E-40	4.79	4.8023E-41
0.48	0.8304	0.48	0.6537	0.48	0.3477	0.48	0.1029	4.8	1.93892E-40	4.8	1.53762E-40	4.8	8.69714E-41	4.8	3.27243E-41
0.481	0.8264	0.481	0.6508	0.481	0.3462	0.481	0.1024	4.81	1.32018E-40	4.81	1.04695E-40	4.81	5.92176E-41	4.81	2.22815E-41
0.482	0.8234	0.482	0.6472	0.482	0.344	0.482	0.1019	4.82	8.98175E-41	4.82	7.12281E-41	4.82	4.02882E-41	4.82	1.51591E-41
0.483	0.8212	0.483	0.6444	0.483	0.3429	0.483	0.1019	4.83	6.10577E-41	4.83	4.84207E-41	4.83	2.73878E-41	4.83	1.03051E-41
0.484	0.8185	0.484	0.6421	0.484	0.3412	0.484	0.1012	4.84	4.14737E-41	4.84	3.28899E-41	4.84	1.86033E-41	4.84	6.99978E-42
0.485	0.8154	0.485	0.6398	0.485	0.3399	0.485	0.1006	4.85	2.81487E-41	4.85	2.23228E-41	4.85	1.26263E-41	4.85	4.75083E-42
0.486	0.8112	0.486	0.6373	0.486	0.3388	0.486	0.1	4.86	1.90895E-41	4.86	1.51386E-41	4.86	8.56273E-42	4.86	3.22186E-42
0.487	0.8077	0.487	0.6351	0.487	0.3371	0.487	0.0997	4.87	1.29356E-41	4.87	1.02583E-41	4.87	5.80233E-42	4.87	2.18322E-42
0.488	0.8042	0.488	0.6319	0.488	0.3355	0.488	0.0995	4.88	8.75847E-42	4.88	6.94574E-42	4.88	3.92867E-42	4.88	1.47822E-42
0.489	0.8018	0.489	0.6298	0.489	0.3342	0.489	0.0987	4.89	5.92548E-42	4.89	4.69909E-42	4.89	2.65791E-42	4.89	1.00008E-42
0.49	0.7977	0.49	0.6269	0.49	0.3326	0.49	0.0985	4.9	4.00564E-42	4.9	3.17659E-42	4.9	1.79675E-42	4.9	6.76056E-43
0.491	0.795	0.491	0.6245	0.491	0.331	0.491	0.0979	4.91	2.70565E-42	4.91	2.14567E-42	4.91	1.21364E-42	4.91	4.5665E-43
0.492	0.7935	0.492	0.622	0.492	0.3295	0.492	0.0969	4.92	1.8261E-42	4.92	1.44816E-42	4.92	8.1911E-43	4.92	3.08203E-43
0.493	0.7901	0.493	0.6199	0.493	0.328	0.493	0.0956	4.93	1.23149E-42	4.93	9.7661E-43	4.93	5.52393E-43	4.93	2.07846E-43
0.494	0.7875	0.494	0.618	0.494	0.3271	0.494	0.0952	4.94	8.2983E-43	4.94	6.58081E-43	4.94	3.72226E-43	4.94	1.40056E-43
0.495	0.7853	0.495	0.615	0.495	0.3263	0.495	0.0947	4.95	5.58728E-43	4.95	4.43088E-43	4.95	2.50621E-43	4.95	9.43E-44
0.496	0.7814	0.496	0.6138	0.496	0.3251	0.496	0.0939	4.96	3.75892E-43	4.96	2.98094E-43	4.96	1.68609E-43	4.96	6.34417E-44
0.497	0.7791	0.497	0.6123	0.497	0.3243	0.497	0.0936	4.97	2.52685E-43	4.97	2.00387E-43	4.97	1.13344E-43	4.97	4.26473E-44
0.498	0.7776	0.498	0.61	0.498	0.323	0.498	0.0937	4.98	1.69726E-43	4.98	1.34598E-43	4.98	7.61317E-44	4.98	2.86457E-44
0.499	0.7749	0.499	0.6073	0.499	0.3218	0.499	0.0933	4.99	1.13912E-43	4.99	9.03358E-44	4.99	5.1096E-44	4.99	1.92257E-44
0.5	0.7724	0.5	0.6047	0.5	0.3207	0.5	0.0934	5	7.63913E-44	5	6.05806E-44	5	3.42658E-44	5	1.2893E-44
0.501	0.7699	0.501	0.6022	0.501	0.3197	0.501	0.093	5.01	5.11882E-44	5.01	4.05939E-44	5.01	2.29608E-44	5.01	8.63936E-45
0.502	0.7676	0.502	0.5996	0.502	0.319	0.502	0.0927	5.02	3.42728E-44	5.02	2.71794E-44	5.02	1.53733E-44	5.02	5.78443E-45
0.503	0.7647	0.503	0.5977	0.503	0.3179	0.503	0.0926	5.03	2.29288E-44	5.03	1.81832E-44	5.03	1.02849E-44	5.03	3.86984E-45
0.504	0.7618	0.504	0.595	0.504	0.3166	0.504	0.0922	5.04	1.53273E-44	5.04	1.2155E-44	5.04	6.87515E-45	5.04	2.58688E-45
0.505	0.7587	0.505	0.5931	0.505	0.3153	0.505	0.0917	5.05	1.02377E-44	5.05	8.11881E-45	5.05	4.59218E-45	5.05	1.72788E-45
0.506	0.7559	0.506	0.5911	0.506	0.3151	0.506	0.0914	5.06	6.83269E-45	5.06	5.41854E-45	5.06	3.06485E-45	5.06	1.1532E-45
0.507	0.7526	0.507	0.5888	0.507	0.3133	0.507	0.0913	5.07	4.55653E-45	5.07	3.61347E-45	5.07	2.04386E-45	5.07	7.69034E-46
0.508	0.7496	0.508	0.5873	0.508	0.3114	0.508	0.0908	5.08	3.03619E-45	5.08	2.40779E-45	5.08	1.3619E-45	5.08	5.12437E-46
0.509	0.7464	0.509	0.585	0.509	0.3103	0.509	0.0904	5.09	2.02151E-45	5.09	1.60312E-45	5.09	9.06761E-46	5.09	3.41183E-46
0.51	0.743	0.51	0.5824	0.51	0.3091	0.51	0.0901	5.1	1.34486E-45	5.1	1.06651E-45	5.1	6.03244E-46	5.1	2.2698E-46
0.511	0.7401	0.511	0.5792	0.511	0.3077	0.511	0.0897	5.11	8.93981E-46	5.11	7.08955E-46	5.11	4.01001E-46	5.11	1.50883E-46
0.512	0.7369	0.512	0.5764	0.512	0.3069	0.512	0.0889	5.12	5.93791E-46	5.12	4.70895E-46	5.12	2.66349E-46	5.12	1.00218E-46
0.513	0.7336	0.513	0.5746	0.513	0.3058	0.513	0.0887	5.13	3.94086E-46	5.13	3.12523E-46	5.13	1.7677E-46	5.13	6.65124E-47
0.514	0.7311	0.514	0.5725	0.514	0.3048	0.514	0.0883	5.14	2.61337E-46	5.14	2.07249E-46	5.14	1.17225E-46	5.14	4.41076E-47
0.515	0.7289	0.515	0.5695	0.515	0.3042	0.515	0.088	5.15	1.73167E-46	5.15	1.37327E-46	5.15	7.7675E-47	5.15	2.92264E-47
0.516	0.7245	0.516	0.5667	0.516	0.3029	0.516	0.0874	5.16	1.14652E-46	5.16	9.09223E-47	5.16	5.14277E-47	5.16	1.93505E-47
0.517	0.7204	0.517	0.5639	0.517	0.3009	0.517	0.0869	5.17	7.58487E-47	5.17	6.01504E-47	5.17	3.40224E-47	5.17	1.28015E-47
0.518	0.7181	0.518	0.5623	0.518	0.2996	0.518	0.0867	5.18	5.01382E-47	5.18	3.97612E-47	5.18	2.24898E-47	5.18	8.46214E-48
0.519	0.7152	0.519	0.5593	0.519	0.2984	0.519	0.0862	5.19	3.31163E-47	5.19	2.62623E-47	5.19	1.48545E-47	5.19	5.58925E-48
0.52	0.713	0.52	0.5563	0.52	0.2974	0.52	0.0859	5.2	2.18559E-47	5.2	1.73324E-47	5.2	9.80359E-48	5.2	3.68875E-48
0.521	0.7082	0.521	0.5541	0.521	0.2953	0.521	0.0854	5.21	1.44127E-47	5.21	1.14298E-47	5.21	6.46493E-48	5.21	2.43253E-48
0.522	0.706	0.522	0.5526	0.522	0.2945	0.522	0.0851	5.22	9.49681E-48	5.22	7.53127E-48	5.22	4.25985E-48	5.22	1.60284E-48
0.523	0.7031	0.523	0.5494	0.523	0.294	0.523	0.0848	5.23	6.25261E-48	5.23	4.95852E-48	5.23	2.80465E-48	5.23	1.05529E-48
0.524	0.6999	0.524	0.5465	0.524	0.2923	0.524	0.0846	5.24	4.11337E-48	5.24	3.26203E-48	5.24	1.84508E-48	5.24	6.94239E-49
0.525	0.6964	0.525	0.5442	0.525	0.2913	0.525	0.0847	5.25	2.70388E-48	5.25	2.14426E-48	5.25	1.21284E-48	5.25	4.5635E-49
0.526	0.694	0.526	0.5422	0.526	0.2897	0.526	0.0842	5.26	1.77594E-48	5.26	1.40838E-48	5.26	7.96609E-49	5.26	2.99737E-49
0.527	0.6913	0.527	0.5398	0.527	0.2886	0.527	0.0838	5.27	1.16553E-48	5.27	9.24299E-49	5.27	5.22805E-49	5.27	1.96713E-49
0.528	0.6886	0.528	0.5376	0.528	0.2875	0.528	0.0835	5.28	7.64309E-49	5.28	6.06121E-49	5.28	3.42836E-49	5.28	1.28997E-49
0.529	0.6864	0.529	0.5361	0.529	0.2866	0.529	0.0834	5.29	5.00805E-49	5.29	3.97154E-49	5.29	2.24639E-49	5.29	8.4524E-50
0.53	0.6829	0.53	0.5336	0.53	0.2856	0.53	0.0835	5.3	3.27884E-49	5.3	2.60022E-49	5.3	1.47075E-49	5.3	5.53391E-50
0.531	0.6802	0.531	0.5312	0.531	0.2848	0.531	0.0833	5.31	2.14499E-49	5.31	1.70104E-49	5.31	9.62148E-50	5.31	3.62023E-50
0.532	0.677	0.532	0.5281	0.532	0.2834	0.532	0.0831	5.32	1.40211E-49	5.32	1.11192E-49	5.32	6.28925E-50	5.32	2.36643E-50
0.533	0.6738	0.533	0.5248	0.533	0.2824	0.533	0.0829	5.33	9.15781E-50	5.33	7.26243E-50	5.33	4.1078E-50	5.33	1.54562E-50
0.534	0.6699	0.534	0.5223	0.534	0.2803	0.534	0.0825	5.34	5.9766E-50	5.34	4.73963E-50	5.34	2.68084E-50	5.34	1.00871E-50
0.535	0.6678	0.535	0.52	0.535	0.2785	0.535	0.0821	5.35	3.89735E-50	5.35	3.09072E-50	5.35	1.74818E-50	5.35	6.5778E-51
0.536	0.6643	0.536	0.5181	0.536	0.2774	0.536	0.0817	5.36	2.53943E-50	5.36	2.01385E-50	5.36	1.13908E-50	5.36	4.28596E-51
0.537	0.6621	0.537	0.5172	0.537	0.276	0.537	0.0814	5.37	1.65332E-50	5.37	1.31113E-50	5.37	7.41607E-51	5.37	2.79041E-51
0.538	0.6589	0.538	0.5155	0.538	0.275	0.538	0.0811	5.38	1.07555E-50	5.38	8.52942E-51	5.38	4.82444E-51	5.38	1.81527E-51
0.539	0.6559	0.539	0.5126	0.539	0.2734	0.539	0.0809	5.39	6.99125E-51	5.39	5.54428E-51	5.39	3.13597E-51	5.39	1.17996E-51
0.54	0.6539	0.54	0.5105	0.54	0.272	0.54	0.0798	5.4	4.5408E-51	5.4	3.601E-51	5.4	2.03681E-51	5.4	7.6638E-52
0.541	0.651	0.541	0.5081	0.541	0.2704	0.541	0.0794	5.41	2.94689E-51	5.41	2.33697E-51	5.41	1.32184E-51	5.41	4.97364E-52
0.542	0.6481	0.542	0.5058	0.542	0.269	0.542	0.079	5.42	1.91094E-51	5.42	1.51543E-51	5.42	8.57163E-52	5.42	3.22521E-52
0.543	0.6452	0.543	0.5033	0.543	0.2674	0.543	0.0786	5.43	1.23818E-51	5.43	9.81912E-52	5.43	5.55391E-52	5.43	2.08975E-52
0.544	0.6426	0.544	0.5	0.544	0.2662	0.544	0.0781	5.44	8.01624E-52	5.44	6.35712E-52	5.44	3.59573E-52	5.44	1.35295E-52
0.545	0.6398	0.545	0.4973	0.545	0.2655	0.545	0.0777	5.45	5.18575E-52	5.45	4.11246E-52	5.45	2.3261E-52	5.45	8.75231E-53
0.546	0.6371	0.546	0.495	0.546	0.2641	0.546	0.0775	5.46	3.35201E-52	5.46	2.65825E-52	5.46	1.50356E-52	5.46	5.65739E-53
0.547	0.6347	0.547	0.4931	0.547	0.2631	0.547	0.0768	5.47	2.16497E-52	5.47	1.71689E-52	5.47	9.71109E-53	5.47	3.65395E-53
0.548	0.6314	0.548	0.4914	0.548	0.2621	0.548	0.0765	5.48	1.39717E-52	5.48	1.108E-52	5.48	6.2671E-53	5.48	2.3581E-53
0.549	0.6289	0.549	0.4883	0.549	0.2609	0.549	0.0762	5.49	9.00951E-53	5.49	7.14482E-53	5.49	4.04127E-53	5.49	1.52059E-53
0.55	0.6251	0.55	0.4868	0.55	0.2598	0.55	0.0757	5.5	5.80504E-53	5.5	4.60358E-53	5.5	2.60389E-53	5.5	9.79753E-54
0.551	0.6233	0.551	0.4845	0.551	0.2581	0.551	0.0755	5.51	3.73733E-53	5.51	2.96382E-53	5.51	1.6764E-53	5.51	6.30773E-54
0.552	0.6201	0.552	0.4815	0.552	0.2566	0.552	0.0752	5.52	2.4042E-53	5.52	1.90661E-53	5.52	1.07842E-53	5.52	4.05772E-54
0.553	0.6185	0.553	0.4792	0.553	0.2558	0.553	0.0746	5.53	1.54537E-53	5.53	1.22553E-53	5.53	6.93186E-54	5.53	2.60822E-54
0.554	0.6159	0.554	0.4761	0.554	0.2538	0.554	0.0742	5.54	9.92538E-54	5.54	7.87113E-54	5.54	4.45209E-54	5.54	1.67517E-54
0.555	0.6137	0.555	0.4751	0.555	0.2527	0.555	0.074	5.55	6.36963E-54	5.55	5.05131E-54	5.55	2.85714E-54	5.55	1.07504E-54
0.556	0.6099	0.556	0.472	0.556	0.2513	0.556	0.0738	5.56	4.08445E-54	5.56	3.23909E-54	5.56	1.83211E-54	5.56	6.89358E-55
0.557	0.6061	0.557	0.47	0.557	0.2511	0.557	0.0734	5.57	2.61701E-54	5.57	2.07537E-54	5.57	1.17388E-54	5.57	4.41689E-55
0.558	0.6036	0.558	0.4694	0.558	0.2494	0.558	0.0731	5.58	1.67545E-54	5.58	1.32868E-54	5.58	7.51532E-55	5.58	2.82775E-55
0.559	0.6009	0.559	0.4675	0.559	0.2474	0.559	0.0728	5.59	1.07178E-54	5.59	8.49959E-55	5.59	4.80756E-55	5.59	1.80892E-55
0.56	0.5983	0.56	0.4657	0.56	0.2463	0.56	0.0723	5.6	6.85074E-55	5.6	5.43285E-55	5.6	3.07294E-55	5.6	1.15624E-55
0.561	0.5964	0.561	0.4634	0.561	0.2447	0.561	0.0721	5.61	4.37542E-55	5.61	3.46985E-55	5.61	1.96262E-55	5.61	7.38468E-56
0.562	0.5938	0.562	0.4613	0.562	0.2433	0.562	0.0718	5.62	2.79226E-55	5.62	2.21435E-55	5.62	1.25248E-55	5.62	4.71267E-56
0.563	0.5917	0.563	0.4592	0.563	0.2424	0.563	0.0716	5.63	1.7805E-55	5.63	1.412E-55	5.63	7.98656E-56	5.63	3.00507E-56
0.564	0.5889	0.564	0.4568	0.564	0.2413	0.564	0.071	5.64	1.13444E-55	5.64	8.9965E-56	5.64	5.08862E-56	5.64	1.91467E-56
0.565	0.5865	0.565	0.4534	0.565	0.2405	0.565	0.0709	5.65	7.22231E-56	5.65	5.72752E-56	5.65	3.23961E-56	5.65	1.21896E-56
0.566	0.5842	0.566	0.4516	0.566	0.2397	0.566	0.0705	5.66	4.59433E-56	5.66	3.64344E-56	5.66	2.06081E-56	5.66	7.75413E-57
0.567	0.5826	0.567	0.4497	0.567	0.2387	0.567	0.0704	5.67	2.92025E-56	5.67	2.31585E-56	5.67	1.3099E-56	5.67	4.92869E-57
0.568	0.5805	0.568	0.4469	0.568	0.2376	0.568	0.07	5.68	1.85469E-56	5.68	1.47082E-56	5.68	8.31932E-57	5.68	3.13027E-57
0.569	0.5783	0.569	0.4443	0.569	0.2367	0.569	0.0696	5.69	1.17699E-56	5.69	9.33392E-57	5.69	5.27948E-57	5.69	1.98649E-57
0.57	0.5756	0.57	0.4422	0.57	0.2362	0.57	0.0692	5.7	7.46329E-57	5.7	5.91862E-57	5.7	3.3477E-57	5.7	1.25963E-57
0.571	0.5734	0.571	0.44	0.571	0.2355	0.571	0.0688	5.71	4.72867E-57	5.71	3.74998E-57	5.71	2.12107E-57	5.71	7.98087E-58
0.572	0.5714	0.572	0.4382	0.572	0.2343	0.572	0.0685	5.72	2.99364E-57	5.72	2.37405E-57	5.72	1.34282E-57	5.72	5.05256E-58
0.573	0.5693	0.573	0.4354	0.573	0.2334	0.573	0.0683	5.73	1.89371E-57	5.73	1.50177E-57	5.73	8.49436E-58	5.73	3.19613E-58
0.574	0.5669	0.574	0.4333	0.574	0.2327	0.574	0.0682	5.74	1.19696E-57	5.74	9.49227E-58	5.74	5.36904E-58	5.74	2.02019E-58
0.575	0.5642	0.575	0.4317	0.575	0.2312	0.575	0.0681	5.75	7.5596E-58	5.75	5.995E-58	5.75	3.39091E-58	5.75	1.27588E-58
0.576	0.5621	0.576	0.4296	0.576	0.2296	0.576	0.0678	5.76	4.77057E-58	5.76	3.78321E-58	5.76	2.13987E-58	5.76	8.05159E-59
0.577	0.5599	0.577	0.4282	0.577	0.2288	0.577	0.0676	5.77	3.00812E-58	5.77	2.38553E-58	5.77	1.34931E-58	5.77	5.07699E-59
0.578	0.5582	0.578	0.4269	0.578	0.2282	0.578	0.0673	5.78	1.89527E-58	5.78	1.50301E-58	5.78	8.50136E-59	5.78	3.19877E-59
0.579	0.5565	0.579	0.4248	0.579	0.227	0.579	0.0666	5.79	1.19317E-58	5.79	9.46217E-59	5.79	5.35202E-59	5.79	2.01378E-59
0.58	0.5548	0.58	0.4233	0.58	0.2257	0.58	0.0663	5.8	7.50555E-59	5.8	5.95213E-59	5.8	3.36666E-59	5.8	1.26676E-59
0.581	0.5523	0.581	0.4203	0.581	0.2252	0.581	0.066	5.81	4.71756E-59	5.81	3.74117E-59	5.81	2.11609E-59	5.81	7.96212E-60
0.582	0.5498	0.582	0.4188	0.582	0.2245	0.582	0.0662	5.82	2.96281E-59	5.82	2.3496E-59	5.82	1.32899E-59	5.82	5.00053E-60
0.583	0.5465	0.583	0.4169	0.583	0.2234	0.583	0.0659	5.83	1.85928E-59	5.83	1.47446E-59	5.83	8.3399E-60	5.83	3.13802E-60
0.584	0.5449	0.584	0.4145	0.584	0.2226	0.584	0.0657	5.84	1.16583E-59	5.84	9.24542E-60	5.84	5.22942E-60	5.84	1.96765E-60
0.585	0.5425	0.585	0.4122	0.585	0.2214	0.585	0.0654	5.85	7.30435E-60	5.85	5.79257E-60	5.85	3.27641E-60	5.85	1.2328E-60
0.586	0.5403	0.586	0.4104	0.586	0.2203	0.586	0.0653	5.86	4.57277E-60	5.86	3.62634E-60	5.86	2.05114E-60	5.86	7.71774E-61
0.587	0.5378	0.587	0.4091	0.587	0.2193	0.587	0.0651	5.87	2.86042E-60	5.87	2.2684E-60	5.87	1.28306E-60	5.87	4.8277E-61
0.588	0.5352	0.588	0.408	0.588	0.2176	0.588	0.0648	5.88	1.78785E-60	5.88	1.41782E-60	5.88	8.01953E-61	5.88	3.01747E-61
0.589	0.534	0.589	0.4061	0.589	0.2158	0.589	0.0643	5.89	1.11657E-60	5.89	8.85477E-61	5.89	5.00846E-61	5.89	1.88451E-61
0.59	0.5308	0.59	0.4042	0.59	0.2141	0.59	0.0639	5.9	6.96779E-61	5.9	5.52567E-61	5.9	3.12545E-61	5.9	1.176E-61
0.591	0.5284	0.591	0.4021	0.591	0.2127	0.591	0.0638	5.91	4.34466E-61	5.91	3.44545E-61	5.91	1.94882E-61	5.91	7.33275E-62
0.592	0.5252	0.592	0.4001	0.592	0.2119	0.592	0.0636	5.92	2.70688E-61	5.92	2.14664E-61	5.92	1.21419E-61	5.92	4.56857E-62
0.593	0.5222	0.593	0.3992	0.593	0.2111	0.593	0.0637	5.93	1.68513E-61	5.93	1.33636E-61	5.93	7.55878E-62	5.93	2.84411E-62
0.594	0.5195	0.594	0.3971	0.594	0.2092	0.594	0.0634	5.94	1.04822E-61	5.94	8.31272E-62	5.94	4.70186E-62	5.94	1.76915E-62
0.595	0.5172	0.595	0.3953	0.595	0.2077	0.595	0.0633	5.95	6.51514E-62	5.95	5.16671E-62	5.95	2.92241E-62	5.95	1.0996E-62
0.596	0.5153	0.596	0.3933	0.596	0.2072	0.596	0.063	5.96	4.0462E-62	5.96	3.20876E-62	5.96	1.81495E-62	5.96	6.82903E-63
0.597	0.5127	0.597	0.3909	0.597	0.2063	0.597	0.0629	5.97	2.51087E-62	5.97	1.9912E-62	5.97	1.12627E-62	5.97	4.23775E-63
0.598	0.5098	0.598	0.3902	0.598	0.2051	0.598	0.0625	5.98	1.55687E-62	5.98	1.23465E-62	5.98	6.98344E-63	5.98	2.62763E-63
0.599	0.5071	0.599	0.3871	0.599	0.2043	0.599	0.0621	5.99	9.6457E-63	5.99	7.64934E-63	5.99	4.32664E-63	5.99	1.62797E-63
0.6	0.5049	0.6	0.3851	0.6	0.2031	0.6	0.062	6	5.97128E-63	6	4.73541E-63	6	2.67846E-63	6	1.00781E-63
0.601	0.5028	0.601	0.3832	0.601	0.2021	0.601	0.0617	--	--	--	--	--	--	--	--
0.602	0.4998	0.602	0.382	0.602	0.2016	0.602	0.0613	--	--	--	--	--	--	--	--
0.603	0.4976	0.603	0.3804	0.603	0.2001	0.603	0.0611	--	--	--	--	--	--	--	--
0.604	0.4945	0.604	0.3785	0.604	0.1991	0.604	0.0608	--	--	--	--	--	--	--	--
0.605	0.492	0.605	0.3765	0.605	0.1981	0.605	0.0603	--	--	--	--	--	--	--	--
0.606	0.4892	0.606	0.374	0.606	0.1968	0.606	0.0598	--	--	--	--	--	--	--	--
0.607	0.4869	0.607	0.3725	0.607	0.1961	0.607	0.0594	--	--	--	--	--	--	--	--
0.608	0.4846	0.608	0.3708	0.608	0.1951	0.608	0.0592	--	--	--	--	--	--	--	--
0.609	0.4821	0.609	0.3695	0.609	0.1945	0.609	0.0589	--	--	--	--	--	--	--	--
0.61	0.4797	0.61	0.3675	0.61	0.1937	0.61	0.0587	--	--	--	--	--	--	--	--
0.611	0.4765	0.611	0.3662	0.611	0.192	0.611	0.0586	--	--	--	--	--	--	--	--
0.612	0.4745	0.612	0.3649	0.612	0.1914	0.612	0.058	--	--	--	--	--	--	--	--
0.613	0.4723	0.613	0.3633	0.613	0.1907	0.613	0.058	--	--	--	--	--	--	--	--
0.614	0.4702	0.614	0.3624	0.614	0.1903	0.614	0.058	--	--	--	--	--	--	--	--
0.615	0.4683	0.615	0.3598	0.615	0.1884	0.615	0.0579	--	--	--	--	--	--	--	--
0.616	0.4665	0.616	0.358	0.616	0.1871	0.616	0.058	--	--	--	--	--	--	--	--
0.617	0.4633	0.617	0.3557	0.617	0.1858	0.617	0.0573	--	--	--	--	--	--	--	--
0.618	0.4613	0.618	0.3533	0.618	0.1851	0.618	0.0567	--	--	--	--	--	--	--	--
0.619	0.46	0.619	0.3523	0.619	0.1839	0.619	0.0564	--	--	--	--	--	--	--	--
0.62	0.4576	0.62	0.3495	0.62	0.1834	0.62	0.0559	--	--	--	--	--	--	--	--
0.621	0.4553	0.621	0.3469	0.621	0.1827	0.621	0.0555	--	--	--	--	--	--	--	--
0.622	0.4516	0.622	0.3455	0.622	0.1817	0.622	0.0551	--	--	--	--	--	--	--	--
0.623	0.4489	0.623	0.3437	0.623	0.1809	0.623	0.0547	--	--	--	--	--	--	--	--
0.624	0.4467	0.624	0.3416	0.624	0.18	0.624	0.0544	--	--	--	--	--	--	--	--
0.625	0.445	0.625	0.3391	0.625	0.1793	0.625	0.0544	--	--	--	--	--	--	--	--
0.626	0.4431	0.626	0.3371	0.626	0.1787	0.626	0.0544	--	--	--	--	--	--	--	--
0.627	0.4412	0.627	0.3354	0.627	0.1781	0.627	0.0538	--	--	--	--	--	--	--	--
0.628	0.4383	0.628	0.3335	0.628	0.1774	0.628	0.0535	--	--	--	--	--	--	--	--
0.629	0.4348	0.629	0.3322	0.629	0.1766	0.629	0.0536	--	--	--	--	--	--	--	--
0.63	0.433	0.63	0.3308	0.63	0.1764	0.63	0.0531	--	--	--	--	--	--	--	--
0.631	0.4314	0.631	0.3288	0.631	0.1757	0.631	0.0529	--	--	--	--	--	--	--	--
0.632	0.4301	0.632	0.3267	0.632	0.1748	0.632	0.0529	--	--	--	--	--	--	--	--
0.633	0.4275	0.633	0.3243	0.633	0.1742	0.633	0.0529	--	--	--	--	--	--	--	--
0.634	0.4252	0.634	0.3231	0.634	0.1737	0.634	0.0528	--	--	--	--	--	--	--	--
0.635	0.4237	0.635	0.3211	0.635	0.1735	0.635	0.0526	--	--	--	--	--	--	--	--
0.636	0.4218	0.636	0.3194	0.636	0.1722	0.636	0.0524	--	--	--	--	--	--	--	--
0.637	0.4198	0.637	0.3176	0.637	0.1721	0.637	0.0521	--	--	--	--	--	--	--	--
0.638	0.4179	0.638	0.3159	0.638	0.1713	0.638	0.052	--	--	--	--	--	--	--	--
0.639	0.416	0.639	0.314	0.639	0.1707	0.639	0.0521	--	--	--	--	--	--	--	--
0.64	0.4134	0.64	0.3117	0.64	0.1693	0.64	0.0519	--	--	--	--	--	--	--	--
0.641	0.4117	0.641	0.3109	0.641	0.1679	0.641	0.0519	--	--	--	--	--	--	--	--
0.642	0.4107	0.642	0.3097	0.642	0.1672	0.642	0.0517	--	--	--	--	--	--	--	--
0.643	0.4079	0.643	0.3079	0.643	0.1659	0.643	0.0511	--	--	--	--	--	--	--	--
0.644	0.406	0.644	0.3062	0.644	0.1653	0.644	0.0509	--	--	--	--	--	--	--	--
0.645	0.4049	0.645	0.3039	0.645	0.1652	0.645	0.0509	--	--	--	--	--	--	--	--
0.646	0.4023	0.646	0.3018	0.646	0.1643	0.646	0.0506	--	--	--	--	--	--	--	--
0.647	0.3996	0.647	0.3	0.647	0.1634	0.647	0.0502	--	--	--	--	--	--	--	--
0.648	0.3979	0.648	0.298	0.648	0.1627	0.648	0.05	--	--	--	--	--	--	--	--
0.649	0.3956	0.649	0.2962	0.649	0.1613	0.649	0.0494	--	--	--	--	--	--	--	--
0.65	0.3938	0.65	0.295	0.65	0.1603	0.65	0.0489	--	--	--	--	--	--	--	--
0.651	0.3917	0.651	0.2939	0.651	0.1597	0.651	0.0487	--	--	--	--	--	--	--	--
0.652	0.3895	0.652	0.292	0.652	0.1587	0.652	0.0485	--	--	--	--	--	--	--	--
0.653	0.3858	0.653	0.2906	0.653	0.1579	0.653	0.0485	--	--	--	--	--	--	--	--
0.654	0.3834	0.654	0.2897	0.654	0.1573	0.654	0.0481	--	--	--	--	--	--	--	--
0.655	0.3812	0.655	0.2877	0.655	0.1568	0.655	0.048	--	--	--	--	--	--	--	--
0.656	0.3795	0.656	0.286	0.656	0.1559	0.656	0.0477	--	--	--	--	--	--	--	--
0.657	0.3773	0.657	0.2849	0.657	0.1556	0.657	0.0471	--	--	--	--	--	--	--	--
0.658	0.3758	0.658	0.2827	0.658	0.1552	0.658	0.0469	--	--	--	--	--	--	--	--
0.659	0.374	0.659	0.2817	0.659	0.1548	0.659	0.0467	--	--	--	--	--	--	--	--
0.66	0.3729	0.66	0.2801	0.66	0.1541	0.66	0.0463	--	--	--	--	--	--	--	--
0.661	0.3709	0.661	0.2788	0.661	0.1531	0.661	0.046	--	--	--	--	--	--	--	--
0.662	0.3683	0.662	0.2769	0.662	0.1521	0.662	0.046	--	--	--	--	--	--	--	--
0.663	0.3661	0.663	0.276	0.663	0.1512	0.663	0.0456	--	--	--	--	--	--	--	--
0.664	0.3648	0.664	0.2748	0.664	0.1502	0.664	0.0454	--	--	--	--	--	--	--	--
0.665	0.3627	0.665	0.2735	0.665	0.1493	0.665	0.045	--	--	--	--	--	--	--	--
0.666	0.3607	0.666	0.2724	0.666	0.1486	0.666	0.0449	--	--	--	--	--	--	--	--
0.667	0.3586	0.667	0.2707	0.667	0.1478	0.667	0.045	--	--	--	--	--	--	--	--
0.668	0.3574	0.668	0.27	0.668	0.1473	0.668	0.0448	--	--	--	--	--	--	--	--
0.669	0.3547	0.669	0.2683	0.669	0.1466	0.669	0.0446	--	--	--	--	--	--	--	--
0.67	0.3527	0.67	0.2667	0.67	0.1454	0.67	0.0443	--	--	--	--	--	--	--	--
0.671	0.3502	0.671	0.2659	0.671	0.1441	0.671	0.0437	--	--	--	--	--	--	--	--
0.672	0.3481	0.672	0.2637	0.672	0.1432	0.672	0.0437	--	--	--	--	--	--	--	--
0.673	0.3453	0.673	0.2627	0.673	0.142	0.673	0.0436	--	--	--	--	--	--	--	--
0.674	0.3443	0.674	0.2612	0.674	0.1419	0.674	0.0435	--	--	--	--	--	--	--	--
0.675	0.3427	0.675	0.2595	0.675	0.1409	0.675	0.0429	--	--	--	--	--	--	--	--
0.676	0.341	0.676	0.2574	0.676	0.1396	0.676	0.043	--	--	--	--	--	--	--	--
0.677	0.3388	0.677	0.255	0.677	0.1385	0.677	0.0426	--	--	--	--	--	--	--	--
0.678	0.3367	0.678	0.2535	0.678	0.1379	0.678	0.0423	--	--	--	--	--	--	--	--
0.679	0.3348	0.679	0.252	0.679	0.1369	0.679	0.0422	--	--	--	--	--	--	--	--
0.68	0.3328	0.68	0.2506	0.68	0.1362	0.68	0.0421	--	--	--	--	--	--	--	--
0.681	0.331	0.681	0.2492	0.681	0.1351	0.681	0.042	--	--	--	--	--	--	--	--
0.682	0.3292	0.682	0.2473	0.682	0.1341	0.682	0.0418	--	--	--	--	--	--	--	--
0.683	0.3273	0.683	0.2457	0.683	0.1338	0.683	0.0417	--	--	--	--	--	--	--	--
0.684	0.3257	0.684	0.2442	0.684	0.1328	0.684	0.0414	--	--	--	--	--	--	--	--
0.685	0.3241	0.685	0.2426	0.685	0.1317	0.685	0.0412	--	--	--	--	--	--	--	--
0.686	0.3223	0.686	0.241	0.686	0.1304	0.686	0.0408	--	--	--	--	--	--	--	--
0.687	0.3208	0.687	0.2402	0.687	0.1296	0.687	0.0407	--	--	--	--	--	--	--	--
0.688	0.3189	0.688	0.2384	0.688	0.1289	0.688	0.0403	--	--	--	--	--	--	--	--
0.689	0.3178	0.689	0.2373	0.689	0.1282	0.689	0.0401	--	--	--	--	--	--	--	--
0.69	0.3158	0.69	0.2363	0.69	0.1275	0.69	0.0398	--	--	--	--	--	--	--	--
0.691	0.3146	0.691	0.2344	0.691	0.1262	0.691	0.0398	--	--	--	--	--	--	--	--
0.692	0.3127	0.692	0.2331	0.692	0.1254	0.692	0.0396	--	--	--	--	--	--	--	--
0.693	0.3117	0.693	0.2322	0.693	0.1248	0.693	0.0394	--	--	--	--	--	--	--	--
0.694	0.3108	0.694	0.2303	0.694	0.1242	0.694	0.0391	--	--	--	--	--	--	--	--
0.695	0.3095	0.695	0.229	0.695	0.1237	0.695	0.0391	--	--	--	--	--	--	--	--
0.696	0.3081	0.696	0.2271	0.696	0.1235	0.696	0.039	--	--	--	--	--	--	--	--
0.697	0.3059	0.697	0.2257	0.697	0.1233	0.697	0.0388	--	--	--	--	--	--	--	--
0.698	0.3053	0.698	0.2244	0.698	0.1226	0.698	0.0386	--	--	--	--	--	--	--	--
0.699	0.3043	0.699	0.2237	0.699	0.122	0.699	0.0381	--	--	--	--	--	--	--	--
0.7	0.3026	0.7	0.2223	0.7	0.1218	0.7	0.038	--	--	--	--	--	--	--	--
0.701	0.3006	0.701	0.221	0.701	0.1205	0.701	0.0379	--	--	--	--	--	--	--	--
0.702	0.2979	0.702	0.2197	0.702	0.1205	0.702	0.0378	--	--	--	--	--	--	--	--
0.703	0.2961	0.703	0.2175	0.703	0.1198	0.703	0.0375	--	--	--	--	--	--	--	--
0.704	0.2944	0.704	0.2157	0.704	0.1192	0.704	0.0371	--	--	--	--	--	--	--	--
0.705	0.2932	0.705	0.2141	0.705	0.1183	0.705	0.037	--	--	--	--	--	--	--	--
0.706	0.2907	0.706	0.2131	0.706	0.1173	0.706	0.0369	--	--	--	--	--	--	--	--
0.707	0.2887	0.707	0.212	0.707	0.1168	0.707	0.0367	--	--	--	--	--	--	--	--
0.708	0.2874	0.708	0.2114	0.708	0.1155	0.708	0.0364	--	--	--	--	--	--	--	--
0.709	0.2858	0.709	0.2098	0.709	0.1155	0.709	0.0362	--	--	--	--	--	--	--	--
0.71	0.2841	0.71	0.208	0.71	0.1152	0.71	0.0358	--	--	--	--	--	--	--	--
0.711	0.283	0.711	0.2068	0.711	0.1146	0.711	0.0356	--	--	--	--	--	--	--	--
0.712	0.2816	0.712	0.2055	0.712	0.114	0.712	0.0352	--	--	--	--	--	--	--	--
0.713	0.2805	0.713	0.2038	0.713	0.1135	0.713	0.0351	--	--	--	--	--	--	--	--
0.714	0.2789	0.714	0.2023	0.714	0.1127	0.714	0.035	--	--	--	--	--	--	--	--
0.715	0.2773	0.715	0.2013	0.715	0.1124	0.715	0.0344	--	--	--	--	--	--	--	--
0.716	0.2756	0.716	0.2	0.716	0.1117	0.716	0.0342	--	--	--	--	--	--	--	--
0.717	0.2744	0.717	0.1994	0.717	0.1113	0.717	0.0342	--	--	--	--	--	--	--	--
0.718	0.2732	0.718	0.1979	0.718	0.1108	0.718	0.0342	--	--	--	--	--	--	--	--
0.719	0.2704	0.719	0.1965	0.719	0.1099	0.719	0.0338	--	--	--	--	--	--	--	--
0.72	0.2687	0.72	0.196	0.72	0.1099	0.72	0.0336	--	--	--	--	--	--	--	--
0.721	0.2674	0.721	0.1945	0.721	0.1095	0.721	0.0334	--	--	--	--	--	--	--	--
0.722	0.2657	0.722	0.1936	0.722	0.1088	0.722	0.0333	--	--	--	--	--	--	--	--
0.723	0.2634	0.723	0.1925	0.723	0.1087	0.723	0.0333	--	--	--	--	--	--	--	--
0.724	0.262	0.724	0.1919	0.724	0.1075	0.724	0.0332	--	--	--	--	--	--	--	--
0.725	0.26	0.725	0.1907	0.725	0.107	0.725	0.0329	--	--	--	--	--	--	--	--
0.726	0.2581	0.726	0.1893	0.726	0.1068	0.726	0.0328	--	--	--	--	--	--	--	--
0.727	0.2569	0.727	0.1886	0.727	0.1067	0.727	0.0328	--	--	--	--	--	--	--	--
0.728	0.2562	0.728	0.188	0.728	0.1063	0.728	0.0324	--	--	--	--	--	--	--	--
0.729	0.2555	0.729	0.1869	0.729	0.1056	0.729	0.0322	--	--	--	--	--	--	--	--
0.73	0.2544	0.73	0.1854	0.73	0.1054	0.73	0.0317	--	--	--	--	--	--	--	--
0.731	0.2528	0.731	0.1843	0.731	0.1047	0.731	0.0312	--	--	--	--	--	--	--	--
0.732	0.2513	0.732	0.183	0.732	0.1043	0.732	0.0312	--	--	--	--	--	--	--	--
0.733	0.2504	0.733	0.1821	0.733	0.1037	0.733	0.031	--	--	--	--	--	--	--	--
0.734	0.2489	0.734	0.1812	0.734	0.1028	0.734	0.0308	--	--	--	--	--	--	--	--
0.735	0.2482	0.735	0.1797	0.735	0.1025	0.735	0.0305	--	--	--	--	--	--	--	--
0.736	0.2468	0.736	0.1783	0.736	0.1019	0.736	0.0302	--	--	--	--	--	--	--	--
0.737	0.2455	0.737	0.1776	0.737	0.1015	0.737	0.0301	--	--	--	--	--	--	--	--
0.738	0.2441	0.738	0.1766	0.738	0.1012	0.738	0.0299	--	--	--	--	--	--	--	--
0.739	0.2436	0.739	0.1755	0.739	0.1002	0.739	0.0297	--	--	--	--	--	--	--	--
0.74	0.2416	0.74	0.1741	0.74	0.0999	0.74	0.0297	--	--	--	--	--	--	--	--
0.741	0.2404	0.741	0.1728	0.741	0.0993	0.741	0.0296	--	--	--	--	--	--	--	--
0.742	0.2383	0.742	0.1722	0.742	0.0987	0.742	0.0296	--	--	--	--	--	--	--	--
0.743	0.2368	0.743	0.1713	0.743	0.0978	0.743	0.0294	--	--	--	--	--	--	--	--
0.744	0.2352	0.744	0.1708	0.744	0.0971	0.744	0.0293	--	--	--	--	--	--	--	--
0.745	0.2337	0.745	0.1703	0.745	0.0966	0.745	0.0291	--	--	--	--	--	--	--	--
0.746	0.2329	0.746	0.1683	0.746	0.0958	0.746	0.0291	--	--	--	--	--	--	--	--
0.747	0.2321	0.747	0.1675	0.747	0.0953	0.747	0.0291	--	--	--	--	--	--	--	--
0.748	0.2309	0.748	0.1669	0.748	0.0942	0.748	0.0291	--	--	--	--	--	--	--	--
0.749	0.2295	0.749	0.1659	0.749	0.0936	0.749	0.0291	--	--	--	--	--	--	--	--
0.75	0.2273	0.75	0.1646	0.75	0.0926	0.75	0.0291	--	--	--	--	--	--	--	--
0.751	0.2257	0.751	0.1639	0.751	0.0917	0.751	0.0289	--	--	--	--	--	--	--	--
0.752	0.2253	0.752	0.1629	0.752	0.0913	0.752	0.0283	--	--	--	--	--	--	--	--
0.753	0.2239	0.753	0.1615	0.753	0.0908	0.753	0.028	--	--	--	--	--	--	--	--
0.754	0.2227	0.754	0.1605	0.754	0.0905	0.754	0.0281	--	--	--	--	--	--	--	--
0.755	0.2214	0.755	0.1596	0.755	0.0899	0.755	0.0279	--	--	--	--	--	--	--	--
0.756	0.2207	0.756	0.1585	0.756	0.0895	0.756	0.0278	--	--	--	--	--	--	--	--
0.757	0.2196	0.757	0.1583	0.757	0.0893	0.757	0.0278	--	--	--	--	--	--	--	--
0.758	0.2181	0.758	0.1571	0.758	0.0889	0.758	0.0278	--	--	--	--	--	--	--	--
0.759	0.2169	0.759	0.1563	0.759	0.0883	0.759	0.0279	--	--	--	--	--	--	--	--
0.76	0.2153	0.76	0.1561	0.76	0.088	0.76	0.0276	--	--	--	--	--	--	--	--
0.761	0.2134	0.761	0.1546	0.761	0.0877	0.761	0.0276	--	--	--	--	--	--	--	--
0.762	0.2125	0.762	0.1536	0.762	0.0876	0.762	0.0277	--	--	--	--	--	--	--	--
0.763	0.2121	0.763	0.1528	0.763	0.0871	0.763	0.0277	--	--	--	--	--	--	--	--
0.764	0.2109	0.764	0.1519	0.764	0.0867	0.764	0.0272	--	--	--	--	--	--	--	--
0.765	0.209	0.765	0.1516	0.765	0.0863	0.765	0.0268	--	--	--	--	--	--	--	--
0.766	0.2076	0.766	0.1508	0.766	0.0857	0.766	0.0264	--	--	--	--	--	--	--	--
0.767	0.2063	0.767	0.1497	0.767	0.0848	0.767	0.0261	--	--	--	--	--	--	--	--
0.768	0.2056	0.768	0.149	0.768	0.0842	0.768	0.026	--	--	--	--	--	--	--	--
0.769	0.2035	0.769	0.1481	0.769	0.0833	0.769	0.026	--	--	--	--	--	--	--	--
0.77	0.2026	0.77	0.1474	0.77	0.083	0.77	0.0254	--	--	--	--	--	--	--	--
0.771	0.2012	0.771	0.1463	0.771	0.0826	0.771	0.0254	--	--	--	--	--	--	--	--
0.772	0.1991	0.772	0.1457	0.772	0.0819	0.772	0.0253	--	--	--	--	--	--	--	--
0.773	0.1978	0.773	0.1445	0.773	0.0815	0.773	0.0252	--	--	--	--	--	--	--	--
0.774	0.1966	0.774	0.1425	0.774	0.0809	0.774	0.0249	--	--	--	--	--	--	--	--
0.775	0.195	0.775	0.1415	0.775	0.0807	0.775	0.0246	--	--	--	--	--	--	--	--
0.776	0.194	0.776	0.1408	0.776	0.0799	0.776	0.0246	--	--	--	--	--	--	--	--
0.777	0.1927	0.777	0.1397	0.777	0.0796	0.777	0.0243	--	--	--	--	--	--	--	--
0.778	0.1914	0.778	0.1391	0.778	0.0787	0.778	0.0243	--	--	--	--	--	--	--	--
0.779	0.1899	0.779	0.1375	0.779	0.0784	0.779	0.0242	--	--	--	--	--	--	--	--
0.78	0.1888	0.78	0.1372	0.78	0.0782	0.78	0.024	--	--	--	--	--	--	--	--
0.781	0.1877	0.781	0.1366	0.781	0.0772	0.781	0.0239	--	--	--	--	--	--	--	--
0.782	0.1864	0.782	0.1363	0.782	0.0765	0.782	0.0238	--	--	--	--	--	--	--	--
0.783	0.1854	0.783	0.1358	0.783	0.0758	0.783	0.0232	--	--	--	--	--	--	--	--
0.784	0.1841	0.784	0.1345	0.784	0.0752	0.784	0.0232	--	--	--	--	--	--	--	--
0.785	0.1825	0.785	0.1335	0.785	0.0751	0.785	0.0231	--	--	--	--	--	--	--	--
0.786	0.1812	0.786	0.1329	0.786	0.0739	0.786	0.0229	--	--	--	--	--	--	--	--
0.787	0.1803	0.787	0.132	0.787	0.0736	0.787	0.0228	--	--	--	--	--	--	--	--
0.788	0.1794	0.788	0.1308	0.788	0.0732	0.788	0.0225	--	--	--	--	--	--	--	--
0.789	0.178	0.789	0.1301	0.789	0.0726	0.789	0.0225	--	--	--	--	--	--	--	--
0.79	0.1765	0.79	0.1297	0.79	0.0719	0.79	0.0223	--	--	--	--	--	--	--	--
0.791	0.1756	0.791	0.1288	0.791	0.0713	0.791	0.0223	--	--	--	--	--	--	--	--
0.792	0.1748	0.792	0.1282	0.792	0.0711	0.792	0.0221	--	--	--	--	--	--	--	--
0.793	0.1739	0.793	0.1273	0.793	0.0709	0.793	0.0222	--	--	--	--	--	--	--	--
0.794	0.1729	0.794	0.127	0.794	0.0709	0.794	0.0222	--	--	--	--	--	--	--	--
0.795	0.172	0.795	0.1261	0.795	0.0703	0.795	0.022	--	--	--	--	--	--	--	--
0.796	0.1708	0.796	0.1257	0.796	0.07	0.796	0.022	--	--	--	--	--	--	--	--
0.797	0.1697	0.797	0.1252	0.797	0.0696	0.797	0.0218	--	--	--	--	--	--	--	--
0.798	0.1684	0.798	0.1241	0.798	0.0684	0.798	0.0218	--	--	--	--	--	--	--	--
0.799	0.1675	0.799	0.1235	0.799	0.0681	0.799	0.0214	--	--	--	--	--	--	--	--
0.8	0.1662	0.8	0.1227	0.8	0.0675	0.8	0.021	--	--	--	--	--	--	--	--
0.801	0.1648	0.801	0.1217	0.801	0.0669	0.801	0.0207	--	--	--	--	--	--	--	--
0.802	0.1641	0.802	0.1213	0.802	0.067	0.802	0.0208	--	--	--	--	--	--	--	--
0.803	0.1631	0.803	0.1203	0.803	0.0659	0.803	0.0205	--	--	--	--	--	--	--	--
0.804	0.162	0.804	0.1199	0.804	0.0654	0.804	0.0203	--	--	--	--	--	--	--	--
0.805	0.1612	0.805	0.1194	0.805	0.0645	0.805	0.0201	--	--	--	--	--	--	--	--
0.806	0.1598	0.806	0.1186	0.806	0.0636	0.806	0.02	--	--	--	--	--	--	--	--
0.807	0.1589	0.807	0.1185	0.807	0.0628	0.807	0.0198	--	--	--	--	--	--	--	--
0.808	0.1581	0.808	0.117	0.808	0.0621	0.808	0.0195	--	--	--	--	--	--	--	--
0.809	0.1574	0.809	0.1162	0.809	0.0614	0.809	0.0195	--	--	--	--	--	--	--	--
0.81	0.1561	0.81	0.1156	0.81	0.0608	0.81	0.0192	--	--	--	--	--	--	--	--
0.811	0.155	0.811	0.1153	0.811	0.0604	0.811	0.0191	--	--	--	--	--	--	--	--
0.812	0.1544	0.812	0.1149	0.812	0.0602	0.812	0.0191	--	--	--	--	--	--	--	--
0.813	0.1533	0.813	0.1142	0.813	0.0597	0.813	0.019	--	--	--	--	--	--	--	--
0.814	0.153	0.814	0.1136	0.814	0.0593	0.814	0.0187	--	--	--	--	--	--	--	--
0.815	0.1526	0.815	0.1123	0.815	0.0591	0.815	0.0186	--	--	--	--	--	--	--	--
0.816	0.1522	0.816	0.1116	0.816	0.0587	0.816	0.0186	--	--	--	--	--	--	--	--
0.817	0.1512	0.817	0.1112	0.817	0.0581	0.817	0.0186	--	--	--	--	--	--	--	--
0.818	0.1497	0.818	0.1103	0.818	0.0577	0.818	0.0185	--	--	--	--	--	--	--	--
0.819	0.1483	0.819	0.1101	0.819	0.0572	0.819	0.0185	--	--	--	--	--	--	--	--
0.82	0.1475	0.82	0.1096	0.82	0.0571	0.82	0.0181	--	--	--	--	--	--	--	--
0.821	0.1469	0.821	0.1089	0.821	0.057	0.821	0.0181	--	--	--	--	--	--	--	--
0.822	0.1463	0.822	0.1083	0.822	0.0568	0.822	0.0179	--	--	--	--	--	--	--	--
0.823	0.1459	0.823	0.1077	0.823	0.0564	0.823	0.0177	--	--	--	--	--	--	--	--
0.824	0.1447	0.824	0.1071	0.824	0.0557	0.824	0.0175	--	--	--	--	--	--	--	--
0.825	0.1439	0.825	0.1063	0.825	0.0553	0.825	0.0173	--	--	--	--	--	--	--	--
0.826	0.1426	0.826	0.1058	0.826	0.0548	0.826	0.0172	--	--	--	--	--	--	--	--
0.827	0.1418	0.827	0.1052	0.827	0.0546	0.827	0.0168	--	--	--	--	--	--	--	--
0.828	0.1413	0.828	0.1043	0.828	0.0547	0.828	0.0168	--	--	--	--	--	--	--	--
0.829	0.1411	0.829	0.1031	0.829	0.0543	0.829	0.0166	--	--	--	--	--	--	--	--
0.83	0.1401	0.83	0.1022	0.83	0.0536	0.83	0.0165	--	--	--	--	--	--	--	--
0.831	0.1388	0.831	0.1015	0.831	0.0533	0.831	0.0159	--	--	--	--	--	--	--	--
0.832	0.1378	0.832	0.101	0.832	0.0528	0.832	0.0157	--	--	--	--	--	--	--	--
0.833	0.1355	0.833	0.1004	0.833	0.0527	0.833	0.0155	--	--	--	--	--	--	--	--
0.834	0.1347	0.834	0.0995	0.834	0.0527	0.834	0.0155	--	--	--	--	--	--	--	--
0.835	0.1337	0.835	0.0985	0.835	0.0521	0.835	0.0154	--	--	--	--	--	--	--	--
0.836	0.1329	0.836	0.098	0.836	0.0521	0.836	0.0153	--	--	--	--	--	--	--	--
0.837	0.1316	0.837	0.0975	0.837	0.052	0.837	0.015	--	--	--	--	--	--	--	--
0.838	0.131	0.838	0.0971	0.838	0.0516	0.838	0.015	--	--	--	--	--	--	--	--
0.839	0.1303	0.839	0.0967	0.839	0.0515	0.839	0.015	--	--	--	--	--	--	--	--
0.84	0.1298	0.84	0.0964	0.84	0.0512	0.84	0.015	--	--	--	--	--	--	--	--
0.841	0.1295	0.841	0.0961	0.841	0.0506	0.841	0.0148	--	--	--	--	--	--	--	--
0.842	0.1285	0.842	0.095	0.842	0.05	0.842	0.0148	--	--	--	--	--	--	--	--
0.843	0.1275	0.843	0.0949	0.843	0.0491	0.843	0.0148	--	--	--	--	--	--	--	--
0.844	0.1261	0.844	0.0942	0.844	0.0487	0.844	0.0145	--	--	--	--	--	--	--	--
0.845	0.1248	0.845	0.0936	0.845	0.0484	0.845	0.0145	--	--	--	--	--	--	--	--
0.846	0.124	0.846	0.0931	0.846	0.0483	0.846	0.0144	--	--	--	--	--	--	--	--
0.847	0.1234	0.847	0.0929	0.847	0.048	0.847	0.0143	--	--	--	--	--	--	--	--
0.848	0.1222	0.848	0.0926	0.848	0.0478	0.848	0.0143	--	--	--	--	--	--	--	--
0.849	0.1219	0.849	0.0923	0.849	0.0473	0.849	0.0141	--	--	--	--	--	--	--	--
0.85	0.1215	0.85	0.0913	0.85	0.0471	0.85	0.0141	--	--	--	--	--	--	--	--
0.851	0.1208	0.851	0.0906	0.851	0.0471	0.851	0.014	--	--	--	--	--	--	--	--
0.852	0.1198	0.852	0.0898	0.852	0.0466	0.852	0.0138	--	--	--	--	--	--	--	--
0.853	0.1182	0.853	0.0892	0.853	0.0465	0.853	0.0138	--	--	--	--	--	--	--	--
0.854	0.1176	0.854	0.0888	0.854	0.0463	0.854	0.0137	--	--	--	--	--	--	--	--
0.855	0.1165	0.855	0.0883	0.855	0.0463	0.855	0.0136	--	--	--	--	--	--	--	--
0.856	0.1156	0.856	0.0876	0.856	0.0458	0.856	0.0136	--	--	--	--	--	--	--	--
0.857	0.1148	0.857	0.0872	0.857	0.0452	0.857	0.0135	--	--	--	--	--	--	--	--
0.858	0.1145	0.858	0.0867	0.858	0.0449	0.858	0.0134	--	--	--	--	--	--	--	--
0.859	0.1139	0.859	0.0856	0.859	0.0447	0.859	0.0133	--	--	--	--	--	--	--	--
0.86	0.1135	0.86	0.0851	0.86	0.0444	0.86	0.0133	--	--	--	--	--	--	--	--
0.861	0.1126	0.861	0.0843	0.861	0.0436	0.861	0.0133	--	--	--	--	--	--	--	--
0.862	0.1116	0.862	0.0838	0.862	0.0433	0.862	0.0132	--	--	--	--	--	--	--	--
0.863	0.111	0.863	0.0837	0.863	0.043	0.863	0.013	--	--	--	--	--	--	--	--
0.864	0.1097	0.864	0.0835	0.864	0.0428	0.864	0.0129	--	--	--	--	--	--	--	--
0.865	0.109	0.865	0.0829	0.865	0.0426	0.865	0.0129	--	--	--	--	--	--	--	--
0.866	0.1079	0.866	0.0826	0.866	0.0424	0.866	0.0127	--	--	--	--	--	--	--	--
0.867	0.1068	0.867	0.0817	0.867	0.0418	0.867	0.0125	--	--	--	--	--	--	--	--
0.868	0.1061	0.868	0.0812	0.868	0.0416	0.868	0.0125	--	--	--	--	--	--	--	--
0.869	0.1055	0.869	0.081	0.869	0.0411	0.869	0.0123	--	--	--	--	--	--	--	--
0.87	0.1047	0.87	0.0803	0.87	0.0407	0.87	0.0123	--	--	--	--	--	--	--	--
0.871	0.1041	0.871	0.0798	0.871	0.0404	0.871	0.0123	--	--	--	--	--	--	--	--
0.872	0.1037	0.872	0.0795	0.872	0.0398	0.872	0.0123	--	--	--	--	--	--	--	--
0.873	0.1031	0.873	0.0792	0.873	0.0395	0.873	0.0123	--	--	--	--	--	--	--	--
0.874	0.1023	0.874	0.0789	0.874	0.0392	0.874	0.0123	--	--	--	--	--	--	--	--
0.875	0.1008	0.875	0.0778	0.875	0.0387	0.875	0.0123	--	--	--	--	--	--	--	--
0.876	0.1002	0.876	0.0774	0.876	0.0385	0.876	0.0122	--	--	--	--	--	--	--	--
0.877	0.0992	0.877	0.0763	0.877	0.0383	0.877	0.012	--	--	--	--	--	--	--	--
0.878	0.0983	0.878	0.0763	0.878	0.0379	0.878	0.012	--	--	--	--	--	--	--	--
0.879	0.0974	0.879	0.0758	0.879	0.0377	0.879	0.0119	--	--	--	--	--	--	--	--
0.88	0.0971	0.88	0.0755	0.88	0.0373	0.88	0.0118	--	--	--	--	--	--	--	--
0.881	0.0962	0.881	0.0747	0.881	0.0372	0.881	0.0116	--	--	--	--	--	--	--	--
0.882	0.0958	0.882	0.0739	0.882	0.037	0.882	0.0117	--	--	--	--	--	--	--	--
0.883	0.0956	0.883	0.073	0.883	0.0368	0.883	0.0116	--	--	--	--	--	--	--	--
0.884	0.0948	0.884	0.0726	0.884	0.0365	0.884	0.0116	--	--	--	--	--	--	--	--
0.885	0.0942	0.885	0.0716	0.885	0.0362	0.885	0.0116	--	--	--	--	--	--	--	--
0.886	0.0936	0.886	0.0713	0.886	0.0361	0.886	0.0116	--	--	--	--	--	--	--	--
0.887	0.0927	0.887	0.0707	0.887	0.0358	0.887	0.0116	--	--	--	--	--	--	--	--
0.888	0.092	0.888	0.0702	0.888	0.0355	0.888	0.0115	--	--	--	--	--	--	--	--
0.889	0.0913	0.889	0.07	0.889	0.035	0.889	0.0114	--	--	--	--	--	--	--	--
0.89	0.0909	0.89	0.0695	0.89	0.0347	0.89	0.0114	--	--	--	--	--	--	--	--
0.891	0.0905	0.891	0.0689	0.891	0.0347	0.891	0.0112	--	--	--	--	--	--	--	--
0.892	0.0897	0.892	0.0686	0.892	0.0346	0.892	0.0111	--	--	--	--	--	--	--	--
0.893	0.0891	0.893	0.0683	0.893	0.0346	0.893	0.0111	--	--	--	--	--	--	--	--
0.894	0.0885	0.894	0.0678	0.894	0.0345	0.894	0.0112	--	--	--	--	--	--	--	--
0.895	0.0879	0.895	0.0673	0.895	0.0342	0.895	0.0111	--	--	--	--	--	--	--	--
0.896	0.0875	0.896	0.0675	0.896	0.0338	0.896	0.0108	--	--	--	--	--	--	--	--
0.897	0.0866	0.897	0.0672	0.897	0.0334	0.897	0.0108	--	--	--	--	--	--	--	--
0.898	0.0862	0.898	0.0667	0.898	0.0329	0.898	0.0108	--	--	--	--	--	--	--	--
0.899	0.0851	0.899	0.0653	0.899	0.0321	0.899	0.0107	--	--	--	--	--	--	--	--
0.9	0.0844	0.9	0.0652	0.9	0.0321	0.9	0.0104	--	--	--	--	--	--	--	--
0.901	0.0839	0.901	0.0648	0.901	0.0318	0.901	0.0104	--	--	--	--	--	--	--	--
0.902	0.0832	0.902	0.0645	0.902	0.0313	0.902	0.0103	--	--	--	--	--	--	--	--
0.903	0.0826	0.903	0.0639	0.903	0.0311	0.903	0.0102	--	--	--	--	--	--	--	--
0.904	0.0824	0.904	0.0634	0.904	0.0311	0.904	0.0099	--	--	--	--	--	--	--	--
0.905	0.0821	0.905	0.0631	0.905	0.0308	0.905	0.0099	--	--	--	--	--	--	--	--
0.906	0.0813	0.906	0.0623	0.906	0.0307	0.906	0.0098	--	--	--	--	--	--	--	--
0.907	0.081	0.907	0.0615	0.907	0.0305	0.907	0.0098	--	--	--	--	--	--	--	--
0.908	0.0803	0.908	0.0604	0.908	0.0301	0.908	0.0097	--	--	--	--	--	--	--	--
0.909	0.0799	0.909	0.0605	0.909	0.0299	0.909	0.0097	--	--	--	--	--	--	--	--
0.91	0.0789	0.91	0.0601	0.91	0.0297	0.91	0.0097	--	--	--	--	--	--	--	--
0.911	0.0787	0.911	0.0596	0.911	0.0295	0.911	0.0097	--	--	--	--	--	--	--	--
0.912	0.0782	0.912	0.0593	0.912	0.0293	0.912	0.0097	--	--	--	--	--	--	--	--
0.913	0.0776	0.913	0.0589	0.913	0.0291	0.913	0.0094	--	--	--	--	--	--	--	--
0.914	0.0767	0.914	0.0583	0.914	0.0289	0.914	0.0094	--	--	--	--	--	--	--	--
0.915	0.0765	0.915	0.0575	0.915	0.029	0.915	0.0094	--	--	--	--	--	--	--	--
0.916	0.0765	0.916	0.0572	0.916	0.0288	0.916	0.0094	--	--	--	--	--	--	--	--
0.917	0.0762	0.917	0.0567	0.917	0.029	0.917	0.0093	--	--	--	--	--	--	--	--
0.918	0.0752	0.918	0.0564	0.918	0.0289	0.918	0.0093	--	--	--	--	--	--	--	--
0.919	0.0747	0.919	0.0557	0.919	0.029	0.919	0.0093	--	--	--	--	--	--	--	--
0.92	0.074	0.92	0.0555	0.92	0.0289	0.92	0.0093	--	--	--	--	--	--	--	--
0.921	0.0737	0.921	0.0548	0.921	0.0287	0.921	0.0092	--	--	--	--	--	--	--	--
0.922	0.0732	0.922	0.0544	0.922	0.0286	0.922	0.0091	--	--	--	--	--	--	--	--
0.923	0.0727	0.923	0.054	0.923	0.0286	0.923	0.009	--	--	--	--	--	--	--	--
0.924	0.0723	0.924	0.0538	0.924	0.0284	0.924	0.009	--	--	--	--	--	--	--	--
0.925	0.0717	0.925	0.0537	0.925	0.0284	0.925	0.009	--	--	--	--	--	--	--	--
0.926	0.0714	0.926	0.0534	0.926	0.0282	0.926	0.009	--	--	--	--	--	--	--	--
0.927	0.0708	0.927	0.0531	0.927	0.0278	0.927	0.0089	--	--	--	--	--	--	--	--
0.928	0.07	0.928	0.0528	0.928	0.0278	0.928	0.0086	--	--	--	--	--	--	--	--
0.929	0.0685	0.929	0.0524	0.929	0.0277	0.929	0.0086	--	--	--	--	--	--	--	--
0.93	0.0678	0.93	0.0518	0.93	0.0273	0.93	0.0086	--	--	--	--	--	--	--	--
0.931	0.0673	0.931	0.0517	0.931	0.0271	0.931	0.0084	--	--	--	--	--	--	--	--
0.932	0.0664	0.932	0.0513	0.932	0.0268	0.932	0.0084	--	--	--	--	--	--	--	--
0.933	0.0662	0.933	0.051	0.933	0.0265	0.933	0.0083	--	--	--	--	--	--	--	--
0.934	0.0653	0.934	0.0508	0.934	0.0265	0.934	0.0081	--	--	--	--	--	--	--	--
0.935	0.0653	0.935	0.0503	0.935	0.0263	0.935	0.0081	--	--	--	--	--	--	--	--
0.936	0.0647	0.936	0.0499	0.936	0.026	0.936	0.008	--	--	--	--	--	--	--	--
0.937	0.0638	0.937	0.0496	0.937	0.0258	0.937	0.008	--	--	--	--	--	--	--	--
0.938	0.0636	0.938	0.049	0.938	0.0257	0.938	0.0079	--	--	--	--	--	--	--	--
0.939	0.0629	0.939	0.0486	0.939	0.0256	0.939	0.0079	--	--	--	--	--	--	--	--
0.94	0.0621	0.94	0.0483	0.94	0.0256	0.94	0.0077	--	--	--	--	--	--	--	--
0.941	0.0619	0.941	0.0476	0.941	0.0252	0.941	0.0077	--	--	--	--	--	--	--	--
0.942	0.0618	0.942	0.047	0.942	0.025	0.942	0.0078	--	--	--	--	--	--	--	--
0.943	0.0619	0.943	0.0467	0.943	0.025	0.943	0.0077	--	--	--	--	--	--	--	--
0.944	0.0615	0.944	0.0463	0.944	0.0249	0.944	0.0077	--	--	--	--	--	--	--	--
0.945	0.0609	0.945	0.0457	0.945	0.0247	0.945	0.0075	--	--	--	--	--	--	--	--
0.946	0.0604	0.946	0.0453	0.946	0.0246	0.946	0.0075	--	--	--	--	--	--	--	--
0.947	0.0598	0.947	0.0451	0.947	0.0246	0.947	0.0075	--	--	--	--	--	--	--	--
0.948	0.0592	0.948	0.0448	0.948	0.0244	0.948	0.0075	--	--	--	--	--	--	--	--
0.949	0.0589	0.949	0.0445	0.949	0.0241	0.949	0.0074	--	--	--	--	--	--	--	--
0.95	0.0585	0.95	0.0442	0.95	0.024	0.95	0.0074	--	--	--	--	--	--	--	--
0.951	0.0582	0.951	0.0437	0.951	0.0237	0.951	0.0074	--	--	--	--	--	--	--	--
0.952	0.0578	0.952	0.0433	0.952	0.0236	0.952	0.0074	--	--	--	--	--	--	--	--
0.953	0.0575	0.953	0.0432	0.953	0.0232	0.953	0.0074	--	--	--	--	--	--	--	--
0.954	0.057	0.954	0.0426	0.954	0.0231	0.954	0.0072	--	--	--	--	--	--	--	--
0.955	0.0562	0.955	0.0422	0.955	0.023	0.955	0.0071	--	--	--	--	--	--	--	--
0.956	0.0558	0.956	0.0419	0.956	0.0228	0.956	0.007	--	--	--	--	--	--	--	--
0.957	0.0557	0.957	0.0416	0.957	0.0226	0.957	0.0069	--	--	--	--	--	--	--	--
0.958	0.0553	0.958	0.0414	0.958	0.0225	0.958	0.0068	--	--	--	--	--	--	--	--
0.959	0.055	0.959	0.0409	0.959	0.0224	0.959	0.0068	--	--	--	--	--	--	--	--
0.96	0.0544	0.96	0.0405	0.96	0.0222	0.96	0.0068	--	--	--	--	--	--	--	--
0.961	0.0543	0.961	0.04	0.961	0.0218	0.961	0.0066	--	--	--	--	--	--	--	--
0.962	0.0539	0.962	0.0398	0.962	0.0218	0.962	0.0065	--	--	--	--	--	--	--	--
0.963	0.0536	0.963	0.0398	0.963	0.0216	0.963	0.0065	--	--	--	--	--	--	--	--
0.964	0.0533	0.964	0.0391	0.964	0.0214	0.964	0.0064	--	--	--	--	--	--	--	--
0.965	0.053	0.965	0.0386	0.965	0.0212	0.965	0.0064	--	--	--	--	--	--	--	--
0.966	0.0528	0.966	0.0385	0.966	0.0211	0.966	0.0063	--	--	--	--	--	--	--	--
0.967	0.0522	0.967	0.038	0.967	0.0209	0.967	0.0063	--	--	--	--	--	--	--	--
0.968	0.0517	0.968	0.0376	0.968	0.0209	0.968	0.0062	--	--	--	--	--	--	--	--
0.969	0.0507	0.969	0.0373	0.969	0.0209	0.969	0.0061	--	--	--	--	--	--	--	--
0.97	0.0503	0.97	0.0369	0.97	0.0208	0.97	0.006	--	--	--	--	--	--	--	--
0.971	0.0499	0.971	0.0363	0.971	0.0205	0.971	0.006	--	--	--	--	--	--	--	--
0.972	0.0493	0.972	0.0362	0.972	0.0205	0.972	0.006	--	--	--	--	--	--	--	--
0.973	0.0489	0.973	0.0359	0.973	0.0203	0.973	0.006	--	--	--	--	--	--	--	--
0.974	0.0487	0.974	0.0354	0.974	0.0204	0.974	0.006	--	--	--	--	--	--	--	--
0.975	0.048	0.975	0.0354	0.975	0.0204	0.975	0.0059	--	--	--	--	--	--	--	--
0.976	0.0472	0.976	0.0354	0.976	0.0203	0.976	0.0059	--	--	--	--	--	--	--	--
0.977	0.0472	0.977	0.0347	0.977	0.0203	0.977	0.0059	--	--	--	--	--	--	--	--
0.978	0.0468	0.978	0.0343	0.978	0.0202	0.978	0.0059	--	--	--	--	--	--	--	--
0.979	0.0464	0.979	0.0342	0.979	0.0201	0.979	0.0058	--	--	--	--	--	--	--	--
0.98	0.0464	0.98	0.0342	0.98	0.0201	0.98	0.0058	--	--	--	--	--	--	--	--
0.981	0.0462	0.981	0.0339	0.981	0.0201	0.981	0.0057	--	--	--	--	--	--	--	--
0.982	0.0459	0.982	0.0336	0.982	0.02	0.982	0.0055	--	--	--	--	--	--	--	--
0.983	0.0457	0.983	0.0334	0.983	0.0197	0.983	0.0055	--	--	--	--	--	--	--	--
0.984	0.0454	0.984	0.0331	0.984	0.0197	0.984	0.0053	--	--	--	--	--	--	--	--
0.985	0.0449	0.985	0.0331	0.985	0.0197	0.985	0.0053	--	--	--	--	--	--	--	--
0.986	0.0448	0.986	0.0326	0.986	0.0197	0.986	0.0052	--	--	--	--	--	--	--	--
0.987	0.0444	0.987	0.0323	0.987	0.0194	0.987	0.0052	--	--	--	--	--	--	--	--
0.988	0.0443	0.988	0.0323	0.988	0.0193	0.988	0.0051	--	--	--	--	--	--	--	--
0.989	0.044	0.989	0.0323	0.989	0.0193	0.989	0.005	--	--	--	--	--	--	--	--
0.99	0.0438	0.99	0.032	0.99	0.0191	0.99	0.005	--	--	--	--	--	--	--	--
0.991	0.0434	0.991	0.0319	0.991	0.0189	0.991	0.005	--	--	--	--	--	--	--	--
0.992	0.0426	0.992	0.0317	0.992	0.0187	0.992	0.0051	--	--	--	--	--	--	--	--
0.993	0.0421	0.993	0.0313	0.993	0.0186	0.993	0.0051	--	--	--	--	--	--	--	--
0.994	0.0419	0.994	0.0313	0.994	0.0184	0.994	0.0051	--	--	--	--	--	--	--	--
0.995	0.0415	0.995	0.0311	0.995	0.0184	0.995	0.0051	--	--	--	--	--	--	--	--
0.996	0.041	0.996	0.0308	0.996	0.0181	0.996	0.005	--	--	--	--	--	--	--	--
0.997	0.0407	0.997	0.0305	0.997	0.018	0.997	0.0049	--	--	--	--	--	--	--	--
0.998	0.0402	0.998	0.0303	0.998	0.0177	0.998	0.0049	--	--	--	--	--	--	--	--
0.999	0.0397	0.999	0.0302	0.999	0.0174	0.999	0.0049	--	--	--	--	--	--	--	--
1	0.0394	1	0.0299	1	0.0174	1	0.0049	--	--	--	--	--	--	--	--
1.001	0.0389	1.001	0.0298	1.001	0.017	1.001	0.0049	--	--	--	--	--	--	--	--
1.002	0.0388	1.002	0.0294	1.002	0.0168	1.002	0.0049	--	--	--	--	--	--	--	--
1.003	0.0385	1.003	0.0291	1.003	0.0167	1.003	0.0049	--	--	--	--	--	--	--	--
1.004	0.0382	1.004	0.0288	1.004	0.0165	1.004	0.0047	--	--	--	--	--	--	--	--
1.005	0.0381	1.005	0.0286	1.005	0.0165	1.005	0.0047	--	--	--	--	--	--	--	--
1.006	0.038	1.006	0.0283	1.006	0.0163	1.006	0.0047	--	--	--	--	--	--	--	--
1.007	0.0379	1.007	0.0281	1.007	0.0162	1.007	0.0047	--	--	--	--	--	--	--	--
1.008	0.0374	1.008	0.0279	1.008	0.0159	1.008	0.0047	--	--	--	--	--	--	--	--
1.009	0.0374	1.009	0.0278	1.009	0.0158	1.009	0.0047	--	--	--	--	--	--	--	--
1.01	0.037	1.01	0.0275	1.01	0.0157	1.01	0.0047	--	--	--	--	--	--	--	--
1.011	0.0369	1.011	0.0274	1.011	0.0153	1.011	0.0046	--	--	--	--	--	--	--	--
1.012	0.0366	1.012	0.0273	1.012	0.0149	1.012	0.0045	--	--	--	--	--	--	--	--
1.013	0.0366	1.013	0.027	1.013	0.0147	1.013	0.0045	--	--	--	--	--	--	--	--
1.014	0.0362	1.014	0.0265	1.014	0.0143	1.014	0.0045	--	--	--	--	--	--	--	--
1.015	0.0359	1.015	0.0264	1.015	0.0142	1.015	0.0045	--	--	--	--	--	--	--	--
1.016	0.0355	1.016	0.0265	1.016	0.0139	1.016	0.0045	--	--	--	--	--	--	--	--
1.017	0.0351	1.017	0.0265	1.017	0.0139	1.017	0.0044	--	--	--	--	--	--	--	--
1.018	0.0346	1.018	0.0263	1.018	0.0137	1.018	0.0044	--	--	--	--	--	--	--	--
1.019	0.0344	1.019	0.0262	1.019	0.0135	1.019	0.0045	--	--	--	--	--	--	--	--
1.02	0.0342	1.02	0.026	1.02	0.0135	1.02	0.0044	--	--	--	--	--	--	--	--
1.021	0.0341	1.021	0.0256	1.021	0.0134	1.021	0.0044	--	--	--	--	--	--	--	--
1.022	0.0335	1.022	0.0254	1.022	0.0133	1.022	0.0044	--	--	--	--	--	--	--	--
1.023	0.0331	1.023	0.0252	1.023	0.0131	1.023	0.0044	--	--	--	--	--	--	--	--
1.024	0.0326	1.024	0.0252	1.024	0.0131	1.024	0.0044	--	--	--	--	--	--	--	--
1.025	0.0322	1.025	0.0251	1.025	0.0127	1.025	0.0045	--	--	--	--	--	--	--	--
1.026	0.032	1.026	0.0251	1.026	0.0125	1.026	0.0044	--	--	--	--	--	--	--	--
1.027	0.0317	1.027	0.025	1.027	0.0125	1.027	0.0044	--	--	--	--	--	--	--	--
1.028	0.0315	1.028	0.0247	1.028	0.0125	1.028	0.0045	--	--	--	--	--	--	--	--
1.029	0.0309	1.029	0.0247	1.029	0.0123	1.029	0.0045	--	--	--	--	--	--	--	--
1.03	0.0306	1.03	0.0246	1.03	0.0122	1.03	0.0044	--	--	--	--	--	--	--	--
1.031	0.0303	1.031	0.0245	1.031	0.0121	1.031	0.0043	--	--	--	--	--	--	--	--
1.032	0.0299	1.032	0.0244	1.032	0.012	1.032	0.0043	--	--	--	--	--	--	--	--
1.033	0.0297	1.033	0.024	1.033	0.0117	1.033	0.0042	--	--	--	--	--	--	--	--
1.034	0.0295	1.034	0.0239	1.034	0.0115	1.034	0.004	--	--	--	--	--	--	--	--
1.035	0.0296	1.035	0.0237	1.035	0.0113	1.035	0.004	--	--	--	--	--	--	--	--
1.036	0.0295	1.036	0.0236	1.036	0.0113	1.036	0.004	--	--	--	--	--	--	--	--
1.037	0.0292	1.037	0.0233	1.037	0.0112	1.037	0.004	--	--	--	--	--	--	--	--
1.038	0.0288	1.038	0.0232	1.038	0.0111	1.038	0.0039	--	--	--	--	--	--	--	--
1.039	0.0287	1.039	0.0231	1.039	0.0111	1.039	0.0039	--	--	--	--	--	--	--	--
1.04	0.0285	1.04	0.023	1.04	0.0111	1.04	0.0039	--	--	--	--	--	--	--	--
1.041	0.0284	1.041	0.0227	1.041	0.0111	1.041	0.0039	--	--	--	--	--	--	--	--
1.042	0.0282	1.042	0.0226	1.042	0.011	1.042	0.0039	--	--	--	--	--	--	--	--
1.043	0.028	1.043	0.0225	1.043	0.0111	1.043	0.0039	--	--	--	--	--	--	--	--
1.044	0.0279	1.044	0.0224	1.044	0.0111	1.044	0.0038	--	--	--	--	--	--	--	--
1.045	0.0277	1.045	0.0224	1.045	0.0109	1.045	0.0038	--	--	--	--	--	--	--	--
1.046	0.0273	1.046	0.0222	1.046	0.0109	1.046	0.0038	--	--	--	--	--	--	--	--
1.047	0.0269	1.047	0.0222	1.047	0.0108	1.047	0.0038	--	--	--	--	--	--	--	--
1.048	0.0267	1.048	0.0218	1.048	0.0108	1.048	0.0038	--	--	--	--	--	--	--	--
1.049	0.0263	1.049	0.0216	1.049	0.0108	1.049	0.0038	--	--	--	--	--	--	--	--
1.05	0.0261	1.05	0.0211	1.05	0.0107	1.05	0.0037	--	--	--	--	--	--	--	--
1.051	0.0258	1.051	0.0209	1.051	0.0106	1.051	0.0037	--	--	--	--	--	--	--	--
1.052	0.0256	1.052	0.0206	1.052	0.0106	1.052	0.0037	--	--	--	--	--	--	--	--
1.053	0.0253	1.053	0.0204	1.053	0.0105	1.053	0.0037	--	--	--	--	--	--	--	--
1.054	0.025	1.054	0.0203	1.054	0.0104	1.054	0.0037	--	--	--	--	--	--	--	--
1.055	0.025	1.055	0.0203	1.055	0.0103	1.055	0.0037	--	--	--	--	--	--	--	--
1.056	0.0244	1.056	0.0202	1.056	0.01	1.056	0.0037	--	--	--	--	--	--	--	--
1.057	0.0244	1.057	0.0202	1.057	0.01	1.057	0.0037	--	--	--	--	--	--	--	--
1.058	0.024	1.058	0.02	1.058	0.0099	1.058	0.0037	--	--	--	--	--	--	--	--
1.059	0.0235	1.059	0.0198	1.059	0.0097	1.059	0.0037	--	--	--	--	--	--	--	--
1.06	0.0233	1.06	0.0197	1.06	0.0097	1.06	0.0037	--	--	--	--	--	--	--	--
1.061	0.023	1.061	0.0195	1.061	0.0096	1.061	0.0037	--	--	--	--	--	--	--	--
1.062	0.0229	1.062	0.019	1.062	0.0096	1.062	0.0036	--	--	--	--	--	--	--	--
1.063	0.0228	1.063	0.019	1.063	0.0095	1.063	0.0036	--	--	--	--	--	--	--	--
1.064	0.0227	1.064	0.0189	1.064	0.0095	1.064	0.0036	--	--	--	--	--	--	--	--
1.065	0.0226	1.065	0.0187	1.065	0.0094	1.065	0.0036	--	--	--	--	--	--	--	--
1.066	0.0226	1.066	0.0182	1.066	0.0094	1.066	0.0036	--	--	--	--	--	--	--	--
1.067	0.0221	1.067	0.018	1.067	0.0093	1.067	0.0036	--	--	--	--	--	--	--	--
1.068	0.0218	1.068	0.0176	1.068	0.0093	1.068	0.0036	--	--	--	--	--	--	--	--
1.069	0.0215	1.069	0.0171	1.069	0.0093	1.069	0.0035	--	--	--	--	--	--	--	--
1.07	0.0215	1.07	0.0172	1.07	0.0091	1.07	0.0034	--	--	--	--	--	--	--	--
1.071	0.021	1.071	0.0171	1.071	0.0089	1.071	0.0034	--	--	--	--	--	--	--	--
1.072	0.0208	1.072	0.017	1.072	0.0089	1.072	0.0034	--	--	--	--	--	--	--	--
1.073	0.0206	1.073	0.0168	1.073	0.0086	1.073	0.0034	--	--	--	--	--	--	--	--
1.074	0.0204	1.074	0.0167	1.074	0.0086	1.074	0.0033	--	--	--	--	--	--	--	--
1.075	0.0203	1.075	0.0167	1.075	0.0086	1.075	0.0033	--	--	--	--	--	--	--	--
1.076	0.0201	1.076	0.0167	1.076	0.0085	1.076	0.0033	--	--	--	--	--	--	--	--
1.077	0.0197	1.077	0.0165	1.077	0.0084	1.077	0.0033	--	--	--	--	--	--	--	--
1.078	0.0192	1.078	0.0164	1.078	0.0084	1.078	0.0032	--	--	--	--	--	--	--	--
1.079	0.0192	1.079	0.0164	1.079	0.0083	1.079	0.0032	--	--	--	--	--	--	--	--
1.08	0.0189	1.08	0.0163	1.08	0.0083	1.08	0.0033	--	--	--	--	--	--	--	--
1.081	0.0188	1.081	0.0162	1.081	0.0082	1.081	0.0031	--	--	--	--	--	--	--	--
1.082	0.0187	1.082	0.0163	1.082	0.0082	1.082	0.0032	--	--	--	--	--	--	--	--
1.083	0.0183	1.083	0.0163	1.083	0.008	1.083	0.0031	--	--	--	--	--	--	--	--
1.084	0.0181	1.084	0.016	1.084	0.008	1.084	0.003	--	--	--	--	--	--	--	--
1.085	0.018	1.085	0.0159	1.085	0.0079	1.085	0.003	--	--	--	--	--	--	--	--
1.086	0.0176	1.086	0.0156	1.086	0.0079	1.086	0.003	--	--	--	--	--	--	--	--
1.087	0.0173	1.087	0.0155	1.087	0.0078	1.087	0.003	--	--	--	--	--	--	--	--
1.088	0.0172	1.088	0.0154	1.088	0.0076	1.088	0.0029	--	--	--	--	--	--	--	--
1.089	0.017	1.089	0.0153	1.089	0.0075	1.089	0.0029	--	--	--	--	--	--	--	--
1.09	0.0169	1.09	0.015	1.09	0.0075	1.09	0.0029	--	--	--	--	--	--	--	--
1.091	0.0168	1.091	0.0149	1.091	0.0075	1.091	0.0028	--	--	--	--	--	--	--	--
1.092	0.0169	1.092	0.0149	1.092	0.0074	1.092	0.0028	--	--	--	--	--	--	--	--
1.093	0.0169	1.093	0.0149	1.093	0.0074	1.093	0.0028	--	--	--	--	--	--	--	--
1.094	0.0166	1.094	0.0147	1.094	0.0074	1.094	0.0028	--	--	--	--	--	--	--	--
1.095	0.0164	1.095	0.0147	1.095	0.0074	1.095	0.0028	--	--	--	--	--	--	--	--
1.096	0.0162	1.096	0.0146	1.096	0.0073	1.096	0.0028	--	--	--	--	--	--	--	--
1.097	0.016	1.097	0.0145	1.097	0.0074	1.097	0.0028	--	--	--	--	--	--	--	--
1.098	0.0158	1.098	0.0142	1.098	0.0073	1.098	0.0028	--	--	--	--	--	--	--	--
1.099	0.0157	1.099	0.014	1.099	0.0073	1.099	0.0028	--	--	--	--	--	--	--	--
1.1	0.0157	1.1	0.0139	1.1	0.0073	1.1	0.0028	--	--	--	--	--	--	--	--
1.101	0.0156	1.101	0.0138	1.101	0.007	1.101	0.0028	--	--	--	--	--	--	--	--
1.102	0.0156	1.102	0.0136	1.102	0.007	1.102	0.0028	--	--	--	--	--	--	--	--
1.103	0.0155	1.103	0.0135	1.103	0.0069	1.103	0.0027	--	--	--	--	--	--	--	--
1.104	0.0153	1.104	0.0133	1.104	0.0069	1.104	0.0027	--	--	--	--	--	--	--	--
1.105	0.0151	1.105	0.0132	1.105	0.0069	1.105	0.0026	--	--	--	--	--	--	--	--
1.106	0.0149	1.106	0.0129	1.106	0.0068	1.106	0.0026	--	--	--	--	--	--	--	--
1.107	0.0146	1.107	0.0129	1.107	0.0068	1.107	0.0026	--	--	--	--	--	--	--	--
1.108	0.0144	1.108	0.0125	1.108	0.0066	1.108	0.0026	--	--	--	--	--	--	--	--
1.109	0.0144	1.109	0.0124	1.109	0.0066	1.109	0.0026	--	--	--	--	--	--	--	--
1.11	0.0143	1.11	0.0123	1.11	0.0065	1.11	0.0026	--	--	--	--	--	--	--	--
1.111	0.0143	1.111	0.0122	1.111	0.0065	1.111	0.0027	--	--	--	--	--	--	--	--
1.112	0.0141	1.112	0.0121	1.112	0.0065	1.112	0.0027	--	--	--	--	--	--	--	--
1.113	0.0138	1.113	0.0119	1.113	0.0062	1.113	0.0027	--	--	--	--	--	--	--	--
1.114	0.0138	1.114	0.0118	1.114	0.0062	1.114	0.0027	--	--	--	--	--	--	--	--
1.115	0.0136	1.115	0.0117	1.115	0.0062	1.115	0.0027	--	--	--	--	--	--	--	--
1.116	0.0134	1.116	0.0117	1.116	0.0062	1.116	0.0027	--	--	--	--	--	--	--	--
1.117	0.0134	1.117	0.0116	1.117	0.0062	1.117	0.0026	--	--	--	--	--	--	--	--
1.118	0.0132	1.118	0.0115	1.118	0.0062	1.118	0.0025	--	--	--	--	--	--	--	--
1.119	0.0131	1.119	0.0113	1.119	0.0061	1.119	0.0024	--	--	--	--	--	--	--	--
1.12	0.0129	1.12	0.0112	1.12	0.0061	1.12	0.0024	--	--	--	--	--	--	--	--
1.121	0.013	1.121	0.0111	1.121	0.006	1.121	0.0024	--	--	--	--	--	--	--	--
1.122	0.0132	1.122	0.011	1.122	0.006	1.122	0.0024	--	--	--	--	--	--	--	--
1.123	0.0132	1.123	0.0111	1.123	0.0058	1.123	0.0024	--	--	--	--	--	--	--	--
1.124	0.0129	1.124	0.0111	1.124	0.0056	1.124	0.0024	--	--	--	--	--	--	--	--
1.125	0.0127	1.125	0.0109	1.125	0.0056	1.125	0.0023	--	--	--	--	--	--	--	--
1.126	0.0127	1.126	0.0108	1.126	0.0055	1.126	0.0023	--	--	--	--	--	--	--	--
1.127	0.0127	1.127	0.0108	1.127	0.0055	1.127	0.0022	--	--	--	--	--	--	--	--
1.128	0.0126	1.128	0.0108	1.128	0.0055	1.128	0.0021	--	--	--	--	--	--	--	--
1.129	0.0126	1.129	0.0107	1.129	0.0055	1.129	0.0021	--	--	--	--	--	--	--	--
1.13	0.0126	1.13	0.0107	1.13	0.0055	1.13	0.0021	--	--	--	--	--	--	--	--
1.131	0.0124	1.131	0.0107	1.131	0.0055	1.131	0.0021	--	--	--	--	--	--	--	--
1.132	0.0123	1.132	0.0107	1.132	0.0054	1.132	0.0021	--	--	--	--	--	--	--	--
1.133	0.0123	1.133	0.0105	1.133	0.0054	1.133	0.0021	--	--	--	--	--	--	--	--
1.134	0.0123	1.134	0.0104	1.134	0.0053	1.134	0.0021	--	--	--	--	--	--	--	--
1.135	0.0123	1.135	0.0104	1.135	0.0053	1.135	0.0021	--	--	--	--	--	--	--	--
1.136	0.0124	1.136	0.0104	1.136	0.0053	1.136	0.0021	--	--	--	--	--	--	--	--
1.137	0.0123	1.137	0.0102	1.137	0.0052	1.137	0.0021	--	--	--	--	--	--	--	--
1.138	0.0124	1.138	0.0098	1.138	0.0052	1.138	0.0021	--	--	--	--	--	--	--	--
1.139	0.0124	1.139	0.0098	1.139	0.0051	1.139	0.0021	--	--	--	--	--	--	--	--
1.14	0.0121	1.14	0.0099	1.14	0.0051	1.14	0.0021	--	--	--	--	--	--	--	--
1.141	0.0121	1.141	0.0098	1.141	0.0051	1.141	0.0021	--	--	--	--	--	--	--	--
1.142	0.012	1.142	0.0097	1.142	0.0051	1.142	0.0021	--	--	--	--	--	--	--	--
1.143	0.0118	1.143	0.0097	1.143	0.0051	1.143	0.0021	--	--	--	--	--	--	--	--
1.144	0.0115	1.144	0.0095	1.144	0.0049	1.144	0.002	--	--	--	--	--	--	--	--
1.145	0.0114	1.145	0.0095	1.145	0.0049	1.145	0.0019	--	--	--	--	--	--	--	--
1.146	0.0113	1.146	0.0095	1.146	0.0049	1.146	0.0019	--	--	--	--	--	--	--	--
1.147	0.0111	1.147	0.0095	1.147	0.0048	1.147	0.0019	--	--	--	--	--	--	--	--
1.148	0.0111	1.148	0.0095	1.148	0.0047	1.148	0.0019	--	--	--	--	--	--	--	--
1.149	0.0108	1.149	0.0092	1.149	0.0047	1.149	0.0018	--	--	--	--	--	--	--	--
1.15	0.0108	1.15	0.0092	1.15	0.0047	1.15	0.0018	--	--	--	--	--	--	--	--
1.151	0.0106	1.151	0.0091	1.151	0.0047	1.151	0.0018	--	--	--	--	--	--	--	--
1.152	0.0103	1.152	0.009	1.152	0.0047	1.152	0.0018	--	--	--	--	--	--	--	--
1.153	0.0103	1.153	0.009	1.153	0.0047	1.153	0.0018	--	--	--	--	--	--	--	--
1.154	0.0102	1.154	0.0088	1.154	0.0046	1.154	0.0018	--	--	--	--	--	--	--	--
1.155	0.0101	1.155	0.0087	1.155	0.0046	1.155	0.0018	--	--	--	--	--	--	--	--
1.156	0.0101	1.156	0.0086	1.156	0.0044	1.156	0.0018	--	--	--	--	--	--	--	--
1.157	0.0101	1.157	0.0086	1.157	0.0044	1.157	0.0018	--	--	--	--	--	--	--	--
1.158	0.0101	1.158	0.0086	1.158	0.0042	1.158	0.0018	--	--	--	--	--	--	--	--
1.159	0.0101	1.159	0.0084	1.159	0.0042	1.159	0.0018	--	--	--	--	--	--	--	--
1.16	0.0101	1.16	0.0083	1.16	0.0042	1.16	0.0018	--	--	--	--	--	--	--	--
1.161	0.01	1.161	0.0081	1.161	0.0042	1.161	0.0018	--	--	--	--	--	--	--	--
1.162	0.0099	1.162	0.008	1.162	0.0042	1.162	0.0018	--	--	--	--	--	--	--	--
1.163	0.0097	1.163	0.008	1.163	0.0042	1.163	0.0018	--	--	--	--	--	--	--	--
1.164	0.0097	1.164	0.008	1.164	0.004	1.164	0.0018	--	--	--	--	--	--	--	--
1.165	0.0096	1.165	0.0078	1.165	0.004	1.165	0.0018	--	--	--	--	--	--	--	--
1.166	0.0096	1.166	0.0076	1.166	0.004	1.166	0.0018	--	--	--	--	--	--	--	--
1.167	0.0096	1.167	0.0075	1.167	0.004	1.167	0.0018	--	--	--	--	--	--	--	--
1.168	0.0095	1.168	0.0073	1.168	0.004	1.168	0.0018	--	--	--	--	--	--	--	--
1.169	0.0094	1.169	0.0072	1.169	0.0038	1.169	0.0018	--	--	--	--	--	--	--	--
1.17	0.0093	1.17	0.0072	1.17	0.0038	1.17	0.0018	--	--	--	--	--	--	--	--
1.171	0.0093	1.171	0.0071	1.171	0.0038	1.171	0.0018	--	--	--	--	--	--	--	--
1.172	0.0092	1.172	0.007	1.172	0.0037	1.172	0.0018	--	--	--	--	--	--	--	--
1.173	0.0091	1.173	0.007	1.173	0.0037	1.173	0.0018	--	--	--	--	--	--	--	--
1.174	0.009	1.174	0.007	1.174	0.0037	1.174	0.0018	--	--	--	--	--	--	--	--
1.175	0.0089	1.175	0.0069	1.175	0.0037	1.175	0.0017	--	--	--	--	--	--	--	--
1.176	0.0087	1.176	0.0069	1.176	0.0037	1.176	0.0016	--	--	--	--	--	--	--	--
1.177	0.0088	1.177	0.0069	1.177	0.0036	1.177	0.0016	--	--	--	--	--	--	--	--
1.178	0.0086	1.178	0.0068	1.178	0.0036	1.178	0.0016	--	--	--	--	--	--	--	--
1.179	0.0082	1.179	0.0068	1.179	0.0036	1.179	0.0016	--	--	--	--	--	--	--	--
1.18	0.008	1.18	0.0068	1.18	0.0035	1.18	0.0016	--	--	--	--	--	--	--	--
1.181	0.0079	1.181	0.0069	1.181	0.0034	1.181	0.0016	--	--	--	--	--	--	--	--
1.182	0.0078	1.182	0.0068	1.182	0.0034	1.182	0.0016	--	--	--	--	--	--	--	--
1.183	0.0076	1.183	0.0067	1.183	0.0034	1.183	0.0016	--	--	--	--	--	--	--	--
1.184	0.0074	1.184	0.0067	1.184	0.0034	1.184	0.0016	--	--	--	--	--	--	--	--
1.185	0.0074	1.185	0.0064	1.185	0.0034	1.185	0.0015	--	--	--	--	--	--	--	--
1.186	0.0073	1.186	0.0064	1.186	0.0033	1.186	0.0015	--	--	--	--	--	--	--	--
1.187	0.0073	1.187	0.0063	1.187	0.0033	1.187	0.0015	--	--	--	--	--	--	--	--
1.188	0.0073	1.188	0.0062	1.188	0.0033	1.188	0.0015	--	--	--	--	--	--	--	--
1.189	0.0071	1.189	0.0062	1.189	0.0033	1.189	0.0015	--	--	--	--	--	--	--	--
1.19	0.0069	1.19	0.0061	1.19	0.0032	1.19	0.0015	--	--	--	--	--	--	--	--
1.191	0.0068	1.191	0.006	1.191	0.0032	1.191	0.0015	--	--	--	--	--	--	--	--
1.192	0.0068	1.192	0.0059	1.192	0.0032	1.192	0.0014	--	--	--	--	--	--	--	--
1.193	0.0064	1.193	0.0059	1.193	0.0032	1.193	0.0014	--	--	--	--	--	--	--	--
1.194	0.0064	1.194	0.0058	1.194	0.0031	1.194	0.0014	--	--	--	--	--	--	--	--
1.195	0.0062	1.195	0.0058	1.195	0.0031	1.195	0.0014	--	--	--	--	--	--	--	--
1.196	0.006	1.196	0.0058	1.196	0.0031	1.196	0.0014	--	--	--	--	--	--	--	--
1.197	0.0057	1.197	0.0059	1.197	0.0031	1.197	0.0014	--	--	--	--	--	--	--	--
1.198	0.0057	1.198	0.0059	1.198	0.0031	1.198	0.0013	--	--	--	--	--	--	--	--
1.199	0.0058	1.199	0.0059	1.199	0.003	1.199	0.0013	--	--	--	--	--	--	--	--
1.2	0.0057	1.2	0.0059	1.2	0.0029	1.2	0.0013	--	--	--	--	--	--	--	--
1.201	0.0057	1.201	0.0058	1.201	0.0029	1.201	0.0013	--	--	--	--	--	--	--	--
1.202	0.0056	1.202	0.0057	1.202	0.0029	1.202	0.0013	--	--	--	--	--	--	--	--
1.203	0.0056	1.203	0.0057	1.203	0.0028	1.203	0.0013	--	--	--	--	--	--	--	--
1.204	0.0055	1.204	0.0056	1.204	0.0028	1.204	0.0013	--	--	--	--	--	--	--	--
1.205	0.0054	1.205	0.0056	1.205	0.0028	1.205	0.0013	--	--	--	--	--	--	--	--
1.206	0.0055	1.206	0.0056	1.206	0.0028	1.206	0.0013	--	--	--	--	--	--	--	--
1.207	0.0052	1.207	0.0056	1.207	0.0028	1.207	0.0012	--	--	--	--	--	--	--	--
1.208	0.0052	1.208	0.0056	1.208	0.0028	1.208	0.0012	--	--	--	--	--	--	--	--
1.209	0.0052	1.209	0.0054	1.209	0.0028	1.209	0.0012	--	--	--	--	--	--	--	--
1.21	0.0052	1.21	0.0052	1.21	0.0028	1.21	0.0012	--	--	--	--	--	--	--	--
1.211	0.005	1.211	0.005	1.211	0.0028	1.211	0.0012	--	--	--	--	--	--	--	--
1.212	0.0049	1.212	0.0049	1.212	0.0028	1.212	0.0012	--	--	--	--	--	--	--	--
1.213	0.0048	1.213	0.0048	1.213	0.0028	1.213	0.0012	--	--	--	--	--	--	--	--
1.214	0.0047	1.214	0.0048	1.214	0.0028	1.214	0.0012	--	--	--	--	--	--	--	--
1.215	0.0047	1.215	0.0048	1.215	0.0028	1.215	0.0012	--	--	--	--	--	--	--	--
1.216	0.0047	1.216	0.0048	1.216	0.0027	1.216	0.0012	--	--	--	--	--	--	--	--
1.217	0.0046	1.217	0.0047	1.217	0.0027	1.217	0.0012	--	--	--	--	--	--	--	--
1.218	0.0045	1.218	0.0046	1.218	0.0027	1.218	0.0012	--	--	--	--	--	--	--	--
1.219	0.0045	1.219	0.0046	1.219	0.0026	1.219	0.0012	--	--	--	--	--	--	--	--
1.22	0.0044	1.22	0.0046	1.22	0.0026	1.22	0.0012	--	--	--	--	--	--	--	--
1.221	0.0044	1.221	0.0046	1.221	0.0026	1.221	0.0012	--	--	--	--	--	--	--	--
1.222	0.0044	1.222	0.0046	1.222	0.0025	1.222	0.0011	--	--	--	--	--	--	--	--
1.223	0.0044	1.223	0.0045	1.223	0.0025	1.223	0.0011	--	--	--	--	--	--	--	--
1.224	0.0043	1.224	0.0044	1.224	0.0025	1.224	0.0011	--	--	--	--	--	--	--	--
1.225	0.0042	1.225	0.0045	1.225	0.0025	1.225	0.0011	--	--	--	--	--	--	--	--
1.226	0.0041	1.226	0.0044	1.226	0.0024	1.226	0.0011	--	--	--	--	--	--	--	--
1.227	0.004	1.227	0.0044	1.227	0.0024	1.227	0.0011	--	--	--	--	--	--	--	--
1.228	0.004	1.228	0.0041	1.228	0.0024	1.228	0.0011	--	--	--	--	--	--	--	--
1.229	0.0039	1.229	0.0041	1.229	0.0023	1.229	0.0011	--	--	--	--	--	--	--	--
1.23	0.0039	1.23	0.0041	1.23	0.0023	1.23	0.0011	--	--	--	--	--	--	--	--
1.231	0.0038	1.231	0.004	1.231	0.0023	1.231	0.0011	--	--	--	--	--	--	--	--
1.232	0.0037	1.232	0.004	1.232	0.0023	1.232	1E-3	--	--	--	--	--	--	--	--
1.233	0.0037	1.233	0.0039	1.233	0.0023	1.233	1E-3	--	--	--	--	--	--	--	--
1.234	0.0036	1.234	0.0039	1.234	0.0023	1.234	1E-3	--	--	--	--	--	--	--	--
1.235	0.0036	1.235	0.0039	1.235	0.0023	1.235	1E-3	--	--	--	--	--	--	--	--
1.236	0.0035	1.236	0.0038	1.236	0.0023	1.236	1E-3	--	--	--	--	--	--	--	--
1.237	0.0034	1.237	0.0038	1.237	0.0023	1.237	1E-3	--	--	--	--	--	--	--	--
1.238	0.0034	1.238	0.0036	1.238	0.0023	1.238	1E-3	--	--	--	--	--	--	--	--
1.239	0.0034	1.239	0.0036	1.239	0.0022	1.239	1E-3	--	--	--	--	--	--	--	--
1.24	0.0033	1.24	0.0036	1.24	0.0022	1.24	1E-3	--	--	--	--	--	--	--	--
1.241	0.0033	1.241	0.0036	1.241	0.002	1.241	1E-3	--	--	--	--	--	--	--	--
1.242	0.0033	1.242	0.0036	1.242	0.002	1.242	1E-3	--	--	--	--	--	--	--	--
1.243	0.0032	1.243	0.0035	1.243	0.0019	1.243	9E-4	--	--	--	--	--	--	--	--
1.244	0.0031	1.244	0.0033	1.244	0.0019	1.244	9E-4	--	--	--	--	--	--	--	--
1.245	0.0031	1.245	0.0033	1.245	0.0019	1.245	8E-4	--	--	--	--	--	--	--	--
1.246	0.0031	1.246	0.0033	1.246	0.0019	1.246	8E-4	--	--	--	--	--	--	--	--
1.247	0.0031	1.247	0.0033	1.247	0.0018	1.247	7E-4	--	--	--	--	--	--	--	--
1.248	0.0031	1.248	0.0033	1.248	0.0018	1.248	7E-4	--	--	--	--	--	--	--	--
1.249	0.0031	1.249	0.0033	1.249	0.0018	1.249	7E-4	--	--	--	--	--	--	--	--
1.25	0.0031	1.25	0.0033	1.25	0.0017	1.25	7E-4	--	--	--	--	--	--	--	--
1.251	0.003	1.251	0.0032	1.251	0.0017	1.251	7E-4	--	--	--	--	--	--	--	--
1.252	0.0029	1.252	0.0032	1.252	0.0016	1.252	7E-4	--	--	--	--	--	--	--	--
1.253	0.0029	1.253	0.0031	1.253	0.0015	1.253	7E-4	--	--	--	--	--	--	--	--
1.254	0.0028	1.254	0.0031	1.254	0.0015	1.254	7E-4	--	--	--	--	--	--	--	--
1.255	0.0027	1.255	0.0031	1.255	0.0015	1.255	7E-4	--	--	--	--	--	--	--	--
1.256	0.0027	1.256	0.0031	1.256	0.0015	1.256	7E-4	--	--	--	--	--	--	--	--
1.257	0.0024	1.257	0.0031	1.257	0.0015	1.257	6E-4	--	--	--	--	--	--	--	--
1.258	0.0024	1.258	0.003	1.258	0.0015	1.258	6E-4	--	--	--	--	--	--	--	--
1.259	0.0024	1.259	0.003	1.259	0.0015	1.259	6E-4	--	--	--	--	--	--	--	--
1.26	0.0024	1.26	0.003	1.26	0.0015	1.26	6E-4	--	--	--	--	--	--	--	--
1.261	0.0024	1.261	0.0029	1.261	0.0015	1.261	6E-4	--	--	--	--	--	--	--	--
1.262	0.0024	1.262	0.0029	1.262	0.0015	1.262	6E-4	--	--	--	--	--	--	--	--
1.263	0.0023	1.263	0.0029	1.263	0.0015	1.263	6E-4	--	--	--	--	--	--	--	--
1.264	0.0023	1.264	0.0029	1.264	0.0015	1.264	6E-4	--	--	--	--	--	--	--	--
1.265	0.0023	1.265	0.003	1.265	0.0015	1.265	6E-4	--	--	--	--	--	--	--	--
1.266	0.0023	1.266	0.0029	1.266	0.0015	1.266	6E-4	--	--	--	--	--	--	--	--
1.267	0.0023	1.267	0.0029	1.267	0.0015	1.267	6E-4	--	--	--	--	--	--	--	--
1.268	0.0023	1.268	0.0029	1.268	0.0015	1.268	6E-4	--	--	--	--	--	--	--	--
1.269	0.0024	1.269	0.0028	1.269	0.0015	1.269	6E-4	--	--	--	--	--	--	--	--
1.27	0.0024	1.27	0.0028	1.27	0.0015	1.27	5E-4	--	--	--	--	--	--	--	--
1.271	0.0024	1.271	0.0028	1.271	0.0015	1.271	5E-4	--	--	--	--	--	--	--	--
1.272	0.0024	1.272	0.0029	1.272	0.0015	1.272	5E-4	--	--	--	--	--	--	--	--
1.273	0.0024	1.273	0.0029	1.273	0.0014	1.273	5E-4	--	--	--	--	--	--	--	--
1.274	0.0024	1.274	0.0029	1.274	0.0014	1.274	5E-4	--	--	--	--	--	--	--	--
1.275	0.0023	1.275	0.0028	1.275	0.0013	1.275	5E-4	--	--	--	--	--	--	--	--
1.276	0.0023	1.276	0.0028	1.276	0.0012	1.276	5E-4	--	--	--	--	--	--	--	--
1.277	0.0023	1.277	0.0028	1.277	0.0012	1.277	5E-4	--	--	--	--	--	--	--	--
1.278	0.0023	1.278	0.0028	1.278	0.0012	1.278	4E-4	--	--	--	--	--	--	--	--
1.279	0.0023	1.279	0.0028	1.279	0.0012	1.279	4E-4	--	--	--	--	--	--	--	--
1.28	0.0023	1.28	0.0028	1.28	0.0012	1.28	3E-4	--	--	--	--	--	--	--	--
1.281	0.0022	1.281	0.0028	1.281	0.0012	1.281	3E-4	--	--	--	--	--	--	--	--
1.282	0.0022	1.282	0.0028	1.282	0.0012	1.282	3E-4	--	--	--	--	--	--	--	--
1.283	0.0022	1.283	0.0027	1.283	0.0012	1.283	3E-4	--	--	--	--	--	--	--	--
1.284	0.0022	1.284	0.0027	1.284	0.0012	1.284	3E-4	--	--	--	--	--	--	--	--
1.285	0.0022	1.285	0.0027	1.285	0.0012	1.285	3E-4	--	--	--	--	--	--	--	--
1.286	0.0022	1.286	0.0027	1.286	0.0012	1.286	3E-4	--	--	--	--	--	--	--	--
1.287	0.0022	1.287	0.0028	1.287	0.0012	1.287	3E-4	--	--	--	--	--	--	--	--
1.288	0.0022	1.288	0.0028	1.288	0.0012	1.288	3E-4	--	--	--	--	--	--	--	--
1.289	0.0022	1.289	0.0028	1.289	0.0012	1.289	3E-4	--	--	--	--	--	--	--	--
1.29	0.0022	1.29	0.0029	1.29	0.0012	1.29	3E-4	--	--	--	--	--	--	--	--
1.291	0.0022	1.291	0.003	1.291	0.0012	1.291	3E-4	--	--	--	--	--	--	--	--
1.292	0.0022	1.292	0.003	1.292	0.0012	1.292	3E-4	--	--	--	--	--	--	--	--
1.293	0.0022	1.293	0.003	1.293	0.0012	1.293	3E-4	--	--	--	--	--	--	--	--
1.294	0.0022	1.294	0.0029	1.294	0.0012	1.294	3E-4	--	--	--	--	--	--	--	--
1.295	0.0022	1.295	0.0028	1.295	0.0012	1.295	3E-4	--	--	--	--	--	--	--	--
1.296	0.0021	1.296	0.0028	1.296	0.0012	1.296	3E-4	--	--	--	--	--	--	--	--
1.297	0.0021	1.297	0.0028	1.297	0.0012	1.297	3E-4	--	--	--	--	--	--	--	--
1.298	0.0021	1.298	0.0028	1.298	0.0012	1.298	3E-4	--	--	--	--	--	--	--	--
1.299	0.0021	1.299	0.0028	1.299	0.0012	1.299	2E-4	--	--	--	--	--	--	--	--
1.3	0.002	1.3	0.0027	1.3	0.0012	1.3	2E-4	--	--	--	--	--	--	--	--
1.301	0.002	1.301	0.0027	1.301	0.0012	1.301	2E-4	--	--	--	--	--	--	--	--
1.302	0.002	1.302	0.0028	1.302	0.0012	1.302	2E-4	--	--	--	--	--	--	--	--
1.303	0.002	1.303	0.0028	1.303	0.0012	1.303	2E-4	--	--	--	--	--	--	--	--
1.304	0.002	1.304	0.0027	1.304	0.0012	1.304	2E-4	--	--	--	--	--	--	--	--
1.305	0.002	1.305	0.0027	1.305	0.0012	1.305	1E-4	--	--	--	--	--	--	--	--
1.306	0.002	1.306	0.0027	1.306	0.0011	1.306	1E-4	--	--	--	--	--	--	--	--
1.307	0.002	1.307	0.0027	1.307	0.0011	1.307	1E-4	--	--	--	--	--	--	--	--
1.308	0.002	1.308	0.0027	1.308	1E-3	1.308	1E-4	--	--	--	--	--	--	--	--
1.309	0.002	1.309	0.0027	1.309	1E-3	1.309	1E-4	--	--	--	--	--	--	--	--
1.31	0.002	1.31	0.0026	1.31	1E-3	1.31	1E-4	--	--	--	--	--	--	--	--
1.311	0.002	1.311	0.0026	1.311	1E-3	1.311	1E-4	--	--	--	--	--	--	--	--
1.312	0.002	1.312	0.0025	1.312	1E-3	1.312	1E-4	--	--	--	--	--	--	--	--
1.313	0.002	1.313	0.0024	1.313	1E-3	1.313	1E-4	--	--	--	--	--	--	--	--
1.314	0.002	1.314	0.0024	1.314	1E-3	1.314	1E-4	--	--	--	--	--	--	--	--
1.315	0.002	1.315	0.0024	1.315	1E-3	1.315	1E-4	--	--	--	--	--	--	--	--
1.316	0.002	1.316	0.0023	1.316	1E-3	1.316	1E-4	--	--	--	--	--	--	--	--
1.317	0.002	1.317	0.0022	1.317	9E-4	1.317	1E-4	--	--	--	--	--	--	--	--
1.318	0.002	1.318	0.0022	1.318	1E-3	1.318	1E-4	--	--	--	--	--	--	--	--
1.319	0.002	1.319	0.0022	1.319	1E-3	1.319	1E-4	--	--	--	--	--	--	--	--
1.32	0.002	1.32	0.0022	1.32	1E-3	1.32	1E-4	--	--	--	--	--	--	--	--
1.321	0.002	1.321	0.0022	1.321	9E-4	1.321	1E-4	--	--	--	--	--	--	--	--
1.322	0.0019	1.322	0.002	1.322	9E-4	1.322	1E-4	--	--	--	--	--	--	--	--
1.323	0.0019	1.323	0.002	1.323	9E-4	1.323	1E-4	--	--	--	--	--	--	--	--
1.324	0.0018	1.324	0.0019	1.324	9E-4	1.324	1E-4	--	--	--	--	--	--	--	--
1.325	0.0018	1.325	0.0019	1.325	9E-4	1.325	1E-4	--	--	--	--	--	--	--	--
1.326	0.0017	1.326	0.0019	1.326	9E-4	1.326	1E-4	--	--	--	--	--	--	--	--
1.327	0.0017	1.327	0.0018	1.327	8E-4	1.327	1E-4	--	--	--	--	--	--	--	--
1.328	0.0017	1.328	0.0018	1.328	8E-4	1.328	1E-4	--	--	--	--	--	--	--	--
1.329	0.0017	1.329	0.0018	1.329	8E-4	1.329	1E-4	--	--	--	--	--	--	--	--
1.33	0.0017	1.33	0.0018	1.33	8E-4	1.33	1E-4	--	--	--	--	--	--	--	--
1.331	0.0017	1.331	0.0018	1.331	8E-4	1.331	1E-4	--	--	--	--	--	--	--	--
1.332	0.0016	1.332	0.0018	1.332	8E-4	1.332	1E-4	--	--	--	--	--	--	--	--
1.333	0.0016	1.333	0.0018	1.333	8E-4	1.333	1E-4	--	--	--	--	--	--	--	--
1.334	0.0015	1.334	0.0018	1.334	8E-4	1.334	1E-4	--	--	--	--	--	--	--	--
1.335	0.0015	1.335	0.0018	1.335	8E-4	1.335	1E-4	--	--	--	--	--	--	--	--
1.336	0.0014	1.336	0.0018	1.336	8E-4	1.336	1E-4	--	--	--	--	--	--	--	--
1.337	0.0014	1.337	0.0018	1.337	8E-4	1.337	1E-4	--	--	--	--	--	--	--	--
1.338	0.0014	1.338	0.0017	1.338	8E-4	1.338	1E-4	--	--	--	--	--	--	--	--
1.339	0.0014	1.339	0.0017	1.339	8E-4	1.339	1E-4	--	--	--	--	--	--	--	--
1.34	0.0014	1.34	0.0018	1.34	8E-4	1.34	1E-4	--	--	--	--	--	--	--	--
1.341	0.0013	1.341	0.0018	1.341	8E-4	1.341	1E-4	--	--	--	--	--	--	--	--
1.342	0.0013	1.342	0.0017	1.342	8E-4	1.342	1E-4	--	--	--	--	--	--	--	--
1.343	0.0013	1.343	0.0017	1.343	8E-4	1.343	1E-4	--	--	--	--	--	--	--	--
1.344	0.0013	1.344	0.0017	1.344	8E-4	1.344	1E-4	--	--	--	--	--	--	--	--
1.345	0.0013	1.345	0.0017	1.345	8E-4	1.345	1E-4	--	--	--	--	--	--	--	--
1.346	0.0013	1.346	0.0017	1.346	7E-4	1.346	1E-4	--	--	--	--	--	--	--	--
1.347	0.0013	1.347	0.0017	1.347	7E-4	1.347	1E-4	--	--	--	--	--	--	--	--
1.348	0.0013	1.348	0.0017	1.348	7E-4	1.348	1E-4	--	--	--	--	--	--	--	--
1.349	0.0013	1.349	0.0017	1.349	7E-4	1.349	1E-4	--	--	--	--	--	--	--	--
1.35	0.0013	1.35	0.0017	1.35	7E-4	1.35	1E-4	--	--	--	--	--	--	--	--
1.351	0.0013	1.351	0.0017	1.351	7E-4	1.351	1E-4	--	--	--	--	--	--	--	--
1.352	0.0013	1.352	0.0017	1.352	7E-4	1.352	1E-4	--	--	--	--	--	--	--	--
1.353	0.0012	1.353	0.0017	1.353	7E-4	1.353	1E-4	--	--	--	--	--	--	--	--
1.354	0.0012	1.354	0.0017	1.354	7E-4	1.354	1E-4	--	--	--	--	--	--	--	--
1.355	0.0012	1.355	0.0017	1.355	7E-4	1.355	1E-4	--	--	--	--	--	--	--	--
1.356	0.0012	1.356	0.0017	1.356	7E-4	1.356	1E-4	--	--	--	--	--	--	--	--
1.357	0.0012	1.357	0.0017	1.357	6E-4	1.357	1E-4	--	--	--	--	--	--	--	--
1.358	0.0011	1.358	0.0016	1.358	6E-4	1.358	1E-4	--	--	--	--	--	--	--	--
1.359	0.0011	1.359	0.0016	1.359	6E-4	1.359	1E-4	--	--	--	--	--	--	--	--
1.36	0.0011	1.36	0.0016	1.36	6E-4	1.36	1E-4	--	--	--	--	--	--	--	--
1.361	0.0011	1.361	0.0015	1.361	6E-4	1.361	1E-4	--	--	--	--	--	--	--	--
1.362	0.0011	1.362	0.0015	1.362	5E-4	1.362	1E-4	--	--	--	--	--	--	--	--
1.363	0.0011	1.363	0.0015	1.363	5E-4	1.363	1E-4	--	--	--	--	--	--	--	--
1.364	0.0011	1.364	0.0015	1.364	5E-4	1.364	1E-4	--	--	--	--	--	--	--	--
1.365	1E-3	1.365	0.0015	1.365	5E-4	1.365	1E-4	--	--	--	--	--	--	--	--
1.366	1E-3	1.366	0.0015	1.366	5E-4	1.366	1E-4	--	--	--	--	--	--	--	--
1.367	1E-3	1.367	0.0015	1.367	5E-4	1.367	1E-4	--	--	--	--	--	--	--	--
1.368	1E-3	1.368	0.0015	1.368	5E-4	1.368	1E-4	--	--	--	--	--	--	--	--
1.369	9E-4	1.369	0.0014	1.369	5E-4	1.369	1E-4	--	--	--	--	--	--	--	--
1.37	9E-4	1.37	0.0014	1.37	5E-4	1.37	1E-4	--	--	--	--	--	--	--	--
1.371	9E-4	1.371	0.0014	1.371	5E-4	1.371	1E-4	--	--	--	--	--	--	--	--
1.372	9E-4	1.372	0.0014	1.372	5E-4	1.372	1E-4	--	--	--	--	--	--	--	--
1.373	9E-4	1.373	0.0014	1.373	5E-4	1.373	1E-4	--	--	--	--	--	--	--	--
1.374	9E-4	1.374	0.0012	1.374	5E-4	1.374	1E-4	--	--	--	--	--	--	--	--
1.375	9E-4	1.375	0.0012	1.375	5E-4	1.375	1E-4	--	--	--	--	--	--	--	--
1.376	9E-4	1.376	0.0012	1.376	5E-4	1.376	1E-4	--	--	--	--	--	--	--	--
1.377	9E-4	1.377	0.0012	1.377	5E-4	1.377	1E-4	--	--	--	--	--	--	--	--
1.378	8E-4	1.378	0.0012	1.378	5E-4	1.378	1E-4	--	--	--	--	--	--	--	--
1.379	8E-4	1.379	0.0012	1.379	5E-4	1.379	1E-4	--	--	--	--	--	--	--	--
1.38	8E-4	1.38	0.0012	1.38	5E-4	1.38	1E-4	--	--	--	--	--	--	--	--
1.381	8E-4	1.381	0.0012	1.381	5E-4	1.381	1E-4	--	--	--	--	--	--	--	--
1.382	8E-4	1.382	0.0012	1.382	5E-4	1.382	1E-4	--	--	--	--	--	--	--	--
1.383	8E-4	1.383	0.0012	1.383	5E-4	1.383	1E-4	--	--	--	--	--	--	--	--
1.384	8E-4	1.384	0.0011	1.384	5E-4	1.384	1E-4	--	--	--	--	--	--	--	--
1.385	8E-4	1.385	0.0011	1.385	5E-4	1.385	1E-4	--	--	--	--	--	--	--	--
1.386	8E-4	1.386	0.0011	1.386	4E-4	1.386	1E-4	--	--	--	--	--	--	--	--
1.387	8E-4	1.387	0.0011	1.387	4E-4	1.387	1E-4	--	--	--	--	--	--	--	--
1.388	7E-4	1.388	0.0011	1.388	3E-4	1.388	1E-4	--	--	--	--	--	--	--	--
1.389	7E-4	1.389	0.0011	1.389	3E-4	1.389	1E-4	--	--	--	--	--	--	--	--
1.39	7E-4	1.39	9E-4	1.39	3E-4	1.39	1E-4	--	--	--	--	--	--	--	--
1.391	7E-4	1.391	9E-4	1.391	3E-4	1.391	1E-4	--	--	--	--	--	--	--	--
1.392	7E-4	1.392	9E-4	1.392	2E-4	1.392	1E-4	--	--	--	--	--	--	--	--
1.393	7E-4	1.393	9E-4	1.393	2E-4	1.393	1E-4	--	--	--	--	--	--	--	--
1.394	7E-4	1.394	9E-4	1.394	2E-4	1.394	1E-4	--	--	--	--	--	--	--	--
1.395	7E-4	1.395	9E-4	1.395	2E-4	1.395	1E-4	--	--	--	--	--	--	--	--
1.396	7E-4	1.396	8E-4	1.396	2E-4	1.396	1E-4	--	--	--	--	--	--	--	--
1.397	7E-4	1.397	8E-4	1.397	2E-4	1.397	1E-4	--	--	--	--	--	--	--	--
1.398	6E-4	1.398	8E-4	1.398	2E-4	1.398	1E-4	--	--	--	--	--	--	--	--
1.399	6E-4	1.399	8E-4	1.399	2E-4	1.399	1E-4	--	--	--	--	--	--	--	--
1.4	6E-4	1.4	8E-4	1.4	2E-4	1.4	1E-4	--	--	--	--	--	--	--	--
1.401	6E-4	1.401	8E-4	1.401	2E-4	1.401	1E-4	--	--	--	--	--	--	--	--
1.402	6E-4	1.402	8E-4	1.402	2E-4	1.402	1E-4	--	--	--	--	--	--	--	--
1.403	6E-4	1.403	8E-4	1.403	1E-4	1.403	1E-4	--	--	--	--	--	--	--	--
1.404	6E-4	1.404	8E-4	1.404	1E-4	1.404	1E-4	--	--	--	--	--	--	--	--
1.405	6E-4	1.405	7E-4	1.405	1E-4	1.405	1E-4	--	--	--	--	--	--	--	--
1.406	6E-4	1.406	7E-4	1.406	1E-4	1.406	1E-4	--	--	--	--	--	--	--	--
1.407	6E-4	1.407	7E-4	1.407	1E-4	1.407	1E-4	--	--	--	--	--	--	--	--
1.408	6E-4	1.408	7E-4	1.408	1E-4	1.408	1E-4	--	--	--	--	--	--	--	--
1.409	6E-4	1.409	7E-4	1.409	1E-4	1.409	1E-4	--	--	--	--	--	--	--	--
1.41	6E-4	1.41	6E-4	1.41	1E-4	1.41	1E-4	--	--	--	--	--	--	--	--
1.411	6E-4	1.411	6E-4	1.411	1E-4	1.411	1E-4	--	--	--	--	--	--	--	--
1.412	6E-4	1.412	6E-4	1.412	1E-4	1.412	1E-4	--	--	--	--	--	--	--	--
1.413	5E-4	1.413	6E-4	1.413	1E-4	1.413	1E-4	--	--	--	--	--	--	--	--
1.414	5E-4	1.414	6E-4	1.414	1E-4	1.414	1E-4	--	--	--	--	--	--	--	--
1.415	5E-4	1.415	6E-4	1.415	1E-4	1.415	1E-4	--	--	--	--	--	--	--	--
1.416	5E-4	1.416	6E-4	1.416	1E-4	1.416	1E-4	--	--	--	--	--	--	--	--
1.417	5E-4	1.417	6E-4	1.417	1E-4	1.417	1E-4	--	--	--	--	--	--	--	--
1.418	5E-4	1.418	6E-4	1.418	1E-4	1.418	1E-4	--	--	--	--	--	--	--	--
1.419	5E-4	1.419	6E-4	1.419	1E-4	1.419	1E-4	--	--	--	--	--	--	--	--
1.42	5E-4	1.42	6E-4	1.42	1E-4	1.42	1E-4	--	--	--	--	--	--	--	--
1.421	5E-4	1.421	5E-4	1.421	1E-4	1.421	1E-4	--	--	--	--	--	--	--	--
1.422	5E-4	1.422	5E-4	1.422	1E-4	1.422	1E-4	--	--	--	--	--	--	--	--
1.423	5E-4	1.423	5E-4	1.423	1E-4	1.423	1E-4	--	--	--	--	--	--	--	--
1.424	5E-4	1.424	5E-4	1.424	1E-4	1.424	1E-4	--	--	--	--	--	--	--	--
1.425	5E-4	1.425	5E-4	1.425	1E-4	1.425	1E-4	--	--	--	--	--	--	--	--
1.426	5E-4	1.426	5E-4	1.426	1E-4	1.426	1E-4	--	--	--	--	--	--	--	--
1.427	4E-4	1.427	5E-4	1.427	1E-4	1.427	1E-4	--	--	--	--	--	--	--	--
1.428	4E-4	1.428	5E-4	1.428	1E-4	1.428	1E-4	--	--	--	--	--	--	--	--
1.429	4E-4	1.429	5E-4	1.429	1E-4	1.429	1E-4	--	--	--	--	--	--	--	--
1.43	3E-4	1.43	5E-4	1.43	1E-4	1.43	1E-4	--	--	--	--	--	--	--	--
1.431	3E-4	1.431	5E-4	1.431	1E-4	1.431	1E-4	--	--	--	--	--	--	--	--
1.432	3E-4	1.432	5E-4	1.432	1E-4	1.432	1E-4	--	--	--	--	--	--	--	--
1.433	3E-4	1.433	5E-4	1.433	1E-4	1.433	1E-4	--	--	--	--	--	--	--	--
1.434	3E-4	1.434	5E-4	1.434	1E-4	1.434	1E-4	--	--	--	--	--	--	--	--
1.435	3E-4	1.435	5E-4	1.435	1E-4	1.435	1E-4	--	--	--	--	--	--	--	--
1.436	2E-4	1.436	5E-4	1.436	1E-4	1.436	1E-4	--	--	--	--	--	--	--	--
1.437	2E-4	1.437	5E-4	1.437	1E-4	1.437	1E-4	--	--	--	--	--	--	--	--
1.438	2E-4	1.438	5E-4	1.438	1E-4	1.438	1E-4	--	--	--	--	--	--	--	--
1.439	2E-4	1.439	5E-4	1.439	1E-4	1.439	1E-4	--	--	--	--	--	--	--	--
1.44	2E-4	1.44	5E-4	1.44	1E-4	1.44	1E-4	--	--	--	--	--	--	--	--
1.441	2E-4	1.441	5E-4	1.441	1E-4	1.441	1E-4	--	--	--	--	--	--	--	--
1.442	2E-4	1.442	5E-4	1.442	1E-4	1.442	1E-4	--	--	--	--	--	--	--	--
1.443	2E-4	1.443	4E-4	1.443	1E-4	1.443	1E-4	--	--	--	--	--	--	--	--
1.444	2E-4	1.444	4E-4	1.444	1E-4	1.444	1E-4	--	--	--	--	--	--	--	--
1.445	2E-4	1.445	3E-4	1.445	1E-4	1.445	1E-4	--	--	--	--	--	--	--	--
1.446	2E-4	1.446	3E-4	1.446	1E-4	1.446	1E-4	--	--	--	--	--	--	--	--
1.447	2E-4	1.447	3E-4	1.447	1E-4	1.447	0	--	--	--	--	--	--	--	--
1.448	2E-4	1.448	3E-4	1.448	1E-4	1.448	0	--	--	--	--	--	--	--	--
1.449	2E-4	1.449	3E-4	1.449	1E-4	1.449	0	--	--	--	--	--	--	--	--
1.45	2E-4	1.45	3E-4	1.45	1E-4	1.45	0	--	--	--	--	--	--	--	--
1.451	2E-4	1.451	3E-4	1.451	1E-4	1.451	0	--	--	--	--	--	--	--	--
1.452	2E-4	1.452	3E-4	1.452	1E-4	1.452	0	--	--	--	--	--	--	--	--
1.453	2E-4	1.453	3E-4	1.453	1E-4	1.453	0	--	--	--	--	--	--	--	--
1.454	2E-4	1.454	3E-4	1.454	1E-4	1.454	0	--	--	--	--	--	--	--	--
1.455	2E-4	1.455	3E-4	1.455	1E-4	1.455	0	--	--	--	--	--	--	--	--
1.456	2E-4	1.456	3E-4	1.456	1E-4	1.456	0	--	--	--	--	--	--	--	--
1.457	2E-4	1.457	3E-4	1.457	1E-4	1.457	0	--	--	--	--	--	--	--	--
1.458	2E-4	1.458	3E-4	1.458	1E-4	1.458	0	--	--	--	--	--	--	--	--
1.459	2E-4	1.459	3E-4	1.459	1E-4	1.459	0	--	--	--	--	--	--	--	--
1.46	2E-4	1.46	3E-4	1.46	1E-4	1.46	0	--	--	--	--	--	--	--	--
1.461	2E-4	1.461	3E-4	1.461	1E-4	1.461	0	--	--	--	--	--	--	--	--
1.462	2E-4	1.462	3E-4	1.462	1E-4	1.462	0	--	--	--	--	--	--	--	--
1.463	2E-4	1.463	3E-4	1.463	1E-4	1.463	0	--	--	--	--	--	--	--	--
1.464	2E-4	1.464	3E-4	1.464	1E-4	1.464	0	--	--	--	--	--	--	--	--
1.465	2E-4	1.465	3E-4	1.465	1E-4	1.465	0	--	--	--	--	--	--	--	--
1.466	2E-4	1.466	3E-4	1.466	1E-4	1.466	0	--	--	--	--	--	--	--	--
1.467	2E-4	1.467	3E-4	1.467	1E-4	1.467	0	--	--	--	--	--	--	--	--
1.468	2E-4	1.468	3E-4	1.468	1E-4	1.468	0	--	--	--	--	--	--	--	--
1.469	2E-4	1.469	3E-4	1.469	1E-4	1.469	0	--	--	--	--	--	--	--	--
1.47	2E-4	1.47	3E-4	1.47	1E-4	1.47	0	--	--	--	--	--	--	--	--
1.471	2E-4	1.471	3E-4	1.471	1E-4	1.471	0	--	--	--	--	--	--	--	--
1.472	2E-4	1.472	3E-4	1.472	1E-4	1.472	0	--	--	--	--	--	--	--	--
1.473	1E-4	1.473	3E-4	1.473	1E-4	1.473	0	--	--	--	--	--	--	--	--
1.474	1E-4	1.474	3E-4	1.474	1E-4	1.474	0	--	--	--	--	--	--	--	--
1.475	1E-4	1.475	3E-4	1.475	1E-4	1.475	0	--	--	--	--	--	--	--	--
1.476	1E-4	1.476	3E-4	1.476	1E-4	1.476	0	--	--	--	--	--	--	--	--
1.477	1E-4	1.477	3E-4	1.477	1E-4	1.477	0	--	--	--	--	--	--	--	--
1.478	1E-4	1.478	3E-4	1.478	1E-4	1.478	0	--	--	--	--	--	--	--	--
1.479	1E-4	1.479	3E-4	1.479	1E-4	1.479	0	--	--	--	--	--	--	--	--
1.48	1E-4	1.48	3E-4	1.48	1E-4	1.48	0	--	--	--	--	--	--	--	--
1.481	1E-4	1.481	3E-4	1.481	1E-4	1.481	0	--	--	--	--	--	--	--	--
1.482	1E-4	1.482	3E-4	1.482	1E-4	1.482	0	--	--	--	--	--	--	--	--
1.483	1E-4	1.483	3E-4	1.483	1E-4	1.483	0	--	--	--	--	--	--	--	--
1.484	1E-4	1.484	3E-4	1.484	1E-4	1.484	0	--	--	--	--	--	--	--	--
1.485	1E-4	1.485	3E-4	1.485	1E-4	1.485	0	--	--	--	--	--	--	--	--
1.486	1E-4	1.486	3E-4	1.486	1E-4	1.486	0	--	--	--	--	--	--	--	--
1.487	1E-4	1.487	3E-4	1.487	1E-4	1.487	0	--	--	--	--	--	--	--	--
1.488	1E-4	1.488	3E-4	1.488	1E-4	1.488	0	--	--	--	--	--	--	--	--
1.489	1E-4	1.489	3E-4	1.489	1E-4	1.489	0	--	--	--	--	--	--	--	--
1.49	1E-4	1.49	3E-4	1.49	1E-4	1.49	0	--	--	--	--	--	--	--	--
1.491	1E-4	1.491	3E-4	1.491	1E-4	1.491	0	--	--	--	--	--	--	--	--
1.492	1E-4	1.492	3E-4	1.492	1E-4	1.492	0	--	--	--	--	--	--	--	--
1.493	1E-4	1.493	3E-4	1.493	1E-4	1.493	0	--	--	--	--	--	--	--	--
1.494	1E-4	1.494	3E-4	1.494	1E-4	1.494	0	--	--	--	--	--	--	--	--
1.495	1E-4	1.495	2E-4	1.495	1E-4	1.495	0	--	--	--	--	--	--	--	--
1.496	1E-4	1.496	2E-4	1.496	1E-4	1.496	0	--	--	--	--	--	--	--	--
1.497	1E-4	1.497	2E-4	1.497	1E-4	1.497	0	--	--	--	--	--	--	--	--
1.498	1E-4	1.498	2E-4	1.498	1E-4	1.498	0	--	--	--	--	--	--	--	--
1.499	1E-4	1.499	2E-4	1.499	1E-4	1.499	0	--	--	--	--	--	--	--	--
1.5	1E-4	1.5	2E-4	1.5	1E-4	1.5	0	--	--	--	--	--	--	--	--
1.501	1E-4	1.501	2E-4	1.501	1E-4	1.501	0	--	--	--	--	--	--	--	--
1.502	1E-4	1.502	2E-4	1.502	1E-4	1.502	0	--	--	--	--	--	--	--	--
1.503	1E-4	1.503	2E-4	1.503	1E-4	1.503	0	--	--	--	--	--	--	--	--
1.504	1E-4	1.504	2E-4	1.504	1E-4	1.504	0	--	--	--	--	--	--	--	--
1.505	1E-4	1.505	2E-4	1.505	1E-4	1.505	0	--	--	--	--	--	--	--	--
1.506	1E-4	1.506	2E-4	1.506	1E-4	1.506	0	--	--	--	--	--	--	--	--
1.507	1E-4	1.507	2E-4	1.507	1E-4	1.507	0	--	--	--	--	--	--	--	--
1.508	1E-4	1.508	2E-4	1.508	1E-4	1.508	0	--	--	--	--	--	--	--	--
1.509	1E-4	1.509	2E-4	1.509	1E-4	1.509	0	--	--	--	--	--	--	--	--
1.51	1E-4	1.51	2E-4	1.51	1E-4	1.51	0	--	--	--	--	--	--	--	--
1.511	1E-4	1.511	2E-4	1.511	1E-4	1.511	0	--	--	--	--	--	--	--	--
1.512	1E-4	1.512	2E-4	1.512	1E-4	1.512	0	--	--	--	--	--	--	--	--
1.513	1E-4	1.513	2E-4	1.513	1E-4	1.513	0	--	--	--	--	--	--	--	--
1.514	1E-4	1.514	2E-4	1.514	1E-4	1.514	0	--	--	--	--	--	--	--	--
1.515	1E-4	1.515	2E-4	1.515	1E-4	1.515	0	--	--	--	--	--	--	--	--
1.516	1E-4	1.516	2E-4	1.516	1E-4	1.516	0	--	--	--	--	--	--	--	--
1.517	1E-4	1.517	2E-4	1.517	0	1.517	0	--	--	--	--	--	--	--	--
1.518	1E-4	1.518	2E-4	1.518	0	1.518	0	--	--	--	--	--	--	--	--
1.519	1E-4	1.519	2E-4	1.519	0	1.519	0	--	--	--	--	--	--	--	--
1.52	1E-4	1.52	2E-4	1.52	0	1.52	0	--	--	--	--	--	--	--	--
1.521	1E-4	1.521	2E-4	1.521	0	1.521	0	--	--	--	--	--	--	--	--
1.522	1E-4	1.522	2E-4	1.522	0	1.522	0	--	--	--	--	--	--	--	--
1.523	1E-4	1.523	2E-4	1.523	0	1.523	0	--	--	--	--	--	--	--	--
1.524	1E-4	1.524	2E-4	1.524	0	1.524	0	--	--	--	--	--	--	--	--
1.525	1E-4	1.525	2E-4	1.525	0	1.525	0	--	--	--	--	--	--	--	--
1.526	1E-4	1.526	2E-4	1.526	0	1.526	0	--	--	--	--	--	--	--	--
1.527	1E-4	1.527	2E-4	1.527	0	1.527	0	--	--	--	--	--	--	--	--
1.528	1E-4	1.528	2E-4	1.528	0	1.528	0	--	--	--	--	--	--	--	--
1.529	1E-4	1.529	2E-4	1.529	0	1.529	0	--	--	--	--	--	--	--	--
1.53	1E-4	1.53	2E-4	1.53	0	1.53	0	--	--	--	--	--	--	--	--
1.531	1E-4	1.531	2E-4	1.531	0	1.531	0	--	--	--	--	--	--	--	--
1.532	1E-4	1.532	2E-4	1.532	0	1.532	0	--	--	--	--	--	--	--	--
1.533	1E-4	1.533	2E-4	1.533	0	1.533	0	--	--	--	--	--	--	--	--
1.534	1E-4	1.534	2E-4	1.534	0	1.534	0	--	--	--	--	--	--	--	--
1.535	1E-4	1.535	2E-4	1.535	0	1.535	0	--	--	--	--	--	--	--	--
1.536	1E-4	1.536	2E-4	1.536	0	1.536	0	--	--	--	--	--	--	--	--
1.537	1E-4	1.537	2E-4	1.537	0	1.537	0	--	--	--	--	--	--	--	--
1.538	1E-4	1.538	2E-4	1.538	0	1.538	0	--	--	--	--	--	--	--	--
1.539	1E-4	1.539	2E-4	1.539	0	1.539	0	--	--	--	--	--	--	--	--
1.54	1E-4	1.54	2E-4	1.54	0	1.54	0	--	--	--	--	--	--	--	--
1.541	1E-4	1.541	2E-4	1.541	0	1.541	0	--	--	--	--	--	--	--	--
1.542	1E-4	1.542	2E-4	1.542	0	1.542	0	--	--	--	--	--	--	--	--
1.543	1E-4	1.543	2E-4	1.543	0	1.543	0	--	--	--	--	--	--	--	--
1.544	1E-4	1.544	2E-4	1.544	0	1.544	0	--	--	--	--	--	--	--	--
1.545	1E-4	1.545	2E-4	1.545	0	1.545	0	--	--	--	--	--	--	--	--
1.546	1E-4	1.546	2E-4	1.546	0	1.546	0	--	--	--	--	--	--	--	--
1.547	1E-4	1.547	2E-4	1.547	0	1.547	0	--	--	--	--	--	--	--	--
1.548	1E-4	1.548	2E-4	1.548	0	1.548	0	--	--	--	--	--	--	--	--
1.549	1E-4	1.549	2E-4	1.549	0	1.549	0	--	--	--	--	--	--	--	--
1.55	1E-4	1.55	2E-4	1.55	0	1.55	0	--	--	--	--	--	--	--	--
1.551	1E-4	1.551	2E-4	1.551	0	1.551	0	--	--	--	--	--	--	--	--
1.552	1E-4	1.552	2E-4	1.552	0	1.552	0	--	--	--	--	--	--	--	--
1.553	1E-4	1.553	2E-4	1.553	0	1.553	0	--	--	--	--	--	--	--	--
1.554	1E-4	1.554	2E-4	1.554	0	1.554	0	--	--	--	--	--	--	--	--
1.555	1E-4	1.555	2E-4	1.555	0	1.555	0	--	--	--	--	--	--	--	--
1.556	1E-4	1.556	2E-4	1.556	0	1.556	0	--	--	--	--	--	--	--	--
1.557	1E-4	1.557	2E-4	1.557	0	1.557	0	--	--	--	--	--	--	--	--
1.558	1E-4	1.558	2E-4	1.558	0	1.558	0	--	--	--	--	--	--	--	--
1.559	0	1.559	2E-4	1.559	0	1.559	0	--	--	--	--	--	--	--	--
1.56	0	1.56	2E-4	1.56	0	1.56	0	--	--	--	--	--	--	--	--
1.561	0	1.561	2E-4	1.561	0	1.561	0	--	--	--	--	--	--	--	--
1.562	0	1.562	2E-4	1.562	0	1.562	0	--	--	--	--	--	--	--	--
1.563	0	1.563	2E-4	1.563	0	1.563	0	--	--	--	--	--	--	--	--
1.564	0	1.564	2E-4	1.564	0	1.564	0	--	--	--	--	--	--	--	--
1.565	0	1.565	2E-4	1.565	0	1.565	0	--	--	--	--	--	--	--	--
1.566	0	1.566	2E-4	1.566	0	1.566	0	--	--	--	--	--	--	--	--
1.567	0	1.567	2E-4	1.567	0	1.567	0	--	--	--	--	--	--	--	--
1.568	0	1.568	2E-4	1.568	0	1.568	0	--	--	--	--	--	--	--	--
1.569	0	1.569	2E-4	1.569	0	1.569	0	--	--	--	--	--	--	--	--
1.57	0	1.57	2E-4	1.57	0	1.57	0	--	--	--	--	--	--	--	--
1.571	0	1.571	2E-4	1.571	0	1.571	0	--	--	--	--	--	--	--	--
1.572	0	1.572	2E-4	1.572	0	1.572	0	--	--	--	--	--	--	--	--
1.573	0	1.573	2E-4	1.573	0	1.573	0	--	--	--	--	--	--	--	--
1.574	0	1.574	2E-4	1.574	0	1.574	0	--	--	--	--	--	--	--	--
1.575	0	1.575	2E-4	1.575	0	1.575	0	--	--	--	--	--	--	--	--
1.576	0	1.576	2E-4	1.576	0	1.576	0	--	--	--	--	--	--	--	--
1.577	0	1.577	2E-4	1.577	0	1.577	0	--	--	--	--	--	--	--	--
1.578	0	1.578	2E-4	1.578	0	1.578	0	--	--	--	--	--	--	--	--
1.579	0	1.579	1E-4	1.579	0	1.579	0	--	--	--	--	--	--	--	--
1.58	0	1.58	1E-4	1.58	0	1.58	0	--	--	--	--	--	--	--	--
1.581	0	1.581	1E-4	1.581	0	1.581	0	--	--	--	--	--	--	--	--
1.582	0	1.582	1E-4	1.582	0	1.582	0	--	--	--	--	--	--	--	--
1.583	0	1.583	1E-4	1.583	0	1.583	0	--	--	--	--	--	--	--	--
1.584	0	1.584	1E-4	1.584	0	1.584	0	--	--	--	--	--	--	--	--
1.585	0	1.585	1E-4	1.585	0	1.585	0	--	--	--	--	--	--	--	--
1.586	0	1.586	1E-4	1.586	0	1.586	0	--	--	--	--	--	--	--	--
1.587	0	1.587	1E-4	1.587	0	1.587	0	--	--	--	--	--	--	--	--
1.588	0	1.588	1E-4	1.588	0	1.588	0	--	--	--	--	--	--	--	--
1.589	0	1.589	1E-4	1.589	0	1.589	0	--	--	--	--	--	--	--	--
1.59	0	1.59	1E-4	1.59	0	1.59	0	--	--	--	--	--	--	--	--
1.591	0	1.591	1E-4	1.591	0	1.591	0	--	--	--	--	--	--	--	--
1.592	0	1.592	1E-4	1.592	0	1.592	0	--	--	--	--	--	--	--	--
1.593	0	1.593	1E-4	1.593	0	1.593	0	--	--	--	--	--	--	--	--
1.594	0	1.594	1E-4	1.594	0	1.594	0	--	--	--	--	--	--	--	--
1.595	0	1.595	1E-4	1.595	0	1.595	0	--	--	--	--	--	--	--	--
1.596	0	1.596	1E-4	1.596	0	1.596	0	--	--	--	--	--	--	--	--
1.597	0	1.597	1E-4	1.597	0	1.597	0	--	--	--	--	--	--	--	--
1.598	0	1.598	1E-4	1.598	0	1.598	0	--	--	--	--	--	--	--	--
1.599	0	1.599	1E-4	1.599	0	1.599	0	--	--	--	--	--	--	--	--
1.6	0	1.6	1E-4	1.6	0	1.6	0	--	--	--	--	--	--	--	--
1.601	0	1.601	1E-4	1.601	0	1.601	0	--	--	--	--	--	--	--	--
1.602	0	1.602	1E-4	1.602	0	1.602	0	--	--	--	--	--	--	--	--
1.603	0	1.603	1E-4	1.603	0	1.603	0	--	--	--	--	--	--	--	--
1.604	0	1.604	1E-4	1.604	0	1.604	0	--	--	--	--	--	--	--	--
1.605	0	1.605	1E-4	1.605	0	1.605	0	--	--	--	--	--	--	--	--
1.606	0	1.606	1E-4	1.606	0	1.606	0	--	--	--	--	--	--	--	--
1.607	0	1.607	1E-4	1.607	0	1.607	0	--	--	--	--	--	--	--	--
1.608	0	1.608	1E-4	1.608	0	1.608	0	--	--	--	--	--	--	--	--
1.609	0	1.609	1E-4	1.609	0	1.609	0	--	--	--	--	--	--	--	--
1.61	0	1.61	1E-4	1.61	0	1.61	0	--	--	--	--	--	--	--	--
1.611	0	1.611	1E-4	1.611	0	1.611	0	--	--	--	--	--	--	--	--
1.612	0	1.612	1E-4	1.612	0	1.612	0	--	--	--	--	--	--	--	--
1.613	0	1.613	0	1.613	0	1.613	0	--	--	--	--	--	--	--	--
1.614	0	1.614	0	1.614	0	1.614	0	--	--	--	--	--	--	--	--
1.615	0	1.615	0	1.615	0	1.615	0	--	--	--	--	--	--	--	--
1.616	0	1.616	0	1.616	0	1.616	0	--	--	--	--	--	--	--	--
1.617	0	1.617	0	1.617	0	1.617	0	--	--	--	--	--	--	--	--
1.618	0	1.618	0	1.618	0	1.618	0	--	--	--	--	--	--	--	--
1.619	0	1.619	0	1.619	0	1.619	0	--	--	--	--	--	--	--	--
1.62	0	1.62	0	1.62	0	1.62	0	--	--	--	--	--	--	--	--
1.621	0	1.621	0	1.621	0	1.621	0	--	--	--	--	--	--	--	--
1.622	0	1.622	0	1.622	0	1.622	0	--	--	--	--	--	--	--	--
1.623	0	1.623	0	1.623	0	1.623	0	--	--	--	--	--	--	--	--
1.624	0	1.624	0	1.624	0	1.624	0	--	--	--	--	--	--	--	--
1.625	0	1.625	0	1.625	0	1.625	0	--	--	--	--	--	--	--	--
1.626	0	1.626	0	1.626	0	1.626	0	--	--	--	--	--	--	--	--
1.627	0	1.627	0	1.627	0	1.627	0	--	--	--	--	--	--	--	--
1.628	0	1.628	0	1.628	0	1.628	0	--	--	--	--	--	--	--	--
1.629	0	1.629	0	1.629	0	1.629	0	--	--	--	--	--	--	--	--
1.63	0	1.63	0	1.63	0	1.63	0	--	--	--	--	--	--	--	--
1.631	0	1.631	0	1.631	0	1.631	0	--	--	--	--	--	--	--	--
1.632	0	1.632	0	1.632	0	1.632	0	--	--	--	--	--	--	--	--
1.633	0	1.633	0	1.633	0	1.633	0	--	--	--	--	--	--	--	--
1.634	0	1.634	0	1.634	0	1.634	0	--	--	--	--	--	--	--	--
1.635	0	1.635	0	1.635	0	1.635	0	--	--	--	--	--	--	--	--
1.636	0	1.636	0	1.636	0	1.636	0	--	--	--	--	--	--	--	--
1.637	0	1.637	0	1.637	0	1.637	0	--	--	--	--	--	--	--	--
1.638	0	1.638	0	1.638	0	1.638	0	--	--	--	--	--	--	--	--
1.639	0	1.639	0	1.639	0	1.639	0	--	--	--	--	--	--	--	--
1.64	0	1.64	0	1.64	0	1.64	0	--	--	--	--	--	--	--	--
1.641	0	1.641	0	1.641	0	1.641	0	--	--	--	--	--	--	--	--
1.642	0	1.642	0	1.642	0	1.642	0	--	--	--	--	--	--	--	--
1.643	0	1.643	0	1.643	0	1.643	0	--	--	--	--	--	--	--	--
1.644	0	1.644	0	1.644	0	1.644	0	--	--	--	--	--	--	--	--
1.645	0	1.645	0	1.645	0	1.645	0	--	--	--	--	--	--	--	--
1.646	0	1.646	0	1.646	0	1.646	0	--	--	--	--	--	--	--	--
1.647	0	1.647	0	1.647	0	1.647	0	--	--	--	--	--	--	--	--
1.648	0	1.648	0	1.648	0	1.648	0	--	--	--	--	--	--	--	--
1.649	0	1.649	0	1.649	0	1.649	0	--	--	--	--	--	--	--	--
1.65	0	1.65	0	1.65	0	1.65	0	--	--	--	--	--	--	--	--
1.651	0	1.651	0	1.651	0	1.651	0	--	--	--	--	--	--	--	--
1.652	0	1.652	0	1.652	0	1.652	0	--	--	--	--	--	--	--	--
1.653	0	1.653	0	1.653	0	1.653	0	--	--	--	--	--	--	--	--
1.654	0	1.654	0	1.654	0	1.654	0	--	--	--	--	--	--	--	--
1.655	0	1.655	0	1.655	0	1.655	0	--	--	--	--	--	--	--	--
1.656	0	1.656	0	1.656	0	1.656	0	--	--	--	--	--	--	--	--
1.657	0	1.657	0	1.657	0	1.657	0	--	--	--	--	--	--	--	--
1.658	0	1.658	0	1.658	0	1.658	0	--	--	--	--	--	--	--	--
1.659	0	1.659	0	1.659	0	1.659	0	--	--	--	--	--	--	--	--
1.66	0	1.66	0	1.66	0	1.66	0	--	--	--	--	--	--	--	--
1.661	0	1.661	0	1.661	0	1.661	0	--	--	--	--	--	--	--	--
1.662	0	1.662	0	1.662	0	1.662	0	--	--	--	--	--	--	--	--
1.663	0	1.663	0	1.663	0	1.663	0	--	--	--	--	--	--	--	--
1.664	0	1.664	0	1.664	0	1.664	0	--	--	--	--	--	--	--	--
1.665	0	1.665	0	1.665	0	1.665	0	--	--	--	--	--	--	--	--
1.666	0	1.666	0	1.666	0	1.666	0	--	--	--	--	--	--	--	--
1.667	0	1.667	0	1.667	0	1.667	0	--	--	--	--	--	--	--	--
1.668	0	1.668	0	1.668	0	1.668	0	--	--	--	--	--	--	--	--
1.669	0	1.669	0	1.669	0	1.669	0	--	--	--	--	--	--	--	--
1.67	0	1.67	0	1.67	0	1.67	0	--	--	--	--	--	--	--	--
1.671	0	1.671	0	1.671	0	1.671	0	--	--	--	--	--	--	--	--
1.672	0	1.672	0	1.672	0	1.672	0	--	--	--	--	--	--	--	--
1.673	0	1.673	0	1.673	0	1.673	0	--	--	--	--	--	--	--	--
1.674	0	1.674	0	1.674	0	1.674	0	--	--	--	--	--	--	--	--
1.675	0	1.675	0	1.675	0	1.675	0	--	--	--	--	--	--	--	--
1.676	0	1.676	0	1.676	0	1.676	0	--	--	--	--	--	--	--	--
1.677	0	1.677	0	1.677	0	1.677	0	--	--	--	--	--	--	--	--
1.678	0	1.678	0	1.678	0	1.678	0	--	--	--	--	--	--	--	--
1.679	0	1.679	0	1.679	0	1.679	0	--	--	--	--	--	--	--	--
1.68	0	1.68	0	1.68	0	1.68	0	--	--	--	--	--	--	--	--
1.681	0	1.681	0	1.681	0	1.681	0	--	--	--	--	--	--	--	--
1.682	0	1.682	0	1.682	0	1.682	0	--	--	--	--	--	--	--	--
1.683	0	1.683	0	1.683	0	1.683	0	--	--	--	--	--	--	--	--
1.684	0	1.684	0	1.684	0	1.684	0	--	--	--	--	--	--	--	--
1.685	0	1.685	0	1.685	0	1.685	0	--	--	--	--	--	--	--	--
1.686	0	1.686	0	1.686	0	1.686	0	--	--	--	--	--	--	--	--
1.687	0	1.687	0	1.687	0	1.687	0	--	--	--	--	--	--	--	--
1.688	0	1.688	0	1.688	0	1.688	0	--	--	--	--	--	--	--	--
1.689	0	1.689	0	1.689	0	1.689	0	--	--	--	--	--	--	--	--
1.69	0	1.69	0	1.69	0	1.69	0	--	--	--	--	--	--	--	--
1.691	0	1.691	0	1.691	0	1.691	0	--	--	--	--	--	--	--	--
1.692	0	1.692	0	1.692	0	1.692	0	--	--	--	--	--	--	--	--
1.693	0	1.693	0	1.693	0	1.693	0	--	--	--	--	--	--	--	--
1.694	0	1.694	0	1.694	0	1.694	0	--	--	--	--	--	--	--	--
1.695	0	1.695	0	1.695	0	1.695	0	--	--	--	--	--	--	--	--
1.696	0	1.696	0	1.696	0	1.696	0	--	--	--	--	--	--	--	--
1.697	0	1.697	0	1.697	0	1.697	0	--	--	--	--	--	--	--	--
1.698	0	1.698	0	1.698	0	1.698	0	--	--	--	--	--	--	--	--
1.699	0	1.699	0	1.699	0	1.699	0	--	--	--	--	--	--	--	--
1.7	0	1.7	0	1.7	0	1.7	0	--	--	--	--	--	--	--	--
1.701	0	1.701	0	1.701	0	1.701	0	--	--	--	--	--	--	--	--
1.702	0	1.702	0	1.702	0	1.702	0	--	--	--	--	--	--	--	--
1.703	0	1.703	0	1.703	0	1.703	0	--	--	--	--	--	--	--	--
1.704	0	1.704	0	1.704	0	1.704	0	--	--	--	--	--	--	--	--
1.705	0	1.705	0	1.705	0	1.705	0	--	--	--	--	--	--	--	--
1.706	0	1.706	0	1.706	0	1.706	0	--	--	--	--	--	--	--	--
1.707	0	1.707	0	1.707	0	1.707	0	--	--	--	--	--	--	--	--
1.708	0	1.708	0	1.708	0	1.708	0	--	--	--	--	--	--	--	--
1.709	0	1.709	0	1.709	0	1.709	0	--	--	--	--	--	--	--	--
1.71	0	1.71	0	1.71	0	1.71	0	--	--	--	--	--	--	--	--
1.711	0	1.711	0	1.711	0	1.711	0	--	--	--	--	--	--	--	--
1.712	0	1.712	0	1.712	0	1.712	0	--	--	--	--	--	--	--	--
1.713	0	1.713	0	1.713	0	1.713	0	--	--	--	--	--	--	--	--
1.714	0	1.714	0	1.714	0	1.714	0	--	--	--	--	--	--	--	--
1.715	0	1.715	0	1.715	0	1.715	0	--	--	--	--	--	--	--	--
1.716	0	1.716	0	1.716	0	1.716	0	--	--	--	--	--	--	--	--
1.717	0	1.717	0	1.717	0	1.717	0	--	--	--	--	--	--	--	--
1.718	0	1.718	0	1.718	0	1.718	0	--	--	--	--	--	--	--	--
1.719	0	1.719	0	1.719	0	1.719	0	--	--	--	--	--	--	--	--
1.72	0	1.72	0	1.72	0	1.72	0	--	--	--	--	--	--	--	--
1.721	0	1.721	0	1.721	0	1.721	0	--	--	--	--	--	--	--	--
1.722	0	1.722	0	1.722	0	1.722	0	--	--	--	--	--	--	--	--
1.723	0	1.723	0	1.723	0	1.723	0	--	--	--	--	--	--	--	--
1.724	0	1.724	0	1.724	0	1.724	0	--	--	--	--	--	--	--	--
1.725	0	1.725	0	1.725	0	1.725	0	--	--	--	--	--	--	--	--
1.726	0	1.726	0	1.726	0	1.726	0	--	--	--	--	--	--	--	--
1.727	0	1.727	0	1.727	0	1.727	0	--	--	--	--	--	--	--	--
1.728	0	1.728	0	1.728	0	1.728	0	--	--	--	--	--	--	--	--
1.729	0	1.729	0	1.729	0	1.729	0	--	--	--	--	--	--	--	--
1.73	0	1.73	0	1.73	0	1.73	0	--	--	--	--	--	--	--	--
1.731	0	1.731	0	1.731	0	1.731	0	--	--	--	--	--	--	--	--
1.732	0	1.732	0	1.732	0	1.732	0	--	--	--	--	--	--	--	--
1.733	0	1.733	0	1.733	0	1.733	0	--	--	--	--	--	--	--	--
1.734	0	1.734	0	1.734	0	1.734	0	--	--	--	--	--	--	--	--
1.735	0	1.735	0	1.735	0	1.735	0	--	--	--	--	--	--	--	--
1.736	0	1.736	0	1.736	0	1.736	0	--	--	--	--	--	--	--	--
1.737	0	1.737	0	1.737	0	1.737	0	--	--	--	--	--	--	--	--
1.738	0	1.738	0	1.738	0	1.738	0	--	--	--	--	--	--	--	--
1.739	0	1.739	0	1.739	0	1.739	0	--	--	--	--	--	--	--	--
1.74	0	1.74	0	1.74	0	1.74	0	--	--	--	--	--	--	--	--
1.741	0	1.741	0	1.741	0	1.741	0	--	--	--	--	--	--	--	--
1.742	0	1.742	0	1.742	0	1.742	0	--	--	--	--	--	--	--	--
1.743	0	1.743	0	1.743	0	1.743	0	--	--	--	--	--	--	--	--
1.744	0	1.744	0	1.744	0	1.744	0	--	--	--	--	--	--	--	--
1.745	0	1.745	0	1.745	0	1.745	0	--	--	--	--	--	--	--	--
1.746	0	1.746	0	1.746	0	1.746	0	--	--	--	--	--	--	--	--
1.747	0	1.747	0	1.747	0	1.747	0	--	--	--	--	--	--	--	--
1.748	0	1.748	0	1.748	0	1.748	0	--	--	--	--	--	--	--	--
1.749	0	1.749	0	1.749	0	1.749	0	--	--	--	--	--	--	--	--
1.75	0	1.75	0	1.75	0	1.75	0	--	--	--	--	--	--	--	--
1.751	0	1.751	0	1.751	0	1.751	0	--	--	--	--	--	--	--	--
1.752	0	1.752	0	1.752	0	1.752	0	--	--	--	--	--	--	--	--
1.753	0	1.753	0	1.753	0	1.753	0	--	--	--	--	--	--	--	--
1.754	0	1.754	0	1.754	0	1.754	0	--	--	--	--	--	--	--	--
1.755	0	1.755	0	1.755	0	1.755	0	--	--	--	--	--	--	--	--
1.756	0	1.756	0	1.756	0	1.756	0	--	--	--	--	--	--	--	--
1.757	0	1.757	0	1.757	0	1.757	0	--	--	--	--	--	--	--	--
1.758	0	1.758	0	1.758	0	1.758	0	--	--	--	--	--	--	--	--
1.759	0	1.759	0	1.759	0	1.759	0	--	--	--	--	--	--	--	--
1.76	0	1.76	0	1.76	0	1.76	0	--	--	--	--	--	--	--	--
1.761	0	1.761	0	1.761	0	1.761	0	--	--	--	--	--	--	--	--
1.762	0	1.762	0	1.762	0	1.762	0	--	--	--	--	--	--	--	--
1.763	0	1.763	0	1.763	0	1.763	0	--	--	--	--	--	--	--	--
1.764	0	1.764	0	1.764	0	1.764	0	--	--	--	--	--	--	--	--
1.765	0	1.765	0	1.765	0	1.765	0	--	--	--	--	--	--	--	--
1.766	0	1.766	0	1.766	0	1.766	0	--	--	--	--	--	--	--	--
1.767	0	1.767	0	1.767	0	1.767	0	--	--	--	--	--	--	--	--
1.768	0	1.768	0	1.768	0	1.768	0	--	--	--	--	--	--	--	--
1.769	0	1.769	0	1.769	0	1.769	0	--	--	--	--	--	--	--	--
1.77	0	1.77	0	1.77	0	1.77	0	--	--	--	--	--	--	--	--
1.771	0	1.771	0	1.771	0	1.771	0	--	--	--	--	--	--	--	--
1.772	0	1.772	0	1.772	0	1.772	0	--	--	--	--	--	--	--	--
1.773	0	1.773	0	1.773	0	1.773	0	--	--	--	--	--	--	--	--
1.774	0	1.774	0	1.774	0	1.774	0	--	--	--	--	--	--	--	--
1.775	0	1.775	0	1.775	0	1.775	0	--	--	--	--	--	--	--	--
1.776	0	1.776	0	1.776	0	1.776	0	--	--	--	--	--	--	--	--
1.777	0	1.777	0	1.777	0	1.777	0	--	--	--	--	--	--	--	--
1.778	0	1.778	0	1.778	0	1.778	0	--	--	--	--	--	--	--	--
1.779	0	1.779	0	1.779	0	1.779	0	--	--	--	--	--	--	--	--
1.78	0	1.78	0	1.78	0	1.78	0	--	--	--	--	--	--	--	--
1.781	0	1.781	0	1.781	0	1.781	0	--	--	--	--	--	--	--	--
1.782	0	1.782	0	1.782	0	1.782	0	--	--	--	--	--	--	--	--
1.783	0	1.783	0	1.783	0	1.783	0	--	--	--	--	--	--	--	--
1.784	0	1.784	0	1.784	0	1.784	0	--	--	--	--	--	--	--	--
1.785	0	1.785	0	1.785	0	1.785	0	--	--	--	--	--	--	--	--
1.786	0	1.786	0	1.786	0	1.786	0	--	--	--	--	--	--	--	--
1.787	0	1.787	0	1.787	0	1.787	0	--	--	--	--	--	--	--	--
1.788	0	1.788	0	1.788	0	1.788	0	--	--	--	--	--	--	--	--
1.789	0	1.789	0	1.789	0	1.789	0	--	--	--	--	--	--	--	--
1.79	0	1.79	0	1.79	0	1.79	0	--	--	--	--	--	--	--	--
1.791	0	1.791	0	1.791	0	1.791	0	--	--	--	--	--	--	--	--
1.792	0	1.792	0	1.792	0	1.792	0	--	--	--	--	--	--	--	--
1.793	0	1.793	0	1.793	0	1.793	0	--	--	--	--	--	--	--	--
1.794	0	1.794	0	1.794	0	1.794	0	--	--	--	--	--	--	--	--
1.795	0	1.795	0	1.795	0	1.795	0	--	--	--	--	--	--	--	--
1.796	0	1.796	0	1.796	0	1.796	0	--	--	--	--	--	--	--	--
1.797	0	1.797	0	1.797	0	1.797	0	--	--	--	--	--	--	--	--
1.798	0	1.798	0	1.798	0	1.798	0	--	--	--	--	--	--	--	--
1.799	0	1.799	0	1.799	0	1.799	0	--	--	--	--	--	--	--	--
1.8	0	1.8	0	1.8	0	1.8	0	--	--	--	--	--	--	--	--
1.801	0	1.801	0	1.801	0	1.801	0	--	--	--	--	--	--	--	--
1.802	0	1.802	0	1.802	0	1.802	0	--	--	--	--	--	--	--	--
1.803	0	1.803	0	1.803	0	1.803	0	--	--	--	--	--	--	--	--
1.804	0	1.804	0	1.804	0	1.804	0	--	--	--	--	--	--	--	--
1.805	0	1.805	0	1.805	0	1.805	0	--	--	--	--	--	--	--	--
1.806	0	1.806	0	1.806	0	1.806	0	--	--	--	--	--	--	--	--
1.807	0	1.807	0	1.807	0	1.807	0	--	--	--	--	--	--	--	--
1.808	0	1.808	0	1.808	0	1.808	0	--	--	--	--	--	--	--	--
1.809	0	1.809	0	1.809	0	1.809	0	--	--	--	--	--	--	--	--
1.81	0	1.81	0	1.81	0	1.81	0	--	--	--	--	--	--	--	--
1.811	0	1.811	0	1.811	0	1.811	0	--	--	--	--	--	--	--	--
1.812	0	1.812	0	1.812	0	1.812	0	--	--	--	--	--	--	--	--
1.813	0	1.813	0	1.813	0	1.813	0	--	--	--	--	--	--	--	--
1.814	0	1.814	0	1.814	0	1.814	0	--	--	--	--	--	--	--	--
1.815	0	1.815	0	1.815	0	1.815	0	--	--	--	--	--	--	--	--
1.816	0	1.816	0	1.816	0	1.816	0	--	--	--	--	--	--	--	--
1.817	0	1.817	0	1.817	0	1.817	0	--	--	--	--	--	--	--	--
1.818	0	1.818	0	1.818	0	1.818	0	--	--	--	--	--	--	--	--
1.819	0	1.819	0	1.819	0	1.819	0	--	--	--	--	--	--	--	--
1.82	0	1.82	0	1.82	0	1.82	0	--	--	--	--	--	--	--	--
1.821	0	1.821	0	1.821	0	1.821	0	--	--	--	--	--	--	--	--
1.822	0	1.822	0	1.822	0	1.822	0	--	--	--	--	--	--	--	--
1.823	0	1.823	0	1.823	0	1.823	0	--	--	--	--	--	--	--	--
1.824	0	1.824	0	1.824	0	1.824	0	--	--	--	--	--	--	--	--
1.825	0	1.825	0	1.825	0	1.825	0	--	--	--	--	--	--	--	--
1.826	0	1.826	0	1.826	0	1.826	0	--	--	--	--	--	--	--	--
1.827	0	1.827	0	1.827	0	1.827	0	--	--	--	--	--	--	--	--
1.828	0	1.828	0	1.828	0	1.828	0	--	--	--	--	--	--	--	--
1.829	0	1.829	0	1.829	0	1.829	0	--	--	--	--	--	--	--	--
1.83	0	1.83	0	1.83	0	1.83	0	--	--	--	--	--	--	--	--
1.831	0	1.831	0	1.831	0	1.831	0	--	--	--	--	--	--	--	--
1.832	0	1.832	0	1.832	0	1.832	0	--	--	--	--	--	--	--	--
1.833	0	1.833	0	1.833	0	1.833	0	--	--	--	--	--	--	--	--
1.834	0	1.834	0	1.834	0	1.834	0	--	--	--	--	--	--	--	--
1.835	0	1.835	0	1.835	0	1.835	0	--	--	--	--	--	--	--	--
1.836	0	1.836	0	1.836	0	1.836	0	--	--	--	--	--	--	--	--
1.837	0	1.837	0	1.837	0	1.837	0	--	--	--	--	--	--	--	--
1.838	0	1.838	0	1.838	0	1.838	0	--	--	--	--	--	--	--	--
1.839	0	1.839	0	1.839	0	1.839	0	--	--	--	--	--	--	--	--
1.84	0	1.84	0	1.84	0	1.84	0	--	--	--	--	--	--	--	--
1.841	0	1.841	0	1.841	0	1.841	0	--	--	--	--	--	--	--	--
1.842	0	1.842	0	1.842	0	1.842	0	--	--	--	--	--	--	--	--
1.843	0	1.843	0	1.843	0	1.843	0	--	--	--	--	--	--	--	--
1.844	0	1.844	0	1.844	0	1.844	0	--	--	--	--	--	--	--	--
1.845	0	1.845	0	1.845	0	1.845	0	--	--	--	--	--	--	--	--
1.846	0	1.846	0	1.846	0	1.846	0	--	--	--	--	--	--	--	--
1.847	0	1.847	0	1.847	0	1.847	0	--	--	--	--	--	--	--	--
1.848	0	1.848	0	1.848	0	1.848	0	--	--	--	--	--	--	--	--
1.849	0	1.849	0	1.849	0	1.849	0	--	--	--	--	--	--	--	--
1.85	0	1.85	0	1.85	0	1.85	0	--	--	--	--	--	--	--	--
1.851	0	1.851	0	1.851	0	1.851	0	--	--	--	--	--	--	--	--
1.852	0	1.852	0	1.852	0	1.852	0	--	--	--	--	--	--	--	--
1.853	0	1.853	0	1.853	0	1.853	0	--	--	--	--	--	--	--	--
1.854	0	1.854	0	1.854	0	1.854	0	--	--	--	--	--	--	--	--
1.855	0	1.855	0	1.855	0	1.855	0	--	--	--	--	--	--	--	--
1.856	0	1.856	0	1.856	0	1.856	0	--	--	--	--	--	--	--	--
1.857	0	1.857	0	1.857	0	1.857	0	--	--	--	--	--	--	--	--
1.858	0	1.858	0	1.858	0	1.858	0	--	--	--	--	--	--	--	--
1.859	0	1.859	0	1.859	0	1.859	0	--	--	--	--	--	--	--	--
1.86	0	1.86	0	1.86	0	1.86	0	--	--	--	--	--	--	--	--
1.861	0	1.861	0	1.861	0	1.861	0	--	--	--	--	--	--	--	--
1.862	0	1.862	0	1.862	0	1.862	0	--	--	--	--	--	--	--	--
1.863	0	1.863	0	1.863	0	1.863	0	--	--	--	--	--	--	--	--
1.864	0	1.864	0	1.864	0	1.864	0	--	--	--	--	--	--	--	--
1.865	0	1.865	0	1.865	0	1.865	0	--	--	--	--	--	--	--	--
1.866	0	1.866	0	1.866	0	1.866	0	--	--	--	--	--	--	--	--
1.867	0	1.867	0	1.867	0	1.867	0	--	--	--	--	--	--	--	--
1.868	0	1.868	0	1.868	0	1.868	0	--	--	--	--	--	--	--	--
1.869	0	1.869	0	1.869	0	1.869	0	--	--	--	--	--	--	--	--
1.87	0	1.87	0	1.87	0	1.87	0	--	--	--	--	--	--	--	--
1.871	0	1.871	0	1.871	0	1.871	0	--	--	--	--	--	--	--	--
1.872	0	1.872	0	1.872	0	1.872	0	--	--	--	--	--	--	--	--
1.873	0	1.873	0	1.873	0	1.873	0	--	--	--	--	--	--	--	--
1.874	0	1.874	0	1.874	0	1.874	0	--	--	--	--	--	--	--	--
1.875	0	1.875	0	1.875	0	1.875	0	--	--	--	--	--	--	--	--
1.876	0	1.876	0	1.876	0	1.876	0	--	--	--	--	--	--	--	--
1.877	0	1.877	0	1.877	0	1.877	0	--	--	--	--	--	--	--	--
1.878	0	1.878	0	1.878	0	1.878	0	--	--	--	--	--	--	--	--
1.879	0	1.879	0	1.879	0	1.879	0	--	--	--	--	--	--	--	--
1.88	0	1.88	0	1.88	0	1.88	0	--	--	--	--	--	--	--	--
1.881	0	1.881	0	1.881	0	1.881	0	--	--	--	--	--	--	--	--
1.882	0	1.882	0	1.882	0	1.882	0	--	--	--	--	--	--	--	--
1.883	0	1.883	0	1.883	0	1.883	0	--	--	--	--	--	--	--	--
1.884	0	1.884	0	1.884	0	1.884	0	--	--	--	--	--	--	--	--
1.885	0	1.885	0	1.885	0	1.885	0	--	--	--	--	--	--	--	--
1.886	0	1.886	0	1.886	0	1.886	0	--	--	--	--	--	--	--	--
1.887	0	1.887	0	1.887	0	1.887	0	--	--	--	--	--	--	--	--
1.888	0	1.888	0	1.888	0	1.888	0	--	--	--	--	--	--	--	--
1.889	0	1.889	0	1.889	0	1.889	0	--	--	--	--	--	--	--	--
1.89	0	1.89	0	1.89	0	1.89	0	--	--	--	--	--	--	--	--
1.891	0	1.891	0	1.891	0	1.891	0	--	--	--	--	--	--	--	--
1.892	0	1.892	0	1.892	0	1.892	0	--	--	--	--	--	--	--	--
1.893	0	1.893	0	1.893	0	1.893	0	--	--	--	--	--	--	--	--
1.894	0	1.894	0	1.894	0	1.894	0	--	--	--	--	--	--	--	--
1.895	0	1.895	0	1.895	0	1.895	0	--	--	--	--	--	--	--	--
1.896	0	1.896	0	1.896	0	1.896	0	--	--	--	--	--	--	--	--
1.897	0	1.897	0	1.897	0	1.897	0	--	--	--	--	--	--	--	--
1.898	0	1.898	0	1.898	0	1.898	0	--	--	--	--	--	--	--	--
1.899	0	1.899	0	1.899	0	1.899	0	--	--	--	--	--	--	--	--
1.9	0	1.9	0	1.9	0	1.9	0	--	--	--	--	--	--	--	--
1.901	0	1.901	0	1.901	0	1.901	0	--	--	--	--	--	--	--	--
1.902	0	1.902	0	1.902	0	1.902	0	--	--	--	--	--	--	--	--
1.903	0	1.903	0	1.903	0	1.903	0	--	--	--	--	--	--	--	--
1.904	0	1.904	0	1.904	0	1.904	0	--	--	--	--	--	--	--	--
1.905	0	1.905	0	1.905	0	1.905	0	--	--	--	--	--	--	--	--
1.906	0	1.906	0	1.906	0	1.906	0	--	--	--	--	--	--	--	--
1.907	0	1.907	0	1.907	0	1.907	0	--	--	--	--	--	--	--	--
1.908	0	1.908	0	1.908	0	1.908	0	--	--	--	--	--	--	--	--
1.909	0	1.909	0	1.909	0	1.909	0	--	--	--	--	--	--	--	--
1.91	0	1.91	0	1.91	0	1.91	0	--	--	--	--	--	--	--	--
1.911	0	1.911	0	1.911	0	1.911	0	--	--	--	--	--	--	--	--
1.912	0	1.912	0	1.912	0	1.912	0	--	--	--	--	--	--	--	--
1.913	0	1.913	0	1.913	0	1.913	0	--	--	--	--	--	--	--	--
1.914	0	1.914	0	1.914	0	1.914	0	--	--	--	--	--	--	--	--
1.915	0	1.915	0	1.915	0	1.915	0	--	--	--	--	--	--	--	--
1.916	0	1.916	0	1.916	0	1.916	0	--	--	--	--	--	--	--	--
1.917	0	1.917	0	1.917	0	1.917	0	--	--	--	--	--	--	--	--
1.918	0	1.918	0	1.918	0	1.918	0	--	--	--	--	--	--	--	--
1.919	0	1.919	0	1.919	0	1.919	0	--	--	--	--	--	--	--	--
1.92	0	1.92	0	1.92	0	1.92	0	--	--	--	--	--	--	--	--
1.921	0	1.921	0	1.921	0	1.921	0	--	--	--	--	--	--	--	--
1.922	0	1.922	0	1.922	0	1.922	0	--	--	--	--	--	--	--	--
1.923	0	1.923	0	1.923	0	1.923	0	--	--	--	--	--	--	--	--
1.924	0	1.924	0	1.924	0	1.924	0	--	--	--	--	--	--	--	--
1.925	0	1.925	0	1.925	0	1.925	0	--	--	--	--	--	--	--	--
1.926	0	1.926	0	1.926	0	1.926	0	--	--	--	--	--	--	--	--
1.927	0	1.927	0	1.927	0	1.927	0	--	--	--	--	--	--	--	--
1.928	0	1.928	0	1.928	0	1.928	0	--	--	--	--	--	--	--	--
1.929	0	1.929	0	1.929	0	1.929	0	--	--	--	--	--	--	--	--
1.93	0	1.93	0	1.93	0	1.93	0	--	--	--	--	--	--	--	--
1.931	0	1.931	0	1.931	0	1.931	0	--	--	--	--	--	--	--	--
1.932	0	1.932	0	1.932	0	1.932	0	--	--	--	--	--	--	--	--
1.933	0	1.933	0	1.933	0	1.933	0	--	--	--	--	--	--	--	--
1.934	0	1.934	0	1.934	0	1.934	0	--	--	--	--	--	--	--	--
1.935	0	1.935	0	1.935	0	1.935	0	--	--	--	--	--	--	--	--
1.936	0	1.936	0	1.936	0	1.936	0	--	--	--	--	--	--	--	--
1.937	0	1.937	0	1.937	0	1.937	0	--	--	--	--	--	--	--	--
1.938	0	1.938	0	1.938	0	1.938	0	--	--	--	--	--	--	--	--
1.939	0	1.939	0	1.939	0	1.939	0	--	--	--	--	--	--	--	--
1.94	0	1.94	0	1.94	0	1.94	0	--	--	--	--	--	--	--	--
1.941	0	1.941	0	1.941	0	1.941	0	--	--	--	--	--	--	--	--
1.942	0	1.942	0	1.942	0	1.942	0	--	--	--	--	--	--	--	--
1.943	0	1.943	0	1.943	0	1.943	0	--	--	--	--	--	--	--	--
1.944	0	1.944	0	1.944	0	1.944	0	--	--	--	--	--	--	--	--
1.945	0	1.945	0	1.945	0	1.945	0	--	--	--	--	--	--	--	--
1.946	0	1.946	0	1.946	0	1.946	0	--	--	--	--	--	--	--	--
1.947	0	1.947	0	1.947	0	1.947	0	--	--	--	--	--	--	--	--
1.948	0	1.948	0	1.948	0	1.948	0	--	--	--	--	--	--	--	--
1.949	0	1.949	0	1.949	0	1.949	0	--	--	--	--	--	--	--	--
1.95	0	1.95	0	1.95	0	1.95	0	--	--	--	--	--	--	--	--
1.951	0	1.951	0	1.951	0	1.951	0	--	--	--	--	--	--	--	--
1.952	0	1.952	0	1.952	0	1.952	0	--	--	--	--	--	--	--	--
1.953	0	1.953	0	1.953	0	1.953	0	--	--	--	--	--	--	--	--
1.954	0	1.954	0	1.954	0	1.954	0	--	--	--	--	--	--	--	--
1.955	0	1.955	0	1.955	0	1.955	0	--	--	--	--	--	--	--	--
1.956	0	1.956	0	1.956	0	1.956	0	--	--	--	--	--	--	--	--
1.957	0	1.957	0	1.957	0	1.957	0	--	--	--	--	--	--	--	--
1.958	0	1.958	0	1.958	0	1.958	0	--	--	--	--	--	--	--	--
1.959	0	1.959	0	1.959	0	1.959	0	--	--	--	--	--	--	--	--
1.96	0	1.96	0	1.96	0	1.96	0	--	--	--	--	--	--	--	--
1.961	0	1.961	0	1.961	0	1.961	0	--	--	--	--	--	--	--	--
1.962	0	1.962	0	1.962	0	1.962	0	--	--	--	--	--	--	--	--
1.963	0	1.963	0	1.963	0	1.963	0	--	--	--	--	--	--	--	--
1.964	0	1.964	0	1.964	0	1.964	0	--	--	--	--	--	--	--	--
1.965	0	1.965	0	1.965	0	1.965	0	--	--	--	--	--	--	--	--
1.966	0	1.966	0	1.966	0	1.966	0	--	--	--	--	--	--	--	--
1.967	0	1.967	0	1.967	0	1.967	0	--	--	--	--	--	--	--	--
1.968	0	1.968	0	1.968	0	1.968	0	--	--	--	--	--	--	--	--
1.969	0	1.969	0	1.969	0	1.969	0	--	--	--	--	--	--	--	--
1.97	0	1.97	0	1.97	0	1.97	0	--	--	--	--	--	--	--	--
1.971	0	1.971	0	1.971	0	1.971	0	--	--	--	--	--	--	--	--
1.972	0	1.972	0	1.972	0	1.972	0	--	--	--	--	--	--	--	--
1.973	0	1.973	0	1.973	0	1.973	0	--	--	--	--	--	--	--	--
1.974	0	1.974	0	1.974	0	1.974	0	--	--	--	--	--	--	--	--
1.975	0	1.975	0	1.975	0	1.975	0	--	--	--	--	--	--	--	--
1.976	0	1.976	0	1.976	0	1.976	0	--	--	--	--	--	--	--	--
1.977	0	1.977	0	1.977	0	1.977	0	--	--	--	--	--	--	--	--
1.978	0	1.978	0	1.978	0	1.978	0	--	--	--	--	--	--	--	--
1.979	0	1.979	0	1.979	0	1.979	0	--	--	--	--	--	--	--	--
1.98	0	1.98	0	1.98	0	1.98	0	--	--	--	--	--	--	--	--
1.981	0	1.981	0	1.981	0	1.981	0	--	--	--	--	--	--	--	--
1.982	0	1.982	0	1.982	0	1.982	0	--	--	--	--	--	--	--	--
1.983	0	1.983	0	1.983	0	1.983	0	--	--	--	--	--	--	--	--
1.984	0	1.984	0	1.984	0	1.984	0	--	--	--	--	--	--	--	--
1.985	0	1.985	0	1.985	0	1.985	0	--	--	--	--	--	--	--	--
1.986	0	1.986	0	1.986	0	1.986	0	--	--	--	--	--	--	--	--
1.987	0	1.987	0	1.987	0	1.987	0	--	--	--	--	--	--	--	--
1.988	0	1.988	0	1.988	0	1.988	0	--	--	--	--	--	--	--	--
1.989	0	1.989	0	1.989	0	1.989	0	--	--	--	--	--	--	--	--
1.99	0	1.99	0	1.99	0	1.99	0	--	--	--	--	--	--	--	--
1.991	0	1.991	0	1.991	0	1.991	0	--	--	--	--	--	--	--	--
1.992	0	1.992	0	1.992	0	1.992	0	--	--	--	--	--	--	--	--
1.993	0	1.993	0	1.993	0	1.993	0	--	--	--	--	--	--	--	--
1.994	0	1.994	0	1.994	0	1.994	0	--	--	--	--	--	--	--	--
1.995	0	1.995	0	1.995	0	1.995	0	--	--	--	--	--	--	--	--
1.996	0	1.996	0	1.996	0	1.996	0	--	--	--	--	--	--	--	--
1.997	0	1.997	0	1.997	0	1.997	0	--	--	--	--	--	--	--	--
1.998	0	1.998	0	1.998	0	1.998	0	--	--	--	--	--	--	--	--
1.999	0	1.999	0	1.999	0	1.999	0	--	--	--	--	--	--	--	--
[truncated: 8,000 more rows]
