# Supplementary material for: Equivalence and its invalidation between non-Markovian and Markovian spreading dynamics on complex networks
Source: Nat Commun. 2019 Aug 23;10:3748. doi: 10.1038/s41467-019-11763-z (PMC6707263; doi:10.1038/s41467-019-11763-z)
Supplement: Supplementary file 3 — Source Data [file 41467_2019_11763_MOESM3_ESM.zip › data/Supplementary_Figure_5/sFig5_I_Scale-free_s.dat]

0	2.0856	0	1.6302	0	0.8695	0	0.271	0	2.03231	0	1.61168	0	0.911603	0	0.343005
1E-3	1.4436	1E-3	1.6026	1E-3	0.8695	1E-3	0.2711	0.01	0.950798	0.01	1.48642	0.01	0.911075	0.01	0.343005
0.002	1.339	0.002	1.5903	0.002	0.8698	0.002	0.2709	0.02	0.716878	0.02	1.37896	0.02	0.90952	0.02	0.343005
0.003	1.2606	0.003	1.5773	0.003	0.8701	0.003	0.2712	0.03	0.579343	0.03	1.28385	0.03	0.906975	0.03	0.343004
0.004	1.1924	0.004	1.5632	0.004	0.8698	0.004	0.2713	0.04	0.484504	0.04	1.19836	0.04	0.903487	0.04	0.343003
0.005	1.1361	0.005	1.5505	0.005	0.8703	0.005	0.2708	0.05	0.413811	0.05	1.1208	0.05	0.899107	0.05	0.342999
0.006	1.0864	0.006	1.5383	0.006	0.8706	0.006	0.2709	0.06	0.358579	0.06	1.04997	0.06	0.893893	0.06	0.342993
0.007	1.0437	0.007	1.5262	0.007	0.8696	0.007	0.2709	0.07	0.314035	0.07	0.984979	0.07	0.887902	0.07	0.342983
0.008	1.0053	0.008	1.5157	0.008	0.8692	0.008	0.2709	0.08	0.277278	0.08	0.925121	0.08	0.881195	0.08	0.342968
0.009	0.9698	0.009	1.5033	0.009	0.8699	0.009	0.2711	0.09	0.246415	0.09	0.869819	0.09	0.873832	0.09	0.342947
0.01	0.9366	0.01	1.4919	0.01	0.87	0.01	0.2714	0.1	0.220146	0.1	0.818594	0.1	0.86587	0.1	0.342919
0.011	0.9056	0.011	1.4814	0.011	0.8692	0.011	0.2714	0.11	0.197543	0.11	0.771041	0.11	0.857366	0.11	0.34288
0.012	0.8798	0.012	1.4699	0.012	0.8695	0.012	0.2715	0.12	0.177917	0.12	0.72681	0.12	0.848372	0.12	0.342831
0.013	0.8545	0.013	1.457	0.013	0.8692	0.013	0.2714	0.13	0.160749	0.13	0.6856	0.13	0.83894	0.13	0.34277
0.014	0.8291	0.014	1.4461	0.014	0.8693	0.014	0.2711	0.14	0.145636	0.14	0.647145	0.14	0.829118	0.14	0.342693
0.015	0.8068	0.015	1.435	0.015	0.8698	0.015	0.2712	0.15	0.132258	0.15	0.611212	0.15	0.818951	0.15	0.342601
0.016	0.7865	0.016	1.426	0.016	0.8695	0.016	0.2717	0.16	0.120362	0.16	0.577595	0.16	0.808481	0.16	0.342491
0.017	0.7657	0.017	1.4147	0.017	0.8694	0.017	0.2718	0.17	0.109739	0.17	0.546109	0.17	0.797746	0.17	0.342361
0.018	0.7435	0.018	1.4049	0.018	0.8698	0.018	0.2718	0.18	0.100219	0.18	0.516588	0.18	0.786785	0.18	0.342209
0.019	0.725	0.019	1.3935	0.019	0.8697	0.019	0.2718	0.19	0.0916603	0.19	0.488885	0.19	0.775632	0.19	0.342034
0.02	0.7094	0.02	1.384	0.02	0.8695	0.02	0.2715	0.2	0.0839444	0.2	0.462864	0.2	0.764319	0.2	0.341834
0.021	0.6903	0.021	1.374	0.021	0.8696	0.021	0.2717	0.21	0.0769706	0.21	0.438404	0.21	0.752875	0.21	0.341607
0.022	0.6746	0.022	1.3651	0.022	0.8692	0.022	0.2719	0.22	0.0706532	0.22	0.415393	0.22	0.741329	0.22	0.341352
0.023	0.6606	0.023	1.3568	0.023	0.8692	0.023	0.2719	0.23	0.0649187	0.23	0.393731	0.23	0.729706	0.23	0.341067
0.024	0.646	0.024	1.3456	0.024	0.8696	0.024	0.272	0.24	0.0597038	0.24	0.373326	0.24	0.71803	0.24	0.34075
0.025	0.6325	0.025	1.3362	0.025	0.8692	0.025	0.2717	0.25	0.0549534	0.25	0.354092	0.25	0.706324	0.25	0.340401
0.026	0.6213	0.026	1.3248	0.026	0.8694	0.026	0.2714	0.26	0.0506195	0.26	0.335953	0.26	0.694607	0.26	0.340018
0.027	0.6074	0.027	1.3167	0.027	0.8694	0.027	0.2715	0.27	0.0466601	0.27	0.318836	0.27	0.6829	0.27	0.339599
0.028	0.5939	0.028	1.3059	0.028	0.8692	0.028	0.2716	0.28	0.0430383	0.28	0.302676	0.28	0.671219	0.28	0.339144
0.029	0.584	0.029	1.2964	0.029	0.8698	0.029	0.2716	0.29	0.0397214	0.29	0.287412	0.29	0.659581	0.29	0.338652
0.03	0.5715	0.03	1.2878	0.03	0.8691	0.03	0.2718	0.3	0.0366804	0.3	0.272987	0.3	0.647999	0.3	0.338123
0.031	0.5617	0.031	1.2789	0.031	0.8693	0.031	0.2717	0.31	0.0338897	0.31	0.25935	0.31	0.636489	0.31	0.337554
0.032	0.552	0.032	1.2705	0.032	0.8694	0.032	0.2714	0.32	0.0313263	0.32	0.246452	0.32	0.625061	0.32	0.336947
0.033	0.541	0.033	1.2627	0.033	0.8699	0.033	0.2715	0.33	0.0289697	0.33	0.234248	0.33	0.613726	0.33	0.336301
0.034	0.532	0.034	1.2551	0.034	0.87	0.034	0.2713	0.34	0.0268015	0.34	0.222697	0.34	0.602496	0.34	0.335615
0.035	0.5232	0.035	1.2451	0.035	0.8702	0.035	0.2711	0.35	0.0248052	0.35	0.21176	0.35	0.591379	0.35	0.334889
0.036	0.5134	0.036	1.2372	0.036	0.8701	0.036	0.2711	0.36	0.022966	0.36	0.201401	0.36	0.580382	0.36	0.334123
0.037	0.5041	0.037	1.2283	0.037	0.8703	0.037	0.271	0.37	0.0212704	0.37	0.191585	0.37	0.569514	0.37	0.333318
0.038	0.4951	0.038	1.2221	0.038	0.8694	0.038	0.2714	0.38	0.0197063	0.38	0.182282	0.38	0.55878	0.38	0.332474
0.039	0.4877	0.039	1.2129	0.039	0.8692	0.039	0.2715	0.39	0.0182627	0.39	0.173462	0.39	0.548187	0.39	0.331591
0.04	0.4783	0.04	1.2053	0.04	0.8691	0.04	0.2717	0.4	0.0169296	0.4	0.165098	0.4	0.537738	0.4	0.33067
0.041	0.4717	0.041	1.1979	0.041	0.8684	0.041	0.2714	0.41	0.015698	0.41	0.157164	0.41	0.527438	0.41	0.329712
0.042	0.4635	0.042	1.1906	0.042	0.8682	0.042	0.2713	0.42	0.0145597	0.42	0.149635	0.42	0.517291	0.42	0.328716
0.043	0.4565	0.043	1.1823	0.043	0.8684	0.043	0.2712	0.43	0.0135072	0.43	0.14249	0.43	0.5073	0.43	0.327684
0.044	0.4496	0.044	1.1759	0.044	0.8683	0.044	0.2714	0.44	0.0125335	0.44	0.135706	0.44	0.497466	0.44	0.326618
0.045	0.4428	0.045	1.1684	0.045	0.8679	0.045	0.2714	0.45	0.0116325	0.45	0.129265	0.45	0.487792	0.45	0.325517
0.046	0.4369	0.046	1.1585	0.046	0.8673	0.046	0.271	0.46	0.0107984	0.46	0.123147	0.46	0.47828	0.46	0.324382
0.047	0.4316	0.047	1.1509	0.047	0.8666	0.047	0.2709	0.47	0.0100261	0.47	0.117335	0.47	0.46893	0.47	0.323216
0.048	0.4242	0.048	1.1421	0.048	0.8657	0.048	0.2708	0.48	0.0093107	0.48	0.111813	0.48	0.459743	0.48	0.322019
0.049	0.4169	0.049	1.1362	0.049	0.8653	0.049	0.2706	0.49	0.00864783	0.49	0.106565	0.49	0.450719	0.49	0.320792
0.05	0.4117	0.05	1.1289	0.05	0.8647	0.05	0.2707	0.5	0.00803348	0.5	0.101576	0.5	0.441858	0.5	0.319537
0.051	0.4057	0.051	1.1211	0.051	0.8643	0.051	0.2708	0.51	0.00746393	0.51	0.0968329	0.51	0.43316	0.51	0.318254
0.052	0.4005	0.052	1.1152	0.052	0.8635	0.052	0.271	0.52	0.0069358	0.52	0.0923224	0.52	0.424623	0.52	0.316946
0.053	0.3959	0.053	1.1091	0.053	0.8634	0.053	0.271	0.53	0.00644596	0.53	0.0880325	0.53	0.416248	0.53	0.315613
0.054	0.3898	0.054	1.1035	0.054	0.8622	0.054	0.2708	0.54	0.00599153	0.54	0.0839516	0.54	0.408033	0.54	0.314257
0.055	0.3834	0.055	1.094	0.055	0.8612	0.055	0.2707	0.55	0.00556986	0.55	0.0800688	0.55	0.399977	0.55	0.312878
0.056	0.3777	0.056	1.0871	0.056	0.8606	0.056	0.2706	0.56	0.00517852	0.56	0.076374	0.56	0.392078	0.56	0.311479
0.057	0.3736	0.057	1.079	0.057	0.8603	0.057	0.2706	0.57	0.00481524	0.57	0.0728575	0.57	0.384335	0.57	0.310061
0.058	0.3689	0.058	1.0719	0.058	0.8588	0.058	0.2711	0.58	0.00447796	0.58	0.0695102	0.58	0.376745	0.58	0.308624
0.059	0.3644	0.059	1.0649	0.059	0.8581	0.059	0.2713	0.59	0.00416477	0.59	0.0663234	0.59	0.369308	0.59	0.307171
0.06	0.3587	0.06	1.0585	0.06	0.8578	0.06	0.2715	0.6	0.00387389	0.6	0.063289	0.6	0.36202	0.6	0.305703
0.061	0.3536	0.061	1.0501	0.061	0.8562	0.061	0.2716	0.61	0.00360369	0.61	0.0603993	0.61	0.35488	0.61	0.30422
0.062	0.35	0.062	1.044	0.062	0.8559	0.062	0.2714	0.62	0.00335266	0.62	0.057647	0.62	0.347886	0.62	0.302724
0.063	0.3449	0.063	1.0383	0.063	0.8555	0.063	0.2714	0.63	0.00311942	0.63	0.0550252	0.63	0.341035	0.63	0.301216
0.064	0.3408	0.064	1.0319	0.064	0.8551	0.064	0.2711	0.64	0.00290267	0.64	0.0525274	0.64	0.334325	0.64	0.299698
0.065	0.3359	0.065	1.0237	0.065	0.8547	0.065	0.2712	0.65	0.00270121	0.65	0.0501475	0.65	0.327754	0.65	0.29817
0.066	0.3317	0.066	1.018	0.066	0.8545	0.066	0.2714	0.66	0.00251395	0.66	0.0478795	0.66	0.321319	0.66	0.296634
0.067	0.3283	0.067	1.0091	0.067	0.8543	0.067	0.2715	0.67	0.00233986	0.67	0.045718	0.67	0.315018	0.67	0.295091
0.068	0.3242	0.068	1.0023	0.068	0.8537	0.068	0.2717	0.68	0.002178	0.68	0.0436577	0.68	0.308849	0.68	0.293541
0.069	0.3206	0.069	0.9972	0.069	0.8528	0.069	0.2715	0.69	0.00202749	0.69	0.0416936	0.69	0.302808	0.69	0.291987
0.07	0.3161	0.07	0.992	0.07	0.8525	0.07	0.2718	0.7	0.00188752	0.7	0.039821	0.7	0.296894	0.7	0.290427
0.071	0.3122	0.071	0.9855	0.071	0.8525	0.071	0.2719	0.71	0.00175735	0.71	0.0380356	0.71	0.291105	0.71	0.288865
0.072	0.3084	0.072	0.9798	0.072	0.8524	0.072	0.2718	0.72	0.00163626	0.72	0.0363329	0.72	0.285437	0.72	0.2873
0.073	0.3048	0.073	0.9732	0.073	0.8509	0.073	0.2717	0.73	0.00152362	0.73	0.0347091	0.73	0.279888	0.73	0.285734
0.074	0.3017	0.074	0.9674	0.074	0.8507	0.074	0.2715	0.74	0.00141883	0.74	0.0331603	0.74	0.274456	0.74	0.284167
0.075	0.2976	0.075	0.9612	0.075	0.8502	0.075	0.2716	0.75	0.00132132	0.75	0.0316829	0.75	0.269138	0.75	0.2826
0.076	0.2944	0.076	0.9562	0.076	0.85	0.076	0.2718	0.76	0.0012306	0.76	0.0302734	0.76	0.263933	0.76	0.281034
0.077	0.2902	0.077	0.9512	0.077	0.8494	0.077	0.2718	0.77	0.00114617	0.77	0.0289287	0.77	0.258837	0.77	0.279469
0.078	0.2876	0.078	0.9442	0.078	0.8491	0.078	0.2715	0.78	0.0010676	0.78	0.0276455	0.78	0.253848	0.78	0.277907
0.079	0.2841	0.079	0.9394	0.079	0.8484	0.079	0.2716	0.79	9.94475E-4	0.79	0.0264211	0.79	0.248965	0.79	0.276347
0.08	0.2801	0.08	0.9339	0.08	0.8487	0.08	0.2716	0.8	9.26408E-4	0.8	0.0252525	0.8	0.244184	0.8	0.274791
0.081	0.277	0.081	0.9271	0.081	0.8475	0.081	0.2717	0.81	8.63046E-4	0.81	0.0241372	0.81	0.239504	0.81	0.273239
0.082	0.2722	0.082	0.9216	0.082	0.8468	0.082	0.2715	0.82	8.04061E-4	0.82	0.0230725	0.82	0.234922	0.82	0.271691
0.083	0.2696	0.083	0.9158	0.083	0.8466	0.083	0.2715	0.83	7.49145E-4	0.83	0.0220562	0.83	0.230436	0.83	0.270148
0.084	0.267	0.084	0.9105	0.084	0.8463	0.084	0.2717	0.84	6.98016E-4	0.84	0.021086	0.84	0.226044	0.84	0.268611
0.085	0.2639	0.085	0.9049	0.085	0.8454	0.085	0.2716	0.85	6.50408E-4	0.85	0.0201597	0.85	0.221745	0.85	0.267079
0.086	0.2605	0.086	0.8998	0.086	0.8452	0.086	0.2716	0.86	6.06076E-4	0.86	0.0192751	0.86	0.217535	0.86	0.265554
0.087	0.2579	0.087	0.894	0.087	0.844	0.087	0.2714	0.87	5.64793E-4	0.87	0.0184305	0.87	0.213413	0.87	0.264035
0.088	0.2548	0.088	0.8893	0.088	0.8426	0.088	0.2713	0.88	5.26346E-4	0.88	0.0176239	0.88	0.209377	0.88	0.262524
0.089	0.2518	0.089	0.8829	0.089	0.842	0.089	0.2712	0.89	4.90538E-4	0.89	0.0168535	0.89	0.205425	0.89	0.26102
0.09	0.248	0.09	0.8779	0.09	0.8414	0.09	0.2709	0.9	4.57186E-4	0.9	0.0161177	0.9	0.201555	0.9	0.259523
0.091	0.2453	0.091	0.8705	0.091	0.8407	0.091	0.2706	0.91	4.26121E-4	0.91	0.0154148	0.91	0.197765	0.91	0.258035
0.092	0.2436	0.092	0.866	0.092	0.8407	0.092	0.2708	0.92	3.97183E-4	0.92	0.0147434	0.92	0.194054	0.92	0.256554
0.093	0.2407	0.093	0.8607	0.093	0.84	0.093	0.2707	0.93	3.70225E-4	0.93	0.014102	0.93	0.190419	0.93	0.255082
0.094	0.2379	0.094	0.8561	0.094	0.8397	0.094	0.2707	0.94	3.45111E-4	0.94	0.0134891	0.94	0.18686	0.94	0.253619
0.095	0.2349	0.095	0.8507	0.095	0.839	0.095	0.2708	0.95	3.21714E-4	0.95	0.0129036	0.95	0.183373	0.95	0.252164
0.096	0.2314	0.096	0.8447	0.096	0.8386	0.096	0.2706	0.96	2.99914E-4	0.96	0.0123441	0.96	0.179958	0.96	0.250718
0.097	0.2286	0.097	0.8385	0.097	0.838	0.097	0.2706	0.97	2.79602E-4	0.97	0.0118094	0.97	0.176613	0.97	0.249281
0.098	0.2251	0.098	0.8346	0.098	0.8371	0.098	0.2707	0.98	2.60676E-4	0.98	0.0112985	0.98	0.173337	0.98	0.247853
0.099	0.2219	0.099	0.8306	0.099	0.8362	0.099	0.2705	0.99	2.43039E-4	0.99	0.0108101	0.99	0.170127	0.99	0.246435
0.1	0.2193	0.1	0.8257	0.1	0.8353	0.1	0.2704	1	2.26604E-4	1	0.0103434	1	0.166983	1	0.245026
0.101	0.2176	0.101	0.8211	0.101	0.8345	0.101	0.2705	1.01	2.11288E-4	1.01	0.00989726	1.01	0.163902	1.01	0.243626
0.102	0.2146	0.102	0.816	0.102	0.834	0.102	0.2705	1.02	1.97014E-4	1.02	0.00947081	1.02	0.160884	1.02	0.242236
0.103	0.2132	0.103	0.8116	0.103	0.8337	0.103	0.2705	1.03	1.8371E-4	1.03	0.00906314	1.03	0.157927	1.03	0.240855
0.104	0.2113	0.104	0.8067	0.104	0.8329	0.104	0.2704	1.04	1.71311E-4	1.04	0.0086734	1.04	0.155029	1.04	0.239484
0.105	0.2095	0.105	0.8034	0.105	0.8316	0.105	0.2702	1.05	1.59753E-4	1.05	0.00830078	1.05	0.15219	1.05	0.238123
0.106	0.2064	0.106	0.7997	0.106	0.8294	0.106	0.2703	1.06	1.4898E-4	1.06	0.00794452	1.06	0.149407	1.06	0.236771
0.107	0.2041	0.107	0.7959	0.107	0.8281	0.107	0.2701	1.07	1.38938E-4	1.07	0.00760387	1.07	0.146681	1.07	0.235429
0.108	0.2028	0.108	0.7918	0.108	0.8273	0.108	0.2702	1.08	1.29577E-4	1.08	0.00727813	1.08	0.144009	1.08	0.234096
0.109	0.2005	0.109	0.787	0.109	0.8268	0.109	0.2707	1.09	1.20851E-4	1.09	0.00696663	1.09	0.14139	1.09	0.232773
0.11	0.1991	0.11	0.7825	0.11	0.825	0.11	0.2707	1.1	1.12715E-4	1.1	0.00666874	1.1	0.138823	1.1	0.23146
0.111	0.1967	0.111	0.7786	0.111	0.8235	0.111	0.271	1.11	1.0513E-4	1.11	0.00638385	1.11	0.136307	1.11	0.230156
0.112	0.1954	0.112	0.7746	0.112	0.8222	0.112	0.2711	1.12	9.80585E-5	1.12	0.00611136	1.12	0.133841	1.12	0.228862
0.113	0.1938	0.113	0.7703	0.113	0.8217	0.113	0.2709	1.13	9.14652E-5	1.13	0.00585074	1.13	0.131424	1.13	0.227577
0.114	0.1922	0.114	0.7661	0.114	0.822	0.114	0.2712	1.14	8.53176E-5	1.14	0.00560145	1.14	0.129054	1.14	0.226302
0.115	0.1904	0.115	0.7608	0.115	0.8217	0.115	0.2716	1.15	7.95854E-5	1.15	0.00536298	1.15	0.126731	1.15	0.225036
0.116	0.1883	0.116	0.7561	0.116	0.8208	0.116	0.2716	1.16	7.42404E-5	1.16	0.00513486	1.16	0.124453	1.16	0.22378
0.117	0.1856	0.117	0.7527	0.117	0.8208	0.117	0.2721	1.17	6.92561E-5	1.17	0.00491663	1.17	0.12222	1.17	0.222533
0.118	0.1844	0.118	0.749	0.118	0.8203	0.118	0.272	1.18	6.46082E-5	1.18	0.00470784	1.18	0.12003	1.18	0.221295
0.119	0.1827	0.119	0.7457	0.119	0.8199	0.119	0.2721	1.19	6.02738E-5	1.19	0.00450809	1.19	0.117884	1.19	0.220066
0.12	0.1799	0.12	0.741	0.12	0.8186	0.12	0.272	1.2	5.62315E-5	1.2	0.00431696	1.2	0.115778	1.2	0.218846
0.121	0.1785	0.121	0.7359	0.121	0.8183	0.121	0.2721	1.21	5.24617E-5	1.21	0.00413409	1.21	0.113714	1.21	0.217636
0.122	0.1763	0.122	0.7318	0.122	0.817	0.122	0.2723	1.22	4.89458E-5	1.22	0.00395909	1.22	0.11169	1.22	0.216434
0.123	0.1743	0.123	0.7275	0.123	0.8164	0.123	0.2722	1.23	4.56667E-5	1.23	0.00379164	1.23	0.109705	1.23	0.215242
0.124	0.1716	0.124	0.7232	0.124	0.8156	0.124	0.2723	1.24	4.26082E-5	1.24	0.00363139	1.24	0.107758	1.24	0.214058
0.125	0.1698	0.125	0.7194	0.125	0.8146	0.125	0.2724	1.25	3.97555E-5	1.25	0.00347804	1.25	0.105848	1.25	0.212883
0.126	0.1669	0.126	0.7156	0.126	0.8135	0.126	0.2724	1.26	3.70947E-5	1.26	0.00333127	1.26	0.103975	1.26	0.211717
0.127	0.1648	0.127	0.7116	0.127	0.8119	0.127	0.2726	1.27	3.46127E-5	1.27	0.0031908	1.27	0.102138	1.27	0.210559
0.128	0.1627	0.128	0.7078	0.128	0.8116	0.128	0.2723	1.28	3.22976E-5	1.28	0.00305635	1.28	0.100336	1.28	0.20941
0.129	0.161	0.129	0.7034	0.129	0.8112	0.129	0.2721	1.29	3.01379E-5	1.29	0.00292766	1.29	0.0985685	1.29	0.208269
0.13	0.159	0.13	0.699	0.13	0.8092	0.13	0.2718	1.3	2.81233E-5	1.3	0.00280448	1.3	0.0968345	1.3	0.207137
0.131	0.158	0.131	0.6941	0.131	0.8073	0.131	0.2718	1.31	2.62439E-5	1.31	0.00268656	1.31	0.0951335	1.31	0.206013
0.132	0.156	0.132	0.6893	0.132	0.8062	0.132	0.2718	1.32	2.44906E-5	1.32	0.00257368	1.32	0.0934646	1.32	0.204897
0.133	0.1542	0.133	0.684	0.133	0.8056	0.133	0.2716	1.33	2.28549E-5	1.33	0.00246562	1.33	0.0918274	1.33	0.203789
0.134	0.1531	0.134	0.6797	0.134	0.8047	0.134	0.2717	1.34	2.13289E-5	1.34	0.00236217	1.34	0.090221	1.34	0.20269
0.135	0.1514	0.135	0.6763	0.135	0.804	0.135	0.2721	1.35	1.99052E-5	1.35	0.00226313	1.35	0.0886449	1.35	0.201598
0.136	0.1499	0.136	0.6731	0.136	0.803	0.136	0.272	1.36	1.85768E-5	1.36	0.00216831	1.36	0.0870984	1.36	0.200514
0.137	0.1479	0.137	0.6685	0.137	0.8017	0.137	0.2719	1.37	1.73375E-5	1.37	0.00207751	1.37	0.085581	1.37	0.199438
0.138	0.1464	0.138	0.6648	0.138	0.8014	0.138	0.2717	1.38	1.61812E-5	1.38	0.00199058	1.38	0.084092	1.38	0.19837
0.139	0.1445	0.139	0.6596	0.139	0.8003	0.139	0.2715	1.39	1.51022E-5	1.39	0.00190734	1.39	0.0826308	1.39	0.19731
0.14	0.1429	0.14	0.656	0.14	0.7996	0.14	0.2719	1.4	1.40955E-5	1.4	0.00182763	1.4	0.0811969	1.4	0.196257
0.141	0.1414	0.141	0.6524	0.141	0.7986	0.141	0.2721	1.41	1.31561E-5	1.41	0.00175131	1.41	0.0797897	1.41	0.195211
0.142	0.1402	0.142	0.6484	0.142	0.7981	0.142	0.2725	1.42	1.22796E-5	1.42	0.00167822	1.42	0.0784086	1.42	0.194173
0.143	0.1389	0.143	0.6455	0.143	0.7963	0.143	0.2725	1.43	1.14616E-5	1.43	0.00160822	1.43	0.0770532	1.43	0.193143
0.144	0.1371	0.144	0.6415	0.144	0.7959	0.144	0.2724	1.44	1.06983E-5	1.44	0.00154118	1.44	0.0757229	1.44	0.192119
0.145	0.1361	0.145	0.6389	0.145	0.7944	0.145	0.2723	1.45	9.98606E-6	1.45	0.00147698	1.45	0.0744172	1.45	0.191103
0.146	0.1341	0.146	0.6357	0.146	0.7933	0.146	0.2723	1.46	9.32136E-6	1.46	0.00141549	1.46	0.0731356	1.46	0.190094
0.147	0.1326	0.147	0.6325	0.147	0.7922	0.147	0.2727	1.47	8.70106E-6	1.47	0.00135659	1.47	0.0718777	1.47	0.189092
0.148	0.1316	0.148	0.6287	0.148	0.7918	0.148	0.2725	1.48	8.12217E-6	1.48	0.00130018	1.48	0.0706428	1.48	0.188098
0.149	0.1312	0.149	0.6252	0.149	0.7909	0.149	0.2729	1.49	7.58192E-6	1.49	0.00124615	1.49	0.0694307	1.49	0.18711
0.15	0.1303	0.15	0.6212	0.15	0.7905	0.15	0.2725	1.5	7.07772E-6	1.5	0.00119439	1.5	0.0682407	1.5	0.186129
0.151	0.1296	0.151	0.6178	0.151	0.7901	0.151	0.2727	1.51	6.60715E-6	1.51	0.00114482	1.51	0.0670726	1.51	0.185154
0.152	0.1281	0.152	0.614	0.152	0.7888	0.152	0.2728	1.52	6.16796E-6	1.52	0.00109732	1.52	0.0659258	1.52	0.184187
0.153	0.1264	0.153	0.6106	0.153	0.7874	0.153	0.2726	1.53	5.75806E-6	1.53	0.00105183	1.53	0.0647999	1.53	0.183226
0.154	0.1254	0.154	0.6086	0.154	0.7871	0.154	0.2723	1.54	5.37548E-6	1.54	0.00100824	1.54	0.0636945	1.54	0.182271
0.155	0.1238	0.155	0.6051	0.155	0.7856	0.155	0.2725	1.55	5.01839E-6	1.55	9.66486E-4	1.55	0.0626093	1.55	0.181324
0.156	0.1226	0.156	0.6009	0.156	0.7847	0.156	0.2727	1.56	4.6851E-6	1.56	9.26482E-4	1.56	0.0615437	1.56	0.180382
0.157	0.1219	0.157	0.5972	0.157	0.7838	0.157	0.2727	1.57	4.374E-6	1.57	8.88155E-4	1.57	0.0604975	1.57	0.179447
0.158	0.1206	0.158	0.5932	0.158	0.7824	0.158	0.2725	1.58	4.08362E-6	1.58	8.51433E-4	1.58	0.0594702	1.58	0.178519
0.159	0.1189	0.159	0.5898	0.159	0.7814	0.159	0.2724	1.59	3.81257E-6	1.59	8.16249E-4	1.59	0.0584614	1.59	0.177596
0.16	0.118	0.16	0.5855	0.16	0.78	0.16	0.2723	1.6	3.55956E-6	1.6	7.82537E-4	1.6	0.0574709	1.6	0.17668
0.161	0.1171	0.161	0.582	0.161	0.7789	0.161	0.2722	1.61	3.32339E-6	1.61	7.50234E-4	1.61	0.0564982	1.61	0.17577
0.162	0.1161	0.162	0.5797	0.162	0.7783	0.162	0.2721	1.62	3.10293E-6	1.62	7.19281E-4	1.62	0.055543	1.62	0.174866
0.163	0.1154	0.163	0.5778	0.163	0.7771	0.163	0.2717	1.63	2.89714E-6	1.63	6.89621E-4	1.63	0.054605	1.63	0.173969
0.164	0.1143	0.164	0.5753	0.164	0.7761	0.164	0.2717	1.64	2.70502E-6	1.64	6.61199E-4	1.64	0.0536838	1.64	0.173077
0.165	0.113	0.165	0.5725	0.165	0.7758	0.165	0.2714	1.65	2.52568E-6	1.65	6.33962E-4	1.65	0.0527791	1.65	0.172191
0.166	0.1116	0.166	0.5697	0.166	0.7737	0.166	0.2713	1.66	2.35826E-6	1.66	6.0786E-4	1.66	0.0518906	1.66	0.171311
0.167	0.1104	0.167	0.5652	0.167	0.7719	0.167	0.2712	1.67	2.20197E-6	1.67	5.82846E-4	1.67	0.0510179	1.67	0.170436
0.168	0.1096	0.168	0.5623	0.168	0.7714	0.168	0.2712	1.68	2.05606E-6	1.68	5.58873E-4	1.68	0.0501608	1.68	0.169568
0.169	0.108	0.169	0.5596	0.169	0.7704	0.169	0.2715	1.69	1.91984E-6	1.69	5.35897E-4	1.69	0.049319	1.69	0.168705
0.17	0.107	0.17	0.5567	0.17	0.7685	0.17	0.2715	1.7	1.79267E-6	1.7	5.13877E-4	1.7	0.0484921	1.7	0.167848
0.171	0.1059	0.171	0.5536	0.171	0.7673	0.171	0.2713	1.71	1.67394E-6	1.71	4.92772E-4	1.71	0.04768	1.71	0.166996
0.172	0.1051	0.172	0.5503	0.172	0.7665	0.172	0.2715	1.72	1.5631E-6	1.72	4.72543E-4	1.72	0.0468822	1.72	0.166151
0.173	0.1042	0.173	0.548	0.173	0.7655	0.173	0.2716	1.73	1.45961E-6	1.73	4.53155E-4	1.73	0.0460986	1.73	0.16531
0.174	0.1033	0.174	0.5441	0.174	0.7645	0.174	0.2716	1.74	1.36299E-6	1.74	4.3457E-4	1.74	0.0453288	1.74	0.164475
0.175	0.1017	0.175	0.5412	0.175	0.7642	0.175	0.2713	1.75	1.27278E-6	1.75	4.16757E-4	1.75	0.0445726	1.75	0.163645
0.176	0.1012	0.176	0.5397	0.176	0.7634	0.176	0.2713	1.76	1.18855E-6	1.76	3.99681E-4	1.76	0.0438298	1.76	0.162821
0.177	0.0995	0.177	0.5368	0.177	0.7624	0.177	0.2714	1.77	1.10991E-6	1.77	3.83313E-4	1.77	0.0431	1.77	0.162002
0.178	0.099	0.178	0.5328	0.178	0.761	0.178	0.2712	1.78	1.03649E-6	1.78	3.67622E-4	1.78	0.0423831	1.78	0.161188
0.179	0.0982	0.179	0.5299	0.179	0.761	0.179	0.2711	1.79	9.6793E-7	1.79	3.5258E-4	1.79	0.0416788	1.79	0.16038
0.18	0.0967	0.18	0.5279	0.18	0.7599	0.18	0.2712	1.8	9.03916E-7	1.8	3.38161E-4	1.8	0.0409869	1.8	0.159576
0.181	0.0954	0.181	0.5259	0.181	0.7588	0.181	0.271	1.81	8.44145E-7	1.81	3.24337E-4	1.81	0.0403071	1.81	0.158778
0.182	0.0946	0.182	0.5234	0.182	0.7581	0.182	0.2715	1.82	7.88335E-7	1.82	3.11085E-4	1.82	0.0396391	1.82	0.157985
0.183	0.0934	0.183	0.5199	0.183	0.7577	0.183	0.2715	1.83	7.36221E-7	1.83	2.98379E-4	1.83	0.0389829	1.83	0.157197
0.184	0.093	0.184	0.5172	0.184	0.7567	0.184	0.2717	1.84	6.8756E-7	1.84	2.86198E-4	1.84	0.0383381	1.84	0.156413
0.185	0.0928	0.185	0.5144	0.185	0.7557	0.185	0.2718	1.85	6.42122E-7	1.85	2.74519E-4	1.85	0.0377046	1.85	0.155635
0.186	0.0918	0.186	0.51	0.186	0.7546	0.186	0.2719	1.86	5.99692E-7	1.86	2.63322E-4	1.86	0.0370821	1.86	0.154862
0.187	0.0906	0.187	0.5083	0.187	0.7534	0.187	0.2718	1.87	5.60072E-7	1.87	2.52586E-4	1.87	0.0364704	1.87	0.154093
0.188	0.09	0.188	0.5056	0.188	0.7528	0.188	0.2721	1.88	5.23074E-7	1.88	2.42292E-4	1.88	0.0358694	1.88	0.15333
0.189	0.0894	0.189	0.5033	0.189	0.7513	0.189	0.2721	1.89	4.88525E-7	1.89	2.32421E-4	1.89	0.0352788	1.89	0.152571
0.19	0.089	0.19	0.4993	0.19	0.7508	0.19	0.2725	1.9	4.56262E-7	1.9	2.22957E-4	1.9	0.0346984	1.9	0.151816
0.191	0.0878	0.191	0.4959	0.191	0.7496	0.191	0.2725	1.91	4.26134E-7	1.91	2.13882E-4	1.91	0.0341281	1.91	0.151067
0.192	0.0872	0.192	0.493	0.192	0.7477	0.192	0.2726	1.92	3.97999E-7	1.92	2.0518E-4	1.92	0.0335676	1.92	0.150322
0.193	0.0863	0.193	0.4895	0.193	0.7455	0.193	0.2722	1.93	3.71724E-7	1.93	1.96836E-4	1.93	0.0330168	1.93	0.149582
0.194	0.0855	0.194	0.4873	0.194	0.7449	0.194	0.272	1.94	3.47188E-7	1.94	1.88834E-4	1.94	0.0324756	1.94	0.148846
0.195	0.0845	0.195	0.4846	0.195	0.7447	0.195	0.2718	1.95	3.24274E-7	1.95	1.8116E-4	1.95	0.0319436	1.95	0.148115
0.196	0.0836	0.196	0.4824	0.196	0.7438	0.196	0.2718	1.96	3.02875E-7	1.96	1.73802E-4	1.96	0.0314209	1.96	0.147388
0.197	0.0826	0.197	0.4793	0.197	0.7432	0.197	0.2721	1.97	2.8289E-7	1.97	1.66745E-4	1.97	0.0309071	1.97	0.146666
0.198	0.0822	0.198	0.4767	0.198	0.7414	0.198	0.2717	1.98	2.64226E-7	1.98	1.59977E-4	1.98	0.0304021	1.98	0.145948
0.199	0.0814	0.199	0.4746	0.199	0.7413	0.199	0.2715	1.99	2.46796E-7	1.99	1.53486E-4	1.99	0.0299058	1.99	0.145235
0.2	0.0803	0.2	0.4729	0.2	0.7397	0.2	0.2712	2	2.30518E-7	2	1.47262E-4	2	0.029418	2	0.144526
0.201	0.0796	0.201	0.4699	0.201	0.7385	0.201	0.2708	2.01	2.15314E-7	2.01	1.41292E-4	2.01	0.0289386	2.01	0.143821
0.202	0.0789	0.202	0.4677	0.202	0.7375	0.202	0.2708	2.02	2.01116E-7	2.02	1.35566E-4	2.02	0.0284674	2.02	0.14312
0.203	0.078	0.203	0.4651	0.203	0.7364	0.203	0.2708	2.03	1.87855E-7	2.03	1.30074E-4	2.03	0.0280042	2.03	0.142424
0.204	0.0775	0.204	0.4626	0.204	0.7358	0.204	0.2707	2.04	1.7547E-7	2.04	1.24807E-4	2.04	0.0275489	2.04	0.141732
0.205	0.0767	0.205	0.4599	0.205	0.7348	0.205	0.2703	2.05	1.63902E-7	2.05	1.19755E-4	2.05	0.0271014	2.05	0.141044
0.206	0.0758	0.206	0.4571	0.206	0.7339	0.206	0.2703	2.06	1.53099E-7	2.06	1.14909E-4	2.06	0.0266615	2.06	0.14036
0.207	0.0751	0.207	0.4555	0.207	0.7333	0.207	0.2702	2.07	1.43008E-7	2.07	1.10261E-4	2.07	0.0262291	2.07	0.139681
0.208	0.0746	0.208	0.4539	0.208	0.7329	0.208	0.2706	2.08	1.33584E-7	2.08	1.05803E-4	2.08	0.025804	2.08	0.139005
0.209	0.0743	0.209	0.4526	0.209	0.7313	0.209	0.2703	2.09	1.24782E-7	2.09	1.01527E-4	2.09	0.0253862	2.09	0.138334
0.21	0.0734	0.21	0.4495	0.21	0.7298	0.21	0.2703	2.1	1.1656E-7	2.1	9.74247E-5	2.1	0.0249754	2.1	0.137666
0.211	0.0728	0.211	0.4475	0.211	0.7292	0.211	0.2702	2.11	1.08881E-7	2.11	9.34898E-5	2.11	0.0245716	2.11	0.137003
0.212	0.0724	0.212	0.4453	0.212	0.7292	0.212	0.2697	2.12	1.01709E-7	2.12	8.97152E-5	2.12	0.0241747	2.12	0.136343
0.213	0.071	0.213	0.443	0.213	0.7283	0.213	0.2695	2.13	9.50094E-8	2.13	8.60942E-5	2.13	0.0237844	2.13	0.135687
0.214	0.0707	0.214	0.4402	0.214	0.7272	0.214	0.2692	2.14	8.87521E-8	2.14	8.26207E-5	2.14	0.0234008	2.14	0.135035
0.215	0.0698	0.215	0.4379	0.215	0.7275	0.215	0.2689	2.15	8.29074E-8	2.15	7.92885E-5	2.15	0.0230236	2.15	0.134387
0.216	0.0693	0.216	0.4345	0.216	0.7261	0.216	0.2693	2.16	7.74481E-8	2.16	7.60917E-5	2.16	0.0226528	2.16	0.133743
0.217	0.068	0.217	0.432	0.217	0.7244	0.217	0.2691	2.17	7.23489E-8	2.17	7.3025E-5	2.17	0.0222882	2.17	0.133103
0.218	0.0675	0.218	0.4302	0.218	0.7235	0.218	0.2689	2.18	6.75858E-8	2.18	7.00828E-5	2.18	0.0219298	2.18	0.132466
0.219	0.0671	0.219	0.4281	0.219	0.7227	0.219	0.269	2.19	6.31367E-8	2.19	6.72602E-5	2.19	0.0215774	2.19	0.131833
0.22	0.0667	0.22	0.4255	0.22	0.7209	0.22	0.2689	2.2	5.89808E-8	2.2	6.45521E-5	2.2	0.0212309	2.2	0.131204
0.221	0.0659	0.221	0.4239	0.221	0.7199	0.221	0.2692	2.21	5.50989E-8	2.21	6.1954E-5	2.21	0.0208902	2.21	0.130579
0.222	0.0647	0.222	0.4218	0.222	0.7189	0.222	0.269	2.22	5.14728E-8	2.22	5.94613E-5	2.22	0.0205552	2.22	0.129957
0.223	0.0644	0.223	0.419	0.223	0.717	0.223	0.269	2.23	4.80857E-8	2.23	5.70697E-5	2.23	0.0202259	2.23	0.129339
0.224	0.0642	0.224	0.4172	0.224	0.7167	0.224	0.269	2.24	4.49217E-8	2.24	5.4775E-5	2.24	0.019902	2.24	0.128724
0.225	0.064	0.225	0.4148	0.225	0.7153	0.225	0.2692	2.25	4.19661E-8	2.25	5.25733E-5	2.25	0.0195836	2.25	0.128113
0.226	0.0634	0.226	0.4125	0.226	0.7146	0.226	0.2689	2.26	3.92053E-8	2.26	5.04609E-5	2.26	0.0192705	2.26	0.127506
0.227	0.0629	0.227	0.4101	0.227	0.7129	0.227	0.2692	2.27	3.66263E-8	2.27	4.84339E-5	2.27	0.0189626	2.27	0.126902
0.228	0.0626	0.228	0.4083	0.228	0.7114	0.228	0.269	2.28	3.42171E-8	2.28	4.6489E-5	2.28	0.0186599	2.28	0.126301
0.229	0.062	0.229	0.4062	0.229	0.7105	0.229	0.2691	2.29	3.19666E-8	2.29	4.46228E-5	2.29	0.0183622	2.29	0.125704
0.23	0.0611	0.23	0.4044	0.23	0.7093	0.23	0.2693	2.3	2.98643E-8	2.3	4.28321E-5	2.3	0.0180694	2.3	0.12511
0.231	0.0602	0.231	0.402	0.231	0.7082	0.231	0.269	2.31	2.79004E-8	2.31	4.11139E-5	2.31	0.0177815	2.31	0.12452
0.232	0.0597	0.232	0.4004	0.232	0.7068	0.232	0.2692	2.32	2.60659E-8	2.32	3.9465E-5	2.32	0.0174984	2.32	0.123933
0.233	0.0592	0.233	0.3975	0.233	0.7065	0.233	0.2695	2.33	2.4352E-8	2.33	3.78828E-5	2.33	0.01722	2.33	0.12335
0.234	0.0588	0.234	0.3952	0.234	0.7058	0.234	0.269	2.34	2.2751E-8	2.34	3.63645E-5	2.34	0.0169462	2.34	0.12277
0.235	0.0585	0.235	0.3937	0.235	0.7048	0.235	0.2689	2.35	2.12554E-8	2.35	3.49075E-5	2.35	0.016677	2.35	0.122193
0.236	0.058	0.236	0.3916	0.236	0.7048	0.236	0.2691	2.36	1.98582E-8	2.36	3.35093E-5	2.36	0.0164122	2.36	0.121619
0.237	0.0575	0.237	0.3891	0.237	0.7032	0.237	0.2692	2.37	1.85529E-8	2.37	3.21675E-5	2.37	0.0161518	2.37	0.121049
0.238	0.0573	0.238	0.3869	0.238	0.7012	0.238	0.269	2.38	1.73336E-8	2.38	3.08799E-5	2.38	0.0158957	2.38	0.120482
0.239	0.0572	0.239	0.3859	0.239	0.7003	0.239	0.2689	2.39	1.61944E-8	2.39	2.96441E-5	2.39	0.0156438	2.39	0.119918
0.24	0.0559	0.24	0.3835	0.24	0.6995	0.24	0.2688	2.4	1.51302E-8	2.4	2.84582E-5	2.4	0.0153961	2.4	0.119357
0.241	0.0554	0.241	0.3819	0.241	0.6988	0.241	0.2687	2.41	1.4136E-8	2.41	2.73201E-5	2.41	0.0151525	2.41	0.1188
0.242	0.0549	0.242	0.3805	0.242	0.6978	0.242	0.2689	2.42	1.32072E-8	2.42	2.62278E-5	2.42	0.0149128	2.42	0.118246
0.243	0.0545	0.243	0.3793	0.243	0.6965	0.243	0.269	2.43	1.23395E-8	2.43	2.51794E-5	2.43	0.0146772	2.43	0.117694
0.244	0.0538	0.244	0.377	0.244	0.6957	0.244	0.2692	2.44	1.15288E-8	2.44	2.41733E-5	2.44	0.0144453	2.44	0.117146
0.245	0.0534	0.245	0.3753	0.245	0.6957	0.245	0.2695	2.45	1.07715E-8	2.45	2.32077E-5	2.45	0.0142174	2.45	0.116601
0.246	0.0529	0.246	0.3738	0.246	0.6943	0.246	0.2695	2.46	1.0064E-8	2.46	2.22809E-5	2.46	0.0139931	2.46	0.116059
0.247	0.0524	0.247	0.371	0.247	0.6934	0.247	0.2697	2.47	9.40294E-9	2.47	2.13914E-5	2.47	0.0137725	2.47	0.11552
0.248	0.0518	0.248	0.3693	0.248	0.6921	0.248	0.27	2.48	8.78538E-9	2.48	2.05376E-5	2.48	0.0135556	2.48	0.114984
0.249	0.0515	0.249	0.3681	0.249	0.6905	0.249	0.27	2.49	8.20842E-9	2.49	1.97182E-5	2.49	0.0133422	2.49	0.114451
0.25	0.0511	0.25	0.3664	0.25	0.6899	0.25	0.2697	2.5	7.66939E-9	2.5	1.89316E-5	2.5	0.0131323	2.5	0.113921
0.251	0.0506	0.251	0.3645	0.251	0.6876	0.251	0.2699	2.51	7.16578E-9	2.51	1.81767E-5	2.51	0.0129258	2.51	0.113394
0.252	0.05	0.252	0.3625	0.252	0.6864	0.252	0.2698	2.52	6.69528E-9	2.52	1.74521E-5	2.52	0.0127227	2.52	0.11287
0.253	0.0497	0.253	0.3602	0.253	0.6857	0.253	0.2696	2.53	6.2557E-9	2.53	1.67565E-5	2.53	0.0125229	2.53	0.112349
0.254	0.0493	0.254	0.358	0.254	0.6853	0.254	0.2698	2.54	5.845E-9	2.54	1.60889E-5	2.54	0.0123264	2.54	0.11183
0.255	0.0489	0.255	0.356	0.255	0.6839	0.255	0.2695	2.55	5.46129E-9	2.55	1.5448E-5	2.55	0.012133	2.55	0.111315
0.256	0.0485	0.256	0.3556	0.256	0.683	0.256	0.2697	2.56	5.1028E-9	2.56	1.48329E-5	2.56	0.0119429	2.56	0.110802
0.257	0.0482	0.257	0.3539	0.257	0.6825	0.257	0.2695	2.57	4.76786E-9	2.57	1.42423E-5	2.57	0.0117558	2.57	0.110292
0.258	0.048	0.258	0.3517	0.258	0.6811	0.258	0.2701	2.58	4.45492E-9	2.58	1.36755E-5	2.58	0.0115718	2.58	0.109785
0.259	0.0481	0.259	0.3496	0.259	0.6803	0.259	0.2698	2.59	4.16254E-9	2.59	1.31314E-5	2.59	0.0113907	2.59	0.109281
0.26	0.0479	0.26	0.3477	0.26	0.6784	0.26	0.2698	2.6	3.88936E-9	2.6	1.2609E-5	2.6	0.0112126	2.6	0.108779
0.261	0.0478	0.261	0.3457	0.261	0.6774	0.261	0.2696	2.61	3.63413E-9	2.61	1.21076E-5	2.61	0.0110374	2.61	0.108281
0.262	0.0475	0.262	0.3447	0.262	0.6754	0.262	0.2696	2.62	3.39566E-9	2.62	1.16262E-5	2.62	0.010865	2.62	0.107785
0.263	0.047	0.263	0.3426	0.263	0.6743	0.263	0.2693	2.63	3.17285E-9	2.63	1.11641E-5	2.63	0.0106955	2.63	0.107291
0.264	0.0469	0.264	0.341	0.264	0.6731	0.264	0.269	2.64	2.96468E-9	2.64	1.07205E-5	2.64	0.0105286	2.64	0.106801
0.265	0.0465	0.265	0.3391	0.265	0.6721	0.265	0.2691	2.65	2.77017E-9	2.65	1.02946E-5	2.65	0.0103645	2.65	0.106313
0.266	0.0462	0.266	0.3381	0.266	0.6708	0.266	0.2692	2.66	2.58843E-9	2.66	9.88579E-6	2.66	0.010203	2.66	0.105827
0.267	0.0461	0.267	0.337	0.267	0.6697	0.267	0.2688	2.67	2.41863E-9	2.67	9.49327E-6	2.67	0.0100441	2.67	0.105345
0.268	0.0457	0.268	0.3353	0.268	0.6694	0.268	0.2687	2.68	2.25998E-9	2.68	9.11644E-6	2.68	0.00988783	2.68	0.104865
0.269	0.0452	0.269	0.3343	0.269	0.6694	0.269	0.2686	2.69	2.11174E-9	2.69	8.75467E-6	2.69	0.00973405	2.69	0.104387
0.27	0.0448	0.27	0.3334	0.27	0.6682	0.27	0.2687	2.7	1.97323E-9	2.7	8.40733E-6	2.7	0.00958275	2.7	0.103912
0.271	0.0447	0.271	0.3322	0.271	0.667	0.271	0.2686	2.71	1.84381E-9	2.71	8.07387E-6	2.71	0.00943388	2.71	0.10344
0.272	0.0443	0.272	0.3302	0.272	0.6655	0.272	0.2681	2.72	1.72289E-9	2.72	7.75371E-6	2.72	0.00928741	2.72	0.10297
0.273	0.0442	0.273	0.3288	0.273	0.6646	0.273	0.268	2.73	1.6099E-9	2.73	7.44632E-6	2.73	0.0091433	2.73	0.102503
0.274	0.0435	0.274	0.3277	0.274	0.6638	0.274	0.2672	2.74	1.50433E-9	2.74	7.1512E-6	2.74	0.0090015	2.74	0.102038
0.275	0.0432	0.275	0.3269	0.275	0.6618	0.275	0.2672	2.75	1.40569E-9	2.75	6.86784E-6	2.75	0.00886199	2.75	0.101576
0.276	0.0426	0.276	0.324	0.276	0.6597	0.276	0.2671	2.76	1.31352E-9	2.76	6.59578E-6	2.76	0.00872471	2.76	0.101116
0.277	0.0425	0.277	0.3218	0.277	0.659	0.277	0.267	2.77	1.2274E-9	2.77	6.33456E-6	2.77	0.00858963	2.77	0.100659
0.278	0.0425	0.278	0.3206	0.278	0.6583	0.278	0.2669	2.78	1.14693E-9	2.78	6.08375E-6	2.78	0.00845672	2.78	0.100204
0.279	0.042	0.279	0.3188	0.279	0.6572	0.279	0.2662	2.79	1.07174E-9	2.79	5.84292E-6	2.79	0.00832594	2.79	0.0997518
0.28	0.0415	0.28	0.3177	0.28	0.6566	0.28	0.2663	2.8	1.00148E-9	2.8	5.61169E-6	2.8	0.00819726	2.8	0.0993018
0.281	0.0411	0.281	0.316	0.281	0.656	0.281	0.266	2.81	9.35829E-10	2.81	5.38966E-6	2.81	0.00807063	2.81	0.0988542
0.282	0.0409	0.282	0.3145	0.282	0.6548	0.282	0.2659	2.82	8.74486E-10	2.82	5.17647E-6	2.82	0.00794603	2.82	0.098409
0.283	0.0407	0.283	0.3125	0.283	0.6538	0.283	0.2654	2.83	8.17167E-10	2.83	4.97176E-6	2.83	0.00782342	2.83	0.0979662
0.284	0.0404	0.284	0.3107	0.284	0.6519	0.284	0.2653	2.84	7.63607E-10	2.84	4.7752E-6	2.84	0.00770277	2.84	0.0975256
0.285	0.0399	0.285	0.3092	0.285	0.6515	0.285	0.2656	2.85	7.1356E-10	2.85	4.58645E-6	2.85	0.00758404	2.85	0.0970875
0.286	0.0398	0.286	0.3066	0.286	0.6512	0.286	0.2653	2.86	6.66796E-10	2.86	4.4052E-6	2.86	0.0074672	2.86	0.0966516
0.287	0.0395	0.287	0.3057	0.287	0.65	0.287	0.265	2.87	6.23098E-10	2.87	4.23116E-6	2.87	0.00735223	2.87	0.096218
0.288	0.0395	0.288	0.3043	0.288	0.6495	0.288	0.2649	2.88	5.82266E-10	2.88	4.06403E-6	2.88	0.00723909	2.88	0.0957868
0.289	0.039	0.289	0.3022	0.289	0.6478	0.289	0.2648	2.89	5.44111E-10	2.89	3.90354E-6	2.89	0.00712775	2.89	0.0953578
0.29	0.0389	0.29	0.3012	0.29	0.6469	0.29	0.2648	2.9	5.08458E-10	2.9	3.74943E-6	2.9	0.00701818	2.9	0.0949311
0.291	0.0386	0.291	0.2988	0.291	0.645	0.291	0.2642	2.91	4.75143E-10	2.91	3.60143E-6	2.91	0.00691035	2.91	0.0945066
0.292	0.038	0.292	0.2971	0.292	0.6446	0.292	0.2641	2.92	4.44012E-10	2.92	3.45931E-6	2.92	0.00680424	2.92	0.0940843
0.293	0.0375	0.293	0.2955	0.293	0.6443	0.293	0.2645	2.93	4.14922E-10	2.93	3.32283E-6	2.93	0.00669981	2.93	0.0936643
0.294	0.037	0.294	0.2937	0.294	0.6441	0.294	0.2645	2.94	3.87739E-10	2.94	3.19176E-6	2.94	0.00659703	2.94	0.0932464
0.295	0.0366	0.295	0.2929	0.295	0.6432	0.295	0.2645	2.95	3.62338E-10	2.95	3.06589E-6	2.95	0.00649589	2.95	0.0928308
0.296	0.0362	0.296	0.2911	0.296	0.6421	0.296	0.2647	2.96	3.38602E-10	2.96	2.94502E-6	2.96	0.00639635	2.96	0.0924173
0.297	0.036	0.297	0.2903	0.297	0.6407	0.297	0.2646	2.97	3.16422E-10	2.97	2.82893E-6	2.97	0.00629838	2.97	0.092006
0.298	0.0355	0.298	0.2887	0.298	0.6402	0.298	0.2647	2.98	2.95696E-10	2.98	2.71745E-6	2.98	0.00620197	2.98	0.0915968
0.299	0.0352	0.299	0.2874	0.299	0.64	0.299	0.2649	2.99	2.76328E-10	2.99	2.61038E-6	2.99	0.00610708	2.99	0.0911897
0.3	0.035	0.3	0.2864	0.3	0.6394	0.3	0.2651	3	2.5823E-10	3	2.50756E-6	3	0.00601369	3	0.0907848
0.301	0.0346	0.301	0.2852	0.301	0.6386	0.301	0.2649	3.01	2.41317E-10	3.01	2.4088E-6	3.01	0.00592177	3.01	0.090382
0.302	0.0345	0.302	0.2844	0.302	0.6369	0.302	0.2649	3.02	2.25513E-10	3.02	2.31396E-6	3.02	0.00583131	3.02	0.0899812
0.303	0.0343	0.303	0.2831	0.303	0.6353	0.303	0.2649	3.03	2.10744E-10	3.03	2.22287E-6	3.03	0.00574227	3.03	0.0895826
0.304	0.0338	0.304	0.281	0.304	0.6346	0.304	0.2649	3.04	1.96944E-10	3.04	2.13539E-6	3.04	0.00565464	3.04	0.089186
0.305	0.0336	0.305	0.2799	0.305	0.6335	0.305	0.2649	3.05	1.84047E-10	3.05	2.05137E-6	3.05	0.00556839	3.05	0.0887914
0.306	0.033	0.306	0.2782	0.306	0.633	0.306	0.2649	3.06	1.71996E-10	3.06	1.97067E-6	3.06	0.00548349	3.06	0.0883989
0.307	0.0329	0.307	0.2771	0.307	0.6313	0.307	0.2646	3.07	1.60734E-10	3.07	1.89316E-6	3.07	0.00539993	3.07	0.0880084
0.308	0.0327	0.308	0.2758	0.308	0.6303	0.308	0.2641	3.08	1.5021E-10	3.08	1.81872E-6	3.08	0.00531769	3.08	0.08762
0.309	0.0325	0.309	0.2744	0.309	0.6295	0.309	0.2637	3.09	1.40375E-10	3.09	1.74722E-6	3.09	0.00523674	3.09	0.0872335
0.31	0.0324	0.31	0.2726	0.31	0.6286	0.31	0.2638	3.1	1.31184E-10	3.1	1.67854E-6	3.1	0.00515706	3.1	0.086849
0.311	0.0319	0.311	0.2714	0.311	0.6275	0.311	0.2635	3.11	1.22596E-10	3.11	1.61258E-6	3.11	0.00507863	3.11	0.0864665
0.312	0.0315	0.312	0.2699	0.312	0.6256	0.312	0.2635	3.12	1.1457E-10	3.12	1.54923E-6	3.12	0.00500144	3.12	0.086086
0.313	0.0314	0.313	0.2679	0.313	0.6246	0.313	0.2632	3.13	1.0707E-10	3.13	1.48837E-6	3.13	0.00492545	3.13	0.0857074
0.314	0.0313	0.314	0.2663	0.314	0.6239	0.314	0.2628	3.14	1.00061E-10	3.14	1.42992E-6	3.14	0.00485065	3.14	0.0853307
0.315	0.0308	0.315	0.2658	0.315	0.623	0.315	0.2629	3.15	9.35113E-11	3.15	1.37378E-6	3.15	0.00477703	3.15	0.084956
0.316	0.0304	0.316	0.2646	0.316	0.6227	0.316	0.2631	3.16	8.73905E-11	3.16	1.31985E-6	3.16	0.00470456	3.16	0.0845832
0.317	0.0304	0.317	0.2636	0.317	0.621	0.317	0.2628	3.17	8.16705E-11	3.17	1.26805E-6	3.17	0.00463322	3.17	0.0842122
0.318	0.0298	0.318	0.2619	0.318	0.6201	0.318	0.2629	3.18	7.6325E-11	3.18	1.21829E-6	3.18	0.004563	3.18	0.0838432
0.319	0.0295	0.319	0.2605	0.319	0.619	0.319	0.2629	3.19	7.13296E-11	3.19	1.1705E-6	3.19	0.00449387	3.19	0.0834761
0.32	0.0296	0.32	0.2591	0.32	0.6176	0.32	0.2633	3.2	6.66614E-11	3.2	1.12459E-6	3.2	0.00442583	3.2	0.0831108
0.321	0.0295	0.321	0.2583	0.321	0.6166	0.321	0.2634	3.21	6.22988E-11	3.21	1.08049E-6	3.21	0.00435885	3.21	0.0827474
0.322	0.0293	0.322	0.2561	0.322	0.6152	0.322	0.2631	3.22	5.82218E-11	3.22	1.03813E-6	3.22	0.00429291	3.22	0.0823858
0.323	0.0292	0.323	0.255	0.323	0.6143	0.323	0.263	3.23	5.44118E-11	3.23	9.97432E-7	3.23	0.004228	3.23	0.082026
0.324	0.0292	0.324	0.253	0.324	0.6135	0.324	0.2626	3.24	5.08512E-11	3.24	9.58342E-7	3.24	0.0041641	3.24	0.0816681
0.325	0.0288	0.325	0.2514	0.325	0.612	0.325	0.2626	3.25	4.75238E-11	3.25	9.20791E-7	3.25	0.0041012	3.25	0.081312
0.326	0.0284	0.326	0.2503	0.326	0.6114	0.326	0.2625	3.26	4.44141E-11	3.26	8.84719E-7	3.26	0.00403928	3.26	0.0809577
0.327	0.0282	0.327	0.2493	0.327	0.6106	0.327	0.2625	3.27	4.15081E-11	3.27	8.50067E-7	3.27	0.00397832	3.27	0.0806052
0.328	0.0282	0.328	0.2479	0.328	0.6093	0.328	0.2625	3.28	3.87923E-11	3.28	8.16779E-7	3.28	0.00391831	3.28	0.0802544
0.329	0.028	0.329	0.247	0.329	0.6085	0.329	0.2624	3.29	3.62542E-11	3.29	7.848E-7	3.29	0.00385923	3.29	0.0799054
0.33	0.0276	0.33	0.2457	0.33	0.6071	0.33	0.2624	3.3	3.38823E-11	3.3	7.5408E-7	3.3	0.00380106	3.3	0.0795582
0.331	0.0273	0.331	0.2454	0.331	0.6059	0.331	0.2621	3.31	3.16657E-11	3.31	7.24568E-7	3.31	0.00374381	3.31	0.0792127
0.332	0.027	0.332	0.2437	0.332	0.6053	0.332	0.2619	3.32	2.95941E-11	3.32	6.96217E-7	3.32	0.00368744	3.32	0.078869
0.333	0.0268	0.333	0.242	0.333	0.6047	0.333	0.262	3.33	2.76581E-11	3.33	6.6898E-7	3.33	0.00363194	3.33	0.078527
0.334	0.0264	0.334	0.2412	0.334	0.6033	0.334	0.2619	3.34	2.58488E-11	3.34	6.42814E-7	3.34	0.0035773	3.34	0.0781867
0.335	0.0263	0.335	0.2396	0.335	0.6026	0.335	0.262	3.35	2.4158E-11	3.35	6.17676E-7	3.35	0.00352351	3.35	0.0778481
0.336	0.0263	0.336	0.2378	0.336	0.6019	0.336	0.262	3.36	2.25778E-11	3.36	5.93526E-7	3.36	0.00347056	3.36	0.0775111
0.337	0.0262	0.337	0.2363	0.337	0.6007	0.337	0.262	3.37	2.1101E-11	3.37	5.70325E-7	3.37	0.00341842	3.37	0.0771759
0.338	0.0261	0.338	0.2347	0.338	0.5995	0.338	0.2621	3.38	1.97208E-11	3.38	5.48035E-7	3.38	0.00336709	3.38	0.0768424
0.339	0.0255	0.339	0.2344	0.339	0.5987	0.339	0.2618	3.39	1.84309E-11	3.39	5.2662E-7	3.39	0.00331655	3.39	0.0765105
0.34	0.0254	0.34	0.2331	0.34	0.5979	0.34	0.2614	3.4	1.72255E-11	3.4	5.06046E-7	3.4	0.00326679	3.4	0.0761802
0.341	0.0253	0.341	0.2319	0.341	0.5968	0.341	0.2616	3.41	1.60989E-11	3.41	4.86279E-7	3.41	0.00321781	3.41	0.0758516
0.342	0.0251	0.342	0.2309	0.342	0.5956	0.342	0.2618	3.42	1.50461E-11	3.42	4.67289E-7	3.42	0.00316957	3.42	0.0755247
0.343	0.025	0.343	0.2298	0.343	0.5948	0.343	0.2617	3.43	1.40621E-11	3.43	4.49043E-7	3.43	0.00312209	3.43	0.0751993
0.344	0.0248	0.344	0.2283	0.344	0.5935	0.344	0.2617	3.44	1.31425E-11	3.44	4.31513E-7	3.44	0.00307533	3.44	0.0748756
0.345	0.0247	0.345	0.2271	0.345	0.5923	0.345	0.2618	3.45	1.2283E-11	3.45	4.1467E-7	3.45	0.00302929	3.45	0.0745535
0.346	0.0246	0.346	0.2258	0.346	0.5905	0.346	0.2614	3.46	1.14798E-11	3.46	3.98488E-7	3.46	0.00298397	3.46	0.074233
0.347	0.0245	0.347	0.2252	0.347	0.5894	0.347	0.2612	3.47	1.07292E-11	3.47	3.8294E-7	3.47	0.00293934	3.47	0.073914
0.348	0.0245	0.348	0.2246	0.348	0.5886	0.348	0.2614	3.48	1.00276E-11	3.48	3.68002E-7	3.48	0.0028954	3.48	0.0735967
0.349	0.0244	0.349	0.2237	0.349	0.5883	0.349	0.261	3.49	9.37195E-12	3.49	3.53649E-7	3.49	0.00285213	3.49	0.0732809
0.35	0.0243	0.35	0.223	0.35	0.5868	0.35	0.261	3.5	8.75917E-12	3.5	3.39858E-7	3.5	0.00280953	3.5	0.0729666
0.351	0.024	0.351	0.2212	0.351	0.5848	0.351	0.2606	3.51	8.18648E-12	3.51	3.26608E-7	3.51	0.00276758	3.51	0.0726539
0.352	0.0239	0.352	0.2207	0.352	0.5847	0.352	0.2601	3.52	7.65125E-12	3.52	3.13876E-7	3.52	0.00272628	3.52	0.0723428
0.353	0.0238	0.353	0.2191	0.353	0.5839	0.353	0.26	3.53	7.15102E-12	3.53	3.01643E-7	3.53	0.00268561	3.53	0.0720332
0.354	0.0237	0.354	0.2184	0.354	0.5834	0.354	0.2603	3.54	6.68351E-12	3.54	2.89889E-7	3.54	0.00264556	3.54	0.0717251
0.355	0.0237	0.355	0.2179	0.355	0.5823	0.355	0.2602	3.55	6.24658E-12	3.55	2.78595E-7	3.55	0.00260613	3.55	0.0714185
0.356	0.0234	0.356	0.217	0.356	0.5811	0.356	0.2602	3.56	5.83822E-12	3.56	2.67743E-7	3.56	0.00256731	3.56	0.0711134
0.357	0.0232	0.357	0.216	0.357	0.5798	0.357	0.2602	3.57	5.45657E-12	3.57	2.57316E-7	3.57	0.00252907	3.57	0.0708098
0.358	0.0229	0.358	0.215	0.358	0.5794	0.358	0.26	3.58	5.09987E-12	3.58	2.47296E-7	3.58	0.00249143	3.58	0.0705077
0.359	0.0228	0.359	0.2144	0.359	0.5782	0.359	0.2593	3.59	4.76651E-12	3.59	2.37669E-7	3.59	0.00245435	3.59	0.0702071
0.36	0.0225	0.36	0.2136	0.36	0.5769	0.36	0.2594	3.6	4.45494E-12	3.6	2.28417E-7	3.6	0.00241785	3.6	0.0699079
0.361	0.0224	0.361	0.212	0.361	0.5764	0.361	0.2594	3.61	4.16375E-12	3.61	2.19528E-7	3.61	0.0023819	3.61	0.0696102
0.362	0.0222	0.362	0.2109	0.362	0.5755	0.362	0.2592	3.62	3.8916E-12	3.62	2.10986E-7	3.62	0.00234651	3.62	0.069314
0.363	0.0221	0.363	0.2095	0.363	0.5739	0.363	0.259	3.63	3.63724E-12	3.63	2.02778E-7	3.63	0.00231165	3.63	0.0690192
0.364	0.022	0.364	0.2088	0.364	0.5731	0.364	0.2589	3.64	3.39951E-12	3.64	1.9489E-7	3.64	0.00227733	3.64	0.0687258
0.365	0.0216	0.365	0.2076	0.365	0.5722	0.365	0.2591	3.65	3.17733E-12	3.65	1.87311E-7	3.65	0.00224353	3.65	0.0684339
0.366	0.0213	0.366	0.206	0.366	0.5706	0.366	0.2593	3.66	2.96968E-12	3.66	1.80027E-7	3.66	0.00221024	3.66	0.0681434
0.367	0.0208	0.367	0.2048	0.367	0.5695	0.367	0.2592	3.67	2.7756E-12	3.67	1.73028E-7	3.67	0.00217746	3.67	0.0678543
0.368	0.0205	0.368	0.2043	0.368	0.5695	0.368	0.2592	3.68	2.59421E-12	3.68	1.66303E-7	3.68	0.00214519	3.68	0.0675666
0.369	0.0203	0.369	0.2036	0.369	0.5683	0.369	0.2589	3.69	2.42467E-12	3.69	1.5984E-7	3.69	0.0021134	3.69	0.0672803
0.37	0.0201	0.37	0.2022	0.37	0.5669	0.37	0.2594	3.7	2.26622E-12	3.7	1.53629E-7	3.7	0.0020821	3.7	0.0669953
0.371	0.0198	0.371	0.2011	0.371	0.5654	0.371	0.2593	3.71	2.11813E-12	3.71	1.4766E-7	3.71	0.00205127	3.71	0.0667118
0.372	0.0197	0.372	0.2002	0.372	0.5646	0.372	0.2596	3.72	1.97972E-12	3.72	1.41925E-7	3.72	0.00202091	3.72	0.0664296
0.373	0.0194	0.373	0.1988	0.373	0.5635	0.373	0.2596	3.73	1.85036E-12	3.73	1.36413E-7	3.73	0.00199101	3.73	0.0661488
0.374	0.0193	0.374	0.1981	0.374	0.5621	0.374	0.2597	3.74	1.72946E-12	3.74	1.31116E-7	3.74	0.00196157	3.74	0.0658693
0.375	0.0193	0.375	0.1977	0.375	0.5611	0.375	0.2597	3.75	1.61645E-12	3.75	1.26025E-7	3.75	0.00193258	3.75	0.0655912
0.376	0.0192	0.376	0.1962	0.376	0.5593	0.376	0.2597	3.76	1.51084E-12	3.76	1.21133E-7	3.76	0.00190402	3.76	0.0653144
0.377	0.0191	0.377	0.195	0.377	0.5583	0.377	0.2598	3.77	1.41212E-12	3.77	1.16432E-7	3.77	0.0018759	3.77	0.065039
0.378	0.0187	0.378	0.1944	0.378	0.5578	0.378	0.2597	3.78	1.31986E-12	3.78	1.11914E-7	3.78	0.0018482	3.78	0.0647649
0.379	0.0184	0.379	0.1932	0.379	0.5573	0.379	0.26	3.79	1.23363E-12	3.79	1.07572E-7	3.79	0.00182093	3.79	0.0644921
0.38	0.0182	0.38	0.1923	0.38	0.5566	0.38	0.2599	3.8	1.15303E-12	3.8	1.03399E-7	3.8	0.00179406	3.8	0.0642206
0.381	0.0181	0.381	0.1915	0.381	0.5555	0.381	0.2594	3.81	1.0777E-12	3.81	9.93891E-8	3.81	0.00176761	3.81	0.0639504
0.382	0.0181	0.382	0.1904	0.382	0.554	0.382	0.2595	3.82	1.0073E-12	3.82	9.5535E-8	3.82	0.00174155	3.82	0.0636815
0.383	0.018	0.383	0.1897	0.383	0.5527	0.383	0.2595	3.83	9.41495E-13	3.83	9.18309E-8	3.83	0.00171589	3.83	0.0634139
0.384	0.0179	0.384	0.1882	0.384	0.5517	0.384	0.2592	3.84	8.79991E-13	3.84	8.82711E-8	3.84	0.00169062	3.84	0.0631476
0.385	0.0179	0.385	0.1872	0.385	0.5504	0.385	0.2595	3.85	8.22506E-13	3.85	8.48498E-8	3.85	0.00166572	3.85	0.0628825
0.386	0.0178	0.386	0.1867	0.386	0.5499	0.386	0.2596	3.86	7.68778E-13	3.86	8.15616E-8	3.86	0.00164121	3.86	0.0626188
0.387	0.0178	0.387	0.1856	0.387	0.5491	0.387	0.2598	3.87	7.1856E-13	3.87	7.84014E-8	3.87	0.00161706	3.87	0.0623562
0.388	0.0177	0.388	0.1848	0.388	0.5476	0.388	0.26	3.88	6.71624E-13	3.88	7.53642E-8	3.88	0.00159328	3.88	0.062095
0.389	0.0177	0.389	0.1837	0.389	0.5474	0.389	0.2596	3.89	6.27755E-13	3.89	7.2445E-8	3.89	0.00156986	3.89	0.0618349
0.39	0.0176	0.39	0.1828	0.39	0.5465	0.39	0.2593	3.9	5.86752E-13	3.9	6.96394E-8	3.9	0.00154679	3.9	0.0615761
0.391	0.0176	0.391	0.182	0.391	0.5444	0.391	0.2595	3.91	5.48428E-13	3.91	6.69429E-8	3.91	0.00152407	3.91	0.0613186
0.392	0.0176	0.392	0.1806	0.392	0.5437	0.392	0.2594	3.92	5.12609E-13	3.92	6.43513E-8	3.92	0.00150169	3.92	0.0610622
0.393	0.0173	0.393	0.1797	0.393	0.5425	0.393	0.2598	3.93	4.79129E-13	3.93	6.18603E-8	3.93	0.00147965	3.93	0.0608071
0.394	0.0172	0.394	0.1789	0.394	0.5419	0.394	0.2597	3.94	4.47837E-13	3.94	5.94662E-8	3.94	0.00145794	3.94	0.0605532
0.395	0.0171	0.395	0.1776	0.395	0.5403	0.395	0.2597	3.95	4.18589E-13	3.95	5.71651E-8	3.95	0.00143656	3.95	0.0603005
0.396	0.017	0.396	0.1766	0.396	0.5398	0.396	0.2595	3.96	3.91252E-13	3.96	5.49534E-8	3.96	0.0014155	3.96	0.060049
0.397	0.017	0.397	0.1761	0.397	0.5387	0.397	0.2596	3.97	3.65701E-13	3.97	5.28276E-8	3.97	0.00139475	3.97	0.0597986
0.398	0.017	0.398	0.1757	0.398	0.5384	0.398	0.2594	3.98	3.41819E-13	3.98	5.07843E-8	3.98	0.00137432	3.98	0.0595495
0.399	0.0169	0.399	0.1747	0.399	0.537	0.399	0.2594	3.99	3.19497E-13	3.99	4.88204E-8	3.99	0.0013542	3.99	0.0593016
0.4	0.0168	0.4	0.1737	0.4	0.536	0.4	0.2591	4	2.98633E-13	4	4.69328E-8	4	0.00133437	4	0.0590548
0.401	0.0167	0.401	0.1731	0.401	0.5354	0.401	0.2591	4.01	2.79133E-13	4.01	4.51184E-8	4.01	0.00131485	4.01	0.0588091
0.402	0.0165	0.402	0.1719	0.402	0.5342	0.402	0.2592	4.02	2.60906E-13	4.02	4.33744E-8	4.02	0.00129561	4.02	0.0585647
0.403	0.0165	0.403	0.1715	0.403	0.5338	0.403	0.2594	4.03	2.43869E-13	4.03	4.16981E-8	4.03	0.00127667	4.03	0.0583214
0.404	0.0164	0.404	0.1707	0.404	0.533	0.404	0.2592	4.04	2.27945E-13	4.04	4.00868E-8	4.04	0.00125801	4.04	0.0580792
0.405	0.0163	0.405	0.1687	0.405	0.5316	0.405	0.2591	4.05	2.13062E-13	4.05	3.85381E-8	4.05	0.00123962	4.05	0.0578381
0.406	0.0162	0.406	0.1681	0.406	0.5308	0.406	0.2588	4.06	1.9915E-13	4.06	3.70494E-8	4.06	0.00122152	4.06	0.0575982
0.407	0.0159	0.407	0.1673	0.407	0.5307	0.407	0.2587	4.07	1.86148E-13	4.07	3.56184E-8	4.07	0.00120368	4.07	0.0573595
0.408	0.0158	0.408	0.1668	0.408	0.5295	0.408	0.2584	4.08	1.73994E-13	4.08	3.4243E-8	4.08	0.00118612	4.08	0.0571218
0.409	0.0159	0.409	0.1657	0.409	0.5289	0.409	0.2585	4.09	1.62634E-13	4.09	3.29208E-8	4.09	0.00116881	4.09	0.0568853
0.41	0.0159	0.41	0.1653	0.41	0.5283	0.41	0.2586	4.1	1.52016E-13	4.1	3.16499E-8	4.1	0.00115176	4.1	0.0566498
0.411	0.0158	0.411	0.1649	0.411	0.527	0.411	0.2588	4.11	1.42092E-13	4.11	3.04282E-8	4.11	0.00113497	4.11	0.0564155
0.412	0.0157	0.412	0.1644	0.412	0.5268	0.412	0.259	4.12	1.32815E-13	4.12	2.92539E-8	4.12	0.00111843	4.12	0.0561823
0.413	0.0157	0.413	0.1636	0.413	0.5262	0.413	0.2589	4.13	1.24145E-13	4.13	2.8125E-8	4.13	0.00110214	4.13	0.0559501
0.414	0.0157	0.414	0.1631	0.414	0.5259	0.414	0.2587	4.14	1.1604E-13	4.14	2.70399E-8	4.14	0.00108609	4.14	0.0557191
0.415	0.0154	0.415	0.1623	0.415	0.525	0.415	0.2591	4.15	1.08465E-13	4.15	2.59968E-8	4.15	0.00107028	4.15	0.0554891
0.416	0.0153	0.416	0.1613	0.416	0.5238	0.416	0.2593	4.16	1.01385E-13	4.16	2.49942E-8	4.16	0.0010547	4.16	0.0552602
0.417	0.0152	0.417	0.1609	0.417	0.523	0.417	0.2594	4.17	9.47664E-14	4.17	2.40303E-8	4.17	0.00103936	4.17	0.0550323
0.418	0.0151	0.418	0.16	0.418	0.5227	0.418	0.2591	4.18	8.85804E-14	4.18	2.31037E-8	4.18	0.00102424	4.18	0.0548056
0.419	0.015	0.419	0.1592	0.419	0.5211	0.419	0.2594	4.19	8.27984E-14	4.19	2.2213E-8	4.19	0.00100935	4.19	0.0545798
0.42	0.0146	0.42	0.1584	0.42	0.52	0.42	0.2594	4.2	7.73938E-14	4.2	2.13568E-8	4.2	9.94685E-4	4.2	0.0543551
0.421	0.0144	0.421	0.1578	0.421	0.5187	0.421	0.2589	4.21	7.23421E-14	4.21	2.05336E-8	4.21	9.80236E-4	4.21	0.0541315
0.422	0.0143	0.422	0.1574	0.422	0.5183	0.422	0.2593	4.22	6.76203E-14	4.22	1.97424E-8	4.22	9.66001E-4	4.22	0.0539089
0.423	0.0143	0.423	0.1571	0.423	0.5172	0.423	0.2592	4.23	6.32068E-14	4.23	1.89817E-8	4.23	9.51979E-4	4.23	0.0536874
0.424	0.0142	0.424	0.1563	0.424	0.5165	0.424	0.2594	4.24	5.90814E-14	4.24	1.82505E-8	4.24	9.38164E-4	4.24	0.0534668
0.425	0.0141	0.425	0.1553	0.425	0.5161	0.425	0.2592	4.25	5.52253E-14	4.25	1.75475E-8	4.25	9.24555E-4	4.25	0.0532473
0.426	0.014	0.426	0.1546	0.426	0.515	0.426	0.2592	4.26	5.1621E-14	4.26	1.68717E-8	4.26	9.11149E-4	4.26	0.0530288
0.427	0.0142	0.427	0.1537	0.427	0.5135	0.427	0.2588	4.27	4.8252E-14	4.27	1.6222E-8	4.27	8.97941E-4	4.27	0.0528113
0.428	0.0141	0.428	0.1524	0.428	0.5128	0.428	0.2591	4.28	4.51029E-14	4.28	1.55975E-8	4.28	8.84929E-4	4.28	0.0525948
0.429	0.014	0.429	0.1516	0.429	0.5117	0.429	0.2595	4.29	4.21595E-14	4.29	1.4997E-8	4.29	8.7211E-4	4.29	0.0523793
0.43	0.014	0.43	0.1511	0.43	0.5113	0.43	0.2595	4.3	3.94081E-14	4.3	1.44198E-8	4.3	8.59482E-4	4.3	0.0521648
0.431	0.0136	0.431	0.1507	0.431	0.5103	0.431	0.2595	4.31	3.68364E-14	4.31	1.38649E-8	4.31	8.4704E-4	4.31	0.0519513
0.432	0.0136	0.432	0.1495	0.432	0.5096	0.432	0.2595	4.32	3.44325E-14	4.32	1.33314E-8	4.32	8.34783E-4	4.32	0.0517388
0.433	0.0136	0.433	0.149	0.433	0.5091	0.433	0.2595	4.33	3.21856E-14	4.33	1.28185E-8	4.33	8.22708E-4	4.33	0.0515273
0.434	0.0136	0.434	0.1487	0.434	0.5084	0.434	0.2596	4.34	3.00853E-14	4.34	1.23254E-8	4.34	8.10811E-4	4.34	0.0513167
0.435	0.0135	0.435	0.1479	0.435	0.5075	0.435	0.2594	4.35	2.81222E-14	4.35	1.18513E-8	4.35	7.99091E-4	4.35	0.0511071
0.436	0.0133	0.436	0.1469	0.436	0.5061	0.436	0.2592	4.36	2.62871E-14	4.36	1.13956E-8	4.36	7.87543E-4	4.36	0.0508985
0.437	0.0133	0.437	0.1462	0.437	0.5052	0.437	0.2593	4.37	2.45719E-14	4.37	1.09574E-8	4.37	7.76167E-4	4.37	0.0506908
0.438	0.0132	0.438	0.1456	0.438	0.5045	0.438	0.2595	4.38	2.29685E-14	4.38	1.05361E-8	4.38	7.64959E-4	4.38	0.0504841
0.439	0.0133	0.439	0.1456	0.439	0.5032	0.439	0.2592	4.39	2.14699E-14	4.39	1.01311E-8	4.39	7.53916E-4	4.39	0.0502783
0.44	0.0134	0.44	0.1446	0.44	0.5023	0.44	0.2591	4.4	2.0069E-14	4.4	9.74173E-9	4.4	7.43037E-4	4.4	0.0500734
0.441	0.0132	0.441	0.1436	0.441	0.5015	0.441	0.2589	4.41	1.87596E-14	4.41	9.36737E-9	4.41	7.32318E-4	4.41	0.0498695
0.442	0.0132	0.442	0.1429	0.442	0.5005	0.442	0.259	4.42	1.75356E-14	4.42	9.00744E-9	4.42	7.21757E-4	4.42	0.0496666
0.443	0.0132	0.443	0.1423	0.443	0.499	0.443	0.2587	4.43	1.63916E-14	4.43	8.6614E-9	4.43	7.11352E-4	4.43	0.0494645
0.444	0.013	0.444	0.1415	0.444	0.4972	0.444	0.2585	4.44	1.53221E-14	4.44	8.32869E-9	4.44	7.01101E-4	4.44	0.0492634
0.445	0.0128	0.445	0.1406	0.445	0.4967	0.445	0.2584	4.45	1.43225E-14	4.45	8.00881E-9	4.45	6.91001E-4	4.45	0.0490632
0.446	0.0126	0.446	0.14	0.446	0.496	0.446	0.2583	4.46	1.33881E-14	4.46	7.70126E-9	4.46	6.8105E-4	4.46	0.0488639
0.447	0.0126	0.447	0.1395	0.447	0.4949	0.447	0.2582	4.47	1.25147E-14	4.47	7.40556E-9	4.47	6.71245E-4	4.47	0.0486656
0.448	0.0125	0.448	0.1389	0.448	0.494	0.448	0.2585	4.48	1.16983E-14	4.48	7.12125E-9	4.48	6.61585E-4	4.48	0.0484681
0.449	0.0126	0.449	0.1383	0.449	0.4931	0.449	0.2587	4.49	1.09351E-14	4.49	6.8479E-9	4.49	6.52067E-4	4.49	0.0482715
0.45	0.0126	0.45	0.1377	0.45	0.4923	0.45	0.2587	4.5	1.02218E-14	4.5	6.58508E-9	4.5	6.42689E-4	4.5	0.0480758
0.451	0.0126	0.451	0.1372	0.451	0.4916	0.451	0.2584	4.51	9.55497E-15	4.51	6.33238E-9	4.51	6.33448E-4	4.51	0.047881
0.452	0.0125	0.452	0.1365	0.452	0.4909	0.452	0.2588	4.52	8.93168E-15	4.52	6.08941E-9	4.52	6.24344E-4	4.52	0.0476871
0.453	0.0124	0.453	0.1359	0.453	0.4901	0.453	0.2587	4.53	8.34906E-15	4.53	5.85579E-9	4.53	6.15374E-4	4.53	0.0474941
0.454	0.0124	0.454	0.1351	0.454	0.4892	0.454	0.2585	4.54	7.80445E-15	4.54	5.63117E-9	4.54	6.06535E-4	4.54	0.047302
0.455	0.0124	0.455	0.1346	0.455	0.4881	0.455	0.2581	4.55	7.29538E-15	4.55	5.4152E-9	4.55	5.97827E-4	4.55	0.0471107
0.456	0.0123	0.456	0.134	0.456	0.4876	0.456	0.2578	4.56	6.81952E-15	4.56	5.20753E-9	4.56	5.89246E-4	4.56	0.0469203
0.457	0.0122	0.457	0.1334	0.457	0.4877	0.457	0.2573	4.57	6.37471E-15	4.57	5.00786E-9	4.57	5.80791E-4	4.57	0.0467307
0.458	0.012	0.458	0.1331	0.458	0.4875	0.458	0.2571	4.58	5.95893E-15	4.58	4.81587E-9	4.58	5.7246E-4	4.58	0.046542
0.459	0.012	0.459	0.1321	0.459	0.4864	0.459	0.2571	4.59	5.57026E-15	4.59	4.63127E-9	4.59	5.64251E-4	4.59	0.0463542
0.46	0.0118	0.46	0.1315	0.46	0.4856	0.46	0.2566	4.6	5.20696E-15	4.6	4.45376E-9	4.6	5.56163E-4	4.6	0.0461672
0.461	0.0116	0.461	0.1307	0.461	0.485	0.461	0.2567	4.61	4.86735E-15	4.61	4.28309E-9	4.61	5.48193E-4	4.61	0.0459811
0.462	0.0115	0.462	0.1303	0.462	0.4837	0.462	0.2566	4.62	4.54991E-15	4.62	4.11897E-9	4.62	5.4034E-4	4.62	0.0457958
0.463	0.0114	0.463	0.1297	0.463	0.4825	0.463	0.2566	4.63	4.25317E-15	4.63	3.96117E-9	4.63	5.32602E-4	4.63	0.0456113
0.464	0.0114	0.464	0.1292	0.464	0.4811	0.464	0.256	4.64	3.97579E-15	4.64	3.80943E-9	4.64	5.24977E-4	4.64	0.0454276
0.465	0.0113	0.465	0.1287	0.465	0.4803	0.465	0.2559	4.65	3.7165E-15	4.65	3.66352E-9	4.65	5.17464E-4	4.65	0.0452448
0.466	0.0111	0.466	0.1282	0.466	0.4794	0.466	0.2555	4.66	3.47413E-15	4.66	3.52323E-9	4.66	5.10061E-4	4.66	0.0450628
0.467	0.0111	0.467	0.1274	0.467	0.479	0.467	0.2554	4.67	3.24757E-15	4.67	3.38832E-9	4.67	5.02766E-4	4.67	0.0448817
0.468	0.0111	0.468	0.1273	0.468	0.4782	0.468	0.2556	4.68	3.03579E-15	4.68	3.25859E-9	4.68	4.95578E-4	4.68	0.0447013
0.469	0.0112	0.469	0.1268	0.469	0.4779	0.469	0.2556	4.69	2.83782E-15	4.69	3.13385E-9	4.69	4.88494E-4	4.69	0.0445218
0.47	0.0113	0.47	0.126	0.47	0.4773	0.47	0.2556	4.7	2.65276E-15	4.7	3.0139E-9	4.7	4.81515E-4	4.7	0.044343
0.471	0.0113	0.471	0.1255	0.471	0.4763	0.471	0.2557	4.71	2.47978E-15	4.71	2.89856E-9	4.71	4.74637E-4	4.71	0.0441651
0.472	0.0112	0.472	0.1255	0.472	0.4761	0.472	0.2556	4.72	2.31808E-15	4.72	2.78765E-9	4.72	4.67859E-4	4.72	0.0439879
0.473	0.011	0.473	0.1245	0.473	0.4753	0.473	0.2554	4.73	2.16692E-15	4.73	2.68099E-9	4.73	4.61181E-4	4.73	0.0438116
0.474	0.0109	0.474	0.1234	0.474	0.4746	0.474	0.2553	4.74	2.02563E-15	4.74	2.57843E-9	4.74	4.546E-4	4.74	0.043636
0.475	0.0108	0.475	0.123	0.475	0.4741	0.475	0.2549	4.75	1.89355E-15	4.75	2.4798E-9	4.75	4.48114E-4	4.75	0.0434613
0.476	0.0108	0.476	0.1227	0.476	0.4733	0.476	0.2552	4.76	1.77008E-15	4.76	2.38496E-9	4.76	4.41724E-4	4.76	0.0432873
0.477	0.0108	0.477	0.1216	0.477	0.472	0.477	0.2551	4.77	1.65467E-15	4.77	2.29376E-9	4.77	4.35426E-4	4.77	0.0431141
0.478	0.0108	0.478	0.1209	0.478	0.4715	0.478	0.2553	4.78	1.54678E-15	4.78	2.20606E-9	4.78	4.2922E-4	4.78	0.0429416
0.479	0.0104	0.479	0.1204	0.479	0.4703	0.479	0.2553	4.79	1.44594E-15	4.79	2.12172E-9	4.79	4.23105E-4	4.79	0.0427699
0.48	0.0103	0.48	0.1197	0.48	0.4694	0.48	0.2555	4.8	1.35166E-15	4.8	2.04062E-9	4.8	4.17079E-4	4.8	0.042599
0.481	0.0103	0.481	0.1192	0.481	0.4686	0.481	0.2556	4.81	1.26354E-15	4.81	1.96263E-9	4.81	4.1114E-4	4.81	0.0424289
0.482	0.0102	0.482	0.1191	0.482	0.4677	0.482	0.2557	4.82	1.18116E-15	4.82	1.88763E-9	4.82	4.05288E-4	4.82	0.0422595
0.483	0.0102	0.483	0.1188	0.483	0.4672	0.483	0.2557	4.83	1.10415E-15	4.83	1.8155E-9	4.83	3.9952E-4	4.83	0.0420909
0.484	0.0101	0.484	0.1174	0.484	0.466	0.484	0.256	4.84	1.03217E-15	4.84	1.74614E-9	4.84	3.93837E-4	4.84	0.041923
0.485	0.01	0.485	0.1168	0.485	0.4652	0.485	0.2556	4.85	9.64881E-16	4.85	1.67944E-9	4.85	3.88236E-4	4.85	0.0417559
0.486	0.01	0.486	0.1161	0.486	0.4645	0.486	0.2553	4.86	9.01979E-16	4.86	1.61529E-9	4.86	3.82717E-4	4.86	0.0415895
0.487	0.0099	0.487	0.1159	0.487	0.4645	0.487	0.2553	4.87	8.43179E-16	4.87	1.5536E-9	4.87	3.77277E-4	4.87	0.0414238
0.488	0.01	0.488	0.1157	0.488	0.4642	0.488	0.255	4.88	7.88213E-16	4.88	1.49428E-9	4.88	3.71917E-4	4.88	0.0412589
0.489	0.0098	0.489	0.115	0.489	0.4637	0.489	0.2551	4.89	7.36831E-16	4.89	1.43723E-9	4.89	3.66634E-4	4.89	0.0410947
0.49	0.0096	0.49	0.1142	0.49	0.4627	0.49	0.255	4.9	6.88799E-16	4.9	1.38236E-9	4.9	3.61429E-4	4.9	0.0409312
0.491	0.0096	0.491	0.1137	0.491	0.4621	0.491	0.2557	4.91	6.43899E-16	4.91	1.3296E-9	4.91	3.56298E-4	4.91	0.0407685
0.492	0.0095	0.492	0.1134	0.492	0.4624	0.492	0.2557	4.92	6.01927E-16	4.92	1.27885E-9	4.92	3.51242E-4	4.92	0.0406065
0.493	0.0093	0.493	0.1128	0.493	0.462	0.493	0.2557	4.93	5.62692E-16	4.93	1.23005E-9	4.93	3.46259E-4	4.93	0.0404452
0.494	0.0091	0.494	0.1121	0.494	0.4605	0.494	0.2559	4.94	5.26014E-16	4.94	1.18312E-9	4.94	3.41349E-4	4.94	0.0402846
0.495	0.0092	0.495	0.1115	0.495	0.4596	0.495	0.256	4.95	4.91728E-16	4.95	1.13798E-9	4.95	3.36509E-4	4.95	0.0401247
0.496	0.009	0.496	0.1109	0.496	0.4586	0.496	0.256	4.96	4.59677E-16	4.96	1.09457E-9	4.96	3.3174E-4	4.96	0.0399655
0.497	0.0089	0.497	0.1102	0.497	0.4573	0.497	0.2558	4.97	4.29716E-16	4.97	1.05282E-9	4.97	3.27039E-4	4.97	0.0398071
0.498	0.0089	0.498	0.1099	0.498	0.4564	0.498	0.2561	4.98	4.01708E-16	4.98	1.01267E-9	4.98	3.22407E-4	4.98	0.0396493
0.499	0.0089	0.499	0.1095	0.499	0.4554	0.499	0.2562	4.99	3.75526E-16	4.99	9.74056E-10	4.99	3.17841E-4	4.99	0.0394922
0.5	0.0088	0.5	0.1086	0.5	0.4535	0.5	0.2566	5	3.51051E-16	5	9.36919E-10	5	3.13342E-4	5	0.0393358
0.501	0.0087	0.501	0.1082	0.501	0.4533	0.501	0.2564	5.01	3.28172E-16	5.01	9.01202E-10	5.01	3.08908E-4	5.01	0.0391802
0.502	0.0087	0.502	0.1077	0.502	0.4526	0.502	0.2565	5.02	3.06784E-16	5.02	8.6685E-10	5.02	3.04537E-4	5.02	0.0390251
0.503	0.0087	0.503	0.1067	0.503	0.4524	0.503	0.2562	5.03	2.8679E-16	5.03	8.33813E-10	5.03	3.0023E-4	5.03	0.0388708
0.504	0.0085	0.504	0.106	0.504	0.4521	0.504	0.2561	5.04	2.681E-16	5.04	8.02038E-10	5.04	2.95985E-4	5.04	0.0387172
0.505	0.0085	0.505	0.1057	0.505	0.4511	0.505	0.2557	5.05	2.50628E-16	5.05	7.71478E-10	5.05	2.91801E-4	5.05	0.0385642
0.506	0.0085	0.506	0.1054	0.506	0.4503	0.506	0.2559	5.06	2.34295E-16	5.06	7.42087E-10	5.06	2.87678E-4	5.06	0.0384119
0.507	0.0085	0.507	0.1055	0.507	0.4489	0.507	0.2561	5.07	2.19027E-16	5.07	7.13818E-10	5.07	2.83614E-4	5.07	0.0382603
0.508	0.0085	0.508	0.1048	0.508	0.4485	0.508	0.2561	5.08	2.04753E-16	5.08	6.8663E-10	5.08	2.79609E-4	5.08	0.0381093
0.509	0.0085	0.509	0.1043	0.509	0.4474	0.509	0.2561	5.09	1.91411E-16	5.09	6.60481E-10	5.09	2.75661E-4	5.09	0.037959
0.51	0.0084	0.51	0.1039	0.51	0.4471	0.51	0.2559	5.1	1.78938E-16	5.1	6.3533E-10	5.1	2.7177E-4	5.1	0.0378093
0.511	0.0082	0.511	0.1038	0.511	0.447	0.511	0.2556	5.11	1.67278E-16	5.11	6.1114E-10	5.11	2.67936E-4	5.11	0.0376603
0.512	0.0081	0.512	0.1034	0.512	0.4464	0.512	0.2558	5.12	1.56377E-16	5.12	5.87874E-10	5.12	2.64156E-4	5.12	0.037512
0.513	0.008	0.513	0.1025	0.513	0.4452	0.513	0.2558	5.13	1.46188E-16	5.13	5.65497E-10	5.13	2.60431E-4	5.13	0.0373643
0.514	0.008	0.514	0.102	0.514	0.4441	0.514	0.2559	5.14	1.36662E-16	5.14	5.43974E-10	5.14	2.5676E-4	5.14	0.0372172
0.515	0.008	0.515	0.1016	0.515	0.4432	0.515	0.2555	5.15	1.27758E-16	5.15	5.23273E-10	5.15	2.53141E-4	5.15	0.0370708
0.516	0.008	0.516	0.1012	0.516	0.4432	0.516	0.2556	5.16	1.19433E-16	5.16	5.03362E-10	5.16	2.49575E-4	5.16	0.036925
0.517	0.008	0.517	0.1009	0.517	0.4422	0.517	0.2556	5.17	1.11651E-16	5.17	4.84211E-10	5.17	2.46059E-4	5.17	0.0367799
0.518	0.008	0.518	0.1006	0.518	0.4419	0.518	0.2556	5.18	1.04377E-16	5.18	4.65791E-10	5.18	2.42594E-4	5.18	0.0366354
0.519	0.008	0.519	0.1002	0.519	0.4415	0.519	0.2554	5.19	9.75763E-17	5.19	4.48074E-10	5.19	2.39179E-4	5.19	0.0364915
0.52	0.008	0.52	0.0992	0.52	0.4408	0.52	0.2551	5.2	9.12189E-17	5.2	4.31032E-10	5.2	2.35813E-4	5.2	0.0363483
0.521	0.008	0.521	0.0988	0.521	0.4393	0.521	0.2552	5.21	8.52759E-17	5.21	4.14641E-10	5.21	2.32496E-4	5.21	0.0362057
0.522	0.008	0.522	0.0982	0.522	0.4394	0.522	0.255	5.22	7.97201E-17	5.22	3.98875E-10	5.22	2.29226E-4	5.22	0.0360637
0.523	0.0079	0.523	0.098	0.523	0.4387	0.523	0.255	5.23	7.45264E-17	5.23	3.83711E-10	5.23	2.26003E-4	5.23	0.0359223
0.524	0.0079	0.524	0.0969	0.524	0.4385	0.524	0.2547	5.24	6.96711E-17	5.24	3.69124E-10	5.24	2.22826E-4	5.24	0.0357815
0.525	0.0079	0.525	0.0965	0.525	0.4377	0.525	0.2546	5.25	6.51322E-17	5.25	3.55094E-10	5.25	2.19695E-4	5.25	0.0356413
0.526	0.0079	0.526	0.0958	0.526	0.4369	0.526	0.2546	5.26	6.08891E-17	5.26	3.41599E-10	5.26	2.16608E-4	5.26	0.0355018
0.527	0.0079	0.527	0.0955	0.527	0.4363	0.527	0.2545	5.27	5.69225E-17	5.27	3.28618E-10	5.27	2.13566E-4	5.27	0.0353628
0.528	0.0079	0.528	0.0952	0.528	0.4347	0.528	0.2546	5.28	5.32144E-17	5.28	3.16132E-10	5.28	2.10567E-4	5.28	0.0352245
0.529	0.0078	0.529	0.0949	0.529	0.4341	0.529	0.2542	5.29	4.97478E-17	5.29	3.04122E-10	5.29	2.07612E-4	5.29	0.0350868
0.53	0.0078	0.53	0.0942	0.53	0.4334	0.53	0.2545	5.3	4.65072E-17	5.3	2.9257E-10	5.3	2.04698E-4	5.3	0.0349496
0.531	0.0077	0.531	0.0938	0.531	0.4328	0.531	0.2545	5.31	4.34777E-17	5.31	2.81457E-10	5.31	2.01827E-4	5.31	0.034813
0.532	0.0076	0.532	0.0933	0.532	0.4318	0.532	0.2542	5.32	4.06456E-17	5.32	2.70768E-10	5.32	1.98996E-4	5.32	0.0346771
0.533	0.0075	0.533	0.093	0.533	0.4314	0.533	0.254	5.33	3.7998E-17	5.33	2.60487E-10	5.33	1.96206E-4	5.33	0.0345417
0.534	0.0074	0.534	0.0922	0.534	0.4304	0.534	0.254	5.34	3.55229E-17	5.34	2.50596E-10	5.34	1.93456E-4	5.34	0.0344069
0.535	0.0074	0.535	0.092	0.535	0.43	0.535	0.2537	5.35	3.32091E-17	5.35	2.41083E-10	5.35	1.90745E-4	5.35	0.0342727
0.536	0.0074	0.536	0.0918	0.536	0.4287	0.536	0.2536	5.36	3.1046E-17	5.36	2.31932E-10	5.36	1.88073E-4	5.36	0.0341391
0.537	0.0073	0.537	0.0916	0.537	0.428	0.537	0.2532	5.37	2.90239E-17	5.37	2.23129E-10	5.37	1.85439E-4	5.37	0.034006
0.538	0.0072	0.538	0.0909	0.538	0.4273	0.538	0.2533	5.38	2.71334E-17	5.38	2.14661E-10	5.38	1.82843E-4	5.38	0.0338735
0.539	0.0071	0.539	0.0906	0.539	0.4265	0.539	0.2532	5.39	2.53662E-17	5.39	2.06515E-10	5.39	1.80283E-4	5.39	0.0337416
0.54	0.0071	0.54	0.0903	0.54	0.4251	0.54	0.253	5.4	2.37141E-17	5.4	1.9868E-10	5.4	1.77761E-4	5.4	0.0336103
0.541	0.0071	0.541	0.0898	0.541	0.4242	0.541	0.2527	5.41	2.21696E-17	5.41	1.91143E-10	5.41	1.75274E-4	5.41	0.0334795
0.542	0.0071	0.542	0.0893	0.542	0.4239	0.542	0.2526	5.42	2.07257E-17	5.42	1.83892E-10	5.42	1.72823E-4	5.42	0.0333493
0.543	0.007	0.543	0.0891	0.543	0.4224	0.543	0.2527	5.43	1.93759E-17	5.43	1.76918E-10	5.43	1.70406E-4	5.43	0.0332196
0.544	0.0069	0.544	0.0887	0.544	0.422	0.544	0.2531	5.44	1.8114E-17	5.44	1.70208E-10	5.44	1.68024E-4	5.44	0.0330905
0.545	0.0068	0.545	0.0885	0.545	0.4212	0.545	0.2532	5.45	1.69344E-17	5.45	1.63754E-10	5.45	1.65676E-4	5.45	0.032962
0.546	0.0067	0.546	0.0885	0.546	0.4206	0.546	0.2526	5.46	1.58315E-17	5.46	1.57546E-10	5.46	1.63362E-4	5.46	0.032834
0.547	0.0067	0.547	0.0881	0.547	0.42	0.547	0.2524	5.47	1.48005E-17	5.47	1.51573E-10	5.47	1.6108E-4	5.47	0.0327065
0.548	0.0067	0.548	0.0872	0.548	0.4183	0.548	0.2525	5.48	1.38367E-17	5.48	1.45827E-10	5.48	1.58831E-4	5.48	0.0325796
0.549	0.0066	0.549	0.0869	0.549	0.4174	0.549	0.2526	5.49	1.29356E-17	5.49	1.403E-10	5.49	1.56614E-4	5.49	0.0324533
0.55	0.0065	0.55	0.0867	0.55	0.4164	0.55	0.2522	5.5	1.20933E-17	5.5	1.34983E-10	5.5	1.54429E-4	5.5	0.0323274
0.551	0.0065	0.551	0.0866	0.551	0.4156	0.551	0.252	5.51	1.13058E-17	5.51	1.29869E-10	5.51	1.52274E-4	5.51	0.0322022
0.552	0.0065	0.552	0.0861	0.552	0.4149	0.552	0.252	5.52	1.05696E-17	5.52	1.24948E-10	5.52	1.50151E-4	5.52	0.0320774
0.553	0.0064	0.553	0.0855	0.553	0.414	0.553	0.252	5.53	9.88131E-18	5.53	1.20215E-10	5.53	1.48057E-4	5.53	0.0319532
0.554	0.0064	0.554	0.0853	0.554	0.4128	0.554	0.2516	5.54	9.23789E-18	5.54	1.15661E-10	5.54	1.45993E-4	5.54	0.0318295
0.555	0.0064	0.555	0.085	0.555	0.4119	0.555	0.2515	5.55	8.63637E-18	5.55	1.1128E-10	5.55	1.43959E-4	5.55	0.0317064
0.556	0.0064	0.556	0.0849	0.556	0.4115	0.556	0.2516	5.56	8.07403E-18	5.56	1.07066E-10	5.56	1.41953E-4	5.56	0.0315838
0.557	0.0063	0.557	0.0839	0.557	0.411	0.557	0.2516	5.57	7.54831E-18	5.57	1.03012E-10	5.57	1.39976E-4	5.57	0.0314617
0.558	0.0062	0.558	0.0838	0.558	0.4101	0.558	0.2518	5.58	7.05683E-18	5.58	9.91117E-11	5.58	1.38027E-4	5.58	0.0313401
0.559	0.0062	0.559	0.0835	0.559	0.4094	0.559	0.2514	5.59	6.59736E-18	5.59	9.53596E-11	5.59	1.36106E-4	5.59	0.031219
0.56	0.0062	0.56	0.083	0.56	0.409	0.56	0.2513	5.6	6.16782E-18	5.6	9.17499E-11	5.6	1.34211E-4	5.6	0.0310985
0.561	0.0061	0.561	0.0827	0.561	0.408	0.561	0.2512	5.61	5.76624E-18	5.61	8.82773E-11	5.61	1.32344E-4	5.61	0.0309784
0.562	0.006	0.562	0.0822	0.562	0.4073	0.562	0.2509	5.62	5.39082E-18	5.62	8.49364E-11	5.62	1.30503E-4	5.62	0.0308589
0.563	0.006	0.563	0.0814	0.563	0.4069	0.563	0.2508	5.63	5.03985E-18	5.63	8.17224E-11	5.63	1.28689E-4	5.63	0.0307399
0.564	0.006	0.564	0.0812	0.564	0.4062	0.564	0.2505	5.64	4.71173E-18	5.64	7.86304E-11	5.64	1.269E-4	5.64	0.0306214
0.565	0.006	0.565	0.0813	0.565	0.4055	0.565	0.2501	5.65	4.40498E-18	5.65	7.56557E-11	5.65	1.25136E-4	5.65	0.0305034
0.566	0.0059	0.566	0.0811	0.566	0.4047	0.566	0.2493	5.66	4.11821E-18	5.66	7.27938E-11	5.66	1.23397E-4	5.66	0.0303859
0.567	0.0059	0.567	0.0807	0.567	0.4038	0.567	0.2492	5.67	3.85011E-18	5.67	7.00405E-11	5.67	1.21683E-4	5.67	0.0302689
0.568	0.0059	0.568	0.0805	0.568	0.4034	0.568	0.2496	5.68	3.59947E-18	5.68	6.73917E-11	5.68	1.19993E-4	5.68	0.0301524
0.569	0.0059	0.569	0.0801	0.569	0.4021	0.569	0.2494	5.69	3.36514E-18	5.69	6.48433E-11	5.69	1.18327E-4	5.69	0.0300364
0.57	0.0059	0.57	0.0798	0.57	0.4012	0.57	0.2492	5.7	3.14608E-18	5.7	6.23915E-11	5.7	1.16685E-4	5.7	0.0299208
0.571	0.0057	0.571	0.0795	0.571	0.4005	0.571	0.2493	5.71	2.94128E-18	5.71	6.00328E-11	5.71	1.15066E-4	5.71	0.0298058
0.572	0.0057	0.572	0.0785	0.572	0.3998	0.572	0.2494	5.72	2.74981E-18	5.72	5.77634E-11	5.72	1.1347E-4	5.72	0.0296912
0.573	0.0057	0.573	0.0781	0.573	0.3989	0.573	0.2493	5.73	2.57082E-18	5.73	5.55801E-11	5.73	1.11896E-4	5.73	0.0295772
0.574	0.0055	0.574	0.0777	0.574	0.3985	0.574	0.2491	5.74	2.40347E-18	5.74	5.34795E-11	5.74	1.10345E-4	5.74	0.0294636
0.575	0.0054	0.575	0.0772	0.575	0.3982	0.575	0.2484	5.75	2.24702E-18	5.75	5.14586E-11	5.75	1.08815E-4	5.75	0.0293505
0.576	0.0054	0.576	0.0767	0.576	0.3975	0.576	0.2487	5.76	2.10076E-18	5.76	4.95142E-11	5.76	1.07307E-4	5.76	0.0292379
0.577	0.0053	0.577	0.0764	0.577	0.3967	0.577	0.2483	5.77	1.96402E-18	5.77	4.76436E-11	5.77	1.05821E-4	5.77	0.0291257
0.578	0.0053	0.578	0.0762	0.578	0.3957	0.578	0.248	5.78	1.83618E-18	5.78	4.58437E-11	5.78	1.04355E-4	5.78	0.0290141
0.579	0.0053	0.579	0.0757	0.579	0.3953	0.579	0.2477	5.79	1.71667E-18	5.79	4.41121E-11	5.79	1.0291E-4	5.79	0.0289028
0.58	0.0053	0.58	0.0752	0.58	0.3949	0.58	0.2474	5.8	1.60494E-18	5.8	4.24461E-11	5.8	1.01485E-4	5.8	0.0287921
0.581	0.0053	0.581	0.0748	0.581	0.3942	0.581	0.2477	5.81	1.50048E-18	5.81	4.08432E-11	5.81	1.00081E-4	5.81	0.0286818
0.582	0.0053	0.582	0.0741	0.582	0.3936	0.582	0.2479	5.82	1.40282E-18	5.82	3.93009E-11	5.82	9.86961E-5	5.82	0.028572
0.583	0.0053	0.583	0.0735	0.583	0.3933	0.583	0.2471	5.83	1.31152E-18	5.83	3.78171E-11	5.83	9.73309E-5	5.83	0.0284627
0.584	0.0053	0.584	0.0733	0.584	0.3935	0.584	0.247	5.84	1.22616E-18	5.84	3.63895E-11	5.84	9.59849E-5	5.84	0.0283538
0.585	0.0053	0.585	0.0727	0.585	0.3928	0.585	0.247	5.85	1.14636E-18	5.85	3.50159E-11	5.85	9.46579E-5	5.85	0.0282454
0.586	0.0053	0.586	0.0722	0.586	0.3922	0.586	0.2463	5.86	1.07175E-18	5.86	3.36943E-11	5.86	9.33495E-5	5.86	0.0281374
0.587	0.0053	0.587	0.0716	0.587	0.3913	0.587	0.2466	5.87	1.002E-18	5.87	3.24227E-11	5.87	9.20596E-5	5.87	0.0280299
0.588	0.0053	0.588	0.0714	0.588	0.3897	0.588	0.2464	5.88	9.36794E-19	5.88	3.11992E-11	5.88	9.07879E-5	5.88	0.0279228
0.589	0.0053	0.589	0.0709	0.589	0.3891	0.589	0.2467	5.89	8.7583E-19	5.89	3.00221E-11	5.89	8.9534E-5	5.89	0.0278162
0.59	0.0051	0.59	0.0706	0.59	0.3886	0.59	0.2472	5.9	8.18834E-19	5.9	2.88894E-11	5.9	8.82977E-5	5.9	0.0277101
0.591	0.0051	0.591	0.0703	0.591	0.3879	0.591	0.247	5.91	7.65548E-19	5.91	2.77997E-11	5.91	8.70789E-5	5.91	0.0276043
0.592	0.0051	0.592	0.0701	0.592	0.3874	0.592	0.2468	5.92	7.1573E-19	5.92	2.67511E-11	5.92	8.58771E-5	5.92	0.0274991
0.593	0.0051	0.593	0.0697	0.593	0.3861	0.593	0.2466	5.93	6.69155E-19	5.93	2.57422E-11	5.93	8.46923E-5	5.93	0.0273942
0.594	0.0051	0.594	0.0697	0.594	0.385	0.594	0.2466	5.94	6.25612E-19	5.94	2.47715E-11	5.94	8.35241E-5	5.94	0.0272898
0.595	0.0049	0.595	0.0692	0.595	0.3834	0.595	0.2464	5.95	5.84903E-19	5.95	2.38374E-11	5.95	8.23723E-5	5.95	0.0271859
0.596	0.0049	0.596	0.0687	0.596	0.3824	0.596	0.2463	5.96	5.46843E-19	5.96	2.29387E-11	5.96	8.12367E-5	5.96	0.0270823
0.597	0.0048	0.597	0.0684	0.597	0.3811	0.597	0.246	5.97	5.1126E-19	5.97	2.2074E-11	5.97	8.0117E-5	5.97	0.0269792
0.598	0.0048	0.598	0.0681	0.598	0.38	0.598	0.246	5.98	4.77994E-19	5.98	2.12419E-11	5.98	7.9013E-5	5.98	0.0268766
0.599	0.0048	0.599	0.0676	0.599	0.3794	0.599	0.2458	5.99	4.46892E-19	5.99	2.04413E-11	5.99	7.79246E-5	5.99	0.0267743
0.6	0.0048	0.6	0.0672	0.6	0.3792	0.6	0.2459	6	4.17815E-19	6	1.9671E-11	6	7.68513E-5	6	0.0266725
0.601	0.0048	0.601	0.0668	0.601	0.3784	0.601	0.2456	--	--	--	--	--	--	--	--
0.602	0.0048	0.602	0.0666	0.602	0.3778	0.602	0.2452	--	--	--	--	--	--	--	--
0.603	0.0048	0.603	0.0658	0.603	0.3767	0.603	0.2452	--	--	--	--	--	--	--	--
0.604	0.0048	0.604	0.0658	0.604	0.3764	0.604	0.245	--	--	--	--	--	--	--	--
0.605	0.0048	0.605	0.0658	0.605	0.3753	0.605	0.2448	--	--	--	--	--	--	--	--
0.606	0.0048	0.606	0.0659	0.606	0.3745	0.606	0.2447	--	--	--	--	--	--	--	--
0.607	0.0048	0.607	0.0656	0.607	0.3742	0.607	0.2446	--	--	--	--	--	--	--	--
0.608	0.0048	0.608	0.0653	0.608	0.3739	0.608	0.2448	--	--	--	--	--	--	--	--
0.609	0.0048	0.609	0.065	0.609	0.3732	0.609	0.2448	--	--	--	--	--	--	--	--
0.61	0.0048	0.61	0.0649	0.61	0.3724	0.61	0.2446	--	--	--	--	--	--	--	--
0.611	0.0048	0.611	0.0647	0.611	0.3713	0.611	0.2445	--	--	--	--	--	--	--	--
0.612	0.0048	0.612	0.0642	0.612	0.3708	0.612	0.2444	--	--	--	--	--	--	--	--
0.613	0.0047	0.613	0.0634	0.613	0.3699	0.613	0.2441	--	--	--	--	--	--	--	--
0.614	0.0047	0.614	0.0632	0.614	0.3696	0.614	0.2441	--	--	--	--	--	--	--	--
0.615	0.0047	0.615	0.063	0.615	0.3688	0.615	0.244	--	--	--	--	--	--	--	--
0.616	0.0046	0.616	0.0627	0.616	0.3681	0.616	0.2437	--	--	--	--	--	--	--	--
0.617	0.0045	0.617	0.0626	0.617	0.3674	0.617	0.2437	--	--	--	--	--	--	--	--
0.618	0.0045	0.618	0.0622	0.618	0.3666	0.618	0.2433	--	--	--	--	--	--	--	--
0.619	0.0045	0.619	0.0623	0.619	0.3657	0.619	0.2432	--	--	--	--	--	--	--	--
0.62	0.0045	0.62	0.0621	0.62	0.3648	0.62	0.2431	--	--	--	--	--	--	--	--
0.621	0.0045	0.621	0.062	0.621	0.3641	0.621	0.2429	--	--	--	--	--	--	--	--
0.622	0.0045	0.622	0.0616	0.622	0.3632	0.622	0.2431	--	--	--	--	--	--	--	--
0.623	0.0045	0.623	0.061	0.623	0.3627	0.623	0.2428	--	--	--	--	--	--	--	--
0.624	0.0045	0.624	0.061	0.624	0.362	0.624	0.2424	--	--	--	--	--	--	--	--
0.625	0.0045	0.625	0.0606	0.625	0.3608	0.625	0.2421	--	--	--	--	--	--	--	--
0.626	0.0044	0.626	0.0602	0.626	0.3597	0.626	0.2422	--	--	--	--	--	--	--	--
0.627	0.0042	0.627	0.0601	0.627	0.3591	0.627	0.2417	--	--	--	--	--	--	--	--
0.628	0.0042	0.628	0.0601	0.628	0.3581	0.628	0.2417	--	--	--	--	--	--	--	--
0.629	0.0042	0.629	0.0598	0.629	0.358	0.629	0.2419	--	--	--	--	--	--	--	--
0.63	0.004	0.63	0.0592	0.63	0.3575	0.63	0.2423	--	--	--	--	--	--	--	--
0.631	0.0039	0.631	0.059	0.631	0.3575	0.631	0.2427	--	--	--	--	--	--	--	--
0.632	0.0039	0.632	0.0589	0.632	0.3572	0.632	0.2422	--	--	--	--	--	--	--	--
0.633	0.0039	0.633	0.0587	0.633	0.3566	0.633	0.2416	--	--	--	--	--	--	--	--
0.634	0.0039	0.634	0.0583	0.634	0.3564	0.634	0.2414	--	--	--	--	--	--	--	--
0.635	0.0039	0.635	0.0578	0.635	0.3558	0.635	0.2412	--	--	--	--	--	--	--	--
0.636	0.0039	0.636	0.0577	0.636	0.3549	0.636	0.2412	--	--	--	--	--	--	--	--
0.637	0.0039	0.637	0.0574	0.637	0.3538	0.637	0.2406	--	--	--	--	--	--	--	--
0.638	0.0039	0.638	0.0575	0.638	0.3531	0.638	0.2405	--	--	--	--	--	--	--	--
0.639	0.0039	0.639	0.0573	0.639	0.3524	0.639	0.2402	--	--	--	--	--	--	--	--
0.64	0.0038	0.64	0.0569	0.64	0.3519	0.64	0.2402	--	--	--	--	--	--	--	--
0.641	0.0038	0.641	0.0566	0.641	0.3512	0.641	0.2401	--	--	--	--	--	--	--	--
0.642	0.0037	0.642	0.0563	0.642	0.3506	0.642	0.24	--	--	--	--	--	--	--	--
0.643	0.0037	0.643	0.0561	0.643	0.3503	0.643	0.2398	--	--	--	--	--	--	--	--
0.644	0.0035	0.644	0.0558	0.644	0.3502	0.644	0.2396	--	--	--	--	--	--	--	--
0.645	0.0035	0.645	0.0555	0.645	0.349	0.645	0.2393	--	--	--	--	--	--	--	--
0.646	0.0034	0.646	0.0552	0.646	0.3489	0.646	0.239	--	--	--	--	--	--	--	--
0.647	0.0033	0.647	0.055	0.647	0.3486	0.647	0.2389	--	--	--	--	--	--	--	--
0.648	0.0032	0.648	0.0546	0.648	0.3482	0.648	0.2386	--	--	--	--	--	--	--	--
0.649	0.0032	0.649	0.0546	0.649	0.3473	0.649	0.2384	--	--	--	--	--	--	--	--
0.65	0.0032	0.65	0.0541	0.65	0.3463	0.65	0.2381	--	--	--	--	--	--	--	--
0.651	0.0032	0.651	0.0541	0.651	0.3457	0.651	0.2381	--	--	--	--	--	--	--	--
0.652	0.0031	0.652	0.0538	0.652	0.3452	0.652	0.2382	--	--	--	--	--	--	--	--
0.653	0.0031	0.653	0.0534	0.653	0.3448	0.653	0.238	--	--	--	--	--	--	--	--
0.654	0.0031	0.654	0.0532	0.654	0.3446	0.654	0.2378	--	--	--	--	--	--	--	--
0.655	0.003	0.655	0.0531	0.655	0.344	0.655	0.2377	--	--	--	--	--	--	--	--
0.656	0.0029	0.656	0.0529	0.656	0.343	0.656	0.2372	--	--	--	--	--	--	--	--
0.657	0.0029	0.657	0.0527	0.657	0.3426	0.657	0.237	--	--	--	--	--	--	--	--
0.658	0.0029	0.658	0.0526	0.658	0.3419	0.658	0.2368	--	--	--	--	--	--	--	--
0.659	0.0029	0.659	0.0524	0.659	0.3409	0.659	0.2369	--	--	--	--	--	--	--	--
0.66	0.003	0.66	0.0523	0.66	0.3405	0.66	0.2369	--	--	--	--	--	--	--	--
0.661	0.0029	0.661	0.0519	0.661	0.3402	0.661	0.2371	--	--	--	--	--	--	--	--
0.662	0.0029	0.662	0.0518	0.662	0.3396	0.662	0.2371	--	--	--	--	--	--	--	--
0.663	0.0029	0.663	0.0517	0.663	0.3387	0.663	0.2369	--	--	--	--	--	--	--	--
0.664	0.0029	0.664	0.0515	0.664	0.3383	0.664	0.2367	--	--	--	--	--	--	--	--
0.665	0.0029	0.665	0.0514	0.665	0.338	0.665	0.2366	--	--	--	--	--	--	--	--
0.666	0.0028	0.666	0.0512	0.666	0.3371	0.666	0.2366	--	--	--	--	--	--	--	--
0.667	0.0027	0.667	0.0507	0.667	0.336	0.667	0.2364	--	--	--	--	--	--	--	--
0.668	0.0027	0.668	0.0506	0.668	0.3356	0.668	0.2367	--	--	--	--	--	--	--	--
0.669	0.0027	0.669	0.0504	0.669	0.3355	0.669	0.2361	--	--	--	--	--	--	--	--
0.67	0.0027	0.67	0.0501	0.67	0.335	0.67	0.2361	--	--	--	--	--	--	--	--
0.671	0.0027	0.671	0.05	0.671	0.3342	0.671	0.2361	--	--	--	--	--	--	--	--
0.672	0.0027	0.672	0.05	0.672	0.3334	0.672	0.2361	--	--	--	--	--	--	--	--
0.673	0.0027	0.673	0.0498	0.673	0.3328	0.673	0.2359	--	--	--	--	--	--	--	--
0.674	0.0027	0.674	0.0496	0.674	0.3326	0.674	0.2357	--	--	--	--	--	--	--	--
0.675	0.0027	0.675	0.0495	0.675	0.3322	0.675	0.2355	--	--	--	--	--	--	--	--
0.676	0.0027	0.676	0.0493	0.676	0.3319	0.676	0.2357	--	--	--	--	--	--	--	--
0.677	0.0027	0.677	0.049	0.677	0.3306	0.677	0.2355	--	--	--	--	--	--	--	--
0.678	0.0027	0.678	0.049	0.678	0.3302	0.678	0.2352	--	--	--	--	--	--	--	--
0.679	0.0027	0.679	0.0487	0.679	0.3298	0.679	0.2351	--	--	--	--	--	--	--	--
0.68	0.0026	0.68	0.0487	0.68	0.3295	0.68	0.2353	--	--	--	--	--	--	--	--
0.681	0.0026	0.681	0.0486	0.681	0.3288	0.681	0.2349	--	--	--	--	--	--	--	--
0.682	0.0026	0.682	0.0482	0.682	0.3282	0.682	0.2345	--	--	--	--	--	--	--	--
0.683	0.0026	0.683	0.048	0.683	0.3274	0.683	0.2343	--	--	--	--	--	--	--	--
0.684	0.0025	0.684	0.0476	0.684	0.3266	0.684	0.2344	--	--	--	--	--	--	--	--
0.685	0.0025	0.685	0.0473	0.685	0.3258	0.685	0.2344	--	--	--	--	--	--	--	--
0.686	0.0025	0.686	0.0473	0.686	0.3247	0.686	0.2337	--	--	--	--	--	--	--	--
0.687	0.0025	0.687	0.0472	0.687	0.324	0.687	0.2334	--	--	--	--	--	--	--	--
0.688	0.0025	0.688	0.0468	0.688	0.3236	0.688	0.233	--	--	--	--	--	--	--	--
0.689	0.0025	0.689	0.0466	0.689	0.3225	0.689	0.2332	--	--	--	--	--	--	--	--
0.69	0.0025	0.69	0.0466	0.69	0.3214	0.69	0.2328	--	--	--	--	--	--	--	--
0.691	0.0025	0.691	0.0465	0.691	0.3204	0.691	0.233	--	--	--	--	--	--	--	--
0.692	0.0025	0.692	0.0467	0.692	0.3194	0.692	0.2327	--	--	--	--	--	--	--	--
0.693	0.0025	0.693	0.0464	0.693	0.3187	0.693	0.2327	--	--	--	--	--	--	--	--
0.694	0.0025	0.694	0.0462	0.694	0.318	0.694	0.2328	--	--	--	--	--	--	--	--
0.695	0.0025	0.695	0.0459	0.695	0.3178	0.695	0.2326	--	--	--	--	--	--	--	--
0.696	0.0025	0.696	0.0457	0.696	0.3177	0.696	0.2322	--	--	--	--	--	--	--	--
0.697	0.0025	0.697	0.0452	0.697	0.3171	0.697	0.2318	--	--	--	--	--	--	--	--
0.698	0.0025	0.698	0.0451	0.698	0.3159	0.698	0.2314	--	--	--	--	--	--	--	--
0.699	0.0024	0.699	0.0448	0.699	0.315	0.699	0.231	--	--	--	--	--	--	--	--
0.7	0.0024	0.7	0.0444	0.7	0.3141	0.7	0.231	--	--	--	--	--	--	--	--
0.701	0.0024	0.701	0.0441	0.701	0.3131	0.701	0.2306	--	--	--	--	--	--	--	--
0.702	0.0023	0.702	0.0442	0.702	0.3128	0.702	0.2307	--	--	--	--	--	--	--	--
0.703	0.0023	0.703	0.0442	0.703	0.3126	0.703	0.2305	--	--	--	--	--	--	--	--
0.704	0.0023	0.704	0.044	0.704	0.3124	0.704	0.2302	--	--	--	--	--	--	--	--
0.705	0.0023	0.705	0.044	0.705	0.3122	0.705	0.2301	--	--	--	--	--	--	--	--
0.706	0.0023	0.706	0.0441	0.706	0.3116	0.706	0.23	--	--	--	--	--	--	--	--
0.707	0.0023	0.707	0.044	0.707	0.3114	0.707	0.2299	--	--	--	--	--	--	--	--
0.708	0.0023	0.708	0.0438	0.708	0.311	0.708	0.2296	--	--	--	--	--	--	--	--
0.709	0.0023	0.709	0.0437	0.709	0.3106	0.709	0.2299	--	--	--	--	--	--	--	--
0.71	0.0023	0.71	0.0436	0.71	0.3104	0.71	0.2298	--	--	--	--	--	--	--	--
0.711	0.0022	0.711	0.0435	0.711	0.3094	0.711	0.2298	--	--	--	--	--	--	--	--
0.712	0.0022	0.712	0.0434	0.712	0.3085	0.712	0.2296	--	--	--	--	--	--	--	--
0.713	0.0022	0.713	0.0429	0.713	0.3079	0.713	0.2296	--	--	--	--	--	--	--	--
0.714	0.0022	0.714	0.0424	0.714	0.3075	0.714	0.2294	--	--	--	--	--	--	--	--
0.715	0.0022	0.715	0.0424	0.715	0.3069	0.715	0.2294	--	--	--	--	--	--	--	--
0.716	0.0022	0.716	0.042	0.716	0.3065	0.716	0.2293	--	--	--	--	--	--	--	--
0.717	0.0022	0.717	0.0419	0.717	0.3062	0.717	0.2296	--	--	--	--	--	--	--	--
0.718	0.0022	0.718	0.0416	0.718	0.3057	0.718	0.2294	--	--	--	--	--	--	--	--
0.719	0.0022	0.719	0.0416	0.719	0.3054	0.719	0.2295	--	--	--	--	--	--	--	--
0.72	0.0022	0.72	0.0415	0.72	0.3046	0.72	0.2295	--	--	--	--	--	--	--	--
0.721	0.0022	0.721	0.0415	0.721	0.3036	0.721	0.2294	--	--	--	--	--	--	--	--
0.722	0.0022	0.722	0.0415	0.722	0.303	0.722	0.2294	--	--	--	--	--	--	--	--
0.723	0.0022	0.723	0.0413	0.723	0.3025	0.723	0.2295	--	--	--	--	--	--	--	--
0.724	0.0021	0.724	0.0412	0.724	0.3026	0.724	0.2293	--	--	--	--	--	--	--	--
0.725	0.002	0.725	0.0411	0.725	0.3017	0.725	0.2294	--	--	--	--	--	--	--	--
0.726	0.002	0.726	0.0409	0.726	0.3011	0.726	0.2292	--	--	--	--	--	--	--	--
0.727	0.002	0.727	0.0407	0.727	0.3003	0.727	0.2288	--	--	--	--	--	--	--	--
0.728	0.002	0.728	0.0407	0.728	0.2995	0.728	0.2286	--	--	--	--	--	--	--	--
0.729	0.002	0.729	0.0401	0.729	0.2993	0.729	0.2282	--	--	--	--	--	--	--	--
0.73	0.002	0.73	0.0395	0.73	0.2986	0.73	0.228	--	--	--	--	--	--	--	--
0.731	0.002	0.731	0.0389	0.731	0.2983	0.731	0.2277	--	--	--	--	--	--	--	--
0.732	0.002	0.732	0.0387	0.732	0.2977	0.732	0.2276	--	--	--	--	--	--	--	--
0.733	0.002	0.733	0.0386	0.733	0.2973	0.733	0.2275	--	--	--	--	--	--	--	--
0.734	0.002	0.734	0.0387	0.734	0.2967	0.734	0.2272	--	--	--	--	--	--	--	--
0.735	0.002	0.735	0.0387	0.735	0.2958	0.735	0.227	--	--	--	--	--	--	--	--
0.736	0.002	0.736	0.0385	0.736	0.2951	0.736	0.2267	--	--	--	--	--	--	--	--
0.737	0.002	0.737	0.0385	0.737	0.2944	0.737	0.2265	--	--	--	--	--	--	--	--
0.738	0.002	0.738	0.0385	0.738	0.2939	0.738	0.2267	--	--	--	--	--	--	--	--
0.739	0.002	0.739	0.0384	0.739	0.2933	0.739	0.2266	--	--	--	--	--	--	--	--
0.74	0.0019	0.74	0.0384	0.74	0.2925	0.74	0.2263	--	--	--	--	--	--	--	--
0.741	0.0019	0.741	0.0383	0.741	0.2914	0.741	0.2264	--	--	--	--	--	--	--	--
0.742	0.002	0.742	0.0378	0.742	0.2913	0.742	0.2263	--	--	--	--	--	--	--	--
0.743	0.0018	0.743	0.0374	0.743	0.291	0.743	0.2262	--	--	--	--	--	--	--	--
0.744	0.0018	0.744	0.0374	0.744	0.2904	0.744	0.2262	--	--	--	--	--	--	--	--
0.745	0.0018	0.745	0.0373	0.745	0.2904	0.745	0.2264	--	--	--	--	--	--	--	--
0.746	0.0017	0.746	0.037	0.746	0.2896	0.746	0.2264	--	--	--	--	--	--	--	--
0.747	0.0017	0.747	0.0368	0.747	0.2893	0.747	0.2261	--	--	--	--	--	--	--	--
0.748	0.0017	0.748	0.0366	0.748	0.2885	0.748	0.2263	--	--	--	--	--	--	--	--
0.749	0.0017	0.749	0.0363	0.749	0.2877	0.749	0.2258	--	--	--	--	--	--	--	--
0.75	0.0017	0.75	0.0361	0.75	0.2873	0.75	0.2256	--	--	--	--	--	--	--	--
0.751	0.0017	0.751	0.036	0.751	0.287	0.751	0.2258	--	--	--	--	--	--	--	--
0.752	0.0016	0.752	0.0357	0.752	0.2866	0.752	0.2261	--	--	--	--	--	--	--	--
0.753	0.0015	0.753	0.0354	0.753	0.2864	0.753	0.2258	--	--	--	--	--	--	--	--
0.754	0.0015	0.754	0.0352	0.754	0.2859	0.754	0.2256	--	--	--	--	--	--	--	--
0.755	0.0014	0.755	0.0349	0.755	0.2855	0.755	0.2259	--	--	--	--	--	--	--	--
0.756	0.0014	0.756	0.0349	0.756	0.2851	0.756	0.2259	--	--	--	--	--	--	--	--
0.757	0.0014	0.757	0.0346	0.757	0.2842	0.757	0.226	--	--	--	--	--	--	--	--
0.758	0.0014	0.758	0.0345	0.758	0.2838	0.758	0.2261	--	--	--	--	--	--	--	--
0.759	0.0014	0.759	0.0344	0.759	0.2838	0.759	0.2258	--	--	--	--	--	--	--	--
0.76	0.0014	0.76	0.0344	0.76	0.284	0.76	0.2255	--	--	--	--	--	--	--	--
0.761	0.0014	0.761	0.0339	0.761	0.2835	0.761	0.2255	--	--	--	--	--	--	--	--
0.762	0.0014	0.762	0.0336	0.762	0.2829	0.762	0.2248	--	--	--	--	--	--	--	--
0.763	0.0014	0.763	0.0337	0.763	0.2832	0.763	0.2247	--	--	--	--	--	--	--	--
0.764	0.0014	0.764	0.0336	0.764	0.2833	0.764	0.2245	--	--	--	--	--	--	--	--
0.765	0.0014	0.765	0.0334	0.765	0.2827	0.765	0.2247	--	--	--	--	--	--	--	--
0.766	0.0014	0.766	0.0332	0.766	0.2822	0.766	0.2246	--	--	--	--	--	--	--	--
0.767	0.0014	0.767	0.033	0.767	0.2815	0.767	0.2246	--	--	--	--	--	--	--	--
0.768	0.0014	0.768	0.0327	0.768	0.2807	0.768	0.2246	--	--	--	--	--	--	--	--
0.769	0.0014	0.769	0.0326	0.769	0.2806	0.769	0.2241	--	--	--	--	--	--	--	--
0.77	0.0014	0.77	0.0324	0.77	0.2802	0.77	0.2242	--	--	--	--	--	--	--	--
0.771	0.0014	0.771	0.0321	0.771	0.2794	0.771	0.2238	--	--	--	--	--	--	--	--
0.772	0.0014	0.772	0.032	0.772	0.2788	0.772	0.2237	--	--	--	--	--	--	--	--
0.773	0.0014	0.773	0.0317	0.773	0.2781	0.773	0.2235	--	--	--	--	--	--	--	--
0.774	0.0013	0.774	0.0315	0.774	0.2765	0.774	0.2231	--	--	--	--	--	--	--	--
0.775	0.0013	0.775	0.0315	0.775	0.2764	0.775	0.2229	--	--	--	--	--	--	--	--
0.776	0.0013	0.776	0.0313	0.776	0.2756	0.776	0.2228	--	--	--	--	--	--	--	--
0.777	0.0013	0.777	0.0312	0.777	0.2753	0.777	0.2225	--	--	--	--	--	--	--	--
0.778	0.0013	0.778	0.0309	0.778	0.2747	0.778	0.2223	--	--	--	--	--	--	--	--
0.779	0.0013	0.779	0.0308	0.779	0.2746	0.779	0.2222	--	--	--	--	--	--	--	--
0.78	0.0013	0.78	0.0306	0.78	0.2747	0.78	0.2224	--	--	--	--	--	--	--	--
0.781	0.0012	0.781	0.0306	0.781	0.2745	0.781	0.2221	--	--	--	--	--	--	--	--
0.782	0.0012	0.782	0.0303	0.782	0.2742	0.782	0.2217	--	--	--	--	--	--	--	--
0.783	0.0012	0.783	0.0302	0.783	0.2738	0.783	0.2218	--	--	--	--	--	--	--	--
0.784	0.0012	0.784	0.0302	0.784	0.2733	0.784	0.2217	--	--	--	--	--	--	--	--
0.785	0.0011	0.785	0.0301	0.785	0.2732	0.785	0.2215	--	--	--	--	--	--	--	--
0.786	0.0011	0.786	0.0299	0.786	0.2728	0.786	0.2216	--	--	--	--	--	--	--	--
0.787	0.0011	0.787	0.0296	0.787	0.2722	0.787	0.2211	--	--	--	--	--	--	--	--
0.788	0.0011	0.788	0.0295	0.788	0.2716	0.788	0.2209	--	--	--	--	--	--	--	--
0.789	0.0011	0.789	0.029	0.789	0.271	0.789	0.221	--	--	--	--	--	--	--	--
0.79	0.0011	0.79	0.0288	0.79	0.2702	0.79	0.2209	--	--	--	--	--	--	--	--
0.791	0.0011	0.791	0.0289	0.791	0.2697	0.791	0.2206	--	--	--	--	--	--	--	--
0.792	0.0011	0.792	0.0286	0.792	0.269	0.792	0.2203	--	--	--	--	--	--	--	--
0.793	0.0011	0.793	0.0287	0.793	0.2684	0.793	0.2202	--	--	--	--	--	--	--	--
0.794	0.0011	0.794	0.0283	0.794	0.2676	0.794	0.22	--	--	--	--	--	--	--	--
0.795	0.0011	0.795	0.0282	0.795	0.2674	0.795	0.2198	--	--	--	--	--	--	--	--
0.796	0.0011	0.796	0.0277	0.796	0.2667	0.796	0.2197	--	--	--	--	--	--	--	--
0.797	0.0011	0.797	0.0277	0.797	0.2664	0.797	0.2194	--	--	--	--	--	--	--	--
0.798	0.0011	0.798	0.0277	0.798	0.2657	0.798	0.2191	--	--	--	--	--	--	--	--
0.799	1E-3	0.799	0.0276	0.799	0.2651	0.799	0.219	--	--	--	--	--	--	--	--
0.8	1E-3	0.8	0.0276	0.8	0.2653	0.8	0.2188	--	--	--	--	--	--	--	--
0.801	1E-3	0.801	0.0275	0.801	0.265	0.801	0.2187	--	--	--	--	--	--	--	--
0.802	1E-3	0.802	0.0273	0.802	0.2648	0.802	0.2182	--	--	--	--	--	--	--	--
0.803	1E-3	0.803	0.0272	0.803	0.2642	0.803	0.218	--	--	--	--	--	--	--	--
0.804	9E-4	0.804	0.027	0.804	0.2637	0.804	0.2179	--	--	--	--	--	--	--	--
0.805	9E-4	0.805	0.0268	0.805	0.2632	0.805	0.2176	--	--	--	--	--	--	--	--
0.806	9E-4	0.806	0.0268	0.806	0.2626	0.806	0.2178	--	--	--	--	--	--	--	--
0.807	9E-4	0.807	0.0269	0.807	0.2626	0.807	0.2178	--	--	--	--	--	--	--	--
0.808	9E-4	0.808	0.0268	0.808	0.2626	0.808	0.2178	--	--	--	--	--	--	--	--
0.809	9E-4	0.809	0.0267	0.809	0.2622	0.809	0.2182	--	--	--	--	--	--	--	--
0.81	9E-4	0.81	0.0265	0.81	0.2616	0.81	0.2181	--	--	--	--	--	--	--	--
0.811	9E-4	0.811	0.0265	0.811	0.2616	0.811	0.2175	--	--	--	--	--	--	--	--
0.812	9E-4	0.812	0.0265	0.812	0.2609	0.812	0.2175	--	--	--	--	--	--	--	--
0.813	9E-4	0.813	0.0265	0.813	0.2606	0.813	0.2173	--	--	--	--	--	--	--	--
0.814	9E-4	0.814	0.0264	0.814	0.2607	0.814	0.2174	--	--	--	--	--	--	--	--
0.815	9E-4	0.815	0.0265	0.815	0.2601	0.815	0.2172	--	--	--	--	--	--	--	--
0.816	9E-4	0.816	0.0265	0.816	0.2597	0.816	0.2171	--	--	--	--	--	--	--	--
0.817	9E-4	0.817	0.0262	0.817	0.2594	0.817	0.217	--	--	--	--	--	--	--	--
0.818	9E-4	0.818	0.0263	0.818	0.2594	0.818	0.2174	--	--	--	--	--	--	--	--
0.819	9E-4	0.819	0.0261	0.819	0.2591	0.819	0.2177	--	--	--	--	--	--	--	--
0.82	8E-4	0.82	0.0261	0.82	0.2585	0.82	0.2175	--	--	--	--	--	--	--	--
0.821	8E-4	0.821	0.0258	0.821	0.2579	0.821	0.2173	--	--	--	--	--	--	--	--
0.822	8E-4	0.822	0.0255	0.822	0.2575	0.822	0.2171	--	--	--	--	--	--	--	--
0.823	8E-4	0.823	0.0254	0.823	0.2572	0.823	0.2169	--	--	--	--	--	--	--	--
0.824	8E-4	0.824	0.0253	0.824	0.2564	0.824	0.2166	--	--	--	--	--	--	--	--
0.825	8E-4	0.825	0.0252	0.825	0.2566	0.825	0.2166	--	--	--	--	--	--	--	--
0.826	8E-4	0.826	0.0251	0.826	0.2561	0.826	0.2167	--	--	--	--	--	--	--	--
0.827	7E-4	0.827	0.025	0.827	0.2551	0.827	0.2167	--	--	--	--	--	--	--	--
0.828	7E-4	0.828	0.0248	0.828	0.2544	0.828	0.2167	--	--	--	--	--	--	--	--
0.829	7E-4	0.829	0.0248	0.829	0.2533	0.829	0.2165	--	--	--	--	--	--	--	--
0.83	7E-4	0.83	0.0248	0.83	0.2527	0.83	0.2167	--	--	--	--	--	--	--	--
0.831	7E-4	0.831	0.0248	0.831	0.2524	0.831	0.2164	--	--	--	--	--	--	--	--
0.832	6E-4	0.832	0.0248	0.832	0.2519	0.832	0.2167	--	--	--	--	--	--	--	--
0.833	6E-4	0.833	0.0249	0.833	0.2514	0.833	0.2164	--	--	--	--	--	--	--	--
0.834	6E-4	0.834	0.0248	0.834	0.2514	0.834	0.2164	--	--	--	--	--	--	--	--
0.835	6E-4	0.835	0.0244	0.835	0.2513	0.835	0.2159	--	--	--	--	--	--	--	--
0.836	6E-4	0.836	0.0243	0.836	0.2512	0.836	0.2157	--	--	--	--	--	--	--	--
0.837	6E-4	0.837	0.0243	0.837	0.2509	0.837	0.2155	--	--	--	--	--	--	--	--
0.838	6E-4	0.838	0.024	0.838	0.2502	0.838	0.2151	--	--	--	--	--	--	--	--
0.839	6E-4	0.839	0.024	0.839	0.25	0.839	0.215	--	--	--	--	--	--	--	--
0.84	6E-4	0.84	0.024	0.84	0.2492	0.84	0.2149	--	--	--	--	--	--	--	--
0.841	6E-4	0.841	0.0238	0.841	0.2486	0.841	0.2145	--	--	--	--	--	--	--	--
0.842	6E-4	0.842	0.0238	0.842	0.2486	0.842	0.2145	--	--	--	--	--	--	--	--
0.843	6E-4	0.843	0.0237	0.843	0.248	0.843	0.214	--	--	--	--	--	--	--	--
0.844	6E-4	0.844	0.0236	0.844	0.2475	0.844	0.2136	--	--	--	--	--	--	--	--
0.845	6E-4	0.845	0.0233	0.845	0.2472	0.845	0.2134	--	--	--	--	--	--	--	--
0.846	6E-4	0.846	0.023	0.846	0.247	0.846	0.2133	--	--	--	--	--	--	--	--
0.847	6E-4	0.847	0.0228	0.847	0.2466	0.847	0.213	--	--	--	--	--	--	--	--
0.848	6E-4	0.848	0.0226	0.848	0.246	0.848	0.2128	--	--	--	--	--	--	--	--
0.849	6E-4	0.849	0.0225	0.849	0.2459	0.849	0.2124	--	--	--	--	--	--	--	--
0.85	6E-4	0.85	0.0222	0.85	0.245	0.85	0.2125	--	--	--	--	--	--	--	--
0.851	6E-4	0.851	0.022	0.851	0.2443	0.851	0.2123	--	--	--	--	--	--	--	--
0.852	6E-4	0.852	0.0219	0.852	0.2441	0.852	0.2122	--	--	--	--	--	--	--	--
0.853	6E-4	0.853	0.0217	0.853	0.2433	0.853	0.2121	--	--	--	--	--	--	--	--
0.854	6E-4	0.854	0.0217	0.854	0.243	0.854	0.212	--	--	--	--	--	--	--	--
0.855	6E-4	0.855	0.0216	0.855	0.2429	0.855	0.2121	--	--	--	--	--	--	--	--
0.856	6E-4	0.856	0.0216	0.856	0.2427	0.856	0.2121	--	--	--	--	--	--	--	--
0.857	6E-4	0.857	0.0214	0.857	0.2424	0.857	0.212	--	--	--	--	--	--	--	--
0.858	6E-4	0.858	0.0213	0.858	0.242	0.858	0.2115	--	--	--	--	--	--	--	--
0.859	6E-4	0.859	0.0212	0.859	0.2419	0.859	0.2112	--	--	--	--	--	--	--	--
0.86	6E-4	0.86	0.0212	0.86	0.2417	0.86	0.2111	--	--	--	--	--	--	--	--
0.861	6E-4	0.861	0.0211	0.861	0.2415	0.861	0.2113	--	--	--	--	--	--	--	--
0.862	6E-4	0.862	0.0211	0.862	0.2404	0.862	0.2114	--	--	--	--	--	--	--	--
0.863	6E-4	0.863	0.021	0.863	0.2398	0.863	0.2113	--	--	--	--	--	--	--	--
0.864	6E-4	0.864	0.0209	0.864	0.2397	0.864	0.2111	--	--	--	--	--	--	--	--
0.865	6E-4	0.865	0.0207	0.865	0.2397	0.865	0.2112	--	--	--	--	--	--	--	--
0.866	6E-4	0.866	0.0204	0.866	0.239	0.866	0.2109	--	--	--	--	--	--	--	--
0.867	6E-4	0.867	0.0204	0.867	0.2385	0.867	0.2108	--	--	--	--	--	--	--	--
0.868	6E-4	0.868	0.0203	0.868	0.2379	0.868	0.2107	--	--	--	--	--	--	--	--
0.869	6E-4	0.869	0.0202	0.869	0.2376	0.869	0.2105	--	--	--	--	--	--	--	--
0.87	6E-4	0.87	0.0202	0.87	0.2371	0.87	0.2102	--	--	--	--	--	--	--	--
0.871	6E-4	0.871	0.0202	0.871	0.2366	0.871	0.2099	--	--	--	--	--	--	--	--
0.872	6E-4	0.872	0.02	0.872	0.2363	0.872	0.2097	--	--	--	--	--	--	--	--
0.873	6E-4	0.873	0.0199	0.873	0.2362	0.873	0.2094	--	--	--	--	--	--	--	--
0.874	5E-4	0.874	0.0198	0.874	0.2359	0.874	0.2093	--	--	--	--	--	--	--	--
0.875	5E-4	0.875	0.0196	0.875	0.2354	0.875	0.2092	--	--	--	--	--	--	--	--
0.876	5E-4	0.876	0.0196	0.876	0.235	0.876	0.2091	--	--	--	--	--	--	--	--
0.877	5E-4	0.877	0.0194	0.877	0.2348	0.877	0.209	--	--	--	--	--	--	--	--
0.878	5E-4	0.878	0.0192	0.878	0.2344	0.878	0.2089	--	--	--	--	--	--	--	--
0.879	5E-4	0.879	0.0191	0.879	0.2342	0.879	0.2087	--	--	--	--	--	--	--	--
0.88	5E-4	0.88	0.0191	0.88	0.2338	0.88	0.2084	--	--	--	--	--	--	--	--
0.881	5E-4	0.881	0.019	0.881	0.2329	0.881	0.2081	--	--	--	--	--	--	--	--
0.882	6E-4	0.882	0.0191	0.882	0.2322	0.882	0.2079	--	--	--	--	--	--	--	--
0.883	6E-4	0.883	0.0191	0.883	0.2319	0.883	0.2075	--	--	--	--	--	--	--	--
0.884	6E-4	0.884	0.0191	0.884	0.2317	0.884	0.2075	--	--	--	--	--	--	--	--
0.885	6E-4	0.885	0.0191	0.885	0.231	0.885	0.2076	--	--	--	--	--	--	--	--
0.886	6E-4	0.886	0.0189	0.886	0.2306	0.886	0.2075	--	--	--	--	--	--	--	--
0.887	6E-4	0.887	0.0189	0.887	0.2307	0.887	0.2074	--	--	--	--	--	--	--	--
0.888	6E-4	0.888	0.0188	0.888	0.2304	0.888	0.2073	--	--	--	--	--	--	--	--
0.889	6E-4	0.889	0.0185	0.889	0.2301	0.889	0.2072	--	--	--	--	--	--	--	--
0.89	6E-4	0.89	0.0184	0.89	0.2293	0.89	0.2068	--	--	--	--	--	--	--	--
0.891	6E-4	0.891	0.0183	0.891	0.2288	0.891	0.2069	--	--	--	--	--	--	--	--
0.892	6E-4	0.892	0.0183	0.892	0.2284	0.892	0.2064	--	--	--	--	--	--	--	--
0.893	6E-4	0.893	0.0183	0.893	0.2282	0.893	0.2062	--	--	--	--	--	--	--	--
0.894	6E-4	0.894	0.0181	0.894	0.2274	0.894	0.2062	--	--	--	--	--	--	--	--
0.895	6E-4	0.895	0.0181	0.895	0.2269	0.895	0.206	--	--	--	--	--	--	--	--
0.896	6E-4	0.896	0.0181	0.896	0.2266	0.896	0.2058	--	--	--	--	--	--	--	--
0.897	6E-4	0.897	0.018	0.897	0.2262	0.897	0.2055	--	--	--	--	--	--	--	--
0.898	6E-4	0.898	0.018	0.898	0.2259	0.898	0.205	--	--	--	--	--	--	--	--
0.899	6E-4	0.899	0.018	0.899	0.2255	0.899	0.2053	--	--	--	--	--	--	--	--
0.9	6E-4	0.9	0.018	0.9	0.2254	0.9	0.2048	--	--	--	--	--	--	--	--
0.901	6E-4	0.901	0.018	0.901	0.2251	0.901	0.2046	--	--	--	--	--	--	--	--
0.902	6E-4	0.902	0.018	0.902	0.2246	0.902	0.2047	--	--	--	--	--	--	--	--
0.903	6E-4	0.903	0.0178	0.903	0.2241	0.903	0.2047	--	--	--	--	--	--	--	--
0.904	6E-4	0.904	0.0176	0.904	0.2226	0.904	0.2048	--	--	--	--	--	--	--	--
0.905	6E-4	0.905	0.0176	0.905	0.2214	0.905	0.2047	--	--	--	--	--	--	--	--
0.906	6E-4	0.906	0.0177	0.906	0.2208	0.906	0.2043	--	--	--	--	--	--	--	--
0.907	6E-4	0.907	0.0177	0.907	0.2206	0.907	0.2041	--	--	--	--	--	--	--	--
0.908	6E-4	0.908	0.0177	0.908	0.2205	0.908	0.2046	--	--	--	--	--	--	--	--
0.909	6E-4	0.909	0.0177	0.909	0.2199	0.909	0.2045	--	--	--	--	--	--	--	--
0.91	6E-4	0.91	0.0176	0.91	0.2196	0.91	0.2046	--	--	--	--	--	--	--	--
0.911	6E-4	0.911	0.0176	0.911	0.2196	0.911	0.2046	--	--	--	--	--	--	--	--
0.912	6E-4	0.912	0.0177	0.912	0.2184	0.912	0.2047	--	--	--	--	--	--	--	--
0.913	6E-4	0.913	0.0176	0.913	0.2178	0.913	0.2044	--	--	--	--	--	--	--	--
0.914	6E-4	0.914	0.0175	0.914	0.2178	0.914	0.2036	--	--	--	--	--	--	--	--
0.915	6E-4	0.915	0.0173	0.915	0.2177	0.915	0.2037	--	--	--	--	--	--	--	--
0.916	6E-4	0.916	0.0172	0.916	0.2173	0.916	0.2036	--	--	--	--	--	--	--	--
0.917	6E-4	0.917	0.0174	0.917	0.2169	0.917	0.2037	--	--	--	--	--	--	--	--
0.918	5E-4	0.918	0.0172	0.918	0.217	0.918	0.2034	--	--	--	--	--	--	--	--
0.919	5E-4	0.919	0.0172	0.919	0.2168	0.919	0.2034	--	--	--	--	--	--	--	--
0.92	5E-4	0.92	0.017	0.92	0.216	0.92	0.2034	--	--	--	--	--	--	--	--
0.921	5E-4	0.921	0.0168	0.921	0.2155	0.921	0.2035	--	--	--	--	--	--	--	--
0.922	5E-4	0.922	0.0168	0.922	0.2154	0.922	0.2033	--	--	--	--	--	--	--	--
0.923	5E-4	0.923	0.0168	0.923	0.2145	0.923	0.2031	--	--	--	--	--	--	--	--
0.924	5E-4	0.924	0.0167	0.924	0.2136	0.924	0.203	--	--	--	--	--	--	--	--
0.925	5E-4	0.925	0.0165	0.925	0.2137	0.925	0.203	--	--	--	--	--	--	--	--
0.926	5E-4	0.926	0.0163	0.926	0.2134	0.926	0.2028	--	--	--	--	--	--	--	--
0.927	5E-4	0.927	0.0163	0.927	0.2131	0.927	0.2027	--	--	--	--	--	--	--	--
0.928	5E-4	0.928	0.0161	0.928	0.2127	0.928	0.2024	--	--	--	--	--	--	--	--
0.929	5E-4	0.929	0.016	0.929	0.2122	0.929	0.2027	--	--	--	--	--	--	--	--
0.93	5E-4	0.93	0.0161	0.93	0.212	0.93	0.2027	--	--	--	--	--	--	--	--
0.931	5E-4	0.931	0.0162	0.931	0.2119	0.931	0.2025	--	--	--	--	--	--	--	--
0.932	5E-4	0.932	0.0162	0.932	0.212	0.932	0.2022	--	--	--	--	--	--	--	--
0.933	5E-4	0.933	0.0162	0.933	0.2116	0.933	0.2018	--	--	--	--	--	--	--	--
0.934	5E-4	0.934	0.016	0.934	0.2117	0.934	0.2015	--	--	--	--	--	--	--	--
0.935	5E-4	0.935	0.016	0.935	0.2115	0.935	0.2017	--	--	--	--	--	--	--	--
0.936	5E-4	0.936	0.016	0.936	0.2113	0.936	0.2013	--	--	--	--	--	--	--	--
0.937	5E-4	0.937	0.0159	0.937	0.2115	0.937	0.201	--	--	--	--	--	--	--	--
0.938	5E-4	0.938	0.0157	0.938	0.2111	0.938	0.2012	--	--	--	--	--	--	--	--
0.939	5E-4	0.939	0.0157	0.939	0.2108	0.939	0.201	--	--	--	--	--	--	--	--
0.94	5E-4	0.94	0.0155	0.94	0.2106	0.94	0.2009	--	--	--	--	--	--	--	--
0.941	5E-4	0.941	0.0154	0.941	0.2107	0.941	0.201	--	--	--	--	--	--	--	--
0.942	5E-4	0.942	0.0152	0.942	0.2106	0.942	0.2007	--	--	--	--	--	--	--	--
0.943	5E-4	0.943	0.015	0.943	0.2104	0.943	0.2007	--	--	--	--	--	--	--	--
0.944	5E-4	0.944	0.0148	0.944	0.2097	0.944	0.2007	--	--	--	--	--	--	--	--
0.945	5E-4	0.945	0.0148	0.945	0.2093	0.945	0.2004	--	--	--	--	--	--	--	--
0.946	5E-4	0.946	0.0147	0.946	0.2087	0.946	0.2	--	--	--	--	--	--	--	--
0.947	5E-4	0.947	0.0146	0.947	0.2082	0.947	0.2002	--	--	--	--	--	--	--	--
0.948	5E-4	0.948	0.0143	0.948	0.2076	0.948	0.2	--	--	--	--	--	--	--	--
0.949	5E-4	0.949	0.0143	0.949	0.2072	0.949	0.1999	--	--	--	--	--	--	--	--
0.95	5E-4	0.95	0.0143	0.95	0.2072	0.95	0.1997	--	--	--	--	--	--	--	--
0.951	5E-4	0.951	0.0143	0.951	0.207	0.951	0.1993	--	--	--	--	--	--	--	--
0.952	5E-4	0.952	0.0141	0.952	0.2065	0.952	0.1991	--	--	--	--	--	--	--	--
0.953	5E-4	0.953	0.0141	0.953	0.2057	0.953	0.1994	--	--	--	--	--	--	--	--
0.954	5E-4	0.954	0.0141	0.954	0.2057	0.954	0.1992	--	--	--	--	--	--	--	--
0.955	5E-4	0.955	0.0142	0.955	0.2055	0.955	0.1993	--	--	--	--	--	--	--	--
0.956	5E-4	0.956	0.0142	0.956	0.2051	0.956	0.1988	--	--	--	--	--	--	--	--
0.957	5E-4	0.957	0.0142	0.957	0.2045	0.957	0.1988	--	--	--	--	--	--	--	--
0.958	5E-4	0.958	0.0142	0.958	0.2043	0.958	0.1986	--	--	--	--	--	--	--	--
0.959	5E-4	0.959	0.0141	0.959	0.2039	0.959	0.1985	--	--	--	--	--	--	--	--
0.96	5E-4	0.96	0.0142	0.96	0.204	0.96	0.1986	--	--	--	--	--	--	--	--
0.961	5E-4	0.961	0.0142	0.961	0.2041	0.961	0.1986	--	--	--	--	--	--	--	--
0.962	5E-4	0.962	0.0143	0.962	0.2035	0.962	0.199	--	--	--	--	--	--	--	--
0.963	5E-4	0.963	0.0142	0.963	0.2032	0.963	0.199	--	--	--	--	--	--	--	--
0.964	5E-4	0.964	0.0141	0.964	0.2028	0.964	0.1993	--	--	--	--	--	--	--	--
0.965	4E-4	0.965	0.014	0.965	0.2022	0.965	0.199	--	--	--	--	--	--	--	--
0.966	4E-4	0.966	0.0139	0.966	0.2018	0.966	0.1988	--	--	--	--	--	--	--	--
0.967	4E-4	0.967	0.0139	0.967	0.2015	0.967	0.1986	--	--	--	--	--	--	--	--
0.968	4E-4	0.968	0.0137	0.968	0.2009	0.968	0.1985	--	--	--	--	--	--	--	--
0.969	4E-4	0.969	0.0136	0.969	0.2007	0.969	0.1986	--	--	--	--	--	--	--	--
0.97	4E-4	0.97	0.0135	0.97	0.2005	0.97	0.1985	--	--	--	--	--	--	--	--
0.971	4E-4	0.971	0.0135	0.971	0.1997	0.971	0.1984	--	--	--	--	--	--	--	--
0.972	4E-4	0.972	0.0132	0.972	0.1999	0.972	0.1984	--	--	--	--	--	--	--	--
0.973	4E-4	0.973	0.0131	0.973	0.1996	0.973	0.1986	--	--	--	--	--	--	--	--
0.974	4E-4	0.974	0.0131	0.974	0.1993	0.974	0.1983	--	--	--	--	--	--	--	--
0.975	4E-4	0.975	0.013	0.975	0.1996	0.975	0.1983	--	--	--	--	--	--	--	--
0.976	4E-4	0.976	0.013	0.976	0.1988	0.976	0.1981	--	--	--	--	--	--	--	--
0.977	4E-4	0.977	0.0129	0.977	0.1984	0.977	0.1981	--	--	--	--	--	--	--	--
0.978	4E-4	0.978	0.0127	0.978	0.1981	0.978	0.1983	--	--	--	--	--	--	--	--
0.979	4E-4	0.979	0.0127	0.979	0.1978	0.979	0.1981	--	--	--	--	--	--	--	--
0.98	4E-4	0.98	0.0127	0.98	0.1976	0.98	0.1983	--	--	--	--	--	--	--	--
0.981	4E-4	0.981	0.0127	0.981	0.1975	0.981	0.1983	--	--	--	--	--	--	--	--
0.982	4E-4	0.982	0.0127	0.982	0.1975	0.982	0.198	--	--	--	--	--	--	--	--
0.983	4E-4	0.983	0.0126	0.983	0.1972	0.983	0.198	--	--	--	--	--	--	--	--
0.984	4E-4	0.984	0.0126	0.984	0.1971	0.984	0.1981	--	--	--	--	--	--	--	--
0.985	4E-4	0.985	0.0124	0.985	0.1967	0.985	0.1982	--	--	--	--	--	--	--	--
0.986	4E-4	0.986	0.0123	0.986	0.1963	0.986	0.1979	--	--	--	--	--	--	--	--
0.987	4E-4	0.987	0.0123	0.987	0.1957	0.987	0.1979	--	--	--	--	--	--	--	--
0.988	4E-4	0.988	0.0123	0.988	0.1952	0.988	0.1976	--	--	--	--	--	--	--	--
0.989	4E-4	0.989	0.0123	0.989	0.1948	0.989	0.1973	--	--	--	--	--	--	--	--
0.99	4E-4	0.99	0.0122	0.99	0.1942	0.99	0.1971	--	--	--	--	--	--	--	--
0.991	4E-4	0.991	0.0122	0.991	0.194	0.991	0.197	--	--	--	--	--	--	--	--
0.992	4E-4	0.992	0.012	0.992	0.1941	0.992	0.1971	--	--	--	--	--	--	--	--
0.993	4E-4	0.993	0.012	0.993	0.1937	0.993	0.1968	--	--	--	--	--	--	--	--
0.994	4E-4	0.994	0.0119	0.994	0.1935	0.994	0.1968	--	--	--	--	--	--	--	--
0.995	4E-4	0.995	0.0118	0.995	0.1934	0.995	0.1968	--	--	--	--	--	--	--	--
0.996	4E-4	0.996	0.0118	0.996	0.1934	0.996	0.1965	--	--	--	--	--	--	--	--
0.997	4E-4	0.997	0.0118	0.997	0.1931	0.997	0.1964	--	--	--	--	--	--	--	--
0.998	4E-4	0.998	0.0118	0.998	0.1925	0.998	0.1964	--	--	--	--	--	--	--	--
0.999	4E-4	0.999	0.0117	0.999	0.1918	0.999	0.1966	--	--	--	--	--	--	--	--
1	4E-4	1	0.0117	1	0.1917	1	0.1965	--	--	--	--	--	--	--	--
1.001	4E-4	1.001	0.0116	1.001	0.1915	1.001	0.1966	--	--	--	--	--	--	--	--
1.002	4E-4	1.002	0.0115	1.002	0.1914	1.002	0.1966	--	--	--	--	--	--	--	--
1.003	4E-4	1.003	0.0115	1.003	0.1911	1.003	0.1967	--	--	--	--	--	--	--	--
1.004	4E-4	1.004	0.0114	1.004	0.1906	1.004	0.1964	--	--	--	--	--	--	--	--
1.005	4E-4	1.005	0.0114	1.005	0.1905	1.005	0.196	--	--	--	--	--	--	--	--
1.006	3E-4	1.006	0.0114	1.006	0.1902	1.006	0.1958	--	--	--	--	--	--	--	--
1.007	3E-4	1.007	0.0115	1.007	0.1901	1.007	0.1954	--	--	--	--	--	--	--	--
1.008	3E-4	1.008	0.0113	1.008	0.19	1.008	0.1954	--	--	--	--	--	--	--	--
1.009	3E-4	1.009	0.0113	1.009	0.189	1.009	0.1952	--	--	--	--	--	--	--	--
1.01	3E-4	1.01	0.0113	1.01	0.1885	1.01	0.1952	--	--	--	--	--	--	--	--
1.011	3E-4	1.011	0.0112	1.011	0.1881	1.011	0.1951	--	--	--	--	--	--	--	--
1.012	3E-4	1.012	0.0112	1.012	0.1878	1.012	0.1948	--	--	--	--	--	--	--	--
1.013	3E-4	1.013	0.011	1.013	0.1879	1.013	0.195	--	--	--	--	--	--	--	--
1.014	3E-4	1.014	0.0109	1.014	0.1877	1.014	0.1952	--	--	--	--	--	--	--	--
1.015	3E-4	1.015	0.0108	1.015	0.1875	1.015	0.1951	--	--	--	--	--	--	--	--
1.016	3E-4	1.016	0.0108	1.016	0.1867	1.016	0.1948	--	--	--	--	--	--	--	--
1.017	3E-4	1.017	0.0107	1.017	0.1861	1.017	0.195	--	--	--	--	--	--	--	--
1.018	3E-4	1.018	0.0106	1.018	0.1857	1.018	0.1947	--	--	--	--	--	--	--	--
1.019	2E-4	1.019	0.0107	1.019	0.1856	1.019	0.1942	--	--	--	--	--	--	--	--
1.02	2E-4	1.02	0.0107	1.02	0.1855	1.02	0.1944	--	--	--	--	--	--	--	--
1.021	2E-4	1.021	0.0105	1.021	0.1846	1.021	0.1941	--	--	--	--	--	--	--	--
1.022	2E-4	1.022	0.0104	1.022	0.1844	1.022	0.1941	--	--	--	--	--	--	--	--
1.023	2E-4	1.023	0.0104	1.023	0.1841	1.023	0.194	--	--	--	--	--	--	--	--
1.024	2E-4	1.024	0.0104	1.024	0.1838	1.024	0.194	--	--	--	--	--	--	--	--
1.025	2E-4	1.025	0.0102	1.025	0.1835	1.025	0.1941	--	--	--	--	--	--	--	--
1.026	2E-4	1.026	0.0101	1.026	0.1828	1.026	0.1937	--	--	--	--	--	--	--	--
1.027	2E-4	1.027	0.0101	1.027	0.1818	1.027	0.1935	--	--	--	--	--	--	--	--
1.028	2E-4	1.028	0.0101	1.028	0.1817	1.028	0.1932	--	--	--	--	--	--	--	--
1.029	2E-4	1.029	0.01	1.029	0.1812	1.029	0.193	--	--	--	--	--	--	--	--
1.03	2E-4	1.03	0.0099	1.03	0.1808	1.03	0.1928	--	--	--	--	--	--	--	--
1.031	2E-4	1.031	0.0099	1.031	0.1809	1.031	0.1927	--	--	--	--	--	--	--	--
1.032	2E-4	1.032	0.0099	1.032	0.1806	1.032	0.1931	--	--	--	--	--	--	--	--
1.033	2E-4	1.033	0.0098	1.033	0.1802	1.033	0.1933	--	--	--	--	--	--	--	--
1.034	2E-4	1.034	0.0098	1.034	0.1797	1.034	0.1934	--	--	--	--	--	--	--	--
1.035	2E-4	1.035	0.0098	1.035	0.1793	1.035	0.1937	--	--	--	--	--	--	--	--
1.036	1E-4	1.036	0.0098	1.036	0.1789	1.036	0.1937	--	--	--	--	--	--	--	--
1.037	1E-4	1.037	0.0098	1.037	0.1787	1.037	0.1935	--	--	--	--	--	--	--	--
1.038	1E-4	1.038	0.0098	1.038	0.1786	1.038	0.1932	--	--	--	--	--	--	--	--
1.039	1E-4	1.039	0.0097	1.039	0.1784	1.039	0.1932	--	--	--	--	--	--	--	--
1.04	1E-4	1.04	0.0096	1.04	0.1783	1.04	0.1929	--	--	--	--	--	--	--	--
1.041	1E-4	1.041	0.0096	1.041	0.1778	1.041	0.1927	--	--	--	--	--	--	--	--
1.042	1E-4	1.042	0.0096	1.042	0.1774	1.042	0.1927	--	--	--	--	--	--	--	--
1.043	1E-4	1.043	0.0095	1.043	0.177	1.043	0.1928	--	--	--	--	--	--	--	--
1.044	1E-4	1.044	0.0094	1.044	0.1767	1.044	0.1924	--	--	--	--	--	--	--	--
1.045	1E-4	1.045	0.0094	1.045	0.1761	1.045	0.1927	--	--	--	--	--	--	--	--
1.046	1E-4	1.046	0.0094	1.046	0.1759	1.046	0.1927	--	--	--	--	--	--	--	--
1.047	1E-4	1.047	0.0094	1.047	0.1756	1.047	0.1926	--	--	--	--	--	--	--	--
1.048	1E-4	1.048	0.0093	1.048	0.1752	1.048	0.1928	--	--	--	--	--	--	--	--
1.049	1E-4	1.049	0.0093	1.049	0.175	1.049	0.193	--	--	--	--	--	--	--	--
1.05	0	1.05	0.0093	1.05	0.1748	1.05	0.1931	--	--	--	--	--	--	--	--
1.051	0	1.051	0.0094	1.051	0.1743	1.051	0.193	--	--	--	--	--	--	--	--
1.052	0	1.052	0.0094	1.052	0.174	1.052	0.193	--	--	--	--	--	--	--	--
1.053	0	1.053	0.0094	1.053	0.1738	1.053	0.1932	--	--	--	--	--	--	--	--
1.054	0	1.054	0.0093	1.054	0.1737	1.054	0.1932	--	--	--	--	--	--	--	--
1.055	0	1.055	0.0093	1.055	0.1733	1.055	0.193	--	--	--	--	--	--	--	--
1.056	0	1.056	0.0092	1.056	0.1727	1.056	0.1928	--	--	--	--	--	--	--	--
1.057	0	1.057	0.0091	1.057	0.1729	1.057	0.1927	--	--	--	--	--	--	--	--
1.058	0	1.058	0.009	1.058	0.1726	1.058	0.1926	--	--	--	--	--	--	--	--
1.059	0	1.059	0.009	1.059	0.1721	1.059	0.1925	--	--	--	--	--	--	--	--
1.06	0	1.06	0.0088	1.06	0.1718	1.06	0.1923	--	--	--	--	--	--	--	--
1.061	0	1.061	0.0088	1.061	0.1714	1.061	0.1919	--	--	--	--	--	--	--	--
1.062	0	1.062	0.0088	1.062	0.171	1.062	0.1918	--	--	--	--	--	--	--	--
1.063	0	1.063	0.0088	1.063	0.1704	1.063	0.1918	--	--	--	--	--	--	--	--
1.064	0	1.064	0.0088	1.064	0.1703	1.064	0.1916	--	--	--	--	--	--	--	--
1.065	0	1.065	0.0087	1.065	0.1697	1.065	0.1914	--	--	--	--	--	--	--	--
1.066	0	1.066	0.0087	1.066	0.1694	1.066	0.1912	--	--	--	--	--	--	--	--
1.067	0	1.067	0.0086	1.067	0.169	1.067	0.1909	--	--	--	--	--	--	--	--
1.068	0	1.068	0.0086	1.068	0.1687	1.068	0.1909	--	--	--	--	--	--	--	--
1.069	0	1.069	0.0086	1.069	0.1679	1.069	0.191	--	--	--	--	--	--	--	--
1.07	0	1.07	0.0086	1.07	0.1675	1.07	0.1905	--	--	--	--	--	--	--	--
1.071	0	1.071	0.0085	1.071	0.1673	1.071	0.191	--	--	--	--	--	--	--	--
1.072	0	1.072	0.0085	1.072	0.167	1.072	0.1911	--	--	--	--	--	--	--	--
1.073	0	1.073	0.0085	1.073	0.1666	1.073	0.1909	--	--	--	--	--	--	--	--
1.074	0	1.074	0.0084	1.074	0.1665	1.074	0.1906	--	--	--	--	--	--	--	--
1.075	0	1.075	0.0084	1.075	0.1658	1.075	0.1903	--	--	--	--	--	--	--	--
1.076	0	1.076	0.0083	1.076	0.1657	1.076	0.1902	--	--	--	--	--	--	--	--
1.077	0	1.077	0.0083	1.077	0.1658	1.077	0.1896	--	--	--	--	--	--	--	--
1.078	0	1.078	0.0083	1.078	0.1656	1.078	0.1896	--	--	--	--	--	--	--	--
1.079	0	1.079	0.0082	1.079	0.1657	1.079	0.1893	--	--	--	--	--	--	--	--
1.08	0	1.08	0.0082	1.08	0.1656	1.08	0.1894	--	--	--	--	--	--	--	--
1.081	0	1.081	0.0082	1.081	0.1652	1.081	0.1894	--	--	--	--	--	--	--	--
1.082	0	1.082	0.0082	1.082	0.1646	1.082	0.1895	--	--	--	--	--	--	--	--
1.083	0	1.083	0.0082	1.083	0.1638	1.083	0.189	--	--	--	--	--	--	--	--
1.084	0	1.084	0.0082	1.084	0.1637	1.084	0.1885	--	--	--	--	--	--	--	--
1.085	0	1.085	0.008	1.085	0.1637	1.085	0.1884	--	--	--	--	--	--	--	--
1.086	0	1.086	0.008	1.086	0.1637	1.086	0.1882	--	--	--	--	--	--	--	--
1.087	0	1.087	0.0079	1.087	0.1639	1.087	0.1881	--	--	--	--	--	--	--	--
1.088	0	1.088	0.0079	1.088	0.1636	1.088	0.1878	--	--	--	--	--	--	--	--
1.089	0	1.089	0.0078	1.089	0.1633	1.089	0.188	--	--	--	--	--	--	--	--
1.09	0	1.09	0.0078	1.09	0.1626	1.09	0.1882	--	--	--	--	--	--	--	--
1.091	0	1.091	0.0078	1.091	0.1623	1.091	0.1882	--	--	--	--	--	--	--	--
1.092	0	1.092	0.0078	1.092	0.162	1.092	0.188	--	--	--	--	--	--	--	--
1.093	0	1.093	0.0076	1.093	0.1616	1.093	0.188	--	--	--	--	--	--	--	--
1.094	0	1.094	0.0076	1.094	0.1617	1.094	0.1878	--	--	--	--	--	--	--	--
1.095	0	1.095	0.0075	1.095	0.1614	1.095	0.1876	--	--	--	--	--	--	--	--
1.096	0	1.096	0.0074	1.096	0.1608	1.096	0.1876	--	--	--	--	--	--	--	--
1.097	0	1.097	0.0073	1.097	0.1605	1.097	0.1875	--	--	--	--	--	--	--	--
1.098	0	1.098	0.0073	1.098	0.1606	1.098	0.1873	--	--	--	--	--	--	--	--
1.099	0	1.099	0.0073	1.099	0.161	1.099	0.1871	--	--	--	--	--	--	--	--
1.1	0	1.1	0.0073	1.1	0.1607	1.1	0.1869	--	--	--	--	--	--	--	--
1.101	0	1.101	0.0073	1.101	0.1605	1.101	0.1866	--	--	--	--	--	--	--	--
1.102	0	1.102	0.0072	1.102	0.1604	1.102	0.1865	--	--	--	--	--	--	--	--
1.103	0	1.103	0.0071	1.103	0.1599	1.103	0.1864	--	--	--	--	--	--	--	--
1.104	0	1.104	0.0071	1.104	0.1596	1.104	0.186	--	--	--	--	--	--	--	--
1.105	0	1.105	0.0071	1.105	0.1592	1.105	0.186	--	--	--	--	--	--	--	--
1.106	0	1.106	0.0071	1.106	0.1588	1.106	0.1859	--	--	--	--	--	--	--	--
1.107	0	1.107	0.0071	1.107	0.1583	1.107	0.1859	--	--	--	--	--	--	--	--
1.108	0	1.108	0.0071	1.108	0.1577	1.108	0.1857	--	--	--	--	--	--	--	--
1.109	0	1.109	0.0071	1.109	0.1578	1.109	0.1857	--	--	--	--	--	--	--	--
1.11	0	1.11	0.0071	1.11	0.1577	1.11	0.1857	--	--	--	--	--	--	--	--
1.111	0	1.111	0.0071	1.111	0.1571	1.111	0.1855	--	--	--	--	--	--	--	--
1.112	0	1.112	0.0071	1.112	0.1563	1.112	0.1854	--	--	--	--	--	--	--	--
1.113	0	1.113	0.0071	1.113	0.1562	1.113	0.1856	--	--	--	--	--	--	--	--
1.114	0	1.114	0.007	1.114	0.1559	1.114	0.1852	--	--	--	--	--	--	--	--
1.115	0	1.115	0.0069	1.115	0.1557	1.115	0.1851	--	--	--	--	--	--	--	--
1.116	0	1.116	0.0069	1.116	0.1553	1.116	0.1852	--	--	--	--	--	--	--	--
1.117	0	1.117	0.0068	1.117	0.1552	1.117	0.1849	--	--	--	--	--	--	--	--
1.118	0	1.118	0.0068	1.118	0.1553	1.118	0.1847	--	--	--	--	--	--	--	--
1.119	0	1.119	0.0066	1.119	0.155	1.119	0.1844	--	--	--	--	--	--	--	--
1.12	0	1.12	0.0066	1.12	0.1548	1.12	0.1842	--	--	--	--	--	--	--	--
1.121	0	1.121	0.0066	1.121	0.1547	1.121	0.1842	--	--	--	--	--	--	--	--
1.122	0	1.122	0.0067	1.122	0.1542	1.122	0.1839	--	--	--	--	--	--	--	--
1.123	0	1.123	0.0065	1.123	0.154	1.123	0.1836	--	--	--	--	--	--	--	--
1.124	0	1.124	0.0063	1.124	0.1536	1.124	0.1831	--	--	--	--	--	--	--	--
1.125	0	1.125	0.0063	1.125	0.1534	1.125	0.1832	--	--	--	--	--	--	--	--
1.126	0	1.126	0.0062	1.126	0.1534	1.126	0.1829	--	--	--	--	--	--	--	--
1.127	0	1.127	0.0062	1.127	0.1536	1.127	0.1826	--	--	--	--	--	--	--	--
1.128	0	1.128	0.0061	1.128	0.1531	1.128	0.1826	--	--	--	--	--	--	--	--
1.129	0	1.129	0.0062	1.129	0.1531	1.129	0.1824	--	--	--	--	--	--	--	--
1.13	0	1.13	0.0061	1.13	0.1529	1.13	0.1824	--	--	--	--	--	--	--	--
1.131	0	1.131	0.006	1.131	0.1531	1.131	0.1823	--	--	--	--	--	--	--	--
1.132	0	1.132	0.006	1.132	0.1529	1.132	0.1823	--	--	--	--	--	--	--	--
1.133	0	1.133	0.0059	1.133	0.1527	1.133	0.1821	--	--	--	--	--	--	--	--
1.134	0	1.134	0.0059	1.134	0.1523	1.134	0.1821	--	--	--	--	--	--	--	--
1.135	0	1.135	0.0059	1.135	0.152	1.135	0.1819	--	--	--	--	--	--	--	--
1.136	0	1.136	0.0059	1.136	0.1519	1.136	0.1816	--	--	--	--	--	--	--	--
1.137	0	1.137	0.0059	1.137	0.1519	1.137	0.1819	--	--	--	--	--	--	--	--
1.138	0	1.138	0.0059	1.138	0.1519	1.138	0.1821	--	--	--	--	--	--	--	--
1.139	0	1.139	0.006	1.139	0.1517	1.139	0.1823	--	--	--	--	--	--	--	--
1.14	0	1.14	0.006	1.14	0.1517	1.14	0.1819	--	--	--	--	--	--	--	--
1.141	0	1.141	0.006	1.141	0.1511	1.141	0.1818	--	--	--	--	--	--	--	--
1.142	0	1.142	0.0059	1.142	0.1508	1.142	0.1812	--	--	--	--	--	--	--	--
1.143	0	1.143	0.0059	1.143	0.1503	1.143	0.1809	--	--	--	--	--	--	--	--
1.144	0	1.144	0.0058	1.144	0.1502	1.144	0.1809	--	--	--	--	--	--	--	--
1.145	0	1.145	0.0058	1.145	0.1499	1.145	0.1808	--	--	--	--	--	--	--	--
1.146	0	1.146	0.0058	1.146	0.15	1.146	0.1806	--	--	--	--	--	--	--	--
1.147	0	1.147	0.0057	1.147	0.1489	1.147	0.1805	--	--	--	--	--	--	--	--
1.148	0	1.148	0.0057	1.148	0.1488	1.148	0.1803	--	--	--	--	--	--	--	--
1.149	0	1.149	0.0057	1.149	0.1483	1.149	0.1796	--	--	--	--	--	--	--	--
1.15	0	1.15	0.0057	1.15	0.1483	1.15	0.1796	--	--	--	--	--	--	--	--
1.151	0	1.151	0.0057	1.151	0.1476	1.151	0.1796	--	--	--	--	--	--	--	--
1.152	0	1.152	0.0057	1.152	0.147	1.152	0.1794	--	--	--	--	--	--	--	--
1.153	0	1.153	0.0057	1.153	0.1469	1.153	0.1794	--	--	--	--	--	--	--	--
1.154	0	1.154	0.0057	1.154	0.1463	1.154	0.1792	--	--	--	--	--	--	--	--
1.155	0	1.155	0.0056	1.155	0.1462	1.155	0.1791	--	--	--	--	--	--	--	--
1.156	0	1.156	0.0056	1.156	0.1461	1.156	0.1786	--	--	--	--	--	--	--	--
1.157	0	1.157	0.0056	1.157	0.1459	1.157	0.1781	--	--	--	--	--	--	--	--
1.158	0	1.158	0.0056	1.158	0.1456	1.158	0.1782	--	--	--	--	--	--	--	--
1.159	0	1.159	0.0056	1.159	0.1451	1.159	0.1781	--	--	--	--	--	--	--	--
1.16	0	1.16	0.0056	1.16	0.1452	1.16	0.1782	--	--	--	--	--	--	--	--
1.161	0	1.161	0.0056	1.161	0.1451	1.161	0.1783	--	--	--	--	--	--	--	--
1.162	0	1.162	0.0056	1.162	0.1447	1.162	0.1785	--	--	--	--	--	--	--	--
1.163	0	1.163	0.0056	1.163	0.1442	1.163	0.1786	--	--	--	--	--	--	--	--
1.164	0	1.164	0.0055	1.164	0.1437	1.164	0.1785	--	--	--	--	--	--	--	--
1.165	0	1.165	0.0055	1.165	0.1435	1.165	0.1784	--	--	--	--	--	--	--	--
1.166	0	1.166	0.0054	1.166	0.1435	1.166	0.1783	--	--	--	--	--	--	--	--
1.167	0	1.167	0.0053	1.167	0.1429	1.167	0.1785	--	--	--	--	--	--	--	--
1.168	0	1.168	0.0053	1.168	0.1421	1.168	0.1782	--	--	--	--	--	--	--	--
1.169	0	1.169	0.0053	1.169	0.1418	1.169	0.178	--	--	--	--	--	--	--	--
1.17	0	1.17	0.0053	1.17	0.1416	1.17	0.1778	--	--	--	--	--	--	--	--
1.171	0	1.171	0.0052	1.171	0.1415	1.171	0.1779	--	--	--	--	--	--	--	--
1.172	0	1.172	0.0052	1.172	0.1413	1.172	0.1781	--	--	--	--	--	--	--	--
1.173	0	1.173	0.0049	1.173	0.1413	1.173	0.178	--	--	--	--	--	--	--	--
1.174	0	1.174	0.0049	1.174	0.1412	1.174	0.178	--	--	--	--	--	--	--	--
1.175	0	1.175	0.0049	1.175	0.141	1.175	0.1777	--	--	--	--	--	--	--	--
1.176	0	1.176	0.0048	1.176	0.1409	1.176	0.1776	--	--	--	--	--	--	--	--
1.177	0	1.177	0.0046	1.177	0.141	1.177	0.1774	--	--	--	--	--	--	--	--
1.178	0	1.178	0.0046	1.178	0.1406	1.178	0.1774	--	--	--	--	--	--	--	--
1.179	0	1.179	0.0044	1.179	0.1401	1.179	0.1775	--	--	--	--	--	--	--	--
1.18	0	1.18	0.0044	1.18	0.1399	1.18	0.1775	--	--	--	--	--	--	--	--
1.181	0	1.181	0.0043	1.181	0.1398	1.181	0.1775	--	--	--	--	--	--	--	--
1.182	0	1.182	0.0043	1.182	0.1395	1.182	0.1773	--	--	--	--	--	--	--	--
1.183	0	1.183	0.0043	1.183	0.1394	1.183	0.1773	--	--	--	--	--	--	--	--
1.184	0	1.184	0.0043	1.184	0.1391	1.184	0.1769	--	--	--	--	--	--	--	--
1.185	0	1.185	0.0043	1.185	0.1391	1.185	0.1764	--	--	--	--	--	--	--	--
1.186	0	1.186	0.0042	1.186	0.1386	1.186	0.1764	--	--	--	--	--	--	--	--
1.187	0	1.187	0.0042	1.187	0.1382	1.187	0.1765	--	--	--	--	--	--	--	--
1.188	0	1.188	0.0041	1.188	0.138	1.188	0.1762	--	--	--	--	--	--	--	--
1.189	0	1.189	0.004	1.189	0.138	1.189	0.1762	--	--	--	--	--	--	--	--
1.19	0	1.19	0.0041	1.19	0.1377	1.19	0.1761	--	--	--	--	--	--	--	--
1.191	0	1.191	0.0041	1.191	0.1377	1.191	0.1764	--	--	--	--	--	--	--	--
1.192	0	1.192	0.004	1.192	0.1378	1.192	0.1763	--	--	--	--	--	--	--	--
1.193	0	1.193	0.004	1.193	0.1375	1.193	0.1764	--	--	--	--	--	--	--	--
1.194	0	1.194	0.004	1.194	0.1373	1.194	0.1762	--	--	--	--	--	--	--	--
1.195	0	1.195	0.004	1.195	0.1369	1.195	0.1762	--	--	--	--	--	--	--	--
1.196	0	1.196	0.004	1.196	0.1369	1.196	0.1759	--	--	--	--	--	--	--	--
1.197	0	1.197	0.004	1.197	0.1369	1.197	0.1757	--	--	--	--	--	--	--	--
1.198	0	1.198	0.004	1.198	0.137	1.198	0.1755	--	--	--	--	--	--	--	--
1.199	0	1.199	0.004	1.199	0.1367	1.199	0.1758	--	--	--	--	--	--	--	--
1.2	0	1.2	0.004	1.2	0.1363	1.2	0.1758	--	--	--	--	--	--	--	--
1.201	0	1.201	0.004	1.201	0.1363	1.201	0.176	--	--	--	--	--	--	--	--
1.202	0	1.202	0.004	1.202	0.1359	1.202	0.1758	--	--	--	--	--	--	--	--
1.203	0	1.203	0.004	1.203	0.1361	1.203	0.1758	--	--	--	--	--	--	--	--
1.204	0	1.204	0.004	1.204	0.1359	1.204	0.176	--	--	--	--	--	--	--	--
1.205	0	1.205	0.0039	1.205	0.1354	1.205	0.1758	--	--	--	--	--	--	--	--
1.206	0	1.206	0.0039	1.206	0.1354	1.206	0.1757	--	--	--	--	--	--	--	--
1.207	0	1.207	0.0039	1.207	0.1354	1.207	0.1758	--	--	--	--	--	--	--	--
1.208	0	1.208	0.0039	1.208	0.1353	1.208	0.1756	--	--	--	--	--	--	--	--
1.209	0	1.209	0.0039	1.209	0.135	1.209	0.1757	--	--	--	--	--	--	--	--
1.21	0	1.21	0.0039	1.21	0.1346	1.21	0.1758	--	--	--	--	--	--	--	--
1.211	0	1.211	0.0039	1.211	0.1345	1.211	0.1759	--	--	--	--	--	--	--	--
1.212	0	1.212	0.0039	1.212	0.134	1.212	0.1761	--	--	--	--	--	--	--	--
1.213	0	1.213	0.0039	1.213	0.1339	1.213	0.1762	--	--	--	--	--	--	--	--
1.214	0	1.214	0.0038	1.214	0.1333	1.214	0.1762	--	--	--	--	--	--	--	--
1.215	0	1.215	0.0038	1.215	0.1331	1.215	0.1759	--	--	--	--	--	--	--	--
1.216	0	1.216	0.0038	1.216	0.1329	1.216	0.176	--	--	--	--	--	--	--	--
1.217	0	1.217	0.0038	1.217	0.1327	1.217	0.1759	--	--	--	--	--	--	--	--
1.218	0	1.218	0.0037	1.218	0.1326	1.218	0.176	--	--	--	--	--	--	--	--
1.219	0	1.219	0.0037	1.219	0.1327	1.219	0.1757	--	--	--	--	--	--	--	--
1.22	0	1.22	0.0037	1.22	0.1326	1.22	0.1758	--	--	--	--	--	--	--	--
1.221	0	1.221	0.0036	1.221	0.1329	1.221	0.1754	--	--	--	--	--	--	--	--
1.222	0	1.222	0.0036	1.222	0.1328	1.222	0.1754	--	--	--	--	--	--	--	--
1.223	0	1.223	0.0036	1.223	0.1326	1.223	0.1754	--	--	--	--	--	--	--	--
1.224	0	1.224	0.0036	1.224	0.1323	1.224	0.1754	--	--	--	--	--	--	--	--
1.225	0	1.225	0.0036	1.225	0.132	1.225	0.1754	--	--	--	--	--	--	--	--
1.226	0	1.226	0.0036	1.226	0.132	1.226	0.1753	--	--	--	--	--	--	--	--
1.227	0	1.227	0.0036	1.227	0.1315	1.227	0.1751	--	--	--	--	--	--	--	--
1.228	0	1.228	0.0036	1.228	0.1314	1.228	0.1755	--	--	--	--	--	--	--	--
1.229	0	1.229	0.0036	1.229	0.1312	1.229	0.1756	--	--	--	--	--	--	--	--
1.23	0	1.23	0.0036	1.23	0.1311	1.23	0.1753	--	--	--	--	--	--	--	--
1.231	0	1.231	0.0035	1.231	0.131	1.231	0.1754	--	--	--	--	--	--	--	--
1.232	0	1.232	0.0035	1.232	0.1308	1.232	0.1751	--	--	--	--	--	--	--	--
1.233	0	1.233	0.0035	1.233	0.1305	1.233	0.1748	--	--	--	--	--	--	--	--
1.234	0	1.234	0.0035	1.234	0.1305	1.234	0.1746	--	--	--	--	--	--	--	--
1.235	0	1.235	0.0035	1.235	0.1305	1.235	0.1746	--	--	--	--	--	--	--	--
1.236	0	1.236	0.0035	1.236	0.1304	1.236	0.1746	--	--	--	--	--	--	--	--
1.237	0	1.237	0.0035	1.237	0.13	1.237	0.1744	--	--	--	--	--	--	--	--
1.238	0	1.238	0.0034	1.238	0.1299	1.238	0.1744	--	--	--	--	--	--	--	--
1.239	0	1.239	0.0034	1.239	0.1295	1.239	0.1741	--	--	--	--	--	--	--	--
1.24	0	1.24	0.0034	1.24	0.1293	1.24	0.1739	--	--	--	--	--	--	--	--
1.241	0	1.241	0.0034	1.241	0.1288	1.241	0.174	--	--	--	--	--	--	--	--
1.242	0	1.242	0.0033	1.242	0.1286	1.242	0.1735	--	--	--	--	--	--	--	--
1.243	0	1.243	0.0033	1.243	0.1287	1.243	0.1732	--	--	--	--	--	--	--	--
1.244	0	1.244	0.0032	1.244	0.1287	1.244	0.173	--	--	--	--	--	--	--	--
1.245	0	1.245	0.0032	1.245	0.1286	1.245	0.1726	--	--	--	--	--	--	--	--
1.246	0	1.246	0.0033	1.246	0.1285	1.246	0.1726	--	--	--	--	--	--	--	--
1.247	0	1.247	0.0033	1.247	0.1283	1.247	0.1727	--	--	--	--	--	--	--	--
1.248	0	1.248	0.0033	1.248	0.1281	1.248	0.1725	--	--	--	--	--	--	--	--
1.249	0	1.249	0.0033	1.249	0.1283	1.249	0.1724	--	--	--	--	--	--	--	--
1.25	0	1.25	0.0033	1.25	0.1277	1.25	0.1724	--	--	--	--	--	--	--	--
1.251	0	1.251	0.0033	1.251	0.1273	1.251	0.1721	--	--	--	--	--	--	--	--
1.252	0	1.252	0.0033	1.252	0.127	1.252	0.1719	--	--	--	--	--	--	--	--
1.253	0	1.253	0.0033	1.253	0.1269	1.253	0.1716	--	--	--	--	--	--	--	--
1.254	0	1.254	0.0033	1.254	0.1266	1.254	0.1714	--	--	--	--	--	--	--	--
1.255	0	1.255	0.0033	1.255	0.1262	1.255	0.1715	--	--	--	--	--	--	--	--
1.256	0	1.256	0.0033	1.256	0.1258	1.256	0.1717	--	--	--	--	--	--	--	--
1.257	0	1.257	0.0033	1.257	0.1256	1.257	0.1718	--	--	--	--	--	--	--	--
1.258	0	1.258	0.0033	1.258	0.1254	1.258	0.1712	--	--	--	--	--	--	--	--
1.259	0	1.259	0.0032	1.259	0.1251	1.259	0.1713	--	--	--	--	--	--	--	--
1.26	0	1.26	0.0032	1.26	0.1252	1.26	0.171	--	--	--	--	--	--	--	--
1.261	0	1.261	0.0032	1.261	0.1252	1.261	0.1709	--	--	--	--	--	--	--	--
1.262	0	1.262	0.0031	1.262	0.125	1.262	0.1706	--	--	--	--	--	--	--	--
1.263	0	1.263	0.0031	1.263	0.1246	1.263	0.1707	--	--	--	--	--	--	--	--
1.264	0	1.264	0.0031	1.264	0.1244	1.264	0.1706	--	--	--	--	--	--	--	--
1.265	0	1.265	0.0031	1.265	0.124	1.265	0.1705	--	--	--	--	--	--	--	--
1.266	0	1.266	0.0031	1.266	0.1239	1.266	0.1704	--	--	--	--	--	--	--	--
1.267	0	1.267	0.0031	1.267	0.1236	1.267	0.1707	--	--	--	--	--	--	--	--
1.268	0	1.268	0.0031	1.268	0.1231	1.268	0.1708	--	--	--	--	--	--	--	--
1.269	0	1.269	0.0031	1.269	0.1231	1.269	0.1707	--	--	--	--	--	--	--	--
1.27	0	1.27	0.0031	1.27	0.1228	1.27	0.1707	--	--	--	--	--	--	--	--
1.271	0	1.271	0.003	1.271	0.1222	1.271	0.1708	--	--	--	--	--	--	--	--
1.272	0	1.272	0.003	1.272	0.1221	1.272	0.171	--	--	--	--	--	--	--	--
1.273	0	1.273	0.003	1.273	0.122	1.273	0.171	--	--	--	--	--	--	--	--
1.274	0	1.274	0.003	1.274	0.1217	1.274	0.1717	--	--	--	--	--	--	--	--
1.275	0	1.275	0.003	1.275	0.1209	1.275	0.1719	--	--	--	--	--	--	--	--
1.276	0	1.276	0.0028	1.276	0.1209	1.276	0.172	--	--	--	--	--	--	--	--
1.277	0	1.277	0.0028	1.277	0.1208	1.277	0.1719	--	--	--	--	--	--	--	--
1.278	0	1.278	0.0027	1.278	0.1207	1.278	0.172	--	--	--	--	--	--	--	--
1.279	0	1.279	0.0027	1.279	0.1206	1.279	0.172	--	--	--	--	--	--	--	--
1.28	0	1.28	0.0027	1.28	0.1204	1.28	0.172	--	--	--	--	--	--	--	--
1.281	0	1.281	0.0027	1.281	0.1204	1.281	0.172	--	--	--	--	--	--	--	--
1.282	0	1.282	0.0027	1.282	0.1204	1.282	0.1721	--	--	--	--	--	--	--	--
1.283	0	1.283	0.0027	1.283	0.1205	1.283	0.172	--	--	--	--	--	--	--	--
1.284	0	1.284	0.0027	1.284	0.1202	1.284	0.172	--	--	--	--	--	--	--	--
1.285	0	1.285	0.0027	1.285	0.1197	1.285	0.1717	--	--	--	--	--	--	--	--
1.286	0	1.286	0.0026	1.286	0.12	1.286	0.1719	--	--	--	--	--	--	--	--
1.287	0	1.287	0.0026	1.287	0.1196	1.287	0.1718	--	--	--	--	--	--	--	--
1.288	0	1.288	0.0026	1.288	0.1194	1.288	0.1718	--	--	--	--	--	--	--	--
1.289	0	1.289	0.0026	1.289	0.1192	1.289	0.1718	--	--	--	--	--	--	--	--
1.29	0	1.29	0.0027	1.29	0.1192	1.29	0.1714	--	--	--	--	--	--	--	--
1.291	0	1.291	0.0027	1.291	0.119	1.291	0.1715	--	--	--	--	--	--	--	--
1.292	0	1.292	0.0027	1.292	0.119	1.292	0.1714	--	--	--	--	--	--	--	--
1.293	0	1.293	0.0027	1.293	0.1189	1.293	0.171	--	--	--	--	--	--	--	--
1.294	0	1.294	0.0027	1.294	0.1189	1.294	0.171	--	--	--	--	--	--	--	--
1.295	0	1.295	0.0027	1.295	0.119	1.295	0.171	--	--	--	--	--	--	--	--
1.296	0	1.296	0.0027	1.296	0.1191	1.296	0.1712	--	--	--	--	--	--	--	--
1.297	0	1.297	0.0027	1.297	0.119	1.297	0.1709	--	--	--	--	--	--	--	--
1.298	0	1.298	0.0027	1.298	0.1185	1.298	0.1707	--	--	--	--	--	--	--	--
1.299	0	1.299	0.0027	1.299	0.1182	1.299	0.1702	--	--	--	--	--	--	--	--
1.3	0	1.3	0.0027	1.3	0.1178	1.3	0.1704	--	--	--	--	--	--	--	--
1.301	0	1.301	0.0027	1.301	0.1175	1.301	0.1703	--	--	--	--	--	--	--	--
1.302	0	1.302	0.0027	1.302	0.1176	1.302	0.1703	--	--	--	--	--	--	--	--
1.303	0	1.303	0.0027	1.303	0.117	1.303	0.1702	--	--	--	--	--	--	--	--
1.304	0	1.304	0.0027	1.304	0.1165	1.304	0.17	--	--	--	--	--	--	--	--
1.305	0	1.305	0.0027	1.305	0.1161	1.305	0.17	--	--	--	--	--	--	--	--
1.306	0	1.306	0.0027	1.306	0.1159	1.306	0.1698	--	--	--	--	--	--	--	--
1.307	0	1.307	0.0027	1.307	0.1157	1.307	0.1699	--	--	--	--	--	--	--	--
1.308	0	1.308	0.0027	1.308	0.1156	1.308	0.1701	--	--	--	--	--	--	--	--
1.309	0	1.309	0.0026	1.309	0.1152	1.309	0.1706	--	--	--	--	--	--	--	--
1.31	0	1.31	0.0026	1.31	0.115	1.31	0.1708	--	--	--	--	--	--	--	--
1.311	0	1.311	0.0026	1.311	0.1147	1.311	0.1709	--	--	--	--	--	--	--	--
1.312	0	1.312	0.0026	1.312	0.1147	1.312	0.1708	--	--	--	--	--	--	--	--
1.313	0	1.313	0.0026	1.313	0.1145	1.313	0.1714	--	--	--	--	--	--	--	--
1.314	0	1.314	0.0026	1.314	0.1143	1.314	0.1715	--	--	--	--	--	--	--	--
1.315	0	1.315	0.0026	1.315	0.1142	1.315	0.1712	--	--	--	--	--	--	--	--
1.316	0	1.316	0.0026	1.316	0.1136	1.316	0.1712	--	--	--	--	--	--	--	--
1.317	0	1.317	0.0026	1.317	0.1132	1.317	0.1709	--	--	--	--	--	--	--	--
1.318	0	1.318	0.0026	1.318	0.1129	1.318	0.1707	--	--	--	--	--	--	--	--
1.319	0	1.319	0.0026	1.319	0.1131	1.319	0.1704	--	--	--	--	--	--	--	--
1.32	0	1.32	0.0026	1.32	0.113	1.32	0.1705	--	--	--	--	--	--	--	--
1.321	0	1.321	0.0026	1.321	0.1127	1.321	0.1703	--	--	--	--	--	--	--	--
1.322	0	1.322	0.0026	1.322	0.1128	1.322	0.1704	--	--	--	--	--	--	--	--
1.323	0	1.323	0.0026	1.323	0.1128	1.323	0.1702	--	--	--	--	--	--	--	--
1.324	0	1.324	0.0026	1.324	0.1125	1.324	0.1708	--	--	--	--	--	--	--	--
1.325	0	1.325	0.0026	1.325	0.1124	1.325	0.1709	--	--	--	--	--	--	--	--
1.326	0	1.326	0.0026	1.326	0.1125	1.326	0.1708	--	--	--	--	--	--	--	--
1.327	0	1.327	0.0026	1.327	0.1125	1.327	0.1709	--	--	--	--	--	--	--	--
1.328	0	1.328	0.0026	1.328	0.1124	1.328	0.1708	--	--	--	--	--	--	--	--
1.329	0	1.329	0.0026	1.329	0.1126	1.329	0.1711	--	--	--	--	--	--	--	--
1.33	0	1.33	0.0026	1.33	0.1126	1.33	0.1712	--	--	--	--	--	--	--	--
1.331	0	1.331	0.0026	1.331	0.1124	1.331	0.1714	--	--	--	--	--	--	--	--
1.332	0	1.332	0.0026	1.332	0.1116	1.332	0.1711	--	--	--	--	--	--	--	--
1.333	0	1.333	0.0026	1.333	0.1113	1.333	0.1709	--	--	--	--	--	--	--	--
1.334	0	1.334	0.0026	1.334	0.1111	1.334	0.1708	--	--	--	--	--	--	--	--
1.335	0	1.335	0.0025	1.335	0.1109	1.335	0.1707	--	--	--	--	--	--	--	--
1.336	0	1.336	0.0025	1.336	0.1108	1.336	0.171	--	--	--	--	--	--	--	--
1.337	0	1.337	0.0025	1.337	0.1104	1.337	0.1707	--	--	--	--	--	--	--	--
1.338	0	1.338	0.0025	1.338	0.1102	1.338	0.1708	--	--	--	--	--	--	--	--
1.339	0	1.339	0.0025	1.339	0.1101	1.339	0.1712	--	--	--	--	--	--	--	--
1.34	0	1.34	0.0025	1.34	0.11	1.34	0.1712	--	--	--	--	--	--	--	--
1.341	0	1.341	0.0025	1.341	0.11	1.341	0.1711	--	--	--	--	--	--	--	--
1.342	0	1.342	0.0025	1.342	0.11	1.342	0.1709	--	--	--	--	--	--	--	--
1.343	0	1.343	0.0025	1.343	0.1096	1.343	0.1712	--	--	--	--	--	--	--	--
1.344	0	1.344	0.0025	1.344	0.1094	1.344	0.1711	--	--	--	--	--	--	--	--
1.345	0	1.345	0.0025	1.345	0.1094	1.345	0.1712	--	--	--	--	--	--	--	--
1.346	0	1.346	0.0025	1.346	0.1091	1.346	0.1711	--	--	--	--	--	--	--	--
1.347	0	1.347	0.0025	1.347	0.109	1.347	0.1712	--	--	--	--	--	--	--	--
1.348	0	1.348	0.0025	1.348	0.109	1.348	0.171	--	--	--	--	--	--	--	--
1.349	0	1.349	0.0026	1.349	0.1087	1.349	0.1709	--	--	--	--	--	--	--	--
1.35	0	1.35	0.0026	1.35	0.1086	1.35	0.1708	--	--	--	--	--	--	--	--
1.351	0	1.351	0.0026	1.351	0.1084	1.351	0.1712	--	--	--	--	--	--	--	--
1.352	0	1.352	0.0026	1.352	0.108	1.352	0.1712	--	--	--	--	--	--	--	--
1.353	0	1.353	0.0025	1.353	0.1079	1.353	0.1708	--	--	--	--	--	--	--	--
1.354	0	1.354	0.0025	1.354	0.1079	1.354	0.1707	--	--	--	--	--	--	--	--
1.355	0	1.355	0.0025	1.355	0.1081	1.355	0.1709	--	--	--	--	--	--	--	--
1.356	0	1.356	0.0025	1.356	0.1077	1.356	0.1708	--	--	--	--	--	--	--	--
1.357	0	1.357	0.0024	1.357	0.1075	1.357	0.1708	--	--	--	--	--	--	--	--
1.358	0	1.358	0.0023	1.358	0.1072	1.358	0.1709	--	--	--	--	--	--	--	--
1.359	0	1.359	0.0023	1.359	0.1069	1.359	0.1712	--	--	--	--	--	--	--	--
1.36	0	1.36	0.0023	1.36	0.1069	1.36	0.1707	--	--	--	--	--	--	--	--
1.361	0	1.361	0.0023	1.361	0.1069	1.361	0.1708	--	--	--	--	--	--	--	--
1.362	0	1.362	0.0023	1.362	0.107	1.362	0.1708	--	--	--	--	--	--	--	--
1.363	0	1.363	0.0023	1.363	0.1067	1.363	0.1709	--	--	--	--	--	--	--	--
1.364	0	1.364	0.0022	1.364	0.1064	1.364	0.1706	--	--	--	--	--	--	--	--
1.365	0	1.365	0.0022	1.365	0.1065	1.365	0.1705	--	--	--	--	--	--	--	--
1.366	0	1.366	0.0022	1.366	0.1065	1.366	0.1703	--	--	--	--	--	--	--	--
1.367	0	1.367	0.0022	1.367	0.1064	1.367	0.1701	--	--	--	--	--	--	--	--
1.368	0	1.368	0.0022	1.368	0.1059	1.368	0.1701	--	--	--	--	--	--	--	--
1.369	0	1.369	0.0022	1.369	0.1058	1.369	0.1699	--	--	--	--	--	--	--	--
1.37	0	1.37	0.0022	1.37	0.1058	1.37	0.1696	--	--	--	--	--	--	--	--
1.371	0	1.371	0.0022	1.371	0.1056	1.371	0.1699	--	--	--	--	--	--	--	--
1.372	0	1.372	0.0022	1.372	0.1055	1.372	0.1695	--	--	--	--	--	--	--	--
1.373	0	1.373	0.0021	1.373	0.1054	1.373	0.1695	--	--	--	--	--	--	--	--
1.374	0	1.374	0.0021	1.374	0.1052	1.374	0.169	--	--	--	--	--	--	--	--
1.375	0	1.375	0.0021	1.375	0.105	1.375	0.1691	--	--	--	--	--	--	--	--
1.376	0	1.376	0.002	1.376	0.1049	1.376	0.1693	--	--	--	--	--	--	--	--
1.377	0	1.377	0.002	1.377	0.1046	1.377	0.169	--	--	--	--	--	--	--	--
1.378	0	1.378	0.002	1.378	0.1046	1.378	0.1688	--	--	--	--	--	--	--	--
1.379	0	1.379	0.0019	1.379	0.1041	1.379	0.1684	--	--	--	--	--	--	--	--
1.38	0	1.38	0.0019	1.38	0.104	1.38	0.1685	--	--	--	--	--	--	--	--
1.381	0	1.381	0.0018	1.381	0.1038	1.381	0.1686	--	--	--	--	--	--	--	--
1.382	0	1.382	0.0018	1.382	0.1037	1.382	0.1686	--	--	--	--	--	--	--	--
1.383	0	1.383	0.0018	1.383	0.1036	1.383	0.1687	--	--	--	--	--	--	--	--
1.384	0	1.384	0.0018	1.384	0.1033	1.384	0.1685	--	--	--	--	--	--	--	--
1.385	0	1.385	0.0018	1.385	0.1032	1.385	0.1686	--	--	--	--	--	--	--	--
1.386	0	1.386	0.0018	1.386	0.1029	1.386	0.1686	--	--	--	--	--	--	--	--
1.387	0	1.387	0.0018	1.387	0.1027	1.387	0.1685	--	--	--	--	--	--	--	--
1.388	0	1.388	0.0017	1.388	0.1029	1.388	0.1682	--	--	--	--	--	--	--	--
1.389	0	1.389	0.0017	1.389	0.1028	1.389	0.1685	--	--	--	--	--	--	--	--
1.39	0	1.39	0.0017	1.39	0.1027	1.39	0.1683	--	--	--	--	--	--	--	--
1.391	0	1.391	0.0017	1.391	0.1022	1.391	0.1683	--	--	--	--	--	--	--	--
1.392	0	1.392	0.0017	1.392	0.1022	1.392	0.1685	--	--	--	--	--	--	--	--
1.393	0	1.393	0.0017	1.393	0.1018	1.393	0.168	--	--	--	--	--	--	--	--
1.394	0	1.394	0.0016	1.394	0.1018	1.394	0.1678	--	--	--	--	--	--	--	--
1.395	0	1.395	0.0016	1.395	0.1018	1.395	0.1676	--	--	--	--	--	--	--	--
1.396	0	1.396	0.0014	1.396	0.1019	1.396	0.1676	--	--	--	--	--	--	--	--
1.397	0	1.397	0.0014	1.397	0.1016	1.397	0.1674	--	--	--	--	--	--	--	--
1.398	0	1.398	0.0014	1.398	0.1013	1.398	0.1674	--	--	--	--	--	--	--	--
1.399	0	1.399	0.0014	1.399	0.1013	1.399	0.1672	--	--	--	--	--	--	--	--
1.4	0	1.4	0.0014	1.4	0.1014	1.4	0.1669	--	--	--	--	--	--	--	--
1.401	0	1.401	0.0014	1.401	0.1011	1.401	0.1671	--	--	--	--	--	--	--	--
1.402	0	1.402	0.0014	1.402	0.1011	1.402	0.1671	--	--	--	--	--	--	--	--
1.403	0	1.403	0.0014	1.403	0.1011	1.403	0.1671	--	--	--	--	--	--	--	--
1.404	0	1.404	0.0014	1.404	0.1009	1.404	0.1669	--	--	--	--	--	--	--	--
1.405	0	1.405	0.0014	1.405	0.1007	1.405	0.1668	--	--	--	--	--	--	--	--
1.406	0	1.406	0.0014	1.406	0.1008	1.406	0.1666	--	--	--	--	--	--	--	--
1.407	0	1.407	0.0014	1.407	0.1006	1.407	0.1663	--	--	--	--	--	--	--	--
1.408	0	1.408	0.0014	1.408	0.1003	1.408	0.1661	--	--	--	--	--	--	--	--
1.409	0	1.409	0.0014	1.409	0.1002	1.409	0.166	--	--	--	--	--	--	--	--
1.41	0	1.41	0.0014	1.41	0.1	1.41	0.166	--	--	--	--	--	--	--	--
1.411	0	1.411	0.0014	1.411	0.0997	1.411	0.1658	--	--	--	--	--	--	--	--
1.412	0	1.412	0.0014	1.412	0.0995	1.412	0.1656	--	--	--	--	--	--	--	--
1.413	0	1.413	0.0014	1.413	0.099	1.413	0.1653	--	--	--	--	--	--	--	--
1.414	0	1.414	0.0014	1.414	0.0989	1.414	0.1656	--	--	--	--	--	--	--	--
1.415	0	1.415	0.0014	1.415	0.099	1.415	0.1654	--	--	--	--	--	--	--	--
1.416	0	1.416	0.0014	1.416	0.0989	1.416	0.165	--	--	--	--	--	--	--	--
1.417	0	1.417	0.0014	1.417	0.0985	1.417	0.1649	--	--	--	--	--	--	--	--
1.418	0	1.418	0.0014	1.418	0.0984	1.418	0.1647	--	--	--	--	--	--	--	--
1.419	0	1.419	0.0014	1.419	0.0986	1.419	0.1649	--	--	--	--	--	--	--	--
1.42	0	1.42	0.0014	1.42	0.0986	1.42	0.1647	--	--	--	--	--	--	--	--
1.421	0	1.421	0.0014	1.421	0.0987	1.421	0.1649	--	--	--	--	--	--	--	--
1.422	0	1.422	0.0014	1.422	0.0984	1.422	0.1644	--	--	--	--	--	--	--	--
1.423	0	1.423	0.0014	1.423	0.0981	1.423	0.1642	--	--	--	--	--	--	--	--
1.424	0	1.424	0.0014	1.424	0.098	1.424	0.1636	--	--	--	--	--	--	--	--
1.425	0	1.425	0.0014	1.425	0.0979	1.425	0.1635	--	--	--	--	--	--	--	--
1.426	0	1.426	0.0014	1.426	0.0981	1.426	0.1631	--	--	--	--	--	--	--	--
1.427	0	1.427	0.0014	1.427	0.098	1.427	0.1629	--	--	--	--	--	--	--	--
1.428	0	1.428	0.0014	1.428	0.0977	1.428	0.1627	--	--	--	--	--	--	--	--
1.429	0	1.429	0.0014	1.429	0.0975	1.429	0.1625	--	--	--	--	--	--	--	--
1.43	0	1.43	0.0014	1.43	0.0974	1.43	0.1626	--	--	--	--	--	--	--	--
1.431	0	1.431	0.0014	1.431	0.0974	1.431	0.1625	--	--	--	--	--	--	--	--
1.432	0	1.432	0.0014	1.432	0.097	1.432	0.1624	--	--	--	--	--	--	--	--
1.433	0	1.433	0.0014	1.433	0.0967	1.433	0.1623	--	--	--	--	--	--	--	--
1.434	0	1.434	0.0014	1.434	0.0965	1.434	0.1621	--	--	--	--	--	--	--	--
1.435	0	1.435	0.0014	1.435	0.0964	1.435	0.162	--	--	--	--	--	--	--	--
1.436	0	1.436	0.0014	1.436	0.096	1.436	0.162	--	--	--	--	--	--	--	--
1.437	0	1.437	0.0014	1.437	0.0957	1.437	0.162	--	--	--	--	--	--	--	--
1.438	0	1.438	0.0014	1.438	0.0956	1.438	0.162	--	--	--	--	--	--	--	--
1.439	0	1.439	0.0014	1.439	0.0954	1.439	0.1621	--	--	--	--	--	--	--	--
1.44	0	1.44	0.0014	1.44	0.0954	1.44	0.162	--	--	--	--	--	--	--	--
1.441	0	1.441	0.0014	1.441	0.0954	1.441	0.1619	--	--	--	--	--	--	--	--
1.442	0	1.442	0.0014	1.442	0.0952	1.442	0.1617	--	--	--	--	--	--	--	--
1.443	0	1.443	0.0014	1.443	0.095	1.443	0.1618	--	--	--	--	--	--	--	--
1.444	0	1.444	0.0014	1.444	0.0948	1.444	0.1617	--	--	--	--	--	--	--	--
1.445	0	1.445	0.0014	1.445	0.0945	1.445	0.1616	--	--	--	--	--	--	--	--
1.446	0	1.446	0.0014	1.446	0.0947	1.446	0.1618	--	--	--	--	--	--	--	--
1.447	0	1.447	0.0014	1.447	0.0946	1.447	0.1617	--	--	--	--	--	--	--	--
1.448	0	1.448	0.0014	1.448	0.0949	1.448	0.1615	--	--	--	--	--	--	--	--
1.449	0	1.449	0.0014	1.449	0.0946	1.449	0.1613	--	--	--	--	--	--	--	--
1.45	0	1.45	0.0014	1.45	0.0946	1.45	0.1613	--	--	--	--	--	--	--	--
1.451	0	1.451	0.0014	1.451	0.0946	1.451	0.161	--	--	--	--	--	--	--	--
1.452	0	1.452	0.0014	1.452	0.0945	1.452	0.1604	--	--	--	--	--	--	--	--
1.453	0	1.453	0.0013	1.453	0.0943	1.453	0.1602	--	--	--	--	--	--	--	--
1.454	0	1.454	0.0013	1.454	0.094	1.454	0.1605	--	--	--	--	--	--	--	--
1.455	0	1.455	0.0013	1.455	0.0938	1.455	0.1604	--	--	--	--	--	--	--	--
1.456	0	1.456	0.0013	1.456	0.0937	1.456	0.1605	--	--	--	--	--	--	--	--
1.457	0	1.457	0.0013	1.457	0.0938	1.457	0.1605	--	--	--	--	--	--	--	--
1.458	0	1.458	0.0013	1.458	0.0935	1.458	0.1605	--	--	--	--	--	--	--	--
1.459	0	1.459	0.0013	1.459	0.0934	1.459	0.1603	--	--	--	--	--	--	--	--
1.46	0	1.46	0.0013	1.46	0.0936	1.46	0.1608	--	--	--	--	--	--	--	--
1.461	0	1.461	0.0013	1.461	0.0932	1.461	0.1605	--	--	--	--	--	--	--	--
1.462	0	1.462	0.0013	1.462	0.0934	1.462	0.1602	--	--	--	--	--	--	--	--
1.463	0	1.463	0.0013	1.463	0.0931	1.463	0.1601	--	--	--	--	--	--	--	--
1.464	0	1.464	0.0013	1.464	0.093	1.464	0.1604	--	--	--	--	--	--	--	--
1.465	0	1.465	0.0013	1.465	0.0926	1.465	0.1605	--	--	--	--	--	--	--	--
1.466	0	1.466	0.0013	1.466	0.0923	1.466	0.1602	--	--	--	--	--	--	--	--
1.467	0	1.467	0.0012	1.467	0.0919	1.467	0.1604	--	--	--	--	--	--	--	--
1.468	0	1.468	0.0012	1.468	0.0917	1.468	0.1602	--	--	--	--	--	--	--	--
1.469	0	1.469	0.0012	1.469	0.0916	1.469	0.16	--	--	--	--	--	--	--	--
1.47	0	1.47	0.0012	1.47	0.0917	1.47	0.1602	--	--	--	--	--	--	--	--
1.471	0	1.471	0.0012	1.471	0.0917	1.471	0.1602	--	--	--	--	--	--	--	--
1.472	0	1.472	0.0012	1.472	0.0913	1.472	0.1601	--	--	--	--	--	--	--	--
1.473	0	1.473	0.0012	1.473	0.0913	1.473	0.1601	--	--	--	--	--	--	--	--
1.474	0	1.474	0.0012	1.474	0.0914	1.474	0.1599	--	--	--	--	--	--	--	--
1.475	0	1.475	0.0012	1.475	0.0912	1.475	0.16	--	--	--	--	--	--	--	--
1.476	0	1.476	0.0012	1.476	0.091	1.476	0.1597	--	--	--	--	--	--	--	--
1.477	0	1.477	0.0012	1.477	0.0911	1.477	0.1595	--	--	--	--	--	--	--	--
1.478	0	1.478	0.0012	1.478	0.091	1.478	0.1592	--	--	--	--	--	--	--	--
1.479	0	1.479	0.0012	1.479	0.091	1.479	0.1591	--	--	--	--	--	--	--	--
1.48	0	1.48	0.0012	1.48	0.0905	1.48	0.1589	--	--	--	--	--	--	--	--
1.481	0	1.481	0.0012	1.481	0.0901	1.481	0.1587	--	--	--	--	--	--	--	--
1.482	0	1.482	0.0012	1.482	0.09	1.482	0.1586	--	--	--	--	--	--	--	--
1.483	0	1.483	0.0012	1.483	0.09	1.483	0.1585	--	--	--	--	--	--	--	--
1.484	0	1.484	0.0012	1.484	0.0899	1.484	0.1582	--	--	--	--	--	--	--	--
1.485	0	1.485	0.0012	1.485	0.0898	1.485	0.1583	--	--	--	--	--	--	--	--
1.486	0	1.486	0.0012	1.486	0.0895	1.486	0.1582	--	--	--	--	--	--	--	--
1.487	0	1.487	0.0012	1.487	0.0894	1.487	0.1577	--	--	--	--	--	--	--	--
1.488	0	1.488	0.0012	1.488	0.0894	1.488	0.1577	--	--	--	--	--	--	--	--
1.489	0	1.489	0.0012	1.489	0.0892	1.489	0.1574	--	--	--	--	--	--	--	--
1.49	0	1.49	0.0012	1.49	0.0891	1.49	0.1574	--	--	--	--	--	--	--	--
1.491	0	1.491	0.0012	1.491	0.089	1.491	0.1567	--	--	--	--	--	--	--	--
1.492	0	1.492	0.0012	1.492	0.0887	1.492	0.1567	--	--	--	--	--	--	--	--
1.493	0	1.493	0.0012	1.493	0.0885	1.493	0.1567	--	--	--	--	--	--	--	--
1.494	0	1.494	0.0012	1.494	0.0887	1.494	0.1565	--	--	--	--	--	--	--	--
1.495	0	1.495	0.0012	1.495	0.0886	1.495	0.1564	--	--	--	--	--	--	--	--
1.496	0	1.496	0.0012	1.496	0.0885	1.496	0.1561	--	--	--	--	--	--	--	--
1.497	0	1.497	0.0012	1.497	0.0886	1.497	0.1559	--	--	--	--	--	--	--	--
1.498	0	1.498	0.0012	1.498	0.0884	1.498	0.1556	--	--	--	--	--	--	--	--
1.499	0	1.499	0.0012	1.499	0.0885	1.499	0.1554	--	--	--	--	--	--	--	--
1.5	0	1.5	0.0013	1.5	0.0883	1.5	0.155	--	--	--	--	--	--	--	--
1.501	0	1.501	0.0013	1.501	0.0879	1.501	0.155	--	--	--	--	--	--	--	--
1.502	0	1.502	0.0013	1.502	0.0879	1.502	0.1551	--	--	--	--	--	--	--	--
1.503	0	1.503	0.0013	1.503	0.0879	1.503	0.1551	--	--	--	--	--	--	--	--
1.504	0	1.504	0.0013	1.504	0.0877	1.504	0.155	--	--	--	--	--	--	--	--
1.505	0	1.505	0.0013	1.505	0.0875	1.505	0.1548	--	--	--	--	--	--	--	--
1.506	0	1.506	0.0012	1.506	0.0873	1.506	0.1546	--	--	--	--	--	--	--	--
1.507	0	1.507	0.0011	1.507	0.0875	1.507	0.1543	--	--	--	--	--	--	--	--
1.508	0	1.508	0.0011	1.508	0.0876	1.508	0.1542	--	--	--	--	--	--	--	--
1.509	0	1.509	0.0011	1.509	0.0875	1.509	0.1543	--	--	--	--	--	--	--	--
1.51	0	1.51	0.0011	1.51	0.0875	1.51	0.1543	--	--	--	--	--	--	--	--
1.511	0	1.511	0.0011	1.511	0.0871	1.511	0.1544	--	--	--	--	--	--	--	--
1.512	0	1.512	0.0011	1.512	0.087	1.512	0.1541	--	--	--	--	--	--	--	--
1.513	0	1.513	0.0011	1.513	0.087	1.513	0.1541	--	--	--	--	--	--	--	--
1.514	0	1.514	0.0011	1.514	0.087	1.514	0.154	--	--	--	--	--	--	--	--
1.515	0	1.515	0.0011	1.515	0.0869	1.515	0.154	--	--	--	--	--	--	--	--
1.516	0	1.516	0.0011	1.516	0.0867	1.516	0.1538	--	--	--	--	--	--	--	--
1.517	0	1.517	0.0011	1.517	0.0866	1.517	0.1538	--	--	--	--	--	--	--	--
1.518	0	1.518	0.0011	1.518	0.0863	1.518	0.1537	--	--	--	--	--	--	--	--
1.519	0	1.519	0.0011	1.519	0.0861	1.519	0.154	--	--	--	--	--	--	--	--
1.52	0	1.52	0.0011	1.52	0.0859	1.52	0.1541	--	--	--	--	--	--	--	--
1.521	0	1.521	0.0011	1.521	0.0859	1.521	0.1542	--	--	--	--	--	--	--	--
1.522	0	1.522	1E-3	1.522	0.0857	1.522	0.1545	--	--	--	--	--	--	--	--
1.523	0	1.523	1E-3	1.523	0.0856	1.523	0.1545	--	--	--	--	--	--	--	--
1.524	0	1.524	1E-3	1.524	0.0852	1.524	0.1542	--	--	--	--	--	--	--	--
1.525	0	1.525	1E-3	1.525	0.085	1.525	0.154	--	--	--	--	--	--	--	--
1.526	0	1.526	1E-3	1.526	0.0852	1.526	0.154	--	--	--	--	--	--	--	--
1.527	0	1.527	1E-3	1.527	0.0849	1.527	0.1537	--	--	--	--	--	--	--	--
1.528	0	1.528	1E-3	1.528	0.0847	1.528	0.1538	--	--	--	--	--	--	--	--
1.529	0	1.529	1E-3	1.529	0.0846	1.529	0.1536	--	--	--	--	--	--	--	--
1.53	0	1.53	1E-3	1.53	0.0847	1.53	0.1533	--	--	--	--	--	--	--	--
1.531	0	1.531	1E-3	1.531	0.0843	1.531	0.1533	--	--	--	--	--	--	--	--
1.532	0	1.532	1E-3	1.532	0.0843	1.532	0.1532	--	--	--	--	--	--	--	--
1.533	0	1.533	1E-3	1.533	0.0843	1.533	0.1532	--	--	--	--	--	--	--	--
1.534	0	1.534	1E-3	1.534	0.0838	1.534	0.1533	--	--	--	--	--	--	--	--
1.535	0	1.535	1E-3	1.535	0.0837	1.535	0.1532	--	--	--	--	--	--	--	--
1.536	0	1.536	1E-3	1.536	0.0832	1.536	0.1531	--	--	--	--	--	--	--	--
1.537	0	1.537	1E-3	1.537	0.083	1.537	0.1532	--	--	--	--	--	--	--	--
1.538	0	1.538	1E-3	1.538	0.0829	1.538	0.1529	--	--	--	--	--	--	--	--
1.539	0	1.539	1E-3	1.539	0.083	1.539	0.1528	--	--	--	--	--	--	--	--
1.54	0	1.54	1E-3	1.54	0.0828	1.54	0.1526	--	--	--	--	--	--	--	--
1.541	0	1.541	1E-3	1.541	0.0826	1.541	0.1526	--	--	--	--	--	--	--	--
1.542	0	1.542	1E-3	1.542	0.0822	1.542	0.1526	--	--	--	--	--	--	--	--
1.543	0	1.543	1E-3	1.543	0.082	1.543	0.1523	--	--	--	--	--	--	--	--
1.544	0	1.544	1E-3	1.544	0.082	1.544	0.1519	--	--	--	--	--	--	--	--
1.545	0	1.545	1E-3	1.545	0.0818	1.545	0.152	--	--	--	--	--	--	--	--
1.546	0	1.546	1E-3	1.546	0.0818	1.546	0.1523	--	--	--	--	--	--	--	--
1.547	0	1.547	1E-3	1.547	0.0818	1.547	0.1522	--	--	--	--	--	--	--	--
1.548	0	1.548	1E-3	1.548	0.0817	1.548	0.152	--	--	--	--	--	--	--	--
1.549	0	1.549	1E-3	1.549	0.0813	1.549	0.1518	--	--	--	--	--	--	--	--
1.55	0	1.55	9E-4	1.55	0.0815	1.55	0.1524	--	--	--	--	--	--	--	--
1.551	0	1.551	9E-4	1.551	0.0813	1.551	0.1528	--	--	--	--	--	--	--	--
1.552	0	1.552	9E-4	1.552	0.0811	1.552	0.1529	--	--	--	--	--	--	--	--
1.553	0	1.553	9E-4	1.553	0.0811	1.553	0.1526	--	--	--	--	--	--	--	--
1.554	0	1.554	9E-4	1.554	0.0811	1.554	0.1528	--	--	--	--	--	--	--	--
1.555	0	1.555	9E-4	1.555	0.0812	1.555	0.1528	--	--	--	--	--	--	--	--
1.556	0	1.556	9E-4	1.556	0.0812	1.556	0.1527	--	--	--	--	--	--	--	--
1.557	0	1.557	9E-4	1.557	0.0809	1.557	0.1526	--	--	--	--	--	--	--	--
1.558	0	1.558	9E-4	1.558	0.0807	1.558	0.1524	--	--	--	--	--	--	--	--
1.559	0	1.559	9E-4	1.559	0.0804	1.559	0.1525	--	--	--	--	--	--	--	--
1.56	0	1.56	9E-4	1.56	0.0806	1.56	0.1527	--	--	--	--	--	--	--	--
1.561	0	1.561	9E-4	1.561	0.0805	1.561	0.1527	--	--	--	--	--	--	--	--
1.562	0	1.562	9E-4	1.562	0.0803	1.562	0.1528	--	--	--	--	--	--	--	--
1.563	0	1.563	9E-4	1.563	0.08	1.563	0.1526	--	--	--	--	--	--	--	--
1.564	0	1.564	9E-4	1.564	0.0797	1.564	0.1529	--	--	--	--	--	--	--	--
1.565	0	1.565	9E-4	1.565	0.0795	1.565	0.153	--	--	--	--	--	--	--	--
1.566	0	1.566	9E-4	1.566	0.0793	1.566	0.153	--	--	--	--	--	--	--	--
1.567	0	1.567	9E-4	1.567	0.0792	1.567	0.1532	--	--	--	--	--	--	--	--
1.568	0	1.568	9E-4	1.568	0.0791	1.568	0.1529	--	--	--	--	--	--	--	--
1.569	0	1.569	9E-4	1.569	0.079	1.569	0.1526	--	--	--	--	--	--	--	--
1.57	0	1.57	9E-4	1.57	0.0789	1.57	0.1525	--	--	--	--	--	--	--	--
1.571	0	1.571	9E-4	1.571	0.0788	1.571	0.1524	--	--	--	--	--	--	--	--
1.572	0	1.572	8E-4	1.572	0.0786	1.572	0.1523	--	--	--	--	--	--	--	--
1.573	0	1.573	8E-4	1.573	0.0784	1.573	0.1524	--	--	--	--	--	--	--	--
1.574	0	1.574	8E-4	1.574	0.0779	1.574	0.1524	--	--	--	--	--	--	--	--
1.575	0	1.575	8E-4	1.575	0.0774	1.575	0.1525	--	--	--	--	--	--	--	--
1.576	0	1.576	8E-4	1.576	0.0774	1.576	0.1522	--	--	--	--	--	--	--	--
1.577	0	1.577	8E-4	1.577	0.0775	1.577	0.1522	--	--	--	--	--	--	--	--
1.578	0	1.578	8E-4	1.578	0.0771	1.578	0.1521	--	--	--	--	--	--	--	--
1.579	0	1.579	8E-4	1.579	0.0772	1.579	0.152	--	--	--	--	--	--	--	--
1.58	0	1.58	8E-4	1.58	0.0772	1.58	0.1523	--	--	--	--	--	--	--	--
1.581	0	1.581	8E-4	1.581	0.077	1.581	0.1521	--	--	--	--	--	--	--	--
1.582	0	1.582	8E-4	1.582	0.0769	1.582	0.1521	--	--	--	--	--	--	--	--
1.583	0	1.583	7E-4	1.583	0.0768	1.583	0.1521	--	--	--	--	--	--	--	--
1.584	0	1.584	7E-4	1.584	0.0767	1.584	0.1519	--	--	--	--	--	--	--	--
1.585	0	1.585	7E-4	1.585	0.0769	1.585	0.1518	--	--	--	--	--	--	--	--
1.586	0	1.586	7E-4	1.586	0.0765	1.586	0.152	--	--	--	--	--	--	--	--
1.587	0	1.587	7E-4	1.587	0.0767	1.587	0.1516	--	--	--	--	--	--	--	--
1.588	0	1.588	7E-4	1.588	0.0765	1.588	0.1514	--	--	--	--	--	--	--	--
1.589	0	1.589	7E-4	1.589	0.0763	1.589	0.1512	--	--	--	--	--	--	--	--
1.59	0	1.59	7E-4	1.59	0.0761	1.59	0.1509	--	--	--	--	--	--	--	--
1.591	0	1.591	7E-4	1.591	0.076	1.591	0.1508	--	--	--	--	--	--	--	--
1.592	0	1.592	7E-4	1.592	0.0758	1.592	0.1508	--	--	--	--	--	--	--	--
1.593	0	1.593	7E-4	1.593	0.0758	1.593	0.151	--	--	--	--	--	--	--	--
1.594	0	1.594	7E-4	1.594	0.0759	1.594	0.1513	--	--	--	--	--	--	--	--
1.595	0	1.595	7E-4	1.595	0.0759	1.595	0.1514	--	--	--	--	--	--	--	--
1.596	0	1.596	7E-4	1.596	0.0758	1.596	0.1513	--	--	--	--	--	--	--	--
1.597	0	1.597	7E-4	1.597	0.0757	1.597	0.1514	--	--	--	--	--	--	--	--
1.598	0	1.598	7E-4	1.598	0.0757	1.598	0.1516	--	--	--	--	--	--	--	--
1.599	0	1.599	7E-4	1.599	0.0756	1.599	0.1515	--	--	--	--	--	--	--	--
1.6	0	1.6	7E-4	1.6	0.0756	1.6	0.1512	--	--	--	--	--	--	--	--
1.601	0	1.601	7E-4	1.601	0.0755	1.601	0.1514	--	--	--	--	--	--	--	--
1.602	0	1.602	7E-4	1.602	0.0754	1.602	0.1516	--	--	--	--	--	--	--	--
1.603	0	1.603	7E-4	1.603	0.0753	1.603	0.1518	--	--	--	--	--	--	--	--
1.604	0	1.604	7E-4	1.604	0.0749	1.604	0.1518	--	--	--	--	--	--	--	--
1.605	0	1.605	7E-4	1.605	0.0747	1.605	0.1519	--	--	--	--	--	--	--	--
1.606	0	1.606	7E-4	1.606	0.0745	1.606	0.1519	--	--	--	--	--	--	--	--
1.607	0	1.607	7E-4	1.607	0.0742	1.607	0.1519	--	--	--	--	--	--	--	--
1.608	0	1.608	7E-4	1.608	0.074	1.608	0.1519	--	--	--	--	--	--	--	--
1.609	0	1.609	7E-4	1.609	0.0739	1.609	0.1517	--	--	--	--	--	--	--	--
1.61	0	1.61	7E-4	1.61	0.0739	1.61	0.1518	--	--	--	--	--	--	--	--
1.611	0	1.611	7E-4	1.611	0.0738	1.611	0.152	--	--	--	--	--	--	--	--
1.612	0	1.612	7E-4	1.612	0.0738	1.612	0.1514	--	--	--	--	--	--	--	--
1.613	0	1.613	7E-4	1.613	0.0736	1.613	0.1513	--	--	--	--	--	--	--	--
1.614	0	1.614	7E-4	1.614	0.0735	1.614	0.1513	--	--	--	--	--	--	--	--
1.615	0	1.615	7E-4	1.615	0.0733	1.615	0.1514	--	--	--	--	--	--	--	--
1.616	0	1.616	7E-4	1.616	0.0733	1.616	0.1512	--	--	--	--	--	--	--	--
1.617	0	1.617	7E-4	1.617	0.0732	1.617	0.1514	--	--	--	--	--	--	--	--
1.618	0	1.618	6E-4	1.618	0.0728	1.618	0.151	--	--	--	--	--	--	--	--
1.619	0	1.619	6E-4	1.619	0.0728	1.619	0.1511	--	--	--	--	--	--	--	--
1.62	0	1.62	6E-4	1.62	0.0726	1.62	0.1513	--	--	--	--	--	--	--	--
1.621	0	1.621	6E-4	1.621	0.0726	1.621	0.1514	--	--	--	--	--	--	--	--
1.622	0	1.622	6E-4	1.622	0.0723	1.622	0.1513	--	--	--	--	--	--	--	--
1.623	0	1.623	6E-4	1.623	0.0722	1.623	0.1514	--	--	--	--	--	--	--	--
1.624	0	1.624	6E-4	1.624	0.0723	1.624	0.1511	--	--	--	--	--	--	--	--
1.625	0	1.625	6E-4	1.625	0.0724	1.625	0.1511	--	--	--	--	--	--	--	--
1.626	0	1.626	6E-4	1.626	0.0723	1.626	0.1508	--	--	--	--	--	--	--	--
1.627	0	1.627	6E-4	1.627	0.0723	1.627	0.1505	--	--	--	--	--	--	--	--
1.628	0	1.628	6E-4	1.628	0.0722	1.628	0.1505	--	--	--	--	--	--	--	--
1.629	0	1.629	6E-4	1.629	0.072	1.629	0.1503	--	--	--	--	--	--	--	--
1.63	0	1.63	6E-4	1.63	0.072	1.63	0.1501	--	--	--	--	--	--	--	--
1.631	0	1.631	6E-4	1.631	0.0717	1.631	0.1496	--	--	--	--	--	--	--	--
1.632	0	1.632	6E-4	1.632	0.0714	1.632	0.1494	--	--	--	--	--	--	--	--
1.633	0	1.633	6E-4	1.633	0.0713	1.633	0.1496	--	--	--	--	--	--	--	--
1.634	0	1.634	6E-4	1.634	0.0712	1.634	0.1497	--	--	--	--	--	--	--	--
1.635	0	1.635	6E-4	1.635	0.0714	1.635	0.1497	--	--	--	--	--	--	--	--
1.636	0	1.636	6E-4	1.636	0.0712	1.636	0.1496	--	--	--	--	--	--	--	--
1.637	0	1.637	6E-4	1.637	0.0711	1.637	0.1499	--	--	--	--	--	--	--	--
1.638	0	1.638	6E-4	1.638	0.0707	1.638	0.1499	--	--	--	--	--	--	--	--
1.639	0	1.639	6E-4	1.639	0.0704	1.639	0.15	--	--	--	--	--	--	--	--
1.64	0	1.64	6E-4	1.64	0.0702	1.64	0.1501	--	--	--	--	--	--	--	--
1.641	0	1.641	6E-4	1.641	0.07	1.641	0.1503	--	--	--	--	--	--	--	--
1.642	0	1.642	6E-4	1.642	0.0698	1.642	0.1502	--	--	--	--	--	--	--	--
1.643	0	1.643	6E-4	1.643	0.0694	1.643	0.1502	--	--	--	--	--	--	--	--
1.644	0	1.644	6E-4	1.644	0.0692	1.644	0.1504	--	--	--	--	--	--	--	--
1.645	0	1.645	6E-4	1.645	0.0689	1.645	0.1501	--	--	--	--	--	--	--	--
1.646	0	1.646	6E-4	1.646	0.0688	1.646	0.1501	--	--	--	--	--	--	--	--
1.647	0	1.647	6E-4	1.647	0.0686	1.647	0.1504	--	--	--	--	--	--	--	--
1.648	0	1.648	6E-4	1.648	0.0686	1.648	0.1505	--	--	--	--	--	--	--	--
1.649	0	1.649	6E-4	1.649	0.0686	1.649	0.1505	--	--	--	--	--	--	--	--
1.65	0	1.65	6E-4	1.65	0.0687	1.65	0.1506	--	--	--	--	--	--	--	--
1.651	0	1.651	6E-4	1.651	0.0686	1.651	0.1505	--	--	--	--	--	--	--	--
1.652	0	1.652	6E-4	1.652	0.0686	1.652	0.1506	--	--	--	--	--	--	--	--
1.653	0	1.653	6E-4	1.653	0.0684	1.653	0.1506	--	--	--	--	--	--	--	--
1.654	0	1.654	6E-4	1.654	0.0682	1.654	0.1505	--	--	--	--	--	--	--	--
1.655	0	1.655	6E-4	1.655	0.0682	1.655	0.1506	--	--	--	--	--	--	--	--
1.656	0	1.656	6E-4	1.656	0.068	1.656	0.1508	--	--	--	--	--	--	--	--
1.657	0	1.657	6E-4	1.657	0.0679	1.657	0.1508	--	--	--	--	--	--	--	--
1.658	0	1.658	6E-4	1.658	0.0677	1.658	0.1508	--	--	--	--	--	--	--	--
1.659	0	1.659	6E-4	1.659	0.0679	1.659	0.1506	--	--	--	--	--	--	--	--
1.66	0	1.66	6E-4	1.66	0.0676	1.66	0.1506	--	--	--	--	--	--	--	--
1.661	0	1.661	6E-4	1.661	0.0674	1.661	0.1504	--	--	--	--	--	--	--	--
1.662	0	1.662	6E-4	1.662	0.0672	1.662	0.1504	--	--	--	--	--	--	--	--
1.663	0	1.663	6E-4	1.663	0.0672	1.663	0.1504	--	--	--	--	--	--	--	--
1.664	0	1.664	6E-4	1.664	0.0671	1.664	0.1504	--	--	--	--	--	--	--	--
1.665	0	1.665	6E-4	1.665	0.067	1.665	0.1506	--	--	--	--	--	--	--	--
1.666	0	1.666	6E-4	1.666	0.0669	1.666	0.1503	--	--	--	--	--	--	--	--
1.667	0	1.667	6E-4	1.667	0.0668	1.667	0.1503	--	--	--	--	--	--	--	--
1.668	0	1.668	6E-4	1.668	0.0665	1.668	0.15	--	--	--	--	--	--	--	--
1.669	0	1.669	6E-4	1.669	0.0663	1.669	0.1503	--	--	--	--	--	--	--	--
1.67	0	1.67	6E-4	1.67	0.0664	1.67	0.1503	--	--	--	--	--	--	--	--
1.671	0	1.671	6E-4	1.671	0.0664	1.671	0.1504	--	--	--	--	--	--	--	--
1.672	0	1.672	6E-4	1.672	0.0663	1.672	0.1504	--	--	--	--	--	--	--	--
1.673	0	1.673	6E-4	1.673	0.0661	1.673	0.1503	--	--	--	--	--	--	--	--
1.674	0	1.674	6E-4	1.674	0.066	1.674	0.1503	--	--	--	--	--	--	--	--
1.675	0	1.675	6E-4	1.675	0.0659	1.675	0.1503	--	--	--	--	--	--	--	--
1.676	0	1.676	5E-4	1.676	0.0657	1.676	0.1504	--	--	--	--	--	--	--	--
1.677	0	1.677	6E-4	1.677	0.0657	1.677	0.1503	--	--	--	--	--	--	--	--
1.678	0	1.678	6E-4	1.678	0.0654	1.678	0.1503	--	--	--	--	--	--	--	--
1.679	0	1.679	6E-4	1.679	0.0652	1.679	0.1503	--	--	--	--	--	--	--	--
1.68	0	1.68	6E-4	1.68	0.0653	1.68	0.1505	--	--	--	--	--	--	--	--
1.681	0	1.681	6E-4	1.681	0.0653	1.681	0.1506	--	--	--	--	--	--	--	--
1.682	0	1.682	6E-4	1.682	0.0652	1.682	0.1506	--	--	--	--	--	--	--	--
1.683	0	1.683	6E-4	1.683	0.0651	1.683	0.1509	--	--	--	--	--	--	--	--
1.684	0	1.684	6E-4	1.684	0.0648	1.684	0.1507	--	--	--	--	--	--	--	--
1.685	0	1.685	6E-4	1.685	0.0647	1.685	0.1508	--	--	--	--	--	--	--	--
1.686	0	1.686	6E-4	1.686	0.0648	1.686	0.1507	--	--	--	--	--	--	--	--
1.687	0	1.687	6E-4	1.687	0.0647	1.687	0.1507	--	--	--	--	--	--	--	--
1.688	0	1.688	6E-4	1.688	0.0646	1.688	0.1509	--	--	--	--	--	--	--	--
1.689	0	1.689	6E-4	1.689	0.0645	1.689	0.1508	--	--	--	--	--	--	--	--
1.69	0	1.69	6E-4	1.69	0.0643	1.69	0.1508	--	--	--	--	--	--	--	--
1.691	0	1.691	6E-4	1.691	0.0641	1.691	0.1505	--	--	--	--	--	--	--	--
1.692	0	1.692	6E-4	1.692	0.0642	1.692	0.1506	--	--	--	--	--	--	--	--
1.693	0	1.693	6E-4	1.693	0.064	1.693	0.1506	--	--	--	--	--	--	--	--
1.694	0	1.694	6E-4	1.694	0.0637	1.694	0.1506	--	--	--	--	--	--	--	--
1.695	0	1.695	6E-4	1.695	0.0636	1.695	0.1509	--	--	--	--	--	--	--	--
1.696	0	1.696	6E-4	1.696	0.0634	1.696	0.1506	--	--	--	--	--	--	--	--
1.697	0	1.697	6E-4	1.697	0.0635	1.697	0.1505	--	--	--	--	--	--	--	--
1.698	0	1.698	6E-4	1.698	0.0634	1.698	0.1504	--	--	--	--	--	--	--	--
1.699	0	1.699	5E-4	1.699	0.0634	1.699	0.1505	--	--	--	--	--	--	--	--
1.7	0	1.7	5E-4	1.7	0.0634	1.7	0.1502	--	--	--	--	--	--	--	--
1.701	0	1.701	5E-4	1.701	0.0635	1.701	0.1502	--	--	--	--	--	--	--	--
1.702	0	1.702	5E-4	1.702	0.0636	1.702	0.1504	--	--	--	--	--	--	--	--
1.703	0	1.703	5E-4	1.703	0.0636	1.703	0.1504	--	--	--	--	--	--	--	--
1.704	0	1.704	5E-4	1.704	0.0635	1.704	0.1503	--	--	--	--	--	--	--	--
1.705	0	1.705	5E-4	1.705	0.0632	1.705	0.1501	--	--	--	--	--	--	--	--
1.706	0	1.706	5E-4	1.706	0.0632	1.706	0.15	--	--	--	--	--	--	--	--
1.707	0	1.707	5E-4	1.707	0.0629	1.707	0.1501	--	--	--	--	--	--	--	--
1.708	0	1.708	5E-4	1.708	0.0629	1.708	0.1504	--	--	--	--	--	--	--	--
1.709	0	1.709	5E-4	1.709	0.0627	1.709	0.1503	--	--	--	--	--	--	--	--
1.71	0	1.71	5E-4	1.71	0.0627	1.71	0.15	--	--	--	--	--	--	--	--
1.711	0	1.711	5E-4	1.711	0.0626	1.711	0.1502	--	--	--	--	--	--	--	--
1.712	0	1.712	5E-4	1.712	0.0626	1.712	0.1504	--	--	--	--	--	--	--	--
1.713	0	1.713	5E-4	1.713	0.0625	1.713	0.1506	--	--	--	--	--	--	--	--
1.714	0	1.714	5E-4	1.714	0.0625	1.714	0.1506	--	--	--	--	--	--	--	--
1.715	0	1.715	5E-4	1.715	0.0623	1.715	0.1507	--	--	--	--	--	--	--	--
1.716	0	1.716	5E-4	1.716	0.0624	1.716	0.1509	--	--	--	--	--	--	--	--
1.717	0	1.717	5E-4	1.717	0.0624	1.717	0.1509	--	--	--	--	--	--	--	--
1.718	0	1.718	5E-4	1.718	0.0625	1.718	0.1507	--	--	--	--	--	--	--	--
1.719	0	1.719	5E-4	1.719	0.0623	1.719	0.1508	--	--	--	--	--	--	--	--
1.72	0	1.72	5E-4	1.72	0.0625	1.72	0.151	--	--	--	--	--	--	--	--
1.721	0	1.721	5E-4	1.721	0.0627	1.721	0.1508	--	--	--	--	--	--	--	--
1.722	0	1.722	5E-4	1.722	0.0625	1.722	0.151	--	--	--	--	--	--	--	--
1.723	0	1.723	5E-4	1.723	0.0624	1.723	0.1512	--	--	--	--	--	--	--	--
1.724	0	1.724	5E-4	1.724	0.0622	1.724	0.1513	--	--	--	--	--	--	--	--
1.725	0	1.725	5E-4	1.725	0.0621	1.725	0.1513	--	--	--	--	--	--	--	--
1.726	0	1.726	5E-4	1.726	0.0619	1.726	0.1511	--	--	--	--	--	--	--	--
1.727	0	1.727	5E-4	1.727	0.0619	1.727	0.1507	--	--	--	--	--	--	--	--
1.728	0	1.728	5E-4	1.728	0.0619	1.728	0.1505	--	--	--	--	--	--	--	--
1.729	0	1.729	5E-4	1.729	0.0617	1.729	0.1505	--	--	--	--	--	--	--	--
1.73	0	1.73	5E-4	1.73	0.0617	1.73	0.1506	--	--	--	--	--	--	--	--
1.731	0	1.731	5E-4	1.731	0.0617	1.731	0.1505	--	--	--	--	--	--	--	--
1.732	0	1.732	5E-4	1.732	0.0618	1.732	0.1508	--	--	--	--	--	--	--	--
1.733	0	1.733	5E-4	1.733	0.0618	1.733	0.1509	--	--	--	--	--	--	--	--
1.734	0	1.734	5E-4	1.734	0.0618	1.734	0.1509	--	--	--	--	--	--	--	--
1.735	0	1.735	5E-4	1.735	0.0619	1.735	0.1506	--	--	--	--	--	--	--	--
1.736	0	1.736	5E-4	1.736	0.0618	1.736	0.1506	--	--	--	--	--	--	--	--
1.737	0	1.737	5E-4	1.737	0.0619	1.737	0.1507	--	--	--	--	--	--	--	--
1.738	0	1.738	6E-4	1.738	0.0619	1.738	0.1505	--	--	--	--	--	--	--	--
1.739	0	1.739	6E-4	1.739	0.0616	1.739	0.1506	--	--	--	--	--	--	--	--
1.74	0	1.74	6E-4	1.74	0.0614	1.74	0.1503	--	--	--	--	--	--	--	--
1.741	0	1.741	6E-4	1.741	0.0614	1.741	0.15	--	--	--	--	--	--	--	--
1.742	0	1.742	6E-4	1.742	0.0613	1.742	0.1498	--	--	--	--	--	--	--	--
1.743	0	1.743	6E-4	1.743	0.0614	1.743	0.1498	--	--	--	--	--	--	--	--
1.744	0	1.744	6E-4	1.744	0.0616	1.744	0.1496	--	--	--	--	--	--	--	--
1.745	0	1.745	6E-4	1.745	0.0614	1.745	0.1494	--	--	--	--	--	--	--	--
1.746	0	1.746	6E-4	1.746	0.0614	1.746	0.1495	--	--	--	--	--	--	--	--
1.747	0	1.747	6E-4	1.747	0.0614	1.747	0.1493	--	--	--	--	--	--	--	--
1.748	0	1.748	6E-4	1.748	0.0613	1.748	0.1489	--	--	--	--	--	--	--	--
1.749	0	1.749	6E-4	1.749	0.061	1.749	0.1489	--	--	--	--	--	--	--	--
1.75	0	1.75	6E-4	1.75	0.0607	1.75	0.1488	--	--	--	--	--	--	--	--
1.751	0	1.751	5E-4	1.751	0.0606	1.751	0.1486	--	--	--	--	--	--	--	--
1.752	0	1.752	5E-4	1.752	0.0607	1.752	0.1483	--	--	--	--	--	--	--	--
1.753	0	1.753	5E-4	1.753	0.0605	1.753	0.1486	--	--	--	--	--	--	--	--
1.754	0	1.754	5E-4	1.754	0.0605	1.754	0.1486	--	--	--	--	--	--	--	--
1.755	0	1.755	5E-4	1.755	0.0604	1.755	0.1484	--	--	--	--	--	--	--	--
1.756	0	1.756	5E-4	1.756	0.0603	1.756	0.1484	--	--	--	--	--	--	--	--
1.757	0	1.757	5E-4	1.757	0.0601	1.757	0.1484	--	--	--	--	--	--	--	--
1.758	0	1.758	5E-4	1.758	0.0598	1.758	0.1484	--	--	--	--	--	--	--	--
1.759	0	1.759	5E-4	1.759	0.0599	1.759	0.1487	--	--	--	--	--	--	--	--
1.76	0	1.76	5E-4	1.76	0.0599	1.76	0.1488	--	--	--	--	--	--	--	--
1.761	0	1.761	5E-4	1.761	0.0598	1.761	0.1486	--	--	--	--	--	--	--	--
1.762	0	1.762	5E-4	1.762	0.0596	1.762	0.1486	--	--	--	--	--	--	--	--
1.763	0	1.763	5E-4	1.763	0.0596	1.763	0.1485	--	--	--	--	--	--	--	--
1.764	0	1.764	5E-4	1.764	0.0597	1.764	0.1485	--	--	--	--	--	--	--	--
1.765	0	1.765	5E-4	1.765	0.0597	1.765	0.1488	--	--	--	--	--	--	--	--
1.766	0	1.766	5E-4	1.766	0.0599	1.766	0.1486	--	--	--	--	--	--	--	--
1.767	0	1.767	5E-4	1.767	0.0601	1.767	0.1483	--	--	--	--	--	--	--	--
1.768	0	1.768	5E-4	1.768	0.0597	1.768	0.1482	--	--	--	--	--	--	--	--
1.769	0	1.769	5E-4	1.769	0.0596	1.769	0.1482	--	--	--	--	--	--	--	--
1.77	0	1.77	5E-4	1.77	0.0593	1.77	0.1481	--	--	--	--	--	--	--	--
1.771	0	1.771	5E-4	1.771	0.0593	1.771	0.1483	--	--	--	--	--	--	--	--
1.772	0	1.772	5E-4	1.772	0.0593	1.772	0.1483	--	--	--	--	--	--	--	--
1.773	0	1.773	5E-4	1.773	0.0593	1.773	0.1486	--	--	--	--	--	--	--	--
1.774	0	1.774	5E-4	1.774	0.0591	1.774	0.1485	--	--	--	--	--	--	--	--
1.775	0	1.775	5E-4	1.775	0.0592	1.775	0.1483	--	--	--	--	--	--	--	--
1.776	0	1.776	5E-4	1.776	0.0592	1.776	0.1485	--	--	--	--	--	--	--	--
1.777	0	1.777	5E-4	1.777	0.0592	1.777	0.1486	--	--	--	--	--	--	--	--
1.778	0	1.778	5E-4	1.778	0.0592	1.778	0.1486	--	--	--	--	--	--	--	--
1.779	0	1.779	5E-4	1.779	0.059	1.779	0.1486	--	--	--	--	--	--	--	--
1.78	0	1.78	5E-4	1.78	0.0588	1.78	0.1485	--	--	--	--	--	--	--	--
1.781	0	1.781	5E-4	1.781	0.0586	1.781	0.1483	--	--	--	--	--	--	--	--
1.782	0	1.782	5E-4	1.782	0.0585	1.782	0.1485	--	--	--	--	--	--	--	--
1.783	0	1.783	5E-4	1.783	0.058	1.783	0.1483	--	--	--	--	--	--	--	--
1.784	0	1.784	5E-4	1.784	0.0579	1.784	0.1481	--	--	--	--	--	--	--	--
1.785	0	1.785	4E-4	1.785	0.0579	1.785	0.1482	--	--	--	--	--	--	--	--
1.786	0	1.786	4E-4	1.786	0.0577	1.786	0.1482	--	--	--	--	--	--	--	--
1.787	0	1.787	4E-4	1.787	0.0576	1.787	0.1484	--	--	--	--	--	--	--	--
1.788	0	1.788	4E-4	1.788	0.0575	1.788	0.1483	--	--	--	--	--	--	--	--
1.789	0	1.789	4E-4	1.789	0.0573	1.789	0.1485	--	--	--	--	--	--	--	--
1.79	0	1.79	4E-4	1.79	0.0573	1.79	0.1484	--	--	--	--	--	--	--	--
1.791	0	1.791	4E-4	1.791	0.0575	1.791	0.1481	--	--	--	--	--	--	--	--
1.792	0	1.792	4E-4	1.792	0.0574	1.792	0.1481	--	--	--	--	--	--	--	--
1.793	0	1.793	4E-4	1.793	0.0572	1.793	0.1482	--	--	--	--	--	--	--	--
1.794	0	1.794	4E-4	1.794	0.0571	1.794	0.1481	--	--	--	--	--	--	--	--
1.795	0	1.795	4E-4	1.795	0.057	1.795	0.1481	--	--	--	--	--	--	--	--
1.796	0	1.796	4E-4	1.796	0.057	1.796	0.1481	--	--	--	--	--	--	--	--
1.797	0	1.797	4E-4	1.797	0.0567	1.797	0.1483	--	--	--	--	--	--	--	--
1.798	0	1.798	4E-4	1.798	0.0565	1.798	0.1483	--	--	--	--	--	--	--	--
1.799	0	1.799	4E-4	1.799	0.0566	1.799	0.1486	--	--	--	--	--	--	--	--
1.8	0	1.8	4E-4	1.8	0.0565	1.8	0.1484	--	--	--	--	--	--	--	--
1.801	0	1.801	4E-4	1.801	0.0565	1.801	0.1482	--	--	--	--	--	--	--	--
1.802	0	1.802	4E-4	1.802	0.0565	1.802	0.1481	--	--	--	--	--	--	--	--
1.803	0	1.803	4E-4	1.803	0.0562	1.803	0.148	--	--	--	--	--	--	--	--
1.804	0	1.804	4E-4	1.804	0.056	1.804	0.1479	--	--	--	--	--	--	--	--
1.805	0	1.805	4E-4	1.805	0.0559	1.805	0.148	--	--	--	--	--	--	--	--
1.806	0	1.806	4E-4	1.806	0.0557	1.806	0.148	--	--	--	--	--	--	--	--
1.807	0	1.807	4E-4	1.807	0.0555	1.807	0.1481	--	--	--	--	--	--	--	--
1.808	0	1.808	4E-4	1.808	0.0552	1.808	0.1485	--	--	--	--	--	--	--	--
1.809	0	1.809	4E-4	1.809	0.0549	1.809	0.1484	--	--	--	--	--	--	--	--
1.81	0	1.81	4E-4	1.81	0.0547	1.81	0.1484	--	--	--	--	--	--	--	--
1.811	0	1.811	4E-4	1.811	0.0547	1.811	0.1484	--	--	--	--	--	--	--	--
1.812	0	1.812	4E-4	1.812	0.0547	1.812	0.1487	--	--	--	--	--	--	--	--
1.813	0	1.813	4E-4	1.813	0.0548	1.813	0.1488	--	--	--	--	--	--	--	--
1.814	0	1.814	4E-4	1.814	0.0548	1.814	0.1486	--	--	--	--	--	--	--	--
1.815	0	1.815	4E-4	1.815	0.0548	1.815	0.1487	--	--	--	--	--	--	--	--
1.816	0	1.816	4E-4	1.816	0.0549	1.816	0.1486	--	--	--	--	--	--	--	--
1.817	0	1.817	4E-4	1.817	0.0548	1.817	0.1484	--	--	--	--	--	--	--	--
1.818	0	1.818	4E-4	1.818	0.0547	1.818	0.148	--	--	--	--	--	--	--	--
1.819	0	1.819	4E-4	1.819	0.0544	1.819	0.1478	--	--	--	--	--	--	--	--
1.82	0	1.82	4E-4	1.82	0.0544	1.82	0.1476	--	--	--	--	--	--	--	--
1.821	0	1.821	4E-4	1.821	0.0542	1.821	0.1478	--	--	--	--	--	--	--	--
1.822	0	1.822	4E-4	1.822	0.0542	1.822	0.1477	--	--	--	--	--	--	--	--
1.823	0	1.823	4E-4	1.823	0.0542	1.823	0.1478	--	--	--	--	--	--	--	--
1.824	0	1.824	4E-4	1.824	0.054	1.824	0.1477	--	--	--	--	--	--	--	--
1.825	0	1.825	4E-4	1.825	0.0541	1.825	0.1474	--	--	--	--	--	--	--	--
1.826	0	1.826	4E-4	1.826	0.0541	1.826	0.1475	--	--	--	--	--	--	--	--
1.827	0	1.827	4E-4	1.827	0.0541	1.827	0.1473	--	--	--	--	--	--	--	--
1.828	0	1.828	4E-4	1.828	0.0541	1.828	0.1474	--	--	--	--	--	--	--	--
1.829	0	1.829	4E-4	1.829	0.054	1.829	0.1474	--	--	--	--	--	--	--	--
1.83	0	1.83	4E-4	1.83	0.0541	1.83	0.147	--	--	--	--	--	--	--	--
1.831	0	1.831	4E-4	1.831	0.0539	1.831	0.1468	--	--	--	--	--	--	--	--
1.832	0	1.832	4E-4	1.832	0.0539	1.832	0.1463	--	--	--	--	--	--	--	--
1.833	0	1.833	3E-4	1.833	0.0536	1.833	0.1462	--	--	--	--	--	--	--	--
1.834	0	1.834	3E-4	1.834	0.0535	1.834	0.1462	--	--	--	--	--	--	--	--
1.835	0	1.835	3E-4	1.835	0.0534	1.835	0.1461	--	--	--	--	--	--	--	--
1.836	0	1.836	3E-4	1.836	0.0533	1.836	0.1463	--	--	--	--	--	--	--	--
1.837	0	1.837	3E-4	1.837	0.0532	1.837	0.1466	--	--	--	--	--	--	--	--
1.838	0	1.838	3E-4	1.838	0.0531	1.838	0.1464	--	--	--	--	--	--	--	--
1.839	0	1.839	3E-4	1.839	0.053	1.839	0.1462	--	--	--	--	--	--	--	--
1.84	0	1.84	3E-4	1.84	0.0527	1.84	0.1461	--	--	--	--	--	--	--	--
1.841	0	1.841	3E-4	1.841	0.0528	1.841	0.1465	--	--	--	--	--	--	--	--
1.842	0	1.842	3E-4	1.842	0.0526	1.842	0.1465	--	--	--	--	--	--	--	--
1.843	0	1.843	3E-4	1.843	0.0525	1.843	0.1464	--	--	--	--	--	--	--	--
1.844	0	1.844	3E-4	1.844	0.0525	1.844	0.1465	--	--	--	--	--	--	--	--
1.845	0	1.845	3E-4	1.845	0.0525	1.845	0.1468	--	--	--	--	--	--	--	--
1.846	0	1.846	3E-4	1.846	0.0523	1.846	0.1469	--	--	--	--	--	--	--	--
1.847	0	1.847	3E-4	1.847	0.0522	1.847	0.1468	--	--	--	--	--	--	--	--
1.848	0	1.848	3E-4	1.848	0.0522	1.848	0.1466	--	--	--	--	--	--	--	--
1.849	0	1.849	3E-4	1.849	0.0523	1.849	0.1464	--	--	--	--	--	--	--	--
1.85	0	1.85	3E-4	1.85	0.0522	1.85	0.1464	--	--	--	--	--	--	--	--
1.851	0	1.851	3E-4	1.851	0.0521	1.851	0.1464	--	--	--	--	--	--	--	--
1.852	0	1.852	3E-4	1.852	0.0523	1.852	0.1464	--	--	--	--	--	--	--	--
1.853	0	1.853	3E-4	1.853	0.0521	1.853	0.1464	--	--	--	--	--	--	--	--
1.854	0	1.854	3E-4	1.854	0.052	1.854	0.1463	--	--	--	--	--	--	--	--
1.855	0	1.855	3E-4	1.855	0.0518	1.855	0.1461	--	--	--	--	--	--	--	--
1.856	0	1.856	3E-4	1.856	0.0519	1.856	0.1461	--	--	--	--	--	--	--	--
1.857	0	1.857	3E-4	1.857	0.0519	1.857	0.1464	--	--	--	--	--	--	--	--
1.858	0	1.858	3E-4	1.858	0.0518	1.858	0.1464	--	--	--	--	--	--	--	--
1.859	0	1.859	3E-4	1.859	0.0516	1.859	0.1462	--	--	--	--	--	--	--	--
1.86	0	1.86	3E-4	1.86	0.0513	1.86	0.146	--	--	--	--	--	--	--	--
1.861	0	1.861	3E-4	1.861	0.0514	1.861	0.1458	--	--	--	--	--	--	--	--
1.862	0	1.862	3E-4	1.862	0.0514	1.862	0.1458	--	--	--	--	--	--	--	--
1.863	0	1.863	3E-4	1.863	0.0513	1.863	0.1457	--	--	--	--	--	--	--	--
1.864	0	1.864	3E-4	1.864	0.0513	1.864	0.1456	--	--	--	--	--	--	--	--
1.865	0	1.865	3E-4	1.865	0.0511	1.865	0.1457	--	--	--	--	--	--	--	--
1.866	0	1.866	3E-4	1.866	0.0509	1.866	0.1457	--	--	--	--	--	--	--	--
1.867	0	1.867	3E-4	1.867	0.0508	1.867	0.1455	--	--	--	--	--	--	--	--
1.868	0	1.868	3E-4	1.868	0.0508	1.868	0.1453	--	--	--	--	--	--	--	--
1.869	0	1.869	3E-4	1.869	0.0507	1.869	0.1452	--	--	--	--	--	--	--	--
1.87	0	1.87	3E-4	1.87	0.0508	1.87	0.1455	--	--	--	--	--	--	--	--
1.871	0	1.871	3E-4	1.871	0.0507	1.871	0.1454	--	--	--	--	--	--	--	--
1.872	0	1.872	3E-4	1.872	0.0506	1.872	0.1454	--	--	--	--	--	--	--	--
1.873	0	1.873	3E-4	1.873	0.0506	1.873	0.1456	--	--	--	--	--	--	--	--
1.874	0	1.874	3E-4	1.874	0.0505	1.874	0.1457	--	--	--	--	--	--	--	--
1.875	0	1.875	3E-4	1.875	0.0506	1.875	0.1457	--	--	--	--	--	--	--	--
1.876	0	1.876	3E-4	1.876	0.0507	1.876	0.1455	--	--	--	--	--	--	--	--
1.877	0	1.877	3E-4	1.877	0.0507	1.877	0.1452	--	--	--	--	--	--	--	--
1.878	0	1.878	3E-4	1.878	0.0507	1.878	0.1453	--	--	--	--	--	--	--	--
1.879	0	1.879	3E-4	1.879	0.0506	1.879	0.1453	--	--	--	--	--	--	--	--
1.88	0	1.88	3E-4	1.88	0.0506	1.88	0.1451	--	--	--	--	--	--	--	--
1.881	0	1.881	3E-4	1.881	0.0506	1.881	0.1452	--	--	--	--	--	--	--	--
1.882	0	1.882	2E-4	1.882	0.0505	1.882	0.1451	--	--	--	--	--	--	--	--
1.883	0	1.883	2E-4	1.883	0.0505	1.883	0.1449	--	--	--	--	--	--	--	--
1.884	0	1.884	2E-4	1.884	0.0504	1.884	0.1451	--	--	--	--	--	--	--	--
1.885	0	1.885	2E-4	1.885	0.0503	1.885	0.1451	--	--	--	--	--	--	--	--
1.886	0	1.886	2E-4	1.886	0.0503	1.886	0.1449	--	--	--	--	--	--	--	--
1.887	0	1.887	2E-4	1.887	0.0502	1.887	0.1451	--	--	--	--	--	--	--	--
1.888	0	1.888	2E-4	1.888	0.05	1.888	0.1451	--	--	--	--	--	--	--	--
1.889	0	1.889	2E-4	1.889	0.0502	1.889	0.145	--	--	--	--	--	--	--	--
1.89	0	1.89	2E-4	1.89	0.0502	1.89	0.1449	--	--	--	--	--	--	--	--
1.891	0	1.891	2E-4	1.891	0.0501	1.891	0.1444	--	--	--	--	--	--	--	--
1.892	0	1.892	2E-4	1.892	0.0501	1.892	0.1443	--	--	--	--	--	--	--	--
1.893	0	1.893	2E-4	1.893	0.0501	1.893	0.1442	--	--	--	--	--	--	--	--
1.894	0	1.894	2E-4	1.894	0.0499	1.894	0.144	--	--	--	--	--	--	--	--
1.895	0	1.895	2E-4	1.895	0.0497	1.895	0.144	--	--	--	--	--	--	--	--
1.896	0	1.896	2E-4	1.896	0.0497	1.896	0.1443	--	--	--	--	--	--	--	--
1.897	0	1.897	2E-4	1.897	0.0496	1.897	0.1443	--	--	--	--	--	--	--	--
1.898	0	1.898	2E-4	1.898	0.0495	1.898	0.1445	--	--	--	--	--	--	--	--
1.899	0	1.899	2E-4	1.899	0.0493	1.899	0.1442	--	--	--	--	--	--	--	--
1.9	0	1.9	2E-4	1.9	0.0491	1.9	0.1443	--	--	--	--	--	--	--	--
1.901	0	1.901	2E-4	1.901	0.0489	1.901	0.1441	--	--	--	--	--	--	--	--
1.902	0	1.902	2E-4	1.902	0.0488	1.902	0.1442	--	--	--	--	--	--	--	--
1.903	0	1.903	2E-4	1.903	0.0488	1.903	0.1441	--	--	--	--	--	--	--	--
1.904	0	1.904	2E-4	1.904	0.0488	1.904	0.1442	--	--	--	--	--	--	--	--
1.905	0	1.905	2E-4	1.905	0.0488	1.905	0.1442	--	--	--	--	--	--	--	--
1.906	0	1.906	2E-4	1.906	0.0486	1.906	0.1444	--	--	--	--	--	--	--	--
1.907	0	1.907	2E-4	1.907	0.0484	1.907	0.1445	--	--	--	--	--	--	--	--
1.908	0	1.908	2E-4	1.908	0.0481	1.908	0.1444	--	--	--	--	--	--	--	--
1.909	0	1.909	2E-4	1.909	0.0477	1.909	0.1442	--	--	--	--	--	--	--	--
1.91	0	1.91	2E-4	1.91	0.0476	1.91	0.144	--	--	--	--	--	--	--	--
1.911	0	1.911	2E-4	1.911	0.0476	1.911	0.1438	--	--	--	--	--	--	--	--
1.912	0	1.912	2E-4	1.912	0.0476	1.912	0.1441	--	--	--	--	--	--	--	--
1.913	0	1.913	2E-4	1.913	0.0476	1.913	0.1443	--	--	--	--	--	--	--	--
1.914	0	1.914	2E-4	1.914	0.0476	1.914	0.1444	--	--	--	--	--	--	--	--
1.915	0	1.915	2E-4	1.915	0.0475	1.915	0.1442	--	--	--	--	--	--	--	--
1.916	0	1.916	2E-4	1.916	0.0473	1.916	0.1443	--	--	--	--	--	--	--	--
1.917	0	1.917	1E-4	1.917	0.0473	1.917	0.1444	--	--	--	--	--	--	--	--
1.918	0	1.918	1E-4	1.918	0.0479	1.918	0.1444	--	--	--	--	--	--	--	--
1.919	0	1.919	1E-4	1.919	0.0479	1.919	0.1443	--	--	--	--	--	--	--	--
1.92	0	1.92	1E-4	1.92	0.0479	1.92	0.1442	--	--	--	--	--	--	--	--
1.921	0	1.921	1E-4	1.921	0.0479	1.921	0.144	--	--	--	--	--	--	--	--
1.922	0	1.922	1E-4	1.922	0.0479	1.922	0.1441	--	--	--	--	--	--	--	--
1.923	0	1.923	1E-4	1.923	0.048	1.923	0.1442	--	--	--	--	--	--	--	--
1.924	0	1.924	1E-4	1.924	0.0479	1.924	0.1442	--	--	--	--	--	--	--	--
1.925	0	1.925	1E-4	1.925	0.0477	1.925	0.1441	--	--	--	--	--	--	--	--
1.926	0	1.926	1E-4	1.926	0.0477	1.926	0.1441	--	--	--	--	--	--	--	--
1.927	0	1.927	1E-4	1.927	0.0478	1.927	0.1439	--	--	--	--	--	--	--	--
1.928	0	1.928	1E-4	1.928	0.0476	1.928	0.144	--	--	--	--	--	--	--	--
1.929	0	1.929	1E-4	1.929	0.0475	1.929	0.1439	--	--	--	--	--	--	--	--
1.93	0	1.93	1E-4	1.93	0.0474	1.93	0.1438	--	--	--	--	--	--	--	--
1.931	0	1.931	1E-4	1.931	0.0472	1.931	0.1438	--	--	--	--	--	--	--	--
1.932	0	1.932	1E-4	1.932	0.0469	1.932	0.1437	--	--	--	--	--	--	--	--
1.933	0	1.933	1E-4	1.933	0.0467	1.933	0.1438	--	--	--	--	--	--	--	--
1.934	0	1.934	1E-4	1.934	0.0465	1.934	0.1437	--	--	--	--	--	--	--	--
1.935	0	1.935	1E-4	1.935	0.0463	1.935	0.144	--	--	--	--	--	--	--	--
1.936	0	1.936	1E-4	1.936	0.0463	1.936	0.1442	--	--	--	--	--	--	--	--
1.937	0	1.937	1E-4	1.937	0.0462	1.937	0.1443	--	--	--	--	--	--	--	--
1.938	0	1.938	1E-4	1.938	0.0463	1.938	0.1443	--	--	--	--	--	--	--	--
1.939	0	1.939	1E-4	1.939	0.0463	1.939	0.1443	--	--	--	--	--	--	--	--
1.94	0	1.94	1E-4	1.94	0.0463	1.94	0.1439	--	--	--	--	--	--	--	--
1.941	0	1.941	1E-4	1.941	0.0463	1.941	0.1438	--	--	--	--	--	--	--	--
1.942	0	1.942	1E-4	1.942	0.0464	1.942	0.1441	--	--	--	--	--	--	--	--
1.943	0	1.943	1E-4	1.943	0.0463	1.943	0.144	--	--	--	--	--	--	--	--
1.944	0	1.944	1E-4	1.944	0.0462	1.944	0.1439	--	--	--	--	--	--	--	--
1.945	0	1.945	1E-4	1.945	0.0462	1.945	0.1439	--	--	--	--	--	--	--	--
1.946	0	1.946	1E-4	1.946	0.0461	1.946	0.1438	--	--	--	--	--	--	--	--
1.947	0	1.947	1E-4	1.947	0.0461	1.947	0.1437	--	--	--	--	--	--	--	--
1.948	0	1.948	1E-4	1.948	0.0459	1.948	0.1435	--	--	--	--	--	--	--	--
1.949	0	1.949	1E-4	1.949	0.046	1.949	0.1433	--	--	--	--	--	--	--	--
1.95	0	1.95	1E-4	1.95	0.0457	1.95	0.1433	--	--	--	--	--	--	--	--
1.951	0	1.951	1E-4	1.951	0.0456	1.951	0.1432	--	--	--	--	--	--	--	--
1.952	0	1.952	1E-4	1.952	0.0454	1.952	0.1435	--	--	--	--	--	--	--	--
1.953	0	1.953	1E-4	1.953	0.0454	1.953	0.1436	--	--	--	--	--	--	--	--
1.954	0	1.954	1E-4	1.954	0.0452	1.954	0.1436	--	--	--	--	--	--	--	--
1.955	0	1.955	1E-4	1.955	0.0452	1.955	0.1433	--	--	--	--	--	--	--	--
1.956	0	1.956	1E-4	1.956	0.0452	1.956	0.1432	--	--	--	--	--	--	--	--
1.957	0	1.957	1E-4	1.957	0.0451	1.957	0.1432	--	--	--	--	--	--	--	--
1.958	0	1.958	1E-4	1.958	0.045	1.958	0.1432	--	--	--	--	--	--	--	--
1.959	0	1.959	1E-4	1.959	0.0449	1.959	0.1431	--	--	--	--	--	--	--	--
1.96	0	1.96	0	1.96	0.045	1.96	0.1429	--	--	--	--	--	--	--	--
1.961	0	1.961	0	1.961	0.0448	1.961	0.1427	--	--	--	--	--	--	--	--
1.962	0	1.962	0	1.962	0.0448	1.962	0.1426	--	--	--	--	--	--	--	--
1.963	0	1.963	0	1.963	0.0448	1.963	0.1426	--	--	--	--	--	--	--	--
1.964	0	1.964	0	1.964	0.0446	1.964	0.1424	--	--	--	--	--	--	--	--
1.965	0	1.965	0	1.965	0.0446	1.965	0.1423	--	--	--	--	--	--	--	--
1.966	0	1.966	0	1.966	0.0447	1.966	0.1424	--	--	--	--	--	--	--	--
1.967	0	1.967	0	1.967	0.0446	1.967	0.1423	--	--	--	--	--	--	--	--
1.968	0	1.968	0	1.968	0.0443	1.968	0.1422	--	--	--	--	--	--	--	--
1.969	0	1.969	0	1.969	0.044	1.969	0.1424	--	--	--	--	--	--	--	--
1.97	0	1.97	0	1.97	0.044	1.97	0.1424	--	--	--	--	--	--	--	--
1.971	0	1.971	0	1.971	0.044	1.971	0.1423	--	--	--	--	--	--	--	--
1.972	0	1.972	0	1.972	0.0439	1.972	0.1422	--	--	--	--	--	--	--	--
1.973	0	1.973	0	1.973	0.0438	1.973	0.142	--	--	--	--	--	--	--	--
1.974	0	1.974	0	1.974	0.0437	1.974	0.142	--	--	--	--	--	--	--	--
1.975	0	1.975	0	1.975	0.0434	1.975	0.1418	--	--	--	--	--	--	--	--
1.976	0	1.976	0	1.976	0.0434	1.976	0.1416	--	--	--	--	--	--	--	--
1.977	0	1.977	0	1.977	0.0435	1.977	0.1414	--	--	--	--	--	--	--	--
1.978	0	1.978	0	1.978	0.0435	1.978	0.1411	--	--	--	--	--	--	--	--
1.979	0	1.979	0	1.979	0.0434	1.979	0.1411	--	--	--	--	--	--	--	--
1.98	0	1.98	0	1.98	0.0434	1.98	0.1409	--	--	--	--	--	--	--	--
1.981	0	1.981	0	1.981	0.0434	1.981	0.1404	--	--	--	--	--	--	--	--
1.982	0	1.982	0	1.982	0.0434	1.982	0.1407	--	--	--	--	--	--	--	--
1.983	0	1.983	0	1.983	0.0433	1.983	0.1406	--	--	--	--	--	--	--	--
1.984	0	1.984	0	1.984	0.0433	1.984	0.1404	--	--	--	--	--	--	--	--
1.985	0	1.985	0	1.985	0.0432	1.985	0.1401	--	--	--	--	--	--	--	--
1.986	0	1.986	0	1.986	0.0431	1.986	0.1399	--	--	--	--	--	--	--	--
1.987	0	1.987	0	1.987	0.0429	1.987	0.1397	--	--	--	--	--	--	--	--
1.988	0	1.988	0	1.988	0.0429	1.988	0.1398	--	--	--	--	--	--	--	--
1.989	0	1.989	0	1.989	0.0429	1.989	0.1399	--	--	--	--	--	--	--	--
1.99	0	1.99	0	1.99	0.043	1.99	0.14	--	--	--	--	--	--	--	--
1.991	0	1.991	0	1.991	0.043	1.991	0.1397	--	--	--	--	--	--	--	--
1.992	0	1.992	0	1.992	0.0429	1.992	0.1396	--	--	--	--	--	--	--	--
1.993	0	1.993	0	1.993	0.0431	1.993	0.1397	--	--	--	--	--	--	--	--
1.994	0	1.994	0	1.994	0.043	1.994	0.1395	--	--	--	--	--	--	--	--
1.995	0	1.995	0	1.995	0.0428	1.995	0.1394	--	--	--	--	--	--	--	--
1.996	0	1.996	0	1.996	0.043	1.996	0.1394	--	--	--	--	--	--	--	--
1.997	0	1.997	0	1.997	0.0429	1.997	0.1396	--	--	--	--	--	--	--	--
1.998	0	1.998	0	1.998	0.0429	1.998	0.1395	--	--	--	--	--	--	--	--
1.999	0	1.999	0	1.999	0.0429	1.999	0.1396	--	--	--	--	--	--	--	--
[truncated: 8,000 more rows]
