# Supplementary material for: Equivalence and its invalidation between non-Markovian and Markovian spreading dynamics on complex networks
Source: Nat Commun. 2019 Aug 23;10:3748. doi: 10.1038/s41467-019-11763-z (PMC6707263; doi:10.1038/s41467-019-11763-z)
Supplement: Supplementary file 3 — Source Data [file 41467_2019_11763_MOESM3_ESM.zip › data/Supplementary_Figure_6/sFig6_I_Hamsterster.dat]

0.005	0	0.005	0	0.005	0	0.005	0	0.005	0	0.005	2.0642E-40
0.01	0	0.01	0	0.01	0	0.01	0	0.01	0	0.01	2.59284E-30
0.015	0	0.015	0	0.015	0	0.015	0	0.015	0	0.015	4.18133E-13
0.02	0	0.02	0	0.02	0	0.02	0	0.02	0	0.02	0.00110731
0.025	0.0204633	0.025	0	0.025	0	0.025	0	0.025	0.0098648	0.025	0.0264483
0.03	0.0478219	0.03	0.0516789	0.03	0.049284	0.03	0.0540458	0.03	0.0488681	0.03	0.0524199
0.035	0.0673269	0.035	0.072601	0.035	0.072615	0.035	0.0738549	0.035	0.0682428	0.035	0.0773909
0.04	0.0887226	0.04	0.0938776	0.04	0.0955622	0.04	0.0988862	0.04	0.0960169	0.04	0.10085
0.045	0.124365	0.045	0.123722	0.045	0.116305	0.045	0.120538	0.045	0.124428	0.045	0.122696
0.05	0.136059	0.05	0.136119	0.05	0.140144	0.05	0.142023	0.05	0.139047	0.05	0.143023
0.055	0.155686	0.055	0.163514	0.055	0.160885	0.055	0.158372	0.055	0.156343	0.055	0.161993
0.06	0.173734	0.06	0.172699	0.06	0.17718	0.06	0.174716	0.06	0.175399	0.06	0.179792
0.065	0.201879	0.065	0.194109	0.065	0.189397	0.065	0.189441	0.065	0.197831	0.065	0.196554
0.07	0.20393	0.07	0.20754	0.07	0.208974	0.07	0.210224	0.07	0.205085	0.07	0.21233
0.075	0.226502	0.075	0.227557	0.075	0.228218	0.075	0.226366	0.075	0.224716	0.075	0.227171
0.08	0.224797	0.08	0.238947	0.08	0.238223	0.08	0.238663	0.08	0.235435	0.08	0.241149
0.085	0.254007	0.085	0.249625	0.085	0.252938	0.085	0.248489	0.085	0.25565	0.085	0.254444
0.09	0.266556	0.09	0.261953	0.09	0.261921	0.09	0.263062	0.09	0.2625	0.09	0.267175
0.095	0.269162	0.095	0.271329	0.095	0.275202	0.095	0.2768	0.095	0.279441	0.095	0.279229
0.1	0.292211	0.1	0.287295	0.1	0.286122	0.1	0.286966	0.1	0.283912	0.1	0.290654
0.105	0.293087	0.105	0.293649	0.105	0.298951	0.105	0.296095	0.105	0.295618	0.105	0.301505
0.11	0.305771	0.11	0.307747	0.11	0.306696	0.11	0.304876	0.11	0.312451	0.11	0.311833
0.115	0.325495	0.115	0.314958	0.115	0.316874	0.115	0.317815	0.115	0.315237	0.115	0.321682
0.12	0.329137	0.12	0.324077	0.12	0.324368	0.12	0.327395	0.12	0.326913	0.12	0.33109
0.125	0.335976	0.125	0.339771	0.125	0.336197	0.125	0.333162	0.125	0.332492	0.125	0.340095
0.13	0.350475	0.13	0.337115	0.13	0.345315	0.13	0.344796	0.13	0.34271	0.13	0.348727
0.135	0.347665	0.135	0.349315	0.135	0.351842	0.135	0.350249	0.135	0.355929	0.135	0.357015
0.14	0.362448	0.14	0.359074	0.14	0.360461	0.14	0.356845	0.14	0.362038	0.14	0.364994
0.145	0.368205	0.145	0.368169	0.145	0.369664	0.145	0.367969	0.145	0.362196	0.145	0.37272
0.15	0.377721	0.15	0.378953	0.15	0.374777	0.15	0.373683	0.15	0.378679	0.15	0.380214
0.155	0.369571	0.155	0.383899	0.155	0.38516	0.155	0.381743	0.155	0.373678	0.155	0.387454
0.16	0.386487	0.16	0.38676	0.16	0.385804	0.16	0.390891	0.16	0.38784	0.16	0.394445
0.165	0.391552	0.165	0.395495	0.165	0.395307	0.165	0.391622	0.165	0.401028	0.165	0.401199
0.17	0.395056	0.17	0.402969	0.17	0.399649	0.17	0.401849	0.17	0.393719	0.17	0.407728
0.175	0.409635	0.175	0.407722	0.175	0.408329	0.175	0.407054	0.175	0.40175	0.175	0.414046
0.18	0.412487	0.18	0.409876	0.18	0.411732	0.18	0.410968	0.18	0.41219	0.18	0.420174
0.185	0.420589	0.185	0.417325	0.185	0.416636	0.185	0.416658	0.185	0.419844	0.185	0.42614
0.19	0.422575	0.19	0.420187	0.19	0.422245	0.19	0.4221	0.19	0.418561	0.19	0.431947
0.195	0.4323	0.195	0.427533	0.195	0.428545	0.195	0.428753	0.195	0.423155	0.195	0.437595
0.2	0.433426	0.2	0.434297	0.2	0.434499	0.2	0.435411	0.2	0.436585	0.2	0.44311
0.205	0.441333	0.205	0.442296	0.205	0.436298	0.205	0.43866	0.205	0.440282	0.205	0.44851
0.21	0.450611	0.21	0.445032	0.21	0.441277	0.21	0.445135	0.21	0.444481	0.21	0.453778
0.215	0.442373	0.215	0.454547	0.215	0.449132	0.215	0.448483	0.215	0.450047	0.215	0.458909
0.22	0.456539	0.22	0.452317	0.22	0.452926	0.22	0.452122	0.22	0.455852	0.22	0.463916
0.225	0.461453	0.225	0.458049	0.225	0.457918	0.225	0.455333	0.225	0.457965	0.225	0.468803
0.23	0.470663	0.23	0.464944	0.23	0.460907	0.23	0.461365	0.23	0.462024	0.23	0.473566
0.235	0.460307	0.235	0.467279	0.235	0.468425	0.235	0.467014	0.235	0.462558	0.235	0.478204
0.24	0.475514	0.24	0.472129	0.24	0.470865	0.24	0.469825	0.24	0.475728	0.24	0.48273
0.245	0.482337	0.245	0.473133	0.245	0.474512	0.245	0.473358	0.245	0.475377	0.245	0.487181
0.25	0.479808	0.25	0.482076	0.25	0.48168	0.25	0.482639	0.25	0.48416	0.25	0.491622
0.255	0.495561	0.255	0.485901	0.255	0.487085	0.255	0.486417	0.255	0.48809	0.255	0.496087
0.26	0.494129	0.26	0.484845	0.26	0.486848	0.26	0.488547	0.26	0.484255	0.26	0.500529
0.265	0.486289	0.265	0.490148	0.265	0.490052	0.265	0.494793	0.265	0.486542	0.265	0.504892
0.27	0.502071	0.27	0.500288	0.27	0.492716	0.27	0.494915	0.27	0.501661	0.27	0.509152
0.275	0.501063	0.275	0.500491	0.275	0.498815	0.275	0.501775	0.275	0.495918	0.275	0.513305
0.28	0.507333	0.28	0.497705	0.28	0.504443	0.28	0.505209	0.28	0.507171	0.28	0.517356
0.285	0.502933	0.285	0.508669	0.285	0.500967	0.285	0.509261	0.285	0.508304	0.285	0.521307
0.29	0.505084	0.29	0.512214	0.29	0.511006	0.29	0.508162	0.29	0.511712	0.29	0.525162
0.295	0.512326	0.295	0.5142	0.295	0.513976	0.295	0.513538	0.295	0.515567	0.295	0.528926
0.3	0.517177	0.3	0.515492	0.3	0.515207	0.3	0.5188	0.3	0.514847	0.3	0.532601
0.305	0.524284	0.305	0.521641	0.305	0.520281	0.305	0.52023	0.305	0.5166	0.305	0.536191
0.31	0.515709	0.31	0.518521	0.31	0.521523	0.31	0.526452	0.31	0.525589	0.31	0.539699
0.315	0.529103	0.315	0.526646	0.315	0.52661	0.315	0.526451	0.315	0.526895	0.315	0.54313
0.32	0.528629	0.32	0.529165	0.32	0.529603	0.32	0.530091	0.32	0.52689	0.32	0.54649
0.325	0.544252	0.325	0.535912	0.325	0.531995	0.325	0.534472	0.325	0.529164	0.325	0.54979
0.33	0.539106	0.33	0.540986	0.33	0.536097	0.33	0.534501	0.33	0.53944	0.33	0.553049
0.335	0.534168	0.335	0.536354	0.335	0.538076	0.335	0.533456	0.335	0.541674	0.335	0.556288
0.34	0.531839	0.34	0.537268	0.34	0.539912	0.34	0.539935	0.34	0.543505	0.34	0.559509
0.345	0.532332	0.345	0.543462	0.345	0.544477	0.345	0.546937	0.345	0.538594	0.345	0.562698
0.35	0.548736	0.35	0.545837	0.35	0.544987	0.35	0.550552	0.35	0.5452	0.35	0.565838
0.355	0.549367	0.355	0.546599	0.355	0.549632	0.355	0.552379	0.355	0.548178	0.355	0.568919
0.36	0.548221	0.36	0.550862	0.36	0.551402	0.36	0.549367	0.36	0.548686	0.36	0.571938
0.365	0.553971	0.365	0.551952	0.365	0.554059	0.365	0.553997	0.365	0.551737	0.365	0.574896
0.37	0.555864	0.37	0.555456	0.37	0.555949	0.37	0.558063	0.37	0.556223	0.37	0.577794
0.375	0.565687	0.375	0.561075	0.375	0.559113	0.375	0.561716	0.375	0.559373	0.375	0.580635
0.38	0.562257	0.38	0.561439	0.38	0.559868	0.38	0.558966	0.38	0.561681	0.38	0.58342
0.385	0.563965	0.385	0.561758	0.385	0.563014	0.385	0.56089	0.385	0.566829	0.385	0.58615
0.39	0.563109	0.39	0.567583	0.39	0.564891	0.39	0.564967	0.39	0.560266	0.39	0.588827
0.395	0.561166	0.395	0.567535	0.395	0.567096	0.395	0.568962	0.395	0.566961	0.395	0.591454
0.4	0.571129	0.4	0.571242	0.4	0.571941	0.4	0.572968	0.4	0.571322	0.4	0.594031
0.405	0.564463	0.405	0.571063	0.405	0.570012	0.405	0.570946	0.405	0.572927	0.405	0.59656
0.41	0.573403	0.41	0.576104	0.41	0.573536	0.41	0.574349	0.41	0.574506	0.41	0.599044
0.415	0.575899	0.415	0.578404	0.415	0.575418	0.415	0.578026	0.415	0.578038	0.415	0.601485
0.42	0.568742	0.42	0.578717	0.42	0.581901	0.42	0.579728	0.42	0.580742	0.42	0.603886
0.425	0.585125	0.425	0.580987	0.425	0.580938	0.425	0.584369	0.425	0.57808	0.425	0.606248
0.43	0.579531	0.43	0.583266	0.43	0.580094	0.43	0.581911	0.43	0.585911	0.43	0.608572
0.435	0.586468	0.435	0.582214	0.435	0.583145	0.435	0.58675	0.435	0.586614	0.435	0.610859
0.44	0.583408	0.44	0.589213	0.44	0.588911	0.44	0.586249	0.44	0.58874	0.44	0.613108
0.445	0.587574	0.445	0.58831	0.445	0.586237	0.445	0.588009	0.445	0.589915	0.445	0.615322
0.45	0.596051	0.45	0.591045	0.45	0.592285	0.45	0.590883	0.45	0.595261	0.45	0.617501
0.455	0.590638	0.455	0.589963	0.455	0.591859	0.455	0.594165	0.455	0.59351	0.455	0.619649
0.46	0.597677	0.46	0.592233	0.46	0.595308	0.46	0.593924	0.46	0.594038	0.46	0.621767
0.465	0.589781	0.465	0.593531	0.465	0.595899	0.465	0.593976	0.465	0.596911	0.465	0.623856
0.47	0.599477	0.47	0.596765	0.47	0.597469	0.47	0.596831	0.47	0.599624	0.47	0.625916
0.475	0.603174	0.475	0.598242	0.475	0.598847	0.475	0.597451	0.475	0.597735	0.475	0.627948
0.48	0.592657	0.48	0.601508	0.48	0.601852	0.48	0.599967	0.48	0.605015	0.48	0.629955
0.485	0.601201	0.485	0.601551	0.485	0.601728	0.485	0.599192	0.485	0.601925	0.485	0.631944
0.49	0.602453	0.49	0.603602	0.49	0.604957	0.49	0.602954	0.49	0.600603	0.49	0.633926
0.495	0.60076	0.495	0.605239	0.495	0.603725	0.495	0.605986	0.495	0.611522	0.495	0.635913
0.5	0.610437	0.5	0.606041	0.5	0.607587	0.5	0.606847	0.5	0.610522	0.5	0.637917
0.505	0.607542	0.505	0.609317	0.505	0.609664	0.505	0.612253	0.505	0.608273	0.505	0.639943
0.51	0.609402	0.51	0.610683	0.51	0.612866	0.51	0.610699	0.51	0.610784	0.51	0.641984
0.515	0.61011	0.515	0.609362	0.515	0.611515	0.515	0.612342	0.515	0.610837	0.515	0.644028
0.52	0.619403	0.52	0.615685	0.52	0.61399	0.52	0.614448	0.52	0.617509	0.52	0.646063
0.525	0.6128	0.525	0.621167	0.525	0.61635	0.525	0.614336	0.525	0.616362	0.525	0.648078
0.53	0.605544	0.53	0.619165	0.53	0.617193	0.53	0.614762	0.53	0.617607	0.53	0.650069
0.535	0.620004	0.535	0.617002	0.535	0.616466	0.535	0.617123	0.535	0.621816	0.535	0.652032
0.54	0.621071	0.54	0.617981	0.54	0.618253	0.54	0.619387	0.54	0.622798	0.54	0.653966
0.545	0.613074	0.545	0.619945	0.545	0.62037	0.545	0.619393	0.545	0.621807	0.545	0.655872
0.55	0.625587	0.55	0.625361	0.55	0.620506	0.55	0.621752	0.55	0.62209	0.55	0.65775
0.555	0.619035	0.555	0.621128	0.555	0.623685	0.555	0.625133	0.555	0.618056	0.555	0.6596
0.56	0.624291	0.56	0.623873	0.56	0.624922	0.56	0.623085	0.56	0.626044	0.56	0.661422
0.565	0.627115	0.565	0.628468	0.565	0.624106	0.565	0.625267	0.565	0.625408	0.565	0.663218
0.57	0.63525	0.57	0.629233	0.57	0.626688	0.57	0.627796	0.57	0.62811	0.57	0.664988
0.575	0.625766	0.575	0.629172	0.575	0.629146	0.575	0.628504	0.575	0.629122	0.575	0.666732
0.58	0.631866	0.58	0.629703	0.58	0.6307	0.58	0.629562	0.58	0.627672	0.58	0.668452
0.585	0.636924	0.585	0.629923	0.585	0.629925	0.585	0.632153	0.585	0.630801	0.585	0.670147
0.59	0.634627	0.59	0.63574	0.59	0.630925	0.59	0.633642	0.59	0.632848	0.59	0.671819
0.595	0.634454	0.595	0.633889	0.595	0.634595	0.595	0.634085	0.595	0.633441	0.595	0.673467
0.6	0.644028	0.6	0.634315	0.6	0.636643	0.6	0.63713	0.6	0.637385	0.6	0.675092
0.605	0.637749	0.605	0.636314	0.605	0.640054	0.605	0.63675	0.605	0.634898	0.605	0.676695
0.61	0.63606	0.61	0.64148	0.61	0.637575	0.61	0.637602	0.61	0.63722	0.61	0.678277
0.615	0.641117	0.615	0.641637	0.615	0.637921	0.615	0.639276	0.615	0.64254	0.615	0.679837
0.62	0.646272	0.62	0.640486	0.62	0.637828	0.62	0.63918	0.62	0.645641	0.62	0.681375
0.625	0.637979	0.625	0.640332	0.625	0.64181	0.625	0.641245	0.625	0.638461	0.625	0.682894
0.63	0.637527	0.63	0.640885	0.63	0.639348	0.63	0.645766	0.63	0.640866	0.63	0.684392
0.635	0.652874	0.635	0.641993	0.635	0.64425	0.635	0.640608	0.635	0.643651	0.635	0.685871
0.64	0.641859	0.64	0.642894	0.64	0.644319	0.64	0.647166	0.64	0.648818	0.64	0.68733
0.645	0.647743	0.645	0.644777	0.645	0.648569	0.645	0.644594	0.645	0.646937	0.645	0.688771
0.65	0.645725	0.65	0.64813	0.65	0.649439	0.65	0.646642	0.65	0.646823	0.65	0.690193
0.655	0.649745	0.655	0.645855	0.655	0.648852	0.655	0.648485	0.655	0.646991	0.655	0.691596
0.66	0.657519	0.66	0.648129	0.66	0.648056	0.66	0.650775	0.66	0.650259	0.66	0.692982
0.665	0.653827	0.665	0.653318	0.665	0.649364	0.665	0.652711	0.665	0.649542	0.665	0.694351
0.67	0.656279	0.67	0.654425	0.67	0.650295	0.67	0.6529	0.67	0.650934	0.67	0.695703
0.675	0.646469	0.675	0.652672	0.675	0.651811	0.675	0.650543	0.675	0.649485	0.675	0.697039
0.68	0.655523	0.68	0.649284	0.68	0.654594	0.68	0.651893	0.68	0.654968	0.68	0.698358
0.685	0.653915	0.685	0.651395	0.685	0.655085	0.685	0.655253	0.685	0.659194	0.685	0.699663
0.69	0.65984	0.69	0.655258	0.69	0.654511	0.69	0.65555	0.69	0.657658	0.69	0.700953
0.695	0.657846	0.695	0.656499	0.695	0.659154	0.695	0.657284	0.695	0.661209	0.695	0.70223
0.7	0.661921	0.7	0.654735	0.7	0.656401	0.7	0.657822	0.7	0.660546	0.7	0.703495
0.705	0.663577	0.705	0.660833	0.705	0.655575	0.705	0.656731	0.705	0.659371	0.705	0.704747
0.71	0.663421	0.71	0.659564	0.71	0.659502	0.71	0.657801	0.71	0.660531	0.71	0.705989
0.715	0.668598	0.715	0.659785	0.715	0.659083	0.715	0.660912	0.715	0.659073	0.715	0.70722
0.72	0.665401	0.72	0.664915	0.72	0.659249	0.72	0.66282	0.72	0.662884	0.72	0.70844
0.725	0.662385	0.725	0.664769	0.725	0.661398	0.725	0.664518	0.725	0.661728	0.725	0.709649
0.73	0.661169	0.73	0.661467	0.73	0.660639	0.73	0.662772	0.73	0.661652	0.73	0.710845
0.735	0.664562	0.735	0.660657	0.735	0.664087	0.735	0.669743	0.735	0.661671	0.735	0.712029
0.74	0.669697	0.74	0.667816	0.74	0.666918	0.74	0.664603	0.74	0.664488	0.74	0.713201
0.745	0.664319	0.745	0.667578	0.745	0.668757	0.745	0.66604	0.745	0.667059	0.745	0.714359
0.75	0.674952	0.75	0.667151	0.75	0.665641	0.75	0.666388	0.75	0.668162	0.75	0.715505
0.755	0.670087	0.755	0.66554	0.755	0.668874	0.755	0.66769	0.755	0.66984	0.755	0.716638
0.76	0.674761	0.76	0.669638	0.76	0.666984	0.76	0.66677	0.76	0.67135	0.76	0.717759
0.765	0.668946	0.765	0.668826	0.765	0.666216	0.765	0.666907	0.765	0.670842	0.765	0.718867
0.77	0.671364	0.77	0.66935	0.77	0.668016	0.77	0.666207	0.77	0.671467	0.77	0.719963
0.775	0.671423	0.775	0.674396	0.775	0.66918	0.775	0.67118	0.775	0.678147	0.775	0.721047
0.78	0.677712	0.78	0.675077	0.78	0.670289	0.78	0.672847	0.78	0.676858	0.78	0.722119
0.785	0.678518	0.785	0.670696	0.785	0.673441	0.785	0.674488	0.785	0.670503	0.785	0.723179
0.79	0.678614	0.79	0.672073	0.79	0.672756	0.79	0.675719	0.79	0.670943	0.79	0.724228
0.795	0.677393	0.795	0.67708	0.795	0.675509	0.795	0.674475	0.795	0.676315	0.795	0.725265
0.8	0.671894	0.8	0.680376	0.8	0.673266	0.8	0.676824	0.8	0.675782	0.8	0.726292
0.805	0.684176	0.805	0.674188	0.805	0.677142	0.805	0.673889	0.805	0.679333	0.805	0.727307
0.81	0.67739	0.81	0.675445	0.81	0.677025	0.81	0.677445	0.81	0.683914	0.81	0.728312
0.815	0.685546	0.815	0.677377	0.815	0.678994	0.815	0.68154	0.815	0.6764	0.815	0.729306
0.82	0.681318	0.82	0.677665	0.82	0.675132	0.82	0.678223	0.82	0.682847	0.82	0.73029
0.825	0.682086	0.825	0.679371	0.825	0.681679	0.825	0.680978	0.825	0.678532	0.825	0.731264
0.83	0.679717	0.83	0.681254	0.83	0.679568	0.83	0.679865	0.83	0.683935	0.83	0.732227
0.835	0.684096	0.835	0.687363	0.835	0.679746	0.835	0.681084	0.835	0.688468	0.835	0.733181
0.84	0.685552	0.84	0.679067	0.84	0.682197	0.84	0.683355	0.84	0.687674	0.84	0.734125
0.845	0.684158	0.845	0.679645	0.845	0.685862	0.845	0.681415	0.845	0.684163	0.845	0.735059
0.85	0.689957	0.85	0.68206	0.85	0.682578	0.85	0.681673	0.85	0.687793	0.85	0.735984
0.855	0.688629	0.855	0.683018	0.855	0.685718	0.855	0.683325	0.855	0.686608	0.855	0.736899
0.86	0.685819	0.86	0.683382	0.86	0.682322	0.86	0.685282	0.86	0.688466	0.86	0.737806
0.865	0.688643	0.865	0.687776	0.865	0.687155	0.865	0.686836	0.865	0.689653	0.865	0.738703
0.87	0.696036	0.87	0.686656	0.87	0.686397	0.87	0.687756	0.87	0.69007	0.87	0.739592
0.875	0.689952	0.875	0.690245	0.875	0.683701	0.875	0.690249	0.875	0.685626	0.875	0.740471
0.88	0.691009	0.88	0.690824	0.88	0.688339	0.88	0.688021	0.88	0.69192	0.88	0.741342
0.885	0.693124	0.885	0.68859	0.885	0.686228	0.885	0.691043	0.885	0.693707	0.885	0.742205
0.89	0.692609	0.89	0.688583	0.89	0.692785	0.89	0.68707	0.89	0.695776	0.89	0.743059
0.895	0.693171	0.895	0.694223	0.895	0.687651	0.895	0.690535	0.895	0.694333	0.895	0.743905
0.9	0.690695	0.9	0.693477	0.9	0.690752	0.9	0.692589	0.9	0.6936	0.9	0.744743
0.905	0.697966	0.905	0.689296	0.905	0.689895	0.905	0.690844	0.905	0.697891	0.905	0.745573
0.91	0.698191	0.91	0.694727	0.91	0.691023	0.91	0.6895	0.91	0.696935	0.91	0.746395
0.915	0.696411	0.915	0.695201	0.915	0.690819	0.915	0.692112	0.915	0.697325	0.915	0.74721
0.92	0.691441	0.92	0.695484	0.92	0.69126	0.92	0.696923	0.92	0.693106	0.92	0.748017
0.925	0.701063	0.925	0.693449	0.925	0.695064	0.925	0.695131	0.925	0.697577	0.925	0.748817
0.93	0.700739	0.93	0.692903	0.93	0.696764	0.93	0.693461	0.93	0.70061	0.93	0.74961
0.935	0.697561	0.935	0.691722	0.935	0.698136	0.935	0.693357	0.935	0.700715	0.935	0.750396
0.94	0.699548	0.94	0.694139	0.94	0.694821	0.94	0.695427	0.94	0.699554	0.94	0.751177
0.945	0.698622	0.945	0.697995	0.945	0.696065	0.945	0.695839	0.945	0.701544	0.945	0.751952
0.95	0.703325	0.95	0.696372	0.95	0.696432	0.95	0.697235	0.95	0.694262	0.95	0.752723
0.955	0.695103	0.955	0.697023	0.955	0.698585	0.955	0.698247	0.955	0.70281	0.955	0.75349
0.96	0.702036	0.96	0.700611	0.96	0.701794	0.96	0.698335	0.96	0.702294	0.96	0.754256
0.965	0.703048	0.965	0.699649	0.965	0.701598	0.965	0.697037	0.965	0.700087	0.965	0.755022
0.97	0.698971	0.97	0.699071	0.97	0.698543	0.97	0.700709	0.97	0.702246	0.97	0.755792
0.975	0.708865	0.975	0.698025	0.975	0.694861	0.975	0.699178	0.975	0.69762	0.975	0.756568
0.98	0.709142	0.98	0.700862	0.98	0.700697	0.98	0.699885	0.98	0.701739	0.98	0.757354
0.985	0.702533	0.985	0.703622	0.985	0.700419	0.985	0.700912	0.985	0.702181	0.985	0.758155
0.99	0.705392	0.99	0.702811	0.99	0.699621	0.99	0.702734	0.99	0.702172	0.99	0.758972
0.995	0.706978	0.995	0.702106	0.995	0.706887	0.995	0.701376	0.995	0.707881	0.995	0.759811
1	0.7028	1	0.703931	1	0.701402	1	0.70176	1	0.70979	1	0.760671
