# Supplementary material for: Equivalence and its invalidation between non-Markovian and Markovian spreading dynamics on complex networks
Source: Nat Commun. 2019 Aug 23;10:3748. doi: 10.1038/s41467-019-11763-z (PMC6707263; doi:10.1038/s41467-019-11763-z)
Supplement: Supplementary file 3 — Source Data [file 41467_2019_11763_MOESM3_ESM.zip › data/Supplementary_Figure_6/sFig6_I_Random.dat]

0.005	0	0.005	0	0.005	0	0.005	0	0.005	0	0.005	7.26473E-44
0.01	0	0.01	0	0.01	0	0.01	0	0.01	1E-4	0.01	6.61052E-43
0.015	0	0.015	0	0.015	0	0.015	0	0.015	0	0.015	8.2555E-42
0.02	0	0.02	1.273E-4	0.02	0	0.02	0	0.02	0	0.02	1.47686E-40
0.025	0	0.025	0	0.025	0	0.025	0	0.025	0	0.025	4.05488E-39
0.03	0	0.03	1.267E-4	0.03	0	0.03	0	0.03	0	0.03	1.87824E-37
0.035	0	0.035	0	0.035	0	0.035	0	0.035	0	0.035	1.66889E-35
0.04	0	0.04	0	0.04	0	0.04	0	0.04	0	0.04	3.39605E-33
0.045	1.113E-4	0.045	0	0.045	0	0.045	0	0.045	0	0.045	2.03348E-30
0.05	0	0.05	0	0.05	0	0.05	0	0.05	0	0.05	5.1761E-27
0.055	0	0.055	0	0.055	0	0.055	0	0.055	0	0.055	9.88042E-23
0.06	0	0.06	0	0.06	0	0.06	0	0.06	0	0.06	3.40227E-17
0.065	0	0.065	0	0.065	0	0.065	0	0.065	0	0.065	4.38684E-15
0.07	0	0.07	0	0.07	0	0.07	0	0.07	0	0.07	7.47681E-13
0.075	2.883E-4	0.075	0	0.075	0	0.075	0	0.075	0	0.075	1.22068E-10
0.08	0	0.08	0	0.08	0	0.08	0	0.08	0	0.08	1.86344E-8
0.085	3.813E-4	0.085	0	0.085	0	0.085	0	0.085	0	0.085	2.51865E-6
0.09	0.0017277	0.09	0	0.09	0	0.09	0.0010738	0.09	0	0.09	2.54067E-4
0.095	1.383E-4	0.095	0	0.095	0	0.095	0	0.095	0	0.095	0.00919157
0.1	0.0080815	0.1	0	0.1	0	0.1	0	0.1	0.0034047	0.1	0.0455804
0.105	0.0307041	0.105	0.0068138	0.105	0	0.105	0	0.105	0.0028829	0.105	0.0861591
0.11	0.0606166	0.11	0.029321	0.11	0.035904	0.11	0.0572391	0.11	0.0357824	0.11	0.123701
0.115	0.076984	0.115	0.0878791	0.115	0.0787403	0.115	0.0858014	0.115	0.0687934	0.115	0.15835
0.12	0.12028	0.12	0.128654	0.12	0.120226	0.12	0.129047	0.12	0.121471	0.12	0.190407
0.125	0.154596	0.125	0.155909	0.125	0.153307	0.125	0.154972	0.125	0.172545	0.125	0.220139
0.13	0.191707	0.13	0.192847	0.13	0.188775	0.13	0.187808	0.13	0.19102	0.13	0.247782
0.135	0.223861	0.135	0.220631	0.135	0.216878	0.135	0.225222	0.135	0.215298	0.135	0.273542
0.14	0.253245	0.14	0.242664	0.14	0.242118	0.14	0.244967	0.14	0.243654	0.14	0.297601
0.145	0.28194	0.145	0.273112	0.145	0.27581	0.145	0.276384	0.145	0.267404	0.145	0.320119
0.15	0.291687	0.15	0.305905	0.15	0.30104	0.15	0.300434	0.15	0.287503	0.15	0.341237
0.155	0.312429	0.155	0.324953	0.155	0.319428	0.155	0.319544	0.155	0.329016	0.155	0.36108
0.16	0.337707	0.16	0.339468	0.16	0.339089	0.16	0.341544	0.16	0.336947	0.16	0.379759
0.165	0.361738	0.165	0.364143	0.165	0.36133	0.165	0.364601	0.165	0.363931	0.165	0.397373
0.17	0.383279	0.17	0.380067	0.17	0.382583	0.17	0.378777	0.17	0.390121	0.17	0.41401
0.175	0.394328	0.175	0.400726	0.175	0.402702	0.175	0.398169	0.175	0.398667	0.175	0.429747
0.18	0.414193	0.18	0.410172	0.18	0.416573	0.18	0.416426	0.18	0.414409	0.18	0.444657
0.185	0.427722	0.185	0.428257	0.185	0.427317	0.185	0.431829	0.185	0.428455	0.185	0.458801
0.19	0.441918	0.19	0.445229	0.19	0.446	0.19	0.447403	0.19	0.441316	0.19	0.472238
0.195	0.457411	0.195	0.463812	0.195	0.459129	0.195	0.460319	0.195	0.460507	0.195	0.485018
0.2	0.468067	0.2	0.473529	0.2	0.473863	0.2	0.470272	0.2	0.47333	0.2	0.497189
0.205	0.488511	0.205	0.49077	0.205	0.484515	0.205	0.483979	0.205	0.488241	0.205	0.508794
0.21	0.495373	0.21	0.49341	0.21	0.498484	0.21	0.5014	0.21	0.501391	0.21	0.519869
0.215	0.509823	0.215	0.51092	0.215	0.510287	0.215	0.512012	0.215	0.509275	0.215	0.530452
0.22	0.531076	0.22	0.522141	0.22	0.518371	0.22	0.521705	0.22	0.52328	0.22	0.540574
0.225	0.5434	0.225	0.533223	0.225	0.532363	0.225	0.53212	0.225	0.529948	0.225	0.550265
0.23	0.538749	0.23	0.545603	0.23	0.542607	0.23	0.541398	0.23	0.540694	0.23	0.559551
0.235	0.553729	0.235	0.552889	0.235	0.552909	0.235	0.551182	0.235	0.547808	0.235	0.568457
0.24	0.559135	0.24	0.560879	0.24	0.563187	0.24	0.562856	0.24	0.558108	0.24	0.577006
0.245	0.572243	0.245	0.571817	0.245	0.572075	0.245	0.570572	0.245	0.570297	0.245	0.58522
0.25	0.572158	0.25	0.580105	0.25	0.580227	0.25	0.577675	0.25	0.581244	0.25	0.593117
0.255	0.584995	0.255	0.590024	0.255	0.588721	0.255	0.590986	0.255	0.586439	0.255	0.600715
0.26	0.592235	0.26	0.592974	0.26	0.59563	0.26	0.596114	0.26	0.594118	0.26	0.608031
0.265	0.604682	0.265	0.603331	0.265	0.604806	0.265	0.601958	0.265	0.60092	0.265	0.615081
0.27	0.610278	0.27	0.609209	0.27	0.611522	0.27	0.611987	0.27	0.611142	0.27	0.621879
0.275	0.613495	0.275	0.61668	0.275	0.615257	0.275	0.617942	0.275	0.618214	0.275	0.628437
0.28	0.626289	0.28	0.625783	0.28	0.625451	0.28	0.625013	0.28	0.623566	0.28	0.63477
0.285	0.628913	0.285	0.631743	0.285	0.631076	0.285	0.631877	0.285	0.633531	0.285	0.640887
0.29	0.639084	0.29	0.638537	0.29	0.639036	0.29	0.635784	0.29	0.637771	0.29	0.6468
0.295	0.639921	0.295	0.643518	0.295	0.64473	0.295	0.643574	0.295	0.645213	0.295	0.652518
0.3	0.653274	0.3	0.650757	0.3	0.649859	0.3	0.649337	0.3	0.646752	0.3	0.658052
0.305	0.656559	0.305	0.658949	0.305	0.656226	0.305	0.656526	0.305	0.654103	0.305	0.66341
0.31	0.661462	0.31	0.660119	0.31	0.658808	0.31	0.661127	0.31	0.65869	0.31	0.6686
0.315	0.661023	0.315	0.665604	0.315	0.666972	0.315	0.666556	0.315	0.665312	0.315	0.673631
0.32	0.670943	0.32	0.672262	0.32	0.672372	0.32	0.670095	0.32	0.669378	0.32	0.678508
0.325	0.676607	0.325	0.676935	0.325	0.677215	0.325	0.677038	0.325	0.674398	0.325	0.68324
0.33	0.683009	0.33	0.682304	0.33	0.682246	0.33	0.682359	0.33	0.680074	0.33	0.687833
0.335	0.685858	0.335	0.684927	0.335	0.686291	0.335	0.686686	0.335	0.685646	0.335	0.692292
0.34	0.689227	0.34	0.692223	0.34	0.690987	0.34	0.68988	0.34	0.689258	0.34	0.696624
0.345	0.693268	0.345	0.693526	0.345	0.69447	0.345	0.694404	0.345	0.693884	0.345	0.700833
0.35	0.697875	0.35	0.698178	0.35	0.698775	0.35	0.69845	0.35	0.698711	0.35	0.704926
0.355	0.700779	0.355	0.704332	0.355	0.70282	0.355	0.702889	0.355	0.704872	0.355	0.708906
0.36	0.708281	0.36	0.707807	0.36	0.707027	0.36	0.7101	0.36	0.708791	0.36	0.712778
0.365	0.71074	0.365	0.712109	0.365	0.712345	0.365	0.711541	0.365	0.712558	0.365	0.716547
0.37	0.71169	0.37	0.718593	0.37	0.715666	0.37	0.7156	0.37	0.712713	0.37	0.720217
0.375	0.719911	0.375	0.721867	0.375	0.72079	0.375	0.720131	0.375	0.720192	0.375	0.723791
0.38	0.71874	0.38	0.722618	0.38	0.724071	0.38	0.723592	0.38	0.721207	0.38	0.727274
0.385	0.727506	0.385	0.726465	0.385	0.72743	0.385	0.727091	0.385	0.725633	0.385	0.730668
0.39	0.7312	0.39	0.729816	0.39	0.730295	0.39	0.730511	0.39	0.731042	0.39	0.733978
0.395	0.735434	0.395	0.732341	0.395	0.734281	0.395	0.734805	0.395	0.735496	0.395	0.737205
0.4	0.73069	0.4	0.735811	0.4	0.737427	0.4	0.737521	0.4	0.737153	0.4	0.740354
0.405	0.738215	0.405	0.740934	0.405	0.740636	0.405	0.740589	0.405	0.741818	0.405	0.743427
0.41	0.743242	0.41	0.744438	0.41	0.743731	0.41	0.744311	0.41	0.743398	0.41	0.746427
0.415	0.746682	0.415	0.745624	0.415	0.746748	0.415	0.746445	0.415	0.748602	0.415	0.749356
0.42	0.749564	0.42	0.749965	0.42	0.750568	0.42	0.75072	0.42	0.751412	0.42	0.752217
0.425	0.751372	0.425	0.753306	0.425	0.751958	0.425	0.752779	0.425	0.752339	0.425	0.755012
0.43	0.754799	0.43	0.756604	0.43	0.755062	0.43	0.756436	0.43	0.754865	0.43	0.757743
0.435	0.75918	0.435	0.757096	0.435	0.75825	0.435	0.758278	0.435	0.759776	0.435	0.760414
0.44	0.761192	0.44	0.761676	0.44	0.759773	0.44	0.761538	0.44	0.762044	0.44	0.763024
0.445	0.764847	0.445	0.764286	0.445	0.763855	0.445	0.763196	0.445	0.762981	0.445	0.765578
0.45	0.763534	0.45	0.766528	0.45	0.766452	0.45	0.766511	0.45	0.765281	0.45	0.768075
0.455	0.767513	0.455	0.769305	0.455	0.767521	0.455	0.768738	0.455	0.76726	0.455	0.770519
0.46	0.770692	0.46	0.771659	0.46	0.771242	0.46	0.771083	0.46	0.771228	0.46	0.772911
0.465	0.775924	0.465	0.773038	0.465	0.773941	0.465	0.773438	0.465	0.773513	0.465	0.775253
0.47	0.773949	0.47	0.776935	0.47	0.776151	0.47	0.776915	0.47	0.776625	0.47	0.777546
0.475	0.779691	0.475	0.779544	0.475	0.778823	0.475	0.77936	0.475	0.778149	0.475	0.779791
0.48	0.780311	0.48	0.781026	0.48	0.780475	0.48	0.780876	0.48	0.781132	0.48	0.781991
0.485	0.787507	0.485	0.783397	0.485	0.783318	0.485	0.782904	0.485	0.782688	0.485	0.784146
0.49	0.785985	0.49	0.786404	0.49	0.786774	0.49	0.785069	0.49	0.784636	0.49	0.786258
0.495	0.786874	0.495	0.788929	0.495	0.787791	0.495	0.788125	0.495	0.786417	0.495	0.788328
0.5	0.790064	0.5	0.789628	0.5	0.789365	0.5	0.789106	0.5	0.789913	0.5	0.790358
0.505	0.789163	0.505	0.790431	0.505	0.791474	0.505	0.791322	0.505	0.791686	0.505	0.792348
0.51	0.793291	0.51	0.793274	0.51	0.794252	0.51	0.794582	0.51	0.793877	0.51	0.7943
0.515	0.793788	0.515	0.795408	0.515	0.795963	0.515	0.79554	0.515	0.796055	0.515	0.796215
0.52	0.797708	0.52	0.798407	0.52	0.7977	0.52	0.797098	0.52	0.798549	0.52	0.798093
0.525	0.798455	0.525	0.79828	0.525	0.799244	0.525	0.79933	0.525	0.799118	0.525	0.799937
0.53	0.801208	0.53	0.801786	0.53	0.801453	0.53	0.802559	0.53	0.802642	0.53	0.801746
0.535	0.804041	0.535	0.804871	0.535	0.803636	0.535	0.803224	0.535	0.803259	0.535	0.803522
0.54	0.80524	0.54	0.805835	0.54	0.806429	0.54	0.804167	0.54	0.804967	0.54	0.805266
0.545	0.80959	0.545	0.806837	0.545	0.807232	0.545	0.807095	0.545	0.8069	0.545	0.806978
0.55	0.807563	0.55	0.809551	0.55	0.809886	0.55	0.809108	0.55	0.81018	0.55	0.80866
0.555	0.807376	0.555	0.809827	0.555	0.811324	0.555	0.811291	0.555	0.811205	0.555	0.810312
0.56	0.813136	0.56	0.813246	0.56	0.812116	0.56	0.812251	0.56	0.811171	0.56	0.811935
0.565	0.813146	0.565	0.814972	0.565	0.813342	0.565	0.814497	0.565	0.814395	0.565	0.81353
0.57	0.814563	0.57	0.816905	0.57	0.81571	0.57	0.816049	0.57	0.815151	0.57	0.815097
0.575	0.815732	0.575	0.816654	0.575	0.81737	0.575	0.817039	0.575	0.81672	0.575	0.816637
0.58	0.820655	0.58	0.818225	0.58	0.818652	0.58	0.819222	0.58	0.817396	0.58	0.818152
0.585	0.818476	0.585	0.819966	0.585	0.821209	0.585	0.820768	0.585	0.819406	0.585	0.819641
0.59	0.821245	0.59	0.821983	0.59	0.822481	0.59	0.821666	0.59	0.820368	0.59	0.821105
0.595	0.82382	0.595	0.823523	0.595	0.82314	0.595	0.822928	0.595	0.824384	0.595	0.822545
0.6	0.825037	0.6	0.825835	0.6	0.825009	0.6	0.825119	0.6	0.82497	0.6	0.823961
0.605	0.82496	0.605	0.825306	0.605	0.826701	0.605	0.827204	0.605	0.82784	0.605	0.825354
0.61	0.829213	0.61	0.828641	0.61	0.827952	0.61	0.827436	0.61	0.827328	0.61	0.826725
0.615	0.828111	0.615	0.828971	0.615	0.830073	0.615	0.829018	0.615	0.82953	0.615	0.828074
0.62	0.831525	0.62	0.829958	0.62	0.830198	0.62	0.830882	0.62	0.830493	0.62	0.829401
0.625	0.832256	0.625	0.831455	0.625	0.832175	0.625	0.832392	0.625	0.831652	0.625	0.830707
0.63	0.833917	0.63	0.832926	0.63	0.833197	0.63	0.832709	0.63	0.83277	0.63	0.831994
0.635	0.834334	0.635	0.834942	0.635	0.834203	0.635	0.834292	0.635	0.83539	0.635	0.83326
0.64	0.83393	0.64	0.837021	0.64	0.836131	0.64	0.836333	0.64	0.83678	0.64	0.834506
0.645	0.835758	0.645	0.83688	0.645	0.836987	0.645	0.837241	0.645	0.837055	0.645	0.835734
0.65	0.837608	0.65	0.838378	0.65	0.838338	0.65	0.838503	0.65	0.837187	0.65	0.836943
0.655	0.83952	0.655	0.839684	0.655	0.83879	0.655	0.839069	0.655	0.839953	0.655	0.838134
0.66	0.842446	0.66	0.841291	0.66	0.84153	0.66	0.841472	0.66	0.840262	0.66	0.839307
0.665	0.843552	0.665	0.841632	0.665	0.842306	0.665	0.842359	0.665	0.840737	0.665	0.840463
0.67	0.843425	0.67	0.84328	0.67	0.843251	0.67	0.843219	0.67	0.843208	0.67	0.841601
0.675	0.842981	0.675	0.844001	0.675	0.844557	0.675	0.843574	0.675	0.844095	0.675	0.842723
0.68	0.846605	0.68	0.844906	0.68	0.846061	0.68	0.845161	0.68	0.845669	0.68	0.843829
0.685	0.846232	0.685	0.846073	0.685	0.846807	0.685	0.847438	0.685	0.846768	0.685	0.844919
0.69	0.848008	0.69	0.847484	0.69	0.847463	0.69	0.848373	0.69	0.848163	0.69	0.845993
0.695	0.847761	0.695	0.848809	0.695	0.849562	0.695	0.848935	0.695	0.848912	0.695	0.847052
0.7	0.847889	0.7	0.850495	0.7	0.85011	0.7	0.85006	0.7	0.850145	0.7	0.848097
0.705	0.851375	0.705	0.851878	0.705	0.850851	0.705	0.850903	0.705	0.851893	0.705	0.849126
0.71	0.851839	0.71	0.851637	0.71	0.85223	0.71	0.852433	0.71	0.851159	0.71	0.850141
0.715	0.851759	0.715	0.852813	0.715	0.853123	0.715	0.852449	0.715	0.852786	0.715	0.851143
0.72	0.855405	0.72	0.85431	0.72	0.853861	0.72	0.854453	0.72	0.853599	0.72	0.85213
0.725	0.856418	0.725	0.85567	0.725	0.855338	0.725	0.855162	0.725	0.855245	0.725	0.853104
0.73	0.858717	0.73	0.856286	0.73	0.856545	0.73	0.856492	0.73	0.855357	0.73	0.854065
0.735	0.857856	0.735	0.856251	0.735	0.857121	0.735	0.857638	0.735	0.856938	0.735	0.855013
0.74	0.856441	0.74	0.857074	0.74	0.858536	0.74	0.858123	0.74	0.857269	0.74	0.855949
0.745	0.85933	0.745	0.859636	0.745	0.85972	0.745	0.859041	0.745	0.859674	0.745	0.856872
0.75	0.858704	0.75	0.85965	0.75	0.859381	0.75	0.859652	0.75	0.860579	0.75	0.857782
0.755	0.860902	0.755	0.860615	0.755	0.86098	0.755	0.860835	0.755	0.860521	0.755	0.858681
0.76	0.8619	0.76	0.861121	0.76	0.862017	0.76	0.861099	0.76	0.860433	0.76	0.859569
0.765	0.860773	0.765	0.86265	0.765	0.862473	0.765	0.862898	0.765	0.860798	0.765	0.860444
0.77	0.864112	0.77	0.864107	0.77	0.863871	0.77	0.863507	0.77	0.863685	0.77	0.861309
0.775	0.86471	0.775	0.864209	0.775	0.8644	0.775	0.864669	0.775	0.864276	0.775	0.862163
0.78	0.865208	0.78	0.865083	0.78	0.865116	0.78	0.865307	0.78	0.864229	0.78	0.863005
0.785	0.867668	0.785	0.865392	0.785	0.865899	0.785	0.866648	0.785	0.866238	0.785	0.863838
0.79	0.867179	0.79	0.867015	0.79	0.867492	0.79	0.866889	0.79	0.867116	0.79	0.864659
0.795	0.867514	0.795	0.867169	0.795	0.867893	0.795	0.867629	0.795	0.86772	0.795	0.865471
0.8	0.869492	0.8	0.867869	0.8	0.869269	0.8	0.868631	0.8	0.86792	0.8	0.866272
0.805	0.86883	0.805	0.8697	0.805	0.869975	0.805	0.869439	0.805	0.868936	0.805	0.867064
0.81	0.870076	0.81	0.86997	0.81	0.870233	0.81	0.870352	0.81	0.871076	0.81	0.867846
0.815	0.869649	0.815	0.871233	0.815	0.871088	0.815	0.870416	0.815	0.871607	0.815	0.868619
0.82	0.872737	0.82	0.871981	0.82	0.871536	0.82	0.871655	0.82	0.872221	0.82	0.869382
0.825	0.872117	0.825	0.872635	0.825	0.872244	0.825	0.872842	0.825	0.871728	0.825	0.870136
0.83	0.874787	0.83	0.87333	0.83	0.873652	0.83	0.873689	0.83	0.872857	0.83	0.870881
0.835	0.873397	0.835	0.874873	0.835	0.87404	0.835	0.874095	0.835	0.873721	0.835	0.871618
0.84	0.87606	0.84	0.874996	0.84	0.874669	0.84	0.874866	0.84	0.875072	0.84	0.872345
0.845	0.876153	0.845	0.87517	0.845	0.875326	0.845	0.875442	0.845	0.875449	0.845	0.873064
0.85	0.87623	0.85	0.876644	0.85	0.876947	0.85	0.876402	0.85	0.876553	0.85	0.873775
0.855	0.877557	0.855	0.877212	0.855	0.877687	0.855	0.87721	0.855	0.877831	0.855	0.874478
0.86	0.87834	0.86	0.877855	0.86	0.87732	0.86	0.878161	0.86	0.877835	0.86	0.875172
0.865	0.877918	0.865	0.877978	0.865	0.878281	0.865	0.879047	0.865	0.879134	0.865	0.875859
0.87	0.879499	0.87	0.879071	0.87	0.879546	0.87	0.879232	0.87	0.879463	0.87	0.876537
0.875	0.879117	0.875	0.879812	0.875	0.879587	0.875	0.880298	0.875	0.878775	0.875	0.877209
0.88	0.879432	0.88	0.880333	0.88	0.880356	0.88	0.880925	0.88	0.880193	0.88	0.877872
0.885	0.880673	0.885	0.881091	0.885	0.881418	0.885	0.881652	0.885	0.880943	0.885	0.878528
0.89	0.880641	0.89	0.881599	0.89	0.881798	0.89	0.881972	0.89	0.88142	0.89	0.879177
0.895	0.882137	0.895	0.882927	0.895	0.882303	0.895	0.882611	0.895	0.883171	0.895	0.879819
0.9	0.884694	0.9	0.882734	0.9	0.883038	0.9	0.883719	0.9	0.882852	0.9	0.880453
0.905	0.885644	0.905	0.883601	0.905	0.883348	0.905	0.884164	0.905	0.884088	0.905	0.881081
0.91	0.884939	0.91	0.884608	0.91	0.884655	0.91	0.884392	0.91	0.884277	0.91	0.881702
0.915	0.884075	0.915	0.884659	0.915	0.88549	0.915	0.884646	0.915	0.885335	0.915	0.882316
0.92	0.886396	0.92	0.885215	0.92	0.885767	0.92	0.886504	0.92	0.885687	0.92	0.882923
0.925	0.88744	0.925	0.885976	0.925	0.886187	0.925	0.886335	0.925	0.886541	0.925	0.883524
0.93	0.885166	0.93	0.887291	0.93	0.886769	0.93	0.886855	0.93	0.88641	0.93	0.884119
0.935	0.888337	0.935	0.887734	0.935	0.887636	0.935	0.887913	0.935	0.88674	0.935	0.884707
0.94	0.887437	0.94	0.88787	0.94	0.888155	0.94	0.888572	0.94	0.887686	0.94	0.88529
0.945	0.888453	0.945	0.889403	0.945	0.889174	0.945	0.888981	0.945	0.888319	0.945	0.885866
0.95	0.889829	0.95	0.889251	0.95	0.88966	0.95	0.889537	0.95	0.888517	0.95	0.886436
0.955	0.889102	0.955	0.88996	0.955	0.890173	0.955	0.889733	0.955	0.889667	0.955	0.887
0.96	0.890022	0.96	0.890283	0.96	0.890638	0.96	0.890425	0.96	0.890997	0.96	0.887558
0.965	0.891267	0.965	0.890848	0.965	0.891072	0.965	0.890619	0.965	0.890941	0.965	0.888111
0.97	0.891909	0.97	0.890823	0.97	0.891093	0.97	0.891534	0.97	0.8923	0.97	0.888658
0.975	0.893215	0.975	0.892638	0.975	0.891937	0.975	0.892115	0.975	0.89232	0.975	0.889199
0.98	0.892095	0.98	0.892726	0.98	0.893184	0.98	0.89303	0.98	0.89289	0.98	0.889735
0.985	0.893726	0.985	0.893558	0.985	0.893267	0.985	0.892933	0.985	0.8931	0.985	0.890265
0.99	0.894848	0.99	0.893631	0.99	0.89391	0.99	0.893346	0.99	0.893425	0.99	0.890791
0.995	0.892919	0.995	0.894273	0.995	0.894231	0.995	0.894445	0.995	0.893825	0.995	0.891311
1	0.893767	1	0.894969	1	0.894931	1	0.89504	1	0.894402	1	0.891826
