# Supplementary material for: Equivalence and its invalidation between non-Markovian and Markovian spreading dynamics on complex networks
Source: Nat Commun. 2019 Aug 23;10:3748. doi: 10.1038/s41467-019-11763-z (PMC6707263; doi:10.1038/s41467-019-11763-z)
Supplement: Supplementary file 3 — Source Data [file 41467_2019_11763_MOESM3_ESM.zip › data/Supplementary_Figure_6/sFig6_I_Scale-free.dat]

0.005	0	0.005	0	0.005	0	0.005	0	0.005	0	0.005	6.85227E-43
0.01	0	0.01	0	0.01	0	0.01	0	0.01	0	0.01	8.46707E-40
0.015	0	0.015	0	0.015	0	0.015	0	0.015	0	0.015	2.17588E-35
0.02	0	0.02	0	0.02	0	0.02	0	0.02	0	0.02	1.15791E-28
0.025	0	0.025	0	0.025	0	0.025	0	0.025	0	0.025	2.09541E-17
0.03	0	0.03	0	0.03	0	0.03	0	0.03	0	0.03	7.86592E-12
0.035	0	0.035	0	0.035	0	0.035	0	0.035	0	0.035	1.1424E-6
0.04	0	0.04	0	0.04	0	0.04	0	0.04	0	0.04	0.00315387
0.045	0.0101363	0.045	0	0.045	0	0.045	0	0.045	0	0.045	0.015032
0.05	0.0190237	0.05	0.0151089	0.05	0.0155318	0.05	0.0175014	0.05	0.0132943	0.05	0.0295049
0.055	0.0253235	0.055	0.0383297	0.055	0.0405465	0.055	0.036806	0.055	0.0362104	0.055	0.0458478
0.06	0.0411632	0.06	0.0547909	0.06	0.0558709	0.06	0.0499882	0.06	0.0564456	0.06	0.0635514
0.065	0.0671629	0.065	0.0696809	0.065	0.0733724	0.065	0.0694867	0.065	0.0761845	0.065	0.0821996
0.07	0.089515	0.07	0.0919504	0.07	0.0894785	0.07	0.0917398	0.07	0.0859269	0.07	0.101449
0.075	0.110898	0.075	0.111314	0.075	0.113534	0.075	0.112662	0.075	0.112848	0.075	0.121018
0.08	0.121523	0.08	0.130853	0.08	0.126937	0.08	0.127949	0.08	0.12692	0.08	0.140679
0.085	0.144016	0.085	0.144681	0.085	0.148229	0.085	0.150018	0.085	0.14625	0.085	0.160249
0.09	0.17029	0.09	0.166976	0.09	0.166337	0.09	0.165094	0.09	0.169197	0.09	0.179587
0.095	0.169021	0.095	0.179344	0.095	0.185483	0.095	0.183918	0.095	0.181798	0.095	0.198586
0.1	0.199458	0.1	0.204271	0.1	0.204552	0.1	0.20244	0.1	0.207668	0.1	0.217166
0.105	0.222371	0.105	0.221492	0.105	0.225073	0.105	0.223288	0.105	0.221458	0.105	0.235273
0.11	0.245226	0.11	0.239369	0.11	0.240323	0.11	0.24024	0.11	0.239042	0.11	0.252867
0.115	0.2552	0.115	0.25711	0.115	0.256331	0.115	0.256237	0.115	0.259092	0.115	0.269926
0.12	0.276061	0.12	0.271785	0.12	0.272116	0.12	0.274243	0.12	0.27726	0.12	0.286437
0.125	0.287952	0.125	0.290821	0.125	0.288469	0.125	0.291043	0.125	0.288991	0.125	0.302398
0.13	0.305312	0.13	0.303295	0.13	0.308665	0.13	0.307051	0.13	0.298603	0.13	0.317813
0.135	0.311268	0.135	0.324299	0.135	0.317241	0.135	0.31827	0.135	0.313613	0.135	0.332688
0.14	0.33373	0.14	0.335579	0.14	0.332773	0.14	0.335634	0.14	0.330793	0.14	0.347037
0.145	0.337979	0.145	0.343925	0.145	0.350337	0.145	0.349539	0.145	0.342621	0.145	0.360873
0.15	0.358638	0.15	0.358105	0.15	0.359387	0.15	0.36106	0.15	0.359105	0.15	0.374213
0.155	0.365803	0.155	0.37511	0.155	0.375202	0.155	0.374454	0.155	0.374972	0.155	0.387073
0.16	0.384792	0.16	0.383806	0.16	0.387537	0.16	0.387434	0.16	0.382482	0.16	0.399473
0.165	0.3984	0.165	0.400198	0.165	0.400338	0.165	0.400577	0.165	0.398565	0.165	0.411429
0.17	0.416478	0.17	0.409737	0.17	0.412937	0.17	0.413362	0.17	0.411828	0.17	0.422961
0.175	0.424577	0.175	0.422286	0.175	0.419999	0.175	0.425214	0.175	0.42374	0.175	0.434084
0.18	0.437558	0.18	0.438212	0.18	0.43596	0.18	0.433252	0.18	0.432704	0.18	0.444818
0.185	0.440692	0.185	0.445564	0.185	0.446248	0.185	0.448315	0.185	0.440807	0.185	0.455179
0.19	0.452273	0.19	0.45494	0.19	0.456856	0.19	0.454334	0.19	0.451161	0.19	0.465184
0.195	0.463601	0.195	0.463399	0.195	0.464822	0.195	0.464861	0.195	0.46757	0.195	0.474847
0.2	0.46801	0.2	0.475508	0.2	0.475961	0.2	0.475569	0.2	0.472129	0.2	0.484185
0.205	0.481662	0.205	0.484525	0.205	0.484938	0.205	0.484693	0.205	0.481904	0.205	0.493211
0.21	0.495634	0.21	0.490455	0.21	0.494245	0.21	0.495744	0.21	0.488962	0.21	0.50194
0.215	0.506886	0.215	0.500008	0.215	0.501294	0.215	0.500451	0.215	0.503994	0.215	0.510384
0.22	0.51162	0.22	0.508244	0.22	0.510038	0.22	0.510772	0.22	0.508408	0.22	0.518557
0.225	0.515207	0.225	0.519389	0.225	0.517898	0.225	0.518371	0.225	0.513121	0.225	0.526469
0.23	0.52863	0.23	0.525135	0.23	0.526592	0.23	0.525653	0.23	0.529897	0.23	0.534133
0.235	0.535464	0.235	0.535701	0.235	0.535174	0.235	0.532436	0.235	0.536291	0.235	0.54156
0.24	0.540509	0.24	0.539086	0.24	0.53946	0.24	0.540058	0.24	0.542675	0.24	0.548758
0.245	0.547829	0.245	0.545588	0.245	0.548015	0.245	0.547701	0.245	0.546004	0.245	0.555739
0.25	0.555552	0.25	0.554043	0.25	0.553952	0.25	0.555332	0.25	0.555224	0.25	0.562512
0.255	0.562913	0.255	0.561824	0.255	0.562321	0.255	0.561617	0.255	0.55981	0.255	0.569084
0.26	0.57188	0.26	0.570486	0.26	0.5691	0.26	0.568906	0.26	0.567058	0.26	0.575465
0.265	0.574088	0.265	0.573514	0.265	0.574122	0.265	0.574804	0.265	0.574268	0.265	0.581663
0.27	0.587647	0.27	0.581027	0.27	0.580818	0.27	0.582045	0.27	0.580087	0.27	0.587684
0.275	0.588855	0.275	0.589487	0.275	0.588448	0.275	0.58848	0.275	0.588157	0.275	0.593536
0.28	0.593714	0.28	0.590826	0.28	0.593581	0.28	0.594024	0.28	0.588587	0.28	0.599226
0.285	0.59854	0.285	0.599376	0.285	0.598903	0.285	0.597494	0.285	0.601689	0.285	0.60476
0.29	0.609684	0.29	0.604247	0.29	0.604026	0.29	0.605674	0.29	0.604368	0.29	0.610145
0.295	0.610115	0.295	0.609347	0.295	0.610243	0.295	0.609005	0.295	0.612863	0.295	0.615385
0.3	0.611463	0.3	0.615086	0.3	0.615887	0.3	0.614923	0.3	0.618548	0.3	0.620488
0.305	0.6182	0.305	0.620529	0.305	0.619349	0.305	0.619361	0.305	0.619976	0.305	0.625457
0.31	0.623757	0.31	0.627096	0.31	0.625461	0.31	0.625794	0.31	0.620391	0.31	0.630298
0.315	0.631011	0.315	0.629194	0.315	0.629224	0.315	0.631693	0.315	0.629999	0.315	0.635016
0.32	0.635791	0.32	0.635595	0.32	0.634724	0.32	0.637198	0.32	0.636272	0.32	0.639615
0.325	0.639356	0.325	0.639483	0.325	0.638854	0.325	0.640646	0.325	0.639743	0.325	0.6441
0.33	0.640829	0.33	0.645513	0.33	0.643769	0.33	0.64434	0.33	0.643401	0.33	0.648474
0.335	0.646801	0.335	0.649854	0.335	0.649005	0.335	0.650292	0.335	0.650738	0.335	0.652742
0.34	0.654416	0.34	0.653383	0.34	0.653993	0.34	0.652052	0.34	0.654399	0.34	0.656907
0.345	0.66031	0.345	0.655774	0.345	0.656948	0.345	0.658869	0.345	0.657636	0.345	0.660974
0.35	0.661795	0.35	0.663137	0.35	0.661354	0.35	0.660132	0.35	0.662724	0.35	0.664945
0.355	0.666327	0.355	0.664709	0.355	0.66649	0.355	0.665121	0.355	0.661469	0.355	0.668823
0.36	0.670489	0.36	0.667994	0.36	0.668937	0.36	0.668698	0.36	0.672198	0.36	0.672613
0.365	0.672265	0.365	0.673177	0.365	0.67247	0.365	0.673413	0.365	0.674748	0.365	0.676316
0.37	0.675545	0.37	0.676481	0.37	0.676565	0.37	0.67896	0.37	0.676608	0.37	0.679936
0.375	0.683238	0.375	0.681903	0.375	0.681026	0.375	0.67973	0.375	0.676791	0.375	0.683475
0.38	0.68166	0.38	0.684469	0.38	0.683796	0.38	0.684749	0.38	0.683167	0.38	0.686937
0.385	0.686539	0.385	0.687735	0.385	0.686988	0.385	0.68787	0.385	0.687744	0.385	0.690323
0.39	0.692745	0.39	0.690818	0.39	0.690852	0.39	0.691437	0.39	0.690238	0.39	0.693636
0.395	0.696009	0.395	0.694281	0.395	0.694677	0.395	0.695378	0.395	0.693344	0.395	0.696878
0.4	0.698415	0.4	0.698787	0.4	0.696806	0.4	0.697993	0.4	0.696717	0.4	0.700052
0.405	0.699479	0.405	0.701564	0.405	0.702157	0.405	0.700786	0.405	0.700623	0.405	0.70316
0.41	0.704268	0.41	0.703428	0.41	0.70457	0.41	0.703509	0.41	0.701518	0.41	0.706203
0.415	0.703939	0.415	0.706062	0.415	0.707175	0.415	0.706301	0.415	0.707387	0.415	0.709184
0.42	0.711105	0.42	0.709777	0.42	0.710655	0.42	0.710485	0.42	0.710144	0.42	0.712104
0.425	0.715857	0.425	0.713993	0.425	0.714599	0.425	0.713724	0.425	0.716293	0.425	0.714966
0.43	0.714426	0.43	0.715963	0.43	0.715001	0.43	0.716175	0.43	0.714411	0.43	0.71777
0.435	0.718953	0.435	0.719834	0.435	0.719286	0.435	0.719333	0.435	0.717811	0.435	0.72052
0.44	0.723195	0.44	0.722523	0.44	0.721696	0.44	0.720599	0.44	0.71987	0.44	0.723216
0.445	0.725858	0.445	0.725129	0.445	0.725209	0.445	0.725831	0.445	0.722351	0.445	0.725859
0.45	0.726574	0.45	0.72815	0.45	0.727239	0.45	0.728166	0.45	0.726042	0.45	0.728453
0.455	0.730662	0.455	0.732095	0.455	0.728668	0.455	0.730629	0.455	0.729455	0.455	0.730996
0.46	0.731545	0.46	0.73174	0.46	0.732147	0.46	0.734923	0.46	0.73301	0.46	0.733492
0.465	0.734324	0.465	0.735141	0.465	0.735945	0.465	0.734191	0.465	0.735079	0.465	0.735942
0.47	0.736219	0.47	0.737903	0.47	0.73792	0.47	0.736601	0.47	0.736757	0.47	0.738346
0.475	0.740769	0.475	0.737849	0.475	0.740169	0.475	0.739251	0.475	0.741776	0.475	0.740707
0.48	0.741579	0.48	0.743024	0.48	0.741143	0.48	0.741614	0.48	0.740626	0.48	0.743024
0.485	0.747919	0.485	0.743724	0.485	0.744319	0.485	0.74464	0.485	0.743365	0.485	0.7453
0.49	0.74591	0.49	0.747429	0.49	0.746434	0.49	0.746796	0.49	0.745952	0.49	0.747536
0.495	0.748285	0.495	0.749368	0.495	0.749399	0.495	0.749669	0.495	0.746658	0.495	0.749732
0.5	0.75321	0.5	0.751049	0.5	0.751476	0.5	0.751268	0.5	0.750918	0.5	0.751889
0.505	0.752639	0.505	0.753804	0.505	0.752991	0.505	0.753925	0.505	0.754617	0.505	0.754009
0.51	0.759473	0.51	0.756185	0.51	0.755452	0.51	0.756206	0.51	0.753946	0.51	0.756093
0.515	0.760746	0.515	0.756633	0.515	0.757826	0.515	0.758097	0.515	0.757298	0.515	0.758141
0.52	0.759334	0.52	0.76059	0.52	0.760029	0.52	0.76056	0.52	0.761219	0.52	0.760154
0.525	0.763855	0.525	0.762153	0.525	0.761661	0.525	0.761925	0.525	0.760418	0.525	0.762133
0.53	0.76162	0.53	0.762423	0.53	0.764184	0.53	0.76502	0.53	0.76327	0.53	0.76408
0.535	0.765313	0.535	0.765469	0.535	0.765806	0.535	0.766004	0.535	0.765799	0.535	0.765994
0.54	0.768216	0.54	0.767746	0.54	0.767613	0.54	0.768577	0.54	0.765973	0.54	0.767878
0.545	0.766727	0.545	0.771501	0.545	0.77059	0.545	0.770687	0.545	0.769306	0.545	0.76973
0.55	0.772309	0.55	0.770854	0.55	0.772648	0.55	0.772439	0.55	0.772727	0.55	0.771553
0.555	0.769517	0.555	0.772228	0.555	0.773532	0.555	0.77386	0.555	0.774022	0.555	0.773346
0.56	0.774234	0.56	0.775684	0.56	0.775658	0.56	0.775338	0.56	0.774763	0.56	0.775111
0.565	0.774658	0.565	0.77714	0.565	0.776305	0.565	0.778186	0.565	0.776682	0.565	0.776849
0.57	0.778413	0.57	0.778733	0.57	0.779524	0.57	0.779149	0.57	0.778034	0.57	0.778559
0.575	0.778774	0.575	0.780144	0.575	0.78117	0.575	0.77987	0.575	0.781277	0.575	0.780242
0.58	0.781201	0.58	0.781698	0.58	0.781389	0.58	0.782082	0.58	0.782039	0.58	0.7819
0.585	0.784085	0.585	0.783585	0.585	0.78304	0.585	0.782292	0.585	0.78364	0.585	0.783533
0.59	0.783978	0.59	0.787492	0.59	0.786027	0.59	0.786607	0.59	0.785688	0.59	0.785141
0.595	0.784617	0.595	0.787379	0.595	0.787466	0.595	0.787369	0.595	0.785337	0.595	0.786724
0.6	0.788965	0.6	0.78809	0.6	0.789614	0.6	0.78938	0.6	0.788866	0.6	0.788284
0.605	0.789747	0.605	0.790967	0.605	0.789374	0.605	0.790365	0.605	0.790195	0.605	0.789821
0.61	0.792391	0.61	0.791779	0.61	0.792974	0.61	0.792641	0.61	0.791203	0.61	0.791335
0.615	0.794252	0.615	0.794386	0.615	0.793752	0.615	0.793577	0.615	0.79257	0.615	0.792827
0.62	0.796549	0.62	0.794425	0.62	0.795805	0.62	0.796309	0.62	0.79408	0.62	0.794298
0.625	0.793296	0.625	0.796496	0.625	0.796526	0.625	0.797259	0.625	0.796664	0.625	0.795747
0.63	0.79718	0.63	0.797782	0.63	0.797511	0.63	0.79746	0.63	0.797359	0.63	0.797176
0.635	0.799287	0.635	0.800092	0.635	0.799278	0.635	0.799891	0.635	0.799504	0.635	0.798584
0.64	0.802558	0.64	0.799845	0.64	0.801852	0.64	0.801037	0.64	0.799798	0.64	0.799973
0.645	0.801477	0.645	0.802779	0.645	0.801506	0.645	0.80232	0.645	0.803333	0.645	0.801342
0.65	0.803756	0.65	0.8034	0.65	0.803136	0.65	0.803596	0.65	0.804451	0.65	0.802692
0.655	0.806341	0.655	0.804757	0.655	0.805003	0.655	0.804847	0.655	0.806071	0.655	0.804023
0.66	0.805432	0.66	0.807042	0.66	0.80731	0.66	0.806375	0.66	0.807152	0.66	0.805337
0.665	0.808014	0.665	0.807469	0.665	0.808333	0.665	0.807744	0.665	0.808952	0.665	0.806632
0.67	0.811789	0.67	0.809803	0.67	0.808662	0.67	0.809295	0.67	0.808875	0.67	0.80791
0.675	0.808596	0.675	0.810804	0.675	0.810513	0.675	0.810433	0.675	0.809415	0.675	0.80917
0.68	0.811278	0.68	0.812712	0.68	0.811032	0.68	0.812183	0.68	0.812278	0.68	0.810414
0.685	0.813494	0.685	0.814226	0.685	0.813028	0.685	0.812651	0.685	0.814226	0.685	0.811642
0.69	0.813903	0.69	0.815078	0.69	0.814477	0.69	0.813907	0.69	0.814763	0.69	0.812853
0.695	0.812231	0.695	0.816489	0.695	0.814829	0.695	0.815697	0.695	0.815245	0.695	0.814048
0.7	0.815112	0.7	0.816283	0.7	0.817384	0.7	0.816505	0.7	0.813349	0.7	0.815228
0.705	0.815347	0.705	0.818594	0.705	0.817708	0.705	0.817671	0.705	0.818261	0.705	0.816393
0.71	0.819913	0.71	0.819428	0.71	0.819566	0.71	0.819948	0.71	0.818047	0.71	0.817542
0.715	0.819403	0.715	0.820296	0.715	0.820919	0.715	0.819588	0.715	0.821306	0.715	0.818677
0.72	0.82371	0.72	0.821954	0.72	0.8206	0.72	0.821122	0.72	0.821042	0.72	0.819798
0.725	0.820166	0.725	0.82297	0.725	0.823189	0.725	0.823161	0.725	0.823675	0.725	0.820904
0.73	0.822846	0.73	0.823603	0.73	0.823909	0.73	0.823738	0.73	0.822992	0.73	0.821997
0.735	0.824675	0.735	0.823664	0.735	0.824554	0.735	0.824555	0.735	0.824874	0.735	0.823076
0.74	0.82413	0.74	0.82513	0.74	0.825604	0.74	0.825399	0.74	0.824209	0.74	0.824142
0.745	0.826743	0.745	0.82722	0.745	0.826728	0.745	0.827146	0.745	0.825676	0.745	0.825195
0.75	0.826825	0.75	0.829082	0.75	0.827921	0.75	0.828051	0.75	0.828164	0.75	0.826234
0.755	0.828075	0.755	0.82797	0.755	0.829666	0.755	0.829141	0.755	0.828113	0.755	0.827262
0.76	0.829093	0.76	0.829968	0.76	0.830324	0.76	0.829348	0.76	0.829881	0.76	0.828276
0.765	0.830313	0.765	0.830332	0.765	0.830854	0.765	0.831512	0.765	0.831459	0.765	0.829279
0.77	0.83209	0.77	0.831855	0.77	0.832231	0.77	0.832216	0.77	0.832675	0.77	0.83027
0.775	0.831525	0.775	0.832944	0.775	0.832481	0.775	0.832983	0.775	0.832954	0.775	0.831249
0.78	0.833005	0.78	0.835076	0.78	0.833819	0.78	0.834024	0.78	0.83554	0.78	0.832216
0.785	0.834132	0.785	0.834483	0.785	0.835413	0.785	0.835088	0.785	0.835715	0.785	0.833172
0.79	0.836504	0.79	0.835593	0.79	0.835351	0.79	0.835985	0.79	0.834875	0.79	0.834117
0.795	0.836621	0.795	0.837156	0.795	0.837088	0.795	0.837082	0.795	0.836753	0.795	0.835051
0.8	0.839188	0.8	0.837227	0.8	0.83849	0.8	0.83741	0.8	0.838109	0.8	0.835975
0.805	0.839695	0.805	0.839423	0.805	0.839226	0.805	0.839037	0.805	0.839075	0.805	0.836887
0.81	0.840893	0.81	0.839525	0.81	0.839444	0.81	0.839334	0.81	0.83845	0.81	0.83779
0.815	0.838725	0.815	0.84029	0.815	0.840386	0.815	0.841028	0.815	0.841682	0.815	0.838682
0.82	0.842264	0.82	0.841974	0.82	0.842202	0.82	0.842084	0.82	0.841568	0.82	0.839564
0.825	0.842857	0.825	0.842805	0.825	0.842714	0.825	0.842693	0.825	0.84298	0.825	0.840436
0.83	0.842623	0.83	0.843458	0.83	0.843618	0.83	0.843297	0.83	0.844284	0.83	0.841299
0.835	0.843794	0.835	0.844581	0.835	0.844495	0.835	0.844474	0.835	0.843099	0.835	0.842152
0.84	0.84519	0.84	0.844671	0.84	0.845734	0.84	0.844881	0.84	0.845372	0.84	0.842995
0.845	0.844927	0.845	0.845753	0.845	0.845983	0.845	0.846376	0.845	0.845689	0.845	0.84383
0.85	0.846978	0.85	0.847732	0.85	0.847871	0.85	0.846793	0.85	0.847363	0.85	0.844655
0.855	0.846162	0.855	0.847863	0.855	0.848147	0.855	0.847708	0.855	0.8484	0.855	0.845471
0.86	0.847642	0.86	0.848	0.86	0.848716	0.86	0.848602	0.86	0.848486	0.86	0.846279
0.865	0.849563	0.865	0.848408	0.865	0.849664	0.865	0.84916	0.865	0.849373	0.865	0.847078
0.87	0.849944	0.87	0.849195	0.87	0.849947	0.87	0.850013	0.87	0.850303	0.87	0.847868
0.875	0.851182	0.875	0.850766	0.875	0.85155	0.875	0.850396	0.875	0.850942	0.875	0.84865
0.88	0.849792	0.88	0.85131	0.88	0.851841	0.88	0.852068	0.88	0.851746	0.88	0.849424
0.885	0.850967	0.885	0.852284	0.885	0.852273	0.885	0.852915	0.885	0.852424	0.885	0.85019
0.89	0.853638	0.89	0.854214	0.89	0.852567	0.89	0.853467	0.89	0.852823	0.89	0.850947
0.895	0.854031	0.895	0.854503	0.895	0.854687	0.895	0.854373	0.895	0.852903	0.895	0.851697
0.9	0.855209	0.9	0.854801	0.9	0.854326	0.9	0.854341	0.9	0.854553	0.9	0.852439
0.905	0.855022	0.905	0.855619	0.905	0.85606	0.905	0.855318	0.905	0.855497	0.905	0.853174
0.91	0.856015	0.91	0.856934	0.91	0.855667	0.91	0.856111	0.91	0.856076	0.91	0.853901
0.915	0.85656	0.915	0.857312	0.915	0.857063	0.915	0.856766	0.915	0.856422	0.915	0.85462
0.92	0.857581	0.92	0.857609	0.92	0.857299	0.92	0.857931	0.92	0.857119	0.92	0.855333
0.925	0.859034	0.925	0.858068	0.925	0.858217	0.925	0.858235	0.925	0.858904	0.925	0.856038
0.93	0.858791	0.93	0.859707	0.93	0.859615	0.93	0.85931	0.93	0.858572	0.93	0.856736
0.935	0.858464	0.935	0.859544	0.935	0.859759	0.935	0.859908	0.935	0.859942	0.935	0.857427
0.94	0.860439	0.94	0.86074	0.94	0.860921	0.94	0.860286	0.94	0.861467	0.94	0.858111
0.945	0.860192	0.945	0.861109	0.945	0.861609	0.945	0.86181	0.945	0.861093	0.945	0.858789
0.95	0.862821	0.95	0.862358	0.95	0.862989	0.95	0.862724	0.95	0.861571	0.95	0.85946
0.955	0.862277	0.955	0.863052	0.955	0.863086	0.955	0.863039	0.955	0.863151	0.955	0.860124
0.96	0.863165	0.96	0.863714	0.96	0.863224	0.96	0.863242	0.96	0.864621	0.96	0.860782
0.965	0.863729	0.965	0.863951	0.965	0.863735	0.965	0.864228	0.965	0.862734	0.965	0.861433
0.97	0.86468	0.97	0.86551	0.97	0.865122	0.97	0.864176	0.97	0.864035	0.97	0.862078
0.975	0.865699	0.975	0.866254	0.975	0.865581	0.975	0.865797	0.975	0.864387	0.975	0.862718
0.98	0.864554	0.98	0.866148	0.98	0.866341	0.98	0.866313	0.98	0.865785	0.98	0.86335
0.985	0.865954	0.985	0.866481	0.985	0.866711	0.985	0.866683	0.985	0.865151	0.985	0.863977
0.99	0.867157	0.99	0.867276	0.99	0.867011	0.99	0.866621	0.99	0.866323	0.99	0.864598
0.995	0.869076	0.995	0.866983	0.995	0.867808	0.995	0.868042	0.995	0.867312	0.995	0.865214
1	0.868561	1	0.868204	1	0.868668	1	0.868141	1	0.868467	1	0.865823
