# Supplementary material for: Equivalence and its invalidation between non-Markovian and Markovian spreading dynamics on complex networks
Source: Nat Commun. 2019 Aug 23;10:3748. doi: 10.1038/s41467-019-11763-z (PMC6707263; doi:10.1038/s41467-019-11763-z)
Supplement: Supplementary file 3 — Source Data [file 41467_2019_11763_MOESM3_ESM.zip › data/Supplementary_Figure_7/sFig7_II_steady.dat]

0.00496831	0	0.00503198	0	0.00501526	0	0.00497719	0	0.005	0	0.005	8.90171E-43
0.00995125	0	0.0100634	0	0.0100316	3.081E-4	0.00993985	0	0.01	0	0.01	1.25019E-39
0.0149757	0	0.0150942	0	0.0150155	0	0.015085	0	0.015	0	0.015	4.12887E-35
0.0199611	0	0.0199058	0	0.0199989	0	0.0199391	0	0.02	0	0.02	3.80929E-28
0.0250042	0	0.0249356	1.168E-4	0.0250513	0	0.0249482	0	0.025	0	0.025	8.73423E-17
0.0300838	2.115E-4	0.0299647	0	0.0299754	0	0.0299685	0	0.03	1E-4	0.03	2.86317E-11
0.0349105	0	0.0349934	0	0.034956	0	0.0349312	0	0.035	0	0.035	5.24372E-6
0.0399928	0	0.0400214	0	0.0399118	0	0.0400232	0	0.04	0	0.04	0.0106266
0.0449589	0	0.0450489	0	0.0449686	0.0291797	0.0449632	0.0412097	0.045	0.0155922	0.045	0.0385267
0.0499795	0.040081	0.0500758	0.0538788	0.0500889	0.0574055	0.0500493	0.0628085	0.05	0.0552674	0.05	0.0658943
0.0549228	0.0673322	0.0549929	0.0810176	0.0550182	0.0903437	0.0550199	0.0961189	0.055	0.0801982	0.055	0.0924387
0.0600338	0.093344	0.0599095	0.106613	0.0599255	0.115348	0.0600344	0.115791	0.06	0.111527	0.06	0.118061
0.0649686	0.119397	0.0649347	0.129218	0.0650169	0.136706	0.0650565	0.135546	0.065	0.137934	0.065	0.142717
0.0699588	0.142191	0.0699594	0.152987	0.0700451	0.161977	0.0700508	0.156976	0.07	0.154729	0.07	0.166393
0.0749964	0.168167	0.0749835	0.175052	0.0749835	0.184591	0.0749838	0.192999	0.075	0.182007	0.075	0.189095
0.0799055	0.18689	0.0800071	0.19914	0.080065	0.210314	0.0800976	0.211045	0.08	0.200481	0.08	0.210846
0.0850312	0.209681	0.0850301	0.220761	0.0850221	0.22971	0.0849646	0.243622	0.085	0.222457	0.085	0.231673
0.090037	0.226987	0.0900525	0.241181	0.0899678	0.253524	0.0899793	0.25916	0.09	0.241699	0.09	0.251609
0.0949425	0.246337	0.0950744	0.25999	0.0950285	0.271466	0.0949891	0.285649	0.095	0.258855	0.095	0.270692
0.10004	0.26424	0.100096	0.277619	0.100061	0.28651	0.0999791	0.293304	0.1	0.28408	0.1	0.288957
0.10491	0.281063	0.105007	0.296307	0.104909	0.308966	0.105092	0.317982	0.105	0.299414	0.105	0.306445
0.110089	0.296393	0.109918	0.312942	0.109995	0.325793	0.110004	0.33461	0.11	0.31444	0.11	0.323191
0.115055	0.314823	0.114938	0.327279	0.115027	0.343806	0.115018	0.344112	0.115	0.332568	0.115	0.339234
0.120068	0.329843	0.119957	0.342371	0.119994	0.358667	0.119967	0.366631	0.12	0.348983	0.12	0.354607
0.125012	0.341475	0.124976	0.360029	0.125042	0.375748	0.125006	0.376685	0.125	0.361715	0.125	0.369347
0.130004	0.357082	0.129993	0.370616	0.130013	0.389762	0.129962	0.392969	0.13	0.373618	0.13	0.383484
0.134935	0.371861	0.135011	0.387101	0.135056	0.401537	0.134999	0.409623	0.135	0.390184	0.135	0.397052
0.139915	0.381572	0.140028	0.399141	0.14001	0.417132	0.139936	0.421335	0.14	0.402934	0.14	0.410078
0.14494	0.396462	0.145044	0.41369	0.145029	0.426814	0.144943	0.43518	0.145	0.413851	0.145	0.422591
0.150007	0.407453	0.15006	0.422903	0.149947	0.44009	0.150019	0.450422	0.15	0.42504	0.15	0.434618
0.154927	0.418426	0.155075	0.434498	0.155091	0.451102	0.154977	0.46278	0.155	0.440736	0.155	0.446183
0.160077	0.429694	0.160089	0.449077	0.159959	0.467566	0.159995	0.47303	0.16	0.454129	0.16	0.45731
0.164909	0.439412	0.164994	0.458266	0.16505	0.476652	0.165071	0.485671	0.165	0.458136	0.165	0.468022
0.169965	0.450828	0.170008	0.466888	0.170024	0.484713	0.170011	0.493481	0.17	0.469482	0.17	0.478339
0.175061	0.460753	0.174912	0.479066	0.175048	0.494172	0.175002	0.504944	0.175	0.482319	0.175	0.488282
0.180032	0.470731	0.179924	0.490451	0.179946	0.506357	0.180041	0.517612	0.18	0.492007	0.18	0.497868
0.185048	0.479708	0.184936	0.497241	0.185066	0.516969	0.184931	0.522305	0.185	0.497647	0.185	0.507116
0.189949	0.487017	0.189947	0.508521	0.190055	0.525126	0.190061	0.533022	0.19	0.511843	0.19	0.516041
0.195051	0.49583	0.194958	0.518574	0.195087	0.535319	0.195035	0.543115	0.195	0.520044	0.195	0.52466
0.200041	0.501885	0.199968	0.52468	0.199979	0.545418	0.200049	0.55042	0.2	0.527154	0.2	0.532987
0.204927	0.514048	0.204977	0.532541	0.20491	0.55203	0.2051	0.557804	0.205	0.535947	0.205	0.541035
0.210004	0.520843	0.209986	0.542575	0.210063	0.559029	0.209983	0.566605	0.21	0.546308	0.21	0.548819
0.21498	0.529371	0.214995	0.547991	0.21507	0.570895	0.215001	0.575292	0.215	0.551825	0.215	0.556349
0.219999	0.536438	0.220002	0.556532	0.219925	0.573737	0.220052	0.583904	0.22	0.559445	0.22	0.563639
0.224924	0.543525	0.22501	0.563159	0.225002	0.582231	0.22503	0.59213	0.225	0.564581	0.225	0.570697
0.230028	0.548813	0.230016	0.571396	0.229924	0.589908	0.230038	0.600115	0.23	0.574194	0.23	0.577536
0.235038	0.555962	0.235023	0.57897	0.235068	0.595607	0.235073	0.605167	0.235	0.577846	0.235	0.584164
0.239962	0.56191	0.240028	0.585207	0.240052	0.602292	0.239924	0.610922	0.24	0.587358	0.24	0.590591
0.245057	0.567114	0.245033	0.592144	0.245067	0.609095	0.245011	0.621178	0.245	0.588851	0.245	0.596826
0.250066	0.574298	0.250038	0.596667	0.249917	0.615139	0.24991	0.623087	0.25	0.60067	0.25	0.602876
0.254994	0.57912	0.255042	0.604196	0.254989	0.621672	0.255045	0.631185	0.255	0.604899	0.255	0.60875
0.260086	0.586639	0.260045	0.607168	0.260089	0.628973	0.259988	0.633078	0.26	0.610859	0.26	0.614455
0.265099	0.591544	0.265048	0.614393	0.265019	0.634348	0.264951	0.639807	0.265	0.614335	0.265	0.619997
0.270036	0.599456	0.27005	0.620456	0.269974	0.636864	0.269935	0.648741	0.27	0.623187	0.27	0.625384
0.274902	0.602788	0.275052	0.625552	0.274953	0.644834	0.274937	0.649569	0.275	0.627131	0.275	0.630622
0.279925	0.608406	0.280053	0.630523	0.279957	0.650106	0.279957	0.657838	0.28	0.63329	0.28	0.635717
0.28499	0.613127	0.285053	0.635409	0.284983	0.653933	0.284996	0.66245	0.285	0.635893	0.285	0.640674
0.289983	0.618464	0.290053	0.640172	0.290033	0.660051	0.290051	0.668768	0.29	0.64461	0.29	0.645498
0.295018	0.620748	0.295053	0.645756	0.294901	0.663489	0.294901	0.670822	0.295	0.646512	0.295	0.650196
0.299986	0.625829	0.300051	0.649673	0.299994	0.668229	0.299987	0.676616	0.3	0.65273	0.3	0.654771
0.304995	0.632036	0.30505	0.656902	0.304903	0.674381	0.305088	0.68043	0.305	0.657465	0.305	0.659229
0.309941	0.634685	0.310047	0.658372	0.310038	0.678267	0.309981	0.686719	0.31	0.659479	0.31	0.663573
0.314928	0.63925	0.315045	0.663488	0.314986	0.684091	0.314998	0.690208	0.315	0.666644	0.315	0.667808
0.320059	0.645438	0.320041	0.669379	0.319953	0.687011	0.320028	0.69201	0.32	0.668813	0.32	0.671938
0.324925	0.649	0.325037	0.671857	0.324938	0.692461	0.324958	0.699011	0.325	0.672899	0.325	0.675966
0.329934	0.654257	0.330033	0.676794	0.329941	0.694773	0.330011	0.702553	0.33	0.676661	0.33	0.679897
0.335082	0.65853	0.335028	0.68013	0.334961	0.698842	0.335076	0.706142	0.335	0.683408	0.335	0.683734
0.339975	0.660816	0.340022	0.683882	0.339998	0.702656	0.340039	0.711466	0.34	0.685476	0.34	0.687479
0.345007	0.665293	0.345016	0.688005	0.345051	0.706135	0.345012	0.713178	0.345	0.687316	0.345	0.691137
0.349983	0.667385	0.350009	0.691543	0.349909	0.708577	0.349994	0.718186	0.35	0.691208	0.35	0.69471
0.354906	0.67106	0.355002	0.695212	0.354994	0.713479	0.354986	0.718809	0.355	0.695528	0.355	0.698201
0.359964	0.67545	0.359994	0.699077	0.360095	0.716766	0.359986	0.725178	0.36	0.702037	0.36	0.701612
0.364969	0.679153	0.364985	0.701266	0.364997	0.720335	0.364995	0.727426	0.365	0.701806	0.365	0.704947
0.369922	0.682055	0.369976	0.705087	0.369913	0.723624	0.370012	0.729434	0.37	0.704445	0.37	0.708208
0.375007	0.685483	0.374967	0.708885	0.375057	0.727593	0.375036	0.732593	0.375	0.710502	0.375	0.711398
0.38004	0.687722	0.379957	0.710956	0.38	0.729888	0.380069	0.735602	0.38	0.71497	0.38	0.714518
0.385024	0.691669	0.384946	0.714403	0.384955	0.73193	0.384993	0.739186	0.385	0.715362	0.385	0.717571
0.38996	0.692814	0.389935	0.719321	0.389923	0.737684	0.389925	0.74224	0.39	0.720783	0.39	0.720558
0.395024	0.697451	0.394923	0.72185	0.394904	0.738736	0.394977	0.746242	0.395	0.723162	0.395	0.723483
0.400041	0.700993	0.399911	0.724573	0.400005	0.742017	0.400036	0.748238	0.4	0.725069	0.4	0.726347
0.405011	0.703407	0.405006	0.726608	0.4049	0.743755	0.404986	0.751727	0.405	0.728037	0.405	0.729152
0.409937	0.706127	0.409993	0.730655	0.409916	0.74709	0.409941	0.753649	0.41	0.732383	0.41	0.731899
0.414987	0.70964	0.415087	0.733735	0.414942	0.750199	0.415017	0.756487	0.415	0.731806	0.415	0.734591
0.419993	0.71239	0.420072	0.734711	0.41998	0.754076	0.420098	0.760452	0.42	0.736644	0.42	0.737228
0.424956	0.714578	0.425057	0.738343	0.425028	0.756605	0.424954	0.762594	0.425	0.741231	0.425	0.739813
0.430041	0.716588	0.430041	0.7411	0.430087	0.759656	0.430045	0.765046	0.43	0.742556	0.43	0.742348
0.43492	0.719716	0.435025	0.743219	0.434936	0.760419	0.434909	0.767454	0.435	0.747683	0.435	0.744833
0.440081	0.722313	0.440008	0.745187	0.440014	0.762669	0.440009	0.770756	0.44	0.746197	0.44	0.74727
0.44504	0.722539	0.444991	0.748405	0.444992	0.766123	0.444998	0.77129	0.445	0.751344	0.445	0.74966
0.449959	0.72678	0.449973	0.750433	0.449979	0.767678	0.449991	0.77441	0.45	0.751687	0.45	0.752005
0.454998	0.729944	0.454954	0.752212	0.455086	0.769988	0.454987	0.776663	0.455	0.75494	0.455	0.754306
0.459996	0.731742	0.459935	0.755651	0.45998	0.77171	0.459987	0.7783	0.46	0.756952	0.46	0.756564
0.464957	0.732966	0.464915	0.758463	0.464993	0.77409	0.46499	0.78114	0.465	0.75897	0.465	0.758781
0.470033	0.736288	0.470003	0.760881	0.470015	0.776895	0.469997	0.783215	0.47	0.761282	0.47	0.760957
0.475071	0.737915	0.475091	0.762661	0.474933	0.779009	0.475007	0.784728	0.475	0.762129	0.475	0.763093
0.479921	0.73953	0.48007	0.763841	0.480082	0.781618	0.480021	0.787534	0.48	0.765997	0.48	0.765192
0.485036	0.742245	0.485048	0.767048	0.485016	0.782737	0.48492	0.788769	0.485	0.765714	0.485	0.767252
0.489965	0.744311	0.490025	0.76905	0.489957	0.784628	0.490056	0.791438	0.49	0.76902	0.49	0.769277
0.495008	0.746922	0.495002	0.770634	0.494905	0.787792	0.49496	0.792486	0.495	0.772259	0.495	0.771266
0.500014	0.749085	0.499978	0.772079	0.500086	0.789035	0.499985	0.795346	0.5	0.772711	0.5	0.773221
0.504987	0.752564	0.504954	0.775127	0.505048	0.791487	0.505011	0.797216	0.505	0.774016	0.505	0.775142
0.51007	0.752343	0.50993	0.776617	0.510017	0.792597	0.509923	0.800624	0.51	0.778647	0.51	0.77703
0.514976	0.755612	0.514904	0.77833	0.514993	0.796051	0.515072	0.800198	0.515	0.780022	0.515	0.778886
0.519992	0.756999	0.520095	0.780763	0.519975	0.797842	0.519988	0.802972	0.52	0.781764	0.52	0.780711
0.524975	0.758719	0.525068	0.78134	0.524963	0.797935	0.524906	0.803854	0.525	0.783115	0.525	0.782506
0.530067	0.760971	0.530041	0.785203	0.529957	0.801166	0.530061	0.806376	0.53	0.783946	0.53	0.784271
0.534985	0.762715	0.535014	0.786449	0.534958	0.802549	0.534983	0.807408	0.535	0.785557	0.535	0.786007
0.540013	0.764122	0.539986	0.787578	0.539964	0.804288	0.539907	0.80963	0.54	0.789346	0.54	0.787715
0.545009	0.766035	0.544957	0.790283	0.544977	0.805144	0.545067	0.811161	0.545	0.789845	0.545	0.789396
0.549974	0.767653	0.549928	0.790733	0.549994	0.80791	0.549994	0.81058	0.55	0.791792	0.55	0.79105
0.555046	0.769587	0.555006	0.793587	0.555018	0.808646	0.554923	0.814498	0.555	0.794042	0.555	0.792677
0.559951	0.771185	0.560084	0.794486	0.560046	0.810884	0.560088	0.815774	0.56	0.794129	0.56	0.794279
0.565098	0.772998	0.565053	0.796998	0.56508	0.810856	0.56502	0.816922	0.565	0.796123	0.565	0.795856
0.569945	0.774737	0.570021	0.797898	0.570005	0.814334	0.569953	0.819101	0.57	0.800319	0.57	0.797408
0.575032	0.77605	0.574989	0.800059	0.574934	0.81567	0.575004	0.819888	0.575	0.79884	0.575	0.798936
0.580089	0.776727	0.579957	0.80108	0.579983	0.816923	0.580057	0.821402	0.58	0.802097	0.58	0.800442
0.584985	0.779011	0.584924	0.802425	0.585036	0.817435	0.584994	0.82233	0.585	0.803018	0.585	0.801924
0.589985	0.779734	0.589998	0.804055	0.590095	0.819721	0.589932	0.824821	0.59	0.805003	0.59	0.803384
0.595089	0.782098	0.595072	0.804738	0.594927	0.819977	0.594988	0.826978	0.595	0.805648	0.595	0.804822
0.600034	0.783034	0.600037	0.806718	0.599995	0.821705	0.600045	0.827081	0.6	0.807138	0.6	0.806239
0.604952	0.784742	0.605001	0.808327	0.605066	0.82407	0.604986	0.828011	0.605	0.810162	0.605	0.807635
0.609973	0.786731	0.609965	0.809787	0.609911	0.824892	0.609928	0.830083	0.61	0.810945	0.61	0.809011
0.614967	0.788405	0.614929	0.81144	0.614991	0.826101	0.614988	0.830696	0.615	0.811529	0.615	0.810367
0.620062	0.788808	0.62	0.81323	0.620075	0.827695	0.620049	0.832045	0.62	0.81326	0.62	0.811703
0.625004	0.791622	0.62507	0.813634	0.624932	0.828388	0.624993	0.833199	0.625	0.813423	0.625	0.81302
0.62992	0.791614	0.630032	0.814592	0.630023	0.830836	0.629938	0.834766	0.63	0.81627	0.63	0.814319
0.634937	0.79299	0.634993	0.816421	0.635003	0.831868	0.635001	0.835936	0.635	0.818844	0.635	0.815599
0.639929	0.794211	0.639954	0.817577	0.639986	0.832821	0.640065	0.837313	0.64	0.817356	0.64	0.816861
0.64502	0.795523	0.644914	0.818947	0.645089	0.833553	0.645011	0.838391	0.645	0.818922	0.645	0.818106
0.650086	0.796211	0.650089	0.820115	0.649964	0.834973	0.649959	0.839142	0.65	0.821438	0.65	0.819333
0.655003	0.797859	0.655048	0.821598	0.655073	0.835924	0.654907	0.840201	0.655	0.821551	0.655	0.820544
0.66002	0.800223	0.660006	0.823289	0.659954	0.837402	0.660091	0.841258	0.66	0.823821	0.66	0.821738
0.665012	0.800987	0.664964	0.823927	0.66507	0.838709	0.66504	0.843256	0.665	0.824588	0.665	0.822916
0.669981	0.80225	0.669921	0.825598	0.669957	0.839167	0.669989	0.844597	0.67	0.825232	0.67	0.824078
0.674927	0.802918	0.675094	0.82599	0.67508	0.840526	0.674939	0.844944	0.675	0.8276	0.675	0.825225
0.67997	0.804216	0.68005	0.827762	0.679973	0.841909	0.680007	0.846085	0.68	0.829217	0.68	0.826356
0.68499	0.804922	0.685006	0.829233	0.684985	0.843042	0.685075	0.847426	0.685	0.830412	0.685	0.827473
0.689987	0.806051	0.689961	0.830008	0.69	0.84503	0.690026	0.848299	0.69	0.82986	0.69	0.828575
0.694961	0.808562	0.694915	0.830863	0.694901	0.844691	0.694977	0.849706	0.695	0.831892	0.695	0.829662
0.699914	0.809068	0.700084	0.832338	0.700038	0.846326	0.699929	0.850141	0.7	0.831466	0.7	0.830736
0.705079	0.809929	0.705038	0.833522	0.704944	0.847693	0.704998	0.85153	0.705	0.833245	0.705	0.831796
0.709988	0.810548	0.709991	0.833664	0.710087	0.848438	0.710068	0.852519	0.71	0.834606	0.71	0.832842
0.714992	0.811434	0.714943	0.835021	0.714998	0.849123	0.715021	0.852934	0.715	0.8363	0.715	0.833875
0.719974	0.813014	0.720002	0.836989	0.719912	0.849822	0.719973	0.854238	0.72	0.836587	0.72	0.834895
0.725051	0.814595	0.725061	0.838109	0.725062	0.851544	0.724926	0.854971	0.725	0.837193	0.725	0.835902
0.729991	0.815668	0.730011	0.838824	0.72998	0.851941	0.729997	0.856481	0.73	0.838403	0.73	0.836897
0.734911	0.815646	0.734962	0.839637	0.734901	0.852641	0.735068	0.857289	0.735	0.840416	0.735	0.837879
0.739925	0.817028	0.739911	0.84051	0.740058	0.8546	0.740021	0.858427	0.74	0.841136	0.74	0.838849
0.744918	0.818476	0.745075	0.842005	0.744983	0.855223	0.744974	0.858736	0.745	0.842163	0.745	0.839808
0.750004	0.819512	0.750023	0.842227	0.74991	0.856448	0.749927	0.859885	0.75	0.844027	0.75	0.840754
0.755069	0.820154	0.754971	0.843962	0.755074	0.856725	0.754999	0.8607	0.755	0.843835	0.755	0.84169
0.760002	0.822436	0.759918	0.844643	0.760005	0.858192	0.76007	0.862214	0.76	0.844956	0.76	0.842614
0.764916	0.823172	0.76508	0.8453	0.764938	0.858859	0.765024	0.861705	0.765	0.845988	0.765	0.843527
0.770033	0.823274	0.770026	0.845852	0.76999	0.860019	0.769977	0.863313	0.77	0.845659	0.77	0.844429
0.774908	0.825211	0.774972	0.847708	0.775045	0.860783	0.774931	0.86405	0.775	0.846929	0.775	0.845321
0.779986	0.825297	0.779917	0.849044	0.779983	0.861259	0.780003	0.865178	0.78	0.847305	0.78	0.846202
0.785044	0.826308	0.785076	0.848743	0.784923	0.862691	0.785074	0.865777	0.785	0.84837	0.785	0.847073
0.790083	0.826494	0.79002	0.849515	0.789983	0.863239	0.790028	0.866574	0.79	0.849021	0.79	0.847934
0.794994	0.829366	0.794963	0.851427	0.795044	0.863631	0.794981	0.867538	0.795	0.851056	0.795	0.848784
0.799996	0.828236	0.799906	0.852383	0.79999	0.865184	0.799935	0.868106	0.8	0.851905	0.8	0.849626
0.805088	0.829779	0.805063	0.852256	0.804937	0.865266	0.805006	0.868471	0.805	0.852653	0.805	0.850457
0.810053	0.830498	0.810004	0.853069	0.810003	0.866854	0.810077	0.869263	0.81	0.853721	0.81	0.851279
0.815	0.83199	0.814945	0.854686	0.815071	0.866972	0.815031	0.871082	0.815	0.855374	0.815	0.852092
0.81993	0.83282	0.819993	0.855198	0.820022	0.867995	0.819984	0.871626	0.82	0.854748	0.82	0.852896
0.825056	0.833369	0.82504	0.856272	0.824975	0.868954	0.824937	0.872383	0.825	0.856219	0.825	0.853691
0.829951	0.834816	0.82998	0.857108	0.829929	0.869418	0.830008	0.872654	0.83	0.855908	0.83	0.854477
0.835041	0.834369	0.834919	0.857654	0.835003	0.870382	0.835079	0.873347	0.835	0.857377	0.835	0.855254
0.839902	0.836505	0.840072	0.857712	0.840078	0.870625	0.840031	0.874509	0.84	0.858119	0.84	0.856023
0.844957	0.836698	0.845009	0.859491	0.845036	0.871485	0.844984	0.875164	0.845	0.860025	0.845	0.856783
0.849995	0.837111	0.849946	0.859325	0.849996	0.872678	0.849936	0.875982	0.85	0.85981	0.85	0.857535
0.855016	0.838323	0.855097	0.860877	0.854957	0.872681	0.855006	0.876598	0.855	0.86104	0.855	0.85828
0.86002	0.838726	0.860033	0.861565	0.859919	0.873882	0.860076	0.87654	0.86	0.861165	0.86	0.859016
0.865007	0.840045	0.864969	0.86234	0.865	0.874476	0.865028	0.877947	0.865	0.863147	0.865	0.859744
0.869978	0.840264	0.869904	0.862859	0.870083	0.874984	0.86998	0.878419	0.87	0.863356	0.87	0.860464
0.874933	0.841487	0.875052	0.864348	0.875048	0.875642	0.874932	0.87936	0.875	0.863843	0.875	0.861177
0.880077	0.841872	0.879986	0.864134	0.880015	0.876466	0.880001	0.879305	0.88	0.862953	0.88	0.861883
0.885	0.842377	0.884919	0.865637	0.884982	0.877251	0.88507	0.880708	0.885	0.865351	0.885	0.862581
0.889908	0.842588	0.890066	0.865205	0.889951	0.877485	0.890021	0.881129	0.89	0.866483	0.89	0.863272
0.895003	0.843884	0.894998	0.86683	0.894921	0.878104	0.894971	0.88189	0.895	0.867559	0.895	0.863955
0.900083	0.844783	0.89993	0.867744	0.90001	0.879134	0.899922	0.882598	0.9	0.8679	0.9	0.864632
0.904944	0.845457	0.905075	0.868609	0.9051	0.880229	0.90499	0.88314	0.905	0.86779	0.905	0.865302
0.909992	0.846524	0.910006	0.868657	0.910072	0.881036	0.910058	0.883608	0.91	0.868635	0.91	0.865965
0.915025	0.847387	0.914935	0.869296	0.915045	0.881186	0.915007	0.883942	0.915	0.868929	0.915	0.866621
0.920042	0.847935	0.920079	0.870236	0.92002	0.880983	0.919957	0.88468	0.92	0.870906	0.92	0.86727
0.925045	0.848981	0.925008	0.870734	0.924995	0.882419	0.924906	0.885612	0.925	0.870425	0.925	0.867913
0.930032	0.849667	0.929936	0.871256	0.929971	0.882489	0.93009	0.886268	0.93	0.872518	0.93	0.86855
0.935004	0.849835	0.935078	0.872509	0.934947	0.883743	0.935039	0.886779	0.935	0.872911	0.935	0.86918
0.939962	0.850567	0.940004	0.872821	0.939925	0.884635	0.939987	0.887097	0.94	0.873083	0.94	0.869804
0.944906	0.85159	0.944931	0.873152	0.944903	0.885225	0.944935	0.887858	0.945	0.873128	0.945	0.870422
0.950032	0.852348	0.950071	0.874422	0.950001	0.885544	0.950001	0.888334	0.95	0.874814	0.95	0.871034
0.954947	0.853155	0.954996	0.87448	0.955099	0.886181	0.955066	0.888652	0.955	0.872869	0.955	0.87164
0.960044	0.853311	0.959921	0.87523	0.960079	0.886159	0.960013	0.889251	0.96	0.875497	0.96	0.87224
0.964931	0.854194	0.965059	0.875739	0.96506	0.887657	0.96496	0.890272	0.965	0.877262	0.965	0.872835
0.969999	0.854864	0.969983	0.876268	0.970042	0.88719	0.969907	0.8904	0.97	0.876886	0.97	0.873423
0.975053	0.855004	0.974906	0.87688	0.975024	0.887972	0.975088	0.891258	0.975	0.877407	0.975	0.874006
0.980093	0.855455	0.980042	0.877666	0.980007	0.888618	0.980034	0.891763	0.98	0.876575	0.98	0.874584
0.984926	0.855508	0.984964	0.878042	0.984991	0.888752	0.98498	0.891922	0.985	0.878639	0.985	0.875156
0.989938	0.856885	0.9901	0.878492	0.989975	0.889988	0.989925	0.8923	0.99	0.877929	0.99	0.875722
0.994937	0.857445	0.995021	0.879359	0.99496	0.890316	0.994988	0.893584	0.995	0.87951	0.995	0.876283
0.999923	0.858493	0.999941	0.879714	0.999945	0.891023	1.00005	0.893816	1	0.879894	1	0.876839
