# Supplementary material for: Equivalence and its invalidation between non-Markovian and Markovian spreading dynamics on complex networks
Source: Nat Commun. 2019 Aug 23;10:3748. doi: 10.1038/s41467-019-11763-z (PMC6707263; doi:10.1038/s41467-019-11763-z)
Supplement: Supplementary file 3 — Source Data [file 41467_2019_11763_MOESM3_ESM.zip › data/Supplementary_Figure_7/sFig7_II_transient.dat]

0	0.01	0	0.01	0	0.01	0	0.01	0	0.01	0	0.01	0	0.01	0	0.01
0.01	0.195115	0.01	0.0212062	0.01	0.011433	0.01	0.0111801	0.01	0.010009	0.01	0.0100079	0.01	0.009995	0.01	0.009996
0.02	0.416603	0.02	0.0512161	0.02	0.013112	0.02	0.0126397	0.02	0.010029	0.02	0.0100317	0.02	0.009977	0.02	0.00998403
0.03	0.547558	0.03	0.122686	0.03	0.015166	0.03	0.0144439	0.03	0.01008	0.03	0.0100713	0.03	0.00996	0.03	0.00996416
0.04	0.633397	0.04	0.252984	0.04	0.017708	0.04	0.0166719	0.04	0.010133	0.04	0.0101269	0.04	0.00994	0.04	0.00993652
0.05	0.693064	0.05	0.410375	0.05	0.020799	0.05	0.0194185	0.05	0.010213	0.05	0.0101987	0.05	0.009901	0.05	0.00990125
0.06	0.736894	0.06	0.543335	0.06	0.024615	0.06	0.0227963	0.06	0.010306	0.06	0.0102867	0.06	0.009857	0.06	0.00985858
0.07	0.770193	0.07	0.639231	0.07	0.029381	0.07	0.0269362	0.07	0.010425	0.07	0.0103912	0.07	0.009808	0.07	0.00980876
0.08	0.796604	0.08	0.707034	0.08	0.035188	0.08	0.0319879	0.08	0.010544	0.08	0.0105126	0.08	0.009749	0.08	0.00975208
0.09	0.817295	0.09	0.756131	0.09	0.042223	0.09	0.0381177	0.09	0.010728	0.09	0.0106512	0.09	0.00969	0.09	0.00968889
0.1	0.833906	0.1	0.792684	0.1	0.050432	0.1	0.0455041	0.1	0.010909	0.1	0.0108073	0.1	0.009617	0.1	0.00961955
0.11	0.847342	0.11	0.82051	0.11	0.060078	0.11	0.0543306	0.11	0.01109	0.11	0.0109814	0.11	0.00954	0.11	0.00954449
0.12	0.858233	0.12	0.842026	0.12	0.071567	0.12	0.064774	0.12	0.011303	0.12	0.011174	0.12	0.009461	0.12	0.00946414
0.13	0.866649	0.13	0.858827	0.13	0.084855	0.13	0.0769902	0.13	0.011506	0.13	0.0113857	0.13	0.009381	0.13	0.00937897
0.14	0.873512	0.14	0.872005	0.14	0.100068	0.14	0.0910971	0.14	0.011708	0.14	0.011617	0.14	0.009302	0.14	0.0092895
0.15	0.878891	0.15	0.882336	0.15	0.117044	0.15	0.107158	0.15	0.011951	0.15	0.0118686	0.15	0.00921	0.15	0.00919623
0.16	0.882883	0.16	0.890384	0.16	0.136061	0.16	0.12517	0.16	0.01222	0.16	0.0121412	0.16	0.009095	0.16	0.00909972
0.17	0.886065	0.17	0.896573	0.17	0.157036	0.17	0.145053	0.17	0.012487	0.17	0.0124357	0.17	0.008995	0.17	0.00900053
0.18	0.888017	0.18	0.901228	0.18	0.179291	0.18	0.166656	0.18	0.012802	0.18	0.0127528	0.18	0.008893	0.18	0.00889922
0.19	0.889481	0.19	0.904604	0.19	0.202812	0.19	0.189763	0.19	0.013121	0.19	0.0130934	0.19	0.008795	0.19	0.00879639
0.2	0.89015	0.2	0.906904	0.2	0.227312	0.2	0.214113	0.2	0.013506	0.2	0.0134585	0.2	0.008695	0.2	0.00869261
0.21	0.890253	0.21	0.908293	0.21	0.252332	0.21	0.239416	0.21	0.013874	0.21	0.0138492	0.21	0.008579	0.21	0.00858848
0.22	0.889813	0.22	0.908907	0.22	0.278028	0.22	0.265378	0.22	0.01431	0.22	0.0142665	0.22	0.008487	0.22	0.00848458
0.23	0.888889	0.23	0.908862	0.23	0.304003	0.23	0.291713	0.23	0.014804	0.23	0.0147116	0.23	0.00838	0.23	0.0083815
0.24	0.88758	0.24	0.908253	0.24	0.329489	0.24	0.318156	0.24	0.015258	0.24	0.0151857	0.24	0.008253	0.24	0.0082798
0.25	0.886103	0.25	0.907164	0.25	0.355035	0.25	0.34447	0.25	0.015766	0.25	0.01569	0.25	0.008158	0.25	0.00818003
0.26	0.884387	0.26	0.905668	0.26	0.380145	0.26	0.370451	0.26	0.016308	0.26	0.016226	0.26	0.008035	0.26	0.00808275
0.27	0.882478	0.27	0.903827	0.27	0.40456	0.27	0.395925	0.27	0.016825	0.27	0.0167951	0.27	0.007928	0.27	0.00798847
0.28	0.879959	0.28	0.901698	0.28	0.428207	0.28	0.42075	0.28	0.017427	0.28	0.0173988	0.28	0.007836	0.28	0.00789768
0.29	0.877586	0.29	0.899331	0.29	0.451315	0.29	0.444811	0.29	0.018065	0.29	0.0180386	0.29	0.007757	0.29	0.00781087
0.3	0.875093	0.3	0.896769	0.3	0.473769	0.3	0.468018	0.3	0.018727	0.3	0.0187162	0.3	0.007696	0.3	0.00772846
0.31	0.872282	0.31	0.894054	0.31	0.495113	0.31	0.490303	0.31	0.019345	0.31	0.0194334	0.31	0.007634	0.31	0.00765087
0.32	0.86946	0.32	0.891221	0.32	0.515203	0.32	0.511618	0.32	0.020089	0.32	0.0201919	0.32	0.00754	0.32	0.00757848
0.33	0.866843	0.33	0.888303	0.33	0.534721	0.33	0.53193	0.33	0.02086	0.33	0.0209937	0.33	0.007494	0.33	0.00751164
0.34	0.864114	0.34	0.885329	0.34	0.552977	0.34	0.551221	0.34	0.021704	0.34	0.0218406	0.34	0.007418	0.34	0.00745064
0.35	0.861416	0.35	0.882326	0.35	0.570459	0.35	0.569484	0.35	0.022485	0.35	0.0227347	0.35	0.007342	0.35	0.00739576
0.36	0.858623	0.36	0.879318	0.36	0.58713	0.36	0.586722	0.36	0.023457	0.36	0.0236781	0.36	0.007271	0.36	0.00734723
0.37	0.855649	0.37	0.876326	0.37	0.602872	0.37	0.602945	0.37	0.024438	0.37	0.0246729	0.37	0.007248	0.37	0.00730524
0.38	0.852836	0.38	0.873369	0.38	0.617373	0.38	0.618171	0.38	0.025499	0.38	0.0257215	0.38	0.007157	0.38	0.00726994
0.39	0.850221	0.39	0.870465	0.39	0.631091	0.39	0.632421	0.39	0.026635	0.39	0.026826	0.39	0.007129	0.39	0.00724144
0.4	0.84783	0.4	0.867629	0.4	0.643757	0.4	0.645724	0.4	0.027757	0.4	0.027989	0.4	0.007104	0.4	0.00721981
0.41	0.84538	0.41	0.864873	0.41	0.655916	0.41	0.658108	0.41	0.028994	0.41	0.0292128	0.41	0.007072	0.41	0.0072051
0.42	0.842972	0.42	0.86221	0.42	0.667117	0.42	0.669606	0.42	0.030187	0.42	0.0305	0.42	0.007043	0.42	0.00719728
0.43	0.84067	0.43	0.859648	0.43	0.677424	0.43	0.680252	0.43	0.031498	0.43	0.0318531	0.43	0.007046	0.43	0.00719632
0.44	0.838592	0.44	0.857196	0.44	0.68679	0.44	0.690081	0.44	0.032925	0.44	0.0332747	0.44	0.007051	0.44	0.00720216
0.45	0.836539	0.45	0.854861	0.45	0.695847	0.45	0.69913	0.45	0.034295	0.45	0.0347676	0.45	0.007023	0.45	0.00721467
0.46	0.834622	0.46	0.852647	0.46	0.704048	0.46	0.707435	0.46	0.035829	0.46	0.0363343	0.46	0.007021	0.46	0.00723371
0.47	0.83283	0.47	0.850559	0.47	0.711524	0.47	0.715032	0.47	0.037452	0.47	0.0379778	0.47	0.007047	0.47	0.00725913
0.48	0.830968	0.48	0.848599	0.48	0.718076	0.48	0.721957	0.48	0.039138	0.48	0.0397008	0.48	0.007078	0.48	0.00729072
0.49	0.829344	0.49	0.84677	0.49	0.724179	0.49	0.728248	0.49	0.040956	0.49	0.041506	0.49	0.007119	0.49	0.00732826
0.5	0.827952	0.5	0.84507	0.5	0.729849	0.5	0.733938	0.5	0.042706	0.5	0.0433962	0.5	0.007134	0.5	0.00737151
0.51	0.826699	0.51	0.8435	0.51	0.735121	0.51	0.739062	0.51	0.044665	0.51	0.0453744	0.51	0.007191	0.51	0.00742022
0.52	0.825438	0.52	0.842059	0.52	0.739909	0.52	0.743655	0.52	0.046635	0.52	0.0474433	0.52	0.007245	0.52	0.0074741
0.53	0.824187	0.53	0.840744	0.53	0.744003	0.53	0.747748	0.53	0.048699	0.53	0.0496058	0.53	0.007319	0.53	0.00753288
0.54	0.822907	0.54	0.839553	0.54	0.74786	0.54	0.751374	0.54	0.050916	0.54	0.0518645	0.54	0.007361	0.54	0.00759624
0.55	0.822112	0.55	0.838482	0.55	0.751472	0.55	0.754563	0.55	0.053244	0.55	0.0542222	0.55	0.00739	0.55	0.0076639
0.56	0.821437	0.56	0.837528	0.56	0.754446	0.56	0.757344	0.56	0.055795	0.56	0.0566817	0.56	0.007447	0.56	0.00773553
0.57	0.820519	0.57	0.836686	0.57	0.756957	0.57	0.759747	0.57	0.058251	0.57	0.0592454	0.57	0.007518	0.57	0.00781085
0.58	0.819885	0.58	0.835951	0.58	0.759198	0.58	0.761798	0.58	0.060823	0.58	0.0619159	0.58	0.00758	0.58	0.00788953
0.59	0.819466	0.59	0.835318	0.59	0.76052	0.59	0.763523	0.59	0.063665	0.59	0.0646956	0.59	0.007664	0.59	0.00797129
0.6	0.819221	0.6	0.834783	0.6	0.762415	0.6	0.764948	0.6	0.066354	0.6	0.0675868	0.6	0.007723	0.6	0.00805583
0.61	0.819142	0.61	0.834339	0.61	0.763862	0.61	0.766096	0.61	0.069274	0.61	0.0705918	0.61	0.0078	0.61	0.00814287
0.62	0.818391	0.62	0.833982	0.62	0.765032	0.62	0.76699	0.62	0.072149	0.62	0.0737124	0.62	0.007891	0.62	0.00823214
0.63	0.817907	0.63	0.833705	0.63	0.765922	0.63	0.767652	0.63	0.075165	0.63	0.0769506	0.63	0.007984	0.63	0.0083234
0.64	0.817862	0.64	0.833502	0.64	0.766623	0.64	0.768103	0.64	0.078352	0.64	0.080308	0.64	0.008076	0.64	0.00841641
0.65	0.81771	0.65	0.833369	0.65	0.766732	0.65	0.768361	0.65	0.081714	0.65	0.0837861	0.65	0.00813	0.65	0.00851094
0.66	0.817517	0.66	0.8333	0.66	0.767361	0.66	0.768446	0.66	0.085139	0.66	0.0873862	0.66	0.008214	0.66	0.00860682
0.67	0.817861	0.67	0.833288	0.67	0.767651	0.67	0.768375	0.67	0.088635	0.67	0.0911092	0.67	0.0083	0.67	0.00870386
0.68	0.817752	0.68	0.83333	0.68	0.76727	0.68	0.768164	0.68	0.092318	0.68	0.094956	0.68	0.008396	0.68	0.00880191
0.69	0.817824	0.69	0.833418	0.69	0.76734	0.69	0.767829	0.69	0.096149	0.69	0.0989271	0.69	0.008488	0.69	0.00890086
0.7	0.817664	0.7	0.833549	0.7	0.767481	0.7	0.767385	0.7	0.100038	0.7	0.103023	0.7	0.008598	0.7	0.00900059
0.71	0.817823	0.71	0.833717	0.71	0.767308	0.71	0.766845	0.71	0.1041	0.71	0.107243	0.71	0.008718	0.71	0.00910104
0.72	0.818249	0.72	0.833918	0.72	0.767185	0.72	0.766223	0.72	0.108252	0.72	0.111587	0.72	0.008814	0.72	0.00920215
0.73	0.818505	0.73	0.834148	0.73	0.766509	0.73	0.76553	0.73	0.112529	0.73	0.116055	0.73	0.008917	0.73	0.00930389
0.74	0.818772	0.74	0.834401	0.74	0.765877	0.74	0.764777	0.74	0.116959	0.74	0.120645	0.74	0.009	0.74	0.00940628
0.75	0.818778	0.75	0.834674	0.75	0.765371	0.75	0.763975	0.75	0.121487	0.75	0.125356	0.75	0.009074	0.75	0.00950932
0.76	0.819169	0.76	0.834963	0.76	0.764537	0.76	0.763134	0.76	0.12622	0.76	0.130187	0.76	0.009172	0.76	0.00961306
0.77	0.819473	0.77	0.835265	0.77	0.763636	0.77	0.762263	0.77	0.130918	0.77	0.135136	0.77	0.009274	0.77	0.00971757
0.78	0.819954	0.78	0.835576	0.78	0.762843	0.78	0.761369	0.78	0.135744	0.78	0.1402	0.78	0.009369	0.78	0.00982294
0.79	0.82016	0.79	0.835893	0.79	0.762113	0.79	0.76046	0.79	0.140912	0.79	0.145376	0.79	0.00943	0.79	0.00992929
0.8	0.820707	0.8	0.836214	0.8	0.761272	0.8	0.759544	0.8	0.145912	0.8	0.150663	0.8	0.009564	0.8	0.0100367
0.81	0.821538	0.81	0.836535	0.81	0.760429	0.81	0.758626	0.81	0.151112	0.81	0.156057	0.81	0.009668	0.81	0.0101454
0.82	0.821974	0.82	0.836855	0.82	0.759592	0.82	0.757713	0.82	0.156357	0.82	0.161553	0.82	0.009752	0.82	0.0102555
0.83	0.822488	0.83	0.837171	0.83	0.759023	0.83	0.756808	0.83	0.161682	0.83	0.167149	0.83	0.00985	0.83	0.0103671
0.84	0.8224	0.84	0.837481	0.84	0.758156	0.84	0.755918	0.84	0.167455	0.84	0.17284	0.84	0.009939	0.84	0.0104804
0.85	0.822538	0.85	0.837784	0.85	0.757465	0.85	0.755046	0.85	0.173046	0.85	0.178621	0.85	0.010028	0.85	0.0105957
0.86	0.822764	0.86	0.838078	0.86	0.75691	0.86	0.754196	0.86	0.17886	0.86	0.184489	0.86	0.010138	0.86	0.0107132
0.87	0.822838	0.87	0.838361	0.87	0.756101	0.87	0.75337	0.87	0.184827	0.87	0.190438	0.87	0.010262	0.87	0.0108329
0.88	0.823059	0.88	0.838634	0.88	0.755307	0.88	0.752573	0.88	0.190542	0.88	0.196463	0.88	0.010374	0.88	0.0109552
0.89	0.823158	0.89	0.838894	0.89	0.754525	0.89	0.751804	0.89	0.196476	0.89	0.202559	0.89	0.01047	0.89	0.0110802
0.9	0.823343	0.9	0.839141	0.9	0.753895	0.9	0.751068	0.9	0.20243	0.9	0.208719	0.9	0.010586	0.9	0.0112081
0.91	0.823453	0.91	0.839374	0.91	0.753036	0.91	0.750366	0.91	0.208555	0.91	0.21494	0.91	0.01068	0.91	0.0113392
0.92	0.823329	0.92	0.839593	0.92	0.752194	0.92	0.749697	0.92	0.214802	0.92	0.221214	0.92	0.010784	0.92	0.0114736
0.93	0.82344	0.93	0.839798	0.93	0.751578	0.93	0.749065	0.93	0.220845	0.93	0.227535	0.93	0.01092	0.93	0.0116115
0.94	0.823749	0.94	0.839987	0.94	0.751145	0.94	0.748468	0.94	0.227093	0.94	0.233898	0.94	0.011063	0.94	0.0117531
0.95	0.82428	0.95	0.840163	0.95	0.750314	0.95	0.747909	0.95	0.233379	0.95	0.240297	0.95	0.011187	0.95	0.0118986
0.96	0.824386	0.96	0.840323	0.96	0.749962	0.96	0.747386	0.96	0.239678	0.96	0.246724	0.96	0.011321	0.96	0.0120481
0.97	0.824149	0.97	0.840469	0.97	0.74951	0.97	0.746899	0.97	0.246143	0.97	0.253175	0.97	0.011441	0.97	0.0122017
0.98	0.824413	0.98	0.8406	0.98	0.749262	0.98	0.746449	0.98	0.252676	0.98	0.259642	0.98	0.01159	0.98	0.0123597
0.99	0.824555	0.99	0.840718	0.99	0.748794	0.99	0.746034	0.99	0.258967	0.99	0.26612	0.99	0.011726	0.99	0.0125221
1	0.82475	1	0.840821	1	0.748297	1	0.745655	1	0.265505	1	0.272601	1	0.011906	1	0.012689
1.01	0.824769	1.01	0.840912	1.01	0.747848	1.01	0.74531	1.01	0.271911	1.01	0.279081	1.01	0.012039	1.01	0.0128605
1.02	0.824802	1.02	0.840989	1.02	0.747592	1.02	0.744998	1.02	0.278529	1.02	0.285552	1.02	0.012209	1.02	0.0130368
1.03	0.824946	1.03	0.841055	1.03	0.747289	1.03	0.744719	1.03	0.285051	1.03	0.292009	1.03	0.012361	1.03	0.0132178
1.04	0.824937	1.04	0.841109	1.04	0.747197	1.04	0.744471	1.04	0.291584	1.04	0.298445	1.04	0.012461	1.04	0.0134037
1.05	0.825011	1.05	0.841152	1.05	0.747146	1.05	0.744253	1.05	0.297978	1.05	0.304855	1.05	0.01258	1.05	0.0135943
1.06	0.824932	1.06	0.841184	1.06	0.747108	1.06	0.744063	1.06	0.304551	1.06	0.311234	1.06	0.012758	1.06	0.0137899
1.07	0.825117	1.07	0.841207	1.07	0.746976	1.07	0.743901	1.07	0.311104	1.07	0.317574	1.07	0.012873	1.07	0.0139903
1.08	0.825168	1.08	0.841221	1.08	0.746915	1.08	0.743765	1.08	0.31747	1.08	0.323872	1.08	0.013029	1.08	0.0141956
1.09	0.825637	1.09	0.841226	1.09	0.746492	1.09	0.743653	1.09	0.323661	1.09	0.330121	1.09	0.013209	1.09	0.0144058
1.1	0.82564	1.1	0.841224	1.1	0.74641	1.1	0.743564	1.1	0.329842	1.1	0.336317	1.1	0.013357	1.1	0.0146208
1.11	0.825939	1.11	0.841215	1.11	0.746048	1.11	0.743496	1.11	0.336182	1.11	0.342455	1.11	0.013551	1.11	0.0148405
1.12	0.825379	1.12	0.841199	1.12	0.745862	1.12	0.743449	1.12	0.342349	1.12	0.34853	1.12	0.01378	1.12	0.015065
1.13	0.825348	1.13	0.841178	1.13	0.745872	1.13	0.74342	1.13	0.348662	1.13	0.354537	1.13	0.013962	1.13	0.0152942
1.14	0.825569	1.14	0.841152	1.14	0.745777	1.14	0.743408	1.14	0.354643	1.14	0.360473	1.14	0.014161	1.14	0.0155279
1.15	0.825284	1.15	0.841122	1.15	0.74586	1.15	0.743412	1.15	0.360756	1.15	0.366333	1.15	0.014373	1.15	0.0157662
1.16	0.825338	1.16	0.841087	1.16	0.745723	1.16	0.743431	1.16	0.366737	1.16	0.372114	1.16	0.014551	1.16	0.0160089
1.17	0.825486	1.17	0.84105	1.17	0.746087	1.17	0.743462	1.17	0.372677	1.17	0.377811	1.17	0.014739	1.17	0.0162561
1.18	0.825161	1.18	0.84101	1.18	0.746063	1.18	0.743505	1.18	0.37844	1.18	0.383423	1.18	0.014901	1.18	0.0165075
1.19	0.824708	1.19	0.840968	1.19	0.745854	1.19	0.743558	1.19	0.384124	1.19	0.388944	1.19	0.015109	1.19	0.0167631
1.2	0.824703	1.2	0.840924	1.2	0.746148	1.2	0.743621	1.2	0.389799	1.2	0.394374	1.2	0.015326	1.2	0.0170228
1.21	0.824532	1.21	0.840879	1.21	0.746051	1.21	0.743691	1.21	0.395388	1.21	0.399709	1.21	0.015539	1.21	0.0172865
1.22	0.824241	1.22	0.840833	1.22	0.746008	1.22	0.743768	1.22	0.400823	1.22	0.404946	1.22	0.015759	1.22	0.0175542
1.23	0.824223	1.23	0.840787	1.23	0.746574	1.23	0.743851	1.23	0.406201	1.23	0.410085	1.23	0.015941	1.23	0.0178258
1.24	0.824315	1.24	0.840741	1.24	0.746576	1.24	0.743939	1.24	0.411551	1.24	0.415121	1.24	0.016169	1.24	0.0181012
1.25	0.824534	1.25	0.840695	1.25	0.746584	1.25	0.74403	1.25	0.416483	1.25	0.420055	1.25	0.016438	1.25	0.0183803
1.26	0.82442	1.26	0.84065	1.26	0.746854	1.26	0.744125	1.26	0.422026	1.26	0.424885	1.26	0.016688	1.26	0.018663
1.27	0.824611	1.27	0.840606	1.27	0.747333	1.27	0.744221	1.27	0.427047	1.27	0.429609	1.27	0.016922	1.27	0.0189494
1.28	0.824493	1.28	0.840563	1.28	0.747536	1.28	0.744319	1.28	0.432065	1.28	0.434226	1.28	0.017141	1.28	0.0192393
1.29	0.824447	1.29	0.840522	1.29	0.747401	1.29	0.744417	1.29	0.436895	1.29	0.438736	1.29	0.017388	1.29	0.0195327
1.3	0.824565	1.3	0.840482	1.3	0.747445	1.3	0.744516	1.3	0.441583	1.3	0.443138	1.3	0.01761	1.3	0.0198295
1.31	0.824357	1.31	0.840444	1.31	0.74745	1.31	0.744613	1.31	0.446319	1.31	0.447432	1.31	0.017897	1.31	0.0201298
1.32	0.824726	1.32	0.840408	1.32	0.747443	1.32	0.74471	1.32	0.451158	1.32	0.451617	1.32	0.018202	1.32	0.0204335
1.33	0.824602	1.33	0.840374	1.33	0.747604	1.33	0.744805	1.33	0.455681	1.33	0.455694	1.33	0.018392	1.33	0.0207407
1.34	0.824316	1.34	0.840341	1.34	0.747727	1.34	0.744898	1.34	0.460159	1.34	0.459662	1.34	0.018654	1.34	0.0210512
1.35	0.824439	1.35	0.840311	1.35	0.747738	1.35	0.744988	1.35	0.464219	1.35	0.463522	1.35	0.018902	1.35	0.0213652
1.36	0.824354	1.36	0.840283	1.36	0.747936	1.36	0.745075	1.36	0.468314	1.36	0.467274	1.36	0.01912	1.36	0.0216826
1.37	0.824122	1.37	0.840258	1.37	0.748143	1.37	0.745159	1.37	0.472431	1.37	0.470919	1.37	0.019434	1.37	0.0220034
1.38	0.824076	1.38	0.840234	1.38	0.748187	1.38	0.74524	1.38	0.476264	1.38	0.474459	1.38	0.019666	1.38	0.0223277
1.39	0.824121	1.39	0.840213	1.39	0.748161	1.39	0.745317	1.39	0.479941	1.39	0.477893	1.39	0.019936	1.39	0.0226556
1.4	0.8239	1.4	0.840194	1.4	0.748133	1.4	0.745391	1.4	0.483727	1.4	0.481223	1.4	0.020192	1.4	0.022987
1.41	0.823589	1.41	0.840177	1.41	0.748207	1.41	0.745461	1.41	0.48753	1.41	0.484449	1.41	0.020422	1.41	0.0233221
1.42	0.82385	1.42	0.840162	1.42	0.74802	1.42	0.745526	1.42	0.490748	1.42	0.487574	1.42	0.020708	1.42	0.0236609
1.43	0.823946	1.43	0.840148	1.43	0.748581	1.43	0.745588	1.43	0.494081	1.43	0.490599	1.43	0.020956	1.43	0.0240035
1.44	0.824089	1.44	0.840137	1.44	0.748634	1.44	0.745646	1.44	0.497299	1.44	0.493524	1.44	0.021211	1.44	0.0243499
1.45	0.824121	1.45	0.840128	1.45	0.74871	1.45	0.7457	1.45	0.500183	1.45	0.496352	1.45	0.021509	1.45	0.0247003
1.46	0.823922	1.46	0.84012	1.46	0.748676	1.46	0.745749	1.46	0.503224	1.46	0.499085	1.46	0.02177	1.46	0.0250547
1.47	0.823711	1.47	0.840114	1.47	0.748634	1.47	0.745795	1.47	0.506315	1.47	0.501723	1.47	0.022067	1.47	0.0254132
1.48	0.823997	1.48	0.84011	1.48	0.74865	1.48	0.745837	1.48	0.509232	1.48	0.504269	1.48	0.022365	1.48	0.0257759
1.49	0.823824	1.49	0.840106	1.49	0.748382	1.49	0.745875	1.49	0.51187	1.49	0.506725	1.49	0.022661	1.49	0.026143
1.5	0.823628	1.5	0.840105	1.5	0.748303	1.5	0.745909	1.5	0.514516	1.5	0.509092	1.5	0.022953	1.5	0.0265145
1.51	0.82371	1.51	0.840104	1.51	0.74832	1.51	0.745939	1.51	0.516881	1.51	0.511373	1.51	0.023259	1.51	0.0268905
1.52	0.823935	1.52	0.840105	1.52	0.747998	1.52	0.745966	1.52	0.519472	1.52	0.513569	1.52	0.023591	1.52	0.0272711
1.53	0.823824	1.53	0.840106	1.53	0.748047	1.53	0.74599	1.53	0.521868	1.53	0.515682	1.53	0.023903	1.53	0.0276565
1.54	0.824202	1.54	0.840109	1.54	0.747867	1.54	0.746011	1.54	0.524179	1.54	0.517715	1.54	0.024263	1.54	0.0280467
1.55	0.823997	1.55	0.840112	1.55	0.748079	1.55	0.746028	1.55	0.526328	1.55	0.519669	1.55	0.024576	1.55	0.0284419
1.56	0.824072	1.56	0.840116	1.56	0.74825	1.56	0.746043	1.56	0.528538	1.56	0.521546	1.56	0.024951	1.56	0.0288421
1.57	0.823912	1.57	0.840121	1.57	0.747963	1.57	0.746055	1.57	0.530454	1.57	0.523349	1.57	0.025321	1.57	0.0292475
1.58	0.82405	1.58	0.840126	1.58	0.747728	1.58	0.746064	1.58	0.532314	1.58	0.525079	1.58	0.02573	1.58	0.0296582
1.59	0.823843	1.59	0.840132	1.59	0.747737	1.59	0.746071	1.59	0.534274	1.59	0.526739	1.59	0.026138	1.59	0.0300742
1.6	0.823704	1.6	0.840138	1.6	0.747621	1.6	0.746076	1.6	0.535842	1.6	0.528331	1.6	0.026498	1.6	0.0304957
1.61	0.823661	1.61	0.840145	1.61	0.747408	1.61	0.746079	1.61	0.53777	1.61	0.529857	1.61	0.026879	1.61	0.0309227
1.62	0.823794	1.62	0.840151	1.62	0.747485	1.62	0.74608	1.62	0.539536	1.62	0.531318	1.62	0.027232	1.62	0.0313554
1.63	0.824143	1.63	0.840158	1.63	0.747625	1.63	0.746079	1.63	0.541025	1.63	0.532717	1.63	0.027724	1.63	0.0317938
1.64	0.824164	1.64	0.840165	1.64	0.747674	1.64	0.746076	1.64	0.542543	1.64	0.534057	1.64	0.028121	1.64	0.032238
1.65	0.824066	1.65	0.840172	1.65	0.748017	1.65	0.746073	1.65	0.544044	1.65	0.535337	1.65	0.028527	1.65	0.0326881
1.66	0.824356	1.66	0.840178	1.66	0.747998	1.66	0.746067	1.66	0.545776	1.66	0.536562	1.66	0.028869	1.66	0.0331441
1.67	0.824113	1.67	0.840185	1.67	0.74804	1.67	0.746061	1.67	0.54708	1.67	0.537732	1.67	0.029262	1.67	0.0336062
1.68	0.824467	1.68	0.840192	1.68	0.747852	1.68	0.746054	1.68	0.548349	1.68	0.53885	1.68	0.029659	1.68	0.0340744
1.69	0.824257	1.69	0.840198	1.69	0.748041	1.69	0.746046	1.69	0.549464	1.69	0.539918	1.69	0.030156	1.69	0.0345487
1.7	0.82429	1.7	0.840205	1.7	0.747881	1.7	0.746037	1.7	0.550821	1.7	0.540937	1.7	0.030554	1.7	0.0350293
1.71	0.824286	1.71	0.840211	1.71	0.748257	1.71	0.746027	1.71	0.552135	1.71	0.541909	1.71	0.031039	1.71	0.0355161
1.72	0.824281	1.72	0.840217	1.72	0.748401	1.72	0.746017	1.72	0.55321	1.72	0.542836	1.72	0.031479	1.72	0.0360092
1.73	0.823912	1.73	0.840222	1.73	0.748679	1.73	0.746007	1.73	0.554277	1.73	0.543719	1.73	0.032056	1.73	0.0365087
1.74	0.823991	1.74	0.840228	1.74	0.748721	1.74	0.745996	1.74	0.554998	1.74	0.544561	1.74	0.032478	1.74	0.0370145
1.75	0.824079	1.75	0.840232	1.75	0.748728	1.75	0.745986	1.75	0.555905	1.75	0.545363	1.75	0.032959	1.75	0.0375268
1.76	0.823974	1.76	0.840237	1.76	0.748512	1.76	0.745975	1.76	0.556723	1.76	0.546126	1.76	0.033354	1.76	0.0380456
1.77	0.824194	1.77	0.840242	1.77	0.748676	1.77	0.745964	1.77	0.557544	1.77	0.546853	1.77	0.033775	1.77	0.0385708
1.78	0.824371	1.78	0.840246	1.78	0.748755	1.78	0.745953	1.78	0.558487	1.78	0.547544	1.78	0.034248	1.78	0.0391025
1.79	0.824546	1.79	0.840249	1.79	0.748698	1.79	0.745942	1.79	0.559145	1.79	0.548201	1.79	0.034688	1.79	0.0396407
1.8	0.824331	1.8	0.840253	1.8	0.748796	1.8	0.745931	1.8	0.559914	1.8	0.548826	1.8	0.035197	1.8	0.0401855
1.81	0.824178	1.81	0.840256	1.81	0.748889	1.81	0.74592	1.81	0.560747	1.81	0.54942	1.81	0.035681	1.81	0.0407368
1.82	0.823892	1.82	0.840258	1.82	0.748833	1.82	0.74591	1.82	0.561496	1.82	0.549984	1.82	0.036116	1.82	0.0412947
1.83	0.823788	1.83	0.840261	1.83	0.748701	1.83	0.7459	1.83	0.562288	1.83	0.55052	1.83	0.036557	1.83	0.0418592
1.84	0.8237	1.84	0.840263	1.84	0.748734	1.84	0.74589	1.84	0.563048	1.84	0.551028	1.84	0.037004	1.84	0.0424302
1.85	0.823596	1.85	0.840265	1.85	0.74882	1.85	0.745881	1.85	0.563717	1.85	0.551511	1.85	0.037503	1.85	0.0430079
1.86	0.823649	1.86	0.840266	1.86	0.748985	1.86	0.745872	1.86	0.564239	1.86	0.551969	1.86	0.038012	1.86	0.0435921
1.87	0.823839	1.87	0.840268	1.87	0.748907	1.87	0.745864	1.87	0.564622	1.87	0.552404	1.87	0.038492	1.87	0.0441829
1.88	0.823866	1.88	0.840269	1.88	0.749064	1.88	0.745856	1.88	0.565101	1.88	0.552816	1.88	0.038972	1.88	0.0447803
1.89	0.82386	1.89	0.84027	1.89	0.748997	1.89	0.745848	1.89	0.565419	1.89	0.553207	1.89	0.039516	1.89	0.0453842
1.9	0.823825	1.9	0.84027	1.9	0.748799	1.9	0.745841	1.9	0.566099	1.9	0.553577	1.9	0.039993	1.9	0.0459948
1.91	0.823888	1.91	0.840271	1.91	0.748666	1.91	0.745834	1.91	0.566636	1.91	0.553928	1.91	0.040517	1.91	0.046612
1.92	0.823844	1.92	0.840271	1.92	0.748493	1.92	0.745828	1.92	0.567095	1.92	0.55426	1.92	0.040957	1.92	0.0472357
1.93	0.823893	1.93	0.840271	1.93	0.748774	1.93	0.745822	1.93	0.567381	1.93	0.554575	1.93	0.041417	1.93	0.047866
1.94	0.824077	1.94	0.840271	1.94	0.748922	1.94	0.745817	1.94	0.567824	1.94	0.554873	1.94	0.041934	1.94	0.0485029
1.95	0.823969	1.95	0.84027	1.95	0.748961	1.95	0.745812	1.95	0.567961	1.95	0.555155	1.95	0.04238	1.95	0.0491464
1.96	0.824039	1.96	0.84027	1.96	0.748859	1.96	0.745807	1.96	0.568208	1.96	0.555423	1.96	0.042919	1.96	0.0497965
1.97	0.823974	1.97	0.840269	1.97	0.74864	1.97	0.745803	1.97	0.568472	1.97	0.555675	1.97	0.043522	1.97	0.0504532
1.98	0.823854	1.98	0.840269	1.98	0.7488	1.98	0.745799	1.98	0.56913	1.98	0.555915	1.98	0.044049	1.98	0.0511164
1.99	0.824033	1.99	0.840268	1.99	0.748892	1.99	0.745796	1.99	0.569591	1.99	0.556141	1.99	0.044654	1.99	0.0517862
2	0.823986	2	0.840267	2	0.748933	2	0.745793	2	0.569847	2	0.556355	2	0.045205	2	0.0524625
2.01	0.823945	2.01	0.840266	2.01	0.749057	2.01	0.745791	2.01	0.569882	2.01	0.556557	2.01	0.045796	2.01	0.0531455
2.02	0.823924	2.02	0.840265	2.02	0.748984	2.02	0.745788	2.02	0.570095	2.02	0.556749	2.02	0.046383	2.02	0.053835
2.03	0.823952	2.03	0.840265	2.03	0.749059	2.03	0.745787	2.03	0.57027	2.03	0.55693	2.03	0.046983	2.03	0.054531
2.04	0.823947	2.04	0.840264	2.04	0.749016	2.04	0.745785	2.04	0.570658	2.04	0.557101	2.04	0.047534	2.04	0.0552337
2.05	0.824049	2.05	0.840263	2.05	0.749287	2.05	0.745784	2.05	0.57087	2.05	0.557263	2.05	0.048171	2.05	0.0559429
2.06	0.823811	2.06	0.840262	2.06	0.749142	2.06	0.745783	2.06	0.571029	2.06	0.557416	2.06	0.048738	2.06	0.0566586
2.07	0.823746	2.07	0.840261	2.07	0.748759	2.07	0.745782	2.07	0.571157	2.07	0.557561	2.07	0.049447	2.07	0.057381
2.08	0.823958	2.08	0.84026	2.08	0.748759	2.08	0.745782	2.08	0.571217	2.08	0.557697	2.08	0.050056	2.08	0.0581098
2.09	0.824193	2.09	0.840259	2.09	0.748869	2.09	0.745781	2.09	0.571121	2.09	0.557827	2.09	0.050707	2.09	0.0588453
2.1	0.824157	2.1	0.840258	2.1	0.749122	2.1	0.745781	2.1	0.571172	2.1	0.557949	2.1	0.051343	2.1	0.0595873
2.11	0.82436	2.11	0.840257	2.11	0.748896	2.11	0.745782	2.11	0.571436	2.11	0.558064	2.11	0.052014	2.11	0.0603358
2.12	0.824533	2.12	0.840256	2.12	0.748828	2.12	0.745782	2.12	0.571563	2.12	0.558173	2.12	0.052719	2.12	0.0610909
2.13	0.824498	2.13	0.840255	2.13	0.748836	2.13	0.745782	2.13	0.571557	2.13	0.558276	2.13	0.053399	2.13	0.0618526
2.14	0.824724	2.14	0.840254	2.14	0.74896	2.14	0.745783	2.14	0.571328	2.14	0.558374	2.14	0.054055	2.14	0.0626207
2.15	0.824777	2.15	0.840253	2.15	0.748899	2.15	0.745784	2.15	0.571446	2.15	0.558466	2.15	0.054668	2.15	0.0633954
2.16	0.824558	2.16	0.840252	2.16	0.748844	2.16	0.745784	2.16	0.571594	2.16	0.558553	2.16	0.05545	2.16	0.0641766
2.17	0.824237	2.17	0.840252	2.17	0.748891	2.17	0.745785	2.17	0.571832	2.17	0.558635	2.17	0.056134	2.17	0.0649644
2.18	0.824437	2.18	0.840251	2.18	0.748452	2.18	0.745786	2.18	0.571681	2.18	0.558713	2.18	0.056758	2.18	0.0657586
2.19	0.824706	2.19	0.84025	2.19	0.748354	2.19	0.745787	2.19	0.571812	2.19	0.558786	2.19	0.05755	2.19	0.0665593
2.2	0.824549	2.2	0.84025	2.2	0.748289	2.2	0.745789	2.2	0.57192	2.2	0.558856	2.2	0.058283	2.2	0.0673664
2.21	0.824579	2.21	0.840249	2.21	0.748433	2.21	0.74579	2.21	0.572057	2.21	0.558921	2.21	0.058959	2.21	0.06818
2.22	0.824623	2.22	0.840249	2.22	0.748176	2.22	0.745791	2.22	0.571896	2.22	0.558983	2.22	0.059697	2.22	0.069
2.23	0.824743	2.23	0.840248	2.23	0.748168	2.23	0.745792	2.23	0.571856	2.23	0.559042	2.23	0.060416	2.23	0.0698264
2.24	0.824865	2.24	0.840248	2.24	0.74814	2.24	0.745793	2.24	0.571635	2.24	0.559098	2.24	0.061183	2.24	0.0706591
2.25	0.82459	2.25	0.840248	2.25	0.748064	2.25	0.745794	2.25	0.571481	2.25	0.55915	2.25	0.061907	2.25	0.0714983
2.26	0.824294	2.26	0.840247	2.26	0.748091	2.26	0.745796	2.26	0.571385	2.26	0.5592	2.26	0.06257	2.26	0.0723437
2.27	0.824118	2.27	0.840247	2.27	0.748512	2.27	0.745797	2.27	0.571534	2.27	0.559246	2.27	0.063308	2.27	0.0731953
2.28	0.824079	2.28	0.840247	2.28	0.748591	2.28	0.745798	2.28	0.571521	2.28	0.559291	2.28	0.064045	2.28	0.0740533
2.29	0.82427	2.29	0.840247	2.29	0.748839	2.29	0.745799	2.29	0.57142	2.29	0.559333	2.29	0.064844	2.29	0.0749174
2.3	0.824599	2.3	0.840246	2.3	0.748843	2.3	0.7458	2.3	0.571498	2.3	0.559372	2.3	0.065605	2.3	0.0757876
2.31	0.824701	2.31	0.840246	2.31	0.748782	2.31	0.745801	2.31	0.571437	2.31	0.55941	2.31	0.066454	2.31	0.076664
2.32	0.825238	2.32	0.840246	2.32	0.748675	2.32	0.745802	2.32	0.571369	2.32	0.559445	2.32	0.067244	2.32	0.0775464
2.33	0.825333	2.33	0.840246	2.33	0.748669	2.33	0.745804	2.33	0.571491	2.33	0.559479	2.33	0.06801	2.33	0.0784349
2.34	0.825485	2.34	0.840246	2.34	0.748639	2.34	0.745804	2.34	0.57129	2.34	0.559511	2.34	0.068937	2.34	0.0793293
2.35	0.825348	2.35	0.840246	2.35	0.748431	2.35	0.745805	2.35	0.571379	2.35	0.559541	2.35	0.069765	2.35	0.0802296
2.36	0.825485	2.36	0.840246	2.36	0.748609	2.36	0.745806	2.36	0.571467	2.36	0.559569	2.36	0.070663	2.36	0.0811357
2.37	0.825616	2.37	0.840246	2.37	0.74834	2.37	0.745807	2.37	0.571789	2.37	0.559596	2.37	0.071346	2.37	0.0820476
2.38	0.825468	2.38	0.840246	2.38	0.748338	2.38	0.745808	2.38	0.571609	2.38	0.559622	2.38	0.072249	2.38	0.0829652
2.39	0.825103	2.39	0.840246	2.39	0.748306	2.39	0.745809	2.39	0.57184	2.39	0.559646	2.39	0.073073	2.39	0.0838884
2.4	0.825344	2.4	0.840246	2.4	0.7482	2.4	0.745809	2.4	0.572022	2.4	0.559669	2.4	0.073857	2.4	0.0848172
2.41	0.825497	2.41	0.840247	2.41	0.748552	2.41	0.74581	2.41	0.571988	2.41	0.55969	2.41	0.074743	2.41	0.0857515
2.42	0.825284	2.42	0.840247	2.42	0.748819	2.42	0.745811	2.42	0.571928	2.42	0.559711	2.42	0.075613	2.42	0.0866912
2.43	0.824925	2.43	0.840247	2.43	0.748617	2.43	0.745811	2.43	0.571825	2.43	0.55973	2.43	0.076498	2.43	0.0876362
2.44	0.824924	2.44	0.840247	2.44	0.748542	2.44	0.745812	2.44	0.571824	2.44	0.559748	2.44	0.077338	2.44	0.0885865
2.45	0.824893	2.45	0.840247	2.45	0.748535	2.45	0.745812	2.45	0.572103	2.45	0.559766	2.45	0.078246	2.45	0.089542
2.46	0.824672	2.46	0.840247	2.46	0.748259	2.46	0.745812	2.46	0.571968	2.46	0.559782	2.46	0.07907	2.46	0.0905025
2.47	0.824678	2.47	0.840247	2.47	0.748263	2.47	0.745813	2.47	0.572163	2.47	0.559798	2.47	0.079897	2.47	0.091468
2.48	0.824703	2.48	0.840248	2.48	0.748228	2.48	0.745813	2.48	0.572064	2.48	0.559812	2.48	0.080747	2.48	0.0924385
2.49	0.824594	2.49	0.840248	2.49	0.748154	2.49	0.745813	2.49	0.572077	2.49	0.559826	2.49	0.081673	2.49	0.0934137
2.5	0.824583	2.5	0.840248	2.5	0.74833	2.5	0.745814	2.5	0.572349	2.5	0.559839	2.5	0.082491	2.5	0.0943937
2.51	0.824498	2.51	0.840248	2.51	0.74846	2.51	0.745814	2.51	0.572216	2.51	0.559852	2.51	0.083395	2.51	0.0953783
2.52	0.824537	2.52	0.840248	2.52	0.748462	2.52	0.745814	2.52	0.57233	2.52	0.559863	2.52	0.084258	2.52	0.0963674
2.53	0.824543	2.53	0.840248	2.53	0.748299	2.53	0.745814	2.53	0.572173	2.53	0.559875	2.53	0.085194	2.53	0.097361
2.54	0.824491	2.54	0.840248	2.54	0.748529	2.54	0.745814	2.54	0.571909	2.54	0.559885	2.54	0.086006	2.54	0.0983589
2.55	0.824408	2.55	0.840249	2.55	0.748469	2.55	0.745814	2.55	0.572119	2.55	0.559895	2.55	0.086852	2.55	0.099361
2.56	0.824313	2.56	0.840249	2.56	0.748717	2.56	0.745814	2.56	0.57225	2.56	0.559905	2.56	0.087757	2.56	0.100367
2.57	0.824418	2.57	0.840249	2.57	0.748559	2.57	0.745814	2.57	0.572161	2.57	0.559913	2.57	0.088645	2.57	0.101377
2.58	0.824301	2.58	0.840249	2.58	0.748482	2.58	0.745814	2.58	0.572316	2.58	0.559922	2.58	0.089464	2.58	0.102392
2.59	0.824214	2.59	0.840249	2.59	0.748464	2.59	0.745814	2.59	0.572363	2.59	0.55993	2.59	0.090309	2.59	0.103409
2.6	0.824081	2.6	0.840249	2.6	0.748363	2.6	0.745814	2.6	0.572332	2.6	0.559937	2.6	0.091223	2.6	0.104431
2.61	0.824165	2.61	0.840249	2.61	0.748838	2.61	0.745814	2.61	0.572427	2.61	0.559945	2.61	0.092165	2.61	0.105456
2.62	0.824295	2.62	0.840249	2.62	0.748623	2.62	0.745814	2.62	0.572373	2.62	0.559951	2.62	0.09306	2.62	0.106485
2.63	0.824252	2.63	0.840249	2.63	0.748448	2.63	0.745814	2.63	0.572247	2.63	0.559958	2.63	0.094107	2.63	0.107517
2.64	0.824257	2.64	0.840249	2.64	0.748561	2.64	0.745814	2.64	0.572286	2.64	0.559964	2.64	0.095112	2.64	0.108552
2.65	0.824119	2.65	0.840249	2.65	0.748737	2.65	0.745814	2.65	0.572219	2.65	0.559969	2.65	0.096193	2.65	0.109591
2.66	0.824034	2.66	0.84025	2.66	0.748607	2.66	0.745814	2.66	0.572001	2.66	0.559975	2.66	0.097129	2.66	0.110632
2.67	0.823879	2.67	0.84025	2.67	0.748504	2.67	0.745814	2.67	0.572208	2.67	0.55998	2.67	0.098087	2.67	0.111676
2.68	0.823787	2.68	0.84025	2.68	0.748577	2.68	0.745814	2.68	0.572379	2.68	0.559985	2.68	0.098994	2.68	0.112723
2.69	0.824147	2.69	0.84025	2.69	0.748621	2.69	0.745813	2.69	0.572603	2.69	0.559989	2.69	0.100012	2.69	0.113773
2.7	0.824099	2.7	0.84025	2.7	0.748675	2.7	0.745813	2.7	0.57279	2.7	0.559993	2.7	0.100992	2.7	0.114826
2.71	0.823731	2.71	0.84025	2.71	0.749092	2.71	0.745813	2.71	0.572836	2.71	0.559998	2.71	0.101999	2.71	0.11588
2.72	0.823698	2.72	0.84025	2.72	0.748908	2.72	0.745813	2.72	0.572847	2.72	0.560001	2.72	0.102969	2.72	0.116937
2.73	0.823727	2.73	0.84025	2.73	0.748912	2.73	0.745813	2.73	0.572889	2.73	0.560005	2.73	0.103936	2.73	0.117997
2.74	0.823629	2.74	0.84025	2.74	0.748926	2.74	0.745813	2.74	0.573139	2.74	0.560008	2.74	0.104973	2.74	0.119058
2.75	0.823617	2.75	0.84025	2.75	0.749171	2.75	0.745813	2.75	0.57351	2.75	0.560012	2.75	0.105903	2.75	0.120121
2.76	0.823664	2.76	0.84025	2.76	0.749161	2.76	0.745813	2.76	0.573395	2.76	0.560015	2.76	0.106989	2.76	0.121186
2.77	0.823676	2.77	0.84025	2.77	0.74909	2.77	0.745812	2.77	0.573598	2.77	0.560017	2.77	0.107872	2.77	0.122253
2.78	0.8237	2.78	0.84025	2.78	0.74912	2.78	0.745812	2.78	0.573488	2.78	0.56002	2.78	0.108882	2.78	0.123322
2.79	0.823707	2.79	0.84025	2.79	0.749146	2.79	0.745812	2.79	0.573642	2.79	0.560023	2.79	0.109874	2.79	0.124392
2.8	0.823857	2.8	0.84025	2.8	0.748999	2.8	0.745812	2.8	0.573674	2.8	0.560025	2.8	0.110959	2.8	0.125463
2.81	0.823787	2.81	0.84025	2.81	0.748957	2.81	0.745812	2.81	0.573631	2.81	0.560027	2.81	0.11196	2.81	0.126535
2.82	0.823567	2.82	0.84025	2.82	0.748709	2.82	0.745812	2.82	0.573542	2.82	0.56003	2.82	0.113079	2.82	0.127609
2.83	0.823638	2.83	0.84025	2.83	0.748798	2.83	0.745812	2.83	0.573377	2.83	0.560032	2.83	0.114128	2.83	0.128684
2.84	0.823805	2.84	0.84025	2.84	0.74891	2.84	0.745812	2.84	0.573405	2.84	0.560033	2.84	0.115044	2.84	0.129759
2.85	0.823757	2.85	0.84025	2.85	0.748856	2.85	0.745812	2.85	0.573561	2.85	0.560035	2.85	0.115987	2.85	0.130835
2.86	0.823502	2.86	0.84025	2.86	0.748794	2.86	0.745811	2.86	0.573587	2.86	0.560037	2.86	0.11713	2.86	0.131912
2.87	0.823878	2.87	0.84025	2.87	0.748837	2.87	0.745811	2.87	0.573538	2.87	0.560038	2.87	0.118103	2.87	0.132989
2.88	0.82415	2.88	0.84025	2.88	0.748887	2.88	0.745811	2.88	0.573446	2.88	0.56004	2.88	0.119116	2.88	0.134067
2.89	0.824247	2.89	0.84025	2.89	0.748949	2.89	0.745811	2.89	0.573479	2.89	0.560041	2.89	0.120125	2.89	0.135145
2.9	0.82395	2.9	0.84025	2.9	0.748571	2.9	0.745811	2.9	0.573554	2.9	0.560043	2.9	0.121221	2.9	0.136223
2.91	0.824356	2.91	0.84025	2.91	0.748754	2.91	0.745811	2.91	0.573611	2.91	0.560044	2.91	0.122269	2.91	0.137301
2.92	0.824444	2.92	0.84025	2.92	0.748899	2.92	0.745811	2.92	0.573731	2.92	0.560045	2.92	0.12328	2.92	0.138379
2.93	0.824314	2.93	0.84025	2.93	0.748916	2.93	0.745811	2.93	0.573679	2.93	0.560046	2.93	0.124256	2.93	0.139457
2.94	0.824184	2.94	0.840249	2.94	0.748976	2.94	0.745811	2.94	0.573338	2.94	0.560047	2.94	0.125308	2.94	0.140534
2.95	0.824169	2.95	0.840249	2.95	0.748954	2.95	0.745811	2.95	0.57337	2.95	0.560048	2.95	0.126184	2.95	0.141611
2.96	0.824112	2.96	0.840249	2.96	0.748921	2.96	0.745811	2.96	0.573539	2.96	0.560049	2.96	0.127116	2.96	0.142687
2.97	0.824327	2.97	0.840249	2.97	0.749083	2.97	0.745811	2.97	0.573505	2.97	0.56005	2.97	0.128176	2.97	0.143762
2.98	0.824219	2.98	0.840249	2.98	0.749049	2.98	0.745811	2.98	0.573589	2.98	0.560051	2.98	0.129381	2.98	0.144836
2.99	0.824325	2.99	0.840249	2.99	0.748988	2.99	0.745811	2.99	0.573563	2.99	0.560052	2.99	0.130417	2.99	0.14591
3	0.82449	3	0.840249	3	0.749049	3	0.745811	3	0.573441	3	0.560053	3	0.131371	3	0.146982
3.01	0.824592	3.01	0.840249	3.01	0.749108	3.01	0.745811	3.01	0.573196	3.01	0.560053	3.01	0.132292	3.01	0.148053
3.02	0.824244	3.02	0.840249	3.02	0.748868	3.02	0.745811	3.02	0.573363	3.02	0.560054	3.02	0.13338	3.02	0.149123
3.03	0.824142	3.03	0.840249	3.03	0.748542	3.03	0.745811	3.03	0.573431	3.03	0.560054	3.03	0.134423	3.03	0.150192
3.04	0.823941	3.04	0.840249	3.04	0.748419	3.04	0.745811	3.04	0.573552	3.04	0.560055	3.04	0.135436	3.04	0.151258
3.05	0.824288	3.05	0.840249	3.05	0.748414	3.05	0.745811	3.05	0.573637	3.05	0.560056	3.05	0.136497	3.05	0.152323
3.06	0.823868	3.06	0.840249	3.06	0.748352	3.06	0.745811	3.06	0.574031	3.06	0.560056	3.06	0.1376	3.06	0.153386
3.07	0.823771	3.07	0.840249	3.07	0.748411	3.07	0.745811	3.07	0.574167	3.07	0.560057	3.07	0.138758	3.07	0.154448
3.08	0.823671	3.08	0.840249	3.08	0.748462	3.08	0.745811	3.08	0.574104	3.08	0.560057	3.08	0.139741	3.08	0.155507
3.09	0.823445	3.09	0.840249	3.09	0.748571	3.09	0.745811	3.09	0.574259	3.09	0.560058	3.09	0.140877	3.09	0.156564
3.1	0.823666	3.1	0.840249	3.1	0.748498	3.1	0.745811	3.1	0.574293	3.1	0.560058	3.1	0.141929	3.1	0.157618
3.11	0.823895	3.11	0.840249	3.11	0.748394	3.11	0.745811	3.11	0.574284	3.11	0.560058	3.11	0.143018	3.11	0.15867
3.12	0.823993	3.12	0.840249	3.12	0.748525	3.12	0.745811	3.12	0.574418	3.12	0.560059	3.12	0.143974	3.12	0.15972
3.13	0.823804	3.13	0.840249	3.13	0.74825	3.13	0.745811	3.13	0.574401	3.13	0.560059	3.13	0.145054	3.13	0.160767
3.14	0.823686	3.14	0.840249	3.14	0.74829	3.14	0.745811	3.14	0.574199	3.14	0.560059	3.14	0.145952	3.14	0.161811
3.15	0.823879	3.15	0.840249	3.15	0.748436	3.15	0.745811	3.15	0.574171	3.15	0.56006	3.15	0.146871	3.15	0.162853
3.16	0.824359	3.16	0.840249	3.16	0.748404	3.16	0.745811	3.16	0.574303	3.16	0.56006	3.16	0.147901	3.16	0.163891
3.17	0.82476	3.17	0.840249	3.17	0.748386	3.17	0.745811	3.17	0.574169	3.17	0.56006	3.17	0.148905	3.17	0.164926
3.18	0.824458	3.18	0.840249	3.18	0.748701	3.18	0.745811	3.18	0.57423	3.18	0.560061	3.18	0.149986	3.18	0.165959
3.19	0.824468	3.19	0.840249	3.19	0.748613	3.19	0.745811	3.19	0.57428	3.19	0.560061	3.19	0.150872	3.19	0.166988
3.2	0.824586	3.2	0.840249	3.2	0.748742	3.2	0.745811	3.2	0.574108	3.2	0.560061	3.2	0.152145	3.2	0.168013
3.21	0.824407	3.21	0.840249	3.21	0.748658	3.21	0.745811	3.21	0.573846	3.21	0.560061	3.21	0.153221	3.21	0.169035
3.22	0.82388	3.22	0.840249	3.22	0.748298	3.22	0.745811	3.22	0.57384	3.22	0.560061	3.22	0.154326	3.22	0.170053
3.23	0.823785	3.23	0.840249	3.23	0.748242	3.23	0.745811	3.23	0.573752	3.23	0.560062	3.23	0.15538	3.23	0.171068
3.24	0.823823	3.24	0.840249	3.24	0.748782	3.24	0.745811	3.24	0.573685	3.24	0.560062	3.24	0.156333	3.24	0.172079
3.25	0.823977	3.25	0.840249	3.25	0.748642	3.25	0.745811	3.25	0.573527	3.25	0.560062	3.25	0.157406	3.25	0.173086
3.26	0.823925	3.26	0.840249	3.26	0.748362	3.26	0.745811	3.26	0.573692	3.26	0.560062	3.26	0.158414	3.26	0.174089
3.27	0.823797	3.27	0.840249	3.27	0.747923	3.27	0.745811	3.27	0.573543	3.27	0.560062	3.27	0.159442	3.27	0.175088
3.28	0.823682	3.28	0.840249	3.28	0.74758	3.28	0.745811	3.28	0.573377	3.28	0.560062	3.28	0.160362	3.28	0.176083
3.29	0.823462	3.29	0.840249	3.29	0.747674	3.29	0.745811	3.29	0.57337	3.29	0.560063	3.29	0.161236	3.29	0.177074
3.3	0.823835	3.3	0.840249	3.3	0.74772	3.3	0.745811	3.3	0.573326	3.3	0.560063	3.3	0.162237	3.3	0.17806
3.31	0.823864	3.31	0.840249	3.31	0.747666	3.31	0.745811	3.31	0.573246	3.31	0.560063	3.31	0.163285	3.31	0.179042
3.32	0.824128	3.32	0.840249	3.32	0.7477	3.32	0.745811	3.32	0.572997	3.32	0.560063	3.32	0.164383	3.32	0.18002
3.33	0.823906	3.33	0.840249	3.33	0.74796	3.33	0.745811	3.33	0.572935	3.33	0.560063	3.33	0.16537	3.33	0.180993
3.34	0.823874	3.34	0.840249	3.34	0.747998	3.34	0.745811	3.34	0.573058	3.34	0.560063	3.34	0.166353	3.34	0.181961
3.35	0.823948	3.35	0.840249	3.35	0.748038	3.35	0.745811	3.35	0.572912	3.35	0.560063	3.35	0.167299	3.35	0.182925
3.36	0.82399	3.36	0.840249	3.36	0.747779	3.36	0.745811	3.36	0.573293	3.36	0.560063	3.36	0.168263	3.36	0.183883
3.37	0.824067	3.37	0.840249	3.37	0.747805	3.37	0.745811	3.37	0.573166	3.37	0.560064	3.37	0.1693	3.37	0.184837
3.38	0.824154	3.38	0.840249	3.38	0.747789	3.38	0.745811	3.38	0.57303	3.38	0.560064	3.38	0.170391	3.38	0.185786
3.39	0.824363	3.39	0.840249	3.39	0.747914	3.39	0.745811	3.39	0.573193	3.39	0.560064	3.39	0.171416	3.39	0.18673
3.4	0.824582	3.4	0.840249	3.4	0.747945	3.4	0.745811	3.4	0.573043	3.4	0.560064	3.4	0.172343	3.4	0.187669
3.41	0.824404	3.41	0.840249	3.41	0.747961	3.41	0.745811	3.41	0.573181	3.41	0.560064	3.41	0.173293	3.41	0.188603
3.42	0.824424	3.42	0.840249	3.42	0.74822	3.42	0.745811	3.42	0.572931	3.42	0.560064	3.42	0.174389	3.42	0.189532
3.43	0.824307	3.43	0.840249	3.43	0.748191	3.43	0.745811	3.43	0.572631	3.43	0.560064	3.43	0.175473	3.43	0.190455
3.44	0.824305	3.44	0.840249	3.44	0.748147	3.44	0.745811	3.44	0.572551	3.44	0.560064	3.44	0.176505	3.44	0.191373
3.45	0.824259	3.45	0.840249	3.45	0.74838	3.45	0.745811	3.45	0.572772	3.45	0.560064	3.45	0.177528	3.45	0.192286
3.46	0.82417	3.46	0.840249	3.46	0.748732	3.46	0.745811	3.46	0.572698	3.46	0.560064	3.46	0.178511	3.46	0.193193
3.47	0.823966	3.47	0.840249	3.47	0.74875	3.47	0.745811	3.47	0.572691	3.47	0.560064	3.47	0.179538	3.47	0.194095
3.48	0.823842	3.48	0.840249	3.48	0.748462	3.48	0.745811	3.48	0.572793	3.48	0.560064	3.48	0.180528	3.48	0.194991
3.49	0.824005	3.49	0.840249	3.49	0.748494	3.49	0.745811	3.49	0.572695	3.49	0.560064	3.49	0.181624	3.49	0.195882
3.5	0.823921	3.5	0.840249	3.5	0.748494	3.5	0.745811	3.5	0.572868	3.5	0.560064	3.5	0.182459	3.5	0.196767
3.51	0.823976	3.51	0.840249	3.51	0.748524	3.51	0.745811	3.51	0.572958	3.51	0.560064	3.51	0.183363	3.51	0.197646
3.52	0.82393	3.52	0.840249	3.52	0.748391	3.52	0.745811	3.52	0.573092	3.52	0.560065	3.52	0.184333	3.52	0.19852
3.53	0.824262	3.53	0.840249	3.53	0.748282	3.53	0.745811	3.53	0.573018	3.53	0.560065	3.53	0.185389	3.53	0.199388
3.54	0.824246	3.54	0.840249	3.54	0.748306	3.54	0.745811	3.54	0.573015	3.54	0.560065	3.54	0.186367	3.54	0.200251
3.55	0.824468	3.55	0.840249	3.55	0.748295	3.55	0.745811	3.55	0.573012	3.55	0.560065	3.55	0.187405	3.55	0.201107
3.56	0.824456	3.56	0.840249	3.56	0.748408	3.56	0.745811	3.56	0.573122	3.56	0.560065	3.56	0.188216	3.56	0.201958
3.57	0.824372	3.57	0.840249	3.57	0.748546	3.57	0.745811	3.57	0.572919	3.57	0.560065	3.57	0.189223	3.57	0.202802
3.58	0.824265	3.58	0.840249	3.58	0.748553	3.58	0.745811	3.58	0.572765	3.58	0.560065	3.58	0.190173	3.58	0.203641
3.59	0.824029	3.59	0.840249	3.59	0.748268	3.59	0.745811	3.59	0.572867	3.59	0.560065	3.59	0.191058	3.59	0.204474
3.6	0.824184	3.6	0.840249	3.6	0.748391	3.6	0.745811	3.6	0.572657	3.6	0.560065	3.6	0.191844	3.6	0.205301
3.61	0.823934	3.61	0.840249	3.61	0.748508	3.61	0.745811	3.61	0.572701	3.61	0.560065	3.61	0.192617	3.61	0.206122
3.62	0.824092	3.62	0.840249	3.62	0.748528	3.62	0.745811	3.62	0.572674	3.62	0.560065	3.62	0.193448	3.62	0.206937
3.63	0.824079	3.63	0.840249	3.63	0.7484	3.63	0.745811	3.63	0.572618	3.63	0.560065	3.63	0.194369	3.63	0.207745
3.64	0.823965	3.64	0.840249	3.64	0.748174	3.64	0.745811	3.64	0.572456	3.64	0.560065	3.64	0.195332	3.64	0.208548
3.65	0.824015	3.65	0.840249	3.65	0.748285	3.65	0.745811	3.65	0.572399	3.65	0.560065	3.65	0.195969	3.65	0.209345
3.66	0.823833	3.66	0.840249	3.66	0.748196	3.66	0.745811	3.66	0.57239	3.66	0.560065	3.66	0.196886	3.66	0.210136
3.67	0.823939	3.67	0.840249	3.67	0.747936	3.67	0.745811	3.67	0.57243	3.67	0.560065	3.67	0.197789	3.67	0.21092
3.68	0.824147	3.68	0.840249	3.68	0.748141	3.68	0.745811	3.68	0.572353	3.68	0.560065	3.68	0.198769	3.68	0.211698
3.69	0.82447	3.69	0.840249	3.69	0.748154	3.69	0.745811	3.69	0.572677	3.69	0.560065	3.69	0.199747	3.69	0.212471
3.7	0.82442	3.7	0.840249	3.7	0.74829	3.7	0.745811	3.7	0.572762	3.7	0.560065	3.7	0.200553	3.7	0.213237
3.71	0.824381	3.71	0.840249	3.71	0.748403	3.71	0.745811	3.71	0.572675	3.71	0.560065	3.71	0.201436	3.71	0.213996
3.72	0.824522	3.72	0.840249	3.72	0.748249	3.72	0.745811	3.72	0.572768	3.72	0.560065	3.72	0.202355	3.72	0.21475
3.73	0.82434	3.73	0.840249	3.73	0.748318	3.73	0.745811	3.73	0.572705	3.73	0.560065	3.73	0.20313	3.73	0.215498
3.74	0.82438	3.74	0.840249	3.74	0.748386	3.74	0.745811	3.74	0.572805	3.74	0.560065	3.74	0.203823	3.74	0.216239
3.75	0.824411	3.75	0.840249	3.75	0.748106	3.75	0.745811	3.75	0.572644	3.75	0.560065	3.75	0.204724	3.75	0.216974
3.76	0.824231	3.76	0.840249	3.76	0.748147	3.76	0.745811	3.76	0.572828	3.76	0.560065	3.76	0.205563	3.76	0.217703
3.77	0.824286	3.77	0.840249	3.77	0.748296	3.77	0.745811	3.77	0.572904	3.77	0.560065	3.77	0.206389	3.77	0.218426
3.78	0.824414	3.78	0.840249	3.78	0.748827	3.78	0.745811	3.78	0.57297	3.78	0.560065	3.78	0.207201	3.78	0.219143
3.79	0.824668	3.79	0.840249	3.79	0.748609	3.79	0.745811	3.79	0.573336	3.79	0.560065	3.79	0.207965	3.79	0.219853
3.8	0.824788	3.8	0.840249	3.8	0.74865	3.8	0.745811	3.8	0.573151	3.8	0.560065	3.8	0.208777	3.8	0.220557
3.81	0.824533	3.81	0.840249	3.81	0.748639	3.81	0.745811	3.81	0.573234	3.81	0.560065	3.81	0.209575	3.81	0.221255
3.82	0.824548	3.82	0.840249	3.82	0.748752	3.82	0.745811	3.82	0.572945	3.82	0.560065	3.82	0.210117	3.82	0.221947
3.83	0.824326	3.83	0.840249	3.83	0.748579	3.83	0.745811	3.83	0.57319	3.83	0.560065	3.83	0.21091	3.83	0.222633
3.84	0.824624	3.84	0.840249	3.84	0.748635	3.84	0.745811	3.84	0.5731	3.84	0.560065	3.84	0.211695	3.84	0.223312
3.85	0.824953	3.85	0.840249	3.85	0.748401	3.85	0.745811	3.85	0.573354	3.85	0.560065	3.85	0.212416	3.85	0.223986
3.86	0.825238	3.86	0.840249	3.86	0.748277	3.86	0.745811	3.86	0.573399	3.86	0.560065	3.86	0.213145	3.86	0.224653
3.87	0.825139	3.87	0.840249	3.87	0.748399	3.87	0.745811	3.87	0.57335	3.87	0.560065	3.87	0.214023	3.87	0.225314
3.88	0.824966	3.88	0.840249	3.88	0.748306	3.88	0.745811	3.88	0.573429	3.88	0.560065	3.88	0.214652	3.88	0.225969
3.89	0.8249	3.89	0.840249	3.89	0.748512	3.89	0.745811	3.89	0.573335	3.89	0.560065	3.89	0.21551	3.89	0.226618
3.9	0.824503	3.9	0.840249	3.9	0.74876	3.9	0.745811	3.9	0.573233	3.9	0.560065	3.9	0.216381	3.9	0.227261
3.91	0.824762	3.91	0.840249	3.91	0.748606	3.91	0.745811	3.91	0.57315	3.91	0.560065	3.91	0.217075	3.91	0.227897
3.92	0.82443	3.92	0.840249	3.92	0.748454	3.92	0.745811	3.92	0.573222	3.92	0.560065	3.92	0.217886	3.92	0.228528
3.93	0.824332	3.93	0.840249	3.93	0.748439	3.93	0.745811	3.93	0.57334	3.93	0.560065	3.93	0.218696	3.93	0.229153
3.94	0.824617	3.94	0.840249	3.94	0.748583	3.94	0.745811	3.94	0.573115	3.94	0.560065	3.94	0.219477	3.94	0.229771
3.95	0.824578	3.95	0.840249	3.95	0.748744	3.95	0.745811	3.95	0.573183	3.95	0.560065	3.95	0.220345	3.95	0.230384
3.96	0.824321	3.96	0.840249	3.96	0.74847	3.96	0.745811	3.96	0.573231	3.96	0.560065	3.96	0.221088	3.96	0.230991
3.97	0.824215	3.97	0.840249	3.97	0.748482	3.97	0.745811	3.97	0.573247	3.97	0.560065	3.97	0.221722	3.97	0.231591
3.98	0.823959	3.98	0.840249	3.98	0.748495	3.98	0.745811	3.98	0.573402	3.98	0.560065	3.98	0.222513	3.98	0.232186
3.99	0.823908	3.99	0.840249	3.99	0.74833	3.99	0.745811	3.99	0.573171	3.99	0.560065	3.99	0.223264	3.99	0.232775
4	0.823485	4	0.840249	4	0.748324	4	0.745811	4	0.573362	4	0.560065	4	0.224028	4	0.233358
4.01	0.823433	4.01	0.840249	4.01	0.748259	4.01	0.745811	4.01	0.573133	4.01	0.560065	4.01	0.224884	4.01	0.233935
4.02	0.823702	4.02	0.840249	4.02	0.748508	4.02	0.745811	4.02	0.573178	4.02	0.560065	4.02	0.225593	4.02	0.234507
4.03	0.823568	4.03	0.840249	4.03	0.748733	4.03	0.745811	4.03	0.573384	4.03	0.560065	4.03	0.226495	4.03	0.235072
4.04	0.823862	4.04	0.840249	4.04	0.748688	4.04	0.745811	4.04	0.573435	4.04	0.560065	4.04	0.22697	4.04	0.235632
4.05	0.823861	4.05	0.840249	4.05	0.748716	4.05	0.745811	4.05	0.573485	4.05	0.560065	4.05	0.227705	4.05	0.236186
4.06	0.824003	4.06	0.840249	4.06	0.748738	4.06	0.745811	4.06	0.573166	4.06	0.560065	4.06	0.228357	4.06	0.236734
4.07	0.824048	4.07	0.840249	4.07	0.748395	4.07	0.745811	4.07	0.573052	4.07	0.560065	4.07	0.228954	4.07	0.237277
4.08	0.823998	4.08	0.840249	4.08	0.748548	4.08	0.745811	4.08	0.573239	4.08	0.560065	4.08	0.229639	4.08	0.237814
4.09	0.823922	4.09	0.840249	4.09	0.748378	4.09	0.745811	4.09	0.573445	4.09	0.560065	4.09	0.230257	4.09	0.238345
4.1	0.823842	4.1	0.840249	4.1	0.748347	4.1	0.745811	4.1	0.573567	4.1	0.560065	4.1	0.230878	4.1	0.238871
4.11	0.823864	4.11	0.840249	4.11	0.748371	4.11	0.745811	4.11	0.573609	4.11	0.560065	4.11	0.231452	4.11	0.239391
4.12	0.824068	4.12	0.840249	4.12	0.748325	4.12	0.745811	4.12	0.573733	4.12	0.560065	4.12	0.232135	4.12	0.239905
4.13	0.824108	4.13	0.840249	4.13	0.748381	4.13	0.745811	4.13	0.573723	4.13	0.560065	4.13	0.232698	4.13	0.240414
4.14	0.824156	4.14	0.840249	4.14	0.748464	4.14	0.745811	4.14	0.57358	4.14	0.560065	4.14	0.233218	4.14	0.240918
4.15	0.824757	4.15	0.840249	4.15	0.748338	4.15	0.745811	4.15	0.573164	4.15	0.560065	4.15	0.233882	4.15	0.241416
4.16	0.824536	4.16	0.840249	4.16	0.74861	4.16	0.745811	4.16	0.573283	4.16	0.560065	4.16	0.234406	4.16	0.241909
4.17	0.824006	4.17	0.840249	4.17	0.748825	4.17	0.745811	4.17	0.573516	4.17	0.560065	4.17	0.234932	4.17	0.242397
4.18	0.82427	4.18	0.840249	4.18	0.749062	4.18	0.745811	4.18	0.573704	4.18	0.560065	4.18	0.235515	4.18	0.242879
4.19	0.824193	4.19	0.840249	4.19	0.748643	4.19	0.745811	4.19	0.573558	4.19	0.560065	4.19	0.23613	4.19	0.243355
4.2	0.823992	4.2	0.840249	4.2	0.748523	4.2	0.745811	4.2	0.5734	4.2	0.560065	4.2	0.236626	4.2	0.243827
4.21	0.823703	4.21	0.840249	4.21	0.748621	4.21	0.745811	4.21	0.573274	4.21	0.560065	4.21	0.237159	4.21	0.244293
4.22	0.823866	4.22	0.840249	4.22	0.74851	4.22	0.745811	4.22	0.573289	4.22	0.560065	4.22	0.237743	4.22	0.244755
4.23	0.824258	4.23	0.840249	4.23	0.748514	4.23	0.745811	4.23	0.573475	4.23	0.560065	4.23	0.238191	4.23	0.245211
4.24	0.824104	4.24	0.840249	4.24	0.748403	4.24	0.745811	4.24	0.573437	4.24	0.560065	4.24	0.238595	4.24	0.245661
4.25	0.824276	4.25	0.840249	4.25	0.748379	4.25	0.745811	4.25	0.573284	4.25	0.560065	4.25	0.23908	4.25	0.246107
4.26	0.824166	4.26	0.840249	4.26	0.748308	4.26	0.745811	4.26	0.573449	4.26	0.560065	4.26	0.239684	4.26	0.246548
4.27	0.824036	4.27	0.840249	4.27	0.748307	4.27	0.745811	4.27	0.573585	4.27	0.560065	4.27	0.240334	4.27	0.246984
4.28	0.82388	4.28	0.840249	4.28	0.74838	4.28	0.745811	4.28	0.573651	4.28	0.560065	4.28	0.240839	4.28	0.247415
4.29	0.823673	4.29	0.840249	4.29	0.748404	4.29	0.745811	4.29	0.573896	4.29	0.560065	4.29	0.241332	4.29	0.247841
4.3	0.823775	4.3	0.840249	4.3	0.748223	4.3	0.745811	4.3	0.57385	4.3	0.560065	4.3	0.241728	4.3	0.248262
4.31	0.823405	4.31	0.840249	4.31	0.74818	4.31	0.745811	4.31	0.573883	4.31	0.560065	4.31	0.242385	4.31	0.248678
4.32	0.823603	4.32	0.840249	4.32	0.748171	4.32	0.745811	4.32	0.574137	4.32	0.560065	4.32	0.242974	4.32	0.249089
4.33	0.823477	4.33	0.840249	4.33	0.748528	4.33	0.745811	4.33	0.574229	4.33	0.560065	4.33	0.243385	4.33	0.249496
4.34	0.823324	4.34	0.840249	4.34	0.748438	4.34	0.745811	4.34	0.573951	4.34	0.560065	4.34	0.243922	4.34	0.249898
4.35	0.823157	4.35	0.840249	4.35	0.748314	4.35	0.745811	4.35	0.574074	4.35	0.560065	4.35	0.244336	4.35	0.250295
4.36	0.823404	4.36	0.840249	4.36	0.748372	4.36	0.745811	4.36	0.574119	4.36	0.560065	4.36	0.244795	4.36	0.250688
4.37	0.82332	4.37	0.840249	4.37	0.748238	4.37	0.745811	4.37	0.574081	4.37	0.560065	4.37	0.245174	4.37	0.251076
4.38	0.823284	4.38	0.840249	4.38	0.748204	4.38	0.745811	4.38	0.573881	4.38	0.560065	4.38	0.245928	4.38	0.251459
4.39	0.823162	4.39	0.840249	4.39	0.74844	4.39	0.745811	4.39	0.573796	4.39	0.560065	4.39	0.246274	4.39	0.251838
4.4	0.823512	4.4	0.840249	4.4	0.748458	4.4	0.745811	4.4	0.573822	4.4	0.560065	4.4	0.246941	4.4	0.252212
4.41	0.823621	4.41	0.840249	4.41	0.748499	4.41	0.745811	4.41	0.573831	4.41	0.560065	4.41	0.247151	4.41	0.252582
4.42	0.823649	4.42	0.840249	4.42	0.748556	4.42	0.745811	4.42	0.574035	4.42	0.560065	4.42	0.247704	4.42	0.252948
4.43	0.823762	4.43	0.840249	4.43	0.748364	4.43	0.745811	4.43	0.573976	4.43	0.560065	4.43	0.248128	4.43	0.253309
4.44	0.823859	4.44	0.840249	4.44	0.747871	4.44	0.745811	4.44	0.57394	4.44	0.560065	4.44	0.248533	4.44	0.253666
4.45	0.823653	4.45	0.840249	4.45	0.74754	4.45	0.745811	4.45	0.574199	4.45	0.560065	4.45	0.249158	4.45	0.254018
4.46	0.823909	4.46	0.840249	4.46	0.747718	4.46	0.745811	4.46	0.57437	4.46	0.560065	4.46	0.249725	4.46	0.254367
4.47	0.82382	4.47	0.840249	4.47	0.748026	4.47	0.745811	4.47	0.574379	4.47	0.560065	4.47	0.250149	4.47	0.254711
4.48	0.823837	4.48	0.840249	4.48	0.74811	4.48	0.745811	4.48	0.57452	4.48	0.560065	4.48	0.250554	4.48	0.255051
4.49	0.823879	4.49	0.840249	4.49	0.748217	4.49	0.745811	4.49	0.574526	4.49	0.560065	4.49	0.251042	4.49	0.255386
4.5	0.8239	4.5	0.840249	4.5	0.747921	4.5	0.745811	4.5	0.574442	4.5	0.560065	4.5	0.251475	4.5	0.255718
4.51	0.823984	4.51	0.840249	4.51	0.747671	4.51	0.745811	4.51	0.574438	4.51	0.560065	4.51	0.251946	4.51	0.256046
4.52	0.823932	4.52	0.840249	4.52	0.747631	4.52	0.745811	4.52	0.574324	4.52	0.560065	4.52	0.252313	4.52	0.256369
4.53	0.824021	4.53	0.840249	4.53	0.747517	4.53	0.745811	4.53	0.574431	4.53	0.560065	4.53	0.25265	4.53	0.256689
4.54	0.824115	4.54	0.840249	4.54	0.747736	4.54	0.745811	4.54	0.574577	4.54	0.560065	4.54	0.252982	4.54	0.257005
4.55	0.82402	4.55	0.840249	4.55	0.747561	4.55	0.745811	4.55	0.574305	4.55	0.560065	4.55	0.253245	4.55	0.257316
4.56	0.823955	4.56	0.840249	4.56	0.747633	4.56	0.745811	4.56	0.574257	4.56	0.560065	4.56	0.253548	4.56	0.257624
4.57	0.823825	4.57	0.840249	4.57	0.747643	4.57	0.745811	4.57	0.574355	4.57	0.560065	4.57	0.254078	4.57	0.257929
4.58	0.823716	4.58	0.840249	4.58	0.747673	4.58	0.745811	4.58	0.57446	4.58	0.560065	4.58	0.254203	4.58	0.258229
4.59	0.823859	4.59	0.840249	4.59	0.747515	4.59	0.745811	4.59	0.574376	4.59	0.560065	4.59	0.254507	4.59	0.258525
4.6	0.823712	4.6	0.840249	4.6	0.747468	4.6	0.745811	4.6	0.57411	4.6	0.560065	4.6	0.255038	4.6	0.258818
4.61	0.823556	4.61	0.840249	4.61	0.747713	4.61	0.745811	4.61	0.574191	4.61	0.560065	4.61	0.255301	4.61	0.259107
4.62	0.823514	4.62	0.840249	4.62	0.747729	4.62	0.745811	4.62	0.574319	4.62	0.560065	4.62	0.255517	4.62	0.259393
4.63	0.8236	4.63	0.840249	4.63	0.74773	4.63	0.745811	4.63	0.574545	4.63	0.560065	4.63	0.255758	4.63	0.259675
4.64	0.823604	4.64	0.840249	4.64	0.747916	4.64	0.745811	4.64	0.574461	4.64	0.560065	4.64	0.256083	4.64	0.259953
4.65	0.823473	4.65	0.840249	4.65	0.748165	4.65	0.745811	4.65	0.574516	4.65	0.560065	4.65	0.256346	4.65	0.260228
4.66	0.823333	4.66	0.840249	4.66	0.748173	4.66	0.745811	4.66	0.574513	4.66	0.560065	4.66	0.256672	4.66	0.2605
4.67	0.823293	4.67	0.840249	4.67	0.747938	4.67	0.745811	4.67	0.574608	4.67	0.560065	4.67	0.256937	4.67	0.260768
4.68	0.823557	4.68	0.840249	4.68	0.747869	4.68	0.745811	4.68	0.574622	4.68	0.560065	4.68	0.257299	4.68	0.261032
4.69	0.823686	4.69	0.840249	4.69	0.748078	4.69	0.745811	4.69	0.574585	4.69	0.560065	4.69	0.257496	4.69	0.261294
4.7	0.823708	4.7	0.840249	4.7	0.748108	4.7	0.745811	4.7	0.574496	4.7	0.560065	4.7	0.257949	4.7	0.261551
4.71	0.823868	4.71	0.840249	4.71	0.748011	4.71	0.745811	4.71	0.574363	4.71	0.560065	4.71	0.258136	4.71	0.261806
4.72	0.823833	4.72	0.840249	4.72	0.747924	4.72	0.745811	4.72	0.574171	4.72	0.560065	4.72	0.258518	4.72	0.262057
4.73	0.823512	4.73	0.840249	4.73	0.74801	4.73	0.745811	4.73	0.574109	4.73	0.560065	4.73	0.25875	4.73	0.262305
4.74	0.823353	4.74	0.840249	4.74	0.747963	4.74	0.745811	4.74	0.574156	4.74	0.560065	4.74	0.259147	4.74	0.26255
4.75	0.823646	4.75	0.840249	4.75	0.747982	4.75	0.745811	4.75	0.574076	4.75	0.560065	4.75	0.259471	4.75	0.262792
4.76	0.823777	4.76	0.840249	4.76	0.747997	4.76	0.745811	4.76	0.57402	4.76	0.560065	4.76	0.259601	4.76	0.26303
4.77	0.823784	4.77	0.840249	4.77	0.748009	4.77	0.745811	4.77	0.573795	4.77	0.560065	4.77	0.259762	4.77	0.263266
4.78	0.823693	4.78	0.840249	4.78	0.747859	4.78	0.745811	4.78	0.573766	4.78	0.560065	4.78	0.259958	4.78	0.263498
4.79	0.823989	4.79	0.840249	4.79	0.747751	4.79	0.745811	4.79	0.573794	4.79	0.560065	4.79	0.260157	4.79	0.263728
4.8	0.823579	4.8	0.840249	4.8	0.747527	4.8	0.745811	4.8	0.573865	4.8	0.560065	4.8	0.26035	4.8	0.263954
4.81	0.8232	4.81	0.840249	4.81	0.747675	4.81	0.745811	4.81	0.573912	4.81	0.560065	4.81	0.260757	4.81	0.264178
4.82	0.823221	4.82	0.840249	4.82	0.747824	4.82	0.745811	4.82	0.573748	4.82	0.560065	4.82	0.260998	4.82	0.264398
4.83	0.8235	4.83	0.840249	4.83	0.748025	4.83	0.745811	4.83	0.573554	4.83	0.560065	4.83	0.261103	4.83	0.264616
4.84	0.823465	4.84	0.840249	4.84	0.748018	4.84	0.745811	4.84	0.573549	4.84	0.560065	4.84	0.261354	4.84	0.264831
4.85	0.823364	4.85	0.840249	4.85	0.748318	4.85	0.745811	4.85	0.573459	4.85	0.560065	4.85	0.261563	4.85	0.265043
4.86	0.823368	4.86	0.840249	4.86	0.748628	4.86	0.745811	4.86	0.573517	4.86	0.560065	4.86	0.261799	4.86	0.265252
4.87	0.823351	4.87	0.840249	4.87	0.748734	4.87	0.745811	4.87	0.573249	4.87	0.560065	4.87	0.26212	4.87	0.265459
4.88	0.823509	4.88	0.840249	4.88	0.748708	4.88	0.745811	4.88	0.57325	4.88	0.560065	4.88	0.262303	4.88	0.265663
4.89	0.823422	4.89	0.840249	4.89	0.748639	4.89	0.745811	4.89	0.573187	4.89	0.560065	4.89	0.262588	4.89	0.265864
4.9	0.823422	4.9	0.840249	4.9	0.748629	4.9	0.745811	4.9	0.573038	4.9	0.560065	4.9	0.262895	4.9	0.266062
4.91	0.823652	4.91	0.840249	4.91	0.748666	4.91	0.745811	4.91	0.573238	4.91	0.560065	4.91	0.263297	4.91	0.266258
4.92	0.823372	4.92	0.840249	4.92	0.748687	4.92	0.745811	4.92	0.573299	4.92	0.560065	4.92	0.26355	4.92	0.266451
4.93	0.823542	4.93	0.840249	4.93	0.748307	4.93	0.745811	4.93	0.57339	4.93	0.560065	4.93	0.264028	4.93	0.266642
4.94	0.823623	4.94	0.840249	4.94	0.748285	4.94	0.745811	4.94	0.573276	4.94	0.560065	4.94	0.264351	4.94	0.26683
4.95	0.82379	4.95	0.840249	4.95	0.748131	4.95	0.745811	4.95	0.573323	4.95	0.560065	4.95	0.264534	4.95	0.267015
4.96	0.824012	4.96	0.840249	4.96	0.748504	4.96	0.745811	4.96	0.57346	4.96	0.560065	4.96	0.264801	4.96	0.267199
4.97	0.823948	4.97	0.840249	4.97	0.7488	4.97	0.745811	4.97	0.573535	4.97	0.560065	4.97	0.265028	4.97	0.267379
4.98	0.823998	4.98	0.840249	4.98	0.749121	4.98	0.745811	4.98	0.573636	4.98	0.560065	4.98	0.265393	4.98	0.267557
4.99	0.824306	4.99	0.840249	4.99	0.749224	4.99	0.745811	4.99	0.573537	4.99	0.560065	4.99	0.265629	4.99	0.267733
5	0.824311	5	0.840249	5	0.749058	5	0.745811	5	0.573566	5	0.560065	5	0.265845	5	0.267907
5.01	0.824402	5.01	0.840249	5.01	0.749248	5.01	0.745811	5.01	0.573733	5.01	0.560065	5.01	0.266261	5.01	0.268078
5.02	0.82416	5.02	0.840249	5.02	0.748957	5.02	0.745811	5.02	0.573667	5.02	0.560065	5.02	0.266569	5.02	0.268247
5.03	0.823796	5.03	0.840249	5.03	0.748845	5.03	0.745811	5.03	0.573513	5.03	0.560065	5.03	0.266808	5.03	0.268414
5.04	0.823744	5.04	0.840249	5.04	0.748915	5.04	0.745811	5.04	0.573507	5.04	0.560065	5.04	0.266938	5.04	0.268578
5.05	0.823492	5.05	0.840249	5.05	0.748527	5.05	0.745811	5.05	0.57361	5.05	0.560065	5.05	0.267058	5.05	0.26874
5.06	0.823483	5.06	0.840249	5.06	0.748354	5.06	0.745811	5.06	0.573504	5.06	0.560065	5.06	0.267081	5.06	0.2689
5.07	0.823524	5.07	0.840249	5.07	0.748511	5.07	0.745811	5.07	0.573597	5.07	0.560065	5.07	0.267196	5.07	0.269058
5.08	0.823965	5.08	0.840249	5.08	0.748309	5.08	0.745811	5.08	0.573547	5.08	0.560065	5.08	0.267612	5.08	0.269214
5.09	0.823875	5.09	0.840249	5.09	0.748336	5.09	0.745811	5.09	0.573507	5.09	0.560065	5.09	0.26797	5.09	0.269367
5.1	0.82375	5.1	0.840249	5.1	0.748421	5.1	0.745811	5.1	0.573765	5.1	0.560065	5.1	0.268024	5.1	0.269519
5.11	0.823717	5.11	0.840249	5.11	0.748305	5.11	0.745811	5.11	0.573738	5.11	0.560065	5.11	0.268029	5.11	0.269668
5.12	0.823635	5.12	0.840249	5.12	0.748403	5.12	0.745811	5.12	0.573486	5.12	0.560065	5.12	0.268281	5.12	0.269816
5.13	0.823818	5.13	0.840249	5.13	0.74864	5.13	0.745811	5.13	0.573444	5.13	0.560065	5.13	0.268351	5.13	0.269961
5.14	0.823599	5.14	0.840249	5.14	0.74858	5.14	0.745811	5.14	0.573416	5.14	0.560065	5.14	0.268406	5.14	0.270104
5.15	0.823309	5.15	0.840249	5.15	0.748639	5.15	0.745811	5.15	0.573298	5.15	0.560065	5.15	0.268511	5.15	0.270246
5.16	0.823523	5.16	0.840249	5.16	0.74829	5.16	0.745811	5.16	0.572999	5.16	0.560065	5.16	0.268573	5.16	0.270385
5.17	0.823741	5.17	0.840249	5.17	0.748356	5.17	0.745811	5.17	0.572761	5.17	0.560065	5.17	0.268787	5.17	0.270523
5.18	0.824304	5.18	0.840249	5.18	0.74804	5.18	0.745811	5.18	0.572821	5.18	0.560065	5.18	0.268855	5.18	0.270659
5.19	0.82418	5.19	0.840249	5.19	0.748245	5.19	0.745811	5.19	0.572748	5.19	0.560065	5.19	0.269078	5.19	0.270793
5.2	0.823985	5.2	0.840249	5.2	0.748077	5.2	0.745811	5.2	0.572745	5.2	0.560065	5.2	0.269369	5.2	0.270925
5.21	0.824411	5.21	0.840249	5.21	0.747878	5.21	0.745811	5.21	0.572865	5.21	0.560065	5.21	0.269578	5.21	0.271055
5.22	0.824325	5.22	0.840249	5.22	0.747754	5.22	0.745811	5.22	0.572898	5.22	0.560065	5.22	0.269759	5.22	0.271184
5.23	0.824238	5.23	0.840249	5.23	0.747801	5.23	0.745811	5.23	0.573029	5.23	0.560065	5.23	0.270022	5.23	0.27131
5.24	0.824141	5.24	0.840249	5.24	0.747965	5.24	0.745811	5.24	0.57305	5.24	0.560065	5.24	0.270175	5.24	0.271435
5.25	0.824436	5.25	0.840249	5.25	0.748058	5.25	0.745811	5.25	0.572772	5.25	0.560065	5.25	0.270304	5.25	0.271558
5.26	0.824341	5.26	0.840249	5.26	0.748107	5.26	0.745811	5.26	0.572943	5.26	0.560065	5.26	0.270595	5.26	0.27168
5.27	0.824518	5.27	0.840249	5.27	0.748092	5.27	0.745811	5.27	0.572961	5.27	0.560065	5.27	0.270905	5.27	0.2718
5.28	0.824649	5.28	0.840249	5.28	0.748217	5.28	0.745811	5.28	0.572927	5.28	0.560065	5.28	0.271063	5.28	0.271918
5.29	0.824329	5.29	0.840249	5.29	0.748211	5.29	0.745811	5.29	0.572978	5.29	0.560065	5.29	0.271251	5.29	0.272035
5.3	0.824533	5.3	0.840249	5.3	0.748291	5.3	0.745811	5.3	0.572932	5.3	0.560065	5.3	0.271447	5.3	0.27215
5.31	0.82462	5.31	0.840249	5.31	0.748403	5.31	0.745811	5.31	0.572816	5.31	0.560065	5.31	0.271538	5.31	0.272263
5.32	0.824619	5.32	0.840249	5.32	0.748283	5.32	0.745811	5.32	0.573089	5.32	0.560065	5.32	0.27174	5.32	0.272375
5.33	0.824653	5.33	0.840249	5.33	0.748306	5.33	0.745811	5.33	0.573197	5.33	0.560065	5.33	0.271984	5.33	0.272485
5.34	0.82462	5.34	0.840249	5.34	0.747859	5.34	0.745811	5.34	0.573265	5.34	0.560065	5.34	0.272058	5.34	0.272594
5.35	0.824712	5.35	0.840249	5.35	0.747619	5.35	0.745811	5.35	0.573394	5.35	0.560065	5.35	0.272311	5.35	0.272701
5.36	0.824461	5.36	0.840249	5.36	0.74766	5.36	0.745811	5.36	0.573226	5.36	0.560065	5.36	0.272476	5.36	0.272807
5.37	0.824543	5.37	0.840249	5.37	0.747751	5.37	0.745811	5.37	0.573324	5.37	0.560065	5.37	0.272702	5.37	0.272911
5.38	0.824564	5.38	0.840249	5.38	0.747622	5.38	0.745811	5.38	0.573477	5.38	0.560065	5.38	0.272838	5.38	0.273014
5.39	0.824533	5.39	0.840249	5.39	0.747473	5.39	0.745811	5.39	0.573352	5.39	0.560065	5.39	0.2731	5.39	0.273115
5.4	0.824475	5.4	0.840249	5.4	0.747423	5.4	0.745811	5.4	0.573363	5.4	0.560065	5.4	0.273002	5.4	0.273215
5.41	0.824554	5.41	0.840249	5.41	0.747668	5.41	0.745811	5.41	0.573212	5.41	0.560065	5.41	0.273246	5.41	0.273314
5.42	0.824474	5.42	0.840249	5.42	0.747985	5.42	0.745811	5.42	0.57322	5.42	0.560065	5.42	0.273063	5.42	0.273411
5.43	0.824723	5.43	0.840249	5.43	0.748195	5.43	0.745811	5.43	0.573073	5.43	0.560065	5.43	0.273348	5.43	0.273507
5.44	0.824889	5.44	0.840249	5.44	0.74806	5.44	0.745811	5.44	0.573064	5.44	0.560065	5.44	0.273407	5.44	0.273601
5.45	0.824539	5.45	0.840249	5.45	0.748079	5.45	0.745811	5.45	0.573311	5.45	0.560065	5.45	0.273564	5.45	0.273694
5.46	0.824605	5.46	0.840249	5.46	0.748222	5.46	0.745811	5.46	0.573018	5.46	0.560065	5.46	0.273708	5.46	0.273786
5.47	0.824293	5.47	0.840249	5.47	0.747884	5.47	0.745811	5.47	0.573054	5.47	0.560065	5.47	0.273797	5.47	0.273877
5.48	0.82428	5.48	0.840249	5.48	0.747846	5.48	0.745811	5.48	0.573304	5.48	0.560065	5.48	0.273861	5.48	0.273966
5.49	0.823743	5.49	0.840249	5.49	0.747943	5.49	0.745811	5.49	0.57354	5.49	0.560065	5.49	0.274	5.49	0.274054
5.5	0.823759	5.5	0.840249	5.5	0.747852	5.5	0.745811	5.5	0.573489	5.5	0.560065	5.5	0.274347	5.5	0.274141
5.51	0.823745	5.51	0.840249	5.51	0.748054	5.51	0.745811	5.51	0.573749	5.51	0.560065	5.51	0.274454	5.51	0.274227
5.52	0.823665	5.52	0.840249	5.52	0.748244	5.52	0.745811	5.52	0.574009	5.52	0.560065	5.52	0.274691	5.52	0.274311
5.53	0.823969	5.53	0.840249	5.53	0.7482	5.53	0.745811	5.53	0.573466	5.53	0.560065	5.53	0.274716	5.53	0.274395
5.54	0.823953	5.54	0.840249	5.54	0.748071	5.54	0.745811	5.54	0.57327	5.54	0.560065	5.54	0.274841	5.54	0.274477
5.55	0.823976	5.55	0.840249	5.55	0.748079	5.55	0.745811	5.55	0.573472	5.55	0.560065	5.55	0.274803	5.55	0.274558
5.56	0.824132	5.56	0.840249	5.56	0.74815	5.56	0.745811	5.56	0.57369	5.56	0.560065	5.56	0.275093	5.56	0.274637
5.57	0.823917	5.57	0.840249	5.57	0.748237	5.57	0.745811	5.57	0.573403	5.57	0.560065	5.57	0.275079	5.57	0.274716
5.58	0.823748	5.58	0.840249	5.58	0.748277	5.58	0.745811	5.58	0.57346	5.58	0.560065	5.58	0.275205	5.58	0.274794
5.59	0.823996	5.59	0.840249	5.59	0.748295	5.59	0.745811	5.59	0.57331	5.59	0.560065	5.59	0.275167	5.59	0.27487
5.6	0.823886	5.6	0.840249	5.6	0.748676	5.6	0.745811	5.6	0.573348	5.6	0.560065	5.6	0.275261	5.6	0.274945
5.61	0.8243	5.61	0.840249	5.61	0.748668	5.61	0.745811	5.61	0.573543	5.61	0.560065	5.61	0.275265	5.61	0.27502
5.62	0.824401	5.62	0.840249	5.62	0.748734	5.62	0.745811	5.62	0.57361	5.62	0.560065	5.62	0.275569	5.62	0.275093
5.63	0.824446	5.63	0.840249	5.63	0.748558	5.63	0.745811	5.63	0.573449	5.63	0.560065	5.63	0.275782	5.63	0.275165
5.64	0.824654	5.64	0.840249	5.64	0.748715	5.64	0.745811	5.64	0.573062	5.64	0.560065	5.64	0.27594	5.64	0.275236
5.65	0.824145	5.65	0.840249	5.65	0.749185	5.65	0.745811	5.65	0.573066	5.65	0.560065	5.65	0.276189	5.65	0.275307
5.66	0.824256	5.66	0.840249	5.66	0.749103	5.66	0.745811	5.66	0.573163	5.66	0.560065	5.66	0.276275	5.66	0.275376
5.67	0.824278	5.67	0.840249	5.67	0.749156	5.67	0.745811	5.67	0.573157	5.67	0.560065	5.67	0.276496	5.67	0.275444
5.68	0.824331	5.68	0.840249	5.68	0.749012	5.68	0.745811	5.68	0.573002	5.68	0.560065	5.68	0.276585	5.68	0.275511
5.69	0.824296	5.69	0.840249	5.69	0.748839	5.69	0.745811	5.69	0.573097	5.69	0.560065	5.69	0.276617	5.69	0.275578
5.7	0.824257	5.7	0.840249	5.7	0.748936	5.7	0.745811	5.7	0.573121	5.7	0.560065	5.7	0.276866	5.7	0.275643
5.71	0.824439	5.71	0.840249	5.71	0.748726	5.71	0.745811	5.71	0.573075	5.71	0.560065	5.71	0.277032	5.71	0.275707
5.72	0.824101	5.72	0.840249	5.72	0.749145	5.72	0.745811	5.72	0.572993	5.72	0.560065	5.72	0.277176	5.72	0.275771
5.73	0.823981	5.73	0.840249	5.73	0.748964	5.73	0.745811	5.73	0.572962	5.73	0.560065	5.73	0.277164	5.73	0.275834
5.74	0.823713	5.74	0.840249	5.74	0.74901	5.74	0.745811	5.74	0.572832	5.74	0.560065	5.74	0.277348	5.74	0.275895
5.75	0.823833	5.75	0.840249	5.75	0.749051	5.75	0.745811	5.75	0.572728	5.75	0.560065	5.75	0.277387	5.75	0.275956
5.76	0.824104	5.76	0.840249	5.76	0.748667	5.76	0.745811	5.76	0.572867	5.76	0.560065	5.76	0.27749	5.76	0.276016
5.77	0.823929	5.77	0.840249	5.77	0.74881	5.77	0.745811	5.77	0.572993	5.77	0.560065	5.77	0.277692	5.77	0.276075
5.78	0.824108	5.78	0.840249	5.78	0.748727	5.78	0.745811	5.78	0.573172	5.78	0.560065	5.78	0.277978	5.78	0.276134
5.79	0.82423	5.79	0.840249	5.79	0.748806	5.79	0.745811	5.79	0.573174	5.79	0.560065	5.79	0.278198	5.79	0.276191
5.8	0.824276	5.8	0.840249	5.8	0.748908	5.8	0.745811	5.8	0.573112	5.8	0.560065	5.8	0.27825	5.8	0.276248
5.81	0.824252	5.81	0.840249	5.81	0.7492	5.81	0.745811	5.81	0.573012	5.81	0.560065	5.81	0.278262	5.81	0.276304
5.82	0.8242	5.82	0.840249	5.82	0.749147	5.82	0.745811	5.82	0.573338	5.82	0.560065	5.82	0.278151	5.82	0.276359
5.83	0.823746	5.83	0.840249	5.83	0.74913	5.83	0.745811	5.83	0.573653	5.83	0.560065	5.83	0.278208	5.83	0.276413
5.84	0.823949	5.84	0.840249	5.84	0.74908	5.84	0.745811	5.84	0.573865	5.84	0.560065	5.84	0.278317	5.84	0.276467
5.85	0.824037	5.85	0.840249	5.85	0.748755	5.85	0.745811	5.85	0.57374	5.85	0.560065	5.85	0.27847	5.85	0.276519
5.86	0.824236	5.86	0.840249	5.86	0.749098	5.86	0.745811	5.86	0.573635	5.86	0.560065	5.86	0.278729	5.86	0.276571
5.87	0.824184	5.87	0.840249	5.87	0.748997	5.87	0.745811	5.87	0.573474	5.87	0.560065	5.87	0.278969	5.87	0.276622
5.88	0.824051	5.88	0.840249	5.88	0.749028	5.88	0.745811	5.88	0.57321	5.88	0.560065	5.88	0.27904	5.88	0.276673
5.89	0.823834	5.89	0.840249	5.89	0.748781	5.89	0.745811	5.89	0.573308	5.89	0.560065	5.89	0.279045	5.89	0.276723
5.9	0.823675	5.9	0.840249	5.9	0.748607	5.9	0.745811	5.9	0.573238	5.9	0.560065	5.9	0.279157	5.9	0.276772
5.91	0.823721	5.91	0.840249	5.91	0.748713	5.91	0.745811	5.91	0.573105	5.91	0.560065	5.91	0.279183	5.91	0.27682
5.92	0.823939	5.92	0.840249	5.92	0.748893	5.92	0.745811	5.92	0.573148	5.92	0.560065	5.92	0.279103	5.92	0.276868
5.93	0.823921	5.93	0.840249	5.93	0.748724	5.93	0.745811	5.93	0.573135	5.93	0.560065	5.93	0.279108	5.93	0.276915
5.94	0.824406	5.94	0.840249	5.94	0.748534	5.94	0.745811	5.94	0.573381	5.94	0.560065	5.94	0.279094	5.94	0.276961
5.95	0.824708	5.95	0.840249	5.95	0.748537	5.95	0.745811	5.95	0.573463	5.95	0.560065	5.95	0.279294	5.95	0.277007
5.96	0.82442	5.96	0.840249	5.96	0.748216	5.96	0.745811	5.96	0.573282	5.96	0.560065	5.96	0.279332	5.96	0.277052
5.97	0.824569	5.97	0.840249	5.97	0.74853	5.97	0.745811	5.97	0.573324	5.97	0.560065	5.97	0.279371	5.97	0.277096
5.98	0.824454	5.98	0.840249	5.98	0.748651	5.98	0.745811	5.98	0.57343	5.98	0.560065	5.98	0.279619	5.98	0.27714
5.99	0.824418	5.99	0.840249	5.99	0.748778	5.99	0.745811	5.99	0.573425	5.99	0.560065	5.99	0.279702	5.99	0.277183
6	0.824465	6	0.840249	6	0.748691	6	0.745811	6	0.573537	6	0.560065	6	0.279666	6	0.277226
6.01	0.824266	6.01	0.840249	6.01	0.748775	6.01	0.745811	6.01	0.573188	6.01	0.560065	6.01	0.279821	6.01	0.277268
		6.02	0.840249			6.02	0.745811			6.02	0.560065			6.02	0.277309
