# Supplementary material for: Equivalence and its invalidation between non-Markovian and Markovian spreading dynamics on complex networks
Source: Nat Commun. 2019 Aug 23;10:3748. doi: 10.1038/s41467-019-11763-z (PMC6707263; doi:10.1038/s41467-019-11763-z)
Supplement: Supplementary file 3 — Source Data [file 41467_2019_11763_MOESM3_ESM.zip › data/Supplementary_Figure_7/sFig7_I_steady.dat]

0.005	0.489035	0.005	0.202853	0.005	0	0.005	0	0.005	0	0.005	8.90171E-43
0.01	0.503899	0.01	0.219599	0.01	0	0.01	0	0.01	0	0.01	1.25019E-39
0.015	0.504656	0.015	0.233325	0.015	0	0.015	0	0.015	0	0.015	4.12887E-35
0.02	0.513856	0.02	0.250277	0.02	0.02283	0.02	0	0.02	0	0.02	3.80929E-28
0.025	0.527341	0.025	0.259919	0.025	0.0481646	0.025	0	0.025	0	0.025	8.73423E-17
0.03	0.530488	0.03	0.275749	0.03	0.0816395	0.03	0	0.03	1E-4	0.03	2.86317E-11
0.035	0.534772	0.035	0.296845	0.035	0.114697	0.035	0.044004	0.035	0	0.035	5.24372E-6
0.04	0.545543	0.04	0.312727	0.04	0.133628	0.04	0.0756486	0.04	0	0.04	0.0106266
0.045	0.55016	0.045	0.327695	0.045	0.167988	0.045	0.105117	0.045	0.0155922	0.045	0.0385267
0.05	0.555524	0.05	0.340483	0.05	0.191439	0.05	0.143064	0.05	0.0552674	0.05	0.0658943
0.055	0.566093	0.055	0.352936	0.055	0.217751	0.055	0.172707	0.055	0.0801982	0.055	0.0924387
0.06	0.57086	0.06	0.370796	0.06	0.24088	0.06	0.195507	0.06	0.111527	0.06	0.118061
0.065	0.578836	0.065	0.384637	0.065	0.263322	0.065	0.221306	0.065	0.137934	0.065	0.142717
0.07	0.583301	0.07	0.394541	0.07	0.283021	0.07	0.248235	0.07	0.154729	0.07	0.166393
0.075	0.590537	0.075	0.407047	0.075	0.302965	0.075	0.269515	0.075	0.182007	0.075	0.189095
0.08	0.593852	0.08	0.421136	0.08	0.322766	0.08	0.294667	0.08	0.200481	0.08	0.210846
0.085	0.604251	0.085	0.431405	0.085	0.337541	0.085	0.313108	0.085	0.222457	0.085	0.231673
0.09	0.602426	0.09	0.44244	0.09	0.358127	0.09	0.333079	0.09	0.241699	0.09	0.251609
0.095	0.611046	0.095	0.4501	0.095	0.375301	0.095	0.351447	0.095	0.258855	0.095	0.270692
0.1	0.617753	0.1	0.461551	0.1	0.390146	0.1	0.368757	0.1	0.28408	0.1	0.288957
0.105	0.623564	0.105	0.471069	0.105	0.406397	0.105	0.383865	0.105	0.299414	0.105	0.306445
0.11	0.622892	0.11	0.486243	0.11	0.41992	0.11	0.401964	0.11	0.31444	0.11	0.323191
0.115	0.631139	0.115	0.493495	0.115	0.433863	0.115	0.416504	0.115	0.332568	0.115	0.339234
0.12	0.634014	0.12	0.502483	0.12	0.444164	0.12	0.430505	0.12	0.348983	0.12	0.354607
0.125	0.641184	0.125	0.512162	0.125	0.457714	0.125	0.443273	0.125	0.361715	0.125	0.369347
0.13	0.647921	0.13	0.518054	0.13	0.470705	0.13	0.454631	0.13	0.373618	0.13	0.383484
0.135	0.64972	0.135	0.529201	0.135	0.480778	0.135	0.467486	0.135	0.390184	0.135	0.397052
0.14	0.64992	0.14	0.537288	0.14	0.493777	0.14	0.479502	0.14	0.402934	0.14	0.410078
0.145	0.656457	0.145	0.544569	0.145	0.502496	0.145	0.490894	0.145	0.413851	0.145	0.422591
0.15	0.661813	0.15	0.550976	0.15	0.512558	0.15	0.504351	0.15	0.42504	0.15	0.434618
0.155	0.664391	0.155	0.55903	0.155	0.522334	0.155	0.513295	0.155	0.440736	0.155	0.446183
0.16	0.666374	0.16	0.566063	0.16	0.528921	0.16	0.520059	0.16	0.454129	0.16	0.45731
0.165	0.677603	0.165	0.573439	0.165	0.537959	0.165	0.531042	0.165	0.458136	0.165	0.468022
0.17	0.677511	0.17	0.580605	0.17	0.550085	0.17	0.540321	0.17	0.469482	0.17	0.478339
0.175	0.681358	0.175	0.586889	0.175	0.555877	0.175	0.549359	0.175	0.482319	0.175	0.488282
0.18	0.684912	0.18	0.593029	0.18	0.56399	0.18	0.557981	0.18	0.492007	0.18	0.497868
0.185	0.686964	0.185	0.599151	0.185	0.570586	0.185	0.565906	0.185	0.497647	0.185	0.507116
0.19	0.694605	0.19	0.604994	0.19	0.57915	0.19	0.572691	0.19	0.511843	0.19	0.516041
0.195	0.695443	0.195	0.610577	0.195	0.586998	0.195	0.580481	0.195	0.520044	0.195	0.52466
0.2	0.696315	0.2	0.616247	0.2	0.592671	0.2	0.586231	0.2	0.527154	0.2	0.532987
0.205	0.699769	0.205	0.621783	0.205	0.599583	0.205	0.594075	0.205	0.535947	0.205	0.541035
0.21	0.707477	0.21	0.6264	0.21	0.606808	0.21	0.600327	0.21	0.546308	0.21	0.548819
0.215	0.706463	0.215	0.631636	0.215	0.612507	0.215	0.608876	0.215	0.551825	0.215	0.556349
0.22	0.715019	0.22	0.637827	0.22	0.617168	0.22	0.61398	0.22	0.559445	0.22	0.563639
0.225	0.716286	0.225	0.640462	0.225	0.622593	0.225	0.620213	0.225	0.564581	0.225	0.570697
0.23	0.715908	0.23	0.646287	0.23	0.62989	0.23	0.626235	0.23	0.574194	0.23	0.577536
0.235	0.723072	0.235	0.652682	0.235	0.634679	0.235	0.630926	0.235	0.577846	0.235	0.584164
0.24	0.722206	0.24	0.656336	0.24	0.638924	0.24	0.637333	0.24	0.587358	0.24	0.590591
0.245	0.727731	0.245	0.659237	0.245	0.645336	0.245	0.642168	0.245	0.588851	0.245	0.596826
0.25	0.72969	0.25	0.664865	0.25	0.650509	0.25	0.646574	0.25	0.60067	0.25	0.602876
0.255	0.733032	0.255	0.670449	0.255	0.656926	0.255	0.653296	0.255	0.604899	0.255	0.60875
0.26	0.732299	0.26	0.674535	0.26	0.659982	0.26	0.658286	0.26	0.610859	0.26	0.614455
0.265	0.735677	0.265	0.677783	0.265	0.666486	0.265	0.662476	0.265	0.614335	0.265	0.619997
0.27	0.738298	0.27	0.681416	0.27	0.6709	0.27	0.665453	0.27	0.623187	0.27	0.625384
0.275	0.741462	0.275	0.68547	0.275	0.67282	0.275	0.671058	0.275	0.627131	0.275	0.630622
0.28	0.743538	0.28	0.689181	0.28	0.67761	0.28	0.67618	0.28	0.63329	0.28	0.635717
0.285	0.748499	0.285	0.692515	0.285	0.682302	0.285	0.678523	0.285	0.635893	0.285	0.640674
0.29	0.74778	0.29	0.6968	0.29	0.685393	0.29	0.683775	0.29	0.64461	0.29	0.645498
0.295	0.74962	0.295	0.701471	0.295	0.689915	0.295	0.688539	0.295	0.646512	0.295	0.650196
0.3	0.752858	0.3	0.704539	0.3	0.693216	0.3	0.693168	0.3	0.65273	0.3	0.654771
0.305	0.75636	0.305	0.707853	0.305	0.696715	0.305	0.695804	0.305	0.657465	0.305	0.659229
0.31	0.755848	0.31	0.710534	0.31	0.699973	0.31	0.69882	0.31	0.659479	0.31	0.663573
0.315	0.761118	0.315	0.712364	0.315	0.704477	0.315	0.702915	0.315	0.666644	0.315	0.667808
0.32	0.761452	0.32	0.717544	0.32	0.708227	0.32	0.706977	0.32	0.668813	0.32	0.671938
0.325	0.76441	0.325	0.72065	0.325	0.711924	0.325	0.709382	0.325	0.672899	0.325	0.675966
0.33	0.76791	0.33	0.723256	0.33	0.71465	0.33	0.714378	0.33	0.676661	0.33	0.679897
0.335	0.771366	0.335	0.726338	0.335	0.7175	0.335	0.716583	0.335	0.683408	0.335	0.683734
0.34	0.770535	0.34	0.728924	0.34	0.721153	0.34	0.720614	0.34	0.685476	0.34	0.687479
0.345	0.77336	0.345	0.730053	0.345	0.724181	0.345	0.722929	0.345	0.687316	0.345	0.691137
0.35	0.772611	0.35	0.733994	0.35	0.725848	0.35	0.727403	0.35	0.691208	0.35	0.69471
0.355	0.77428	0.355	0.737224	0.355	0.729977	0.355	0.729135	0.355	0.695528	0.355	0.698201
0.36	0.776894	0.36	0.740482	0.36	0.732246	0.36	0.732072	0.36	0.702037	0.36	0.701612
0.365	0.778435	0.365	0.742999	0.365	0.735399	0.365	0.734772	0.365	0.701806	0.365	0.704947
0.37	0.784334	0.37	0.74448	0.37	0.738273	0.37	0.73771	0.37	0.704445	0.37	0.708208
0.375	0.784108	0.375	0.748688	0.375	0.741581	0.375	0.740024	0.375	0.710502	0.375	0.711398
0.38	0.785387	0.38	0.751481	0.38	0.743368	0.38	0.742423	0.38	0.71497	0.38	0.714518
0.385	0.787486	0.385	0.751953	0.385	0.746499	0.385	0.746209	0.385	0.715362	0.385	0.717571
0.39	0.789387	0.39	0.754539	0.39	0.74948	0.39	0.747414	0.39	0.720783	0.39	0.720558
0.395	0.792971	0.395	0.757748	0.395	0.751095	0.395	0.751396	0.395	0.723162	0.395	0.723483
0.4	0.791529	0.4	0.761032	0.4	0.753288	0.4	0.753405	0.4	0.725069	0.4	0.726347
0.405	0.795678	0.405	0.760473	0.405	0.755271	0.405	0.754995	0.405	0.728037	0.405	0.729152
0.41	0.794276	0.41	0.764654	0.41	0.759615	0.41	0.758378	0.41	0.732383	0.41	0.731899
0.415	0.79623	0.415	0.7667	0.415	0.760813	0.415	0.761499	0.415	0.731806	0.415	0.734591
0.42	0.798004	0.42	0.767893	0.42	0.763046	0.42	0.763005	0.42	0.736644	0.42	0.737228
0.425	0.798234	0.425	0.771132	0.425	0.76509	0.425	0.766111	0.425	0.741231	0.425	0.739813
0.43	0.801844	0.43	0.77279	0.43	0.768271	0.43	0.766152	0.43	0.742556	0.43	0.742348
0.435	0.804557	0.435	0.775086	0.435	0.770044	0.435	0.769096	0.435	0.747683	0.435	0.744833
0.44	0.80302	0.44	0.775865	0.44	0.772005	0.44	0.770895	0.44	0.746197	0.44	0.74727
0.445	0.805818	0.445	0.777129	0.445	0.774156	0.445	0.773321	0.445	0.751344	0.445	0.74966
0.45	0.807315	0.45	0.779929	0.45	0.77543	0.45	0.774408	0.45	0.751687	0.45	0.752005
0.455	0.809336	0.455	0.7821	0.455	0.777751	0.455	0.777644	0.455	0.75494	0.455	0.754306
0.46	0.813301	0.46	0.783651	0.46	0.780231	0.46	0.780081	0.46	0.756952	0.46	0.756564
0.465	0.81203	0.465	0.785006	0.465	0.781237	0.465	0.781327	0.465	0.75897	0.465	0.758781
0.47	0.8112	0.47	0.787006	0.47	0.783584	0.47	0.783076	0.47	0.761282	0.47	0.760957
0.475	0.814755	0.475	0.789053	0.475	0.785258	0.475	0.78525	0.475	0.762129	0.475	0.763093
0.48	0.81666	0.48	0.791844	0.48	0.787328	0.48	0.787681	0.48	0.765997	0.48	0.765192
0.485	0.818731	0.485	0.792407	0.485	0.788724	0.485	0.788793	0.485	0.765714	0.485	0.767252
0.49	0.817658	0.49	0.795188	0.49	0.79134	0.49	0.791006	0.49	0.76902	0.49	0.769277
0.495	0.820451	0.495	0.796582	0.495	0.792123	0.495	0.792281	0.495	0.772259	0.495	0.771266
0.5	0.819702	0.5	0.797516	0.5	0.794127	0.5	0.794811	0.5	0.772711	0.5	0.773221
0.505	0.823507	0.505	0.80008	0.505	0.795094	0.505	0.795522	0.505	0.774016	0.505	0.775142
0.51	0.823737	0.51	0.800793	0.51	0.797965	0.51	0.797446	0.51	0.778647	0.51	0.77703
0.515	0.82345	0.515	0.803036	0.515	0.800054	0.515	0.798847	0.515	0.780022	0.515	0.778886
0.52	0.824571	0.52	0.805185	0.52	0.802108	0.52	0.801036	0.52	0.781764	0.52	0.780711
0.525	0.828506	0.525	0.806227	0.525	0.802279	0.525	0.802902	0.525	0.783115	0.525	0.782506
0.53	0.82792	0.53	0.807485	0.53	0.803888	0.53	0.804635	0.53	0.783946	0.53	0.784271
0.535	0.829073	0.535	0.80866	0.535	0.805173	0.535	0.805329	0.535	0.785557	0.535	0.786007
0.54	0.83071	0.54	0.810921	0.54	0.806199	0.54	0.807586	0.54	0.789346	0.54	0.787715
0.545	0.833313	0.545	0.811718	0.545	0.80901	0.545	0.807913	0.545	0.789845	0.545	0.789396
0.55	0.831057	0.55	0.814092	0.55	0.809119	0.55	0.809065	0.55	0.791792	0.55	0.79105
0.555	0.833752	0.555	0.814005	0.555	0.810644	0.555	0.811152	0.555	0.794042	0.555	0.792677
0.56	0.835493	0.56	0.8156	0.56	0.812287	0.56	0.812727	0.56	0.794129	0.56	0.794279
0.565	0.834611	0.565	0.818116	0.565	0.812966	0.565	0.813955	0.565	0.796123	0.565	0.795856
0.57	0.838066	0.57	0.818401	0.57	0.814555	0.57	0.815605	0.57	0.800319	0.57	0.797408
0.575	0.839032	0.575	0.818279	0.575	0.81559	0.575	0.817018	0.575	0.79884	0.575	0.798936
0.58	0.838157	0.58	0.820845	0.58	0.818168	0.58	0.817735	0.58	0.802097	0.58	0.800442
0.585	0.8424	0.585	0.821267	0.585	0.820274	0.585	0.819739	0.585	0.803018	0.585	0.801924
0.59	0.839346	0.59	0.823339	0.59	0.820911	0.59	0.82099	0.59	0.805003	0.59	0.803384
0.595	0.842709	0.595	0.824096	0.595	0.821839	0.595	0.821719	0.595	0.805648	0.595	0.804822
0.6	0.841505	0.6	0.825616	0.6	0.82318	0.6	0.823162	0.6	0.807138	0.6	0.806239
0.605	0.843167	0.605	0.826504	0.605	0.824319	0.605	0.824112	0.605	0.810162	0.605	0.807635
0.61	0.845171	0.61	0.827566	0.61	0.825296	0.61	0.825522	0.61	0.810945	0.61	0.809011
0.615	0.845599	0.615	0.829624	0.615	0.82605	0.615	0.827382	0.615	0.811529	0.615	0.810367
0.62	0.847522	0.62	0.82919	0.62	0.827652	0.62	0.827836	0.62	0.81326	0.62	0.811703
0.625	0.84746	0.625	0.83188	0.625	0.829243	0.625	0.829117	0.625	0.813423	0.625	0.81302
0.63	0.848829	0.63	0.83157	0.63	0.830617	0.63	0.830495	0.63	0.81627	0.63	0.814319
0.635	0.84994	0.635	0.833103	0.635	0.830789	0.635	0.831149	0.635	0.818844	0.635	0.815599
0.64	0.849333	0.64	0.834851	0.64	0.832135	0.64	0.832296	0.64	0.817356	0.64	0.816861
0.645	0.850606	0.645	0.835999	0.645	0.834339	0.645	0.833327	0.645	0.818922	0.645	0.818106
0.65	0.851864	0.65	0.836482	0.65	0.83407	0.65	0.834221	0.65	0.821438	0.65	0.819333
0.655	0.852388	0.655	0.838215	0.655	0.835615	0.655	0.83584	0.655	0.821551	0.655	0.820544
0.66	0.854145	0.66	0.837333	0.66	0.835959	0.66	0.836764	0.66	0.823821	0.66	0.821738
0.665	0.85528	0.665	0.839928	0.665	0.837772	0.665	0.837781	0.665	0.824588	0.665	0.822916
0.67	0.854263	0.67	0.840904	0.67	0.83896	0.67	0.838997	0.67	0.825232	0.67	0.824078
0.675	0.855146	0.675	0.841475	0.675	0.840019	0.675	0.840729	0.675	0.8276	0.675	0.825225
0.68	0.8561	0.68	0.843968	0.68	0.840546	0.68	0.84089	0.68	0.829217	0.68	0.826356
0.685	0.857697	0.685	0.844856	0.685	0.8418	0.685	0.842027	0.685	0.830412	0.685	0.827473
0.69	0.859289	0.69	0.84485	0.69	0.842823	0.69	0.842819	0.69	0.82986	0.69	0.828575
0.695	0.858955	0.695	0.84536	0.695	0.843607	0.695	0.844113	0.695	0.831892	0.695	0.829662
0.7	0.860165	0.7	0.846541	0.7	0.844654	0.7	0.844495	0.7	0.831466	0.7	0.830736
0.705	0.859715	0.705	0.847686	0.705	0.845544	0.705	0.84531	0.705	0.833245	0.705	0.831796
0.71	0.861641	0.71	0.849137	0.71	0.84696	0.71	0.847308	0.71	0.834606	0.71	0.832842
0.715	0.862844	0.715	0.849155	0.715	0.847424	0.715	0.847439	0.715	0.8363	0.715	0.833875
0.72	0.862671	0.72	0.849426	0.72	0.8491	0.72	0.848221	0.72	0.836587	0.72	0.834895
0.725	0.86256	0.725	0.852036	0.725	0.849792	0.725	0.8494	0.725	0.837193	0.725	0.835902
0.73	0.86475	0.73	0.851608	0.73	0.850763	0.73	0.850547	0.73	0.838403	0.73	0.836897
0.735	0.864849	0.735	0.852678	0.735	0.850743	0.735	0.850224	0.735	0.840416	0.735	0.837879
0.74	0.864728	0.74	0.853687	0.74	0.852076	0.74	0.85246	0.74	0.841136	0.74	0.838849
0.745	0.865589	0.745	0.855594	0.745	0.852932	0.745	0.852972	0.745	0.842163	0.745	0.839808
0.75	0.865678	0.75	0.856068	0.75	0.853738	0.75	0.854007	0.75	0.844027	0.75	0.840754
0.755	0.86821	0.755	0.856012	0.755	0.853789	0.755	0.854255	0.755	0.843835	0.755	0.84169
0.76	0.868655	0.76	0.857227	0.76	0.855914	0.76	0.854744	0.76	0.844956	0.76	0.842614
0.765	0.866953	0.765	0.857584	0.765	0.85631	0.765	0.855813	0.765	0.845988	0.765	0.843527
0.77	0.869111	0.77	0.858902	0.77	0.856924	0.77	0.85676	0.77	0.845659	0.77	0.844429
0.775	0.870758	0.775	0.859305	0.775	0.857908	0.775	0.857454	0.775	0.846929	0.775	0.845321
0.78	0.869797	0.78	0.86011	0.78	0.858588	0.78	0.859175	0.78	0.847305	0.78	0.846202
0.785	0.872951	0.785	0.860757	0.785	0.859576	0.785	0.859513	0.785	0.84837	0.785	0.847073
0.79	0.873161	0.79	0.861413	0.79	0.86078	0.79	0.860331	0.79	0.849021	0.79	0.847934
0.795	0.872644	0.795	0.862713	0.795	0.860788	0.795	0.861223	0.795	0.851056	0.795	0.848784
0.8	0.872716	0.8	0.863003	0.8	0.86197	0.8	0.861809	0.8	0.851905	0.8	0.849626
0.805	0.874645	0.805	0.863705	0.805	0.862975	0.805	0.862445	0.805	0.852653	0.805	0.850457
0.81	0.876025	0.81	0.864828	0.81	0.863199	0.81	0.863314	0.81	0.853721	0.81	0.851279
0.815	0.875152	0.815	0.864918	0.815	0.864267	0.815	0.864096	0.815	0.855374	0.815	0.852092
0.82	0.876959	0.82	0.865065	0.82	0.864718	0.82	0.864533	0.82	0.854748	0.82	0.852896
0.825	0.877469	0.825	0.867195	0.825	0.86483	0.825	0.86567	0.825	0.856219	0.825	0.853691
0.83	0.876801	0.83	0.867268	0.83	0.866125	0.83	0.865992	0.83	0.855908	0.83	0.854477
0.835	0.876932	0.835	0.867862	0.835	0.86704	0.835	0.866137	0.835	0.857377	0.835	0.855254
0.84	0.878031	0.84	0.869588	0.84	0.867725	0.84	0.867654	0.84	0.858119	0.84	0.856023
0.845	0.879939	0.845	0.870715	0.845	0.867713	0.845	0.867711	0.845	0.860025	0.845	0.856783
0.85	0.877648	0.85	0.869993	0.85	0.869029	0.85	0.869376	0.85	0.85981	0.85	0.857535
0.855	0.880213	0.855	0.870763	0.855	0.869831	0.855	0.869682	0.855	0.86104	0.855	0.85828
0.86	0.879245	0.86	0.871707	0.86	0.870154	0.86	0.870305	0.86	0.861165	0.86	0.859016
0.865	0.882426	0.865	0.871646	0.865	0.870709	0.865	0.870695	0.865	0.863147	0.865	0.859744
0.87	0.882537	0.87	0.872115	0.87	0.871257	0.87	0.871692	0.87	0.863356	0.87	0.860464
0.875	0.883041	0.875	0.873443	0.875	0.872252	0.875	0.872254	0.875	0.863843	0.875	0.861177
0.88	0.881301	0.88	0.874273	0.88	0.872846	0.88	0.872827	0.88	0.862953	0.88	0.861883
0.885	0.883376	0.885	0.875178	0.885	0.87305	0.885	0.873894	0.885	0.865351	0.885	0.862581
0.89	0.883999	0.89	0.875241	0.89	0.873681	0.89	0.874501	0.89	0.866483	0.89	0.863272
0.895	0.883361	0.895	0.87541	0.895	0.874651	0.895	0.87506	0.895	0.867559	0.895	0.863955
0.9	0.885839	0.9	0.876145	0.9	0.875572	0.9	0.875353	0.9	0.8679	0.9	0.864632
0.905	0.885492	0.905	0.877274	0.905	0.876594	0.905	0.876484	0.905	0.86779	0.905	0.865302
0.91	0.885811	0.91	0.876872	0.91	0.876106	0.91	0.876413	0.91	0.868635	0.91	0.865965
0.915	0.886367	0.915	0.877695	0.915	0.876765	0.915	0.876855	0.915	0.868929	0.915	0.866621
0.92	0.886445	0.92	0.878728	0.92	0.878098	0.92	0.87764	0.92	0.870906	0.92	0.86727
0.925	0.888432	0.925	0.879732	0.925	0.878476	0.925	0.878543	0.925	0.870425	0.925	0.867913
0.93	0.888489	0.93	0.879349	0.93	0.879063	0.93	0.879062	0.93	0.872518	0.93	0.86855
0.935	0.889662	0.935	0.880098	0.935	0.879601	0.935	0.879907	0.935	0.872911	0.935	0.86918
0.94	0.888189	0.94	0.880826	0.94	0.880946	0.94	0.880026	0.94	0.873083	0.94	0.869804
0.945	0.889443	0.945	0.881246	0.945	0.880487	0.945	0.880208	0.945	0.873128	0.945	0.870422
0.95	0.889375	0.95	0.88186	0.95	0.880653	0.95	0.881109	0.95	0.874814	0.95	0.871034
0.955	0.88941	0.955	0.882609	0.955	0.881594	0.955	0.881905	0.955	0.872869	0.955	0.87164
0.96	0.890291	0.96	0.883429	0.96	0.882783	0.96	0.881948	0.96	0.875497	0.96	0.87224
0.965	0.891801	0.965	0.883611	0.965	0.882875	0.965	0.883313	0.965	0.877262	0.965	0.872835
0.97	0.892251	0.97	0.884336	0.97	0.883712	0.97	0.883606	0.97	0.876886	0.97	0.873423
0.975	0.892638	0.975	0.885579	0.975	0.883695	0.975	0.884122	0.975	0.877407	0.975	0.874006
0.98	0.892391	0.98	0.885324	0.98	0.884864	0.98	0.88442	0.98	0.876575	0.98	0.874584
0.985	0.894122	0.985	0.886258	0.985	0.885298	0.985	0.885144	0.985	0.878639	0.985	0.875156
0.99	0.893783	0.99	0.88574	0.99	0.885688	0.99	0.885552	0.99	0.877929	0.99	0.875722
0.995	0.893945	0.995	0.887242	0.995	0.886114	0.995	0.886345	0.995	0.87951	0.995	0.876283
1	0.894304	1	0.887378	1	0.886782	1	0.886463	1	0.879894	1	0.876839
