# Supplementary material for: Equivalence and its invalidation between non-Markovian and Markovian spreading dynamics on complex networks
Source: Nat Commun. 2019 Aug 23;10:3748. doi: 10.1038/s41467-019-11763-z (PMC6707263; doi:10.1038/s41467-019-11763-z)
Supplement: Supplementary file 3 — Source Data [file 41467_2019_11763_MOESM3_ESM.zip › data/Supplementary_Figure_7/sFig7_I_transient.dat]

0	0.01	0	0.01	0	0.01	0	0.01	0	0.01	0	0.01	0	0.01	0	0.01
0.01	0.19348	0.01	0.0212062	0.01	0.011281	0.01	0.0111801	0.01	0.010009	0.01	0.0100079	0.01	0.009994	0.01	0.009996
0.02	0.416802	0.02	0.0506476	0.02	0.012895	0.02	0.0126397	0.02	0.010038	0.02	0.0100317	0.02	0.009984	0.02	0.00998403
0.03	0.549032	0.03	0.119737	0.03	0.014971	0.03	0.0144439	0.03	0.010076	0.03	0.0100713	0.03	0.009967	0.03	0.00996416
0.04	0.634092	0.04	0.244864	0.04	0.017474	0.04	0.0166719	0.04	0.010127	0.04	0.010127	0.04	0.009937	0.04	0.00993652
0.05	0.693466	0.05	0.396165	0.05	0.02061	0.05	0.0194185	0.05	0.010193	0.05	0.0101988	0.05	0.009902	0.05	0.00990125
0.06	0.737573	0.06	0.524338	0.06	0.024363	0.06	0.0227963	0.06	0.010269	0.06	0.0102871	0.06	0.009868	0.06	0.00985858
0.07	0.772037	0.07	0.617085	0.07	0.028907	0.07	0.0269362	0.07	0.010379	0.07	0.010392	0.07	0.009822	0.07	0.00980876
0.08	0.799273	0.08	0.683208	0.08	0.034839	0.08	0.0319879	0.08	0.010507	0.08	0.010514	0.08	0.009754	0.08	0.00975208
0.09	0.821302	0.09	0.731752	0.09	0.041795	0.09	0.0381177	0.09	0.01064	0.09	0.0106534	0.09	0.009695	0.09	0.00968889
0.1	0.83971	0.1	0.768561	0.1	0.050028	0.1	0.0455041	0.1	0.010792	0.1	0.0108107	0.1	0.009632	0.1	0.00961955
0.11	0.854842	0.11	0.797225	0.11	0.059813	0.11	0.0543306	0.11	0.010982	0.11	0.0109864	0.11	0.009566	0.11	0.00954449
0.12	0.867279	0.12	0.820015	0.12	0.071106	0.12	0.064774	0.12	0.011149	0.12	0.0111811	0.12	0.009481	0.12	0.00946413
0.13	0.877823	0.13	0.838431	0.13	0.084366	0.13	0.0769902	0.13	0.011332	0.13	0.0113955	0.13	0.0094	0.13	0.00937896
0.14	0.886978	0.14	0.853501	0.14	0.099595	0.14	0.0910971	0.14	0.011551	0.14	0.0116303	0.14	0.009312	0.14	0.00928948
0.15	0.894582	0.15	0.865956	0.15	0.116831	0.15	0.107158	0.15	0.011777	0.15	0.0118862	0.15	0.009221	0.15	0.00919621
0.16	0.901261	0.16	0.876327	0.16	0.136105	0.16	0.12517	0.16	0.012048	0.16	0.0121641	0.16	0.009117	0.16	0.0090997
0.17	0.907133	0.17	0.885012	0.17	0.156744	0.17	0.145053	0.17	0.01233	0.17	0.0124649	0.17	0.009025	0.17	0.0090005
0.18	0.91167	0.18	0.892315	0.18	0.179292	0.18	0.166656	0.18	0.012637	0.18	0.0127896	0.18	0.008927	0.18	0.00889919
0.19	0.915817	0.19	0.898471	0.19	0.202935	0.19	0.189763	0.19	0.012904	0.19	0.0131392	0.19	0.008814	0.19	0.00879635
0.2	0.919486	0.2	0.903668	0.2	0.227567	0.2	0.214113	0.2	0.013278	0.2	0.0135148	0.2	0.008702	0.2	0.00869258
0.21	0.922488	0.21	0.908055	0.21	0.252565	0.21	0.239416	0.21	0.013681	0.21	0.0139177	0.21	0.008586	0.21	0.00858846
0.22	0.924811	0.22	0.911752	0.22	0.278143	0.22	0.265378	0.22	0.014101	0.22	0.0143491	0.22	0.00851	0.22	0.00848458
0.23	0.927029	0.23	0.914861	0.23	0.303996	0.23	0.291713	0.23	0.014499	0.23	0.0148102	0.23	0.008431	0.23	0.00838152
0.24	0.928911	0.24	0.917462	0.24	0.329703	0.24	0.318156	0.24	0.014931	0.24	0.0153026	0.24	0.008345	0.24	0.00827987
0.25	0.930585	0.25	0.919627	0.25	0.354966	0.25	0.34447	0.25	0.015406	0.25	0.0158277	0.25	0.008235	0.25	0.00818018
0.26	0.931847	0.26	0.921414	0.26	0.380032	0.26	0.370451	0.26	0.015914	0.26	0.0163871	0.26	0.008146	0.26	0.00808301
0.27	0.933143	0.27	0.922872	0.27	0.404863	0.27	0.395925	0.27	0.016404	0.27	0.0169824	0.27	0.008055	0.27	0.00798888
0.28	0.934219	0.28	0.924044	0.28	0.428907	0.28	0.42075	0.28	0.017001	0.28	0.0176154	0.28	0.007956	0.28	0.00789831
0.29	0.935015	0.29	0.924969	0.29	0.451888	0.29	0.444811	0.29	0.017588	0.29	0.0182877	0.29	0.007865	0.29	0.00781177
0.3	0.935484	0.3	0.925677	0.3	0.4741	0.3	0.468018	0.3	0.018197	0.3	0.0190014	0.3	0.007817	0.3	0.00772973
0.31	0.935946	0.31	0.926198	0.31	0.495187	0.31	0.490303	0.31	0.018816	0.31	0.0197584	0.31	0.007748	0.31	0.00765262
0.32	0.936241	0.32	0.926555	0.32	0.51557	0.32	0.511618	0.32	0.019552	0.32	0.0205607	0.32	0.00766	0.32	0.00758084
0.33	0.936194	0.33	0.926772	0.33	0.535031	0.33	0.53193	0.33	0.02023	0.33	0.0214104	0.33	0.0076	0.33	0.00751476
0.34	0.93644	0.34	0.926867	0.34	0.553364	0.34	0.551221	0.34	0.021043	0.34	0.0223098	0.34	0.007538	0.34	0.00745471
0.35	0.936744	0.35	0.926858	0.35	0.570486	0.35	0.569484	0.35	0.021845	0.35	0.0232611	0.35	0.00748	0.35	0.00740099
0.36	0.93691	0.36	0.92676	0.36	0.586741	0.36	0.586722	0.36	0.022731	0.36	0.0242667	0.36	0.007455	0.36	0.00735387
0.37	0.936618	0.37	0.926586	0.37	0.602297	0.37	0.602945	0.37	0.023676	0.37	0.025329	0.37	0.007386	0.37	0.00731358
0.38	0.936483	0.38	0.926349	0.38	0.616752	0.38	0.618171	0.38	0.024675	0.38	0.0264507	0.38	0.007371	0.38	0.00728031
0.39	0.936168	0.39	0.92606	0.39	0.630418	0.39	0.632421	0.39	0.0257	0.39	0.0276341	0.39	0.00733	0.39	0.00725422
0.4	0.936207	0.4	0.925728	0.4	0.643428	0.4	0.645724	0.4	0.02672	0.4	0.0288821	0.4	0.007291	0.4	0.00723543
0.41	0.935987	0.41	0.925363	0.41	0.655376	0.41	0.658108	0.41	0.027865	0.41	0.0301973	0.41	0.007246	0.41	0.00722402
0.42	0.93551	0.42	0.924971	0.42	0.666739	0.42	0.669606	0.42	0.02899	0.42	0.0315826	0.42	0.007235	0.42	0.00722005
0.43	0.935323	0.43	0.92456	0.43	0.677054	0.43	0.680252	0.43	0.03014	0.43	0.0330407	0.43	0.007227	0.43	0.00722353
0.44	0.934964	0.44	0.924136	0.44	0.686465	0.44	0.690081	0.44	0.031458	0.44	0.0345746	0.44	0.007253	0.44	0.00723445
0.45	0.934522	0.45	0.923705	0.45	0.695329	0.45	0.69913	0.45	0.032712	0.45	0.0361872	0.45	0.007293	0.45	0.00725277
0.46	0.934203	0.46	0.923271	0.46	0.703502	0.46	0.707435	0.46	0.034119	0.46	0.0378814	0.46	0.007329	0.46	0.0072784
0.47	0.934061	0.47	0.922838	0.47	0.710762	0.47	0.715032	0.47	0.035547	0.47	0.0396603	0.47	0.007378	0.47	0.00731126
0.48	0.933801	0.48	0.922411	0.48	0.71753	0.48	0.721957	0.48	0.037062	0.48	0.0415269	0.48	0.00744	0.48	0.0073512
0.49	0.933576	0.49	0.921993	0.49	0.724019	0.49	0.728248	0.49	0.038649	0.49	0.0434842	0.49	0.007482	0.49	0.00739808
0.5	0.933601	0.5	0.921585	0.5	0.72946	0.5	0.733938	0.5	0.040385	0.5	0.0455351	0.5	0.007485	0.5	0.00745174
0.51	0.933475	0.51	0.921191	0.51	0.734735	0.51	0.739062	0.51	0.042074	0.51	0.0476828	0.51	0.007548	0.51	0.00751198
0.52	0.933234	0.52	0.920813	0.52	0.73924	0.52	0.743655	0.52	0.043928	0.52	0.0499301	0.52	0.007601	0.52	0.00757859
0.53	0.932821	0.53	0.920452	0.53	0.743371	0.53	0.747748	0.53	0.045821	0.53	0.0522799	0.53	0.007667	0.53	0.00765135
0.54	0.93265	0.54	0.92011	0.54	0.747242	0.54	0.751374	0.54	0.047841	0.54	0.0547351	0.54	0.007698	0.54	0.00773004
0.55	0.932441	0.55	0.919787	0.55	0.750545	0.55	0.754563	0.55	0.050023	0.55	0.0572985	0.55	0.007769	0.55	0.00781442
0.56	0.9323	0.56	0.919484	0.56	0.753609	0.56	0.757344	0.56	0.052225	0.56	0.0599727	0.56	0.007825	0.56	0.00790424
0.57	0.93207	0.57	0.919202	0.57	0.756303	0.57	0.759747	0.57	0.054516	0.57	0.0627602	0.57	0.007878	0.57	0.00799924
0.58	0.931829	0.58	0.918941	0.58	0.758656	0.58	0.761798	0.58	0.05696	0.58	0.0656635	0.58	0.007958	0.58	0.00809919
0.59	0.931771	0.59	0.918702	0.59	0.760267	0.59	0.763523	0.59	0.059361	0.59	0.0686847	0.59	0.008035	0.59	0.00820382
0.6	0.931438	0.6	0.918483	0.6	0.761907	0.6	0.764948	0.6	0.061893	0.6	0.071826	0.6	0.008101	0.6	0.00831289
0.61	0.931348	0.61	0.918285	0.61	0.763176	0.61	0.766096	0.61	0.064587	0.61	0.0750891	0.61	0.008148	0.61	0.00842616
0.62	0.931541	0.62	0.918108	0.62	0.764758	0.62	0.76699	0.62	0.067312	0.62	0.0784758	0.62	0.00821	0.62	0.0085434
0.63	0.931596	0.63	0.91795	0.63	0.765432	0.63	0.767652	0.63	0.070129	0.63	0.0819875	0.63	0.008287	0.63	0.00866437
0.64	0.931157	0.64	0.917812	0.64	0.766042	0.64	0.768103	0.64	0.073045	0.64	0.0856252	0.64	0.0084	0.64	0.00878886
0.65	0.931359	0.65	0.917692	0.65	0.766698	0.65	0.768361	0.65	0.076155	0.65	0.0893899	0.65	0.008446	0.65	0.00891667
0.66	0.931191	0.66	0.91759	0.66	0.767364	0.66	0.768446	0.66	0.079298	0.66	0.093282	0.66	0.008512	0.66	0.00904761
0.67	0.931191	0.67	0.917506	0.67	0.767367	0.67	0.768375	0.67	0.0825	0.67	0.0973018	0.67	0.008579	0.67	0.00918149
0.68	0.930832	0.68	0.917437	0.68	0.767088	0.68	0.768164	0.68	0.085777	0.68	0.101449	0.68	0.008658	0.68	0.00931817
0.69	0.930846	0.69	0.917383	0.69	0.766897	0.69	0.767829	0.69	0.089326	0.69	0.105724	0.69	0.008757	0.69	0.00945751
0.7	0.930615	0.7	0.917344	0.7	0.766362	0.7	0.767385	0.7	0.092977	0.7	0.110125	0.7	0.008879	0.7	0.00959936
0.71	0.930704	0.71	0.917318	0.71	0.766145	0.71	0.766845	0.71	0.096806	0.71	0.114651	0.71	0.008974	0.71	0.00974364
0.72	0.930719	0.72	0.917304	0.72	0.765938	0.72	0.766223	0.72	0.100695	0.72	0.119301	0.72	0.00907	0.72	0.00989024
0.73	0.931188	0.73	0.917301	0.73	0.765683	0.73	0.76553	0.73	0.104534	0.73	0.124073	0.73	0.009168	0.73	0.0100391
0.74	0.930918	0.74	0.917309	0.74	0.76504	0.74	0.764777	0.74	0.108623	0.74	0.128963	0.74	0.009252	0.74	0.0101902
0.75	0.930897	0.75	0.917326	0.75	0.764259	0.75	0.763975	0.75	0.112755	0.75	0.133971	0.75	0.009317	0.75	0.0103435
0.76	0.931138	0.76	0.917351	0.76	0.763452	0.76	0.763134	0.76	0.116974	0.76	0.139092	0.76	0.009414	0.76	0.0104989
0.77	0.930988	0.77	0.917384	0.77	0.762769	0.77	0.762263	0.77	0.12131	0.77	0.144322	0.77	0.009521	0.77	0.0106565
0.78	0.931177	0.78	0.917423	0.78	0.762292	0.78	0.761369	0.78	0.125582	0.78	0.149659	0.78	0.009616	0.78	0.0108163
0.79	0.931062	0.79	0.917468	0.79	0.76188	0.79	0.76046	0.79	0.130103	0.79	0.155098	0.79	0.009713	0.79	0.0109783
0.8	0.93085	0.8	0.917518	0.8	0.761301	0.8	0.759544	0.8	0.134691	0.8	0.160633	0.8	0.009779	0.8	0.0111426
0.81	0.931093	0.81	0.917571	0.81	0.760707	0.81	0.758626	0.81	0.139572	0.81	0.166261	0.81	0.009859	0.81	0.0113093
0.82	0.931235	0.82	0.917628	0.82	0.759778	0.82	0.757713	0.82	0.144316	0.82	0.171975	0.82	0.009949	0.82	0.0114784
0.83	0.931134	0.83	0.917688	0.83	0.759096	0.83	0.756808	0.83	0.149147	0.83	0.17777	0.83	0.010041	0.83	0.0116501
0.84	0.93137	0.84	0.917749	0.84	0.758338	0.84	0.755918	0.84	0.154056	0.84	0.183641	0.84	0.010158	0.84	0.0118244
0.85	0.93127	0.85	0.917812	0.85	0.757515	0.85	0.755046	0.85	0.159008	0.85	0.18958	0.85	0.010273	0.85	0.0120016
0.86	0.931619	0.86	0.917875	0.86	0.756849	0.86	0.754196	0.86	0.164126	0.86	0.195582	0.86	0.010372	0.86	0.0121816
0.87	0.931571	0.87	0.917939	0.87	0.755736	0.87	0.75337	0.87	0.169203	0.87	0.201639	0.87	0.010536	0.87	0.0123647
0.88	0.931615	0.88	0.918002	0.88	0.754785	0.88	0.752573	0.88	0.174476	0.88	0.207746	0.88	0.010616	0.88	0.012551
0.89	0.931812	0.89	0.918065	0.89	0.754044	0.89	0.751804	0.89	0.179642	0.89	0.213894	0.89	0.010705	0.89	0.0127406
0.9	0.931882	0.9	0.918126	0.9	0.753508	0.9	0.751068	0.9	0.185114	0.9	0.220077	0.9	0.010799	0.9	0.0129338
0.91	0.931877	0.91	0.918186	0.91	0.753153	0.91	0.750366	0.91	0.190489	0.91	0.226287	0.91	0.010946	0.91	0.0131306
0.92	0.931897	0.92	0.918245	0.92	0.752678	0.92	0.749697	0.92	0.195844	0.92	0.232517	0.92	0.011086	0.92	0.0133313
0.93	0.93178	0.93	0.918301	0.93	0.752421	0.93	0.749065	0.93	0.201166	0.93	0.238759	0.93	0.011255	0.93	0.0135361
0.94	0.931818	0.94	0.918355	0.94	0.752031	0.94	0.748468	0.94	0.206609	0.94	0.245006	0.94	0.011408	0.94	0.013745
0.95	0.931559	0.95	0.918406	0.95	0.751488	0.95	0.747909	0.95	0.212183	0.95	0.25125	0.95	0.011559	0.95	0.0139582
0.96	0.931491	0.96	0.918455	0.96	0.751076	0.96	0.747386	0.96	0.217781	0.96	0.257485	0.96	0.011695	0.96	0.014176
0.97	0.931775	0.97	0.918502	0.97	0.750377	0.97	0.746899	0.97	0.223468	0.97	0.263701	0.97	0.01184	0.97	0.0143984
0.98	0.931914	0.98	0.918545	0.98	0.749846	0.98	0.746449	0.98	0.229036	0.98	0.269893	0.98	0.011971	0.98	0.0146257
0.99	0.932002	0.99	0.918586	0.99	0.749621	0.99	0.746034	0.99	0.234658	0.99	0.276052	0.99	0.012094	0.99	0.014858
1	0.932198	1	0.918624	1	0.749039	1	0.745655	1	0.240369	1	0.282172	1	0.012177	1	0.0150954
1.01	0.932068	1.01	0.918658	1.01	0.748927	1.01	0.74531	1.01	0.245943	1.01	0.288245	1.01	0.012344	1.01	0.0153381
1.02	0.932192	1.02	0.91869	1.02	0.748694	1.02	0.744998	1.02	0.251369	1.02	0.294266	1.02	0.012491	1.02	0.0155862
1.03	0.932112	1.03	0.918719	1.03	0.748311	1.03	0.744719	1.03	0.256904	1.03	0.300226	1.03	0.012657	1.03	0.0158398
1.04	0.932021	1.04	0.918746	1.04	0.748046	1.04	0.744471	1.04	0.262441	1.04	0.30612	1.04	0.012796	1.04	0.0160991
1.05	0.932082	1.05	0.918769	1.05	0.748011	1.05	0.744253	1.05	0.268036	1.05	0.311941	1.05	0.012936	1.05	0.0163641
1.06	0.932184	1.06	0.91879	1.06	0.747611	1.06	0.744063	1.06	0.273822	1.06	0.317683	1.06	0.013108	1.06	0.0166351
1.07	0.932035	1.07	0.918808	1.07	0.74738	1.07	0.743901	1.07	0.279327	1.07	0.323342	1.07	0.013268	1.07	0.016912
1.08	0.931889	1.08	0.918824	1.08	0.747103	1.08	0.743765	1.08	0.284711	1.08	0.32891	1.08	0.01346	1.08	0.0171949
1.09	0.93197	1.09	0.918838	1.09	0.747095	1.09	0.743653	1.09	0.290019	1.09	0.334384	1.09	0.013674	1.09	0.017484
1.1	0.931976	1.1	0.918849	1.1	0.74697	1.1	0.743564	1.1	0.295283	1.1	0.339758	1.1	0.013842	1.1	0.0177792
1.11	0.9322	1.11	0.918858	1.11	0.746819	1.11	0.743496	1.11	0.300457	1.11	0.345027	1.11	0.01406	1.11	0.0180807
1.12	0.932092	1.12	0.918866	1.12	0.746531	1.12	0.743449	1.12	0.305721	1.12	0.350188	1.12	0.014282	1.12	0.0183885
1.13	0.932038	1.13	0.918871	1.13	0.746613	1.13	0.74342	1.13	0.310613	1.13	0.355236	1.13	0.014466	1.13	0.0187027
1.14	0.932239	1.14	0.918875	1.14	0.746897	1.14	0.743408	1.14	0.315537	1.14	0.360168	1.14	0.014658	1.14	0.0190232
1.15	0.932095	1.15	0.918877	1.15	0.746651	1.15	0.743412	1.15	0.320549	1.15	0.36498	1.15	0.014873	1.15	0.0193502
1.16	0.932402	1.16	0.918878	1.16	0.746596	1.16	0.743431	1.16	0.325379	1.16	0.36967	1.16	0.015072	1.16	0.0196836
1.17	0.932274	1.17	0.918877	1.17	0.746494	1.17	0.743462	1.17	0.330118	1.17	0.374234	1.17	0.015272	1.17	0.0200234
1.18	0.932168	1.18	0.918876	1.18	0.746386	1.18	0.743505	1.18	0.334623	1.18	0.378671	1.18	0.015447	1.18	0.0203697
1.19	0.932218	1.19	0.918873	1.19	0.746612	1.19	0.743558	1.19	0.339097	1.19	0.382979	1.19	0.01565	1.19	0.0207225
1.2	0.932158	1.2	0.918869	1.2	0.746744	1.2	0.743621	1.2	0.343369	1.2	0.387155	1.2	0.015899	1.2	0.0210817
1.21	0.932243	1.21	0.918865	1.21	0.746398	1.21	0.743691	1.21	0.347725	1.21	0.391199	1.21	0.016096	1.21	0.0214474
1.22	0.932274	1.22	0.91886	1.22	0.746494	1.22	0.743768	1.22	0.351977	1.22	0.395109	1.22	0.0163	1.22	0.0218195
1.23	0.932253	1.23	0.918854	1.23	0.746179	1.23	0.743851	1.23	0.355973	1.23	0.398884	1.23	0.016514	1.23	0.022198
1.24	0.932098	1.24	0.918848	1.24	0.746225	1.24	0.743939	1.24	0.359794	1.24	0.402525	1.24	0.016756	1.24	0.022583
1.25	0.932031	1.25	0.918841	1.25	0.746711	1.25	0.74403	1.25	0.363454	1.25	0.40603	1.25	0.016991	1.25	0.0229744
1.26	0.931849	1.26	0.918835	1.26	0.746675	1.26	0.744125	1.26	0.367158	1.26	0.409401	1.26	0.017207	1.26	0.0233721
1.27	0.932073	1.27	0.918828	1.27	0.746619	1.27	0.744221	1.27	0.370869	1.27	0.412637	1.27	0.017478	1.27	0.0237762
1.28	0.932016	1.28	0.918821	1.28	0.746844	1.28	0.744319	1.28	0.374382	1.28	0.415739	1.28	0.017739	1.28	0.0241867
1.29	0.931977	1.29	0.918813	1.29	0.747133	1.29	0.744417	1.29	0.377876	1.29	0.418707	1.29	0.017993	1.29	0.0246035
1.3	0.931898	1.3	0.918806	1.3	0.74728	1.3	0.744516	1.3	0.381286	1.3	0.421544	1.3	0.018214	1.3	0.0250266
1.31	0.931775	1.31	0.918799	1.31	0.747158	1.31	0.744613	1.31	0.384323	1.31	0.424249	1.31	0.018498	1.31	0.025456
1.32	0.932087	1.32	0.918792	1.32	0.747378	1.32	0.74471	1.32	0.387337	1.32	0.426826	1.32	0.018758	1.32	0.0258917
1.33	0.932117	1.33	0.918785	1.33	0.747076	1.33	0.744805	1.33	0.390391	1.33	0.429274	1.33	0.01902	1.33	0.0263336
1.34	0.932365	1.34	0.918779	1.34	0.747127	1.34	0.744898	1.34	0.392951	1.34	0.431598	1.34	0.019255	1.34	0.0267818
1.35	0.93215	1.35	0.918772	1.35	0.746874	1.35	0.744988	1.35	0.395624	1.35	0.433797	1.35	0.01953	1.35	0.0272363
1.36	0.932199	1.36	0.918766	1.36	0.746783	1.36	0.745075	1.36	0.398323	1.36	0.435876	1.36	0.019773	1.36	0.027697
1.37	0.932252	1.37	0.91876	1.37	0.747007	1.37	0.745159	1.37	0.400629	1.37	0.437835	1.37	0.020071	1.37	0.0281639
1.38	0.932254	1.38	0.918755	1.38	0.747142	1.38	0.74524	1.38	0.403231	1.38	0.439678	1.38	0.020354	1.38	0.0286371
1.39	0.932217	1.39	0.91875	1.39	0.747429	1.39	0.745317	1.39	0.405549	1.39	0.441407	1.39	0.020634	1.39	0.0291165
1.4	0.932123	1.4	0.918745	1.4	0.747333	1.4	0.745391	1.4	0.407648	1.4	0.443026	1.4	0.020947	1.4	0.0296022
1.41	0.932268	1.41	0.91874	1.41	0.747171	1.41	0.745461	1.41	0.409815	1.41	0.444536	1.41	0.021293	1.41	0.0300942
1.42	0.932156	1.42	0.918736	1.42	0.747526	1.42	0.745526	1.42	0.41189	1.42	0.445941	1.42	0.02159	1.42	0.0305924
1.43	0.932107	1.43	0.918732	1.43	0.747574	1.43	0.745588	1.43	0.413834	1.43	0.447244	1.43	0.02187	1.43	0.031097
1.44	0.932258	1.44	0.918729	1.44	0.747596	1.44	0.745646	1.44	0.415831	1.44	0.448448	1.44	0.022146	1.44	0.0316078
1.45	0.931895	1.45	0.918726	1.45	0.747526	1.45	0.7457	1.45	0.417589	1.45	0.449556	1.45	0.022484	1.45	0.0321251
1.46	0.931884	1.46	0.918723	1.46	0.747763	1.46	0.745749	1.46	0.419333	1.46	0.450572	1.46	0.0228	1.46	0.0326487
1.47	0.932114	1.47	0.91872	1.47	0.748017	1.47	0.745795	1.47	0.420771	1.47	0.451499	1.47	0.023096	1.47	0.0331788
1.48	0.932215	1.48	0.918718	1.48	0.747839	1.48	0.745837	1.48	0.422282	1.48	0.452339	1.48	0.023395	1.48	0.0337153
1.49	0.932373	1.49	0.918716	1.49	0.74806	1.49	0.745875	1.49	0.423456	1.49	0.453096	1.49	0.023692	1.49	0.0342583
1.5	0.932505	1.5	0.918715	1.5	0.748107	1.5	0.745909	1.5	0.425041	1.5	0.453774	1.5	0.024047	1.5	0.0348078
1.51	0.932384	1.51	0.918713	1.51	0.748138	1.51	0.745939	1.51	0.426297	1.51	0.454376	1.51	0.024406	1.51	0.035364
1.52	0.932237	1.52	0.918712	1.52	0.748353	1.52	0.745966	1.52	0.427385	1.52	0.454905	1.52	0.024716	1.52	0.0359267
1.53	0.932262	1.53	0.918712	1.53	0.748321	1.53	0.74599	1.53	0.428346	1.53	0.455365	1.53	0.025067	1.53	0.0364962
1.54	0.932216	1.54	0.918711	1.54	0.748195	1.54	0.746011	1.54	0.429316	1.54	0.455758	1.54	0.025445	1.54	0.0370724
1.55	0.932105	1.55	0.918711	1.55	0.748513	1.55	0.746028	1.55	0.430399	1.55	0.456088	1.55	0.025821	1.55	0.0376553
1.56	0.931578	1.56	0.91871	1.56	0.748549	1.56	0.746043	1.56	0.431062	1.56	0.456358	1.56	0.026176	1.56	0.0382451
1.57	0.931908	1.57	0.91871	1.57	0.747977	1.57	0.746055	1.57	0.431859	1.57	0.456571	1.57	0.026489	1.57	0.0388418
1.58	0.931841	1.58	0.91871	1.58	0.748256	1.58	0.746064	1.58	0.432446	1.58	0.456731	1.58	0.026815	1.58	0.0394454
1.59	0.931901	1.59	0.918711	1.59	0.748238	1.59	0.746071	1.59	0.433408	1.59	0.45684	1.59	0.027152	1.59	0.040056
1.6	0.932005	1.6	0.918711	1.6	0.748191	1.6	0.746076	1.6	0.434111	1.6	0.456901	1.6	0.027499	1.6	0.0406736
1.61	0.932169	1.61	0.918712	1.61	0.74806	1.61	0.746079	1.61	0.43442	1.61	0.456918	1.61	0.027818	1.61	0.0412983
1.62	0.932285	1.62	0.918712	1.62	0.748112	1.62	0.74608	1.62	0.434886	1.62	0.456893	1.62	0.028174	1.62	0.0419301
1.63	0.932049	1.63	0.918713	1.63	0.747885	1.63	0.746079	1.63	0.43514	1.63	0.456828	1.63	0.028469	1.63	0.0425691
1.64	0.932218	1.64	0.918714	1.64	0.748171	1.64	0.746076	1.64	0.435447	1.64	0.456727	1.64	0.028785	1.64	0.0432154
1.65	0.932057	1.65	0.918714	1.65	0.748046	1.65	0.746073	1.65	0.435773	1.65	0.456593	1.65	0.029135	1.65	0.0438688
1.66	0.932075	1.66	0.918715	1.66	0.748326	1.66	0.746067	1.66	0.436349	1.66	0.456427	1.66	0.029536	1.66	0.0445296
1.67	0.932204	1.67	0.918716	1.67	0.748422	1.67	0.746061	1.67	0.436584	1.67	0.456233	1.67	0.029841	1.67	0.0451977
1.68	0.93218	1.68	0.918717	1.68	0.748308	1.68	0.746054	1.68	0.436761	1.68	0.456013	1.68	0.030077	1.68	0.0458732
1.69	0.932216	1.69	0.918718	1.69	0.748331	1.69	0.746046	1.69	0.436717	1.69	0.455768	1.69	0.030388	1.69	0.046556
1.7	0.932188	1.7	0.918719	1.7	0.748374	1.7	0.746037	1.7	0.436957	1.7	0.455502	1.7	0.030755	1.7	0.0472463
1.71	0.932097	1.71	0.91872	1.71	0.748514	1.71	0.746027	1.71	0.436955	1.71	0.455216	1.71	0.031122	1.71	0.047944
1.72	0.932038	1.72	0.918721	1.72	0.748671	1.72	0.746017	1.72	0.437023	1.72	0.454913	1.72	0.031459	1.72	0.0486491
1.73	0.931799	1.73	0.918722	1.73	0.748757	1.73	0.746007	1.73	0.436981	1.73	0.454594	1.73	0.031814	1.73	0.0493617
1.74	0.931958	1.74	0.918722	1.74	0.748821	1.74	0.745996	1.74	0.43694	1.74	0.454262	1.74	0.032184	1.74	0.0500817
1.75	0.931898	1.75	0.918723	1.75	0.748611	1.75	0.745986	1.75	0.436957	1.75	0.453917	1.75	0.032523	1.75	0.0508093
1.76	0.93172	1.76	0.918724	1.76	0.748776	1.76	0.745975	1.76	0.436733	1.76	0.453563	1.76	0.032922	1.76	0.0515442
1.77	0.931974	1.77	0.918725	1.77	0.74895	1.77	0.745964	1.77	0.436915	1.77	0.4532	1.77	0.033387	1.77	0.0522866
1.78	0.931848	1.78	0.918726	1.78	0.749051	1.78	0.745953	1.78	0.436801	1.78	0.452831	1.78	0.033745	1.78	0.0530365
1.79	0.932062	1.79	0.918726	1.79	0.749153	1.79	0.745942	1.79	0.436801	1.79	0.452456	1.79	0.034086	1.79	0.0537937
1.8	0.931951	1.8	0.918727	1.8	0.749264	1.8	0.745931	1.8	0.436652	1.8	0.452077	1.8	0.034493	1.8	0.0545583
1.81	0.932049	1.81	0.918728	1.81	0.749087	1.81	0.74592	1.81	0.436662	1.81	0.451695	1.81	0.034922	1.81	0.0553303
1.82	0.932033	1.82	0.918728	1.82	0.748976	1.82	0.74591	1.82	0.436684	1.82	0.451312	1.82	0.035419	1.82	0.0561096
1.83	0.931966	1.83	0.918729	1.83	0.748896	1.83	0.7459	1.83	0.436484	1.83	0.450929	1.83	0.035845	1.83	0.0568962
1.84	0.931897	1.84	0.918729	1.84	0.748686	1.84	0.74589	1.84	0.436026	1.84	0.450546	1.84	0.036319	1.84	0.05769
1.85	0.931869	1.85	0.91873	1.85	0.748705	1.85	0.745881	1.85	0.435759	1.85	0.450165	1.85	0.036757	1.85	0.0584909
1.86	0.931674	1.86	0.91873	1.86	0.748666	1.86	0.745872	1.86	0.435728	1.86	0.449787	1.86	0.037229	1.86	0.059299
1.87	0.93202	1.87	0.91873	1.87	0.748471	1.87	0.745864	1.87	0.435474	1.87	0.449412	1.87	0.037725	1.87	0.0601141
1.88	0.931982	1.88	0.918731	1.88	0.748383	1.88	0.745856	1.88	0.435384	1.88	0.449042	1.88	0.038221	1.88	0.0609362
1.89	0.932203	1.89	0.918731	1.89	0.748426	1.89	0.745848	1.89	0.435244	1.89	0.448677	1.89	0.038658	1.89	0.0617652
1.9	0.932114	1.9	0.918731	1.9	0.748191	1.9	0.745841	1.9	0.434847	1.9	0.448318	1.9	0.039209	1.9	0.062601
1.91	0.932207	1.91	0.918731	1.91	0.748087	1.91	0.745834	1.91	0.434577	1.91	0.447966	1.91	0.039666	1.91	0.0634435
1.92	0.932178	1.92	0.918731	1.92	0.748654	1.92	0.745828	1.92	0.434599	1.92	0.44762	1.92	0.040096	1.92	0.0642927
1.93	0.932272	1.93	0.918732	1.93	0.748481	1.93	0.745822	1.93	0.434372	1.93	0.447282	1.93	0.04066	1.93	0.0651484
1.94	0.932292	1.94	0.918732	1.94	0.748272	1.94	0.745817	1.94	0.434067	1.94	0.446952	1.94	0.041225	1.94	0.0660106
1.95	0.932447	1.95	0.918732	1.95	0.748221	1.95	0.745812	1.95	0.433887	1.95	0.44663	1.95	0.041672	1.95	0.0668791
1.96	0.932252	1.96	0.918732	1.96	0.748063	1.96	0.745807	1.96	0.433769	1.96	0.446316	1.96	0.042178	1.96	0.0677539
1.97	0.932238	1.97	0.918732	1.97	0.747841	1.97	0.745803	1.97	0.433357	1.97	0.446012	1.97	0.042622	1.97	0.0686348
1.98	0.932113	1.98	0.918732	1.98	0.747977	1.98	0.745799	1.98	0.433255	1.98	0.445717	1.98	0.043097	1.98	0.0695216
1.99	0.932125	1.99	0.918732	1.99	0.748008	1.99	0.745796	1.99	0.433105	1.99	0.445431	1.99	0.043588	1.99	0.0704144
2	0.931835	2	0.918732	2	0.748029	2	0.745793	2	0.432747	2	0.445155	2	0.044099	2	0.0713129
2.01	0.931436	2.01	0.918732	2.01	0.747959	2.01	0.745791	2.01	0.432457	2.01	0.444889	2.01	0.044597	2.01	0.072217
2.02	0.93164	2.02	0.918732	2.02	0.748125	2.02	0.745788	2.02	0.432274	2.02	0.444632	2.02	0.045048	2.02	0.0731266
2.03	0.931789	2.03	0.918732	2.03	0.748083	2.03	0.745787	2.03	0.432341	2.03	0.444386	2.03	0.045593	2.03	0.0740415
2.04	0.932016	2.04	0.918731	2.04	0.748136	2.04	0.745785	2.04	0.432159	2.04	0.444149	2.04	0.046101	2.04	0.0749617
2.05	0.932044	2.05	0.918731	2.05	0.748008	2.05	0.745784	2.05	0.431654	2.05	0.443922	2.05	0.046567	2.05	0.0758869
2.06	0.932096	2.06	0.918731	2.06	0.747869	2.06	0.745783	2.06	0.431481	2.06	0.443705	2.06	0.047121	2.06	0.076817
2.07	0.932026	2.07	0.918731	2.07	0.747726	2.07	0.745782	2.07	0.431468	2.07	0.443498	2.07	0.047601	2.07	0.0777518
2.08	0.932153	2.08	0.918731	2.08	0.747726	2.08	0.745782	2.08	0.431264	2.08	0.4433	2.08	0.048023	2.08	0.0786912
2.09	0.932264	2.09	0.918731	2.09	0.747905	2.09	0.745781	2.09	0.430983	2.09	0.443113	2.09	0.048503	2.09	0.0796351
2.1	0.932212	2.1	0.918731	2.1	0.748255	2.1	0.745781	2.1	0.430663	2.1	0.442934	2.1	0.048981	2.1	0.0805832
2.11	0.932341	2.11	0.918731	2.11	0.747965	2.11	0.745782	2.11	0.430538	2.11	0.442765	2.11	0.049463	2.11	0.0815354
2.12	0.932662	2.12	0.918731	2.12	0.747837	2.12	0.745782	2.12	0.430386	2.12	0.442606	2.12	0.049977	2.12	0.0824916
2.13	0.932855	2.13	0.91873	2.13	0.747843	2.13	0.745782	2.13	0.430293	2.13	0.442455	2.13	0.050506	2.13	0.0834515
2.14	0.932556	2.14	0.91873	2.14	0.747704	2.14	0.745783	2.14	0.430051	2.14	0.442313	2.14	0.051039	2.14	0.084415
2.15	0.93236	2.15	0.91873	2.15	0.748189	2.15	0.745784	2.15	0.429786	2.15	0.44218	2.15	0.051596	2.15	0.0853819
2.16	0.932385	2.16	0.91873	2.16	0.747808	2.16	0.745784	2.16	0.429799	2.16	0.442055	2.16	0.052233	2.16	0.086352
2.17	0.932119	2.17	0.91873	2.17	0.747954	2.17	0.745785	2.17	0.429396	2.17	0.441938	2.17	0.052796	2.17	0.0873252
2.18	0.931952	2.18	0.91873	2.18	0.747967	2.18	0.745786	2.18	0.42947	2.18	0.44183	2.18	0.053318	2.18	0.0883012
2.19	0.931944	2.19	0.91873	2.19	0.748212	2.19	0.745787	2.19	0.429365	2.19	0.441729	2.19	0.053779	2.19	0.0892799
2.2	0.932058	2.2	0.91873	2.2	0.748261	2.2	0.745789	2.2	0.429248	2.2	0.441635	2.2	0.054269	2.2	0.0902611
2.21	0.932192	2.21	0.91873	2.21	0.748345	2.21	0.74579	2.21	0.429145	2.21	0.441549	2.21	0.054725	2.21	0.0912446
2.22	0.932219	2.22	0.91873	2.22	0.748337	2.22	0.745791	2.22	0.428872	2.22	0.44147	2.22	0.055315	2.22	0.0922301
2.23	0.932077	2.23	0.91873	2.23	0.748086	2.23	0.745792	2.23	0.428631	2.23	0.441398	2.23	0.055835	2.23	0.0932176
2.24	0.932206	2.24	0.91873	2.24	0.748265	2.24	0.745793	2.24	0.428584	2.24	0.441332	2.24	0.056362	2.24	0.0942068
2.25	0.931994	2.25	0.918729	2.25	0.748363	2.25	0.745794	2.25	0.428482	2.25	0.441272	2.25	0.056845	2.25	0.0951974
2.26	0.931866	2.26	0.918729	2.26	0.748537	2.26	0.745796	2.26	0.428349	2.26	0.441219	2.26	0.057401	2.26	0.0961894
2.27	0.93192	2.27	0.918729	2.27	0.748761	2.27	0.745797	2.27	0.427979	2.27	0.441171	2.27	0.05801	2.27	0.0971825
2.28	0.931992	2.28	0.918729	2.28	0.748758	2.28	0.745798	2.28	0.427608	2.28	0.441129	2.28	0.05859	2.28	0.0981765
2.29	0.932085	2.29	0.918729	2.29	0.748647	2.29	0.745799	2.29	0.427212	2.29	0.441091	2.29	0.059162	2.29	0.0991712
2.3	0.932177	2.3	0.918729	2.3	0.748705	2.3	0.7458	2.3	0.427372	2.3	0.441059	2.3	0.059742	2.3	0.100166
2.31	0.932197	2.31	0.918729	2.31	0.748418	2.31	0.745801	2.31	0.427068	2.31	0.441032	2.31	0.060301	2.31	0.101162
2.32	0.932381	2.32	0.918729	2.32	0.748338	2.32	0.745802	2.32	0.426845	2.32	0.441009	2.32	0.060843	2.32	0.102157
2.33	0.932181	2.33	0.918729	2.33	0.748466	2.33	0.745804	2.33	0.4268	2.33	0.44099	2.33	0.061424	2.33	0.103153
2.34	0.932262	2.34	0.918729	2.34	0.748195	2.34	0.745804	2.34	0.42657	2.34	0.440975	2.34	0.062074	2.34	0.104148
2.35	0.932329	2.35	0.918729	2.35	0.74781	2.35	0.745805	2.35	0.426346	2.35	0.440964	2.35	0.062691	2.35	0.105142
2.36	0.932455	2.36	0.918729	2.36	0.747826	2.36	0.745806	2.36	0.42611	2.36	0.440957	2.36	0.063286	2.36	0.106136
2.37	0.932468	2.37	0.918729	2.37	0.747916	2.37	0.745807	2.37	0.426062	2.37	0.440952	2.37	0.063933	2.37	0.107129
2.38	0.932575	2.38	0.918729	2.38	0.747788	2.38	0.745808	2.38	0.425964	2.38	0.440951	2.38	0.064574	2.38	0.10812
2.39	0.932649	2.39	0.918729	2.39	0.747706	2.39	0.745809	2.39	0.425797	2.39	0.440953	2.39	0.065095	2.39	0.109111
2.4	0.932522	2.4	0.918729	2.4	0.747892	2.4	0.745809	2.4	0.425628	2.4	0.440958	2.4	0.065752	2.4	0.110099
2.41	0.932398	2.41	0.918729	2.41	0.747802	2.41	0.74581	2.41	0.425715	2.41	0.440965	2.41	0.06633	2.41	0.111086
2.42	0.931998	2.42	0.918729	2.42	0.747757	2.42	0.745811	2.42	0.425667	2.42	0.440974	2.42	0.066837	2.42	0.112071
2.43	0.932044	2.43	0.918729	2.43	0.747771	2.43	0.745811	2.43	0.425666	2.43	0.440986	2.43	0.067402	2.43	0.113053
2.44	0.932109	2.44	0.918729	2.44	0.747866	2.44	0.745812	2.44	0.425713	2.44	0.440999	2.44	0.067982	2.44	0.114034
2.45	0.93231	2.45	0.918729	2.45	0.747943	2.45	0.745812	2.45	0.425879	2.45	0.441015	2.45	0.06859	2.45	0.115011
2.46	0.932025	2.46	0.918729	2.46	0.748253	2.46	0.745812	2.46	0.425615	2.46	0.441032	2.46	0.069263	2.46	0.115986
2.47	0.931978	2.47	0.918729	2.47	0.748322	2.47	0.745813	2.47	0.425683	2.47	0.44105	2.47	0.069843	2.47	0.116957
2.48	0.931544	2.48	0.918729	2.48	0.74822	2.48	0.745813	2.48	0.425703	2.48	0.44107	2.48	0.070477	2.48	0.117926
2.49	0.931593	2.49	0.918729	2.49	0.748094	2.49	0.745813	2.49	0.425827	2.49	0.44109	2.49	0.071055	2.49	0.118891
2.5	0.931811	2.5	0.918729	2.5	0.748209	2.5	0.745814	2.5	0.425701	2.5	0.441112	2.5	0.071597	2.5	0.119852
2.51	0.931715	2.51	0.918729	2.51	0.748358	2.51	0.745814	2.51	0.425404	2.51	0.441135	2.51	0.072241	2.51	0.120809
2.52	0.931461	2.52	0.918729	2.52	0.74832	2.52	0.745814	2.52	0.42527	2.52	0.441159	2.52	0.072822	2.52	0.121763
2.53	0.931608	2.53	0.918729	2.53	0.748242	2.53	0.745814	2.53	0.425363	2.53	0.441183	2.53	0.073453	2.53	0.122712
2.54	0.931545	2.54	0.918729	2.54	0.748165	2.54	0.745814	2.54	0.425397	2.54	0.441208	2.54	0.074157	2.54	0.123656
2.55	0.93146	2.55	0.918729	2.55	0.748307	2.55	0.745814	2.55	0.425383	2.55	0.441233	2.55	0.074728	2.55	0.124596
2.56	0.931169	2.56	0.918729	2.56	0.748357	2.56	0.745814	2.56	0.42535	2.56	0.441258	2.56	0.075304	2.56	0.125532
2.57	0.931452	2.57	0.918729	2.57	0.748316	2.57	0.745814	2.57	0.425233	2.57	0.441284	2.57	0.075895	2.57	0.126462
2.58	0.931551	2.58	0.918729	2.58	0.748439	2.58	0.745814	2.58	0.425199	2.58	0.44131	2.58	0.076435	2.58	0.127387
2.59	0.931809	2.59	0.918729	2.59	0.748492	2.59	0.745814	2.59	0.42521	2.59	0.441336	2.59	0.076986	2.59	0.128307
2.6	0.931641	2.6	0.918729	2.6	0.748749	2.6	0.745814	2.6	0.425324	2.6	0.441362	2.6	0.077712	2.6	0.129221
2.61	0.931626	2.61	0.918729	2.61	0.748749	2.61	0.745814	2.61	0.425572	2.61	0.441388	2.61	0.078343	2.61	0.13013
2.62	0.931521	2.62	0.918729	2.62	0.748628	2.62	0.745814	2.62	0.42547	2.62	0.441414	2.62	0.078874	2.62	0.131032
2.63	0.931661	2.63	0.918729	2.63	0.748553	2.63	0.745814	2.63	0.425668	2.63	0.44144	2.63	0.079527	2.63	0.131929
2.64	0.931821	2.64	0.918729	2.64	0.748854	2.64	0.745814	2.64	0.42578	2.64	0.441465	2.64	0.08008	2.64	0.13282
2.65	0.931951	2.65	0.918729	2.65	0.748612	2.65	0.745814	2.65	0.425549	2.65	0.44149	2.65	0.080607	2.65	0.133704
2.66	0.932045	2.66	0.918729	2.66	0.748686	2.66	0.745814	2.66	0.425729	2.66	0.441515	2.66	0.081096	2.66	0.134581
2.67	0.931969	2.67	0.918729	2.67	0.748527	2.67	0.745814	2.67	0.425639	2.67	0.44154	2.67	0.08173	2.67	0.135452
2.68	0.932057	2.68	0.918729	2.68	0.748494	2.68	0.745814	2.68	0.425656	2.68	0.441564	2.68	0.082232	2.68	0.136317
2.69	0.932053	2.69	0.918729	2.69	0.7487	2.69	0.745813	2.69	0.425726	2.69	0.441587	2.69	0.082807	2.69	0.137174
2.7	0.932056	2.7	0.918729	2.7	0.748615	2.7	0.745813	2.7	0.425683	2.7	0.44161	2.7	0.083411	2.7	0.138024
2.71	0.932359	2.71	0.918729	2.71	0.748981	2.71	0.745813	2.71	0.425747	2.71	0.441632	2.71	0.083918	2.71	0.138867
2.72	0.932488	2.72	0.918729	2.72	0.748583	2.72	0.745813	2.72	0.425861	2.72	0.441654	2.72	0.084527	2.72	0.139703
2.73	0.932504	2.73	0.918729	2.73	0.748617	2.73	0.745813	2.73	0.425891	2.73	0.441676	2.73	0.085167	2.73	0.140531
2.74	0.932573	2.74	0.918729	2.74	0.748875	2.74	0.745813	2.74	0.42589	2.74	0.441696	2.74	0.085869	2.74	0.141352
2.75	0.932519	2.75	0.918729	2.75	0.749087	2.75	0.745813	2.75	0.425824	2.75	0.441716	2.75	0.086393	2.75	0.142165
2.76	0.932446	2.76	0.918729	2.76	0.748985	2.76	0.745813	2.76	0.425536	2.76	0.441736	2.76	0.086917	2.76	0.14297
2.77	0.932454	2.77	0.918729	2.77	0.749122	2.77	0.745812	2.77	0.425613	2.77	0.441755	2.77	0.087495	2.77	0.143768
2.78	0.932374	2.78	0.918729	2.78	0.749345	2.78	0.745812	2.78	0.425634	2.78	0.441773	2.78	0.087838	2.78	0.144557
2.79	0.932515	2.79	0.918729	2.79	0.749336	2.79	0.745812	2.79	0.425699	2.79	0.44179	2.79	0.08849	2.79	0.145338
2.8	0.932396	2.8	0.918729	2.8	0.749408	2.8	0.745812	2.8	0.425605	2.8	0.441807	2.8	0.089146	2.8	0.146112
2.81	0.932325	2.81	0.918729	2.81	0.749321	2.81	0.745812	2.81	0.425607	2.81	0.441824	2.81	0.08979	2.81	0.146877
2.82	0.932319	2.82	0.918729	2.82	0.749056	2.82	0.745812	2.82	0.425476	2.82	0.441839	2.82	0.090318	2.82	0.147633
2.83	0.932273	2.83	0.918729	2.83	0.749018	2.83	0.745812	2.83	0.425457	2.83	0.441854	2.83	0.090954	2.83	0.148381
2.84	0.932416	2.84	0.918729	2.84	0.749118	2.84	0.745812	2.84	0.425619	2.84	0.441868	2.84	0.09157	2.84	0.149121
2.85	0.932511	2.85	0.918729	2.85	0.748996	2.85	0.745812	2.85	0.425798	2.85	0.441882	2.85	0.092175	2.85	0.149852
2.86	0.932648	2.86	0.918729	2.86	0.74858	2.86	0.745811	2.86	0.425883	2.86	0.441895	2.86	0.092723	2.86	0.150575
2.87	0.932565	2.87	0.918729	2.87	0.748703	2.87	0.745811	2.87	0.426031	2.87	0.441907	2.87	0.093224	2.87	0.151289
2.88	0.932488	2.88	0.918729	2.88	0.748926	2.88	0.745811	2.88	0.425979	2.88	0.441919	2.88	0.093749	2.88	0.151994
2.89	0.932455	2.89	0.918729	2.89	0.748645	2.89	0.745811	2.89	0.426109	2.89	0.44193	2.89	0.094298	2.89	0.15269
2.9	0.932527	2.9	0.918729	2.9	0.748778	2.9	0.745811	2.9	0.426031	2.9	0.441941	2.9	0.094889	2.9	0.153378
2.91	0.932712	2.91	0.918729	2.91	0.748514	2.91	0.745811	2.91	0.425807	2.91	0.441951	2.91	0.095485	2.91	0.154057
2.92	0.932597	2.92	0.918729	2.92	0.748592	2.92	0.745811	2.92	0.425991	2.92	0.44196	2.92	0.095999	2.92	0.154727
2.93	0.932434	2.93	0.918729	2.93	0.748784	2.93	0.745811	2.93	0.42599	2.93	0.441969	2.93	0.096519	2.93	0.155388
2.94	0.932546	2.94	0.918729	2.94	0.748984	2.94	0.745811	2.94	0.425955	2.94	0.441978	2.94	0.097104	2.94	0.15604
2.95	0.932263	2.95	0.918729	2.95	0.748677	2.95	0.745811	2.95	0.425975	2.95	0.441985	2.95	0.097673	2.95	0.156683
2.96	0.932297	2.96	0.918729	2.96	0.748737	2.96	0.745811	2.96	0.426132	2.96	0.441993	2.96	0.098263	2.96	0.157318
2.97	0.932177	2.97	0.918729	2.97	0.748588	2.97	0.745811	2.97	0.426165	2.97	0.442	2.97	0.098821	2.97	0.157943
2.98	0.932037	2.98	0.918729	2.98	0.748241	2.98	0.745811	2.98	0.426319	2.98	0.442006	2.98	0.099341	2.98	0.158559
2.99	0.931844	2.99	0.918729	2.99	0.748299	2.99	0.745811	2.99	0.426307	2.99	0.442012	2.99	0.099909	2.99	0.159167
3	0.931909	3	0.918729	3	0.748201	3	0.745811	3	0.426454	3	0.442017	3	0.100451	3	0.159765
3.01	0.932433	3.01	0.918729	3.01	0.748309	3.01	0.745811	3.01	0.426607	3.01	0.442022	3.01	0.100886	3.01	0.160355
3.02	0.932349	3.02	0.918729	3.02	0.748259	3.02	0.745811	3.02	0.426591	3.02	0.442027	3.02	0.101384	3.02	0.160936
3.03	0.931937	3.03	0.918729	3.03	0.748385	3.03	0.745811	3.03	0.426913	3.03	0.442031	3.03	0.101902	3.03	0.161507
3.04	0.93207	3.04	0.918729	3.04	0.748434	3.04	0.745811	3.04	0.426706	3.04	0.442035	3.04	0.102415	3.04	0.16207
3.05	0.932234	3.05	0.918729	3.05	0.748353	3.05	0.745811	3.05	0.426669	3.05	0.442038	3.05	0.102834	3.05	0.162624
3.06	0.931991	3.06	0.918729	3.06	0.748086	3.06	0.745811	3.06	0.426722	3.06	0.442041	3.06	0.103341	3.06	0.163169
3.07	0.931918	3.07	0.918729	3.07	0.748204	3.07	0.745811	3.07	0.426442	3.07	0.442044	3.07	0.103912	3.07	0.163706
3.08	0.931902	3.08	0.918729	3.08	0.747999	3.08	0.745811	3.08	0.426563	3.08	0.442046	3.08	0.104414	3.08	0.164233
3.09	0.932054	3.09	0.918729	3.09	0.748085	3.09	0.745811	3.09	0.426738	3.09	0.442048	3.09	0.104935	3.09	0.164752
3.1	0.932058	3.1	0.918729	3.1	0.748187	3.1	0.745811	3.1	0.426891	3.1	0.44205	3.1	0.105522	3.1	0.165263
3.11	0.931954	3.11	0.918729	3.11	0.748078	3.11	0.745811	3.11	0.426823	3.11	0.442052	3.11	0.106106	3.11	0.165764
3.12	0.932065	3.12	0.918729	3.12	0.747847	3.12	0.745811	3.12	0.42688	3.12	0.442053	3.12	0.106571	3.12	0.166257
3.13	0.931983	3.13	0.918729	3.13	0.747879	3.13	0.745811	3.13	0.427005	3.13	0.442054	3.13	0.107089	3.13	0.166742
3.14	0.932101	3.14	0.918729	3.14	0.747668	3.14	0.745811	3.14	0.426789	3.14	0.442055	3.14	0.107592	3.14	0.167218
3.15	0.931957	3.15	0.918729	3.15	0.747594	3.15	0.745811	3.15	0.426559	3.15	0.442055	3.15	0.108	3.15	0.167685
3.16	0.931971	3.16	0.918729	3.16	0.747333	3.16	0.745811	3.16	0.426369	3.16	0.442056	3.16	0.108521	3.16	0.168144
3.17	0.931777	3.17	0.918729	3.17	0.747557	3.17	0.745811	3.17	0.42649	3.17	0.442056	3.17	0.109024	3.17	0.168595
3.18	0.931737	3.18	0.918729	3.18	0.747574	3.18	0.745811	3.18	0.426711	3.18	0.442056	3.18	0.109469	3.18	0.169038
3.19	0.931915	3.19	0.918729	3.19	0.747848	3.19	0.745811	3.19	0.426827	3.19	0.442055	3.19	0.109954	3.19	0.169472
3.2	0.931838	3.2	0.918729	3.2	0.74778	3.2	0.745811	3.2	0.426737	3.2	0.442055	3.2	0.110446	3.2	0.169899
3.21	0.931944	3.21	0.918729	3.21	0.74817	3.21	0.745811	3.21	0.426577	3.21	0.442055	3.21	0.110995	3.21	0.170317
3.22	0.931788	3.22	0.918729	3.22	0.74844	3.22	0.745811	3.22	0.426713	3.22	0.442054	3.22	0.111316	3.22	0.170727
3.23	0.931948	3.23	0.918729	3.23	0.748397	3.23	0.745811	3.23	0.426578	3.23	0.442053	3.23	0.111925	3.23	0.17113
3.24	0.931997	3.24	0.918729	3.24	0.748348	3.24	0.745811	3.24	0.426639	3.24	0.442052	3.24	0.112447	3.24	0.171525
3.25	0.931957	3.25	0.918729	3.25	0.748533	3.25	0.745811	3.25	0.426413	3.25	0.442052	3.25	0.112894	3.25	0.171912
3.26	0.9317	3.26	0.918729	3.26	0.748797	3.26	0.745811	3.26	0.426406	3.26	0.442051	3.26	0.113244	3.26	0.172291
3.27	0.931827	3.27	0.918729	3.27	0.74862	3.27	0.745811	3.27	0.426575	3.27	0.442049	3.27	0.113695	3.27	0.172663
3.28	0.931852	3.28	0.918729	3.28	0.748625	3.28	0.745811	3.28	0.426839	3.28	0.442048	3.28	0.114148	3.28	0.173027
3.29	0.932027	3.29	0.918729	3.29	0.748667	3.29	0.745811	3.29	0.426654	3.29	0.442047	3.29	0.114643	3.29	0.173384
3.3	0.93196	3.3	0.918729	3.3	0.748681	3.3	0.745811	3.3	0.426584	3.3	0.442046	3.3	0.115073	3.3	0.173734
3.31	0.932327	3.31	0.918729	3.31	0.748638	3.31	0.745811	3.31	0.426598	3.31	0.442044	3.31	0.115649	3.31	0.174076
3.32	0.932142	3.32	0.918729	3.32	0.748648	3.32	0.745811	3.32	0.426375	3.32	0.442043	3.32	0.116077	3.32	0.174411
3.33	0.932094	3.33	0.918729	3.33	0.748574	3.33	0.745811	3.33	0.42641	3.33	0.442041	3.33	0.116476	3.33	0.17474
3.34	0.932044	3.34	0.918729	3.34	0.748386	3.34	0.745811	3.34	0.426301	3.34	0.44204	3.34	0.116974	3.34	0.175061
3.35	0.932053	3.35	0.918729	3.35	0.748517	3.35	0.745811	3.35	0.426413	3.35	0.442038	3.35	0.117388	3.35	0.175376
3.36	0.932065	3.36	0.918729	3.36	0.748322	3.36	0.745811	3.36	0.426337	3.36	0.442037	3.36	0.117724	3.36	0.175683
3.37	0.932094	3.37	0.918729	3.37	0.748349	3.37	0.745811	3.37	0.426269	3.37	0.442035	3.37	0.118137	3.37	0.175985
3.38	0.932154	3.38	0.918729	3.38	0.748483	3.38	0.745811	3.38	0.426514	3.38	0.442034	3.38	0.118515	3.38	0.176279
3.39	0.93198	3.39	0.918729	3.39	0.748543	3.39	0.745811	3.39	0.426418	3.39	0.442032	3.39	0.118865	3.39	0.176567
3.4	0.932098	3.4	0.918729	3.4	0.748433	3.4	0.745811	3.4	0.426309	3.4	0.442031	3.4	0.119173	3.4	0.176849
3.41	0.932346	3.41	0.918729	3.41	0.748179	3.41	0.745811	3.41	0.426636	3.41	0.442029	3.41	0.119464	3.41	0.177124
3.42	0.932375	3.42	0.918729	3.42	0.748028	3.42	0.745811	3.42	0.426341	3.42	0.442028	3.42	0.119956	3.42	0.177393
3.43	0.932141	3.43	0.918729	3.43	0.748269	3.43	0.745811	3.43	0.426512	3.43	0.442026	3.43	0.120302	3.43	0.177656
3.44	0.932124	3.44	0.918729	3.44	0.748146	3.44	0.745811	3.44	0.426426	3.44	0.442025	3.44	0.120705	3.44	0.177914
3.45	0.93187	3.45	0.918729	3.45	0.748165	3.45	0.745811	3.45	0.426463	3.45	0.442023	3.45	0.121165	3.45	0.178165
3.46	0.931789	3.46	0.918729	3.46	0.748329	3.46	0.745811	3.46	0.426368	3.46	0.442022	3.46	0.121579	3.46	0.17841
3.47	0.931756	3.47	0.918729	3.47	0.748287	3.47	0.745811	3.47	0.426415	3.47	0.44202	3.47	0.122011	3.47	0.17865
3.48	0.931579	3.48	0.918729	3.48	0.748222	3.48	0.745811	3.48	0.426396	3.48	0.442019	3.48	0.122379	3.48	0.178884
3.49	0.931643	3.49	0.918729	3.49	0.748289	3.49	0.745811	3.49	0.426432	3.49	0.442017	3.49	0.122662	3.49	0.179113
3.5	0.931935	3.5	0.918729	3.5	0.748735	3.5	0.745811	3.5	0.426448	3.5	0.442016	3.5	0.123204	3.5	0.179336
3.51	0.93183	3.51	0.918729	3.51	0.748778	3.51	0.745811	3.51	0.426267	3.51	0.442015	3.51	0.123416	3.51	0.179554
3.52	0.931835	3.52	0.918729	3.52	0.748906	3.52	0.745811	3.52	0.426452	3.52	0.442013	3.52	0.123646	3.52	0.179766
3.53	0.931796	3.53	0.918729	3.53	0.748874	3.53	0.745811	3.53	0.426277	3.53	0.442012	3.53	0.124016	3.53	0.179974
3.54	0.931989	3.54	0.918729	3.54	0.748941	3.54	0.745811	3.54	0.426284	3.54	0.442011	3.54	0.124318	3.54	0.180176
3.55	0.932272	3.55	0.918729	3.55	0.748805	3.55	0.745811	3.55	0.42612	3.55	0.44201	3.55	0.124694	3.55	0.180373
3.56	0.932158	3.56	0.918729	3.56	0.748704	3.56	0.745811	3.56	0.426111	3.56	0.442008	3.56	0.124893	3.56	0.180566
3.57	0.9324	3.57	0.918729	3.57	0.748754	3.57	0.745811	3.57	0.426336	3.57	0.442007	3.57	0.125158	3.57	0.180754
3.58	0.932393	3.58	0.918729	3.58	0.748687	3.58	0.745811	3.58	0.426308	3.58	0.442006	3.58	0.125418	3.58	0.180937
3.59	0.932429	3.59	0.918729	3.59	0.748983	3.59	0.745811	3.59	0.426186	3.59	0.442005	3.59	0.125859	3.59	0.181115
3.6	0.932395	3.6	0.918729	3.6	0.748583	3.6	0.745811	3.6	0.426158	3.6	0.442004	3.6	0.126226	3.6	0.181289
3.61	0.932262	3.61	0.918729	3.61	0.748719	3.61	0.745811	3.61	0.426138	3.61	0.442003	3.61	0.126543	3.61	0.181459
3.62	0.932243	3.62	0.918729	3.62	0.748996	3.62	0.745811	3.62	0.426143	3.62	0.442002	3.62	0.12682	3.62	0.181624
3.63	0.932211	3.63	0.918729	3.63	0.748712	3.63	0.745811	3.63	0.42618	3.63	0.442001	3.63	0.127067	3.63	0.181785
3.64	0.932057	3.64	0.918729	3.64	0.748874	3.64	0.745811	3.64	0.426254	3.64	0.442	3.64	0.127325	3.64	0.181942
3.65	0.932067	3.65	0.918729	3.65	0.749039	3.65	0.745811	3.65	0.426285	3.65	0.442	3.65	0.127671	3.65	0.182094
3.66	0.932164	3.66	0.918729	3.66	0.748833	3.66	0.745811	3.66	0.426556	3.66	0.441999	3.66	0.12798	3.66	0.182243
3.67	0.932308	3.67	0.918729	3.67	0.748816	3.67	0.745811	3.67	0.426652	3.67	0.441998	3.67	0.128235	3.67	0.182388
3.68	0.932306	3.68	0.918729	3.68	0.748433	3.68	0.745811	3.68	0.426818	3.68	0.441997	3.68	0.12857	3.68	0.182529
3.69	0.932265	3.69	0.918729	3.69	0.748649	3.69	0.745811	3.69	0.426872	3.69	0.441997	3.69	0.128831	3.69	0.182666
3.7	0.932149	3.7	0.918729	3.7	0.748796	3.7	0.745811	3.7	0.427094	3.7	0.441996	3.7	0.129103	3.7	0.1828
3.71	0.932139	3.71	0.918729	3.71	0.7486	3.71	0.745811	3.71	0.426791	3.71	0.441995	3.71	0.129406	3.71	0.18293
3.72	0.932252	3.72	0.918729	3.72	0.748535	3.72	0.745811	3.72	0.426779	3.72	0.441995	3.72	0.129735	3.72	0.183056
3.73	0.932163	3.73	0.918729	3.73	0.748601	3.73	0.745811	3.73	0.426664	3.73	0.441994	3.73	0.130081	3.73	0.183179
3.74	0.932213	3.74	0.918729	3.74	0.748869	3.74	0.745811	3.74	0.426661	3.74	0.441994	3.74	0.130347	3.74	0.183299
3.75	0.932248	3.75	0.918729	3.75	0.748836	3.75	0.745811	3.75	0.426872	3.75	0.441993	3.75	0.130557	3.75	0.183415
3.76	0.932235	3.76	0.918729	3.76	0.748627	3.76	0.745811	3.76	0.427001	3.76	0.441993	3.76	0.130738	3.76	0.183529
3.77	0.932197	3.77	0.918729	3.77	0.748824	3.77	0.745811	3.77	0.426973	3.77	0.441992	3.77	0.130983	3.77	0.183639
3.78	0.932263	3.78	0.918729	3.78	0.748692	3.78	0.745811	3.78	0.427088	3.78	0.441992	3.78	0.131185	3.78	0.183746
3.79	0.93215	3.79	0.918729	3.79	0.74876	3.79	0.745811	3.79	0.427196	3.79	0.441992	3.79	0.131368	3.79	0.18385
3.8	0.931865	3.8	0.918729	3.8	0.748954	3.8	0.745811	3.8	0.42727	3.8	0.441991	3.8	0.13154	3.8	0.183951
3.81	0.932005	3.81	0.918729	3.81	0.748938	3.81	0.745811	3.81	0.427304	3.81	0.441991	3.81	0.131821	3.81	0.184049
3.82	0.932083	3.82	0.918729	3.82	0.749129	3.82	0.745811	3.82	0.427411	3.82	0.441991	3.82	0.132149	3.82	0.184144
3.83	0.931958	3.83	0.918729	3.83	0.749304	3.83	0.745811	3.83	0.427178	3.83	0.44199	3.83	0.132422	3.83	0.184237
3.84	0.931731	3.84	0.918729	3.84	0.749021	3.84	0.745811	3.84	0.427133	3.84	0.44199	3.84	0.132559	3.84	0.184327
3.85	0.931786	3.85	0.918729	3.85	0.748602	3.85	0.745811	3.85	0.427267	3.85	0.44199	3.85	0.132874	3.85	0.184414
3.86	0.931962	3.86	0.918729	3.86	0.748608	3.86	0.745811	3.86	0.427184	3.86	0.44199	3.86	0.133107	3.86	0.184499
3.87	0.931967	3.87	0.918729	3.87	0.748253	3.87	0.745811	3.87	0.427355	3.87	0.44199	3.87	0.133303	3.87	0.184582
3.88	0.932017	3.88	0.918729	3.88	0.748273	3.88	0.745811	3.88	0.427233	3.88	0.441989	3.88	0.133739	3.88	0.184662
3.89	0.932074	3.89	0.918729	3.89	0.748502	3.89	0.745811	3.89	0.42722	3.89	0.441989	3.89	0.134111	3.89	0.184739
3.9	0.932215	3.9	0.918729	3.9	0.748616	3.9	0.745811	3.9	0.427122	3.9	0.441989	3.9	0.134386	3.9	0.184815
3.91	0.932142	3.91	0.918729	3.91	0.748157	3.91	0.745811	3.91	0.42707	3.91	0.441989	3.91	0.134607	3.91	0.184888
3.92	0.932194	3.92	0.918729	3.92	0.748167	3.92	0.745811	3.92	0.426893	3.92	0.441989	3.92	0.13493	3.92	0.184959
3.93	0.932284	3.93	0.918729	3.93	0.748269	3.93	0.745811	3.93	0.426853	3.93	0.441989	3.93	0.135163	3.93	0.185027
3.94	0.932188	3.94	0.918729	3.94	0.748152	3.94	0.745811	3.94	0.426935	3.94	0.441989	3.94	0.135497	3.94	0.185094
3.95	0.932306	3.95	0.918729	3.95	0.748268	3.95	0.745811	3.95	0.426852	3.95	0.441989	3.95	0.135696	3.95	0.185159
3.96	0.932183	3.96	0.918729	3.96	0.748464	3.96	0.745811	3.96	0.426845	3.96	0.441989	3.96	0.13591	3.96	0.185222
3.97	0.932252	3.97	0.918729	3.97	0.748512	3.97	0.745811	3.97	0.42671	3.97	0.441989	3.97	0.136108	3.97	0.185282
3.98	0.932236	3.98	0.918729	3.98	0.748719	3.98	0.745811	3.98	0.426395	3.98	0.441989	3.98	0.136279	3.98	0.185341
3.99	0.932158	3.99	0.918729	3.99	0.7485	3.99	0.745811	3.99	0.42637	3.99	0.441989	3.99	0.13654	3.99	0.185398
4	0.932123	4	0.918729	4	0.748617	4	0.745811	4	0.426323	4	0.441989	4	0.13683	4	0.185454
4.01	0.932147	4.01	0.918729	4.01	0.748397	4.01	0.745811	4.01	0.426152	4.01	0.441989	4.01	0.137091	4.01	0.185507
4.02	0.932241	4.02	0.918729	4.02	0.748314	4.02	0.745811	4.02	0.426196	4.02	0.441989	4.02	0.1372	4.02	0.185559
4.03	0.932209	4.03	0.918729	4.03	0.748327	4.03	0.745811	4.03	0.426279	4.03	0.441989	4.03	0.137358	4.03	0.18561
4.04	0.932276	4.04	0.918729	4.04	0.748001	4.04	0.745811	4.04	0.426516	4.04	0.441989	4.04	0.137565	4.04	0.185658
4.05	0.93232	4.05	0.918729	4.05	0.747681	4.05	0.745811	4.05	0.42651	4.05	0.441989	4.05	0.137858	4.05	0.185705
4.06	0.932358	4.06	0.918729	4.06	0.747493	4.06	0.745811	4.06	0.426735	4.06	0.441989	4.06	0.13798	4.06	0.185751
4.07	0.932508	4.07	0.918729	4.07	0.747596	4.07	0.745811	4.07	0.426764	4.07	0.441989	4.07	0.138273	4.07	0.185795
4.08	0.93232	4.08	0.918729	4.08	0.747604	4.08	0.745811	4.08	0.426587	4.08	0.441989	4.08	0.138375	4.08	0.185838
4.09	0.932219	4.09	0.918729	4.09	0.747782	4.09	0.745811	4.09	0.42657	4.09	0.441989	4.09	0.138508	4.09	0.185879
4.1	0.932277	4.1	0.918729	4.1	0.747691	4.1	0.745811	4.1	0.426582	4.1	0.441989	4.1	0.138645	4.1	0.185919
4.11	0.93228	4.11	0.918729	4.11	0.747773	4.11	0.745811	4.11	0.426874	4.11	0.441989	4.11	0.138912	4.11	0.185958
4.12	0.93229	4.12	0.918729	4.12	0.747769	4.12	0.745811	4.12	0.426964	4.12	0.441989	4.12	0.139023	4.12	0.185996
4.13	0.932498	4.13	0.918729	4.13	0.747807	4.13	0.745811	4.13	0.427029	4.13	0.441989	4.13	0.139188	4.13	0.186032
4.14	0.932293	4.14	0.918729	4.14	0.747713	4.14	0.745811	4.14	0.427041	4.14	0.441989	4.14	0.139368	4.14	0.186067
4.15	0.932027	4.15	0.918729	4.15	0.747729	4.15	0.745811	4.15	0.427185	4.15	0.441989	4.15	0.139416	4.15	0.186101
4.16	0.932045	4.16	0.918729	4.16	0.748109	4.16	0.745811	4.16	0.427359	4.16	0.44199	4.16	0.139667	4.16	0.186133
4.17	0.93202	4.17	0.918729	4.17	0.747996	4.17	0.745811	4.17	0.427178	4.17	0.44199	4.17	0.139855	4.17	0.186165
4.18	0.931907	4.18	0.918729	4.18	0.74809	4.18	0.745811	4.18	0.427302	4.18	0.44199	4.18	0.140112	4.18	0.186195
4.19	0.932002	4.19	0.918729	4.19	0.748107	4.19	0.745811	4.19	0.427147	4.19	0.44199	4.19	0.140193	4.19	0.186225
4.2	0.931861	4.2	0.918729	4.2	0.748133	4.2	0.745811	4.2	0.427249	4.2	0.44199	4.2	0.140504	4.2	0.186253
4.21	0.931709	4.21	0.918729	4.21	0.747934	4.21	0.745811	4.21	0.42732	4.21	0.44199	4.21	0.140481	4.21	0.186281
4.22	0.932088	4.22	0.918729	4.22	0.747848	4.22	0.745811	4.22	0.427366	4.22	0.44199	4.22	0.140558	4.22	0.186308
4.23	0.93197	4.23	0.918729	4.23	0.747701	4.23	0.745811	4.23	0.42736	4.23	0.44199	4.23	0.140874	4.23	0.186333
4.24	0.931908	4.24	0.918729	4.24	0.747815	4.24	0.745811	4.24	0.427518	4.24	0.44199	4.24	0.141045	4.24	0.186358
4.25	0.93199	4.25	0.918729	4.25	0.74783	4.25	0.745811	4.25	0.427568	4.25	0.44199	4.25	0.141064	4.25	0.186382
4.26	0.932323	4.26	0.918729	4.26	0.748157	4.26	0.745811	4.26	0.427662	4.26	0.44199	4.26	0.141328	4.26	0.186405
4.27	0.932383	4.27	0.918729	4.27	0.748134	4.27	0.745811	4.27	0.427724	4.27	0.441991	4.27	0.141543	4.27	0.186427
4.28	0.931972	4.28	0.918729	4.28	0.747984	4.28	0.745811	4.28	0.427884	4.28	0.441991	4.28	0.141779	4.28	0.186449
4.29	0.932192	4.29	0.918729	4.29	0.748053	4.29	0.745811	4.29	0.427896	4.29	0.441991	4.29	0.141955	4.29	0.186469
4.3	0.932168	4.3	0.918729	4.3	0.748161	4.3	0.745811	4.3	0.428047	4.3	0.441991	4.3	0.141971	4.3	0.186489
4.31	0.932082	4.31	0.918729	4.31	0.747875	4.31	0.745811	4.31	0.428135	4.31	0.441991	4.31	0.142119	4.31	0.186508
4.32	0.931953	4.32	0.918729	4.32	0.747977	4.32	0.745811	4.32	0.428071	4.32	0.441991	4.32	0.142421	4.32	0.186527
4.33	0.932455	4.33	0.918729	4.33	0.747892	4.33	0.745811	4.33	0.428006	4.33	0.441991	4.33	0.142626	4.33	0.186545
4.34	0.932334	4.34	0.918729	4.34	0.748269	4.34	0.745811	4.34	0.428075	4.34	0.441991	4.34	0.142729	4.34	0.186562
4.35	0.932321	4.35	0.918729	4.35	0.748417	4.35	0.745811	4.35	0.428066	4.35	0.441991	4.35	0.142923	4.35	0.186579
4.36	0.93231	4.36	0.918729	4.36	0.748508	4.36	0.745811	4.36	0.428152	4.36	0.441991	4.36	0.143053	4.36	0.186595
4.37	0.932033	4.37	0.918729	4.37	0.748327	4.37	0.745811	4.37	0.428144	4.37	0.441991	4.37	0.143134	4.37	0.18661
4.38	0.932224	4.38	0.918729	4.38	0.748308	4.38	0.745811	4.38	0.427939	4.38	0.441991	4.38	0.143313	4.38	0.186625
4.39	0.932146	4.39	0.918729	4.39	0.748348	4.39	0.745811	4.39	0.428113	4.39	0.441991	4.39	0.143414	4.39	0.186639
4.4	0.93209	4.4	0.918729	4.4	0.748449	4.4	0.745811	4.4	0.428365	4.4	0.441992	4.4	0.143452	4.4	0.186653
4.41	0.932153	4.41	0.918729	4.41	0.748725	4.41	0.745811	4.41	0.428086	4.41	0.441992	4.41	0.143551	4.41	0.186666
4.42	0.932103	4.42	0.918729	4.42	0.74896	4.42	0.745811	4.42	0.427898	4.42	0.441992	4.42	0.143659	4.42	0.186679
4.43	0.93198	4.43	0.918729	4.43	0.749071	4.43	0.745811	4.43	0.427926	4.43	0.441992	4.43	0.143466	4.43	0.186691
4.44	0.932029	4.44	0.918729	4.44	0.748941	4.44	0.745811	4.44	0.427784	4.44	0.441992	4.44	0.143646	4.44	0.186703
4.45	0.932016	4.45	0.918729	4.45	0.748669	4.45	0.745811	4.45	0.427895	4.45	0.441992	4.45	0.143744	4.45	0.186714
4.46	0.932045	4.46	0.918729	4.46	0.748977	4.46	0.745811	4.46	0.427823	4.46	0.441992	4.46	0.143605	4.46	0.186725
4.47	0.931712	4.47	0.918729	4.47	0.748991	4.47	0.745811	4.47	0.42779	4.47	0.441992	4.47	0.143649	4.47	0.186735
4.48	0.931939	4.48	0.918729	4.48	0.74888	4.48	0.745811	4.48	0.427837	4.48	0.441992	4.48	0.143692	4.48	0.186745
4.49	0.931867	4.49	0.918729	4.49	0.749077	4.49	0.745811	4.49	0.427966	4.49	0.441992	4.49	0.143602	4.49	0.186755
4.5	0.931731	4.5	0.918729	4.5	0.749232	4.5	0.745811	4.5	0.428134	4.5	0.441992	4.5	0.143646	4.5	0.186764
4.51	0.931722	4.51	0.918729	4.51	0.749097	4.51	0.745811	4.51	0.428204	4.51	0.441992	4.51	0.143905	4.51	0.186773
4.52	0.9319	4.52	0.918729	4.52	0.749188	4.52	0.745811	4.52	0.428361	4.52	0.441992	4.52	0.144079	4.52	0.186782
4.53	0.932015	4.53	0.918729	4.53	0.749156	4.53	0.745811	4.53	0.428173	4.53	0.441992	4.53	0.144033	4.53	0.18679
4.54	0.932058	4.54	0.918729	4.54	0.749018	4.54	0.745811	4.54	0.428154	4.54	0.441992	4.54	0.144006	4.54	0.186798
4.55	0.932213	4.55	0.918729	4.55	0.748966	4.55	0.745811	4.55	0.428116	4.55	0.441992	4.55	0.144048	4.55	0.186805
4.56	0.931975	4.56	0.918729	4.56	0.748827	4.56	0.745811	4.56	0.428146	4.56	0.441992	4.56	0.144012	4.56	0.186812
4.57	0.93181	4.57	0.918729	4.57	0.748987	4.57	0.745811	4.57	0.427983	4.57	0.441992	4.57	0.143958	4.57	0.186819
4.58	0.931773	4.58	0.918729	4.58	0.749173	4.58	0.745811	4.58	0.428159	4.58	0.441992	4.58	0.143963	4.58	0.186826
4.59	0.931837	4.59	0.918729	4.59	0.749095	4.59	0.745811	4.59	0.428187	4.59	0.441992	4.59	0.143955	4.59	0.186832
4.6	0.931833	4.6	0.918729	4.6	0.748903	4.6	0.745811	4.6	0.427977	4.6	0.441992	4.6	0.144031	4.6	0.186838
4.61	0.932088	4.61	0.918729	4.61	0.748739	4.61	0.745811	4.61	0.427764	4.61	0.441992	4.61	0.143872	4.61	0.186844
4.62	0.932233	4.62	0.918729	4.62	0.749024	4.62	0.745811	4.62	0.427658	4.62	0.441992	4.62	0.14396	4.62	0.18685
4.63	0.932057	4.63	0.918729	4.63	0.748915	4.63	0.745811	4.63	0.427456	4.63	0.441992	4.63	0.143926	4.63	0.186855
4.64	0.932336	4.64	0.918729	4.64	0.748947	4.64	0.745811	4.64	0.42749	4.64	0.441992	4.64	0.144071	4.64	0.18686
4.65	0.93229	4.65	0.918729	4.65	0.749111	4.65	0.745811	4.65	0.427342	4.65	0.441992	4.65	0.14406	4.65	0.186865
4.66	0.932652	4.66	0.918729	4.66	0.749081	4.66	0.745811	4.66	0.427197	4.66	0.441992	4.66	0.144	4.66	0.18687
4.67	0.932675	4.67	0.918729	4.67	0.749055	4.67	0.745811	4.67	0.427215	4.67	0.441992	4.67	0.144018	4.67	0.186874
4.68	0.932625	4.68	0.918729	4.68	0.749032	4.68	0.745811	4.68	0.4273	4.68	0.441992	4.68	0.144021	4.68	0.186879
4.69	0.932388	4.69	0.918729	4.69	0.748759	4.69	0.745811	4.69	0.427283	4.69	0.441992	4.69	0.143941	4.69	0.186883
4.7	0.932444	4.7	0.918729	4.7	0.748825	4.7	0.745811	4.7	0.427199	4.7	0.441992	4.7	0.143818	4.7	0.186887
4.71	0.932241	4.71	0.918729	4.71	0.748656	4.71	0.745811	4.71	0.427349	4.71	0.441993	4.71	0.143971	4.71	0.18689
4.72	0.932096	4.72	0.918729	4.72	0.74854	4.72	0.745811	4.72	0.427093	4.72	0.441993	4.72	0.143981	4.72	0.186894
4.73	0.932078	4.73	0.918729	4.73	0.748197	4.73	0.745811	4.73	0.427146	4.73	0.441993	4.73	0.143988	4.73	0.186897
4.74	0.93199	4.74	0.918729	4.74	0.748214	4.74	0.745811	4.74	0.427192	4.74	0.441993	4.74	0.14406	4.74	0.186901
4.75	0.931709	4.75	0.918729	4.75	0.748293	4.75	0.745811	4.75	0.427151	4.75	0.441993	4.75	0.144242	4.75	0.186904
4.76	0.932007	4.76	0.918729	4.76	0.748346	4.76	0.745811	4.76	0.426937	4.76	0.441993	4.76	0.144328	4.76	0.186907
4.77	0.931812	4.77	0.918729	4.77	0.748205	4.77	0.745811	4.77	0.427006	4.77	0.441993	4.77	0.14433	4.77	0.186909
4.78	0.93181	4.78	0.918729	4.78	0.747924	4.78	0.745811	4.78	0.426944	4.78	0.441993	4.78	0.144346	4.78	0.186912
4.79	0.93177	4.79	0.918729	4.79	0.748085	4.79	0.745811	4.79	0.426913	4.79	0.441993	4.79	0.144473	4.79	0.186915
4.8	0.931756	4.8	0.918729	4.8	0.74831	4.8	0.745811	4.8	0.426647	4.8	0.441993	4.8	0.144476	4.8	0.186917
4.81	0.931958	4.81	0.918729	4.81	0.748296	4.81	0.745811	4.81	0.426897	4.81	0.441993	4.81	0.144524	4.81	0.186919
4.82	0.93214	4.82	0.918729	4.82	0.748295	4.82	0.745811	4.82	0.42685	4.82	0.441993	4.82	0.144732	4.82	0.186921
4.83	0.932007	4.83	0.918729	4.83	0.748223	4.83	0.745811	4.83	0.426959	4.83	0.441993	4.83	0.144782	4.83	0.186924
4.84	0.931637	4.84	0.918729	4.84	0.748157	4.84	0.745811	4.84	0.426868	4.84	0.441993	4.84	0.144893	4.84	0.186925
4.85	0.931684	4.85	0.918729	4.85	0.748286	4.85	0.745811	4.85	0.427208	4.85	0.441993	4.85	0.145024	4.85	0.186927
4.86	0.931782	4.86	0.918729	4.86	0.748315	4.86	0.745811	4.86	0.427273	4.86	0.441993	4.86	0.145095	4.86	0.186929
4.87	0.931975	4.87	0.918729	4.87	0.748062	4.87	0.745811	4.87	0.427397	4.87	0.441993	4.87	0.145062	4.87	0.186931
4.88	0.931937	4.88	0.918729	4.88	0.747965	4.88	0.745811	4.88	0.427472	4.88	0.441993	4.88	0.14515	4.88	0.186932
4.89	0.931801	4.89	0.918729	4.89	0.7481	4.89	0.745811	4.89	0.427197	4.89	0.441993	4.89	0.145159	4.89	0.186934
4.9	0.931851	4.9	0.918729	4.9	0.748584	4.9	0.745811	4.9	0.42734	4.9	0.441993	4.9	0.145241	4.9	0.186935
4.91	0.931936	4.91	0.918729	4.91	0.748304	4.91	0.745811	4.91	0.427134	4.91	0.441993	4.91	0.145374	4.91	0.186937
4.92	0.932014	4.92	0.918729	4.92	0.748268	4.92	0.745811	4.92	0.426999	4.92	0.441993	4.92	0.145314	4.92	0.186938
4.93	0.931928	4.93	0.918729	4.93	0.748175	4.93	0.745811	4.93	0.426891	4.93	0.441993	4.93	0.145204	4.93	0.186939
4.94	0.931951	4.94	0.918729	4.94	0.747833	4.94	0.745811	4.94	0.426904	4.94	0.441992	4.94	0.145228	4.94	0.18694
4.95	0.932261	4.95	0.918729	4.95	0.747796	4.95	0.745811	4.95	0.426956	4.95	0.441992	4.95	0.14522	4.95	0.186941
4.96	0.932174	4.96	0.918729	4.96	0.747745	4.96	0.745811	4.96	0.42681	4.96	0.441992	4.96	0.14519	4.96	0.186942
4.97	0.932089	4.97	0.918729	4.97	0.747752	4.97	0.745811	4.97	0.426799	4.97	0.441992	4.97	0.145262	4.97	0.186943
4.98	0.932046	4.98	0.918729	4.98	0.747889	4.98	0.745811	4.98	0.426956	4.98	0.441992	4.98	0.145301	4.98	0.186944
4.99	0.931899	4.99	0.918729	4.99	0.748072	4.99	0.745811	4.99	0.426848	4.99	0.441992	4.99	0.145383	4.99	0.186945
5	0.932001	5	0.918729	5	0.747962	5	0.745811	5	0.427025	5	0.441992	5	0.145404	5	0.186945
5.01	0.932122	5.01	0.918729	5.01	0.74799	5.01	0.745811	5.01	0.426942	5.01	0.441992	5.01	0.145484	5.01	0.186946
5.02	0.932059	5.02	0.918729	5.02	0.747906	5.02	0.745811	5.02	0.427075	5.02	0.441992	5.02	0.145499	5.02	0.186947
5.03	0.931999	5.03	0.918729	5.03	0.747964	5.03	0.745811	5.03	0.426987	5.03	0.441992	5.03	0.145492	5.03	0.186947
5.04	0.93201	5.04	0.918729	5.04	0.747838	5.04	0.745811	5.04	0.426871	5.04	0.441992	5.04	0.145436	5.04	0.186948
5.05	0.931931	5.05	0.918729	5.05	0.747838	5.05	0.745811	5.05	0.426873	5.05	0.441992	5.05	0.145475	5.05	0.186948
5.06	0.931886	5.06	0.918729	5.06	0.748022	5.06	0.745811	5.06	0.42682	5.06	0.441992	5.06	0.145423	5.06	0.186949
5.07	0.931852	5.07	0.918729	5.07	0.747898	5.07	0.745811	5.07	0.426617	5.07	0.441992	5.07	0.145434	5.07	0.186949
5.08	0.931888	5.08	0.918729	5.08	0.748132	5.08	0.745811	5.08	0.426596	5.08	0.441992	5.08	0.145518	5.08	0.18695
5.09	0.931726	5.09	0.918729	5.09	0.748273	5.09	0.745811	5.09	0.426624	5.09	0.441992	5.09	0.145519	5.09	0.18695
5.1	0.931776	5.1	0.918729	5.1	0.748678	5.1	0.745811	5.1	0.426566	5.1	0.441992	5.1	0.145739	5.1	0.18695
5.11	0.93186	5.11	0.918729	5.11	0.748786	5.11	0.745811	5.11	0.426414	5.11	0.441992	5.11	0.145703	5.11	0.18695
5.12	0.932052	5.12	0.918729	5.12	0.74871	5.12	0.745811	5.12	0.426399	5.12	0.441992	5.12	0.145613	5.12	0.186951
5.13	0.931868	5.13	0.918729	5.13	0.748706	5.13	0.745811	5.13	0.426312	5.13	0.441992	5.13	0.145603	5.13	0.186951
5.14	0.931797	5.14	0.918729	5.14	0.748334	5.14	0.745811	5.14	0.426422	5.14	0.441992	5.14	0.145654	5.14	0.186951
5.15	0.932147	5.15	0.918729	5.15	0.748012	5.15	0.745811	5.15	0.426312	5.15	0.441992	5.15	0.145719	5.15	0.186951
5.16	0.932013	5.16	0.918729	5.16	0.748094	5.16	0.745811	5.16	0.426261	5.16	0.441992	5.16	0.145812	5.16	0.186951
5.17	0.932245	5.17	0.918729	5.17	0.748235	5.17	0.745811	5.17	0.426076	5.17	0.441992	5.17	0.145827	5.17	0.186952
5.18	0.931827	5.18	0.918729	5.18	0.74806	5.18	0.745811	5.18	0.426072	5.18	0.441992	5.18	0.145836	5.18	0.186952
5.19	0.932076	5.19	0.918729	5.19	0.748093	5.19	0.745811	5.19	0.426138	5.19	0.441992	5.19	0.145873	5.19	0.186952
5.2	0.932046	5.2	0.918729	5.2	0.748361	5.2	0.745811	5.2	0.426164	5.2	0.441992	5.2	0.145892	5.2	0.186952
5.21	0.932249	5.21	0.918729	5.21	0.748239	5.21	0.745811	5.21	0.426221	5.21	0.441992	5.21	0.145978	5.21	0.186952
5.22	0.932156	5.22	0.918729	5.22	0.747967	5.22	0.745811	5.22	0.426246	5.22	0.441992	5.22	0.146051	5.22	0.186952
5.23	0.932284	5.23	0.918729	5.23	0.748011	5.23	0.745811	5.23	0.426194	5.23	0.441992	5.23	0.14608	5.23	0.186952
5.24	0.932295	5.24	0.918729	5.24	0.747785	5.24	0.745811	5.24	0.426218	5.24	0.441992	5.24	0.146145	5.24	0.186952
5.25	0.932355	5.25	0.918729	5.25	0.748045	5.25	0.745811	5.25	0.426137	5.25	0.441992	5.25	0.14622	5.25	0.186952
5.26	0.93231	5.26	0.918729	5.26	0.748073	5.26	0.745811	5.26	0.426153	5.26	0.441992	5.26	0.146409	5.26	0.186952
5.27	0.932058	5.27	0.918729	5.27	0.748618	5.27	0.745811	5.27	0.42629	5.27	0.441992	5.27	0.146553	5.27	0.186952
5.28	0.932003	5.28	0.918729	5.28	0.748341	5.28	0.745811	5.28	0.426242	5.28	0.441992	5.28	0.146604	5.28	0.186952
5.29	0.931868	5.29	0.918729	5.29	0.748498	5.29	0.745811	5.29	0.426143	5.29	0.441992	5.29	0.146718	5.29	0.186951
5.3	0.931727	5.3	0.918729	5.3	0.748329	5.3	0.745811	5.3	0.426266	5.3	0.441992	5.3	0.14688	5.3	0.186951
5.31	0.931491	5.31	0.918729	5.31	0.748364	5.31	0.745811	5.31	0.426208	5.31	0.441992	5.31	0.146872	5.31	0.186951
5.32	0.931394	5.32	0.918729	5.32	0.748347	5.32	0.745811	5.32	0.426163	5.32	0.441992	5.32	0.146851	5.32	0.186951
5.33	0.931446	5.33	0.918729	5.33	0.748335	5.33	0.745811	5.33	0.426087	5.33	0.441992	5.33	0.146713	5.33	0.186951
5.34	0.931546	5.34	0.918729	5.34	0.748035	5.34	0.745811	5.34	0.426033	5.34	0.441992	5.34	0.146766	5.34	0.186951
5.35	0.931589	5.35	0.918729	5.35	0.748533	5.35	0.745811	5.35	0.426178	5.35	0.441992	5.35	0.14698	5.35	0.186951
5.36	0.931624	5.36	0.918729	5.36	0.748455	5.36	0.745811	5.36	0.426355	5.36	0.441992	5.36	0.147021	5.36	0.186951
5.37	0.93177	5.37	0.918729	5.37	0.748608	5.37	0.745811	5.37	0.426218	5.37	0.441992	5.37	0.147206	5.37	0.18695
5.38	0.931934	5.38	0.918729	5.38	0.748613	5.38	0.745811	5.38	0.426112	5.38	0.441992	5.38	0.147264	5.38	0.18695
5.39	0.931814	5.39	0.918729	5.39	0.748531	5.39	0.745811	5.39	0.426059	5.39	0.441992	5.39	0.147233	5.39	0.18695
5.4	0.931678	5.4	0.918729	5.4	0.748617	5.4	0.745811	5.4	0.426063	5.4	0.441992	5.4	0.147225	5.4	0.18695
5.41	0.93187	5.41	0.918729	5.41	0.748859	5.41	0.745811	5.41	0.42616	5.41	0.441992	5.41	0.14732	5.41	0.18695
5.42	0.932059	5.42	0.918729	5.42	0.748862	5.42	0.745811	5.42	0.426158	5.42	0.441992	5.42	0.147144	5.42	0.18695
5.43	0.931863	5.43	0.918729	5.43	0.748803	5.43	0.745811	5.43	0.42632	5.43	0.441992	5.43	0.146999	5.43	0.186949
5.44	0.931952	5.44	0.918729	5.44	0.748908	5.44	0.745811	5.44	0.426694	5.44	0.441992	5.44	0.146946	5.44	0.186949
5.45	0.931876	5.45	0.918729	5.45	0.748837	5.45	0.745811	5.45	0.42679	5.45	0.441992	5.45	0.147003	5.45	0.186949
5.46	0.93189	5.46	0.918729	5.46	0.749049	5.46	0.745811	5.46	0.426822	5.46	0.441992	5.46	0.147132	5.46	0.186949
5.47	0.932012	5.47	0.918729	5.47	0.74892	5.47	0.745811	5.47	0.427139	5.47	0.441992	5.47	0.147202	5.47	0.186949
5.48	0.931952	5.48	0.918729	5.48	0.74883	5.48	0.745811	5.48	0.427056	5.48	0.441992	5.48	0.147162	5.48	0.186949
5.49	0.931995	5.49	0.918729	5.49	0.748705	5.49	0.745811	5.49	0.426906	5.49	0.441992	5.49	0.147132	5.49	0.186948
5.5	0.931999	5.5	0.918729	5.5	0.748844	5.5	0.745811	5.5	0.426901	5.5	0.441992	5.5	0.147055	5.5	0.186948
5.51	0.931802	5.51	0.918729	5.51	0.748666	5.51	0.745811	5.51	0.426887	5.51	0.441992	5.51	0.146998	5.51	0.186948
5.52	0.93178	5.52	0.918729	5.52	0.749093	5.52	0.745811	5.52	0.426758	5.52	0.441992	5.52	0.146961	5.52	0.186948
5.53	0.932165	5.53	0.918729	5.53	0.749053	5.53	0.745811	5.53	0.426802	5.53	0.441992	5.53	0.146934	5.53	0.186948
5.54	0.932393	5.54	0.918729	5.54	0.748993	5.54	0.745811	5.54	0.426721	5.54	0.441992	5.54	0.14688	5.54	0.186947
5.55	0.932303	5.55	0.918729	5.55	0.749244	5.55	0.745811	5.55	0.426846	5.55	0.441992	5.55	0.147109	5.55	0.186947
5.56	0.931967	5.56	0.918729	5.56	0.749318	5.56	0.745811	5.56	0.426753	5.56	0.441992	5.56	0.147204	5.56	0.186947
5.57	0.932295	5.57	0.918729	5.57	0.749268	5.57	0.745811	5.57	0.426691	5.57	0.441992	5.57	0.147223	5.57	0.186947
5.58	0.932258	5.58	0.918729	5.58	0.748861	5.58	0.745811	5.58	0.426562	5.58	0.441992	5.58	0.147283	5.58	0.186947
5.59	0.932131	5.59	0.918729	5.59	0.748846	5.59	0.745811	5.59	0.426894	5.59	0.441992	5.59	0.147404	5.59	0.186946
5.6	0.932303	5.6	0.918729	5.6	0.749067	5.6	0.745811	5.6	0.426693	5.6	0.441992	5.6	0.147536	5.6	0.186946
5.61	0.9322	5.61	0.918729	5.61	0.749114	5.61	0.745811	5.61	0.426678	5.61	0.441992	5.61	0.147495	5.61	0.186946
5.62	0.932361	5.62	0.918729	5.62	0.749247	5.62	0.745811	5.62	0.426477	5.62	0.441992	5.62	0.14757	5.62	0.186946
5.63	0.932182	5.63	0.918729	5.63	0.749031	5.63	0.745811	5.63	0.426463	5.63	0.441992	5.63	0.14754	5.63	0.186946
5.64	0.932108	5.64	0.918729	5.64	0.748978	5.64	0.745811	5.64	0.426526	5.64	0.441992	5.64	0.147525	5.64	0.186946
5.65	0.93218	5.65	0.918729	5.65	0.749032	5.65	0.745811	5.65	0.426583	5.65	0.441992	5.65	0.147494	5.65	0.186945
5.66	0.932137	5.66	0.918729	5.66	0.749097	5.66	0.745811	5.66	0.426394	5.66	0.441992	5.66	0.147416	5.66	0.186945
5.67	0.932054	5.67	0.918729	5.67	0.749325	5.67	0.745811	5.67	0.42644	5.67	0.441992	5.67	0.147361	5.67	0.186945
5.68	0.932232	5.68	0.918729	5.68	0.749338	5.68	0.745811	5.68	0.426372	5.68	0.441992	5.68	0.147447	5.68	0.186945
5.69	0.932158	5.69	0.918729	5.69	0.749377	5.69	0.745811	5.69	0.426603	5.69	0.441992	5.69	0.147441	5.69	0.186945
5.7	0.931891	5.7	0.918729	5.7	0.74964	5.7	0.745811	5.7	0.426486	5.7	0.441992	5.7	0.147471	5.7	0.186945
5.71	0.932086	5.71	0.918729	5.71	0.749223	5.71	0.745811	5.71	0.426669	5.71	0.441992	5.71	0.147385	5.71	0.186944
5.72	0.93209	5.72	0.918729	5.72	0.749215	5.72	0.745811	5.72	0.426601	5.72	0.441992	5.72	0.147228	5.72	0.186944
5.73	0.932303	5.73	0.918729	5.73	0.749224	5.73	0.745811	5.73	0.426751	5.73	0.441992	5.73	0.147176	5.73	0.186944
5.74	0.932141	5.74	0.918729	5.74	0.74929	5.74	0.745811	5.74	0.426876	5.74	0.441992	5.74	0.147134	5.74	0.186944
5.75	0.932184	5.75	0.918729	5.75	0.749301	5.75	0.745811	5.75	0.427	5.75	0.441992	5.75	0.147213	5.75	0.186944
5.76	0.932115	5.76	0.918729	5.76	0.748861	5.76	0.745811	5.76	0.427247	5.76	0.441992	5.76	0.147268	5.76	0.186944
5.77	0.932215	5.77	0.918729	5.77	0.748856	5.77	0.745811	5.77	0.427407	5.77	0.441992	5.77	0.147119	5.77	0.186943
5.78	0.932101	5.78	0.918729	5.78	0.748959	5.78	0.745811	5.78	0.427507	5.78	0.441992	5.78	0.147097	5.78	0.186943
5.79	0.932139	5.79	0.918729	5.79	0.74915	5.79	0.745811	5.79	0.42753	5.79	0.441992	5.79	0.14698	5.79	0.186943
5.8	0.932108	5.8	0.918729	5.8	0.749277	5.8	0.745811	5.8	0.427581	5.8	0.441992	5.8	0.146908	5.8	0.186943
5.81	0.931655	5.81	0.918729	5.81	0.7492	5.81	0.745811	5.81	0.427264	5.81	0.441992	5.81	0.146836	5.81	0.186943
5.82	0.931872	5.82	0.918729	5.82	0.748932	5.82	0.745811	5.82	0.427173	5.82	0.441992	5.82	0.146882	5.82	0.186943
5.83	0.931932	5.83	0.918729	5.83	0.748971	5.83	0.745811	5.83	0.427104	5.83	0.441992	5.83	0.146857	5.83	0.186943
5.84	0.93207	5.84	0.918729	5.84	0.748817	5.84	0.745811	5.84	0.426851	5.84	0.441992	5.84	0.146963	5.84	0.186942
5.85	0.93207	5.85	0.918729	5.85	0.748973	5.85	0.745811	5.85	0.426943	5.85	0.441992	5.85	0.146866	5.85	0.186942
5.86	0.931983	5.86	0.918729	5.86	0.748841	5.86	0.745811	5.86	0.426863	5.86	0.441992	5.86	0.146801	5.86	0.186942
5.87	0.932184	5.87	0.918729	5.87	0.748612	5.87	0.745811	5.87	0.42665	5.87	0.441992	5.87	0.14683	5.87	0.186942
5.88	0.932126	5.88	0.918729	5.88	0.748659	5.88	0.745811	5.88	0.426824	5.88	0.441992	5.88	0.146756	5.88	0.186942
5.89	0.931844	5.89	0.918729	5.89	0.748777	5.89	0.745811	5.89	0.42681	5.89	0.441992	5.89	0.146794	5.89	0.186942
5.9	0.931924	5.9	0.918729	5.9	0.749013	5.9	0.745811	5.9	0.426718	5.9	0.441992	5.9	0.146843	5.9	0.186942
5.91	0.932053	5.91	0.918729	5.91	0.749078	5.91	0.745811	5.91	0.426525	5.91	0.441992	5.91	0.146881	5.91	0.186942
5.92	0.931899	5.92	0.918729	5.92	0.749223	5.92	0.745811	5.92	0.426489	5.92	0.441992	5.92	0.146931	5.92	0.186941
5.93	0.931963	5.93	0.918729	5.93	0.749124	5.93	0.745811	5.93	0.426345	5.93	0.441992	5.93	0.147009	5.93	0.186941
5.94	0.932126	5.94	0.918729	5.94	0.749117	5.94	0.745811	5.94	0.426403	5.94	0.441992	5.94	0.146967	5.94	0.186941
5.95	0.931964	5.95	0.918729	5.95	0.749081	5.95	0.745811	5.95	0.426498	5.95	0.441992	5.95	0.147001	5.95	0.186941
5.96	0.932024	5.96	0.918729	5.96	0.748829	5.96	0.745811	5.96	0.426507	5.96	0.441992	5.96	0.146981	5.96	0.186941
5.97	0.932114	5.97	0.918729	5.97	0.749057	5.97	0.745811	5.97	0.426602	5.97	0.441992	5.97	0.147022	5.97	0.186941
5.98	0.932294	5.98	0.918729	5.98	0.748876	5.98	0.745811	5.98	0.426612	5.98	0.441992	5.98	0.146975	5.98	0.186941
5.99	0.932159	5.99	0.918729	5.99	0.748688	5.99	0.745811	5.99	0.426748	5.99	0.441992	5.99	0.147117	5.99	0.186941
6	0.932003	6	0.918729	6	0.748539	6	0.745811	6	0.426775	6	0.441992	6	0.147054	6	0.186941
6.01	0.932075	6.01	0.918729	6.01	0.748623	6.01	0.745811	6.01	0.427015	6.01	0.441992	6.01	0.147117	6.01	0.186941
