# Supplementary material for: Equivalence and its invalidation between non-Markovian and Markovian spreading dynamics on complex networks
Source: Nat Commun. 2019 Aug 23;10:3748. doi: 10.1038/s41467-019-11763-z (PMC6707263; doi:10.1038/s41467-019-11763-z)
Supplement: Supplementary file 3 — Source Data [file 41467_2019_11763_MOESM3_ESM.zip › data/Supplementary_Figure_8/sFig8_III_Hamsterster.dat]

0	0.00989283	0	0.00989283	0	0.00989283	0	0.00989283	0	0.00989283	0	0.00989283	0	0.00989283	0	0.00989283
0.01	0.325705	0.01	0.0224244	0.01	0.0115993	0.01	0.0112223	0.01	0.00989695	0.01	0.0099023	0.01	0.00988871	0.01	0.00988887
0.02	0.435309	0.02	0.0704486	0.02	0.0142333	0.02	0.0130891	0.02	0.00991756	0.02	0.00993075	0.02	0.00987634	0.02	0.00987703
0.03	0.4919	0.03	0.192846	0.03	0.0184048	0.03	0.0157111	0.03	0.0099629	0.03	0.00997832	0.03	0.00987222	0.03	0.00985739
0.04	0.52859	0.04	0.339934	0.04	0.0242045	0.04	0.0193863	0.04	0.0100453	0.04	0.0100453	0.04	0.00985161	0.04	0.00983007
0.05	0.554951	0.05	0.437066	0.05	0.0321517	0.05	0.0245063	0.05	0.0101814	0.05	0.0101322	0.05	0.00983924	0.05	0.00979524
0.06	0.575008	0.06	0.496091	0.06	0.0431369	0.06	0.0315546	0.06	0.0102885	0.06	0.0102395	0.06	0.00980214	0.06	0.00975313
0.07	0.590416	0.07	0.535611	0.07	0.0578854	0.07	0.0410724	0.07	0.0103998	0.07	0.0103681	0.07	0.00976917	0.07	0.00970402
0.08	0.60319	0.08	0.564196	0.08	0.0755812	0.08	0.0535718	0.08	0.0105317	0.08	0.0105188	0.08	0.00972795	0.08	0.00964823
0.09	0.613813	0.09	0.585997	0.09	0.096418	0.09	0.0693968	0.09	0.0107955	0.09	0.0106928	0.09	0.00965787	0.09	0.00958611
0.1	0.622209	0.1	0.603264	0.1	0.119975	0.1	0.0885702	0.1	0.0110099	0.1	0.0108913	0.1	0.00956719	0.1	0.00951806
0.11	0.629481	0.11	0.617308	0.11	0.144946	0.11	0.110714	0.11	0.0112531	0.11	0.0111158	0.11	0.00949711	0.11	0.00944453
0.12	0.635552	0.12	0.628953	0.12	0.170622	0.12	0.135113	0.12	0.0115334	0.12	0.0113678	0.12	0.00943528	0.12	0.00936599
0.13	0.640993	0.13	0.638747	0.13	0.195981	0.13	0.160892	0.13	0.0118673	0.13	0.0116491	0.13	0.0093446	0.13	0.00928295
0.14	0.645655	0.14	0.647068	0.14	0.2219	0.14	0.187219	0.14	0.0121929	0.14	0.0119617	0.14	0.00928277	0.14	0.00919594
0.15	0.649678	0.15	0.654181	0.15	0.245944	0.15	0.213411	0.15	0.0126505	0.15	0.0123079	0.15	0.00923331	0.15	0.00910552
0.16	0.652803	0.16	0.660282	0.16	0.269283	0.16	0.238975	0.16	0.0130668	0.16	0.0126899	0.16	0.00914262	0.16	0.00901227
0.17	0.655313	0.17	0.665517	0.17	0.291146	0.17	0.263577	0.17	0.0134831	0.17	0.0131104	0.17	0.00901484	0.17	0.0089168
0.18	0.657238	0.18	0.670004	0.18	0.312556	0.18	0.287013	0.18	0.0140437	0.18	0.0135722	0.18	0.00891179	0.18	0.00881971
0.19	0.658912	0.19	0.673838	0.19	0.332036	0.19	0.309175	0.19	0.0146991	0.19	0.0140784	0.19	0.00884996	0.19	0.00872162
0.2	0.660198	0.2	0.677097	0.2	0.350346	0.2	0.330021	0.2	0.0152473	0.2	0.0146322	0.2	0.0087634	0.2	0.00862317
0.21	0.661525	0.21	0.679849	0.21	0.367576	0.21	0.349554	0.21	0.015812	0.21	0.0152371	0.21	0.00862325	0.21	0.00852499
0.22	0.661962	0.22	0.682152	0.22	0.383974	0.22	0.367808	0.22	0.0166323	0.22	0.015897	0.22	0.00854081	0.22	0.0084277
0.23	0.66209	0.23	0.684057	0.23	0.399126	0.23	0.384836	0.23	0.0174567	0.23	0.0166159	0.23	0.00845837	0.23	0.00833192
0.24	0.661455	0.24	0.68561	0.24	0.41338	0.24	0.400699	0.24	0.0182852	0.24	0.017398	0.24	0.00837181	0.24	0.00823826
0.25	0.661195	0.25	0.686849	0.25	0.426616	0.25	0.415464	0.25	0.0192292	0.25	0.018248	0.25	0.00828112	0.25	0.00814733
0.26	0.661088	0.26	0.68781	0.26	0.438978	0.26	0.429197	0.26	0.0202185	0.26	0.0191706	0.26	0.00813273	0.26	0.00805971
0.27	0.661381	0.27	0.688524	0.27	0.450227	0.27	0.441963	0.27	0.0212613	0.27	0.020171	0.27	0.00809563	0.27	0.00797597
0.28	0.660264	0.28	0.689021	0.28	0.460796	0.28	0.453826	0.28	0.0225185	0.28	0.0212545	0.28	0.00808326	0.28	0.00789664
0.29	0.659538	0.29	0.689326	0.29	0.470144	0.29	0.464844	0.29	0.0237593	0.29	0.0224268	0.29	0.00801731	0.29	0.00782223
0.3	0.658879	0.3	0.689463	0.3	0.479361	0.3	0.475072	0.3	0.0251401	0.3	0.0236938	0.3	0.00802968	0.3	0.00775325
0.31	0.657646	0.31	0.689453	0.31	0.487362	0.31	0.484564	0.31	0.0265251	0.31	0.0250615	0.31	0.00797197	0.31	0.00769015
0.32	0.656632	0.32	0.689316	0.32	0.495491	0.32	0.493366	0.32	0.0282317	0.32	0.0265363	0.32	0.00794312	0.32	0.00763336
0.33	0.655392	0.33	0.689069	0.33	0.50223	0.33	0.501524	0.33	0.0297774	0.33	0.0281247	0.33	0.00792663	0.33	0.00758327
0.34	0.654765	0.34	0.68873	0.34	0.509027	0.34	0.509081	0.34	0.0317642	0.34	0.0298335	0.34	0.00788541	0.34	0.00754025
0.35	0.65359	0.35	0.688311	0.35	0.51533	0.35	0.516075	0.35	0.0338871	0.35	0.0316693	0.35	0.00788953	0.35	0.00750461
0.36	0.652275	0.36	0.687828	0.36	0.521237	0.36	0.522544	0.36	0.035981	0.36	0.0336392	0.36	0.00787716	0.36	0.00747666
0.37	0.651109	0.37	0.687292	0.37	0.526624	0.37	0.528521	0.37	0.0382152	0.37	0.03575	0.37	0.0078648	0.37	0.00745665
0.38	0.650367	0.38	0.686714	0.38	0.531253	0.38	0.534041	0.38	0.0405276	0.38	0.0380086	0.38	0.00782358	0.38	0.00744479
0.39	0.648664	0.39	0.686105	0.39	0.534876	0.39	0.539132	0.39	0.0430874	0.39	0.0404218	0.39	0.00775763	0.39	0.00744127
0.4	0.647873	0.4	0.685472	0.4	0.539279	0.4	0.543826	0.4	0.0458904	0.4	0.0429963	0.4	0.00774526	0.4	0.00744625
0.41	0.647069	0.41	0.684825	0.41	0.543112	0.41	0.548148	0.41	0.0487345	0.41	0.0457383	0.41	0.00772877	0.41	0.00745982
0.42	0.646051	0.42	0.684169	0.42	0.546711	0.42	0.552124	0.42	0.0516653	0.42	0.0486538	0.42	0.0078277	0.42	0.00748209
0.43	0.645099	0.43	0.683513	0.43	0.550165	0.43	0.555779	0.43	0.0546908	0.43	0.0517485	0.43	0.00781946	0.43	0.00751309
0.44	0.644365	0.44	0.68286	0.44	0.552572	0.44	0.559134	0.44	0.0581698	0.44	0.0550272	0.44	0.00794312	0.44	0.00755286
0.45	0.643063	0.45	0.682217	0.45	0.555359	0.45	0.562212	0.45	0.0617477	0.45	0.0584944	0.45	0.00801319	0.45	0.00760139
0.46	0.641768	0.46	0.681587	0.46	0.557885	0.46	0.565031	0.46	0.0655029	0.46	0.0621537	0.46	0.00802968	0.46	0.00765864
0.47	0.641385	0.47	0.680974	0.47	0.559959	0.47	0.567611	0.47	0.0696579	0.47	0.0660078	0.47	0.00812861	0.47	0.00772457
0.48	0.640004	0.48	0.680381	0.48	0.561768	0.48	0.56997	0.48	0.0736274	0.48	0.0700585	0.48	0.00815746	0.48	0.0077991
0.49	0.639394	0.49	0.679812	0.49	0.563994	0.49	0.572122	0.49	0.0776958	0.49	0.0743067	0.49	0.00818631	0.49	0.00788215
0.5	0.638969	0.5	0.679267	0.5	0.565985	0.5	0.574085	0.5	0.0819909	0.5	0.0787522	0.5	0.00829349	0.5	0.0079736
0.51	0.6388	0.51	0.678749	0.51	0.566768	0.51	0.575872	0.51	0.0863603	0.51	0.0833935	0.51	0.00838417	0.51	0.00807334
0.52	0.63805	0.52	0.67826	0.52	0.568438	0.52	0.577496	0.52	0.0909852	0.52	0.088228	0.52	0.00847898	0.52	0.00818123
0.53	0.637547	0.53	0.6778	0.53	0.569563	0.53	0.578971	0.53	0.0955812	0.53	0.093252	0.53	0.00868096	0.53	0.00829715
0.54	0.636657	0.54	0.677371	0.54	0.570767	0.54	0.580308	0.54	0.100676	0.54	0.0984606	0.54	0.00879225	0.54	0.00842096
0.55	0.636138	0.55	0.676972	0.55	0.571393	0.55	0.581519	0.55	0.105705	0.55	0.103848	0.55	0.00890354	0.55	0.0085525
0.56	0.635103	0.56	0.676604	0.56	0.572597	0.56	0.582614	0.56	0.110829	0.56	0.109406	0.56	0.00898599	0.56	0.00869165
0.57	0.634777	0.57	0.676267	0.57	0.573042	0.57	0.583603	0.57	0.11629	0.57	0.115127	0.57	0.00920445	0.57	0.00883827
0.58	0.634547	0.58	0.67596	0.58	0.573421	0.58	0.584495	0.58	0.121867	0.58	0.121003	0.58	0.00929514	0.58	0.00899222
0.59	0.63465	0.59	0.675684	0.59	0.574625	0.59	0.585299	0.59	0.127659	0.59	0.127022	0.59	0.00943116	0.59	0.00915339
0.6	0.634435	0.6	0.675437	0.6	0.575012	0.6	0.586022	0.6	0.133223	0.6	0.133174	0.6	0.00964963	0.6	0.00932166
0.61	0.634155	0.61	0.675219	0.61	0.575651	0.61	0.586674	0.61	0.13927	0.61	0.139448	0.61	0.00984749	0.61	0.00949694
0.62	0.633879	0.62	0.67503	0.62	0.576303	0.62	0.587259	0.62	0.145301	0.62	0.145831	0.62	0.0101237	0.62	0.00967914
0.63	0.633491	0.63	0.674867	0.63	0.576381	0.63	0.587786	0.63	0.151513	0.63	0.152312	0.63	0.0103586	0.63	0.00986821
0.64	0.633092	0.64	0.67473	0.64	0.576653	0.64	0.58826	0.64	0.157811	0.64	0.158878	0.64	0.0105936	0.64	0.0100641
0.65	0.632737	0.65	0.674618	0.65	0.576484	0.65	0.588688	0.65	0.163784	0.65	0.165516	0.65	0.0108162	0.65	0.0102667
0.66	0.633409	0.66	0.67453	0.66	0.577024	0.66	0.589073	0.66	0.170181	0.66	0.172215	0.66	0.0110099	0.66	0.0104762
0.67	0.633768	0.67	0.674463	0.67	0.577329	0.67	0.589421	0.67	0.176125	0.67	0.17896	0.67	0.0112366	0.67	0.0106924
0.68	0.633137	0.68	0.674418	0.68	0.577898	0.68	0.589737	0.68	0.182358	0.68	0.18574	0.68	0.0113974	0.68	0.0109154
0.69	0.632729	0.69	0.674393	0.69	0.577819	0.69	0.590024	0.69	0.188644	0.69	0.192543	0.69	0.0115993	0.69	0.0111453
0.7	0.632811	0.7	0.674386	0.7	0.578087	0.7	0.590287	0.7	0.194658	0.7	0.199356	0.7	0.011756	0.7	0.0113822
0.71	0.632597	0.71	0.674395	0.71	0.577762	0.71	0.590528	0.71	0.200993	0.71	0.206169	0.71	0.0120404	0.71	0.0116261
0.72	0.632378	0.72	0.674421	0.72	0.577968	0.72	0.590752	0.72	0.207362	0.72	0.21297	0.72	0.012296	0.72	0.0118772
0.73	0.632481	0.73	0.674461	0.73	0.578005	0.73	0.59096	0.73	0.213693	0.73	0.219749	0.73	0.0124732	0.73	0.0121357
0.74	0.632065	0.74	0.674513	0.74	0.578479	0.74	0.591156	0.74	0.219951	0.74	0.226496	0.74	0.0127617	0.74	0.0124017
0.75	0.632593	0.75	0.674578	0.75	0.578042	0.75	0.591341	0.75	0.226191	0.75	0.2332	0.75	0.0130173	0.75	0.0126754
0.76	0.632774	0.76	0.674653	0.76	0.578273	0.76	0.591518	0.76	0.23242	0.76	0.239854	0.76	0.0131987	0.76	0.012957
0.77	0.63305	0.77	0.674737	0.77	0.578219	0.77	0.591689	0.77	0.238471	0.77	0.246448	0.77	0.0135037	0.77	0.0132468
0.78	0.63284	0.78	0.67483	0.78	0.578359	0.78	0.591855	0.78	0.244419	0.78	0.252975	0.78	0.0137552	0.78	0.013545
0.79	0.632902	0.79	0.67493	0.79	0.57831	0.79	0.592017	0.79	0.250771	0.79	0.259427	0.79	0.0142374	0.79	0.0138519
0.8	0.633186	0.8	0.675035	0.8	0.578228	0.8	0.592178	0.8	0.256624	0.8	0.265797	0.8	0.0145383	0.8	0.0141678
0.81	0.633376	0.81	0.675146	0.81	0.578207	0.81	0.592338	0.81	0.262473	0.81	0.272079	0.81	0.014831	0.81	0.0144929
0.82	0.633001	0.82	0.67526	0.82	0.578417	0.82	0.592498	0.82	0.268372	0.82	0.278268	0.82	0.0150948	0.82	0.0148277
0.83	0.632857	0.83	0.675378	0.83	0.578887	0.83	0.592658	0.83	0.274295	0.83	0.284358	0.83	0.0153916	0.83	0.0151723
0.84	0.632609	0.84	0.675498	0.84	0.579048	0.84	0.59282	0.84	0.279835	0.84	0.290344	0.84	0.0156925	0.84	0.0155273
0.85	0.632453	0.85	0.675619	0.85	0.578879	0.85	0.592984	0.85	0.285375	0.85	0.296223	0.85	0.0159852	0.85	0.0158928
0.86	0.632721	0.86	0.675741	0.86	0.578908	0.86	0.59315	0.86	0.290837	0.86	0.30199	0.86	0.0164922	0.86	0.0162694
0.87	0.632395	0.87	0.675863	0.87	0.578883	0.87	0.593319	0.87	0.295721	0.87	0.307644	0.87	0.0168261	0.87	0.0166572
0.88	0.633157	0.88	0.675985	0.88	0.57899	0.88	0.593491	0.88	0.300697	0.88	0.31318	0.88	0.0171805	0.88	0.0170568
0.89	0.633104	0.89	0.676106	0.89	0.578871	0.89	0.593666	0.89	0.305886	0.89	0.318597	0.89	0.0176051	0.89	0.0174685
0.9	0.633631	0.9	0.676225	0.9	0.578763	0.9	0.593844	0.9	0.311216	0.9	0.323893	0.9	0.0179266	0.9	0.0178925
0.91	0.633578	0.91	0.676343	0.91	0.578784	0.91	0.594026	0.91	0.315845	0.91	0.329067	0.91	0.0182523	0.91	0.0183295
0.92	0.634081	0.92	0.676458	0.92	0.57906	0.92	0.59421	0.92	0.320482	0.92	0.334118	0.92	0.0186933	0.92	0.0187796
0.93	0.634291	0.93	0.67657	0.93	0.578809	0.93	0.594397	0.93	0.325144	0.93	0.339044	0.93	0.0191344	0.93	0.0192432
0.94	0.63465	0.94	0.676679	0.94	0.578673	0.94	0.594588	0.94	0.329736	0.94	0.343846	0.94	0.0195796	0.94	0.0197208
0.95	0.634386	0.95	0.676786	0.95	0.57845	0.95	0.594781	0.95	0.334184	0.95	0.348523	0.95	0.02	0.95	0.0202126
0.96	0.634015	0.96	0.676888	0.96	0.579233	0.96	0.594977	0.96	0.338335	0.96	0.353077	0.96	0.0204575	0.96	0.020719
0.97	0.634456	0.97	0.676988	0.97	0.579448	0.97	0.595174	0.97	0.342259	0.97	0.357506	0.97	0.0210016	0.97	0.0212405
0.98	0.634423	0.98	0.677083	0.98	0.579538	0.98	0.595374	0.98	0.346158	0.98	0.361813	0.98	0.0215169	0.98	0.0217772
0.99	0.63479	0.99	0.677175	0.99	0.579493	0.99	0.595576	0.99	0.350132	0.99	0.365998	0.99	0.0218879	0.99	0.0223295
1	0.634703	1	0.677264	1	0.579522	1	0.595779	1	0.353945	1	0.370062	1	0.0223578	1	0.0228978
1.01	0.634114	1.01	0.677348	1.01	0.579472	1.01	0.595984	1.01	0.358182	1.01	0.374006	1.01	0.0226999	1.01	0.0234823
1.02	0.633941	1.02	0.677429	1.02	0.580115	1.02	0.596189	1.02	0.362098	1.02	0.377833	1.02	0.0231451	1.02	0.0240833
1.03	0.633726	1.03	0.677506	1.03	0.579889	1.03	0.596395	1.03	0.365796	1.03	0.381543	1.03	0.0236603	1.03	0.0247012
1.04	0.633631	1.04	0.677579	1.04	0.580404	1.04	0.596602	1.04	0.369757	1.04	0.385138	1.04	0.0242498	1.04	0.0253362
1.05	0.633768	1.05	0.677649	1.05	0.580087	1.05	0.596808	1.05	0.373211	1.05	0.388621	1.05	0.0246702	1.05	0.0259885
1.06	0.634328	1.06	0.677715	1.06	0.580622	1.06	0.597015	1.06	0.376669	1.06	0.391993	1.06	0.0252927	1.06	0.0266585
1.07	0.633652	1.07	0.677778	1.07	0.580157	1.07	0.597221	1.07	0.379509	1.07	0.395257	1.07	0.0259646	1.07	0.0273463
1.08	0.633788	1.08	0.677838	1.08	0.58021	1.08	0.597426	1.08	0.382605	1.08	0.398414	1.08	0.0265911	1.08	0.0280521
1.09	0.634031	1.09	0.677895	1.09	0.580354	1.09	0.59763	1.09	0.385511	1.09	0.401467	1.09	0.0272259	1.09	0.0287763
1.1	0.633768	1.1	0.677948	1.1	0.580878	1.1	0.597833	1.1	0.388017	1.1	0.404417	1.1	0.0277988	1.1	0.029519
1.11	0.634477	1.11	0.677999	1.11	0.581047	1.11	0.598035	1.11	0.390787	1.11	0.407269	1.11	0.0285491	1.11	0.0302804
1.12	0.634184	1.12	0.678048	1.12	0.581327	1.12	0.598235	1.12	0.394237	1.12	0.410023	1.12	0.0291674	1.12	0.0310606
1.13	0.634357	1.13	0.678094	1.13	0.581282	1.13	0.598434	1.13	0.39648	1.13	0.412682	1.13	0.0297857	1.13	0.0318599
1.14	0.634613	1.14	0.678137	1.14	0.581125	1.14	0.59863	1.14	0.399472	1.14	0.415248	1.14	0.0304575	1.14	0.0326784
1.15	0.634604	1.15	0.678179	1.15	0.581092	1.15	0.598825	1.15	0.401843	1.15	0.417725	1.15	0.0311871	1.15	0.0335164
1.16	0.635173	1.16	0.678218	1.16	0.581072	1.16	0.599017	1.16	0.404353	1.16	0.420114	1.16	0.031859	1.16	0.0343738
1.17	0.63486	1.17	0.678256	1.17	0.580589	1.17	0.599207	1.17	0.406525	1.17	0.422417	1.17	0.032568	1.17	0.035251
1.18	0.634229	1.18	0.678292	1.18	0.580989	1.18	0.599394	1.18	0.408722	1.18	0.424638	1.18	0.033479	1.18	0.0361479
1.19	0.633739	1.19	0.678326	1.19	0.580985	1.19	0.599579	1.19	0.410346	1.19	0.426778	1.19	0.0343858	1.19	0.0370648
1.2	0.634138	1.2	0.678359	1.2	0.58073	1.2	0.599761	1.2	0.412469	1.2	0.428841	1.2	0.0351484	1.2	0.0380017
1.21	0.634509	1.21	0.678391	1.21	0.58061	1.21	0.599941	1.21	0.414798	1.21	0.430828	1.21	0.0358574	1.21	0.0389588
1.22	0.633945	1.22	0.678422	1.22	0.580532	1.22	0.600118	1.22	0.416744	1.22	0.432741	1.22	0.0366941	1.22	0.0399362
1.23	0.633706	1.23	0.678452	1.23	0.580837	1.23	0.600292	1.23	0.418454	1.23	0.434583	1.23	0.0374608	1.23	0.040934
1.24	0.634073	1.24	0.678481	1.24	0.581505	1.24	0.600463	1.24	0.420025	1.24	0.436357	1.24	0.0382152	1.24	0.0419523
1.25	0.633838	1.25	0.678509	1.25	0.581443	1.25	0.600631	1.25	0.421715	1.25	0.438065	1.25	0.039019	1.25	0.0429911
1.26	0.634151	1.26	0.678537	1.26	0.581694	1.26	0.600797	1.26	0.423195	1.26	0.439708	1.26	0.0398722	1.26	0.0440506
1.27	0.6342	1.27	0.678564	1.27	0.581533	1.27	0.600959	1.27	0.425037	1.27	0.441289	1.27	0.0406595	1.27	0.0451308
1.28	0.634604	1.28	0.678591	1.28	0.581826	1.28	0.601119	1.28	0.426088	1.28	0.44281	1.28	0.0415334	1.28	0.0462319
1.29	0.634431	1.29	0.678618	1.29	0.581616	1.29	0.601276	1.29	0.427741	1.29	0.444274	1.29	0.0424279	1.29	0.0473538
1.3	0.634497	1.3	0.678644	1.3	0.581859	1.3	0.601431	1.3	0.428879	1.3	0.445682	1.3	0.0432811	1.3	0.0484966
1.31	0.634456	1.31	0.67867	1.31	0.581752	1.31	0.601582	1.31	0.430136	1.31	0.447036	1.31	0.044122	1.31	0.0496604
1.32	0.634823	1.32	0.678697	1.32	0.582296	1.32	0.601731	1.32	0.431364	1.32	0.448339	1.32	0.0448063	1.32	0.0508453
1.33	0.634584	1.33	0.678723	1.33	0.582292	1.33	0.601877	1.33	0.432543	1.33	0.449591	1.33	0.045742	1.33	0.0520513
1.34	0.63453	1.34	0.678749	1.34	0.582246	1.34	0.602021	1.34	0.433941	1.34	0.450796	1.34	0.0467065	1.34	0.0532784
1.35	0.634687	1.35	0.678775	1.35	0.581991	1.35	0.602162	1.35	0.434794	1.35	0.451955	1.35	0.0476999	1.35	0.0545267
1.36	0.634885	1.36	0.678801	1.36	0.582135	1.36	0.602301	1.36	0.436323	1.36	0.453069	1.36	0.0486109	1.36	0.0557961
1.37	0.635235	1.37	0.678827	1.37	0.582275	1.37	0.602437	1.37	0.437292	1.37	0.454141	1.37	0.0496579	1.37	0.0570867
1.38	0.635334	1.38	0.678854	1.38	0.582411	1.38	0.602571	1.38	0.438442	1.38	0.455171	1.38	0.050709	1.38	0.0583985
1.39	0.635305	1.39	0.67888	1.39	0.58237	1.39	0.602702	1.39	0.439373	1.39	0.456163	1.39	0.05162	1.39	0.0597315
1.4	0.635536	1.4	0.678907	1.4	0.583104	1.4	0.602832	1.4	0.44061	1.4	0.457116	1.4	0.052803	1.4	0.0610857
1.41	0.635561	1.41	0.678934	1.41	0.582955	1.41	0.602959	1.41	0.441467	1.41	0.458034	1.41	0.0539984	1.41	0.0624609
1.42	0.636002	1.42	0.678961	1.42	0.582758	1.42	0.603084	1.42	0.441863	1.42	0.458917	1.42	0.0549876	1.42	0.0638573
1.43	0.635523	1.43	0.678989	1.43	0.58312	1.43	0.603207	1.43	0.44277	1.43	0.459766	1.43	0.0559357	1.43	0.0652747
1.44	0.635581	1.44	0.679016	1.44	0.582791	1.44	0.603328	1.44	0.443652	1.44	0.460584	1.44	0.0570363	1.44	0.0667131
1.45	0.635214	1.45	0.679044	1.45	0.582189	1.45	0.603447	1.45	0.444538	1.45	0.461371	1.45	0.0579143	1.45	0.0681724
1.46	0.635251	1.46	0.679072	1.46	0.582861	1.46	0.603565	1.46	0.44526	1.46	0.462128	1.46	0.0588623	1.46	0.0696525
1.47	0.635491	1.47	0.6791	1.47	0.583236	1.47	0.60368	1.47	0.445936	1.47	0.462858	1.47	0.0599011	1.47	0.0711533
1.48	0.635404	1.48	0.679128	1.48	0.583096	1.48	0.603794	1.48	0.446941	1.48	0.463561	1.48	0.0609769	1.48	0.0726746
1.49	0.634876	1.49	0.679157	1.49	0.582988	1.49	0.603907	1.49	0.447749	1.49	0.464238	1.49	0.0621929	1.49	0.0742164
1.5	0.634979	1.5	0.679186	1.5	0.582605	1.5	0.604017	1.5	0.44864	1.5	0.46489	1.5	0.0632605	1.5	0.0757784
1.51	0.63453	1.51	0.679214	1.51	0.582774	1.51	0.604126	1.51	0.449023	1.51	0.465519	1.51	0.0643364	1.51	0.0773605
1.52	0.634678	1.52	0.679243	1.52	0.583277	1.52	0.604234	1.52	0.449761	1.52	0.466126	1.52	0.0655317	1.52	0.0789625
1.53	0.634695	1.53	0.679272	1.53	0.583318	1.53	0.60434	1.53	0.45075	1.53	0.46671	1.53	0.0669209	1.53	0.0805841
1.54	0.635045	1.54	0.679302	1.54	0.582741	1.54	0.604445	1.54	0.451669	1.54	0.467275	1.54	0.0681575	1.54	0.0822252
1.55	0.635697	1.55	0.679331	1.55	0.582852	1.55	0.604548	1.55	0.4527	1.55	0.467819	1.55	0.0692869	1.55	0.0838855
1.56	0.635903	1.56	0.67936	1.56	0.583104	1.56	0.60465	1.56	0.453364	1.56	0.468345	1.56	0.0707172	1.56	0.0855647
1.57	0.635833	1.57	0.679389	1.57	0.5827	1.57	0.604751	1.57	0.454027	1.57	0.468852	1.57	0.0720775	1.57	0.0872625
1.58	0.63568	1.58	0.679419	1.58	0.582918	1.58	0.604851	1.58	0.454707	1.58	0.469343	1.58	0.0733306	1.58	0.0889787
1.59	0.635923	1.59	0.679448	1.59	0.582358	1.59	0.604949	1.59	0.455115	1.59	0.469817	1.59	0.0746084	1.59	0.0907129
1.6	0.635536	1.6	0.679477	1.6	0.583038	1.6	0.605046	1.6	0.455857	1.6	0.470275	1.6	0.0757378	1.6	0.0924647
1.61	0.635874	1.61	0.679507	1.61	0.58289	1.61	0.605142	1.61	0.455874	1.61	0.470718	1.61	0.0770857	1.61	0.0942337
1.62	0.63575	1.62	0.679536	1.62	0.583277	1.62	0.605237	1.62	0.456208	1.62	0.471146	1.62	0.0784749	1.62	0.0960197
1.63	0.635491	1.63	0.679565	1.63	0.583083	1.63	0.60533	1.63	0.456546	1.63	0.471561	1.63	0.0798063	1.63	0.0978222
1.64	0.635297	1.64	0.679594	1.64	0.583722	1.64	0.605423	1.64	0.456974	1.64	0.471962	1.64	0.0809934	1.64	0.0996408
1.65	0.635054	1.65	0.679623	1.65	0.584489	1.65	0.605514	1.65	0.456818	1.65	0.472351	1.65	0.0824073	1.65	0.101475
1.66	0.634955	1.66	0.679652	1.66	0.584308	1.66	0.605605	1.66	0.457383	1.66	0.472728	1.66	0.0838046	1.66	0.103324
1.67	0.635099	1.67	0.679681	1.67	0.584031	1.67	0.605694	1.67	0.457894	1.67	0.473093	1.67	0.085305	1.67	0.105188
1.68	0.634893	1.68	0.67971	1.68	0.583953	1.68	0.605782	1.68	0.457708	1.68	0.473447	1.68	0.0864221	1.68	0.107067
1.69	0.635313	1.69	0.679739	1.69	0.583891	1.69	0.60587	1.69	0.457918	1.69	0.47379	1.69	0.0876298	1.69	0.108959
1.7	0.635511	1.7	0.679767	1.7	0.583916	1.7	0.605956	1.7	0.457799	1.7	0.474124	1.7	0.0891014	1.7	0.110864
1.71	0.635791	1.71	0.679795	1.71	0.584114	1.71	0.606041	1.71	0.457646	1.71	0.474447	1.71	0.0907708	1.71	0.112782
1.72	0.635643	1.72	0.679824	1.72	0.584044	1.72	0.606126	1.72	0.458318	1.72	0.474761	1.72	0.092197	1.72	0.114712
1.73	0.63514	1.73	0.679852	1.73	0.584394	1.73	0.606209	1.73	0.458533	1.73	0.475066	1.73	0.0934872	1.73	0.116653
1.74	0.635573	1.74	0.67988	1.74	0.584283	1.74	0.606291	1.74	0.459233	1.74	0.475362	1.74	0.0949794	1.74	0.118605
1.75	0.635536	1.75	0.679907	1.75	0.58378	1.75	0.606372	1.75	0.459262	1.75	0.47565	1.75	0.0966158	1.75	0.120568
1.76	0.635771	1.76	0.679935	1.76	0.584312	1.76	0.606453	1.76	0.459176	1.76	0.475929	1.76	0.0983223	1.76	0.122541
1.77	0.635107	1.77	0.679962	1.77	0.584159	1.77	0.606532	1.77	0.459155	1.77	0.476201	1.77	0.0998516	1.77	0.124523
1.78	0.634852	1.78	0.679989	1.78	0.583875	1.78	0.60661	1.78	0.459196	1.78	0.476466	1.78	0.101142	1.78	0.126513
1.79	0.634819	1.79	0.680016	1.79	0.584089	1.79	0.606688	1.79	0.459192	1.79	0.476723	1.79	0.102605	1.79	0.128511
1.8	0.634534	1.8	0.680043	1.8	0.584328	1.8	0.606764	1.8	0.459489	1.8	0.476974	1.8	0.104056	1.8	0.130517
1.81	0.634728	1.81	0.680069	1.81	0.584151	1.81	0.606839	1.81	0.459439	1.81	0.477218	1.81	0.105647	1.81	0.132529
1.82	0.63427	1.82	0.680096	1.82	0.583961	1.82	0.606914	1.82	0.459782	1.82	0.477455	1.82	0.106756	1.82	0.134548
1.83	0.634501	1.83	0.680122	1.83	0.583937	1.83	0.606987	1.83	0.460227	1.83	0.477687	1.83	0.108458	1.83	0.136572
1.84	0.634695	1.84	0.680148	1.84	0.583355	1.84	0.607059	1.84	0.460515	1.84	0.477912	1.84	0.110016	1.84	0.1386
1.85	0.634452	1.85	0.680173	1.85	0.583405	1.85	0.607131	1.85	0.460647	1.85	0.478132	1.85	0.111632	1.85	0.140633
1.86	0.633825	1.86	0.680199	1.86	0.583739	1.86	0.607201	1.86	0.461426	1.86	0.478346	1.86	0.11303	1.86	0.142669
1.87	0.634316	1.87	0.680224	1.87	0.583772	1.87	0.607271	1.87	0.461789	1.87	0.478554	1.87	0.11465	1.87	0.144708
1.88	0.634118	1.88	0.680249	1.88	0.583941	1.88	0.607339	1.88	0.462086	1.88	0.478757	1.88	0.116261	1.88	0.14675
1.89	0.634448	1.89	0.680274	1.89	0.583788	1.89	0.607407	1.89	0.462193	1.89	0.478956	1.89	0.117869	1.89	0.148793
1.9	0.634493	1.9	0.680299	1.9	0.58357	1.9	0.607473	1.9	0.462007	1.9	0.479149	1.9	0.119382	1.9	0.150836
1.91	0.634159	1.91	0.680323	1.91	0.583788	1.91	0.607539	1.91	0.461781	1.91	0.479338	1.91	0.120903	1.91	0.15288
1.92	0.634204	1.92	0.680348	1.92	0.583553	1.92	0.607604	1.92	0.462209	1.92	0.479522	1.92	0.122428	1.92	0.154924
1.93	0.634361	1.93	0.680372	1.93	0.583326	1.93	0.607667	1.93	0.462519	1.93	0.479701	1.93	0.124035	1.93	0.156967
1.94	0.634435	1.94	0.680396	1.94	0.583969	1.94	0.60773	1.94	0.463096	1.94	0.479877	1.94	0.125536	1.94	0.159008
1.95	0.634435	1.95	0.680419	1.95	0.584308	1.95	0.607792	1.95	0.463677	1.95	0.480048	1.95	0.127003	1.95	0.161047
1.96	0.634666	1.96	0.680443	1.96	0.584604	1.96	0.607853	1.96	0.463438	1.96	0.480215	1.96	0.12859	1.96	0.163083
1.97	0.634926	1.97	0.680466	1.97	0.584419	1.97	0.607913	1.97	0.463574	1.97	0.480378	1.97	0.130218	1.97	0.165116
1.98	0.634959	1.98	0.680489	1.98	0.583611	1.98	0.607971	1.98	0.464015	1.98	0.480537	1.98	0.13197	1.98	0.167145
1.99	0.634847	1.99	0.680512	1.99	0.583805	1.99	0.608029	1.99	0.464435	1.99	0.480692	1.99	0.133627	1.99	0.169169
2	0.63474	2	0.680535	2	0.583895	2	0.608086	2	0.464353	2	0.480844	2	0.135387	2	0.171188
2.01	0.634188	2.01	0.680557	2.01	0.583763	2.01	0.608143	2.01	0.464967	2.01	0.480993	2.01	0.136871	2.01	0.173201
2.02	0.634411	2.02	0.680579	2.02	0.583825	2.02	0.608198	2.02	0.465486	2.02	0.481138	2.02	0.138116	2.02	0.175208
2.03	0.634819	2.03	0.680601	2.03	0.58439	2.03	0.608252	2.03	0.464782	2.03	0.481279	2.03	0.139629	2.03	0.177208
2.04	0.635099	2.04	0.680623	2.04	0.584167	2.04	0.608306	2.04	0.465161	2.04	0.481418	2.04	0.141101	2.04	0.1792
2.05	0.635602	2.05	0.680645	2.05	0.583706	2.05	0.608358	2.05	0.465317	2.05	0.481553	2.05	0.142531	2.05	0.181185
2.06	0.634559	2.06	0.680666	2.06	0.584077	2.06	0.60841	2.06	0.465561	2.06	0.481685	2.06	0.143904	2.06	0.183162
2.07	0.634456	2.07	0.680688	2.07	0.583838	2.07	0.60846	2.07	0.465379	2.07	0.481815	2.07	0.145317	2.07	0.185129
2.08	0.635317	2.08	0.680709	2.08	0.584064	2.08	0.60851	2.08	0.465223	2.08	0.481941	2.08	0.146781	2.08	0.187087
2.09	0.635272	2.09	0.68073	2.09	0.583772	2.09	0.608559	2.09	0.465519	2.09	0.482065	2.09	0.148017	2.09	0.189036
2.1	0.634633	2.1	0.68075	2.1	0.583899	2.1	0.608608	2.1	0.465849	2.1	0.482186	2.1	0.149295	2.1	0.190974
2.11	0.634229	2.11	0.680771	2.11	0.583846	2.11	0.608655	2.11	0.466121	2.11	0.482304	2.11	0.150754	2.11	0.192901
2.12	0.634559	2.12	0.680791	2.12	0.583541	2.12	0.608701	2.12	0.466496	2.12	0.48242	2.12	0.152308	2.12	0.194817
2.13	0.63458	2.13	0.680811	2.13	0.583557	2.13	0.608747	2.13	0.466451	2.13	0.482533	2.13	0.153755	2.13	0.196721
2.14	0.63446	2.14	0.680831	2.14	0.58357	2.14	0.608792	2.14	0.466294	2.14	0.482644	2.14	0.155095	2.14	0.198614
2.15	0.633932	2.15	0.680851	2.15	0.583792	2.15	0.608836	2.15	0.466711	2.15	0.482752	2.15	0.156665	2.15	0.200494
2.16	0.633829	2.16	0.68087	2.16	0.583479	2.16	0.608879	2.16	0.466719	2.16	0.482858	2.16	0.158293	2.16	0.202362
2.17	0.63392	2.17	0.680889	2.17	0.583372	2.17	0.608922	2.17	0.466805	2.17	0.482962	2.17	0.160218	2.17	0.204216
2.18	0.633652	2.18	0.680908	2.18	0.582865	2.18	0.608964	2.18	0.467436	2.18	0.483064	2.18	0.161496	2.18	0.206057
2.19	0.634089	2.19	0.680927	2.19	0.582729	2.19	0.609005	2.19	0.467745	2.19	0.483163	2.19	0.162918	2.19	0.207884
2.2	0.634031	2.2	0.680946	2.2	0.582993	2.2	0.609045	2.2	0.467968	2.2	0.483261	2.2	0.16432	2.2	0.209698
2.21	0.633603	2.21	0.680965	2.21	0.583211	2.21	0.609085	2.21	0.467997	2.21	0.483356	2.21	0.165585	2.21	0.211496
2.22	0.633821	2.22	0.680983	2.22	0.583483	2.22	0.609123	2.22	0.468664	2.22	0.48345	2.22	0.166896	2.22	0.213281
2.23	0.634035	2.23	0.681001	2.23	0.583846	2.23	0.609162	2.23	0.469007	2.23	0.483542	2.23	0.168075	2.23	0.21505
2.24	0.634468	2.24	0.681019	2.24	0.583776	2.24	0.609199	2.24	0.469349	2.24	0.483632	2.24	0.169963	2.24	0.216804
2.25	0.635045	2.25	0.681036	2.25	0.583784	2.25	0.609236	2.25	0.469085	2.25	0.48372	2.25	0.171336	2.25	0.218543
2.26	0.635185	2.26	0.681054	2.26	0.584237	2.26	0.609272	2.26	0.469275	2.26	0.483806	2.26	0.172613	2.26	0.220266
2.27	0.635173	2.27	0.681071	2.27	0.583669	2.27	0.609307	2.27	0.469184	2.27	0.483891	2.27	0.1742	2.27	0.221973
2.28	0.634889	2.28	0.681088	2.28	0.582923	2.28	0.609342	2.28	0.469444	2.28	0.483974	2.28	0.175499	2.28	0.223665
2.29	0.634761	2.29	0.681105	2.29	0.582819	2.29	0.609376	2.29	0.468974	2.29	0.484055	2.29	0.177073	2.29	0.22534
2.3	0.635107	2.3	0.681122	2.3	0.582951	2.3	0.60941	2.3	0.468941	2.3	0.484135	2.3	0.178236	2.3	0.226999
2.31	0.635078	2.31	0.681138	2.31	0.582943	2.31	0.609443	2.31	0.468916	2.31	0.484213	2.31	0.179353	2.31	0.228641
2.32	0.635231	2.32	0.681154	2.32	0.583021	2.32	0.609475	2.32	0.468994	2.32	0.48429	2.32	0.180214	2.32	0.230267
2.33	0.635536	2.33	0.68117	2.33	0.582852	2.33	0.609507	2.33	0.468813	2.33	0.484366	2.33	0.181595	2.33	0.231876
2.34	0.635227	2.34	0.681186	2.34	0.582333	2.34	0.609538	2.34	0.468265	2.34	0.48444	2.34	0.182613	2.34	0.233468
2.35	0.634674	2.35	0.681202	2.35	0.582609	2.35	0.609569	2.35	0.46906	2.35	0.484513	2.35	0.183895	2.35	0.235043
2.36	0.634847	2.36	0.681217	2.36	0.5827	2.36	0.609599	2.36	0.469864	2.36	0.484584	2.36	0.185462	2.36	0.236601
2.37	0.634633	2.37	0.681233	2.37	0.582424	2.37	0.609629	2.37	0.469147	2.37	0.484654	2.37	0.18695	2.37	0.238141
2.38	0.634728	2.38	0.681248	2.38	0.582444	2.38	0.609658	2.38	0.469015	2.38	0.484723	2.38	0.188162	2.38	0.239665
2.39	0.633623	2.39	0.681263	2.39	0.582275	2.39	0.609686	2.39	0.469373	2.39	0.484791	2.39	0.189674	2.39	0.241171
2.4	0.633648	2.4	0.681277	2.4	0.58209	2.4	0.609714	2.4	0.469637	2.4	0.484857	2.4	0.190911	2.4	0.24266
2.41	0.633124	2.41	0.681292	2.41	0.582263	2.41	0.609742	2.41	0.46967	2.41	0.484923	2.41	0.192032	2.41	0.244131
2.42	0.633495	2.42	0.681306	2.42	0.582432	2.42	0.609769	2.42	0.469431	2.42	0.484987	2.42	0.19331	2.42	0.245585
2.43	0.633335	2.43	0.68132	2.43	0.582312	2.43	0.609796	2.43	0.468871	2.43	0.48505	2.43	0.194815	2.43	0.247022
2.44	0.633623	2.44	0.681334	2.44	0.582007	2.44	0.609822	2.44	0.469114	2.44	0.485112	2.44	0.19634	2.44	0.248441
2.45	0.633462	2.45	0.681348	2.45	0.582106	2.45	0.609848	2.45	0.469093	2.45	0.485173	2.45	0.197638	2.45	0.249843
2.46	0.632968	2.46	0.681361	2.46	0.582106	2.46	0.609873	2.46	0.469501	2.46	0.485233	2.46	0.198726	2.46	0.251227
2.47	0.632762	2.47	0.681374	2.47	0.581818	2.47	0.609898	2.47	0.469427	2.47	0.485293	2.47	0.199901	2.47	0.252594
2.48	0.633244	2.48	0.681387	2.48	0.582102	2.48	0.609922	2.48	0.469242	2.48	0.485351	2.48	0.200956	2.48	0.253944
2.49	0.633574	2.49	0.6814	2.49	0.581768	2.49	0.609946	2.49	0.469353	2.49	0.485408	2.49	0.20223	2.49	0.255277
2.5	0.634122	2.5	0.681413	2.5	0.581529	2.5	0.60997	2.5	0.469761	2.5	0.485464	2.5	0.203582	2.5	0.256592
2.51	0.634221	2.51	0.681426	2.51	0.581608	2.51	0.609993	2.51	0.470486	2.51	0.48552	2.51	0.20453	2.51	0.25789
2.52	0.634246	2.52	0.681438	2.52	0.581937	2.52	0.610016	2.52	0.470676	2.52	0.485574	2.52	0.205882	2.52	0.259171
2.53	0.634439	2.53	0.68145	2.53	0.582444	2.53	0.610038	2.53	0.471171	2.53	0.485628	2.53	0.207242	2.53	0.260434
2.54	0.634299	2.54	0.681462	2.54	0.582436	2.54	0.610061	2.54	0.471303	2.54	0.485681	2.54	0.208339	2.54	0.261681
2.55	0.634213	2.55	0.681474	2.55	0.582514	2.55	0.610082	2.55	0.471364	2.55	0.485733	2.55	0.209505	2.55	0.262911
2.56	0.635359	2.56	0.681486	2.56	0.582815	2.56	0.610104	2.56	0.471925	2.56	0.485784	2.56	0.210326	2.56	0.264124
2.57	0.63512	2.57	0.681497	2.57	0.583277	2.57	0.610125	2.57	0.472139	2.57	0.485835	2.57	0.211764	2.57	0.265321
2.58	0.635379	2.58	0.681508	2.58	0.583331	2.58	0.610146	2.58	0.472263	2.58	0.485885	2.58	0.212824	2.58	0.2665
2.59	0.635136	2.59	0.681519	2.59	0.583203	2.59	0.610166	2.59	0.472383	2.59	0.485934	2.59	0.21404	2.59	0.267664
2.6	0.635095	2.6	0.68153	2.6	0.583397	2.6	0.610186	2.6	0.472205	2.6	0.485982	2.6	0.214934	2.6	0.26881
2.61	0.635561	2.61	0.681541	2.61	0.583306	2.61	0.610206	2.61	0.471876	2.61	0.48603	2.61	0.215841	2.61	0.269941
2.62	0.636228	2.62	0.681552	2.62	0.583256	2.62	0.610226	2.62	0.472708	2.62	0.486077	2.62	0.216698	2.62	0.271055
2.63	0.635697	2.63	0.681562	2.63	0.583331	2.63	0.610245	2.63	0.472387	2.63	0.486123	2.63	0.217754	2.63	0.272154
2.64	0.636158	2.64	0.681573	2.64	0.58319	2.64	0.610264	2.64	0.472329	2.64	0.486169	2.64	0.219163	2.64	0.273236
2.65	0.636195	2.65	0.681583	2.65	0.582939	2.65	0.610283	2.65	0.472185	2.65	0.486214	2.65	0.220025	2.65	0.274303
2.66	0.636698	2.66	0.681593	2.66	0.582861	2.66	0.610301	2.66	0.472102	2.66	0.486258	2.66	0.221426	2.66	0.275354
2.67	0.636521	2.67	0.681602	2.67	0.582918	2.67	0.610319	2.67	0.472073	2.67	0.486302	2.67	0.222073	2.67	0.27639
2.68	0.63627	2.68	0.681612	2.68	0.582762	2.68	0.610337	2.68	0.472407	2.68	0.486346	2.68	0.222894	2.68	0.27741
2.69	0.635907	2.69	0.681622	2.69	0.582976	2.69	0.610355	2.69	0.472383	2.69	0.486388	2.69	0.224085	2.69	0.278415
2.7	0.636381	2.7	0.681631	2.7	0.582745	2.7	0.610372	2.7	0.472374	2.7	0.48643	2.7	0.224815	2.7	0.279405
2.71	0.636265	2.71	0.68164	2.71	0.582807	2.71	0.61039	2.71	0.472292	2.71	0.486472	2.71	0.225511	2.71	0.28038
2.72	0.636805	2.72	0.681649	2.72	0.583215	2.72	0.610406	2.72	0.472494	2.72	0.486513	2.72	0.226245	2.72	0.28134
2.73	0.63641	2.73	0.681658	2.73	0.583335	2.73	0.610423	2.73	0.472473	2.73	0.486553	2.73	0.22711	2.73	0.282286
2.74	0.637172	2.74	0.681667	2.74	0.582923	2.74	0.61044	2.74	0.472799	2.74	0.486593	2.74	0.228326	2.74	0.283217
2.75	0.636715	2.75	0.681676	2.75	0.582885	2.75	0.610456	2.75	0.472733	2.75	0.486633	2.75	0.229196	2.75	0.284134
2.76	0.636554	2.76	0.681684	2.76	0.582634	2.76	0.610472	2.76	0.472712	2.76	0.486672	2.76	0.230474	2.76	0.285037
2.77	0.636072	2.77	0.681693	2.77	0.582745	2.77	0.610488	2.77	0.472597	2.77	0.48671	2.77	0.231336	2.77	0.285926
2.78	0.635973	2.78	0.681701	2.78	0.582461	2.78	0.610504	2.78	0.472894	2.78	0.486748	2.78	0.231946	2.78	0.286801
2.79	0.636175	2.79	0.681709	2.79	0.582502	2.79	0.610519	2.79	0.473495	2.79	0.486786	2.79	0.232902	2.79	0.287662
2.8	0.636529	2.8	0.681717	2.8	0.582127	2.8	0.610535	2.8	0.473277	2.8	0.486823	2.8	0.2338	2.8	0.28851
2.81	0.636389	2.81	0.681725	2.81	0.581974	2.81	0.61055	2.81	0.473364	2.81	0.486859	2.81	0.234703	2.81	0.289345
2.82	0.636282	2.82	0.681732	2.82	0.582156	2.82	0.610565	2.82	0.473578	2.82	0.486895	2.82	0.235515	2.82	0.290167
2.83	0.636777	2.83	0.68174	2.83	0.582399	2.83	0.610579	2.83	0.473566	2.83	0.486931	2.83	0.236232	2.83	0.290975
2.84	0.636261	2.84	0.681748	2.84	0.582589	2.84	0.610594	2.84	0.473553	2.84	0.486966	2.84	0.237288	2.84	0.291771
2.85	0.636208	2.85	0.681755	2.85	0.582811	2.85	0.610609	2.85	0.473442	2.85	0.487001	2.85	0.23763	2.85	0.292554
2.86	0.636022	2.86	0.681762	2.86	0.583586	2.86	0.610623	2.86	0.473813	2.86	0.487035	2.86	0.238384	2.86	0.293325
2.87	0.635824	2.87	0.681769	2.87	0.583545	2.87	0.610637	2.87	0.473941	2.87	0.487069	2.87	0.239505	2.87	0.294083
2.88	0.635301	2.88	0.681776	2.88	0.583351	2.88	0.610651	2.88	0.473636	2.88	0.487103	2.88	0.240429	2.88	0.294829
2.89	0.635503	2.89	0.681783	2.89	0.583252	2.89	0.610665	2.89	0.473397	2.89	0.487136	2.89	0.241348	2.89	0.295563
2.9	0.635276	2.9	0.68179	2.9	0.583405	2.9	0.610678	2.9	0.473673	2.9	0.487169	2.9	0.241735	2.9	0.296286
2.91	0.635577	2.91	0.681797	2.91	0.583368	2.91	0.610692	2.91	0.473821	2.91	0.487202	2.91	0.243042	2.91	0.296996
2.92	0.635202	2.92	0.681803	2.92	0.583397	2.92	0.610705	2.92	0.473693	2.92	0.487234	2.92	0.243681	2.92	0.297695
2.93	0.635342	2.93	0.68181	2.93	0.583265	2.93	0.610719	2.93	0.473772	2.93	0.487265	2.93	0.244386	2.93	0.298383
2.94	0.635054	2.94	0.681816	2.94	0.583034	2.94	0.610732	2.94	0.474167	2.94	0.487297	2.94	0.245383	2.94	0.29906
2.95	0.635466	2.95	0.681822	2.95	0.58303	2.95	0.610745	2.95	0.473858	2.95	0.487328	2.95	0.246517	2.95	0.299726
2.96	0.635622	2.96	0.681828	2.96	0.582362	2.96	0.610757	2.96	0.473813	2.96	0.487358	2.96	0.247576	2.96	0.30038
2.97	0.635091	2.97	0.681834	2.97	0.58195	2.97	0.61077	2.97	0.473768	2.97	0.487389	2.97	0.248269	2.97	0.301025
2.98	0.634468	2.98	0.68184	2.98	0.581818	2.98	0.610783	2.98	0.47343	2.98	0.487419	2.98	0.249419	2.98	0.301658
2.99	0.63392	2.99	0.681846	2.99	0.581385	2.99	0.610795	2.99	0.47366	2.99	0.487448	2.99	0.250148	2.99	0.302281
3	0.634382	3	0.681852	3	0.582131	3	0.610808	3	0.474229	3	0.487478	3	0.251237	3	0.302894
3.01	0.633685	3.01	0.681857	3.01	0.582436	3.01	0.61082	3.01	0.474011	3.01	0.487507	3.01	0.251797	3.01	0.303497
3.02	0.634163	3.02	0.681863	3.02	0.58235	3.02	0.610832	3.02	0.474138	3.02	0.487536	3.02	0.252374	3.02	0.30409
3.03	0.634143	3.03	0.681869	3.03	0.582131	3.03	0.610844	3.03	0.474402	3.03	0.487564	3.03	0.253067	3.03	0.304673
3.04	0.634283	3.04	0.681874	3.04	0.582395	3.04	0.610856	3.04	0.474802	3.04	0.487592	3.04	0.253928	3.04	0.305247
3.05	0.634773	3.05	0.681879	3.05	0.582469	3.05	0.610868	3.05	0.474934	3.05	0.48762	3.05	0.254992	3.05	0.305811
3.06	0.634584	3.06	0.681884	3.06	0.582634	3.06	0.610879	3.06	0.475276	3.06	0.487647	3.06	0.255462	3.06	0.306366
3.07	0.634625	3.07	0.681889	3.07	0.582894	3.07	0.610891	3.07	0.474913	3.07	0.487674	3.07	0.256109	3.07	0.306911
3.08	0.634678	3.08	0.681894	3.08	0.583203	3.08	0.610902	3.08	0.475284	3.08	0.487701	3.08	0.257127	3.08	0.307448
3.09	0.634835	3.09	0.681899	3.09	0.582943	3.09	0.610914	3.09	0.475334	3.09	0.487728	3.09	0.257605	3.09	0.307975
3.1	0.634905	3.1	0.681904	3.1	0.582881	3.1	0.610925	3.1	0.475029	3.1	0.487754	3.1	0.258236	3.1	0.308494
3.11	0.63472	3.11	0.681909	3.11	0.58202	3.11	0.610936	3.11	0.475272	3.11	0.48778	3.11	0.258916	3.11	0.309005
3.12	0.634992	3.12	0.681914	3.12	0.582494	3.12	0.610947	3.12	0.475165	3.12	0.487806	3.12	0.25918	3.12	0.309506
3.13	0.634299	3.13	0.681918	3.13	0.582861	3.13	0.610958	3.13	0.475334	3.13	0.487832	3.13	0.25979	3.13	0.31
3.14	0.634044	3.14	0.681923	3.14	0.582918	3.14	0.610969	3.14	0.475466	3.14	0.487857	3.14	0.260853	3.14	0.310485
3.15	0.633813	3.15	0.681927	3.15	0.583359	3.15	0.61098	3.15	0.474798	3.15	0.487882	3.15	0.261649	3.15	0.310962
3.16	0.632947	3.16	0.681932	3.16	0.583116	3.16	0.610991	3.16	0.475	3.16	0.487907	3.16	0.261826	3.16	0.311432
3.17	0.633401	3.17	0.681936	3.17	0.582572	3.17	0.611002	3.17	0.474448	3.17	0.487931	3.17	0.262238	3.17	0.311893
3.18	0.633252	3.18	0.68194	3.18	0.582861	3.18	0.611012	3.18	0.474035	3.18	0.487956	3.18	0.263083	3.18	0.312347
3.19	0.634064	3.19	0.681944	3.19	0.582844	3.19	0.611023	3.19	0.474262	3.19	0.48798	3.19	0.264068	3.19	0.312793
3.2	0.63425	3.2	0.681948	3.2	0.583021	3.2	0.611033	3.2	0.474386	3.2	0.488003	3.2	0.26474	3.2	0.313232
3.21	0.633937	3.21	0.681953	3.21	0.583116	3.21	0.611043	3.21	0.474423	3.21	0.488027	3.21	0.265161	3.21	0.313663
3.22	0.633866	3.22	0.681956	3.22	0.582923	3.22	0.611054	3.22	0.47479	3.22	0.48805	3.22	0.265874	3.22	0.314087
3.23	0.634229	3.23	0.68196	3.23	0.582692	3.23	0.611064	3.23	0.474621	3.23	0.488073	3.23	0.266455	3.23	0.314505
3.24	0.63404	3.24	0.681964	3.24	0.582733	3.24	0.611074	3.24	0.474967	3.24	0.488096	3.24	0.267337	3.24	0.314915
3.25	0.63399	3.25	0.681968	3.25	0.582774	3.25	0.611084	3.25	0.474918	3.25	0.488119	3.25	0.267725	3.25	0.315318
3.26	0.634019	3.26	0.681972	3.26	0.582712	3.26	0.611094	3.26	0.474662	3.26	0.488141	3.26	0.268248	3.26	0.315715
3.27	0.63406	3.27	0.681975	3.27	0.582984	3.27	0.611103	3.27	0.474637	3.27	0.488163	3.27	0.269217	3.27	0.316105
3.28	0.633788	3.28	0.681979	3.28	0.58352	3.28	0.611113	3.28	0.474608	3.28	0.488185	3.28	0.269827	3.28	0.316489
3.29	0.633677	3.29	0.681982	3.29	0.583471	3.29	0.611123	3.29	0.474703	3.29	0.488207	3.29	0.270503	3.29	0.316866
3.3	0.6338	3.3	0.681986	3.3	0.583199	3.3	0.611133	3.3	0.47434	3.3	0.488228	3.3	0.270981	3.3	0.317237
3.31	0.634221	3.31	0.681989	3.31	0.58284	3.31	0.611142	3.31	0.473776	3.31	0.48825	3.31	0.27148	3.31	0.317602
3.32	0.633879	3.32	0.681992	3.32	0.582774	3.32	0.611152	3.32	0.473813	3.32	0.488271	3.32	0.271933	3.32	0.31796
3.33	0.634151	3.33	0.681996	3.33	0.583017	3.33	0.611161	3.33	0.4742	3.33	0.488292	3.33	0.27204	3.33	0.318313
3.34	0.633998	3.34	0.681999	3.34	0.582679	3.34	0.61117	3.34	0.474291	3.34	0.488312	3.34	0.272729	3.34	0.31866
3.35	0.63392	3.35	0.682002	3.35	0.582234	3.35	0.61118	3.35	0.474777	3.35	0.488333	3.35	0.273409	3.35	0.319001
3.36	0.634802	3.36	0.682005	3.36	0.582465	3.36	0.611189	3.36	0.474984	3.36	0.488353	3.36	0.273677	3.36	0.319337
3.37	0.634081	3.37	0.682008	3.37	0.582312	3.37	0.611198	3.37	0.475012	3.37	0.488373	3.37	0.274052	3.37	0.319667
3.38	0.633945	3.38	0.682011	3.38	0.582185	3.38	0.611207	3.38	0.474769	3.38	0.488393	3.38	0.274604	3.38	0.319991
3.39	0.633838	3.39	0.682014	3.39	0.582209	3.39	0.611216	3.39	0.474431	3.39	0.488413	3.39	0.275408	3.39	0.32031
3.4	0.634052	3.4	0.682017	3.4	0.581595	3.4	0.611225	3.4	0.473974	3.4	0.488433	3.4	0.276344	3.4	0.320624
3.41	0.634291	3.41	0.682019	3.41	0.582036	3.41	0.611234	3.41	0.473652	3.41	0.488452	3.41	0.27702	3.41	0.320932
3.42	0.633673	3.42	0.682022	3.42	0.582271	3.42	0.611242	3.42	0.474237	3.42	0.488471	3.42	0.277469	3.42	0.321236
3.43	0.633599	3.43	0.682025	3.43	0.582119	3.43	0.611251	3.43	0.474196	3.43	0.48849	3.43	0.27702	3.43	0.321534
3.44	0.633397	3.44	0.682028	3.44	0.58209	3.44	0.61126	3.44	0.473904	3.44	0.488509	3.44	0.277007	3.44	0.321828
3.45	0.633615	3.45	0.68203	3.45	0.582374	3.45	0.611268	3.45	0.473899	3.45	0.488527	3.45	0.277181	3.45	0.322117
3.46	0.633763	3.46	0.682033	3.46	0.582844	3.46	0.611277	3.46	0.473747	3.46	0.488546	3.46	0.277646	3.46	0.322401
3.47	0.633557	3.47	0.682035	3.47	0.582403	3.47	0.611285	3.47	0.47373	3.47	0.488564	3.47	0.277923	3.47	0.32268
3.48	0.633904	3.48	0.682038	3.48	0.58197	3.48	0.611294	3.48	0.473735	3.48	0.488582	3.48	0.278871	3.48	0.322955
3.49	0.63331	3.49	0.68204	3.49	0.582069	3.49	0.611302	3.49	0.473945	3.49	0.4886	3.49	0.279361	3.49	0.323225
3.5	0.632869	3.5	0.682043	3.5	0.582667	3.5	0.61131	3.5	0.474002	3.5	0.488618	3.5	0.279736	3.5	0.323491
3.51	0.633211	3.51	0.682045	3.51	0.582564	3.51	0.611319	3.51	0.474138	3.51	0.488636	3.51	0.279798	3.51	0.323752
3.52	0.633788	3.52	0.682047	3.52	0.582354	3.52	0.611327	3.52	0.474097	3.52	0.488653	3.52	0.280387	3.52	0.324009
3.53	0.633285	3.53	0.682049	3.53	0.582576	3.53	0.611335	3.53	0.474332	3.53	0.48867	3.53	0.280338	3.53	0.324262
3.54	0.633599	3.54	0.682052	3.54	0.582329	3.54	0.611343	3.54	0.474472	3.54	0.488687	3.54	0.280758	3.54	0.324511
3.55	0.633792	3.55	0.682054	3.55	0.582564	3.55	0.611351	3.55	0.474093	3.55	0.488704	3.55	0.281096	3.55	0.324756
3.56	0.633557	3.56	0.682056	3.56	0.582358	3.56	0.611359	3.56	0.473953	3.56	0.488721	3.56	0.2815	3.56	0.324997
3.57	0.633096	3.57	0.682058	3.57	0.582609	3.57	0.611367	3.57	0.473722	3.57	0.488738	3.57	0.28195	3.57	0.325234
3.58	0.633133	3.58	0.68206	3.58	0.582819	3.58	0.611374	3.58	0.4738	3.58	0.488754	3.58	0.281987	3.58	0.325467
3.59	0.633619	3.59	0.682062	3.59	0.583298	3.59	0.611382	3.59	0.473805	3.59	0.488771	3.59	0.282267	3.59	0.325696
3.6	0.633768	3.6	0.682064	3.6	0.582964	3.6	0.61139	3.6	0.473755	3.6	0.488787	3.6	0.282296	3.6	0.325921
3.61	0.63392	3.61	0.682066	3.61	0.583059	3.61	0.611397	3.61	0.474064	3.61	0.488803	3.61	0.282832	3.61	0.326143
3.62	0.633957	3.62	0.682068	3.62	0.583289	3.62	0.611405	3.62	0.473145	3.62	0.488819	3.62	0.283256	3.62	0.326362
3.63	0.634266	3.63	0.68207	3.63	0.583578	3.63	0.611412	3.63	0.472613	3.63	0.488834	3.63	0.283409	3.63	0.326576
3.64	0.634592	3.64	0.682071	3.64	0.583355	3.64	0.61142	3.64	0.472659	3.64	0.48885	3.64	0.283838	3.64	0.326788
3.65	0.635103	3.65	0.682073	3.65	0.5831	3.65	0.611427	3.65	0.47277	3.65	0.488865	3.65	0.283702	3.65	0.326996
3.66	0.63481	3.66	0.682075	3.66	0.583281	3.66	0.611434	3.66	0.472201	3.66	0.488881	3.66	0.283768	3.66	0.3272
3.67	0.634378	3.67	0.682077	3.67	0.583281	3.67	0.611442	3.67	0.472045	3.67	0.488896	3.67	0.283866	3.67	0.327401
3.68	0.634097	3.68	0.682078	3.68	0.582815	3.68	0.611449	3.68	0.471822	3.68	0.488911	3.68	0.283899	3.68	0.327599
3.69	0.634555	3.69	0.68208	3.69	0.582712	3.69	0.611456	3.69	0.472226	3.69	0.488926	3.69	0.28404	3.69	0.327794
3.7	0.634757	3.7	0.682082	3.7	0.582098	3.7	0.611463	3.7	0.473059	3.7	0.488941	3.7	0.284477	3.7	0.327986
3.71	0.634299	3.71	0.682083	3.71	0.582086	3.71	0.61147	3.71	0.473133	3.71	0.488955	3.71	0.284963	3.71	0.328175
3.72	0.634398	3.72	0.682085	3.72	0.582185	3.72	0.611477	3.72	0.473063	3.72	0.48897	3.72	0.28568	3.72	0.328361
3.73	0.634773	3.73	0.682086	3.73	0.582292	3.73	0.611484	3.73	0.473021	3.73	0.488984	3.73	0.285894	3.73	0.328543
3.74	0.63507	3.74	0.682088	3.74	0.582399	3.74	0.611491	3.74	0.473112	3.74	0.488998	3.74	0.286274	3.74	0.328723
3.75	0.635284	3.75	0.682089	3.75	0.582601	3.75	0.611498	3.75	0.472943	3.75	0.489012	3.75	0.285932	3.75	0.3289
3.76	0.635289	3.76	0.682091	3.76	0.582617	3.76	0.611504	3.76	0.472782	3.76	0.489026	3.76	0.286204	3.76	0.329075
3.77	0.635359	3.77	0.682092	3.77	0.583042	3.77	0.611511	3.77	0.472362	3.77	0.48904	3.77	0.286876	3.77	0.329246
3.78	0.635742	3.78	0.682094	3.78	0.582902	3.78	0.611518	3.78	0.472358	3.78	0.489054	3.78	0.286855	3.78	0.329415
3.79	0.634773	3.79	0.682095	3.79	0.582877	3.79	0.611524	3.79	0.472057	3.79	0.489068	3.79	0.287238	3.79	0.329581
3.8	0.634497	3.8	0.682096	3.8	0.583075	3.8	0.611531	3.8	0.471995	3.8	0.489081	3.8	0.287469	3.8	0.329744
3.81	0.634423	3.81	0.682098	3.81	0.583289	3.81	0.611537	3.81	0.472012	3.81	0.489094	3.81	0.287683	3.81	0.329905
3.82	0.633735	3.82	0.682099	3.82	0.583009	3.82	0.611544	3.82	0.47216	3.82	0.489108	3.82	0.287955	3.82	0.330064
3.83	0.633504	3.83	0.6821	3.83	0.582663	3.83	0.61155	3.83	0.472049	3.83	0.489121	3.83	0.288677	3.83	0.33022
3.84	0.633768	3.84	0.682101	3.84	0.58319	3.84	0.611556	3.84	0.472263	3.84	0.489134	3.84	0.289312	3.84	0.330373
3.85	0.633982	3.85	0.682103	3.85	0.583207	3.85	0.611563	3.85	0.472646	3.85	0.489147	3.85	0.289641	3.85	0.330524
3.86	0.634106	3.86	0.682104	3.86	0.583335	3.86	0.611569	3.86	0.472877	3.86	0.48916	3.86	0.290173	3.86	0.330673
3.87	0.633751	3.87	0.682105	3.87	0.583005	3.87	0.611575	3.87	0.472935	3.87	0.489172	3.87	0.291113	3.87	0.33082
3.88	0.6335	3.88	0.682106	3.88	0.583405	3.88	0.611581	3.88	0.472601	3.88	0.489185	3.88	0.291018	3.88	0.330964
3.89	0.633269	3.89	0.682107	3.89	0.583026	3.89	0.611587	3.89	0.472498	3.89	0.489197	3.89	0.291105	3.89	0.331106
3.9	0.633133	3.9	0.682108	3.9	0.58303	3.9	0.611593	3.9	0.472688	3.9	0.48921	3.9	0.29122	3.9	0.331246
3.91	0.633178	3.91	0.682109	3.91	0.582931	3.91	0.611599	3.91	0.472696	3.91	0.489222	3.91	0.291434	3.91	0.331383
3.92	0.633586	3.92	0.68211	3.92	0.582683	3.92	0.611605	3.92	0.473293	3.92	0.489234	3.92	0.291707	3.92	0.331519
3.93	0.633739	3.93	0.682112	3.93	0.582626	3.93	0.611611	3.93	0.47338	3.93	0.489246	3.93	0.291789	3.93	0.331652
3.94	0.633648	3.94	0.682113	3.94	0.582951	3.94	0.611617	3.94	0.473087	3.94	0.489258	3.94	0.291814	3.94	0.331783
3.95	0.632758	3.95	0.682114	3.95	0.582881	3.95	0.611622	3.95	0.473508	3.95	0.48927	3.95	0.291871	3.95	0.331913
3.96	0.632877	3.96	0.682115	3.96	0.582799	3.96	0.611628	3.96	0.47357	3.96	0.489282	3.96	0.292366	3.96	0.33204
3.97	0.632585	3.97	0.682115	3.97	0.582502	3.97	0.611634	3.97	0.47338	3.97	0.489293	3.97	0.292284	3.97	0.332166
3.98	0.63343	3.98	0.682116	3.98	0.58251	3.98	0.611639	3.98	0.473372	3.98	0.489305	3.98	0.292601	3.98	0.332289
3.99	0.633351	3.99	0.682117	3.99	0.582667	3.99	0.611645	3.99	0.473512	3.99	0.489316	3.99	0.29303	3.99	0.332411
4	0.633401	4	0.682118	4	0.583017	4	0.61165	4	0.473368	4	0.489327	4	0.293289	4	0.332531
4.01	0.633104	4.01	0.682119	4.01	0.583013	4.01	0.611656	4.01	0.473141	4.01	0.489339	4.01	0.293141	4.01	0.332649
4.02	0.633434	4.02	0.68212	4.02	0.582634	4.02	0.611661	4.02	0.472749	4.02	0.48935	4.02	0.293162	4.02	0.332765
4.03	0.633792	4.03	0.682121	4.03	0.582758	4.03	0.611667	4.03	0.472931	4.03	0.489361	4.03	0.293133	4.03	0.332879
4.04	0.633945	4.04	0.682122	4.04	0.582312	4.04	0.611672	4.04	0.472737	4.04	0.489372	4.04	0.293273	4.04	0.332992
4.05	0.633677	4.05	0.682123	4.05	0.582197	4.05	0.611677	4.05	0.472655	4.05	0.489383	4.05	0.292997	4.05	0.333103
4.06	0.633401	4.06	0.682123	4.06	0.582312	4.06	0.611682	4.06	0.472481	4.06	0.489393	4.06	0.292733	4.06	0.333213
4.07	0.632733	4.07	0.682124	4.07	0.582308	4.07	0.611687	4.07	0.472877	4.07	0.489404	4.07	0.292547	4.07	0.33332
4.08	0.632791	4.08	0.682125	4.08	0.581999	4.08	0.611693	4.08	0.473157	4.08	0.489415	4.08	0.292465	4.08	0.333426
4.09	0.632655	4.09	0.682126	4.09	0.582267	4.09	0.611698	4.09	0.473561	4.09	0.489425	4.09	0.292754	4.09	0.333531
4.1	0.632877	4.1	0.682126	4.1	0.582115	4.1	0.611703	4.1	0.473912	4.1	0.489436	4.1	0.292679	4.1	0.333634
4.11	0.633326	4.11	0.682127	4.11	0.58249	4.11	0.611708	4.11	0.473718	4.11	0.489446	4.11	0.292552	4.11	0.333735
4.12	0.633697	4.12	0.682128	4.12	0.582564	4.12	0.611712	4.12	0.473833	4.12	0.489456	4.12	0.292667	4.12	0.333835
4.13	0.633537	4.13	0.682128	4.13	0.582296	4.13	0.611717	4.13	0.473829	4.13	0.489466	4.13	0.292857	4.13	0.333934
4.14	0.633755	4.14	0.682129	4.14	0.5823	4.14	0.611722	4.14	0.473994	4.14	0.489476	4.14	0.29345	4.14	0.334031
4.15	0.633446	4.15	0.68213	4.15	0.582436	4.15	0.611727	4.15	0.473755	4.15	0.489486	4.15	0.293384	4.15	0.334126
4.16	0.633578	4.16	0.682131	4.16	0.582671	4.16	0.611732	4.16	0.47373	4.16	0.489496	4.16	0.293273	4.16	0.334221
4.17	0.632906	4.17	0.682131	4.17	0.582873	4.17	0.611736	4.17	0.473075	4.17	0.489506	4.17	0.293768	4.17	0.334313
4.18	0.63338	4.18	0.682132	4.18	0.583013	4.18	0.611741	4.18	0.473615	4.18	0.489516	4.18	0.293599	4.18	0.334405
4.19	0.633355	4.19	0.682132	4.19	0.583038	4.19	0.611746	4.19	0.47371	4.19	0.489526	4.19	0.293817	4.19	0.334495
4.2	0.633735	4.2	0.682133	4.2	0.583009	4.2	0.61175	4.2	0.473689	4.2	0.489535	4.2	0.294221	4.2	0.334584
4.21	0.634435	4.21	0.682134	4.21	0.583438	4.21	0.611755	4.21	0.473298	4.21	0.489545	4.21	0.294101	4.21	0.334671
4.22	0.634617	4.22	0.682134	4.22	0.583269	4.22	0.611759	4.22	0.473157	4.22	0.489554	4.22	0.293969	4.22	0.334757
4.23	0.635223	4.23	0.682135	4.23	0.582568	4.23	0.611763	4.23	0.472894	4.23	0.489564	4.23	0.293986	4.23	0.334842
4.24	0.634782	4.24	0.682135	4.24	0.582259	4.24	0.611768	4.24	0.472923	4.24	0.489573	4.24	0.293747	4.24	0.334926
4.25	0.63458	4.25	0.682136	4.25	0.582642	4.25	0.611772	4.25	0.473186	4.25	0.489582	4.25	0.294159	4.25	0.335009
4.26	0.634509	4.26	0.682136	4.26	0.582453	4.26	0.611776	4.26	0.472848	4.26	0.489591	4.26	0.294237	4.26	0.33509
4.27	0.634835	4.27	0.682137	4.27	0.582465	4.27	0.611781	4.27	0.47296	4.27	0.4896	4.27	0.294048	4.27	0.33517
4.28	0.634435	4.28	0.682137	4.28	0.582271	4.28	0.611785	4.28	0.473124	4.28	0.48961	4.28	0.294509	4.28	0.335249
4.29	0.634827	4.29	0.682138	4.29	0.582597	4.29	0.611789	4.29	0.472671	4.29	0.489618	4.29	0.294753	4.29	0.335327
4.3	0.634847	4.3	0.682138	4.3	0.582226	4.3	0.611793	4.3	0.472415	4.3	0.489627	4.3	0.294551	4.3	0.335404
4.31	0.634592	4.31	0.682139	4.31	0.582461	4.31	0.611797	4.31	0.472477	4.31	0.489636	4.31	0.29458	4.31	0.335479
4.32	0.63425	4.32	0.682139	4.32	0.58291	4.32	0.611801	4.32	0.472712	4.32	0.489645	4.32	0.294732	4.32	0.335554
4.33	0.634835	4.33	0.68214	4.33	0.582679	4.33	0.611805	4.33	0.472741	4.33	0.489654	4.33	0.295087	4.33	0.335627
4.34	0.634514	4.34	0.68214	4.34	0.582275	4.34	0.611809	4.34	0.472477	4.34	0.489662	4.34	0.294885	4.34	0.3357
4.35	0.634378	4.35	0.682141	4.35	0.582457	4.35	0.611813	4.35	0.472354	4.35	0.489671	4.35	0.295223	4.35	0.335771
4.36	0.635029	4.36	0.682141	4.36	0.582506	4.36	0.611817	4.36	0.472069	4.36	0.489679	4.36	0.295309	4.36	0.335842
4.37	0.634411	4.37	0.682142	4.37	0.582428	4.37	0.611821	4.37	0.472486	4.37	0.489688	4.37	0.295734	4.37	0.335911
4.38	0.634592	4.38	0.682142	4.38	0.582939	4.38	0.611825	4.38	0.472049	4.38	0.489696	4.38	0.295561	4.38	0.33598
4.39	0.634448	4.39	0.682142	4.39	0.583232	4.39	0.611828	4.39	0.472181	4.39	0.489704	4.39	0.295651	4.39	0.336047
4.4	0.634732	4.4	0.682143	4.4	0.583322	4.4	0.611832	4.4	0.471867	4.4	0.489713	4.4	0.295585	4.4	0.336114
4.41	0.634056	4.41	0.682143	4.41	0.583149	4.41	0.611836	4.41	0.471855	4.41	0.489721	4.41	0.295775	4.41	0.336179
4.42	0.63465	4.42	0.682144	4.42	0.583174	4.42	0.611839	4.42	0.471896	4.42	0.489729	4.42	0.295849	4.42	0.336244
4.43	0.634456	4.43	0.682144	4.43	0.583149	4.43	0.611843	4.43	0.472477	4.43	0.489737	4.43	0.295866	4.43	0.336307
4.44	0.634926	4.44	0.682144	4.44	0.583442	4.44	0.611847	4.44	0.472741	4.44	0.489745	4.44	0.29622	4.44	0.33637
4.45	0.63526	4.45	0.682145	4.45	0.582634	4.45	0.61185	4.45	0.472655	4.45	0.489753	4.45	0.296451	4.45	0.336432
4.46	0.635804	4.46	0.682145	4.46	0.582494	4.46	0.611854	4.46	0.472069	4.46	0.489761	4.46	0.296356	4.46	0.336493
4.47	0.635899	4.47	0.682145	4.47	0.582288	4.47	0.611857	4.47	0.47188	4.47	0.489769	4.47	0.296595	4.47	0.336554
4.48	0.635981	4.48	0.682146	4.48	0.582218	4.48	0.61186	4.48	0.471892	4.48	0.489777	4.48	0.296434	4.48	0.336613
4.49	0.635853	4.49	0.682146	4.49	0.582506	4.49	0.611864	4.49	0.472061	4.49	0.489784	4.49	0.296459	4.49	0.336672
4.5	0.635482	4.5	0.682146	4.5	0.582201	4.5	0.611867	4.5	0.472185	4.5	0.489792	4.5	0.296591	4.5	0.336729
4.51	0.635181	4.51	0.682147	4.51	0.582259	4.51	0.61187	4.51	0.472448	4.51	0.4898	4.51	0.296669	4.51	0.336786
4.52	0.634959	4.52	0.682147	4.52	0.582152	4.52	0.611874	4.52	0.472255	4.52	0.489807	4.52	0.296929	4.52	0.336843
4.53	0.634852	4.53	0.682147	4.53	0.582263	4.53	0.611877	4.53	0.472024	4.53	0.489815	4.53	0.297444	4.53	0.336898
4.54	0.634196	4.54	0.682148	4.54	0.582251	4.54	0.61188	4.54	0.472242	4.54	0.489822	4.54	0.297778	4.54	0.336953
4.55	0.633986	4.55	0.682148	4.55	0.582049	4.55	0.611883	4.55	0.472506	4.55	0.48983	4.55	0.297964	4.55	0.337007
4.56	0.633648	4.56	0.682148	4.56	0.582036	4.56	0.611886	4.56	0.472609	4.56	0.489837	4.56	0.297935	4.56	0.33706
4.57	0.633763	4.57	0.682149	4.57	0.582461	4.57	0.61189	4.57	0.472613	4.57	0.489844	4.57	0.298157	4.57	0.337112
4.58	0.633636	4.58	0.682149	4.58	0.582506	4.58	0.611893	4.58	0.47298	4.58	0.489852	4.58	0.298331	4.58	0.337164
4.59	0.633718	4.59	0.682149	4.59	0.582502	4.59	0.611896	4.59	0.472914	4.59	0.489859	4.59	0.298553	4.59	0.337215
4.6	0.633706	4.6	0.682149	4.6	0.582432	4.6	0.611899	4.6	0.473071	4.6	0.489866	4.6	0.298813	4.6	0.337265
4.61	0.633722	4.61	0.68215	4.61	0.58237	4.61	0.611902	4.61	0.473219	4.61	0.489873	4.61	0.298747	4.61	0.337315
4.62	0.633916	4.62	0.68215	4.62	0.582535	4.62	0.611905	4.62	0.473471	4.62	0.48988	4.62	0.29878	4.62	0.337364
4.63	0.634163	4.63	0.68215	4.63	0.582749	4.63	0.611907	4.63	0.473104	4.63	0.489887	4.63	0.298908	4.63	0.337412
4.64	0.634633	4.64	0.68215	4.64	0.582609	4.64	0.61191	4.64	0.473038	4.64	0.489894	4.64	0.299106	4.64	0.33746
4.65	0.634159	4.65	0.682151	4.65	0.582045	4.65	0.611913	4.65	0.473071	4.65	0.489901	4.65	0.298899	4.65	0.337507
4.66	0.633887	4.66	0.682151	4.66	0.582185	4.66	0.611916	4.66	0.473491	4.66	0.489908	4.66	0.298751	4.66	0.337554
4.67	0.633664	4.67	0.682151	4.67	0.582415	4.67	0.611919	4.67	0.47352	4.67	0.489915	4.67	0.298458	4.67	0.337599
4.68	0.63399	4.68	0.682151	4.68	0.582667	4.68	0.611921	4.68	0.473908	4.68	0.489922	4.68	0.297914	4.68	0.337645
4.69	0.634093	4.69	0.682152	4.69	0.582156	4.69	0.611924	4.69	0.474246	4.69	0.489929	4.69	0.298434	4.69	0.337689
4.7	0.634246	4.7	0.682152	4.7	0.582028	4.7	0.611927	4.7	0.474291	4.7	0.489935	4.7	0.298512	4.7	0.337733
4.71	0.634312	4.71	0.682152	4.71	0.581917	4.71	0.611929	4.71	0.473961	4.71	0.489942	4.71	0.298475	4.71	0.337776
4.72	0.634357	4.72	0.682152	4.72	0.582007	4.72	0.611932	4.72	0.473974	4.72	0.489949	4.72	0.297964	4.72	0.337819
4.73	0.634134	4.73	0.682152	4.73	0.582061	4.73	0.611935	4.73	0.473949	4.73	0.489955	4.73	0.298302	4.73	0.337862
4.74	0.633912	4.74	0.682153	4.74	0.581838	4.74	0.611937	4.74	0.473817	4.74	0.489962	4.74	0.298137	4.74	0.337903
4.75	0.633776	4.75	0.682153	4.75	0.581913	4.75	0.61194	4.75	0.47359	4.75	0.489968	4.75	0.298462	4.75	0.337944
4.76	0.63392	4.76	0.682153	4.76	0.582119	4.76	0.611942	4.76	0.473306	4.76	0.489975	4.76	0.298561	4.76	0.337985
4.77	0.634023	4.77	0.682153	4.77	0.581863	4.77	0.611945	4.77	0.473883	4.77	0.489981	4.77	0.298504	4.77	0.338025
4.78	0.634287	4.78	0.682153	4.78	0.58216	4.78	0.611947	4.78	0.473722	4.78	0.489988	4.78	0.298887	4.78	0.338065
4.79	0.634575	4.79	0.682153	4.79	0.582341	4.79	0.61195	4.79	0.473887	4.79	0.489994	4.79	0.299258	4.79	0.338104
4.8	0.635025	4.8	0.682154	4.8	0.582556	4.8	0.611952	4.8	0.473681	4.8	0.49	4.8	0.299373	4.8	0.338142
4.81	0.634646	4.81	0.682154	4.81	0.582205	4.81	0.611954	4.81	0.47366	4.81	0.490007	4.81	0.299637	4.81	0.33818
4.82	0.634324	4.82	0.682154	4.82	0.582209	4.82	0.611957	4.82	0.473871	4.82	0.490013	4.82	0.299456	4.82	0.338218
4.83	0.633664	4.83	0.682154	4.83	0.582053	4.83	0.611959	4.83	0.473928	4.83	0.490019	4.83	0.299802	4.83	0.338255
4.84	0.63352	4.84	0.682154	4.84	0.581929	4.84	0.611961	4.84	0.473842	4.84	0.490025	4.84	0.300095	4.84	0.338291
4.85	0.633866	4.85	0.682154	4.85	0.582214	4.85	0.611963	4.85	0.473957	4.85	0.490032	4.85	0.300499	4.85	0.338327
4.86	0.634035	4.86	0.682155	4.86	0.582152	4.86	0.611966	4.86	0.474312	4.86	0.490038	4.86	0.300705	4.86	0.338363
4.87	0.63373	4.87	0.682155	4.87	0.583034	4.87	0.611968	4.87	0.474246	4.87	0.490044	4.87	0.300853	4.87	0.338398
4.88	0.633516	4.88	0.682155	4.88	0.582605	4.88	0.61197	4.88	0.474196	4.88	0.49005	4.88	0.301022	4.88	0.338433
4.89	0.633879	4.89	0.682155	4.89	0.582688	4.89	0.611972	4.89	0.474159	4.89	0.490056	4.89	0.30089	4.89	0.338467
4.9	0.633446	4.9	0.682155	4.9	0.582918	4.9	0.611974	4.9	0.474349	4.9	0.490062	4.9	0.301282	4.9	0.338501
4.91	0.632984	4.91	0.682155	4.91	0.582964	4.91	0.611976	4.91	0.474048	4.91	0.490068	4.91	0.301752	4.91	0.338534
4.92	0.633467	4.92	0.682155	4.92	0.582894	4.92	0.611978	4.92	0.474159	4.92	0.490074	4.92	0.301546	4.92	0.338567
4.93	0.633846	4.93	0.682156	4.93	0.582815	4.93	0.611981	4.93	0.474089	4.93	0.49008	4.93	0.301727	4.93	0.3386
4.94	0.634584	4.94	0.682156	4.94	0.582514	4.94	0.611983	4.94	0.474435	4.94	0.490085	4.94	0.301739	4.94	0.338632
4.95	0.635033	4.95	0.682156	4.95	0.582836	4.95	0.611985	4.95	0.474699	4.95	0.490091	4.95	0.301822	4.95	0.338664
4.96	0.634073	4.96	0.682156	4.96	0.5827	4.96	0.611986	4.96	0.474847	4.96	0.490097	4.96	0.302077	4.96	0.338695
4.97	0.63352	4.97	0.682156	4.97	0.582593	4.97	0.611988	4.97	0.474732	4.97	0.490103	4.97	0.302255	4.97	0.338726
4.98	0.633397	4.98	0.682156	4.98	0.58242	4.98	0.61199	4.98	0.474081	4.98	0.490108	4.98	0.302626	4.98	0.338756
4.99	0.633157	4.99	0.682156	4.99	0.582601	4.99	0.611992	4.99	0.474266	4.99	0.490114	4.99	0.302609	4.99	0.338787
5	0.633314	5	0.682156	5	0.582605	5	0.611994	5	0.47406	5	0.49012	5	0.302312	5	0.338816
5.01	0.633269	5.01	0.682156	5.01	0.582848	5.01	0.611996	5.01	0.473722	5.01	0.490125	5.01	0.30237	5.01	0.338846
5.02	0.633541	5.02	0.682157	5.02	0.582172	5.02	0.611998	5.02	0.473957	5.02	0.490131	5.02	0.302317	5.02	0.338875
5.03	0.632807	5.03	0.682157	5.03	0.582016	5.03	0.612	5.03	0.473932	5.03	0.490137	5.03	0.302758	5.03	0.338904
5.04	0.632692	5.04	0.682157	5.04	0.582148	5.04	0.612001	5.04	0.474052	5.04	0.490142	5.04	0.302791	5.04	0.338932
5.05	0.632799	5.05	0.682157	5.05	0.582358	5.05	0.612003	5.05	0.473904	5.05	0.490148	5.05	0.302857	5.05	0.33896
5.06	0.632494	5.06	0.682157	5.06	0.582498	5.06	0.612005	5.06	0.474101	5.06	0.490153	5.06	0.303021	5.06	0.338987
5.07	0.632601	5.07	0.682157	5.07	0.582828	5.07	0.612007	5.07	0.473858	5.07	0.490159	5.07	0.302984	5.07	0.339015
5.08	0.632918	5.08	0.682157	5.08	0.583174	5.08	0.612008	5.08	0.473994	5.08	0.490164	5.08	0.302927	5.08	0.339042
5.09	0.632613	5.09	0.682157	5.09	0.583314	5.09	0.61201	5.09	0.47345	5.09	0.490169	5.09	0.30331	5.09	0.339068
5.1	0.633092	5.1	0.682157	5.1	0.583277	5.1	0.612012	5.1	0.473768	5.1	0.490175	5.1	0.303252	5.1	0.339095
5.11	0.63284	5.11	0.682157	5.11	0.583669	5.11	0.612013	5.11	0.473677	5.11	0.49018	5.11	0.302988	5.11	0.339121
5.12	0.632663	5.12	0.682157	5.12	0.584357	5.12	0.612015	5.12	0.473388	5.12	0.490186	5.12	0.302877	5.12	0.339146
5.13	0.632395	5.13	0.682158	5.13	0.584674	5.13	0.612017	5.13	0.473491	5.13	0.490191	5.13	0.303092	5.13	0.339172
5.14	0.63244	5.14	0.682158	5.14	0.584147	5.14	0.612018	5.14	0.473124	5.14	0.490196	5.14	0.302786	5.14	0.339197
5.15	0.632576	5.15	0.682158	5.15	0.583924	5.15	0.61202	5.15	0.473483	5.15	0.490201	5.15	0.302716	5.15	0.339222
5.16	0.632337	5.16	0.682158	5.16	0.583438	5.16	0.612021	5.16	0.473104	5.16	0.490207	5.16	0.302898	5.16	0.339246
5.17	0.631966	5.17	0.682158	5.17	0.58378	5.17	0.612023	5.17	0.473368	5.17	0.490212	5.17	0.3031	5.17	0.33927
5.18	0.632696	5.18	0.682158	5.18	0.583891	5.18	0.612024	5.18	0.47357	5.18	0.490217	5.18	0.30324	5.18	0.339294
5.19	0.632741	5.19	0.682158	5.19	0.583372	5.19	0.612026	5.19	0.4738	5.19	0.490222	5.19	0.303211	5.19	0.339318
5.2	0.632786	5.2	0.682158	5.2	0.583763	5.2	0.612027	5.2	0.47371	5.2	0.490227	5.2	0.30303	5.2	0.339341
5.21	0.633219	5.21	0.682158	5.21	0.584044	5.21	0.612029	5.21	0.473669	5.21	0.490232	5.21	0.302881	5.21	0.339364
5.22	0.633244	5.22	0.682158	5.22	0.583854	5.22	0.61203	5.22	0.473681	5.22	0.490237	5.22	0.303087	5.22	0.339387
5.23	0.633454	5.23	0.682158	5.23	0.584015	5.23	0.612031	5.23	0.473743	5.23	0.490242	5.23	0.303059	5.23	0.339409
5.24	0.633038	5.24	0.682158	5.24	0.583487	5.24	0.612033	5.24	0.47378	5.24	0.490248	5.24	0.302733	5.24	0.339432
5.25	0.633244	5.25	0.682158	5.25	0.583001	5.25	0.612034	5.25	0.473949	5.25	0.490253	5.25	0.302828	5.25	0.339454
5.26	0.633533	5.26	0.682158	5.26	0.582799	5.26	0.612036	5.26	0.474716	5.26	0.490257	5.26	0.302688	5.26	0.339475
5.27	0.634167	5.27	0.682158	5.27	0.58256	5.27	0.612037	5.27	0.474369	5.27	0.490262	5.27	0.30277	5.27	0.339497
5.28	0.633702	5.28	0.682158	5.28	0.582576	5.28	0.612038	5.28	0.474604	5.28	0.490267	5.28	0.302609	5.28	0.339518
5.29	0.633998	5.29	0.682159	5.29	0.582733	5.29	0.61204	5.29	0.474365	5.29	0.490272	5.29	0.302234	5.29	0.339539
5.3	0.633998	5.3	0.682159	5.3	0.582477	5.3	0.612041	5.3	0.47439	5.3	0.490277	5.3	0.302077	5.3	0.33956
5.31	0.634019	5.31	0.682159	5.31	0.582861	5.31	0.612042	5.31	0.473928	5.31	0.490282	5.31	0.302007	5.31	0.33958
5.32	0.634204	5.32	0.682159	5.32	0.583401	5.32	0.612043	5.32	0.473941	5.32	0.490287	5.32	0.30176	5.32	0.3396
5.33	0.633875	5.33	0.682159	5.33	0.58303	5.33	0.612045	5.33	0.474221	5.33	0.490292	5.33	0.301641	5.33	0.33962
5.34	0.63343	5.34	0.682159	5.34	0.583042	5.34	0.612046	5.34	0.474163	5.34	0.490297	5.34	0.301756	5.34	0.33964
5.35	0.633079	5.35	0.682159	5.35	0.582749	5.35	0.612047	5.35	0.47404	5.35	0.490301	5.35	0.301739	5.35	0.33966
5.36	0.633141	5.36	0.682159	5.36	0.5831	5.36	0.612048	5.36	0.474353	5.36	0.490306	5.36	0.302115	5.36	0.339679
5.37	0.633722	5.37	0.682159	5.37	0.583586	5.37	0.612049	5.37	0.47418	5.37	0.490311	5.37	0.301983	5.37	0.339698
5.38	0.633516	5.38	0.682159	5.38	0.583673	5.38	0.612051	5.38	0.474147	5.38	0.490316	5.38	0.301954	5.38	0.339717
5.39	0.633405	5.39	0.682159	5.39	0.583458	5.39	0.612052	5.39	0.473718	5.39	0.49032	5.39	0.30209	5.39	0.339736
5.4	0.634184	5.4	0.682159	5.4	0.583005	5.4	0.612053	5.4	0.473603	5.4	0.490325	5.4	0.301867	5.4	0.339754
5.41	0.634052	5.41	0.682159	5.41	0.582984	5.41	0.612054	5.41	0.473265	5.41	0.49033	5.41	0.301595	5.41	0.339773
5.42	0.633446	5.42	0.682159	5.42	0.582663	5.42	0.612055	5.42	0.473813	5.42	0.490334	5.42	0.301369	5.42	0.339791
5.43	0.633446	5.43	0.682159	5.43	0.582951	5.43	0.612056	5.43	0.473879	5.43	0.490339	5.43	0.301319	5.43	0.339809
5.44	0.633545	5.44	0.682159	5.44	0.582514	5.44	0.612057	5.44	0.473479	5.44	0.490343	5.44	0.301393	5.44	0.339826
5.45	0.633821	5.45	0.682159	5.45	0.582589	5.45	0.612058	5.45	0.473392	5.45	0.490348	5.45	0.301575	5.45	0.339844
5.46	0.633994	5.46	0.682159	5.46	0.58277	5.46	0.612059	5.46	0.473434	5.46	0.490353	5.46	0.301694	5.46	0.339861
5.47	0.634217	5.47	0.682159	5.47	0.583454	5.47	0.61206	5.47	0.473809	5.47	0.490357	5.47	0.301843	5.47	0.339878
5.48	0.633974	5.48	0.682159	5.48	0.583974	5.48	0.612061	5.48	0.473854	5.48	0.490362	5.48	0.30244	5.48	0.339895
5.49	0.633751	5.49	0.682159	5.49	0.584411	5.49	0.612062	5.49	0.473932	5.49	0.490366	5.49	0.302617	5.49	0.339912
5.5	0.63411	5.5	0.682159	5.5	0.583916	5.5	0.612063	5.5	0.474163	5.5	0.490371	5.5	0.302885	5.5	0.339929
5.51	0.633335	5.51	0.682159	5.51	0.583735	5.51	0.612064	5.51	0.473899	5.51	0.490375	5.51	0.303096	5.51	0.339945
5.52	0.633462	5.52	0.682159	5.52	0.58418	5.52	0.612065	5.52	0.473611	5.52	0.490379	5.52	0.302993	5.52	0.339961
5.53	0.633937	5.53	0.682159	5.53	0.583788	5.53	0.612066	5.53	0.47345	5.53	0.490384	5.53	0.302782	5.53	0.339977
5.54	0.633895	5.54	0.682159	5.54	0.583821	5.54	0.612067	5.54	0.47319	5.54	0.490388	5.54	0.302646	5.54	0.339993
5.55	0.634002	5.55	0.682159	5.55	0.583368	5.55	0.612068	5.55	0.473079	5.55	0.490393	5.55	0.30298	5.55	0.340009
5.56	0.633516	5.56	0.682159	5.56	0.583442	5.56	0.612069	5.56	0.472642	5.56	0.490397	5.56	0.30305	5.56	0.340024
5.57	0.633046	5.57	0.68216	5.57	0.583162	5.57	0.61207	5.57	0.472605	5.57	0.490401	5.57	0.3027	5.57	0.34004
5.58	0.632626	5.58	0.68216	5.58	0.583735	5.58	0.612071	5.58	0.472943	5.58	0.490406	5.58	0.303223	5.58	0.340055
5.59	0.632737	5.59	0.68216	5.59	0.584147	5.59	0.612072	5.59	0.473026	5.59	0.49041	5.59	0.303079	5.59	0.34007
5.6	0.632362	5.6	0.68216	5.6	0.583768	5.6	0.612073	5.6	0.473186	5.6	0.490414	5.6	0.303067	5.6	0.340085
5.61	0.632424	5.61	0.68216	5.61	0.584097	5.61	0.612073	5.61	0.472939	5.61	0.490419	5.61	0.303442	5.61	0.3401
5.62	0.633141	5.62	0.68216	5.62	0.583768	5.62	0.612074	5.62	0.473157	5.62	0.490423	5.62	0.3038	5.62	0.340114
5.63	0.633199	5.63	0.68216	5.63	0.583603	5.63	0.612075	5.63	0.473182	5.63	0.490427	5.63	0.30392	5.63	0.340129
5.64	0.633256	5.64	0.68216	5.64	0.58338	5.64	0.612076	5.64	0.473133	5.64	0.490431	5.64	0.304015	5.64	0.340143
5.65	0.633949	5.65	0.68216	5.65	0.582988	5.65	0.612077	5.65	0.473244	5.65	0.490436	5.65	0.303838	5.65	0.340157
5.66	0.634497	5.66	0.68216	5.66	0.582955	5.66	0.612078	5.66	0.473104	5.66	0.49044	5.66	0.303763	5.66	0.340171
5.67	0.634378	5.67	0.68216	5.67	0.582774	5.67	0.612078	5.67	0.473376	5.67	0.490444	5.67	0.303768	5.67	0.340185
5.68	0.634369	5.68	0.68216	5.68	0.582354	5.68	0.612079	5.68	0.473442	5.68	0.490448	5.68	0.304031	5.68	0.340199
5.69	0.634378	5.69	0.68216	5.69	0.582469	5.69	0.61208	5.69	0.473516	5.69	0.490452	5.69	0.303673	5.69	0.340212
5.7	0.63467	5.7	0.68216	5.7	0.582341	5.7	0.612081	5.7	0.473401	5.7	0.490456	5.7	0.30364	5.7	0.340226
5.71	0.634316	5.71	0.68216	5.71	0.582275	5.71	0.612081	5.71	0.473524	5.71	0.49046	5.71	0.303702	5.71	0.340239
5.72	0.634559	5.72	0.68216	5.72	0.582016	5.72	0.612082	5.72	0.474073	5.72	0.490465	5.72	0.303504	5.72	0.340252
5.73	0.634905	5.73	0.68216	5.73	0.581674	5.73	0.612083	5.73	0.474167	5.73	0.490469	5.73	0.303615	5.73	0.340265
5.74	0.635054	5.74	0.68216	5.74	0.581389	5.74	0.612084	5.74	0.474167	5.74	0.490473	5.74	0.304011	5.74	0.340278
5.75	0.635045	5.75	0.68216	5.75	0.581711	5.75	0.612084	5.75	0.474456	5.75	0.490477	5.75	0.304262	5.75	0.340291
5.76	0.635054	5.76	0.68216	5.76	0.581863	5.76	0.612085	5.76	0.474365	5.76	0.490481	5.76	0.304439	5.76	0.340304
5.77	0.634868	5.77	0.68216	5.77	0.581917	5.77	0.612086	5.77	0.473932	5.77	0.490485	5.77	0.304126	5.77	0.340316
5.78	0.634497	5.78	0.68216	5.78	0.58169	5.78	0.612086	5.78	0.473969	5.78	0.490489	5.78	0.304365	5.78	0.340328
5.79	0.634551	5.79	0.68216	5.79	0.581847	5.79	0.612087	5.79	0.474002	5.79	0.490493	5.79	0.304365	5.79	0.340341
5.8	0.634122	5.8	0.68216	5.8	0.582329	5.8	0.612088	5.8	0.473648	5.8	0.490497	5.8	0.304551	5.8	0.340353
5.81	0.63465	5.81	0.68216	5.81	0.581917	5.81	0.612088	5.81	0.473644	5.81	0.490501	5.81	0.304604	5.81	0.340365
5.82	0.634402	5.82	0.68216	5.82	0.582115	5.82	0.612089	5.82	0.473776	5.82	0.490505	5.82	0.304971	5.82	0.340377
5.83	0.634538	5.83	0.68216	5.83	0.581917	5.83	0.61209	5.83	0.474353	5.83	0.490509	5.83	0.305004	5.83	0.340389
5.84	0.634658	5.84	0.68216	5.84	0.581999	5.84	0.61209	5.84	0.474237	5.84	0.490512	5.84	0.305	5.84	0.340401
5.85	0.634184	5.85	0.68216	5.85	0.581999	5.85	0.612091	5.85	0.474538	5.85	0.490516	5.85	0.305239	5.85	0.340412
5.86	0.634085	5.86	0.68216	5.86	0.581958	5.86	0.612091	5.86	0.474625	5.86	0.49052	5.86	0.305367	5.86	0.340424
5.87	0.633895	5.87	0.68216	5.87	0.581711	5.87	0.612092	5.87	0.474357	5.87	0.490524	5.87	0.305561	5.87	0.340435
5.88	0.63458	5.88	0.68216	5.88	0.581818	5.88	0.612093	5.88	0.474678	5.88	0.490528	5.88	0.305639	5.88	0.340446
5.89	0.634666	5.89	0.68216	5.89	0.581752	5.89	0.612093	5.89	0.474872	5.89	0.490532	5.89	0.305458	5.89	0.340458
5.9	0.634514	5.9	0.68216	5.9	0.581876	5.9	0.612094	5.9	0.474831	5.9	0.490536	5.9	0.305025	5.9	0.340469
5.91	0.634159	5.91	0.68216	5.91	0.581999	5.91	0.612094	5.91	0.474955	5.91	0.490539	5.91	0.305082	5.91	0.34048
5.92	0.634444	5.92	0.68216	5.92	0.582238	5.92	0.612095	5.92	0.475346	5.92	0.490543	5.92	0.304967	5.92	0.34049
5.93	0.634823	5.93	0.68216	5.93	0.582931	5.93	0.612095	5.93	0.47521	5.93	0.490547	5.93	0.305223	5.93	0.340501
5.94	0.634827	5.94	0.68216	5.94	0.583083	5.94	0.612096	5.94	0.475305	5.94	0.490551	5.94	0.305227	5.94	0.340512
5.95	0.63481	5.95	0.68216	5.95	0.583063	5.95	0.612096	5.95	0.475334	5.95	0.490554	5.95	0.304815	5.95	0.340523
5.96	0.634744	5.96	0.68216	5.96	0.583788	5.96	0.612097	5.96	0.475177	5.96	0.490558	5.96	0.304819	5.96	0.340533
5.97	0.634514	5.97	0.68216	5.97	0.583941	5.97	0.612097	5.97	0.474757	5.97	0.490562	5.97	0.304942	5.97	0.340543
5.98	0.634493	5.98	0.68216	5.98	0.584167	5.98	0.612098	5.98	0.474691	5.98	0.490566	5.98	0.304505	5.98	0.340554
5.99	0.634901	5.99	0.68216	5.99	0.583673	5.99	0.612098	5.99	0.474757	5.99	0.490569	5.99	0.304984	5.99	0.340564
6	0.635441	6	0.68216	6	0.583656	6	0.612099	6	0.474979	6	0.490573	6	0.305021	6	0.340574
6.01	0.635808	6.01	0.68216	6.01	0.584093	6.01	0.612099	6.01	0.475008	6.01	0.490577	6.01	0.30507	6.01	0.340584
		6.02	0.68216			6.02	0.6121			6.02	0.49058			6.02	0.340594
