# Supplementary material for: Equivalence and its invalidation between non-Markovian and Markovian spreading dynamics on complex networks
Source: Nat Commun. 2019 Aug 23;10:3748. doi: 10.1038/s41467-019-11763-z (PMC6707263; doi:10.1038/s41467-019-11763-z)
Supplement: Supplementary file 3 — Source Data [file 41467_2019_11763_MOESM3_ESM.zip › data/Supplementary_Figure_8/sFig8_III_Random.dat]

0	0.01	0	0.01	0	0.01	0	0.01	0	0.01	0	0.01	0	0.01	0	0.01
0.01	0.032965	0.01	0.0193737	0.01	0.011046	0.01	0.0109805	0.01	0.010007	0.01	0.0100059	0.01	0.009997	0.01	0.009996
0.02	0.064026	0.02	0.0324379	0.02	0.0122	0.02	0.0120529	0.02	0.010018	0.02	0.0100236	0.02	0.009985	0.02	0.00998403
0.03	0.113881	0.03	0.0517052	0.03	0.013363	0.03	0.0132255	0.03	0.01004	0.03	0.0100531	0.03	0.009966	0.03	0.00996415
0.04	0.186378	0.04	0.0801184	0.04	0.014591	0.04	0.0145075	0.04	0.010077	0.04	0.0100944	0.04	0.009937	0.04	0.00993646
0.05	0.280429	0.05	0.12108	0.05	0.015965	0.05	0.0159086	0.05	0.010134	0.05	0.0101474	0.05	0.009889	0.05	0.00990112
0.06	0.386214	0.06	0.177836	0.06	0.017401	0.06	0.0174395	0.06	0.010202	0.06	0.0102122	0.06	0.009853	0.06	0.00985832
0.07	0.490841	0.07	0.252055	0.07	0.018951	0.07	0.0191119	0.07	0.010279	0.07	0.0102887	0.07	0.009813	0.07	0.00980828
0.08	0.584503	0.08	0.341882	0.08	0.020672	0.08	0.020938	0.08	0.010348	0.08	0.010377	0.08	0.009758	0.08	0.00975127
0.09	0.662576	0.09	0.440795	0.09	0.022525	0.09	0.0229316	0.09	0.010451	0.09	0.0104769	0.09	0.009696	0.09	0.00968759
0.1	0.724765	0.1	0.538996	0.1	0.024582	0.1	0.0251069	0.1	0.010576	0.1	0.0105885	0.1	0.00964	0.1	0.00961759
0.11	0.773406	0.11	0.627285	0.11	0.026686	0.11	0.0274797	0.11	0.010705	0.11	0.0107117	0.11	0.009585	0.11	0.00954163
0.12	0.811087	0.12	0.700495	0.12	0.028996	0.12	0.0300665	0.12	0.010819	0.12	0.0108465	0.12	0.009514	0.12	0.00946011
0.13	0.839683	0.13	0.757957	0.13	0.031506	0.13	0.0328854	0.13	0.010971	0.13	0.0109928	0.13	0.009438	0.13	0.00937347
0.14	0.861522	0.14	0.801712	0.14	0.03402	0.14	0.0359555	0.14	0.011107	0.14	0.0111507	0.14	0.009347	0.14	0.00928214
0.15	0.878231	0.15	0.834597	0.15	0.036821	0.15	0.0392969	0.15	0.011265	0.15	0.01132	0.15	0.009268	0.15	0.00918662
0.16	0.890836	0.16	0.859208	0.16	0.039832	0.16	0.0429313	0.16	0.011425	0.16	0.0115009	0.16	0.009163	0.16	0.00908739
0.17	0.900472	0.17	0.877595	0.17	0.043115	0.17	0.0468814	0.17	0.011654	0.17	0.0116931	0.17	0.009061	0.17	0.00898496
0.18	0.907359	0.18	0.891275	0.18	0.046598	0.18	0.0511712	0.18	0.011829	0.18	0.0118967	0.18	0.008947	0.18	0.00887986
0.19	0.912435	0.19	0.901359	0.19	0.050476	0.19	0.0558257	0.19	0.01204	0.19	0.0121117	0.19	0.008823	0.19	0.0087726
0.2	0.915772	0.2	0.908651	0.2	0.054536	0.2	0.0608711	0.2	0.012256	0.2	0.012338	0.2	0.008716	0.2	0.00866374
0.21	0.917762	0.21	0.913747	0.21	0.05876	0.21	0.0663343	0.21	0.012502	0.21	0.0125756	0.21	0.008609	0.21	0.00855381
0.22	0.918695	0.22	0.917088	0.22	0.063239	0.22	0.0722433	0.22	0.012763	0.22	0.0128245	0.22	0.008483	0.22	0.00844336
0.23	0.91845	0.23	0.919011	0.23	0.068081	0.23	0.0786265	0.23	0.012969	0.23	0.0130846	0.23	0.008371	0.23	0.0083329
0.24	0.917522	0.24	0.919774	0.24	0.073114	0.24	0.0855124	0.24	0.013206	0.24	0.013356	0.24	0.008283	0.24	0.00822299
0.25	0.916079	0.25	0.91958	0.25	0.078751	0.25	0.09293	0.25	0.013397	0.25	0.0136386	0.25	0.008194	0.25	0.00811413
0.26	0.913889	0.26	0.918593	0.26	0.084655	0.26	0.100907	0.26	0.013664	0.26	0.0139324	0.26	0.008077	0.26	0.00800683
0.27	0.911368	0.27	0.916943	0.27	0.091118	0.27	0.109473	0.27	0.013914	0.27	0.0142375	0.27	0.007975	0.27	0.00790159
0.28	0.908595	0.28	0.914742	0.28	0.097845	0.28	0.118652	0.28	0.014168	0.28	0.0145538	0.28	0.007869	0.28	0.00779887
0.29	0.905377	0.29	0.912079	0.29	0.10495	0.29	0.128469	0.29	0.014489	0.29	0.0148814	0.29	0.007765	0.29	0.00769913
0.3	0.901942	0.3	0.909033	0.3	0.112624	0.3	0.138948	0.3	0.014792	0.3	0.0152202	0.3	0.007664	0.3	0.0076028
0.31	0.898179	0.31	0.905673	0.31	0.120579	0.31	0.150106	0.31	0.015089	0.31	0.0155703	0.31	0.007564	0.31	0.00751028
0.32	0.8946	0.32	0.902058	0.32	0.129088	0.32	0.16196	0.32	0.015425	0.32	0.0159318	0.32	0.007483	0.32	0.00742195
0.33	0.890939	0.33	0.898239	0.33	0.137947	0.33	0.17452	0.33	0.01575	0.33	0.0163047	0.33	0.0074	0.33	0.00733815
0.34	0.887111	0.34	0.894264	0.34	0.147263	0.34	0.187792	0.34	0.016069	0.34	0.016689	0.34	0.007339	0.34	0.0072592
0.35	0.883309	0.35	0.890177	0.35	0.157338	0.35	0.201776	0.35	0.016367	0.35	0.0170849	0.35	0.007233	0.35	0.00718539
0.36	0.879169	0.36	0.886014	0.36	0.16787	0.36	0.216465	0.36	0.016701	0.36	0.0174923	0.36	0.007158	0.36	0.00711697
0.37	0.875375	0.37	0.881812	0.37	0.178896	0.37	0.231846	0.37	0.017008	0.37	0.0179114	0.37	0.007111	0.37	0.00705416
0.38	0.87152	0.38	0.877602	0.38	0.190319	0.38	0.247896	0.38	0.017342	0.38	0.0183423	0.38	0.007037	0.38	0.00699715
0.39	0.867673	0.39	0.873414	0.39	0.202434	0.39	0.264585	0.39	0.017692	0.39	0.0187851	0.39	0.006964	0.39	0.00694608
0.4	0.863858	0.4	0.869274	0.4	0.215005	0.4	0.281876	0.4	0.018049	0.4	0.0192398	0.4	0.006887	0.4	0.00690107
0.41	0.85976	0.41	0.865207	0.41	0.228066	0.41	0.299721	0.41	0.018438	0.41	0.0197067	0.41	0.006813	0.41	0.0068622
0.42	0.856178	0.42	0.861236	0.42	0.241484	0.42	0.318065	0.42	0.018834	0.42	0.0201859	0.42	0.006767	0.42	0.00682953
0.43	0.852605	0.43	0.85738	0.43	0.255423	0.43	0.336847	0.43	0.019203	0.43	0.0206775	0.43	0.006774	0.43	0.00680306
0.44	0.848881	0.44	0.853656	0.44	0.269885	0.44	0.355994	0.44	0.019591	0.44	0.0211816	0.44	0.006746	0.44	0.00678278
0.45	0.84575	0.45	0.850082	0.45	0.284356	0.45	0.375431	0.45	0.019979	0.45	0.0216985	0.45	0.006722	0.45	0.00676865
0.46	0.842797	0.46	0.846669	0.46	0.299605	0.46	0.395076	0.46	0.020443	0.46	0.0222284	0.46	0.006726	0.46	0.00676057
0.47	0.840131	0.47	0.84343	0.47	0.315081	0.47	0.414843	0.47	0.020882	0.47	0.0227714	0.47	0.006734	0.47	0.00675845
0.48	0.837678	0.48	0.840374	0.48	0.331101	0.48	0.434642	0.48	0.02134	0.48	0.0233278	0.48	0.006695	0.48	0.00676215
0.49	0.835201	0.49	0.83751	0.49	0.347474	0.49	0.454383	0.49	0.021768	0.49	0.0238977	0.49	0.00668	0.49	0.00677151
0.5	0.833357	0.5	0.834841	0.5	0.364117	0.5	0.473977	0.5	0.022222	0.5	0.0244814	0.5	0.006688	0.5	0.00678634
0.51	0.831244	0.51	0.832373	0.51	0.380763	0.51	0.493336	0.51	0.022672	0.51	0.0250792	0.51	0.00671	0.51	0.00680643
0.52	0.829461	0.52	0.830107	0.52	0.39779	0.52	0.512374	0.52	0.023131	0.52	0.0256912	0.52	0.006706	0.52	0.00683157
0.53	0.827378	0.53	0.828043	0.53	0.414787	0.53	0.531011	0.53	0.023566	0.53	0.0263178	0.53	0.00674	0.53	0.00686151
0.54	0.825923	0.54	0.82618	0.54	0.431758	0.54	0.549173	0.54	0.023987	0.54	0.0269592	0.54	0.006779	0.54	0.00689598
0.55	0.82459	0.55	0.824514	0.55	0.44862	0.55	0.566793	0.55	0.024509	0.55	0.0276158	0.55	0.006792	0.55	0.00693471
0.56	0.823765	0.56	0.823043	0.56	0.465509	0.56	0.583809	0.56	0.024997	0.56	0.0282877	0.56	0.006807	0.56	0.00697741
0.57	0.822914	0.57	0.821759	0.57	0.482342	0.57	0.60017	0.57	0.02549	0.57	0.0289753	0.57	0.006802	0.57	0.0070238
0.58	0.822149	0.58	0.820657	0.58	0.498974	0.58	0.615833	0.58	0.026004	0.58	0.029679	0.58	0.006819	0.58	0.00707357
0.59	0.821239	0.59	0.819728	0.59	0.515139	0.59	0.630763	0.59	0.026465	0.59	0.030399	0.59	0.006862	0.59	0.00712641
0.6	0.820607	0.6	0.818965	0.6	0.531284	0.6	0.644933	0.6	0.026984	0.6	0.0311357	0.6	0.006908	0.6	0.00718201
0.61	0.820182	0.61	0.818357	0.61	0.546726	0.61	0.658324	0.61	0.027484	0.61	0.0318894	0.61	0.006948	0.61	0.00724006
0.62	0.820011	0.62	0.817895	0.62	0.562001	0.62	0.670927	0.62	0.028032	0.62	0.0326605	0.62	0.006982	0.62	0.00730026
0.63	0.820046	0.63	0.817569	0.63	0.576956	0.63	0.682738	0.63	0.02858	0.63	0.0334493	0.63	0.007012	0.63	0.00736229
0.64	0.820173	0.64	0.817369	0.64	0.591421	0.64	0.69376	0.64	0.029116	0.64	0.0342562	0.64	0.007055	0.64	0.00742586
0.65	0.82016	0.65	0.817284	0.65	0.605311	0.65	0.704003	0.65	0.029717	0.65	0.0350815	0.65	0.007078	0.65	0.00749066
0.66	0.820134	0.66	0.817304	0.66	0.618666	0.66	0.713481	0.66	0.030251	0.66	0.0359257	0.66	0.007097	0.66	0.00755642
0.67	0.820194	0.67	0.817418	0.67	0.631471	0.67	0.722213	0.67	0.030847	0.67	0.0367891	0.67	0.007154	0.67	0.00762285
0.68	0.820617	0.68	0.817615	0.68	0.643422	0.68	0.730222	0.68	0.031478	0.68	0.0376722	0.68	0.007227	0.68	0.00768968
0.69	0.821056	0.69	0.817887	0.69	0.655344	0.69	0.737533	0.69	0.032141	0.69	0.0385753	0.69	0.007294	0.69	0.00775667
0.7	0.821204	0.7	0.818223	0.7	0.6661	0.7	0.744175	0.7	0.032792	0.7	0.0394988	0.7	0.007345	0.7	0.00782358
0.71	0.821501	0.71	0.818614	0.71	0.676056	0.71	0.750179	0.71	0.033501	0.71	0.0404432	0.71	0.007372	0.71	0.00789016
0.72	0.822043	0.72	0.819052	0.72	0.685764	0.72	0.755574	0.72	0.034158	0.72	0.0414088	0.72	0.007413	0.72	0.00795622
0.73	0.822539	0.73	0.819528	0.73	0.694561	0.73	0.760395	0.73	0.034759	0.73	0.0423962	0.73	0.007425	0.73	0.00802156
0.74	0.823264	0.74	0.820034	0.74	0.703088	0.74	0.764673	0.74	0.035476	0.74	0.0434057	0.74	0.007446	0.74	0.00808599
0.75	0.823722	0.75	0.820564	0.75	0.71099	0.75	0.768442	0.75	0.036139	0.75	0.0444377	0.75	0.007463	0.75	0.00814935
0.76	0.824312	0.76	0.821111	0.76	0.718348	0.76	0.771733	0.76	0.036742	0.76	0.0454928	0.76	0.007507	0.76	0.00821151
0.77	0.824905	0.77	0.821668	0.77	0.725028	0.77	0.77458	0.77	0.037411	0.77	0.0465713	0.77	0.007569	0.77	0.00827232
0.78	0.825507	0.78	0.82223	0.78	0.731279	0.78	0.777014	0.78	0.038123	0.78	0.0476737	0.78	0.007582	0.78	0.00833167
0.79	0.825852	0.79	0.822792	0.79	0.737194	0.79	0.779065	0.79	0.038836	0.79	0.0488005	0.79	0.007586	0.79	0.00838948
0.8	0.826574	0.8	0.82335	0.8	0.742582	0.8	0.780762	0.8	0.039529	0.8	0.0499521	0.8	0.0076	0.8	0.00844566
0.81	0.826883	0.81	0.823899	0.81	0.74724	0.81	0.782135	0.81	0.040293	0.81	0.051129	0.81	0.007623	0.81	0.00850015
0.82	0.827466	0.82	0.824436	0.82	0.751545	0.82	0.783211	0.82	0.040992	0.82	0.0523316	0.82	0.007629	0.82	0.00855291
0.83	0.827938	0.83	0.824957	0.83	0.755703	0.83	0.784015	0.83	0.041716	0.83	0.0535604	0.83	0.007639	0.83	0.00860391
0.84	0.828135	0.84	0.825461	0.84	0.759127	0.84	0.784572	0.84	0.042468	0.84	0.0548158	0.84	0.007662	0.84	0.00865313
0.85	0.828528	0.85	0.825945	0.85	0.762376	0.85	0.784907	0.85	0.043224	0.85	0.0560985	0.85	0.007673	0.85	0.00870057
0.86	0.82894	0.86	0.826407	0.86	0.764912	0.86	0.785041	0.86	0.044065	0.86	0.0574087	0.86	0.007651	0.86	0.00874624
0.87	0.829448	0.87	0.826846	0.87	0.767313	0.87	0.784995	0.87	0.0449	0.87	0.058747	0.87	0.007638	0.87	0.00879018
0.88	0.829597	0.88	0.827259	0.88	0.769528	0.88	0.784789	0.88	0.045661	0.88	0.0601138	0.88	0.007662	0.88	0.00883242
0.89	0.829971	0.89	0.827647	0.89	0.771242	0.89	0.784442	0.89	0.046605	0.89	0.0615097	0.89	0.007653	0.89	0.00887301
0.9	0.830442	0.9	0.828009	0.9	0.772618	0.9	0.783971	0.9	0.047567	0.9	0.0629352	0.9	0.007636	0.9	0.00891201
0.91	0.83058	0.91	0.828344	0.91	0.774072	0.91	0.783391	0.91	0.048509	0.91	0.0643905	0.91	0.007654	0.91	0.00894949
0.92	0.830979	0.92	0.828653	0.92	0.775105	0.92	0.782719	0.92	0.049401	0.92	0.0658764	0.92	0.007638	0.92	0.00898553
0.93	0.830912	0.93	0.828935	0.93	0.776176	0.93	0.781968	0.93	0.05032	0.93	0.0673932	0.93	0.00765	0.93	0.00902021
0.94	0.83118	0.94	0.82919	0.94	0.776665	0.94	0.781152	0.94	0.051219	0.94	0.0689414	0.94	0.00765	0.94	0.00905363
0.95	0.831428	0.95	0.82942	0.95	0.776907	0.95	0.780281	0.95	0.052216	0.95	0.0705214	0.95	0.007626	0.95	0.00908587
0.96	0.831627	0.96	0.829624	0.96	0.777418	0.96	0.779368	0.96	0.053244	0.96	0.0721338	0.96	0.007599	0.96	0.00911705
0.97	0.831611	0.97	0.829803	0.97	0.777601	0.97	0.778422	0.97	0.054224	0.97	0.0737791	0.97	0.007595	0.97	0.00914727
0.98	0.831822	0.98	0.829959	0.98	0.777516	0.98	0.777453	0.98	0.055277	0.98	0.0754576	0.98	0.007591	0.98	0.00917663
0.99	0.832294	0.99	0.830091	0.99	0.77759	0.99	0.77647	0.99	0.056347	0.99	0.0771698	0.99	0.007573	0.99	0.00920524
1	0.832432	1	0.830202	1	0.777398	1	0.775479	1	0.057325	1	0.0789163	1	0.007578	1	0.00923322
1.01	0.83262	1.01	0.830292	1.01	0.776827	1.01	0.774489	1.01	0.058454	1.01	0.0806974	1.01	0.007577	1.01	0.00926068
1.02	0.832654	1.02	0.830363	1.02	0.776497	1.02	0.773505	1.02	0.059486	1.02	0.0825136	1.02	0.007593	1.02	0.00928772
1.03	0.832585	1.03	0.830414	1.03	0.776145	1.03	0.772533	1.03	0.060686	1.03	0.0843653	1.03	0.007615	1.03	0.00931445
1.04	0.83259	1.04	0.830449	1.04	0.775903	1.04	0.771579	1.04	0.061713	1.04	0.086253	1.04	0.00759	1.04	0.00934097
1.05	0.83264	1.05	0.830467	1.05	0.775116	1.05	0.770646	1.05	0.062754	1.05	0.0881771	1.05	0.007562	1.05	0.0093674
1.06	0.832689	1.06	0.830471	1.06	0.774328	1.06	0.769738	1.06	0.063876	1.06	0.090138	1.06	0.007527	1.06	0.00939383
1.07	0.832427	1.07	0.830461	1.07	0.773839	1.07	0.768859	1.07	0.064967	1.07	0.0921362	1.07	0.007523	1.07	0.00942036
1.08	0.832558	1.08	0.830439	1.08	0.772988	1.08	0.768013	1.08	0.06615	1.08	0.094172	1.08	0.00754	1.08	0.00944707
1.09	0.832405	1.09	0.830406	1.09	0.772119	1.09	0.7672	1.09	0.067291	1.09	0.0962458	1.09	0.007531	1.09	0.00947406
1.1	0.832095	1.1	0.830363	1.1	0.77138	1.1	0.766423	1.1	0.068476	1.1	0.098358	1.1	0.007483	1.1	0.0095014
1.11	0.831848	1.11	0.830311	1.11	0.770978	1.11	0.765685	1.11	0.06967	1.11	0.100509	1.11	0.007451	1.11	0.00952918
1.12	0.831904	1.12	0.830252	1.12	0.770328	1.12	0.764986	1.12	0.071038	1.12	0.102699	1.12	0.007462	1.12	0.00955745
1.13	0.831944	1.13	0.830186	1.13	0.77018	1.13	0.764326	1.13	0.072355	1.13	0.104929	1.13	0.007448	1.13	0.0095863
1.14	0.831629	1.14	0.830115	1.14	0.769464	1.14	0.763707	1.14	0.073632	1.14	0.107198	1.14	0.007446	1.14	0.00961576
1.15	0.831946	1.15	0.830039	1.15	0.769008	1.15	0.763129	1.15	0.074918	1.15	0.109508	1.15	0.007417	1.15	0.0096459
1.16	0.831949	1.16	0.82996	1.16	0.768254	1.16	0.762592	1.16	0.076345	1.16	0.111858	1.16	0.007444	1.16	0.00967677
1.17	0.831899	1.17	0.829879	1.17	0.767549	1.17	0.762096	1.17	0.077671	1.17	0.114249	1.17	0.007431	1.17	0.0097084
1.18	0.831423	1.18	0.829796	1.18	0.767093	1.18	0.76164	1.18	0.079232	1.18	0.11668	1.18	0.007427	1.18	0.00974082
1.19	0.831242	1.19	0.829712	1.19	0.766405	1.19	0.761224	1.19	0.080597	1.19	0.119153	1.19	0.0074	1.19	0.00977407
1.2	0.831435	1.2	0.829627	1.2	0.765755	1.2	0.760846	1.2	0.081895	1.2	0.121668	1.2	0.00737	1.2	0.00980816
1.21	0.831598	1.21	0.829544	1.21	0.765181	1.21	0.760506	1.21	0.083266	1.21	0.124224	1.21	0.00735	1.21	0.00984311
1.22	0.831496	1.22	0.829461	1.22	0.764783	1.22	0.760203	1.22	0.084743	1.22	0.126822	1.22	0.007342	1.22	0.00987893
1.23	0.831422	1.23	0.82938	1.23	0.764214	1.23	0.759935	1.23	0.086273	1.23	0.129462	1.23	0.007344	1.23	0.00991563
1.24	0.831606	1.24	0.829301	1.24	0.763915	1.24	0.759701	1.24	0.087793	1.24	0.132144	1.24	0.007315	1.24	0.00995321
1.25	0.831559	1.25	0.829225	1.25	0.76334	1.25	0.7595	1.25	0.089377	1.25	0.134868	1.25	0.007349	1.25	0.00999166
1.26	0.83148	1.26	0.829151	1.26	0.763045	1.26	0.75933	1.26	0.090975	1.26	0.137635	1.26	0.007369	1.26	0.010031
1.27	0.831445	1.27	0.829081	1.27	0.762671	1.27	0.75919	1.27	0.09253	1.27	0.140444	1.27	0.007367	1.27	0.0100711
1.28	0.831426	1.28	0.829014	1.28	0.762514	1.28	0.759077	1.28	0.094138	1.28	0.143296	1.28	0.007382	1.28	0.0101121
1.29	0.8313	1.29	0.828952	1.29	0.76248	1.29	0.75899	1.29	0.095677	1.29	0.14619	1.29	0.007378	1.29	0.0101539
1.3	0.831182	1.3	0.828893	1.3	0.762035	1.3	0.758928	1.3	0.097294	1.3	0.149126	1.3	0.007388	1.3	0.0101965
1.31	0.83116	1.31	0.828838	1.31	0.761956	1.31	0.758889	1.31	0.099017	1.31	0.152105	1.31	0.007359	1.31	0.0102399
1.32	0.830926	1.32	0.828787	1.32	0.761793	1.32	0.758871	1.32	0.100817	1.32	0.155127	1.32	0.007355	1.32	0.0102839
1.33	0.831064	1.33	0.82874	1.33	0.761825	1.33	0.758872	1.33	0.102536	1.33	0.15819	1.33	0.007367	1.33	0.0103287
1.34	0.83086	1.34	0.828698	1.34	0.761894	1.34	0.758892	1.34	0.104234	1.34	0.161296	1.34	0.007385	1.34	0.0103741
1.35	0.830687	1.35	0.82866	1.35	0.761443	1.35	0.758927	1.35	0.106096	1.35	0.164443	1.35	0.007396	1.35	0.0104202
1.36	0.830451	1.36	0.828626	1.36	0.760945	1.36	0.758977	1.36	0.107834	1.36	0.167632	1.36	0.007404	1.36	0.0104668
1.37	0.830286	1.37	0.828596	1.37	0.760845	1.37	0.75904	1.37	0.109626	1.37	0.170863	1.37	0.007456	1.37	0.0105141
1.38	0.830164	1.38	0.828569	1.38	0.760703	1.38	0.759115	1.38	0.111456	1.38	0.174134	1.38	0.007464	1.38	0.0105618
1.39	0.83037	1.39	0.828547	1.39	0.761008	1.39	0.7592	1.39	0.113314	1.39	0.177446	1.39	0.007455	1.39	0.01061
1.4	0.830355	1.4	0.828528	1.4	0.76059	1.4	0.759293	1.4	0.115169	1.4	0.180799	1.4	0.007509	1.4	0.0106586
1.41	0.830232	1.41	0.828513	1.41	0.76055	1.41	0.759394	1.41	0.117066	1.41	0.184192	1.41	0.007527	1.41	0.0107077
1.42	0.830386	1.42	0.828501	1.42	0.760638	1.42	0.759501	1.42	0.119151	1.42	0.187624	1.42	0.007551	1.42	0.0107571
1.43	0.830461	1.43	0.828492	1.43	0.760524	1.43	0.759613	1.43	0.121135	1.43	0.191095	1.43	0.007547	1.43	0.0108068
1.44	0.830385	1.44	0.828486	1.44	0.760585	1.44	0.759729	1.44	0.123276	1.44	0.194605	1.44	0.007527	1.44	0.0108569
1.45	0.829983	1.45	0.828483	1.45	0.760624	1.45	0.759848	1.45	0.125493	1.45	0.198152	1.45	0.00753	1.45	0.0109071
1.46	0.829929	1.46	0.828482	1.46	0.76066	1.46	0.759969	1.46	0.127617	1.46	0.201737	1.46	0.007534	1.46	0.0109577
1.47	0.829959	1.47	0.828483	1.47	0.760339	1.47	0.76009	1.47	0.129761	1.47	0.205359	1.47	0.007547	1.47	0.0110084
1.48	0.829874	1.48	0.828487	1.48	0.760064	1.48	0.760212	1.48	0.131767	1.48	0.209016	1.48	0.007551	1.48	0.0110593
1.49	0.829839	1.49	0.828492	1.49	0.760147	1.49	0.760333	1.49	0.133913	1.49	0.212709	1.49	0.007565	1.49	0.0111103
1.5	0.829775	1.5	0.828499	1.5	0.760087	1.5	0.760452	1.5	0.135976	1.5	0.216436	1.5	0.007557	1.5	0.0111614
1.51	0.829869	1.51	0.828508	1.51	0.759937	1.51	0.76057	1.51	0.138132	1.51	0.220197	1.51	0.007576	1.51	0.0112126
1.52	0.829515	1.52	0.828518	1.52	0.760188	1.52	0.760684	1.52	0.140543	1.52	0.22399	1.52	0.007603	1.52	0.0112639
1.53	0.829617	1.53	0.828529	1.53	0.760224	1.53	0.760796	1.53	0.142857	1.53	0.227816	1.53	0.007596	1.53	0.0113152
1.54	0.829947	1.54	0.82854	1.54	0.760413	1.54	0.760904	1.54	0.145119	1.54	0.231672	1.54	0.007612	1.54	0.0113666
1.55	0.830478	1.55	0.828553	1.55	0.760583	1.55	0.761008	1.55	0.147388	1.55	0.235558	1.55	0.007612	1.55	0.011418
1.56	0.83079	1.56	0.828566	1.56	0.760651	1.56	0.761108	1.56	0.149673	1.56	0.239472	1.56	0.007619	1.56	0.0114693
1.57	0.830898	1.57	0.82858	1.57	0.760538	1.57	0.761204	1.57	0.151957	1.57	0.243415	1.57	0.007627	1.57	0.0115207
1.58	0.831018	1.58	0.828593	1.58	0.760711	1.58	0.761294	1.58	0.154522	1.58	0.247384	1.58	0.007631	1.58	0.011572
1.59	0.831036	1.59	0.828607	1.59	0.760694	1.59	0.76138	1.59	0.157053	1.59	0.251378	1.59	0.00761	1.59	0.0116233
1.6	0.831243	1.6	0.828621	1.6	0.76094	1.6	0.761461	1.6	0.159449	1.6	0.255397	1.6	0.00761	1.6	0.0116746
1.61	0.831196	1.61	0.828635	1.61	0.76091	1.61	0.761536	1.61	0.161905	1.61	0.259439	1.61	0.007584	1.61	0.0117258
1.62	0.831194	1.62	0.828649	1.62	0.761066	1.62	0.761607	1.62	0.164326	1.62	0.263502	1.62	0.007601	1.62	0.011777
1.63	0.831464	1.63	0.828662	1.63	0.761374	1.63	0.761672	1.63	0.166765	1.63	0.267586	1.63	0.007602	1.63	0.0118282
1.64	0.831417	1.64	0.828675	1.64	0.761721	1.64	0.761732	1.64	0.169332	1.64	0.271689	1.64	0.007604	1.64	0.0118793
1.65	0.831303	1.65	0.828688	1.65	0.761582	1.65	0.761787	1.65	0.171714	1.65	0.275809	1.65	0.007604	1.65	0.0119304
1.66	0.831337	1.66	0.8287	1.66	0.76159	1.66	0.761836	1.66	0.174304	1.66	0.279946	1.66	0.007569	1.66	0.0119815
1.67	0.831106	1.67	0.828711	1.67	0.761632	1.67	0.761881	1.67	0.176879	1.67	0.284097	1.67	0.007603	1.67	0.0120325
1.68	0.83101	1.68	0.828722	1.68	0.761814	1.68	0.761922	1.68	0.179359	1.68	0.288262	1.68	0.007617	1.68	0.0120836
1.69	0.830926	1.69	0.828732	1.69	0.761941	1.69	0.761957	1.69	0.18181	1.69	0.292438	1.69	0.007632	1.69	0.0121346
1.7	0.831208	1.7	0.828742	1.7	0.761987	1.7	0.761988	1.7	0.184423	1.7	0.296625	1.7	0.007649	1.7	0.0121856
1.71	0.830866	1.71	0.828751	1.71	0.762092	1.71	0.762015	1.71	0.187048	1.71	0.300821	1.71	0.007631	1.71	0.0122367
1.72	0.830861	1.72	0.828759	1.72	0.762143	1.72	0.762037	1.72	0.189928	1.72	0.305024	1.72	0.007621	1.72	0.0122877
1.73	0.831204	1.73	0.828767	1.73	0.762131	1.73	0.762056	1.73	0.192636	1.73	0.309232	1.73	0.007645	1.73	0.0123388
1.74	0.831204	1.74	0.828774	1.74	0.761998	1.74	0.762071	1.74	0.195441	1.74	0.313444	1.74	0.007658	1.74	0.01239
1.75	0.831272	1.75	0.82878	1.75	0.761881	1.75	0.762083	1.75	0.198428	1.75	0.317659	1.75	0.007644	1.75	0.0124412
1.76	0.830926	1.76	0.828785	1.76	0.761842	1.76	0.762091	1.76	0.201327	1.76	0.321874	1.76	0.007604	1.76	0.0124925
1.77	0.830826	1.77	0.82879	1.77	0.761669	1.77	0.762097	1.77	0.204177	1.77	0.326088	1.77	0.007596	1.77	0.0125439
1.78	0.830931	1.78	0.828794	1.78	0.761785	1.78	0.762099	1.78	0.207037	1.78	0.3303	1.78	0.007608	1.78	0.0125954
1.79	0.830975	1.79	0.828798	1.79	0.762026	1.79	0.762099	1.79	0.209943	1.79	0.334508	1.79	0.00759	1.79	0.0126471
1.8	0.831017	1.8	0.828801	1.8	0.762278	1.8	0.762097	1.8	0.213006	1.8	0.338709	1.8	0.007599	1.8	0.0126988
1.81	0.831061	1.81	0.828803	1.81	0.762318	1.81	0.762092	1.81	0.216109	1.81	0.342903	1.81	0.007596	1.81	0.0127507
1.82	0.831377	1.82	0.828805	1.82	0.762194	1.82	0.762086	1.82	0.218917	1.82	0.347088	1.82	0.007581	1.82	0.0128028
1.83	0.831181	1.83	0.828806	1.83	0.762075	1.83	0.762077	1.83	0.221938	1.83	0.351262	1.83	0.007593	1.83	0.012855
1.84	0.831213	1.84	0.828807	1.84	0.761973	1.84	0.762068	1.84	0.225018	1.84	0.355423	1.84	0.007599	1.84	0.0129075
1.85	0.831521	1.85	0.828807	1.85	0.762288	1.85	0.762056	1.85	0.228104	1.85	0.359571	1.85	0.007612	1.85	0.0129601
1.86	0.831406	1.86	0.828807	1.86	0.762586	1.86	0.762044	1.86	0.231125	1.86	0.363702	1.86	0.00763	1.86	0.0130129
1.87	0.83119	1.87	0.828807	1.87	0.762811	1.87	0.762031	1.87	0.234176	1.87	0.367816	1.87	0.007639	1.87	0.013066
1.88	0.830998	1.88	0.828806	1.88	0.76301	1.88	0.762017	1.88	0.237184	1.88	0.371911	1.88	0.007606	1.88	0.0131193
1.89	0.83089	1.89	0.828805	1.89	0.762958	1.89	0.762002	1.89	0.240251	1.89	0.375985	1.89	0.007645	1.89	0.0131728
1.9	0.830679	1.9	0.828804	1.9	0.762721	1.9	0.761987	1.9	0.243412	1.9	0.380037	1.9	0.007608	1.9	0.0132266
1.91	0.830527	1.91	0.828803	1.91	0.762873	1.91	0.761971	1.91	0.246506	1.91	0.384066	1.91	0.007607	1.91	0.0132807
1.92	0.8303	1.92	0.828801	1.92	0.762945	1.92	0.761956	1.92	0.249672	1.92	0.388069	1.92	0.007613	1.92	0.013335
1.93	0.83018	1.93	0.828799	1.93	0.763116	1.93	0.76194	1.93	0.252744	1.93	0.392046	1.93	0.007588	1.93	0.0133896
1.94	0.830025	1.94	0.828797	1.94	0.763222	1.94	0.761924	1.94	0.255909	1.94	0.395995	1.94	0.007597	1.94	0.0134445
1.95	0.830064	1.95	0.828795	1.95	0.762843	1.95	0.761908	1.95	0.259011	1.95	0.399914	1.95	0.007613	1.95	0.0134996
1.96	0.830143	1.96	0.828793	1.96	0.76269	1.96	0.761892	1.96	0.262222	1.96	0.403802	1.96	0.00763	1.96	0.0135551
1.97	0.83026	1.97	0.828791	1.97	0.762665	1.97	0.761877	1.97	0.265458	1.97	0.407658	1.97	0.007618	1.97	0.0136109
1.98	0.830113	1.98	0.828788	1.98	0.762675	1.98	0.761862	1.98	0.268786	1.98	0.411481	1.98	0.007616	1.98	0.0136669
1.99	0.830415	1.99	0.828786	1.99	0.762478	1.99	0.761847	1.99	0.27204	1.99	0.415269	1.99	0.007622	1.99	0.0137233
2	0.83077	2	0.828784	2	0.762343	2	0.761833	2	0.275368	2	0.419021	2	0.007605	2	0.01378
2.01	0.830622	2.01	0.828782	2.01	0.76231	2.01	0.76182	2.01	0.278534	2.01	0.422736	2.01	0.007612	2.01	0.013837
2.02	0.830833	2.02	0.828779	2.02	0.762352	2.02	0.761806	2.02	0.281657	2.02	0.426412	2.02	0.00761	2.02	0.0138943
2.03	0.830922	2.03	0.828777	2.03	0.762588	2.03	0.761794	2.03	0.284923	2.03	0.43005	2.03	0.007603	2.03	0.013952
2.04	0.831182	2.04	0.828775	2.04	0.762242	2.04	0.761782	2.04	0.288139	2.04	0.433647	2.04	0.007572	2.04	0.0140099
2.05	0.831341	2.05	0.828773	2.05	0.762447	2.05	0.761771	2.05	0.291516	2.05	0.437202	2.05	0.007573	2.05	0.0140682
2.06	0.831495	2.06	0.828771	2.06	0.762497	2.06	0.761761	2.06	0.294798	2.06	0.440716	2.06	0.007576	2.06	0.0141267
2.07	0.831461	2.07	0.828769	2.07	0.762732	2.07	0.761751	2.07	0.297952	2.07	0.444186	2.07	0.007572	2.07	0.0141856
2.08	0.831692	2.08	0.828767	2.08	0.762882	2.08	0.761742	2.08	0.301228	2.08	0.447613	2.08	0.007566	2.08	0.0142448
2.09	0.83161	2.09	0.828766	2.09	0.762849	2.09	0.761733	2.09	0.304398	2.09	0.450994	2.09	0.007556	2.09	0.0143043
2.1	0.831532	2.1	0.828764	2.1	0.762821	2.1	0.761725	2.1	0.307513	2.1	0.45433	2.1	0.007537	2.1	0.0143641
2.11	0.831409	2.11	0.828763	2.11	0.762867	2.11	0.761718	2.11	0.310666	2.11	0.45762	2.11	0.007547	2.11	0.0144243
2.12	0.831207	2.12	0.828761	2.12	0.76287	2.12	0.761712	2.12	0.313853	2.12	0.460864	2.12	0.007528	2.12	0.0144847
2.13	0.831353	2.13	0.82876	2.13	0.762779	2.13	0.761706	2.13	0.317122	2.13	0.46406	2.13	0.007541	2.13	0.0145454
2.14	0.83103	2.14	0.828759	2.14	0.762643	2.14	0.761701	2.14	0.320269	2.14	0.467208	2.14	0.007546	2.14	0.0146064
2.15	0.830931	2.15	0.828758	2.15	0.762504	2.15	0.761696	2.15	0.323622	2.15	0.470308	2.15	0.007559	2.15	0.0146677
2.16	0.831224	2.16	0.828757	2.16	0.7628	2.16	0.761692	2.16	0.326705	2.16	0.473359	2.16	0.007556	2.16	0.0147293
2.17	0.831095	2.17	0.828757	2.17	0.762555	2.17	0.761689	2.17	0.329691	2.17	0.476361	2.17	0.007547	2.17	0.0147912
2.18	0.830916	2.18	0.828756	2.18	0.7623	2.18	0.761686	2.18	0.332886	2.18	0.479314	2.18	0.007551	2.18	0.0148534
2.19	0.831225	2.19	0.828755	2.19	0.762037	2.19	0.761684	2.19	0.3362	2.19	0.482217	2.19	0.007576	2.19	0.0149158
2.2	0.830994	2.2	0.828755	2.2	0.762029	2.2	0.761682	2.2	0.339451	2.2	0.485071	2.2	0.007571	2.2	0.0149785
2.21	0.830681	2.21	0.828755	2.21	0.762067	2.21	0.761681	2.21	0.342922	2.21	0.487874	2.21	0.007577	2.21	0.0150415
2.22	0.830883	2.22	0.828754	2.22	0.762077	2.22	0.76168	2.22	0.346052	2.22	0.490628	2.22	0.007591	2.22	0.0151048
2.23	0.831016	2.23	0.828754	2.23	0.761949	2.23	0.761679	2.23	0.349455	2.23	0.493331	2.23	0.007582	2.23	0.0151683
2.24	0.831314	2.24	0.828754	2.24	0.76177	2.24	0.761679	2.24	0.35273	2.24	0.495984	2.24	0.007602	2.24	0.0152321
2.25	0.831019	2.25	0.828754	2.25	0.761866	2.25	0.761679	2.25	0.355958	2.25	0.498587	2.25	0.00761	2.25	0.0152962
2.26	0.830652	2.26	0.828754	2.26	0.762119	2.26	0.761679	2.26	0.35893	2.26	0.50114	2.26	0.007631	2.26	0.0153605
2.27	0.830443	2.27	0.828754	2.27	0.762056	2.27	0.76168	2.27	0.362049	2.27	0.503643	2.27	0.00762	2.27	0.015425
2.28	0.830813	2.28	0.828754	2.28	0.761946	2.28	0.761681	2.28	0.365416	2.28	0.506096	2.28	0.007592	2.28	0.0154899
2.29	0.831044	2.29	0.828754	2.29	0.762284	2.29	0.761682	2.29	0.368279	2.29	0.508499	2.29	0.007656	2.29	0.0155549
2.3	0.83068	2.3	0.828755	2.3	0.762315	2.3	0.761683	2.3	0.371185	2.3	0.510853	2.3	0.007681	2.3	0.0156202
2.31	0.830696	2.31	0.828755	2.31	0.762396	2.31	0.761685	2.31	0.374032	2.31	0.513158	2.31	0.007714	2.31	0.0156858
2.32	0.830641	2.32	0.828755	2.32	0.76227	2.32	0.761686	2.32	0.377196	2.32	0.515415	2.32	0.007713	2.32	0.0157516
2.33	0.830472	2.33	0.828755	2.33	0.762461	2.33	0.761688	2.33	0.380101	2.33	0.517622	2.33	0.007698	2.33	0.0158177
2.34	0.830511	2.34	0.828756	2.34	0.762018	2.34	0.76169	2.34	0.383107	2.34	0.519782	2.34	0.007717	2.34	0.015884
2.35	0.830461	2.35	0.828756	2.35	0.762192	2.35	0.761692	2.35	0.386151	2.35	0.521894	2.35	0.007704	2.35	0.0159505
2.36	0.830644	2.36	0.828756	2.36	0.762446	2.36	0.761694	2.36	0.389125	2.36	0.523959	2.36	0.007701	2.36	0.0160173
2.37	0.830768	2.37	0.828757	2.37	0.762174	2.37	0.761696	2.37	0.392233	2.37	0.525976	2.37	0.007733	2.37	0.0160843
2.38	0.830914	2.38	0.828757	2.38	0.76211	2.38	0.761698	2.38	0.395374	2.38	0.527948	2.38	0.00775	2.38	0.0161516
2.39	0.831027	2.39	0.828758	2.39	0.762306	2.39	0.7617	2.39	0.39812	2.39	0.529874	2.39	0.00776	2.39	0.0162191
2.4	0.830956	2.4	0.828758	2.4	0.762665	2.4	0.761702	2.4	0.400861	2.4	0.531754	2.4	0.007796	2.4	0.0162868
2.41	0.830914	2.41	0.828758	2.41	0.762485	2.41	0.761704	2.41	0.403931	2.41	0.53359	2.41	0.007795	2.41	0.0163548
2.42	0.8309	2.42	0.828759	2.42	0.762443	2.42	0.761706	2.42	0.406909	2.42	0.535381	2.42	0.007778	2.42	0.0164231
2.43	0.831044	2.43	0.828759	2.43	0.762623	2.43	0.761708	2.43	0.409701	2.43	0.537129	2.43	0.007793	2.43	0.0164916
2.44	0.830533	2.44	0.828759	2.44	0.76249	2.44	0.76171	2.44	0.412628	2.44	0.538834	2.44	0.007783	2.44	0.0165603
2.45	0.830379	2.45	0.82876	2.45	0.762625	2.45	0.761712	2.45	0.415407	2.45	0.540496	2.45	0.007772	2.45	0.0166293
2.46	0.830566	2.46	0.82876	2.46	0.76263	2.46	0.761714	2.46	0.418438	2.46	0.542117	2.46	0.007769	2.46	0.0166985
2.47	0.830406	2.47	0.82876	2.47	0.763114	2.47	0.761716	2.47	0.421041	2.47	0.543696	2.47	0.007743	2.47	0.016768
2.48	0.830513	2.48	0.828761	2.48	0.762834	2.48	0.761717	2.48	0.423713	2.48	0.545236	2.48	0.007744	2.48	0.0168377
2.49	0.83074	2.49	0.828761	2.49	0.762926	2.49	0.761719	2.49	0.426674	2.49	0.546735	2.49	0.007735	2.49	0.0169077
2.5	0.830643	2.5	0.828761	2.5	0.762518	2.5	0.761721	2.5	0.429246	2.5	0.548195	2.5	0.007771	2.5	0.0169779
2.51	0.830639	2.51	0.828761	2.51	0.762327	2.51	0.761722	2.51	0.431985	2.51	0.549617	2.51	0.007798	2.51	0.0170484
2.52	0.830605	2.52	0.828762	2.52	0.762681	2.52	0.761723	2.52	0.434819	2.52	0.551001	2.52	0.0078	2.52	0.0171191
2.53	0.83042	2.53	0.828762	2.53	0.762609	2.53	0.761725	2.53	0.437452	2.53	0.552348	2.53	0.007804	2.53	0.0171901
2.54	0.830286	2.54	0.828762	2.54	0.762273	2.54	0.761726	2.54	0.439904	2.54	0.553659	2.54	0.007839	2.54	0.0172614
2.55	0.830429	2.55	0.828762	2.55	0.762287	2.55	0.761727	2.55	0.442448	2.55	0.554934	2.55	0.007834	2.55	0.0173329
2.56	0.830301	2.56	0.828762	2.56	0.762153	2.56	0.761728	2.56	0.445025	2.56	0.556175	2.56	0.007807	2.56	0.0174047
2.57	0.830225	2.57	0.828762	2.57	0.762548	2.57	0.761729	2.57	0.447626	2.57	0.557381	2.57	0.007776	2.57	0.0174768
2.58	0.830333	2.58	0.828762	2.58	0.762413	2.58	0.76173	2.58	0.449848	2.58	0.558553	2.58	0.007769	2.58	0.0175491
2.59	0.830359	2.59	0.828762	2.59	0.762498	2.59	0.76173	2.59	0.452217	2.59	0.559693	2.59	0.007772	2.59	0.0176218
2.6	0.830445	2.6	0.828763	2.6	0.762467	2.6	0.761731	2.6	0.454757	2.6	0.5608	2.6	0.007771	2.6	0.0176947
2.61	0.830493	2.61	0.828763	2.61	0.76229	2.61	0.761732	2.61	0.456874	2.61	0.561876	2.61	0.007765	2.61	0.0177678
2.62	0.830463	2.62	0.828763	2.62	0.762075	2.62	0.761732	2.62	0.459172	2.62	0.562922	2.62	0.007733	2.62	0.0178413
2.63	0.830292	2.63	0.828763	2.63	0.762032	2.63	0.761732	2.63	0.461269	2.63	0.563937	2.63	0.007745	2.63	0.017915
2.64	0.830005	2.64	0.828763	2.64	0.761874	2.64	0.761733	2.64	0.463496	2.64	0.564923	2.64	0.007752	2.64	0.017989
2.65	0.830087	2.65	0.828763	2.65	0.762004	2.65	0.761733	2.65	0.465968	2.65	0.56588	2.65	0.007764	2.65	0.0180633
2.66	0.83032	2.66	0.828763	2.66	0.761819	2.66	0.761733	2.66	0.468123	2.66	0.566809	2.66	0.00775	2.66	0.0181379
2.67	0.830562	2.67	0.828763	2.67	0.761857	2.67	0.761734	2.67	0.470143	2.67	0.567711	2.67	0.007749	2.67	0.0182128
2.68	0.83068	2.68	0.828763	2.68	0.762017	2.68	0.761734	2.68	0.472343	2.68	0.568586	2.68	0.007726	2.68	0.0182879
2.69	0.831046	2.69	0.828763	2.69	0.762142	2.69	0.761734	2.69	0.474601	2.69	0.569436	2.69	0.007735	2.69	0.0183634
2.7	0.831326	2.7	0.828763	2.7	0.76216	2.7	0.761734	2.7	0.476611	2.7	0.570259	2.7	0.007735	2.7	0.0184392
2.71	0.831065	2.71	0.828763	2.71	0.762463	2.71	0.761734	2.71	0.478453	2.71	0.571058	2.71	0.00773	2.71	0.0185152
2.72	0.831004	2.72	0.828762	2.72	0.762208	2.72	0.761734	2.72	0.480291	2.72	0.571833	2.72	0.007732	2.72	0.0185916
2.73	0.831125	2.73	0.828762	2.73	0.762299	2.73	0.761734	2.73	0.482258	2.73	0.572585	2.73	0.007749	2.73	0.0186682
2.74	0.830979	2.74	0.828762	2.74	0.762402	2.74	0.761733	2.74	0.484152	2.74	0.573313	2.74	0.007744	2.74	0.0187452
2.75	0.83118	2.75	0.828762	2.75	0.762191	2.75	0.761733	2.75	0.486129	2.75	0.574019	2.75	0.007718	2.75	0.0188224
2.76	0.831402	2.76	0.828762	2.76	0.762195	2.76	0.761733	2.76	0.487928	2.76	0.574704	2.76	0.00773	2.76	0.0189
2.77	0.831621	2.77	0.828762	2.77	0.762455	2.77	0.761733	2.77	0.489851	2.77	0.575367	2.77	0.007719	2.77	0.0189778
2.78	0.831869	2.78	0.828762	2.78	0.762346	2.78	0.761733	2.78	0.491685	2.78	0.57601	2.78	0.007694	2.78	0.019056
2.79	0.831479	2.79	0.828762	2.79	0.762652	2.79	0.761733	2.79	0.493312	2.79	0.576633	2.79	0.007745	2.79	0.0191345
2.8	0.831572	2.8	0.828762	2.8	0.762769	2.8	0.761732	2.8	0.495218	2.8	0.577236	2.8	0.007758	2.8	0.0192132
2.81	0.831447	2.81	0.828762	2.81	0.762629	2.81	0.761732	2.81	0.497216	2.81	0.577821	2.81	0.007775	2.81	0.0192923
2.82	0.8316	2.82	0.828762	2.82	0.76257	2.82	0.761732	2.82	0.498804	2.82	0.578387	2.82	0.007777	2.82	0.0193717
2.83	0.831537	2.83	0.828762	2.83	0.762198	2.83	0.761732	2.83	0.500408	2.83	0.578935	2.83	0.007756	2.83	0.0194514
2.84	0.832093	2.84	0.828762	2.84	0.762347	2.84	0.761731	2.84	0.502082	2.84	0.579466	2.84	0.007759	2.84	0.0195314
2.85	0.832093	2.85	0.828762	2.85	0.762483	2.85	0.761731	2.85	0.503543	2.85	0.57998	2.85	0.007751	2.85	0.0196118
2.86	0.831957	2.86	0.828762	2.86	0.762379	2.86	0.761731	2.86	0.504993	2.86	0.580478	2.86	0.007779	2.86	0.0196924
2.87	0.831911	2.87	0.828762	2.87	0.762467	2.87	0.76173	2.87	0.506698	2.87	0.58096	2.87	0.007807	2.87	0.0197733
2.88	0.831662	2.88	0.828762	2.88	0.761906	2.88	0.76173	2.88	0.508366	2.88	0.581426	2.88	0.007826	2.88	0.0198546
2.89	0.831459	2.89	0.828762	2.89	0.761829	2.89	0.76173	2.89	0.510006	2.89	0.581877	2.89	0.00784	2.89	0.0199362
2.9	0.831493	2.9	0.828762	2.9	0.761884	2.9	0.76173	2.9	0.511275	2.9	0.582314	2.9	0.007832	2.9	0.020018
2.91	0.831576	2.91	0.828761	2.91	0.762044	2.91	0.761729	2.91	0.512765	2.91	0.582736	2.91	0.007842	2.91	0.0201002
2.92	0.831535	2.92	0.828761	2.92	0.762317	2.92	0.761729	2.92	0.514228	2.92	0.583145	2.92	0.007821	2.92	0.0201828
2.93	0.831158	2.93	0.828761	2.93	0.762519	2.93	0.761729	2.93	0.515388	2.93	0.583541	2.93	0.007841	2.93	0.0202656
2.94	0.831087	2.94	0.828761	2.94	0.76294	2.94	0.761729	2.94	0.516732	2.94	0.583924	2.94	0.007853	2.94	0.0203487
2.95	0.830907	2.95	0.828761	2.95	0.763059	2.95	0.761729	2.95	0.517989	2.95	0.584294	2.95	0.007839	2.95	0.0204322
2.96	0.830941	2.96	0.828761	2.96	0.763067	2.96	0.761728	2.96	0.519239	2.96	0.584652	2.96	0.00783	2.96	0.020516
2.97	0.83063	2.97	0.828761	2.97	0.763275	2.97	0.761728	2.97	0.52059	2.97	0.584999	2.97	0.007842	2.97	0.0206
2.98	0.83054	2.98	0.828761	2.98	0.763094	2.98	0.761728	2.98	0.521726	2.98	0.585334	2.98	0.007841	2.98	0.0206845
2.99	0.830363	2.99	0.828761	2.99	0.762982	2.99	0.761728	2.99	0.523043	2.99	0.585658	2.99	0.007846	2.99	0.0207692
3	0.830288	3	0.828761	3	0.763114	3	0.761728	3	0.524031	3	0.585971	3	0.007865	3	0.0208542
3.01	0.830603	3.01	0.828761	3.01	0.762873	3.01	0.761727	3.01	0.525232	3.01	0.586274	3.01	0.007897	3.01	0.0209396
3.02	0.830805	3.02	0.828761	3.02	0.76274	3.02	0.761727	3.02	0.526616	3.02	0.586567	3.02	0.007895	3.02	0.0210253
3.03	0.83105	3.03	0.828761	3.03	0.76238	3.03	0.761727	3.03	0.527584	3.03	0.58685	3.03	0.007888	3.03	0.0211113
3.04	0.831401	3.04	0.828761	3.04	0.762101	3.04	0.761727	3.04	0.528647	3.04	0.587124	3.04	0.007897	3.04	0.0211976
3.05	0.831464	3.05	0.828761	3.05	0.761766	3.05	0.761727	3.05	0.529773	3.05	0.587389	3.05	0.00788	3.05	0.0212842
3.06	0.831392	3.06	0.828761	3.06	0.76165	3.06	0.761727	3.06	0.530704	3.06	0.587645	3.06	0.007855	3.06	0.0213712
3.07	0.831449	3.07	0.828761	3.07	0.761526	3.07	0.761727	3.07	0.531578	3.07	0.587892	3.07	0.007844	3.07	0.0214584
3.08	0.831807	3.08	0.828761	3.08	0.761371	3.08	0.761727	3.08	0.532482	3.08	0.588131	3.08	0.007838	3.08	0.021546
3.09	0.832006	3.09	0.828761	3.09	0.761234	3.09	0.761727	3.09	0.533337	3.09	0.588362	3.09	0.007837	3.09	0.021634
3.1	0.831959	3.1	0.828761	3.1	0.761557	3.1	0.761727	3.1	0.534194	3.1	0.588586	3.1	0.007856	3.1	0.0217222
3.11	0.83191	3.11	0.828761	3.11	0.761556	3.11	0.761727	3.11	0.535073	3.11	0.588801	3.11	0.007876	3.11	0.0218108
3.12	0.83218	3.12	0.828761	3.12	0.761607	3.12	0.761727	3.12	0.535653	3.12	0.58901	3.12	0.007841	3.12	0.0218997
3.13	0.832175	3.13	0.828761	3.13	0.761733	3.13	0.761727	3.13	0.53667	3.13	0.589212	3.13	0.007856	3.13	0.0219889
3.14	0.831864	3.14	0.828761	3.14	0.761793	3.14	0.761727	3.14	0.537376	3.14	0.589406	3.14	0.007838	3.14	0.0220784
3.15	0.83173	3.15	0.828761	3.15	0.761828	3.15	0.761727	3.15	0.538339	3.15	0.589595	3.15	0.007824	3.15	0.0221683
3.16	0.831631	3.16	0.828761	3.16	0.761958	3.16	0.761727	3.16	0.539002	3.16	0.589777	3.16	0.007805	3.16	0.0222585
3.17	0.831698	3.17	0.828761	3.17	0.762308	3.17	0.761727	3.17	0.539969	3.17	0.589952	3.17	0.007809	3.17	0.022349
3.18	0.831369	3.18	0.828761	3.18	0.762458	3.18	0.761727	3.18	0.540663	3.18	0.590122	3.18	0.007844	3.18	0.0224399
3.19	0.831382	3.19	0.828761	3.19	0.762312	3.19	0.761727	3.19	0.541493	3.19	0.590286	3.19	0.007829	3.19	0.0225311
3.2	0.831069	3.2	0.828761	3.2	0.762424	3.2	0.761727	3.2	0.542481	3.2	0.590445	3.2	0.007834	3.2	0.0226226
3.21	0.830841	3.21	0.828761	3.21	0.762322	3.21	0.761727	3.21	0.543167	3.21	0.590598	3.21	0.007823	3.21	0.0227145
3.22	0.830464	3.22	0.828761	3.22	0.762368	3.22	0.761727	3.22	0.544015	3.22	0.590746	3.22	0.007823	3.22	0.0228066
3.23	0.830543	3.23	0.828761	3.23	0.762115	3.23	0.761727	3.23	0.544695	3.23	0.590889	3.23	0.007835	3.23	0.0228992
3.24	0.830601	3.24	0.828761	3.24	0.762209	3.24	0.761727	3.24	0.545258	3.24	0.591027	3.24	0.007841	3.24	0.022992
3.25	0.830627	3.25	0.828761	3.25	0.762023	3.25	0.761727	3.25	0.545896	3.25	0.59116	3.25	0.00784	3.25	0.0230852
3.26	0.830582	3.26	0.828761	3.26	0.76218	3.26	0.761727	3.26	0.546578	3.26	0.591289	3.26	0.007845	3.26	0.0231787
3.27	0.83057	3.27	0.828761	3.27	0.762069	3.27	0.761727	3.27	0.547133	3.27	0.591413	3.27	0.007863	3.27	0.0232726
3.28	0.83065	3.28	0.828761	3.28	0.762251	3.28	0.761727	3.28	0.547696	3.28	0.591533	3.28	0.007829	3.28	0.0233668
3.29	0.83067	3.29	0.828761	3.29	0.762078	3.29	0.761727	3.29	0.548361	3.29	0.59165	3.29	0.007794	3.29	0.0234613
3.3	0.830992	3.3	0.828761	3.3	0.762334	3.3	0.761727	3.3	0.548914	3.3	0.591762	3.3	0.007782	3.3	0.0235562
3.31	0.830802	3.31	0.828761	3.31	0.762349	3.31	0.761727	3.31	0.549397	3.31	0.59187	3.31	0.007788	3.31	0.0236515
3.32	0.830848	3.32	0.828761	3.32	0.762451	3.32	0.761727	3.32	0.550195	3.32	0.591975	3.32	0.007814	3.32	0.023747
3.33	0.831	3.33	0.828761	3.33	0.762368	3.33	0.761727	3.33	0.550772	3.33	0.592076	3.33	0.007809	3.33	0.0238429
3.34	0.83147	3.34	0.828761	3.34	0.762527	3.34	0.761727	3.34	0.551469	3.34	0.592173	3.34	0.007847	3.34	0.0239392
3.35	0.83149	3.35	0.828761	3.35	0.762317	3.35	0.761727	3.35	0.552018	3.35	0.592267	3.35	0.00784	3.35	0.0240358
3.36	0.831564	3.36	0.828761	3.36	0.762361	3.36	0.761727	3.36	0.552632	3.36	0.592358	3.36	0.007842	3.36	0.0241328
3.37	0.831487	3.37	0.828762	3.37	0.762425	3.37	0.761727	3.37	0.553118	3.37	0.592446	3.37	0.007832	3.37	0.0242301
3.38	0.831373	3.38	0.828762	3.38	0.762537	3.38	0.761727	3.38	0.553377	3.38	0.592531	3.38	0.007835	3.38	0.0243277
3.39	0.831542	3.39	0.828762	3.39	0.762477	3.39	0.761727	3.39	0.553826	3.39	0.592613	3.39	0.007842	3.39	0.0244257
3.4	0.831761	3.4	0.828762	3.4	0.762615	3.4	0.761727	3.4	0.554098	3.4	0.592692	3.4	0.007873	3.4	0.0245241
3.41	0.831441	3.41	0.828762	3.41	0.762666	3.41	0.761727	3.41	0.554644	3.41	0.592769	3.41	0.007882	3.41	0.0246228
3.42	0.831153	3.42	0.828762	3.42	0.762577	3.42	0.761727	3.42	0.555163	3.42	0.592842	3.42	0.007866	3.42	0.0247218
3.43	0.830901	3.43	0.828762	3.43	0.762589	3.43	0.761727	3.43	0.55544	3.43	0.592914	3.43	0.00787	3.43	0.0248213
3.44	0.830657	3.44	0.828762	3.44	0.762535	3.44	0.761727	3.44	0.555719	3.44	0.592983	3.44	0.007875	3.44	0.024921
3.45	0.830527	3.45	0.828762	3.45	0.762706	3.45	0.761727	3.45	0.55615	3.45	0.593049	3.45	0.007913	3.45	0.0250212
3.46	0.830755	3.46	0.828762	3.46	0.762731	3.46	0.761727	3.46	0.556586	3.46	0.593113	3.46	0.007908	3.46	0.0251217
3.47	0.830599	3.47	0.828762	3.47	0.762848	3.47	0.761727	3.47	0.556919	3.47	0.593175	3.47	0.007911	3.47	0.0252225
3.48	0.83036	3.48	0.828762	3.48	0.763166	3.48	0.761727	3.48	0.557372	3.48	0.593235	3.48	0.007938	3.48	0.0253237
3.49	0.830343	3.49	0.828762	3.49	0.763157	3.49	0.761727	3.49	0.557666	3.49	0.593293	3.49	0.007943	3.49	0.0254253
3.5	0.830668	3.5	0.828762	3.5	0.763009	3.5	0.761727	3.5	0.557863	3.5	0.593348	3.5	0.007904	3.5	0.0255272
3.51	0.830479	3.51	0.828762	3.51	0.763067	3.51	0.761727	3.51	0.558267	3.51	0.593402	3.51	0.007888	3.51	0.0256295
3.52	0.83041	3.52	0.828762	3.52	0.763316	3.52	0.761727	3.52	0.558594	3.52	0.593454	3.52	0.007893	3.52	0.0257322
3.53	0.83063	3.53	0.828762	3.53	0.763106	3.53	0.761727	3.53	0.558948	3.53	0.593505	3.53	0.007907	3.53	0.0258352
3.54	0.830656	3.54	0.828762	3.54	0.763005	3.54	0.761728	3.54	0.559231	3.54	0.593553	3.54	0.007862	3.54	0.0259386
3.55	0.830797	3.55	0.828762	3.55	0.763252	3.55	0.761728	3.55	0.559601	3.55	0.5936	3.55	0.007855	3.55	0.0260423
3.56	0.830965	3.56	0.828761	3.56	0.76341	3.56	0.761728	3.56	0.560206	3.56	0.593645	3.56	0.007864	3.56	0.0261465
3.57	0.83104	3.57	0.828761	3.57	0.763261	3.57	0.761728	3.57	0.560441	3.57	0.593689	3.57	0.007876	3.57	0.026251
3.58	0.83117	3.58	0.828761	3.58	0.763217	3.58	0.761728	3.58	0.560617	3.58	0.593731	3.58	0.007868	3.58	0.0263558
3.59	0.831301	3.59	0.828761	3.59	0.763321	3.59	0.761728	3.59	0.560758	3.59	0.593771	3.59	0.00789	3.59	0.0264611
3.6	0.831326	3.6	0.828761	3.6	0.763182	3.6	0.761728	3.6	0.561045	3.6	0.593811	3.6	0.00785	3.6	0.0265667
3.61	0.831153	3.61	0.828761	3.61	0.762853	3.61	0.761728	3.61	0.561393	3.61	0.593849	3.61	0.007851	3.61	0.0266727
3.62	0.831421	3.62	0.828761	3.62	0.763041	3.62	0.761728	3.62	0.56166	3.62	0.593885	3.62	0.007882	3.62	0.026779
3.63	0.831391	3.63	0.828761	3.63	0.762691	3.63	0.761728	3.63	0.561905	3.63	0.593921	3.63	0.007879	3.63	0.0268857
3.64	0.8311	3.64	0.828761	3.64	0.762596	3.64	0.761728	3.64	0.562039	3.64	0.593955	3.64	0.007897	3.64	0.0269928
3.65	0.831276	3.65	0.828761	3.65	0.762307	3.65	0.761728	3.65	0.562527	3.65	0.593988	3.65	0.007914	3.65	0.0271003
3.66	0.831129	3.66	0.828761	3.66	0.762315	3.66	0.761728	3.66	0.562484	3.66	0.594019	3.66	0.007952	3.66	0.0272082
3.67	0.831115	3.67	0.828761	3.67	0.762428	3.67	0.761728	3.67	0.562243	3.67	0.59405	3.67	0.007961	3.67	0.0273164
3.68	0.831004	3.68	0.828761	3.68	0.762512	3.68	0.761728	3.68	0.562438	3.68	0.59408	3.68	0.007948	3.68	0.027425
3.69	0.830871	3.69	0.828761	3.69	0.762341	3.69	0.761728	3.69	0.562602	3.69	0.594108	3.69	0.007951	3.69	0.027534
3.7	0.830741	3.7	0.828761	3.7	0.762026	3.7	0.761728	3.7	0.562874	3.7	0.594136	3.7	0.007942	3.7	0.0276434
3.71	0.830599	3.71	0.828761	3.71	0.761781	3.71	0.761728	3.71	0.563144	3.71	0.594163	3.71	0.007929	3.71	0.0277531
3.72	0.830651	3.72	0.828761	3.72	0.761733	3.72	0.761728	3.72	0.563688	3.72	0.594188	3.72	0.007915	3.72	0.0278633
3.73	0.830862	3.73	0.828761	3.73	0.761577	3.73	0.761728	3.73	0.563728	3.73	0.594213	3.73	0.007896	3.73	0.0279738
3.74	0.831067	3.74	0.828761	3.74	0.76163	3.74	0.761727	3.74	0.564005	3.74	0.594237	3.74	0.007881	3.74	0.0280847
3.75	0.831228	3.75	0.828761	3.75	0.761508	3.75	0.761727	3.75	0.564236	3.75	0.59426	3.75	0.007892	3.75	0.028196
3.76	0.831322	3.76	0.828761	3.76	0.761388	3.76	0.761727	3.76	0.564514	3.76	0.594283	3.76	0.007903	3.76	0.0283076
3.77	0.83122	3.77	0.828761	3.77	0.761643	3.77	0.761727	3.77	0.564776	3.77	0.594304	3.77	0.007868	3.77	0.0284197
3.78	0.831263	3.78	0.828761	3.78	0.761713	3.78	0.761727	3.78	0.56527	3.78	0.594325	3.78	0.007868	3.78	0.0285321
3.79	0.831237	3.79	0.828761	3.79	0.761848	3.79	0.761727	3.79	0.565639	3.79	0.594345	3.79	0.007849	3.79	0.028645
3.8	0.831354	3.8	0.828761	3.8	0.761841	3.8	0.761727	3.8	0.565674	3.8	0.594365	3.8	0.007815	3.8	0.0287582
3.81	0.831394	3.81	0.828761	3.81	0.762003	3.81	0.761727	3.81	0.565645	3.81	0.594383	3.81	0.00784	3.81	0.0288718
3.82	0.831729	3.82	0.828761	3.82	0.761922	3.82	0.761727	3.82	0.565738	3.82	0.594401	3.82	0.007828	3.82	0.0289858
3.83	0.831685	3.83	0.828761	3.83	0.761894	3.83	0.761727	3.83	0.565787	3.83	0.594419	3.83	0.007817	3.83	0.0291002
3.84	0.831554	3.84	0.828761	3.84	0.761929	3.84	0.761727	3.84	0.565788	3.84	0.594436	3.84	0.007814	3.84	0.0292149
3.85	0.831649	3.85	0.828761	3.85	0.762253	3.85	0.761727	3.85	0.565986	3.85	0.594452	3.85	0.007807	3.85	0.0293301
3.86	0.831377	3.86	0.828761	3.86	0.762524	3.86	0.761727	3.86	0.566209	3.86	0.594468	3.86	0.007825	3.86	0.0294457
3.87	0.83153	3.87	0.828761	3.87	0.762715	3.87	0.761727	3.87	0.566361	3.87	0.594483	3.87	0.007827	3.87	0.0295616
3.88	0.831474	3.88	0.828761	3.88	0.762552	3.88	0.761727	3.88	0.566485	3.88	0.594497	3.88	0.007801	3.88	0.029678
3.89	0.831605	3.89	0.828761	3.89	0.762685	3.89	0.761727	3.89	0.566668	3.89	0.594511	3.89	0.007791	3.89	0.0297947
3.9	0.831413	3.9	0.828761	3.9	0.762729	3.9	0.761727	3.9	0.566958	3.9	0.594525	3.9	0.007781	3.9	0.0299119
3.91	0.831156	3.91	0.828761	3.91	0.762697	3.91	0.761727	3.91	0.56714	3.91	0.594538	3.91	0.007812	3.91	0.0300294
3.92	0.831251	3.92	0.828761	3.92	0.762464	3.92	0.761727	3.92	0.567251	3.92	0.594551	3.92	0.007832	3.92	0.0301473
3.93	0.831288	3.93	0.828761	3.93	0.762298	3.93	0.761727	3.93	0.567456	3.93	0.594563	3.93	0.007834	3.93	0.0302657
3.94	0.83135	3.94	0.828761	3.94	0.762135	3.94	0.761727	3.94	0.567504	3.94	0.594575	3.94	0.007897	3.94	0.0303844
3.95	0.831365	3.95	0.828761	3.95	0.762012	3.95	0.761727	3.95	0.567639	3.95	0.594586	3.95	0.007909	3.95	0.0305035
3.96	0.831386	3.96	0.828761	3.96	0.762311	3.96	0.761727	3.96	0.567797	3.96	0.594598	3.96	0.007896	3.96	0.0306231
3.97	0.83136	3.97	0.828761	3.97	0.762358	3.97	0.761727	3.97	0.567972	3.97	0.594608	3.97	0.007909	3.97	0.030743
3.98	0.831355	3.98	0.828761	3.98	0.762544	3.98	0.761727	3.98	0.567751	3.98	0.594618	3.98	0.00792	3.98	0.0308633
3.99	0.83123	3.99	0.828761	3.99	0.762282	3.99	0.761727	3.99	0.567731	3.99	0.594628	3.99	0.00793	3.99	0.0309841
4	0.831096	4	0.828761	4	0.762077	4	0.761727	4	0.567867	4	0.594638	4	0.007942	4	0.0311052
4.01	0.830825	4.01	0.828761	4.01	0.762138	4.01	0.761727	4.01	0.567783	4.01	0.594647	4.01	0.007942	4.01	0.0312268
4.02	0.830717	4.02	0.828761	4.02	0.762275	4.02	0.761727	4.02	0.567952	4.02	0.594656	4.02	0.007933	4.02	0.0313487
4.03	0.830428	4.03	0.828761	4.03	0.762464	4.03	0.761727	4.03	0.568039	4.03	0.594665	4.03	0.007925	4.03	0.0314711
4.04	0.830342	4.04	0.828761	4.04	0.762567	4.04	0.761727	4.04	0.567932	4.04	0.594673	4.04	0.007906	4.04	0.0315939
4.05	0.830468	4.05	0.828761	4.05	0.762505	4.05	0.761727	4.05	0.568043	4.05	0.594681	4.05	0.007922	4.05	0.031717
4.06	0.830656	4.06	0.828761	4.06	0.762455	4.06	0.761727	4.06	0.568265	4.06	0.594689	4.06	0.007931	4.06	0.0318406
4.07	0.830529	4.07	0.828761	4.07	0.762441	4.07	0.761727	4.07	0.568224	4.07	0.594696	4.07	0.007951	4.07	0.0319646
4.08	0.830356	4.08	0.828761	4.08	0.7627	4.08	0.761727	4.08	0.568412	4.08	0.594703	4.08	0.007954	4.08	0.032089
4.09	0.830303	4.09	0.828761	4.09	0.76253	4.09	0.761727	4.09	0.568542	4.09	0.59471	4.09	0.007961	4.09	0.0322138
4.1	0.830451	4.1	0.828761	4.1	0.762456	4.1	0.761727	4.1	0.568555	4.1	0.594717	4.1	0.007963	4.1	0.0323391
4.11	0.830462	4.11	0.828761	4.11	0.762486	4.11	0.761727	4.11	0.568826	4.11	0.594724	4.11	0.007948	4.11	0.0324647
4.12	0.830439	4.12	0.828761	4.12	0.762318	4.12	0.761727	4.12	0.568722	4.12	0.59473	4.12	0.007935	4.12	0.0325908
4.13	0.830648	4.13	0.828761	4.13	0.762395	4.13	0.761727	4.13	0.568495	4.13	0.594736	4.13	0.007957	4.13	0.0327172
4.14	0.830754	4.14	0.828761	4.14	0.762357	4.14	0.761727	4.14	0.568421	4.14	0.594742	4.14	0.007945	4.14	0.0328441
4.15	0.830551	4.15	0.828761	4.15	0.762545	4.15	0.761727	4.15	0.568235	4.15	0.594747	4.15	0.007929	4.15	0.0329714
4.16	0.830392	4.16	0.828761	4.16	0.76252	4.16	0.761727	4.16	0.568057	4.16	0.594753	4.16	0.007941	4.16	0.0330991
4.17	0.830138	4.17	0.828761	4.17	0.762467	4.17	0.761727	4.17	0.568238	4.17	0.594758	4.17	0.007949	4.17	0.0332272
4.18	0.830363	4.18	0.828761	4.18	0.762742	4.18	0.761727	4.18	0.568198	4.18	0.594763	4.18	0.007974	4.18	0.0333558
4.19	0.830338	4.19	0.828761	4.19	0.763044	4.19	0.761727	4.19	0.568332	4.19	0.594768	4.19	0.00799	4.19	0.0334848
4.2	0.83033	4.2	0.828761	4.2	0.762989	4.2	0.761727	4.2	0.568558	4.2	0.594773	4.2	0.007982	4.2	0.0336142
4.21	0.830459	4.21	0.828761	4.21	0.762975	4.21	0.761727	4.21	0.56842	4.21	0.594777	4.21	0.007989	4.21	0.033744
4.22	0.83059	4.22	0.828761	4.22	0.762687	4.22	0.761727	4.22	0.568492	4.22	0.594782	4.22	0.007994	4.22	0.0338742
4.23	0.830633	4.23	0.828761	4.23	0.762354	4.23	0.761727	4.23	0.568532	4.23	0.594786	4.23	0.008036	4.23	0.0340048
4.24	0.830583	4.24	0.828761	4.24	0.762176	4.24	0.761727	4.24	0.568503	4.24	0.59479	4.24	0.008037	4.24	0.0341359
4.25	0.830935	4.25	0.828761	4.25	0.762147	4.25	0.761727	4.25	0.568666	4.25	0.594794	4.25	0.008068	4.25	0.0342674
4.26	0.830976	4.26	0.828761	4.26	0.761957	4.26	0.761727	4.26	0.568882	4.26	0.594798	4.26	0.00809	4.26	0.0343993
4.27	0.831027	4.27	0.828761	4.27	0.761896	4.27	0.761727	4.27	0.568691	4.27	0.594801	4.27	0.008086	4.27	0.0345317
4.28	0.83086	4.28	0.828761	4.28	0.761975	4.28	0.761727	4.28	0.568947	4.28	0.594805	4.28	0.008078	4.28	0.0346644
4.29	0.830905	4.29	0.828761	4.29	0.762009	4.29	0.761727	4.29	0.568917	4.29	0.594808	4.29	0.00808	4.29	0.0347976
4.3	0.83102	4.3	0.828761	4.3	0.762065	4.3	0.761727	4.3	0.569212	4.3	0.594812	4.3	0.008067	4.3	0.0349313
4.31	0.83073	4.31	0.828761	4.31	0.762322	4.31	0.761727	4.31	0.569189	4.31	0.594815	4.31	0.008063	4.31	0.0350653
4.32	0.830637	4.32	0.828761	4.32	0.762453	4.32	0.761727	4.32	0.569351	4.32	0.594818	4.32	0.008062	4.32	0.0351998
4.33	0.830717	4.33	0.828761	4.33	0.762652	4.33	0.761727	4.33	0.56925	4.33	0.594821	4.33	0.008095	4.33	0.0353347
4.34	0.830716	4.34	0.828761	4.34	0.762653	4.34	0.761727	4.34	0.569542	4.34	0.594824	4.34	0.008109	4.34	0.03547
4.35	0.830511	4.35	0.828761	4.35	0.762142	4.35	0.761727	4.35	0.569703	4.35	0.594827	4.35	0.008129	4.35	0.0356058
4.36	0.830751	4.36	0.828761	4.36	0.762128	4.36	0.761727	4.36	0.569644	4.36	0.594829	4.36	0.008122	4.36	0.035742
4.37	0.830908	4.37	0.828761	4.37	0.762251	4.37	0.761727	4.37	0.56993	4.37	0.594832	4.37	0.008114	4.37	0.0358786
4.38	0.830861	4.38	0.828761	4.38	0.762305	4.38	0.761727	4.38	0.569898	4.38	0.594834	4.38	0.008133	4.38	0.0360157
4.39	0.831031	4.39	0.828761	4.39	0.762284	4.39	0.761727	4.39	0.569724	4.39	0.594837	4.39	0.008166	4.39	0.0361532
4.4	0.831026	4.4	0.828761	4.4	0.762401	4.4	0.761727	4.4	0.569549	4.4	0.594839	4.4	0.008163	4.4	0.0362911
4.41	0.83115	4.41	0.828761	4.41	0.762108	4.41	0.761727	4.41	0.569368	4.41	0.594841	4.41	0.008153	4.41	0.0364294
4.42	0.830984	4.42	0.828761	4.42	0.76203	4.42	0.761727	4.42	0.569576	4.42	0.594844	4.42	0.008179	4.42	0.0365682
4.43	0.831133	4.43	0.828761	4.43	0.761862	4.43	0.761727	4.43	0.569304	4.43	0.594846	4.43	0.008171	4.43	0.0367075
4.44	0.831122	4.44	0.828761	4.44	0.761823	4.44	0.761727	4.44	0.569228	4.44	0.594848	4.44	0.008172	4.44	0.0368471
4.45	0.831132	4.45	0.828761	4.45	0.761771	4.45	0.761727	4.45	0.568888	4.45	0.59485	4.45	0.008141	4.45	0.0369872
4.46	0.831055	4.46	0.828761	4.46	0.76174	4.46	0.761727	4.46	0.568991	4.46	0.594851	4.46	0.008165	4.46	0.0371278
4.47	0.831189	4.47	0.828761	4.47	0.761729	4.47	0.761727	4.47	0.569399	4.47	0.594853	4.47	0.008186	4.47	0.0372687
4.48	0.831111	4.48	0.828761	4.48	0.761525	4.48	0.761727	4.48	0.569551	4.48	0.594855	4.48	0.008214	4.48	0.0374102
4.49	0.831276	4.49	0.828761	4.49	0.761448	4.49	0.761727	4.49	0.569499	4.49	0.594857	4.49	0.008249	4.49	0.037552
4.5	0.831457	4.5	0.828761	4.5	0.761338	4.5	0.761727	4.5	0.569554	4.5	0.594858	4.5	0.008258	4.5	0.0376943
4.51	0.831318	4.51	0.828761	4.51	0.761642	4.51	0.761727	4.51	0.569665	4.51	0.59486	4.51	0.008221	4.51	0.037837
4.52	0.831442	4.52	0.828761	4.52	0.761651	4.52	0.761727	4.52	0.569465	4.52	0.594861	4.52	0.008219	4.52	0.0379802
4.53	0.83156	4.53	0.828761	4.53	0.761649	4.53	0.761727	4.53	0.569183	4.53	0.594863	4.53	0.008195	4.53	0.0381238
4.54	0.831493	4.54	0.828761	4.54	0.761807	4.54	0.761727	4.54	0.569177	4.54	0.594864	4.54	0.008181	4.54	0.0382679
4.55	0.831394	4.55	0.828761	4.55	0.762049	4.55	0.761727	4.55	0.569076	4.55	0.594866	4.55	0.008207	4.55	0.0384124
4.56	0.831121	4.56	0.828761	4.56	0.762139	4.56	0.761727	4.56	0.569105	4.56	0.594867	4.56	0.008199	4.56	0.0385573
4.57	0.831259	4.57	0.828761	4.57	0.76221	4.57	0.761727	4.57	0.568999	4.57	0.594868	4.57	0.008211	4.57	0.0387027
4.58	0.831484	4.58	0.828761	4.58	0.762002	4.58	0.761727	4.58	0.568884	4.58	0.59487	4.58	0.00819	4.58	0.0388485
4.59	0.8313	4.59	0.828761	4.59	0.761646	4.59	0.761727	4.59	0.568668	4.59	0.594871	4.59	0.008142	4.59	0.0389948
4.6	0.831354	4.6	0.828761	4.6	0.761771	4.6	0.761727	4.6	0.568999	4.6	0.594872	4.6	0.008141	4.6	0.0391415
4.61	0.831607	4.61	0.828761	4.61	0.761691	4.61	0.761727	4.61	0.56902	4.61	0.594873	4.61	0.008139	4.61	0.0392887
4.62	0.831615	4.62	0.828761	4.62	0.761717	4.62	0.761727	4.62	0.568952	4.62	0.594874	4.62	0.008128	4.62	0.0394363
4.63	0.831744	4.63	0.828761	4.63	0.761904	4.63	0.761727	4.63	0.569217	4.63	0.594875	4.63	0.00812	4.63	0.0395844
4.64	0.831869	4.64	0.828761	4.64	0.761736	4.64	0.761727	4.64	0.569106	4.64	0.594876	4.64	0.0081	4.64	0.0397329
4.65	0.832181	4.65	0.828761	4.65	0.761606	4.65	0.761727	4.65	0.569134	4.65	0.594877	4.65	0.008071	4.65	0.0398818
4.66	0.832257	4.66	0.828761	4.66	0.761881	4.66	0.761727	4.66	0.568986	4.66	0.594878	4.66	0.008084	4.66	0.0400312
4.67	0.832173	4.67	0.828761	4.67	0.761606	4.67	0.761727	4.67	0.568863	4.67	0.594879	4.67	0.00809	4.67	0.0401811
4.68	0.832156	4.68	0.828761	4.68	0.761572	4.68	0.761727	4.68	0.568561	4.68	0.59488	4.68	0.008081	4.68	0.0403314
4.69	0.832078	4.69	0.828761	4.69	0.761695	4.69	0.761727	4.69	0.568704	4.69	0.594881	4.69	0.008075	4.69	0.0404822
4.7	0.832067	4.7	0.828761	4.7	0.761822	4.7	0.761727	4.7	0.56874	4.7	0.594881	4.7	0.008078	4.7	0.0406334
4.71	0.831893	4.71	0.828761	4.71	0.761693	4.71	0.761727	4.71	0.569047	4.71	0.594882	4.71	0.008058	4.71	0.040785
4.72	0.831747	4.72	0.828761	4.72	0.761819	4.72	0.761727	4.72	0.568758	4.72	0.594883	4.72	0.008049	4.72	0.0409371
4.73	0.831725	4.73	0.828761	4.73	0.761795	4.73	0.761727	4.73	0.568835	4.73	0.594884	4.73	0.008066	4.73	0.0410897
4.74	0.832003	4.74	0.828761	4.74	0.762064	4.74	0.761727	4.74	0.568772	4.74	0.594884	4.74	0.008037	4.74	0.0412427
4.75	0.831577	4.75	0.828761	4.75	0.762365	4.75	0.761727	4.75	0.569032	4.75	0.594885	4.75	0.008051	4.75	0.0413961
4.76	0.831548	4.76	0.828761	4.76	0.762351	4.76	0.761727	4.76	0.568989	4.76	0.594886	4.76	0.008046	4.76	0.0415501
4.77	0.831399	4.77	0.828761	4.77	0.762228	4.77	0.761727	4.77	0.569057	4.77	0.594886	4.77	0.008029	4.77	0.0417044
4.78	0.831077	4.78	0.828761	4.78	0.762206	4.78	0.761727	4.78	0.569199	4.78	0.594887	4.78	0.008013	4.78	0.0418592
4.79	0.831128	4.79	0.828761	4.79	0.762262	4.79	0.761727	4.79	0.569171	4.79	0.594887	4.79	0.007989	4.79	0.0420145
4.8	0.830797	4.8	0.828761	4.8	0.762322	4.8	0.761727	4.8	0.569448	4.8	0.594888	4.8	0.00799	4.8	0.0421703
4.81	0.830517	4.81	0.828761	4.81	0.762139	4.81	0.761727	4.81	0.569126	4.81	0.594889	4.81	0.008016	4.81	0.0423264
4.82	0.830739	4.82	0.828761	4.82	0.761727	4.82	0.761727	4.82	0.569265	4.82	0.594889	4.82	0.008021	4.82	0.0424831
4.83	0.830584	4.83	0.828761	4.83	0.761766	4.83	0.761727	4.83	0.569357	4.83	0.59489	4.83	0.008041	4.83	0.0426402
4.84	0.830637	4.84	0.828761	4.84	0.76175	4.84	0.761727	4.84	0.569554	4.84	0.59489	4.84	0.008042	4.84	0.0427977
4.85	0.830387	4.85	0.828761	4.85	0.76179	4.85	0.761727	4.85	0.56959	4.85	0.594891	4.85	0.008071	4.85	0.0429558
4.86	0.830353	4.86	0.828761	4.86	0.761812	4.86	0.761727	4.86	0.570066	4.86	0.594891	4.86	0.008077	4.86	0.0431142
4.87	0.830588	4.87	0.828761	4.87	0.761731	4.87	0.761727	4.87	0.569908	4.87	0.594891	4.87	0.008095	4.87	0.0432732
4.88	0.830836	4.88	0.828761	4.88	0.761827	4.88	0.761727	4.88	0.569892	4.88	0.594892	4.88	0.008111	4.88	0.0434325
4.89	0.831013	4.89	0.828761	4.89	0.762109	4.89	0.761727	4.89	0.569924	4.89	0.594892	4.89	0.008118	4.89	0.0435924
4.9	0.830932	4.9	0.828761	4.9	0.762299	4.9	0.761727	4.9	0.569828	4.9	0.594893	4.9	0.008112	4.9	0.0437527
4.91	0.831228	4.91	0.828761	4.91	0.76254	4.91	0.761727	4.91	0.569993	4.91	0.594893	4.91	0.008136	4.91	0.0439135
4.92	0.831288	4.92	0.828761	4.92	0.762568	4.92	0.761727	4.92	0.570019	4.92	0.594893	4.92	0.008168	4.92	0.0440747
4.93	0.831606	4.93	0.828761	4.93	0.762778	4.93	0.761727	4.93	0.56956	4.93	0.594894	4.93	0.008153	4.93	0.0442364
4.94	0.831578	4.94	0.828761	4.94	0.76247	4.94	0.761727	4.94	0.569795	4.94	0.594894	4.94	0.008173	4.94	0.0443985
4.95	0.831701	4.95	0.828761	4.95	0.762483	4.95	0.761727	4.95	0.569933	4.95	0.594894	4.95	0.008176	4.95	0.0445611
4.96	0.831693	4.96	0.828761	4.96	0.762425	4.96	0.761727	4.96	0.56973	4.96	0.594895	4.96	0.008158	4.96	0.0447242
4.97	0.83185	4.97	0.828761	4.97	0.762394	4.97	0.761727	4.97	0.56958	4.97	0.594895	4.97	0.008155	4.97	0.0448877
4.98	0.831548	4.98	0.828761	4.98	0.762371	4.98	0.761727	4.98	0.569493	4.98	0.594895	4.98	0.008156	4.98	0.0450517
4.99	0.831786	4.99	0.828761	4.99	0.762372	4.99	0.761727	4.99	0.569552	4.99	0.594896	4.99	0.008175	4.99	0.0452161
5	0.831721	5	0.828761	5	0.762124	5	0.761727	5	0.569811	5	0.594896	5	0.008179	5	0.0453811
5.01	0.831898	5.01	0.828761	5.01	0.762244	5.01	0.761727	5.01	0.569851	5.01	0.594896	5.01	0.008212	5.01	0.0455464
5.02	0.831794	5.02	0.828761	5.02	0.762182	5.02	0.761727	5.02	0.570061	5.02	0.594896	5.02	0.008197	5.02	0.0457123
5.03	0.831589	5.03	0.828761	5.03	0.762394	5.03	0.761727	5.03	0.570168	5.03	0.594897	5.03	0.008174	5.03	0.0458786
5.04	0.831334	5.04	0.828761	5.04	0.762179	5.04	0.761727	5.04	0.5705	5.04	0.594897	5.04	0.00819	5.04	0.0460453
5.05	0.831363	5.05	0.828761	5.05	0.76214	5.05	0.761727	5.05	0.570632	5.05	0.594897	5.05	0.008204	5.05	0.0462126
5.06	0.831242	5.06	0.828761	5.06	0.761933	5.06	0.761727	5.06	0.570653	5.06	0.594897	5.06	0.008185	5.06	0.0463802
5.07	0.831346	5.07	0.828761	5.07	0.761683	5.07	0.761727	5.07	0.570661	5.07	0.594898	5.07	0.008195	5.07	0.0465484
5.08	0.831273	5.08	0.828761	5.08	0.761718	5.08	0.761727	5.08	0.570477	5.08	0.594898	5.08	0.008188	5.08	0.046717
5.09	0.831272	5.09	0.828761	5.09	0.762156	5.09	0.761727	5.09	0.570514	5.09	0.594898	5.09	0.008195	5.09	0.0468861
5.1	0.83128	5.1	0.828761	5.1	0.761901	5.1	0.761727	5.1	0.57041	5.1	0.594898	5.1	0.00823	5.1	0.0470556
5.11	0.831107	5.11	0.828761	5.11	0.762108	5.11	0.761727	5.11	0.570445	5.11	0.594898	5.11	0.008214	5.11	0.0472257
5.12	0.830731	5.12	0.828761	5.12	0.761918	5.12	0.761727	5.12	0.570385	5.12	0.594899	5.12	0.008242	5.12	0.0473961
5.13	0.830948	5.13	0.828761	5.13	0.762411	5.13	0.761727	5.13	0.570701	5.13	0.594899	5.13	0.008253	5.13	0.0475671
5.14	0.830958	5.14	0.828761	5.14	0.762638	5.14	0.761727	5.14	0.570687	5.14	0.594899	5.14	0.008261	5.14	0.0477385
5.15	0.831014	5.15	0.828761	5.15	0.762761	5.15	0.761727	5.15	0.570689	5.15	0.594899	5.15	0.008271	5.15	0.0479104
5.16	0.83113	5.16	0.828761	5.16	0.762896	5.16	0.761727	5.16	0.570593	5.16	0.594899	5.16	0.008281	5.16	0.0480827
5.17	0.831228	5.17	0.828761	5.17	0.762727	5.17	0.761727	5.17	0.570757	5.17	0.594899	5.17	0.008263	5.17	0.0482555
5.18	0.831419	5.18	0.828761	5.18	0.762259	5.18	0.761727	5.18	0.570657	5.18	0.5949	5.18	0.008248	5.18	0.0484288
5.19	0.831482	5.19	0.828761	5.19	0.762288	5.19	0.761727	5.19	0.570652	5.19	0.5949	5.19	0.00826	5.19	0.0486025
5.2	0.83167	5.2	0.828761	5.2	0.762004	5.2	0.761727	5.2	0.570596	5.2	0.5949	5.2	0.008284	5.2	0.0487767
5.21	0.831596	5.21	0.828761	5.21	0.762029	5.21	0.761727	5.21	0.570509	5.21	0.5949	5.21	0.008319	5.21	0.0489514
5.22	0.831564	5.22	0.828761	5.22	0.762233	5.22	0.761727	5.22	0.570309	5.22	0.5949	5.22	0.008286	5.22	0.0491265
5.23	0.831451	5.23	0.828761	5.23	0.762185	5.23	0.761727	5.23	0.570387	5.23	0.5949	5.23	0.00829	5.23	0.0493021
5.24	0.831467	5.24	0.828761	5.24	0.762104	5.24	0.761727	5.24	0.570301	5.24	0.5949	5.24	0.008264	5.24	0.0494782
5.25	0.831481	5.25	0.828761	5.25	0.761956	5.25	0.761727	5.25	0.570431	5.25	0.5949	5.25	0.008259	5.25	0.0496547
5.26	0.831503	5.26	0.828761	5.26	0.762189	5.26	0.761727	5.26	0.570614	5.26	0.594901	5.26	0.008274	5.26	0.0498317
5.27	0.831509	5.27	0.828761	5.27	0.761985	5.27	0.761727	5.27	0.570486	5.27	0.594901	5.27	0.008294	5.27	0.0500092
5.28	0.831334	5.28	0.828761	5.28	0.762164	5.28	0.761727	5.28	0.570524	5.28	0.594901	5.28	0.008271	5.28	0.0501871
5.29	0.831137	5.29	0.828761	5.29	0.762377	5.29	0.761727	5.29	0.570399	5.29	0.594901	5.29	0.008313	5.29	0.0503655
5.3	0.830752	5.3	0.828761	5.3	0.762667	5.3	0.761727	5.3	0.570137	5.3	0.594901	5.3	0.008328	5.3	0.0505443
5.31	0.830445	5.31	0.828761	5.31	0.76278	5.31	0.761727	5.31	0.570388	5.31	0.594901	5.31	0.008318	5.31	0.0507237
5.32	0.830457	5.32	0.828761	5.32	0.762776	5.32	0.761727	5.32	0.570525	5.32	0.594901	5.32	0.008281	5.32	0.0509035
5.33	0.830619	5.33	0.828761	5.33	0.762796	5.33	0.761727	5.33	0.570578	5.33	0.594901	5.33	0.008272	5.33	0.0510837
5.34	0.830738	5.34	0.828761	5.34	0.762653	5.34	0.761727	5.34	0.570576	5.34	0.594901	5.34	0.008278	5.34	0.0512645
5.35	0.830715	5.35	0.828761	5.35	0.762636	5.35	0.761727	5.35	0.570422	5.35	0.594901	5.35	0.008285	5.35	0.0514457
5.36	0.830675	5.36	0.828761	5.36	0.762337	5.36	0.761727	5.36	0.570419	5.36	0.594901	5.36	0.008271	5.36	0.0516273
5.37	0.830718	5.37	0.828761	5.37	0.762268	5.37	0.761727	5.37	0.570713	5.37	0.594902	5.37	0.00827	5.37	0.0518095
5.38	0.830719	5.38	0.828761	5.38	0.762176	5.38	0.761727	5.38	0.570576	5.38	0.594902	5.38	0.008225	5.38	0.0519921
5.39	0.830527	5.39	0.828761	5.39	0.76217	5.39	0.761727	5.39	0.570622	5.39	0.594902	5.39	0.008248	5.39	0.0521751
5.4	0.830661	5.4	0.828761	5.4	0.762402	5.4	0.761727	5.4	0.570708	5.4	0.594902	5.4	0.008262	5.4	0.0523586
5.41	0.830763	5.41	0.828761	5.41	0.762446	5.41	0.761727	5.41	0.570616	5.41	0.594902	5.41	0.008247	5.41	0.0525426
5.42	0.830846	5.42	0.828761	5.42	0.762565	5.42	0.761727	5.42	0.57063	5.42	0.594902	5.42	0.008213	5.42	0.0527271
5.43	0.830544	5.43	0.828761	5.43	0.762777	5.43	0.761727	5.43	0.570499	5.43	0.594902	5.43	0.008228	5.43	0.052912
5.44	0.830759	5.44	0.828761	5.44	0.762611	5.44	0.761727	5.44	0.57053	5.44	0.594902	5.44	0.008234	5.44	0.0530974
5.45	0.830765	5.45	0.828761	5.45	0.762594	5.45	0.761727	5.45	0.570366	5.45	0.594902	5.45	0.00825	5.45	0.0532833
5.46	0.830706	5.46	0.828761	5.46	0.762503	5.46	0.761727	5.46	0.570341	5.46	0.594902	5.46	0.008261	5.46	0.0534696
5.47	0.830823	5.47	0.828761	5.47	0.762526	5.47	0.761727	5.47	0.570409	5.47	0.594902	5.47	0.008273	5.47	0.0536564
5.48	0.830865	5.48	0.828761	5.48	0.762292	5.48	0.761727	5.48	0.570264	5.48	0.594902	5.48	0.008277	5.48	0.0538436
5.49	0.830858	5.49	0.828761	5.49	0.762584	5.49	0.761727	5.49	0.570438	5.49	0.594902	5.49	0.008294	5.49	0.0540314
5.5	0.831074	5.5	0.828761	5.5	0.762419	5.5	0.761727	5.5	0.570306	5.5	0.594902	5.5	0.00829	5.5	0.0542195
5.51	0.831094	5.51	0.828761	5.51	0.762507	5.51	0.761727	5.51	0.570352	5.51	0.594902	5.51	0.008311	5.51	0.0544082
5.52	0.830753	5.52	0.828761	5.52	0.762643	5.52	0.761727	5.52	0.570566	5.52	0.594902	5.52	0.008326	5.52	0.0545973
5.53	0.83086	5.53	0.828761	5.53	0.762243	5.53	0.761727	5.53	0.570424	5.53	0.594902	5.53	0.008288	5.53	0.0547869
5.54	0.831285	5.54	0.828761	5.54	0.762447	5.54	0.761727	5.54	0.570134	5.54	0.594902	5.54	0.008263	5.54	0.0549769
5.55	0.830784	5.55	0.828761	5.55	0.762557	5.55	0.761727	5.55	0.570083	5.55	0.594903	5.55	0.008244	5.55	0.0551674
5.56	0.830826	5.56	0.828761	5.56	0.762425	5.56	0.761727	5.56	0.570066	5.56	0.594903	5.56	0.008228	5.56	0.0553584
5.57	0.830843	5.57	0.828761	5.57	0.762367	5.57	0.761727	5.57	0.569873	5.57	0.594903	5.57	0.008241	5.57	0.0555498
5.58	0.830998	5.58	0.828761	5.58	0.762483	5.58	0.761727	5.58	0.570197	5.58	0.594903	5.58	0.00828	5.58	0.0557417
5.59	0.831169	5.59	0.828761	5.59	0.762513	5.59	0.761727	5.59	0.570212	5.59	0.594903	5.59	0.008283	5.59	0.0559341
5.6	0.831387	5.6	0.828761	5.6	0.762572	5.6	0.761727	5.6	0.570273	5.6	0.594903	5.6	0.008296	5.6	0.0561269
5.61	0.831497	5.61	0.828761	5.61	0.762654	5.61	0.761727	5.61	0.570159	5.61	0.594903	5.61	0.008315	5.61	0.0563202
5.62	0.831738	5.62	0.828761	5.62	0.762376	5.62	0.761727	5.62	0.570205	5.62	0.594903	5.62	0.00831	5.62	0.0565139
5.63	0.831901	5.63	0.828761	5.63	0.762278	5.63	0.761727	5.63	0.570459	5.63	0.594903	5.63	0.008308	5.63	0.0567081
5.64	0.831739	5.64	0.828761	5.64	0.762249	5.64	0.761727	5.64	0.570326	5.64	0.594903	5.64	0.008308	5.64	0.0569028
5.65	0.83152	5.65	0.828761	5.65	0.761996	5.65	0.761727	5.65	0.570549	5.65	0.594903	5.65	0.0083	5.65	0.0570979
5.66	0.830954	5.66	0.828761	5.66	0.761559	5.66	0.761727	5.66	0.570568	5.66	0.594903	5.66	0.008326	5.66	0.0572935
5.67	0.830917	5.67	0.828761	5.67	0.761747	5.67	0.761727	5.67	0.570394	5.67	0.594903	5.67	0.008316	5.67	0.0574895
5.68	0.831123	5.68	0.828761	5.68	0.76169	5.68	0.761727	5.68	0.570154	5.68	0.594903	5.68	0.008329	5.68	0.057686
5.69	0.831024	5.69	0.828761	5.69	0.761654	5.69	0.761727	5.69	0.570209	5.69	0.594903	5.69	0.008312	5.69	0.057883
5.7	0.830606	5.7	0.828761	5.7	0.761691	5.7	0.761727	5.7	0.570308	5.7	0.594903	5.7	0.008336	5.7	0.0580804
5.71	0.830438	5.71	0.828761	5.71	0.761742	5.71	0.761727	5.71	0.57035	5.71	0.594903	5.71	0.008339	5.71	0.0582783
5.72	0.830241	5.72	0.828761	5.72	0.761584	5.72	0.761727	5.72	0.570476	5.72	0.594903	5.72	0.008325	5.72	0.0584767
5.73	0.830073	5.73	0.828761	5.73	0.761759	5.73	0.761727	5.73	0.570535	5.73	0.594903	5.73	0.008294	5.73	0.0586755
5.74	0.830074	5.74	0.828761	5.74	0.761825	5.74	0.761727	5.74	0.570256	5.74	0.594903	5.74	0.008328	5.74	0.0588747
5.75	0.829775	5.75	0.828761	5.75	0.761509	5.75	0.761727	5.75	0.570488	5.75	0.594903	5.75	0.008327	5.75	0.0590744
5.76	0.829689	5.76	0.828761	5.76	0.761324	5.76	0.761727	5.76	0.570424	5.76	0.594903	5.76	0.008325	5.76	0.0592746
5.77	0.82976	5.77	0.828761	5.77	0.761487	5.77	0.761727	5.77	0.57042	5.77	0.594903	5.77	0.008354	5.77	0.0594752
5.78	0.829792	5.78	0.828761	5.78	0.761471	5.78	0.761727	5.78	0.570539	5.78	0.594903	5.78	0.008349	5.78	0.0596763
5.79	0.830322	5.79	0.828761	5.79	0.761477	5.79	0.761727	5.79	0.570347	5.79	0.594903	5.79	0.008382	5.79	0.0598778
5.8	0.830686	5.8	0.828761	5.8	0.761401	5.8	0.761727	5.8	0.570355	5.8	0.594903	5.8	0.008391	5.8	0.0600798
5.81	0.830894	5.81	0.828761	5.81	0.761415	5.81	0.761727	5.81	0.570407	5.81	0.594903	5.81	0.008349	5.81	0.0602823
5.82	0.8308	5.82	0.828761	5.82	0.761656	5.82	0.761727	5.82	0.570239	5.82	0.594903	5.82	0.008352	5.82	0.0604852
5.83	0.830641	5.83	0.828761	5.83	0.761172	5.83	0.761727	5.83	0.570333	5.83	0.594903	5.83	0.008352	5.83	0.0606885
5.84	0.830641	5.84	0.828761	5.84	0.761189	5.84	0.761727	5.84	0.570485	5.84	0.594903	5.84	0.008354	5.84	0.0608923
5.85	0.830542	5.85	0.828761	5.85	0.761322	5.85	0.761727	5.85	0.570536	5.85	0.594903	5.85	0.008376	5.85	0.0610966
5.86	0.830963	5.86	0.828761	5.86	0.761317	5.86	0.761727	5.86	0.570753	5.86	0.594903	5.86	0.008373	5.86	0.0613013
5.87	0.831086	5.87	0.828761	5.87	0.761239	5.87	0.761727	5.87	0.5708	5.87	0.594903	5.87	0.008371	5.87	0.0615064
5.88	0.831144	5.88	0.828761	5.88	0.761472	5.88	0.761727	5.88	0.570767	5.88	0.594903	5.88	0.008356	5.88	0.061712
5.89	0.831153	5.89	0.828761	5.89	0.761814	5.89	0.761727	5.89	0.570631	5.89	0.594903	5.89	0.008383	5.89	0.0619181
5.9	0.83121	5.9	0.828761	5.9	0.761871	5.9	0.761727	5.9	0.570475	5.9	0.594903	5.9	0.00837	5.9	0.0621246
5.91	0.831047	5.91	0.828761	5.91	0.761849	5.91	0.761727	5.91	0.570749	5.91	0.594903	5.91	0.008362	5.91	0.0623315
5.92	0.831017	5.92	0.828761	5.92	0.76184	5.92	0.761727	5.92	0.57078	5.92	0.594903	5.92	0.008371	5.92	0.0625389
5.93	0.830662	5.93	0.828761	5.93	0.761703	5.93	0.761727	5.93	0.570506	5.93	0.594903	5.93	0.008385	5.93	0.0627467
5.94	0.830872	5.94	0.828761	5.94	0.76173	5.94	0.761727	5.94	0.570422	5.94	0.594903	5.94	0.008386	5.94	0.062955
5.95	0.830621	5.95	0.828761	5.95	0.761709	5.95	0.761727	5.95	0.570593	5.95	0.594903	5.95	0.008369	5.95	0.0631638
5.96	0.830874	5.96	0.828761	5.96	0.761651	5.96	0.761727	5.96	0.570537	5.96	0.594903	5.96	0.008337	5.96	0.0633729
5.97	0.830883	5.97	0.828761	5.97	0.761795	5.97	0.761727	5.97	0.570815	5.97	0.594903	5.97	0.008342	5.97	0.0635826
5.98	0.830832	5.98	0.828761	5.98	0.762048	5.98	0.761727	5.98	0.571025	5.98	0.594903	5.98	0.008315	5.98	0.0637926
5.99	0.830961	5.99	0.828761	5.99	0.76209	5.99	0.761727	5.99	0.571282	5.99	0.594903	5.99	0.008302	5.99	0.0640031
6	0.831061	6	0.828761	6	0.761976	6	0.761727	6	0.571425	6	0.594903	6	0.008296	6	0.0642141
6.01	0.830968	6.01	0.828761	6.01	0.761754	6.01	0.761727	6.01	0.571609	6.01	0.594903	6.01	0.00831	6.01	0.0644254
		6.02	0.828761			6.02	0.761727			6.02	0.594903			6.02	0.0646373
