# Supplementary material for: Equivalence and its invalidation between non-Markovian and Markovian spreading dynamics on complex networks
Source: Nat Commun. 2019 Aug 23;10:3748. doi: 10.1038/s41467-019-11763-z (PMC6707263; doi:10.1038/s41467-019-11763-z)
Supplement: Supplementary file 3 — Source Data [file 41467_2019_11763_MOESM3_ESM.zip › data/Supplementary_Figure_8/sFig8_III_Scale-free.dat]

0	0.01	0	0.01	0	0.01	0	0.01	0	0.01	0	0.01	0	0.01	0	0.01
0.01	0.118155	0.01	0.0192986	0.01	0.010967	0.01	0.0109786	0.01	0.010008	0.01	0.0100059	0.01	0.009998	0.01	0.009996
0.02	0.281602	0.02	0.0437474	0.02	0.012204	0.02	0.0121904	0.02	0.010027	0.02	0.0100236	0.02	0.009986	0.02	0.00998403
0.03	0.417624	0.03	0.0962395	0.03	0.013895	0.03	0.0136835	0.03	0.010057	0.03	0.0100531	0.03	0.009968	0.03	0.00996415
0.04	0.519686	0.04	0.186416	0.04	0.01582	0.04	0.0155154	0.04	0.010118	0.04	0.0100945	0.04	0.00994	0.04	0.00993646
0.05	0.596674	0.05	0.300739	0.05	0.018128	0.05	0.0177533	0.05	0.010171	0.05	0.0101481	0.05	0.009903	0.05	0.00990112
0.06	0.655646	0.06	0.415495	0.06	0.020962	0.06	0.0204749	0.06	0.010239	0.06	0.010214	0.06	0.009864	0.06	0.00985832
0.07	0.701484	0.07	0.514871	0.07	0.024516	0.07	0.0237672	0.07	0.01031	0.07	0.0102924	0.07	0.009812	0.07	0.00980828
0.08	0.738202	0.08	0.594581	0.08	0.028694	0.08	0.0277256	0.08	0.010384	0.08	0.0103837	0.08	0.009762	0.08	0.00975126
0.09	0.767623	0.09	0.656689	0.09	0.033794	0.09	0.0324511	0.09	0.010489	0.09	0.0104882	0.09	0.0097	0.09	0.00968758
0.1	0.791264	0.1	0.704913	0.1	0.039716	0.1	0.0380462	0.1	0.010604	0.1	0.0106065	0.1	0.009637	0.1	0.00961758
0.11	0.809931	0.11	0.742614	0.11	0.046308	0.11	0.0446099	0.11	0.010718	0.11	0.0107388	0.11	0.009568	0.11	0.00954161
0.12	0.825294	0.12	0.772362	0.12	0.053993	0.12	0.0522325	0.12	0.010855	0.12	0.0108859	0.12	0.009498	0.12	0.00946009
0.13	0.837863	0.13	0.796028	0.13	0.063055	0.13	0.0609899	0.13	0.010996	0.13	0.0110481	0.13	0.009432	0.13	0.00937343
0.14	0.847953	0.14	0.814964	0.14	0.072957	0.14	0.0709393	0.14	0.011147	0.14	0.0112263	0.14	0.009347	0.14	0.0092821
0.15	0.855948	0.15	0.830159	0.15	0.083918	0.15	0.0821163	0.15	0.011337	0.15	0.011421	0.15	0.00925	0.15	0.00918657
0.16	0.862514	0.16	0.84234	0.16	0.096134	0.16	0.0945329	0.16	0.011512	0.16	0.0116329	0.16	0.009151	0.16	0.00908732
0.17	0.867182	0.17	0.85206	0.17	0.109556	0.17	0.108178	0.17	0.011685	0.17	0.011863	0.17	0.009029	0.17	0.00898488
0.18	0.870881	0.18	0.85974	0.18	0.124236	0.18	0.123018	0.18	0.011885	0.18	0.012112	0.18	0.008932	0.18	0.00887975
0.19	0.873446	0.19	0.865711	0.19	0.139472	0.19	0.139	0.19	0.012115	0.19	0.0123808	0.19	0.00881	0.19	0.00877248
0.2	0.875316	0.2	0.870235	0.2	0.155675	0.2	0.15605	0.2	0.012331	0.2	0.0126704	0.2	0.008697	0.2	0.0086636
0.21	0.876487	0.21	0.873523	0.21	0.172796	0.21	0.174081	0.21	0.012601	0.21	0.0129817	0.21	0.008593	0.21	0.00855365
0.22	0.876536	0.22	0.875749	0.22	0.190622	0.22	0.192991	0.22	0.012894	0.22	0.0133158	0.22	0.008481	0.22	0.00844317
0.23	0.875872	0.23	0.877057	0.23	0.209228	0.23	0.212668	0.23	0.013243	0.23	0.0136739	0.23	0.00837	0.23	0.0083327
0.24	0.87493	0.24	0.877569	0.24	0.228392	0.24	0.232994	0.24	0.013575	0.24	0.014057	0.24	0.008259	0.24	0.00822277
0.25	0.873606	0.25	0.87739	0.25	0.248067	0.25	0.253845	0.25	0.013949	0.25	0.0144664	0.25	0.008127	0.25	0.0081139
0.26	0.871573	0.26	0.876609	0.26	0.268184	0.26	0.275094	0.26	0.014304	0.26	0.0149033	0.26	0.007983	0.26	0.00800661
0.27	0.869335	0.27	0.875307	0.27	0.288408	0.27	0.296614	0.27	0.014726	0.27	0.015369	0.27	0.007893	0.27	0.00790138
0.28	0.866883	0.28	0.873553	0.28	0.308804	0.28	0.318283	0.28	0.015105	0.28	0.015865	0.28	0.007773	0.28	0.0077987
0.29	0.864191	0.29	0.871409	0.29	0.329191	0.29	0.339979	0.29	0.015505	0.29	0.0163925	0.29	0.007664	0.29	0.00769902
0.3	0.861258	0.3	0.868932	0.3	0.349683	0.3	0.361589	0.3	0.015974	0.3	0.0169531	0.3	0.00754	0.3	0.00760279
0.31	0.857899	0.31	0.866173	0.31	0.369847	0.31	0.383005	0.31	0.016546	0.31	0.0175483	0.31	0.007448	0.31	0.0075104
0.32	0.854477	0.32	0.863178	0.32	0.389738	0.32	0.404127	0.32	0.017051	0.32	0.0181796	0.32	0.00736	0.32	0.00742225
0.33	0.851179	0.33	0.859991	0.33	0.409559	0.33	0.424866	0.33	0.017636	0.33	0.0188486	0.33	0.007273	0.33	0.0073387
0.34	0.847929	0.34	0.85665	0.34	0.429033	0.34	0.44514	0.34	0.018253	0.34	0.019557	0.34	0.0072	0.34	0.00726007
0.35	0.84461	0.35	0.853191	0.35	0.447973	0.35	0.464878	0.35	0.018922	0.35	0.0203065	0.35	0.007135	0.35	0.00718667
0.36	0.841238	0.36	0.849649	0.36	0.466465	0.36	0.484017	0.36	0.019553	0.36	0.0210987	0.36	0.007039	0.36	0.00711878
0.37	0.837638	0.37	0.846052	0.37	0.484622	0.37	0.502507	0.37	0.020276	0.37	0.0219354	0.37	0.006959	0.37	0.00705662
0.38	0.833989	0.38	0.84243	0.38	0.501659	0.38	0.520304	0.38	0.020992	0.38	0.0228185	0.38	0.006895	0.38	0.0070004
0.39	0.83072	0.39	0.838808	0.39	0.518297	0.39	0.537374	0.39	0.021826	0.39	0.0237497	0.39	0.006859	0.39	0.00695031
0.4	0.827582	0.4	0.835209	0.4	0.534271	0.4	0.553692	0.4	0.022655	0.4	0.024731	0.4	0.006824	0.4	0.00690649
0.41	0.824466	0.41	0.831657	0.41	0.549592	0.41	0.56924	0.41	0.023478	0.41	0.0257643	0.41	0.006759	0.41	0.00686904
0.42	0.82131	0.42	0.828169	0.42	0.56434	0.42	0.584006	0.42	0.024382	0.42	0.0268514	0.42	0.006708	0.42	0.00683806
0.43	0.818372	0.43	0.824764	0.43	0.578297	0.43	0.597988	0.43	0.02538	0.43	0.0279944	0.43	0.006686	0.43	0.0068136
0.44	0.815499	0.44	0.821456	0.44	0.591609	0.44	0.611184	0.44	0.026362	0.44	0.0291951	0.44	0.006667	0.44	0.00679568
0.45	0.812791	0.45	0.81826	0.45	0.604099	0.45	0.623603	0.45	0.0274	0.45	0.0304556	0.45	0.006591	0.45	0.00678431
0.46	0.810062	0.46	0.815187	0.46	0.615986	0.46	0.635254	0.46	0.028528	0.46	0.0317778	0.46	0.006549	0.46	0.00677944
0.47	0.807528	0.47	0.812248	0.47	0.627422	0.47	0.646152	0.47	0.029746	0.47	0.0331638	0.47	0.006561	0.47	0.00678104
0.48	0.80492	0.48	0.809451	0.48	0.637596	0.48	0.656314	0.48	0.030918	0.48	0.0346154	0.48	0.006518	0.48	0.00678901
0.49	0.80299	0.49	0.806802	0.49	0.647412	0.49	0.665761	0.49	0.032116	0.49	0.0361348	0.49	0.006455	0.49	0.00680327
0.5	0.801099	0.5	0.804307	0.5	0.656732	0.5	0.674515	0.5	0.033481	0.5	0.0377239	0.5	0.006465	0.5	0.0068237
0.51	0.799325	0.51	0.80197	0.51	0.665253	0.51	0.6826	0.51	0.034745	0.51	0.0393845	0.51	0.006462	0.51	0.00685017
0.52	0.797919	0.52	0.799793	0.52	0.673236	0.52	0.690042	0.52	0.03619	0.52	0.0411187	0.52	0.006483	0.52	0.00688251
0.53	0.79625	0.53	0.797777	0.53	0.680319	0.53	0.696868	0.53	0.037743	0.53	0.0429284	0.53	0.006519	0.53	0.00692058
0.54	0.794981	0.54	0.795921	0.54	0.68707	0.54	0.703105	0.54	0.03938	0.54	0.0448153	0.54	0.006555	0.54	0.00696418
0.55	0.793641	0.55	0.794226	0.55	0.69328	0.55	0.70878	0.55	0.040959	0.55	0.0467813	0.55	0.006581	0.55	0.00701315
0.56	0.792342	0.56	0.792687	0.56	0.699018	0.56	0.713921	0.56	0.042718	0.56	0.0488282	0.56	0.006595	0.56	0.00706729
0.57	0.791434	0.57	0.791302	0.57	0.704315	0.57	0.718557	0.57	0.044497	0.57	0.0509576	0.57	0.006641	0.57	0.00712639
0.58	0.790449	0.58	0.790068	0.58	0.709123	0.58	0.722714	0.58	0.046442	0.58	0.0531712	0.58	0.006648	0.58	0.00719027
0.59	0.78978	0.59	0.788978	0.59	0.713245	0.59	0.72642	0.59	0.048341	0.59	0.0554705	0.59	0.006699	0.59	0.00725872
0.6	0.789038	0.6	0.788029	0.6	0.717418	0.6	0.729703	0.6	0.050288	0.6	0.057857	0.6	0.006729	0.6	0.00733153
0.61	0.788542	0.61	0.787213	0.61	0.720643	0.61	0.732588	0.61	0.052368	0.61	0.0603321	0.61	0.006748	0.61	0.00740852
0.62	0.788018	0.62	0.786525	0.62	0.723844	0.62	0.735101	0.62	0.054457	0.62	0.062897	0.62	0.006773	0.62	0.00748948
0.63	0.787772	0.63	0.785957	0.63	0.726488	0.63	0.737266	0.63	0.056727	0.63	0.065553	0.63	0.006816	0.63	0.00757424
0.64	0.787327	0.64	0.785503	0.64	0.728809	0.64	0.739108	0.64	0.058923	0.64	0.0683011	0.64	0.006872	0.64	0.0076626
0.65	0.787342	0.65	0.785156	0.65	0.730998	0.65	0.740651	0.65	0.061245	0.65	0.0711422	0.65	0.006887	0.65	0.00775439
0.66	0.787404	0.66	0.784908	0.66	0.732585	0.66	0.741916	0.66	0.063705	0.66	0.0740773	0.66	0.006932	0.66	0.00784946
0.67	0.787286	0.67	0.784753	0.67	0.734159	0.67	0.742925	0.67	0.066129	0.67	0.077107	0.67	0.007004	0.67	0.00794765
0.68	0.787491	0.68	0.784681	0.68	0.735516	0.68	0.743698	0.68	0.068692	0.68	0.0802318	0.68	0.007072	0.68	0.00804882
0.69	0.788172	0.69	0.784688	0.69	0.736413	0.69	0.744257	0.69	0.071368	0.69	0.0834523	0.69	0.007161	0.69	0.00815285
0.7	0.788328	0.7	0.784764	0.7	0.737309	0.7	0.744618	0.7	0.074107	0.7	0.0867687	0.7	0.007253	0.7	0.00825962
0.71	0.788478	0.71	0.784904	0.71	0.738163	0.71	0.744801	0.71	0.076917	0.71	0.0901811	0.71	0.007301	0.71	0.00836903
0.72	0.789191	0.72	0.7851	0.72	0.738525	0.72	0.744822	0.72	0.079851	0.72	0.0936895	0.72	0.007351	0.72	0.00848099
0.73	0.789381	0.73	0.785346	0.73	0.738988	0.73	0.744698	0.73	0.082875	0.73	0.0972938	0.73	0.007434	0.73	0.00859544
0.74	0.789833	0.74	0.785636	0.74	0.739168	0.74	0.744443	0.74	0.085944	0.74	0.100994	0.74	0.007513	0.74	0.00871233
0.75	0.790158	0.75	0.785963	0.75	0.739165	0.75	0.744073	0.75	0.089152	0.75	0.104788	0.75	0.00757	0.75	0.0088316
0.76	0.790437	0.76	0.786321	0.76	0.738986	0.76	0.743601	0.76	0.092364	0.76	0.108678	0.76	0.007632	0.76	0.00895324
0.77	0.790508	0.77	0.786706	0.77	0.739037	0.77	0.743039	0.77	0.09569	0.77	0.11266	0.77	0.007667	0.77	0.00907722
0.78	0.791028	0.78	0.787113	0.78	0.738754	0.78	0.742401	0.78	0.098898	0.78	0.116736	0.78	0.007753	0.78	0.00920356
0.79	0.791266	0.79	0.787535	0.79	0.738441	0.79	0.741697	0.79	0.102366	0.79	0.120902	0.79	0.007782	0.79	0.00933227
0.8	0.791638	0.8	0.78797	0.8	0.738087	0.8	0.740937	0.8	0.105899	0.8	0.125159	0.8	0.007875	0.8	0.00946337
0.81	0.791909	0.81	0.788412	0.81	0.737645	0.81	0.740132	0.81	0.109347	0.81	0.129504	0.81	0.007958	0.81	0.00959691
0.82	0.792664	0.82	0.788858	0.82	0.737244	0.82	0.73929	0.82	0.113165	0.82	0.133937	0.82	0.008086	0.82	0.00973293
0.83	0.792889	0.83	0.789304	0.83	0.7369	0.83	0.738421	0.83	0.116788	0.83	0.138454	0.83	0.008169	0.83	0.00987151
0.84	0.793177	0.84	0.789747	0.84	0.736327	0.84	0.737532	0.84	0.120526	0.84	0.143054	0.84	0.008251	0.84	0.0100127
0.85	0.793399	0.85	0.790185	0.85	0.735894	0.85	0.736629	0.85	0.124644	0.85	0.147736	0.85	0.008315	0.85	0.0101566
0.86	0.793597	0.86	0.790614	0.86	0.735203	0.86	0.73572	0.86	0.128506	0.86	0.152496	0.86	0.00839	0.86	0.0103033
0.87	0.794002	0.87	0.791033	0.87	0.73451	0.87	0.734811	0.87	0.132522	0.87	0.157332	0.87	0.008449	0.87	0.0104529
0.88	0.793949	0.88	0.791439	0.88	0.733604	0.88	0.733906	0.88	0.136628	0.88	0.162242	0.88	0.00856	0.88	0.0106055
0.89	0.793936	0.89	0.79183	0.89	0.733108	0.89	0.733012	0.89	0.140676	0.89	0.167223	0.89	0.008653	0.89	0.0107611
0.9	0.793978	0.9	0.792206	0.9	0.732618	0.9	0.732132	0.9	0.144974	0.9	0.172272	0.9	0.008755	0.9	0.01092
0.91	0.794276	0.91	0.792564	0.91	0.731869	0.91	0.73127	0.91	0.149338	0.91	0.177386	0.91	0.00885	0.91	0.0110822
0.92	0.794901	0.92	0.792904	0.92	0.731202	0.92	0.730429	0.92	0.153848	0.92	0.182562	0.92	0.008959	0.92	0.0112479
0.93	0.795654	0.93	0.793225	0.93	0.730432	0.93	0.729614	0.93	0.15828	0.93	0.187797	0.93	0.009015	0.93	0.011417
0.94	0.795955	0.94	0.793527	0.94	0.730128	0.94	0.728825	0.94	0.162899	0.94	0.193086	0.94	0.009101	0.94	0.0115899
0.95	0.796221	0.95	0.793808	0.95	0.729439	0.95	0.728067	0.95	0.167232	0.95	0.198428	0.95	0.009179	0.95	0.0117665
0.96	0.796573	0.96	0.794069	0.96	0.729205	0.96	0.727339	0.96	0.171597	0.96	0.203818	0.96	0.009263	0.96	0.0119471
0.97	0.797106	0.97	0.79431	0.97	0.72882	0.97	0.726644	0.97	0.176203	0.97	0.209253	0.97	0.009343	0.97	0.0121316
0.98	0.797223	0.98	0.79453	0.98	0.728349	0.98	0.725984	0.98	0.181039	0.98	0.214729	0.98	0.009454	0.98	0.0123203
0.99	0.797365	0.99	0.79473	0.99	0.727811	0.99	0.725359	0.99	0.185998	0.99	0.220242	0.99	0.009591	0.99	0.0125132
1	0.797559	1	0.79491	1	0.726911	1	0.724769	1	0.190928	1	0.225788	1	0.009788	1	0.0127104
1.01	0.797703	1.01	0.79507	1.01	0.726456	1.01	0.724215	1.01	0.195631	1.01	0.231363	1.01	0.009889	1.01	0.012912
1.02	0.79761	1.02	0.795212	1.02	0.725916	1.02	0.723697	1.02	0.200485	1.02	0.236965	1.02	0.010037	1.02	0.0131181
1.03	0.797787	1.03	0.795335	1.03	0.725464	1.03	0.723215	1.03	0.205413	1.03	0.242587	1.03	0.010154	1.03	0.0133287
1.04	0.797667	1.04	0.795441	1.04	0.725097	1.04	0.722769	1.04	0.210451	1.04	0.248227	1.04	0.010272	1.04	0.0135441
1.05	0.797491	1.05	0.795529	1.05	0.724743	1.05	0.722359	1.05	0.215389	1.05	0.253881	1.05	0.010411	1.05	0.0137641
1.06	0.797498	1.06	0.795602	1.06	0.724162	1.06	0.721983	1.06	0.220417	1.06	0.259544	1.06	0.010587	1.06	0.013989
1.07	0.797679	1.07	0.795659	1.07	0.723901	1.07	0.721641	1.07	0.225328	1.07	0.265213	1.07	0.01076	1.07	0.0142187
1.08	0.797343	1.08	0.795702	1.08	0.723523	1.08	0.721332	1.08	0.230248	1.08	0.270883	1.08	0.010909	1.08	0.0144532
1.09	0.797244	1.09	0.795732	1.09	0.72313	1.09	0.721055	1.09	0.235291	1.09	0.276551	1.09	0.011056	1.09	0.0146927
1.1	0.79731	1.1	0.795749	1.1	0.722884	1.1	0.720808	1.1	0.240138	1.1	0.282212	1.1	0.01119	1.1	0.0149372
1.11	0.797393	1.11	0.795755	1.11	0.722594	1.11	0.720592	1.11	0.245403	1.11	0.287863	1.11	0.011366	1.11	0.0151866
1.12	0.797078	1.12	0.79575	1.12	0.722255	1.12	0.720404	1.12	0.250465	1.12	0.2935	1.12	0.011552	1.12	0.015441
1.13	0.796757	1.13	0.795735	1.13	0.722162	1.13	0.720243	1.13	0.255558	1.13	0.299119	1.13	0.011726	1.13	0.0157004
1.14	0.796668	1.14	0.795711	1.14	0.72199	1.14	0.720107	1.14	0.260764	1.14	0.304716	1.14	0.011933	1.14	0.0159649
1.15	0.79658	1.15	0.79568	1.15	0.721923	1.15	0.719996	1.15	0.265881	1.15	0.310288	1.15	0.01212	1.15	0.0162344
1.16	0.796371	1.16	0.795641	1.16	0.72201	1.16	0.719908	1.16	0.270837	1.16	0.31583	1.16	0.012281	1.16	0.0165089
1.17	0.795946	1.17	0.795597	1.17	0.721878	1.17	0.719842	1.17	0.275989	1.17	0.32134	1.17	0.012433	1.17	0.0167884
1.18	0.796011	1.18	0.795547	1.18	0.722009	1.18	0.719795	1.18	0.281102	1.18	0.326814	1.18	0.01262	1.18	0.0170729
1.19	0.795692	1.19	0.795492	1.19	0.722154	1.19	0.719767	1.19	0.286133	1.19	0.332249	1.19	0.012857	1.19	0.0173624
1.2	0.795506	1.2	0.795434	1.2	0.721888	1.2	0.719757	1.2	0.291143	1.2	0.337641	1.2	0.01307	1.2	0.0176568
1.21	0.795693	1.21	0.795373	1.21	0.72205	1.21	0.719762	1.21	0.29625	1.21	0.342988	1.21	0.013295	1.21	0.0179561
1.22	0.795581	1.22	0.79531	1.22	0.722021	1.22	0.719781	1.22	0.301151	1.22	0.348286	1.22	0.013508	1.22	0.0182604
1.23	0.795817	1.23	0.795245	1.23	0.721824	1.23	0.719814	1.23	0.305997	1.23	0.353533	1.23	0.013748	1.23	0.0185695
1.24	0.795782	1.24	0.795179	1.24	0.721519	1.24	0.719858	1.24	0.310854	1.24	0.358725	1.24	0.01396	1.24	0.0188835
1.25	0.795321	1.25	0.795113	1.25	0.72144	1.25	0.719913	1.25	0.315615	1.25	0.363861	1.25	0.014221	1.25	0.0192022
1.26	0.795165	1.26	0.795046	1.26	0.721104	1.26	0.719977	1.26	0.320714	1.26	0.368937	1.26	0.014486	1.26	0.0195258
1.27	0.79534	1.27	0.79498	1.27	0.72083	1.27	0.720049	1.27	0.325489	1.27	0.373951	1.27	0.014739	1.27	0.019854
1.28	0.795459	1.28	0.794915	1.28	0.720773	1.28	0.720128	1.28	0.330382	1.28	0.378902	1.28	0.014976	1.28	0.020187
1.29	0.795754	1.29	0.794852	1.29	0.72099	1.29	0.720214	1.29	0.335177	1.29	0.383786	1.29	0.015195	1.29	0.0205247
1.3	0.795669	1.3	0.79479	1.3	0.721082	1.3	0.720304	1.3	0.339761	1.3	0.388602	1.3	0.015464	1.3	0.020867
1.31	0.795875	1.31	0.79473	1.31	0.721055	1.31	0.720398	1.31	0.344392	1.31	0.393348	1.31	0.015723	1.31	0.021214
1.32	0.795748	1.32	0.794672	1.32	0.721065	1.32	0.720495	1.32	0.349077	1.32	0.398022	1.32	0.015967	1.32	0.0215655
1.33	0.795735	1.33	0.794617	1.33	0.72105	1.33	0.720594	1.33	0.353734	1.33	0.402623	1.33	0.016214	1.33	0.0219216
1.34	0.795919	1.34	0.794564	1.34	0.721135	1.34	0.720695	1.34	0.358365	1.34	0.407149	1.34	0.016423	1.34	0.0222823
1.35	0.79584	1.35	0.794515	1.35	0.721265	1.35	0.720796	1.35	0.362898	1.35	0.411599	1.35	0.016648	1.35	0.0226476
1.36	0.79616	1.36	0.794468	1.36	0.721313	1.36	0.720898	1.36	0.367321	1.36	0.415972	1.36	0.016932	1.36	0.0230174
1.37	0.796212	1.37	0.794424	1.37	0.721738	1.37	0.720999	1.37	0.371829	1.37	0.420267	1.37	0.017148	1.37	0.0233917
1.38	0.795964	1.38	0.794383	1.38	0.721537	1.38	0.721098	1.38	0.375936	1.38	0.424483	1.38	0.017394	1.38	0.0237705
1.39	0.796269	1.39	0.794346	1.39	0.721392	1.39	0.721197	1.39	0.380235	1.39	0.428618	1.39	0.017674	1.39	0.0241539
1.4	0.796206	1.4	0.794312	1.4	0.721441	1.4	0.721293	1.4	0.384524	1.4	0.432673	1.4	0.017975	1.4	0.0245418
1.41	0.79631	1.41	0.79428	1.41	0.721603	1.41	0.721387	1.41	0.388543	1.41	0.436647	1.41	0.01823	1.41	0.0249343
1.42	0.796545	1.42	0.794252	1.42	0.72182	1.42	0.721477	1.42	0.392537	1.42	0.440539	1.42	0.018459	1.42	0.0253313
1.43	0.796329	1.43	0.794227	1.43	0.722097	1.43	0.721565	1.43	0.396556	1.43	0.444349	1.43	0.018675	1.43	0.0257329
1.44	0.796497	1.44	0.794205	1.44	0.722297	1.44	0.72165	1.44	0.400371	1.44	0.448077	1.44	0.01896	1.44	0.0261392
1.45	0.796291	1.45	0.794185	1.45	0.72216	1.45	0.72173	1.45	0.404221	1.45	0.451723	1.45	0.019211	1.45	0.02655
1.46	0.795935	1.46	0.794168	1.46	0.722596	1.46	0.721807	1.46	0.407871	1.46	0.455286	1.46	0.019545	1.46	0.0269656
1.47	0.795892	1.47	0.794154	1.47	0.723043	1.47	0.72188	1.47	0.41165	1.47	0.458768	1.47	0.019797	1.47	0.0273859
1.48	0.795646	1.48	0.794143	1.48	0.722684	1.48	0.72195	1.48	0.415311	1.48	0.462168	1.48	0.019991	1.48	0.0278109
1.49	0.795888	1.49	0.794134	1.49	0.723045	1.49	0.722015	1.49	0.418898	1.49	0.465486	1.49	0.020253	1.49	0.0282408
1.5	0.795981	1.5	0.794127	1.5	0.723003	1.5	0.722075	1.5	0.4223	1.5	0.468723	1.5	0.020544	1.5	0.0286755
1.51	0.795931	1.51	0.794122	1.51	0.722946	1.51	0.722132	1.51	0.425599	1.51	0.471879	1.51	0.020772	1.51	0.0291152
1.52	0.79627	1.52	0.794119	1.52	0.722913	1.52	0.722185	1.52	0.428857	1.52	0.474956	1.52	0.021061	1.52	0.0295598
1.53	0.796182	1.53	0.794118	1.53	0.722922	1.53	0.722233	1.53	0.432351	1.53	0.477953	1.53	0.021326	1.53	0.0300095
1.54	0.796379	1.54	0.794119	1.54	0.723099	1.54	0.722278	1.54	0.435894	1.54	0.480871	1.54	0.021602	1.54	0.0304643
1.55	0.796431	1.55	0.794121	1.55	0.723574	1.55	0.722318	1.55	0.439037	1.55	0.483711	1.55	0.021911	1.55	0.0309243
1.56	0.796366	1.56	0.794125	1.56	0.723552	1.56	0.722355	1.56	0.442044	1.56	0.486475	1.56	0.022185	1.56	0.0313896
1.57	0.796274	1.57	0.79413	1.57	0.723436	1.57	0.722388	1.57	0.445207	1.57	0.489162	1.57	0.022458	1.57	0.0318601
1.58	0.796314	1.58	0.794135	1.58	0.723635	1.58	0.722417	1.58	0.447975	1.58	0.491774	1.58	0.022718	1.58	0.0323361
1.59	0.796028	1.59	0.794142	1.59	0.723849	1.59	0.722443	1.59	0.450856	1.59	0.494312	1.59	0.023007	1.59	0.0328176
1.6	0.795969	1.6	0.79415	1.6	0.724054	1.6	0.722465	1.6	0.453891	1.6	0.496777	1.6	0.023322	1.6	0.0333046
1.61	0.795949	1.61	0.794158	1.61	0.723843	1.61	0.722485	1.61	0.456917	1.61	0.49917	1.61	0.023585	1.61	0.0337973
1.62	0.796132	1.62	0.794167	1.62	0.723975	1.62	0.722501	1.62	0.459616	1.62	0.501492	1.62	0.023912	1.62	0.0342957
1.63	0.795896	1.63	0.794176	1.63	0.723823	1.63	0.722514	1.63	0.46208	1.63	0.503745	1.63	0.024235	1.63	0.0347999
1.64	0.795802	1.64	0.794186	1.64	0.723587	1.64	0.722525	1.64	0.464724	1.64	0.505929	1.64	0.024513	1.64	0.03531
1.65	0.795863	1.65	0.794196	1.65	0.723693	1.65	0.722533	1.65	0.467273	1.65	0.508047	1.65	0.024829	1.65	0.035826
1.66	0.795741	1.66	0.794206	1.66	0.723704	1.66	0.722539	1.66	0.469625	1.66	0.510098	1.66	0.025105	1.66	0.0363481
1.67	0.795955	1.67	0.794216	1.67	0.723744	1.67	0.722542	1.67	0.472022	1.67	0.512085	1.67	0.02531	1.67	0.0368763
1.68	0.796093	1.68	0.794227	1.68	0.723855	1.68	0.722544	1.68	0.474458	1.68	0.514009	1.68	0.025589	1.68	0.0374107
1.69	0.796161	1.69	0.794237	1.69	0.72403	1.69	0.722543	1.69	0.476491	1.69	0.515871	1.69	0.025879	1.69	0.0379514
1.7	0.795877	1.7	0.794247	1.7	0.723934	1.7	0.722541	1.7	0.478667	1.7	0.517672	1.7	0.026244	1.7	0.0384984
1.71	0.795534	1.71	0.794257	1.71	0.723997	1.71	0.722537	1.71	0.480937	1.71	0.519414	1.71	0.026568	1.71	0.0390518
1.72	0.795644	1.72	0.794266	1.72	0.723758	1.72	0.722532	1.72	0.482953	1.72	0.521099	1.72	0.026882	1.72	0.0396117
1.73	0.795785	1.73	0.794275	1.73	0.723822	1.73	0.722526	1.73	0.484949	1.73	0.522727	1.73	0.027217	1.73	0.0401782
1.74	0.795848	1.74	0.794284	1.74	0.723534	1.74	0.722519	1.74	0.487041	1.74	0.5243	1.74	0.027565	1.74	0.0407513
1.75	0.795587	1.75	0.794292	1.75	0.723906	1.75	0.72251	1.75	0.489083	1.75	0.52582	1.75	0.027865	1.75	0.041331
1.76	0.795687	1.76	0.7943	1.76	0.723941	1.76	0.722501	1.76	0.490841	1.76	0.527287	1.76	0.028173	1.76	0.0419175
1.77	0.795756	1.77	0.794308	1.77	0.723824	1.77	0.722491	1.77	0.492607	1.77	0.528703	1.77	0.028501	1.77	0.0425108
1.78	0.795846	1.78	0.794315	1.78	0.723841	1.78	0.722481	1.78	0.494523	1.78	0.53007	1.78	0.028817	1.78	0.0431109
1.79	0.796244	1.79	0.794322	1.79	0.723651	1.79	0.72247	1.79	0.49614	1.79	0.531388	1.79	0.029127	1.79	0.0437179
1.8	0.796509	1.8	0.794328	1.8	0.723556	1.8	0.722458	1.8	0.497892	1.8	0.53266	1.8	0.029475	1.8	0.0443318
1.81	0.796536	1.81	0.794334	1.81	0.723303	1.81	0.722447	1.81	0.499204	1.81	0.533886	1.81	0.02975	1.81	0.0449527
1.82	0.796765	1.82	0.794339	1.82	0.723432	1.82	0.722435	1.82	0.500816	1.82	0.535067	1.82	0.030108	1.82	0.0455806
1.83	0.796808	1.83	0.794344	1.83	0.723481	1.83	0.722423	1.83	0.502431	1.83	0.536206	1.83	0.030397	1.83	0.0462155
1.84	0.796673	1.84	0.794348	1.84	0.723718	1.84	0.722411	1.84	0.503661	1.84	0.537303	1.84	0.03074	1.84	0.0468575
1.85	0.796828	1.85	0.794352	1.85	0.72358	1.85	0.7224	1.85	0.50523	1.85	0.53836	1.85	0.031023	1.85	0.0475066
1.86	0.796812	1.86	0.794355	1.86	0.723779	1.86	0.722388	1.86	0.506959	1.86	0.539377	1.86	0.031314	1.86	0.0481628
1.87	0.796703	1.87	0.794358	1.87	0.723561	1.87	0.722376	1.87	0.508344	1.87	0.540356	1.87	0.031679	1.87	0.0488262
1.88	0.796735	1.88	0.794361	1.88	0.723613	1.88	0.722365	1.88	0.509607	1.88	0.541299	1.88	0.03212	1.88	0.0494966
1.89	0.796469	1.89	0.794363	1.89	0.72346	1.89	0.722354	1.89	0.510905	1.89	0.542206	1.89	0.032468	1.89	0.0501743
1.9	0.796694	1.9	0.794365	1.9	0.723549	1.9	0.722344	1.9	0.512021	1.9	0.543078	1.9	0.032865	1.9	0.050859
1.91	0.79679	1.91	0.794366	1.91	0.723938	1.91	0.722333	1.91	0.513232	1.91	0.543918	1.91	0.033246	1.91	0.051551
1.92	0.79658	1.92	0.794367	1.92	0.723904	1.92	0.722324	1.92	0.514158	1.92	0.544725	1.92	0.033671	1.92	0.0522501
1.93	0.7964	1.93	0.794368	1.93	0.723997	1.93	0.722314	1.93	0.514992	1.93	0.5455	1.93	0.034109	1.93	0.0529563
1.94	0.79645	1.94	0.794368	1.94	0.723816	1.94	0.722305	1.94	0.516103	1.94	0.546246	1.94	0.034498	1.94	0.0536697
1.95	0.796454	1.95	0.794369	1.95	0.723937	1.95	0.722297	1.95	0.517005	1.95	0.546963	1.95	0.034894	1.95	0.0543903
1.96	0.796226	1.96	0.794368	1.96	0.723706	1.96	0.722289	1.96	0.518143	1.96	0.547651	1.96	0.035231	1.96	0.0551179
1.97	0.796335	1.97	0.794368	1.97	0.723881	1.97	0.722281	1.97	0.519248	1.97	0.548313	1.97	0.035632	1.97	0.0558527
1.98	0.796038	1.98	0.794368	1.98	0.72387	1.98	0.722274	1.98	0.520318	1.98	0.548948	1.98	0.036086	1.98	0.0565945
1.99	0.795921	1.99	0.794367	1.99	0.723816	1.99	0.722267	1.99	0.521437	1.99	0.549558	1.99	0.036492	1.99	0.0573433
2	0.79571	2	0.794366	2	0.723846	2	0.722261	2	0.522402	2	0.550144	2	0.036922	2	0.0580992
2.01	0.795711	2.01	0.794365	2.01	0.723778	2.01	0.722255	2.01	0.523261	2.01	0.550706	2.01	0.037412	2.01	0.0588621
2.02	0.795634	2.02	0.794364	2.02	0.723662	2.02	0.72225	2.02	0.524386	2.02	0.551246	2.02	0.037827	2.02	0.0596319
2.03	0.795826	2.03	0.794363	2.03	0.723721	2.03	0.722245	2.03	0.525108	2.03	0.551765	2.03	0.038262	2.03	0.0604087
2.04	0.79576	2.04	0.794361	2.04	0.723453	2.04	0.722241	2.04	0.52593	2.04	0.552262	2.04	0.038604	2.04	0.0611923
2.05	0.795485	2.05	0.79436	2.05	0.723163	2.05	0.722237	2.05	0.526864	2.05	0.552739	2.05	0.03901	2.05	0.0619828
2.06	0.79546	2.06	0.794358	2.06	0.72303	2.06	0.722234	2.06	0.527723	2.06	0.553197	2.06	0.039447	2.06	0.0627801
2.07	0.795312	2.07	0.794357	2.07	0.72354	2.07	0.722231	2.07	0.528508	2.07	0.553636	2.07	0.039911	2.07	0.0635841
2.08	0.795214	2.08	0.794355	2.08	0.723553	2.08	0.722228	2.08	0.529397	2.08	0.554057	2.08	0.040321	2.08	0.0643949
2.09	0.795545	2.09	0.794354	2.09	0.723523	2.09	0.722226	2.09	0.530024	2.09	0.554461	2.09	0.040758	2.09	0.0652123
2.1	0.795339	2.1	0.794352	2.1	0.723653	2.1	0.722224	2.1	0.53075	2.1	0.554849	2.1	0.041224	2.1	0.0660363
2.11	0.795338	2.11	0.794351	2.11	0.723927	2.11	0.722223	2.11	0.531614	2.11	0.55522	2.11	0.041639	2.11	0.0668668
2.12	0.795409	2.12	0.794349	2.12	0.724241	2.12	0.722221	2.12	0.531914	2.12	0.555577	2.12	0.042106	2.12	0.0677038
2.13	0.795664	2.13	0.794348	2.13	0.724303	2.13	0.72222	2.13	0.532495	2.13	0.555918	2.13	0.042532	2.13	0.0685473
2.14	0.795706	2.14	0.794346	2.14	0.723876	2.14	0.72222	2.14	0.533068	2.14	0.556246	2.14	0.042976	2.14	0.0693971
2.15	0.795808	2.15	0.794345	2.15	0.723635	2.15	0.722219	2.15	0.533801	2.15	0.55656	2.15	0.043462	2.15	0.0702532
2.16	0.795441	2.16	0.794343	2.16	0.723618	2.16	0.722219	2.16	0.534107	2.16	0.556861	2.16	0.043955	2.16	0.0711156
2.17	0.795347	2.17	0.794342	2.17	0.723681	2.17	0.722219	2.17	0.534449	2.17	0.557149	2.17	0.044426	2.17	0.0719842
2.18	0.795547	2.18	0.794341	2.18	0.723636	2.18	0.722219	2.18	0.535021	2.18	0.557425	2.18	0.044757	2.18	0.0728589
2.19	0.795844	2.19	0.79434	2.19	0.72363	2.19	0.72222	2.19	0.535574	2.19	0.55769	2.19	0.045277	2.19	0.0737396
2.2	0.795996	2.2	0.794339	2.2	0.723719	2.2	0.72222	2.2	0.535984	2.2	0.557944	2.2	0.045709	2.2	0.0746264
2.21	0.796003	2.21	0.794338	2.21	0.723654	2.21	0.722221	2.21	0.536573	2.21	0.558188	2.21	0.046194	2.21	0.075519
2.22	0.796061	2.22	0.794337	2.22	0.723709	2.22	0.722222	2.22	0.536755	2.22	0.558421	2.22	0.046679	2.22	0.0764175
2.23	0.796278	2.23	0.794336	2.23	0.723905	2.23	0.722223	2.23	0.537066	2.23	0.558645	2.23	0.047142	2.23	0.0773217
2.24	0.796065	2.24	0.794335	2.24	0.723877	2.24	0.722224	2.24	0.537576	2.24	0.558859	2.24	0.047595	2.24	0.0782317
2.25	0.795687	2.25	0.794334	2.25	0.724152	2.25	0.722225	2.25	0.537784	2.25	0.559064	2.25	0.048035	2.25	0.0791473
2.26	0.796034	2.26	0.794334	2.26	0.723736	2.26	0.722226	2.26	0.538194	2.26	0.559261	2.26	0.048509	2.26	0.0800684
2.27	0.795708	2.27	0.794333	2.27	0.72372	2.27	0.722228	2.27	0.538499	2.27	0.559449	2.27	0.049002	2.27	0.080995
2.28	0.795844	2.28	0.794333	2.28	0.723691	2.28	0.722229	2.28	0.538936	2.28	0.55963	2.28	0.049449	2.28	0.0819269
2.29	0.795868	2.29	0.794332	2.29	0.723544	2.29	0.72223	2.29	0.53948	2.29	0.559803	2.29	0.049851	2.29	0.0828642
2.3	0.795837	2.3	0.794332	2.3	0.723759	2.3	0.722232	2.3	0.539571	2.3	0.559968	2.3	0.050346	2.3	0.0838068
2.31	0.795615	2.31	0.794331	2.31	0.723656	2.31	0.722233	2.31	0.539772	2.31	0.560127	2.31	0.050771	2.31	0.0847544
2.32	0.795721	2.32	0.794331	2.32	0.723697	2.32	0.722234	2.32	0.540183	2.32	0.560279	2.32	0.051268	2.32	0.0857072
2.33	0.795686	2.33	0.794331	2.33	0.723552	2.33	0.722236	2.33	0.540271	2.33	0.560425	2.33	0.051771	2.33	0.0866649
2.34	0.795607	2.34	0.794331	2.34	0.723693	2.34	0.722237	2.34	0.540424	2.34	0.560565	2.34	0.052224	2.34	0.0876275
2.35	0.795553	2.35	0.794331	2.35	0.723441	2.35	0.722238	2.35	0.540724	2.35	0.560699	2.35	0.052741	2.35	0.088595
2.36	0.795511	2.36	0.794331	2.36	0.723536	2.36	0.72224	2.36	0.540794	2.36	0.560827	2.36	0.053217	2.36	0.0895672
2.37	0.795428	2.37	0.794331	2.37	0.72349	2.37	0.722241	2.37	0.540937	2.37	0.56095	2.37	0.053806	2.37	0.090544
2.38	0.795434	2.38	0.794331	2.38	0.723769	2.38	0.722242	2.38	0.541184	2.38	0.561067	2.38	0.054306	2.38	0.0915254
2.39	0.795631	2.39	0.794331	2.39	0.723653	2.39	0.722243	2.39	0.541323	2.39	0.56118	2.39	0.054835	2.39	0.0925112
2.4	0.795629	2.4	0.794331	2.4	0.723712	2.4	0.722245	2.4	0.541644	2.4	0.561288	2.4	0.055323	2.4	0.0935015
2.41	0.795692	2.41	0.794331	2.41	0.723572	2.41	0.722246	2.41	0.542038	2.41	0.561392	2.41	0.055801	2.41	0.094496
2.42	0.79567	2.42	0.794331	2.42	0.723311	2.42	0.722247	2.42	0.542306	2.42	0.561491	2.42	0.056291	2.42	0.0954947
2.43	0.79573	2.43	0.794331	2.43	0.723072	2.43	0.722248	2.43	0.542587	2.43	0.561586	2.43	0.05683	2.43	0.0964976
2.44	0.795884	2.44	0.794331	2.44	0.722858	2.44	0.722249	2.44	0.542574	2.44	0.561677	2.44	0.057368	2.44	0.0975044
2.45	0.795612	2.45	0.794332	2.45	0.722948	2.45	0.72225	2.45	0.542795	2.45	0.561764	2.45	0.057938	2.45	0.0985152
2.46	0.795449	2.46	0.794332	2.46	0.723137	2.46	0.72225	2.46	0.542872	2.46	0.561848	2.46	0.058444	2.46	0.0995298
2.47	0.795667	2.47	0.794332	2.47	0.722707	2.47	0.722251	2.47	0.543052	2.47	0.561928	2.47	0.059073	2.47	0.100548
2.48	0.795619	2.48	0.794332	2.48	0.722475	2.48	0.722252	2.48	0.543078	2.48	0.562005	2.48	0.059663	2.48	0.10157
2.49	0.79572	2.49	0.794332	2.49	0.722511	2.49	0.722253	2.49	0.543152	2.49	0.562078	2.49	0.060223	2.49	0.102596
2.5	0.795809	2.5	0.794333	2.5	0.722316	2.5	0.722253	2.5	0.543176	2.5	0.562149	2.5	0.060852	2.5	0.103625
2.51	0.796141	2.51	0.794333	2.51	0.7223	2.51	0.722254	2.51	0.543106	2.51	0.562216	2.51	0.061475	2.51	0.104657
2.52	0.796246	2.52	0.794333	2.52	0.722376	2.52	0.722254	2.52	0.543223	2.52	0.562281	2.52	0.061956	2.52	0.105692
2.53	0.796228	2.53	0.794333	2.53	0.722184	2.53	0.722255	2.53	0.543162	2.53	0.562343	2.53	0.062585	2.53	0.106731
2.54	0.796165	2.54	0.794334	2.54	0.722271	2.54	0.722255	2.54	0.543209	2.54	0.562403	2.54	0.063124	2.54	0.107773
2.55	0.795891	2.55	0.794334	2.55	0.722219	2.55	0.722255	2.55	0.543383	2.55	0.562459	2.55	0.063723	2.55	0.108818
2.56	0.79582	2.56	0.794334	2.56	0.722188	2.56	0.722256	2.56	0.543395	2.56	0.562514	2.56	0.064362	2.56	0.109865
2.57	0.795862	2.57	0.794334	2.57	0.722211	2.57	0.722256	2.57	0.543697	2.57	0.562566	2.57	0.06499	2.57	0.110915
2.58	0.795799	2.58	0.794334	2.58	0.721923	2.58	0.722256	2.58	0.544033	2.58	0.562616	2.58	0.06552	2.58	0.111968
2.59	0.795755	2.59	0.794335	2.59	0.722045	2.59	0.722256	2.59	0.544212	2.59	0.562664	2.59	0.066141	2.59	0.113024
2.6	0.795386	2.6	0.794335	2.6	0.721928	2.6	0.722257	2.6	0.544402	2.6	0.56271	2.6	0.066827	2.6	0.114082
2.61	0.795405	2.61	0.794335	2.61	0.722292	2.61	0.722257	2.61	0.544579	2.61	0.562754	2.61	0.067391	2.61	0.115142
2.62	0.795708	2.62	0.794335	2.62	0.722175	2.62	0.722257	2.62	0.544545	2.62	0.562796	2.62	0.067996	2.62	0.116205
2.63	0.795924	2.63	0.794335	2.63	0.722131	2.63	0.722257	2.63	0.544489	2.63	0.562837	2.63	0.068552	2.63	0.117269
2.64	0.795718	2.64	0.794335	2.64	0.721926	2.64	0.722257	2.64	0.544461	2.64	0.562876	2.64	0.069128	2.64	0.118336
2.65	0.795999	2.65	0.794335	2.65	0.722079	2.65	0.722257	2.65	0.544523	2.65	0.562913	2.65	0.069829	2.65	0.119404
2.66	0.796256	2.66	0.794336	2.66	0.722068	2.66	0.722257	2.66	0.544753	2.66	0.562948	2.66	0.070518	2.66	0.120475
2.67	0.796294	2.67	0.794336	2.67	0.72195	2.67	0.722257	2.67	0.544864	2.67	0.562982	2.67	0.071172	2.67	0.121547
2.68	0.796149	2.68	0.794336	2.68	0.721715	2.68	0.722257	2.68	0.544848	2.68	0.563015	2.68	0.071813	2.68	0.122621
2.69	0.795964	2.69	0.794336	2.69	0.721699	2.69	0.722257	2.69	0.544901	2.69	0.563046	2.69	0.072501	2.69	0.123696
2.7	0.795765	2.7	0.794336	2.7	0.722212	2.7	0.722257	2.7	0.545034	2.7	0.563076	2.7	0.073126	2.7	0.124773
2.71	0.795708	2.71	0.794336	2.71	0.722062	2.71	0.722256	2.71	0.545265	2.71	0.563105	2.71	0.073702	2.71	0.125851
2.72	0.795764	2.72	0.794336	2.72	0.722039	2.72	0.722256	2.72	0.545262	2.72	0.563132	2.72	0.074312	2.72	0.12693
2.73	0.795448	2.73	0.794336	2.73	0.722135	2.73	0.722256	2.73	0.545103	2.73	0.563158	2.73	0.07495	2.73	0.12801
2.74	0.795223	2.74	0.794336	2.74	0.722067	2.74	0.722256	2.74	0.545369	2.74	0.563183	2.74	0.075603	2.74	0.129091
2.75	0.795336	2.75	0.794336	2.75	0.722129	2.75	0.722256	2.75	0.545467	2.75	0.563208	2.75	0.076111	2.75	0.130173
2.76	0.795623	2.76	0.794336	2.76	0.722329	2.76	0.722256	2.76	0.54548	2.76	0.563231	2.76	0.076703	2.76	0.131256
2.77	0.795619	2.77	0.794336	2.77	0.722035	2.77	0.722256	2.77	0.54551	2.77	0.563253	2.77	0.077229	2.77	0.13234
2.78	0.795813	2.78	0.794336	2.78	0.722406	2.78	0.722255	2.78	0.545635	2.78	0.563274	2.78	0.077904	2.78	0.133424
2.79	0.795778	2.79	0.794336	2.79	0.722377	2.79	0.722255	2.79	0.545766	2.79	0.563294	2.79	0.078498	2.79	0.134508
2.8	0.795842	2.8	0.794336	2.8	0.722468	2.8	0.722255	2.8	0.545833	2.8	0.563314	2.8	0.079079	2.8	0.135593
2.81	0.795606	2.81	0.794336	2.81	0.722359	2.81	0.722255	2.81	0.545769	2.81	0.563332	2.81	0.079762	2.81	0.136679
2.82	0.795838	2.82	0.794336	2.82	0.722468	2.82	0.722255	2.82	0.545571	2.82	0.56335	2.82	0.08035	2.82	0.137764
2.83	0.795946	2.83	0.794336	2.83	0.72259	2.83	0.722255	2.83	0.545842	2.83	0.563367	2.83	0.08098	2.83	0.138849
2.84	0.796006	2.84	0.794336	2.84	0.722628	2.84	0.722255	2.84	0.545997	2.84	0.563383	2.84	0.0815	2.84	0.139935
2.85	0.796021	2.85	0.794336	2.85	0.722387	2.85	0.722254	2.85	0.546198	2.85	0.563399	2.85	0.082012	2.85	0.14102
2.86	0.795739	2.86	0.794336	2.86	0.722269	2.86	0.722254	2.86	0.546333	2.86	0.563414	2.86	0.082619	2.86	0.142105
2.87	0.79564	2.87	0.794336	2.87	0.722032	2.87	0.722254	2.87	0.546128	2.87	0.563428	2.87	0.083191	2.87	0.14319
2.88	0.795791	2.88	0.794336	2.88	0.722251	2.88	0.722254	2.88	0.546185	2.88	0.563442	2.88	0.083812	2.88	0.144274
2.89	0.795704	2.89	0.794336	2.89	0.722312	2.89	0.722254	2.89	0.546057	2.89	0.563455	2.89	0.084397	2.89	0.145357
2.9	0.795807	2.9	0.794336	2.9	0.722336	2.9	0.722254	2.9	0.546249	2.9	0.563468	2.9	0.084895	2.9	0.14644
2.91	0.795905	2.91	0.794336	2.91	0.722383	2.91	0.722254	2.91	0.546491	2.91	0.56348	2.91	0.085464	2.91	0.147523
2.92	0.796004	2.92	0.794336	2.92	0.722066	2.92	0.722253	2.92	0.546478	2.92	0.563491	2.92	0.086005	2.92	0.148604
2.93	0.796095	2.93	0.794336	2.93	0.722357	2.93	0.722253	2.93	0.546532	2.93	0.563502	2.93	0.086598	2.93	0.149685
2.94	0.795965	2.94	0.794336	2.94	0.722351	2.94	0.722253	2.94	0.54668	2.94	0.563513	2.94	0.087222	2.94	0.150764
2.95	0.795776	2.95	0.794336	2.95	0.722639	2.95	0.722253	2.95	0.54675	2.95	0.563523	2.95	0.087883	2.95	0.151843
2.96	0.796017	2.96	0.794336	2.96	0.723201	2.96	0.722253	2.96	0.546911	2.96	0.563532	2.96	0.088472	2.96	0.15292
2.97	0.79566	2.97	0.794336	2.97	0.723367	2.97	0.722253	2.97	0.54684	2.97	0.563542	2.97	0.089019	2.97	0.153996
2.98	0.795362	2.98	0.794336	2.98	0.72323	2.98	0.722253	2.98	0.546891	2.98	0.56355	2.98	0.089657	2.98	0.15507
2.99	0.795531	2.99	0.794336	2.99	0.723241	2.99	0.722253	2.99	0.546791	2.99	0.563559	2.99	0.090268	2.99	0.156143
3	0.795681	3	0.794336	3	0.723288	3	0.722253	3	0.546852	3	0.563567	3	0.090846	3	0.157214
3.01	0.795826	3.01	0.794336	3.01	0.723166	3.01	0.722253	3.01	0.546886	3.01	0.563575	3.01	0.091597	3.01	0.158284
3.02	0.795987	3.02	0.794336	3.02	0.722924	3.02	0.722253	3.02	0.54697	3.02	0.563582	3.02	0.092295	3.02	0.159352
3.03	0.795981	3.03	0.794336	3.03	0.723056	3.03	0.722253	3.03	0.546871	3.03	0.563589	3.03	0.09291	3.03	0.160418
3.04	0.796011	3.04	0.794336	3.04	0.722816	3.04	0.722253	3.04	0.546771	3.04	0.563596	3.04	0.093596	3.04	0.161482
3.05	0.795883	3.05	0.794336	3.05	0.722844	3.05	0.722253	3.05	0.5465	3.05	0.563603	3.05	0.094257	3.05	0.162544
3.06	0.795731	3.06	0.794336	3.06	0.722954	3.06	0.722253	3.06	0.546526	3.06	0.563609	3.06	0.094948	3.06	0.163604
3.07	0.795907	3.07	0.794336	3.07	0.722963	3.07	0.722253	3.07	0.546599	3.07	0.563615	3.07	0.09565	3.07	0.164662
3.08	0.795771	3.08	0.794336	3.08	0.722876	3.08	0.722253	3.08	0.546683	3.08	0.56362	3.08	0.096439	3.08	0.165717
3.09	0.795699	3.09	0.794336	3.09	0.72302	3.09	0.722253	3.09	0.546724	3.09	0.563626	3.09	0.097088	3.09	0.16677
3.1	0.795617	3.1	0.794336	3.1	0.722792	3.1	0.722253	3.1	0.547009	3.1	0.563631	3.1	0.097763	3.1	0.167821
3.11	0.795573	3.11	0.794336	3.11	0.722832	3.11	0.722253	3.11	0.546835	3.11	0.563636	3.11	0.098504	3.11	0.168869
3.12	0.795055	3.12	0.794336	3.12	0.722752	3.12	0.722252	3.12	0.546843	3.12	0.563641	3.12	0.0991	3.12	0.169915
3.13	0.794776	3.13	0.794336	3.13	0.722577	3.13	0.722252	3.13	0.546918	3.13	0.563645	3.13	0.099966	3.13	0.170957
3.14	0.795346	3.14	0.794335	3.14	0.722903	3.14	0.722253	3.14	0.547326	3.14	0.56365	3.14	0.10067	3.14	0.171998
3.15	0.795574	3.15	0.794335	3.15	0.722682	3.15	0.722253	3.15	0.547271	3.15	0.563654	3.15	0.101401	3.15	0.173035
3.16	0.795642	3.16	0.794335	3.16	0.722539	3.16	0.722253	3.16	0.547033	3.16	0.563658	3.16	0.102091	3.16	0.174069
3.17	0.79568	3.17	0.794335	3.17	0.722877	3.17	0.722253	3.17	0.54726	3.17	0.563662	3.17	0.102837	3.17	0.1751
3.18	0.795966	3.18	0.794335	3.18	0.722776	3.18	0.722253	3.18	0.547272	3.18	0.563665	3.18	0.10363	3.18	0.176129
3.19	0.796021	3.19	0.794335	3.19	0.722898	3.19	0.722253	3.19	0.547349	3.19	0.563669	3.19	0.1044	3.19	0.177154
3.2	0.796143	3.2	0.794335	3.2	0.72263	3.2	0.722253	3.2	0.547377	3.2	0.563672	3.2	0.105079	3.2	0.178176
3.21	0.796023	3.21	0.794335	3.21	0.722515	3.21	0.722253	3.21	0.547052	3.21	0.563675	3.21	0.105715	3.21	0.179194
3.22	0.795976	3.22	0.794335	3.22	0.722894	3.22	0.722253	3.22	0.547231	3.22	0.563678	3.22	0.106462	3.22	0.18021
3.23	0.795984	3.23	0.794335	3.23	0.722772	3.23	0.722253	3.23	0.547228	3.23	0.563681	3.23	0.107159	3.23	0.181222
3.24	0.795877	3.24	0.794335	3.24	0.722652	3.24	0.722253	3.24	0.547197	3.24	0.563684	3.24	0.107817	3.24	0.18223
3.25	0.795721	3.25	0.794335	3.25	0.722866	3.25	0.722253	3.25	0.547461	3.25	0.563687	3.25	0.108618	3.25	0.183235
3.26	0.795352	3.26	0.794335	3.26	0.722801	3.26	0.722253	3.26	0.547414	3.26	0.56369	3.26	0.109228	3.26	0.184236
3.27	0.795033	3.27	0.794335	3.27	0.723055	3.27	0.722253	3.27	0.547576	3.27	0.563692	3.27	0.10993	3.27	0.185234
3.28	0.794916	3.28	0.794335	3.28	0.72292	3.28	0.722253	3.28	0.547589	3.28	0.563694	3.28	0.110599	3.28	0.186228
3.29	0.795082	3.29	0.794335	3.29	0.723061	3.29	0.722253	3.29	0.547555	3.29	0.563697	3.29	0.111217	3.29	0.187218
3.3	0.795365	3.3	0.794335	3.3	0.72309	3.3	0.722253	3.3	0.547726	3.3	0.563699	3.3	0.111877	3.3	0.188204
3.31	0.795211	3.31	0.794335	3.31	0.722988	3.31	0.722253	3.31	0.547919	3.31	0.563701	3.31	0.112396	3.31	0.189186
3.32	0.795515	3.32	0.794335	3.32	0.722787	3.32	0.722253	3.32	0.547888	3.32	0.563703	3.32	0.11316	3.32	0.190165
3.33	0.795552	3.33	0.794336	3.33	0.722859	3.33	0.722253	3.33	0.548117	3.33	0.563705	3.33	0.113867	3.33	0.191139
3.34	0.795519	3.34	0.794336	3.34	0.722449	3.34	0.722253	3.34	0.548023	3.34	0.563707	3.34	0.114443	3.34	0.192109
3.35	0.79579	3.35	0.794336	3.35	0.722628	3.35	0.722253	3.35	0.548044	3.35	0.563708	3.35	0.115029	3.35	0.193075
3.36	0.795699	3.36	0.794336	3.36	0.723013	3.36	0.722253	3.36	0.548059	3.36	0.56371	3.36	0.115713	3.36	0.194037
3.37	0.795672	3.37	0.794336	3.37	0.723057	3.37	0.722253	3.37	0.548246	3.37	0.563712	3.37	0.116442	3.37	0.194995
3.38	0.796011	3.38	0.794336	3.38	0.722886	3.38	0.722253	3.38	0.548298	3.38	0.563713	3.38	0.117146	3.38	0.195948
3.39	0.796086	3.39	0.794336	3.39	0.723023	3.39	0.722253	3.39	0.548284	3.39	0.563715	3.39	0.117756	3.39	0.196897
3.4	0.795877	3.4	0.794336	3.4	0.723321	3.4	0.722253	3.4	0.54832	3.4	0.563716	3.4	0.118467	3.4	0.197842
3.41	0.795871	3.41	0.794336	3.41	0.723719	3.41	0.722253	3.41	0.54825	3.41	0.563717	3.41	0.119108	3.41	0.198782
3.42	0.795778	3.42	0.794336	3.42	0.723736	3.42	0.722253	3.42	0.548378	3.42	0.563719	3.42	0.119799	3.42	0.199718
3.43	0.795621	3.43	0.794336	3.43	0.723689	3.43	0.722253	3.43	0.548145	3.43	0.56372	3.43	0.120437	3.43	0.200649
3.44	0.79587	3.44	0.794336	3.44	0.723853	3.44	0.722253	3.44	0.548174	3.44	0.563721	3.44	0.121077	3.44	0.201576
3.45	0.795987	3.45	0.794336	3.45	0.723675	3.45	0.722253	3.45	0.548085	3.45	0.563722	3.45	0.121757	3.45	0.202498
3.46	0.795916	3.46	0.794336	3.46	0.723775	3.46	0.722253	3.46	0.548061	3.46	0.563723	3.46	0.122614	3.46	0.203416
3.47	0.796106	3.47	0.794336	3.47	0.723649	3.47	0.722253	3.47	0.547885	3.47	0.563724	3.47	0.123299	3.47	0.204328
3.48	0.796039	3.48	0.794336	3.48	0.723447	3.48	0.722253	3.48	0.547912	3.48	0.563725	3.48	0.124036	3.48	0.205237
3.49	0.795945	3.49	0.794336	3.49	0.723685	3.49	0.722253	3.49	0.548159	3.49	0.563726	3.49	0.124731	3.49	0.20614
3.5	0.795836	3.5	0.794336	3.5	0.723885	3.5	0.722253	3.5	0.548273	3.5	0.563727	3.5	0.125642	3.5	0.207038
3.51	0.795825	3.51	0.794336	3.51	0.723932	3.51	0.722253	3.51	0.548255	3.51	0.563728	3.51	0.126428	3.51	0.207932
3.52	0.795949	3.52	0.794336	3.52	0.723533	3.52	0.722253	3.52	0.548258	3.52	0.563729	3.52	0.127013	3.52	0.208821
3.53	0.795996	3.53	0.794336	3.53	0.723645	3.53	0.722253	3.53	0.548359	3.53	0.56373	3.53	0.127613	3.53	0.209705
3.54	0.796051	3.54	0.794336	3.54	0.723964	3.54	0.722253	3.54	0.548572	3.54	0.56373	3.54	0.128397	3.54	0.210584
3.55	0.795826	3.55	0.794336	3.55	0.723962	3.55	0.722253	3.55	0.548602	3.55	0.563731	3.55	0.128914	3.55	0.211458
3.56	0.795792	3.56	0.794336	3.56	0.723794	3.56	0.722253	3.56	0.548594	3.56	0.563732	3.56	0.129724	3.56	0.212328
3.57	0.795786	3.57	0.794336	3.57	0.723818	3.57	0.722253	3.57	0.548369	3.57	0.563732	3.57	0.130549	3.57	0.213192
3.58	0.79594	3.58	0.794336	3.58	0.72412	3.58	0.722253	3.58	0.548395	3.58	0.563733	3.58	0.131291	3.58	0.214051
3.59	0.79577	3.59	0.794336	3.59	0.724193	3.59	0.722253	3.59	0.548411	3.59	0.563734	3.59	0.131964	3.59	0.214905
3.6	0.795643	3.6	0.794336	3.6	0.724102	3.6	0.722253	3.6	0.548184	3.6	0.563734	3.6	0.132533	3.6	0.215754
3.61	0.796174	3.61	0.794336	3.61	0.724022	3.61	0.722253	3.61	0.548084	3.61	0.563735	3.61	0.132981	3.61	0.216598
3.62	0.796672	3.62	0.794336	3.62	0.723963	3.62	0.722253	3.62	0.548117	3.62	0.563735	3.62	0.133619	3.62	0.217437
3.63	0.796605	3.63	0.794336	3.63	0.723792	3.63	0.722253	3.63	0.548017	3.63	0.563736	3.63	0.134395	3.63	0.218271
3.64	0.796684	3.64	0.794336	3.64	0.723606	3.64	0.722253	3.64	0.547938	3.64	0.563736	3.64	0.134958	3.64	0.2191
3.65	0.796419	3.65	0.794336	3.65	0.723663	3.65	0.722253	3.65	0.547908	3.65	0.563737	3.65	0.135564	3.65	0.219923
3.66	0.796443	3.66	0.794336	3.66	0.723326	3.66	0.722253	3.66	0.547658	3.66	0.563737	3.66	0.136227	3.66	0.220741
3.67	0.796348	3.67	0.794336	3.67	0.723413	3.67	0.722253	3.67	0.547762	3.67	0.563738	3.67	0.136806	3.67	0.221555
3.68	0.796293	3.68	0.794336	3.68	0.723607	3.68	0.722253	3.68	0.547818	3.68	0.563738	3.68	0.137418	3.68	0.222362
3.69	0.796271	3.69	0.794336	3.69	0.72347	3.69	0.722253	3.69	0.547891	3.69	0.563739	3.69	0.138119	3.69	0.223165
3.7	0.796402	3.7	0.794336	3.7	0.723707	3.7	0.722253	3.7	0.547937	3.7	0.563739	3.7	0.138734	3.7	0.223963
3.71	0.796099	3.71	0.794336	3.71	0.723668	3.71	0.722253	3.71	0.548231	3.71	0.563739	3.71	0.139351	3.71	0.224755
3.72	0.795831	3.72	0.794336	3.72	0.723639	3.72	0.722253	3.72	0.548098	3.72	0.56374	3.72	0.139865	3.72	0.225542
3.73	0.795968	3.73	0.794336	3.73	0.723445	3.73	0.722253	3.73	0.548091	3.73	0.56374	3.73	0.140456	3.73	0.226323
3.74	0.795875	3.74	0.794336	3.74	0.723613	3.74	0.722253	3.74	0.547981	3.74	0.56374	3.74	0.141107	3.74	0.2271
3.75	0.795779	3.75	0.794336	3.75	0.723162	3.75	0.722253	3.75	0.548299	3.75	0.563741	3.75	0.141695	3.75	0.227871
3.76	0.795602	3.76	0.794336	3.76	0.72351	3.76	0.722253	3.76	0.548275	3.76	0.563741	3.76	0.142263	3.76	0.228637
3.77	0.795725	3.77	0.794336	3.77	0.723504	3.77	0.722253	3.77	0.548377	3.77	0.563741	3.77	0.142887	3.77	0.229397
3.78	0.79578	3.78	0.794336	3.78	0.723418	3.78	0.722253	3.78	0.548279	3.78	0.563741	3.78	0.1434	3.78	0.230153
3.79	0.795799	3.79	0.794336	3.79	0.72348	3.79	0.722253	3.79	0.548128	3.79	0.563742	3.79	0.143936	3.79	0.230903
3.8	0.795826	3.8	0.794336	3.8	0.723503	3.8	0.722253	3.8	0.547983	3.8	0.563742	3.8	0.144596	3.8	0.231647
3.81	0.795649	3.81	0.794336	3.81	0.723834	3.81	0.722253	3.81	0.547891	3.81	0.563742	3.81	0.145148	3.81	0.232387
3.82	0.795532	3.82	0.794336	3.82	0.723714	3.82	0.722253	3.82	0.547995	3.82	0.563742	3.82	0.1457	3.82	0.233121
3.83	0.795825	3.83	0.794336	3.83	0.723589	3.83	0.722253	3.83	0.548119	3.83	0.563743	3.83	0.146225	3.83	0.23385
3.84	0.796108	3.84	0.794336	3.84	0.723318	3.84	0.722253	3.84	0.548127	3.84	0.563743	3.84	0.146897	3.84	0.234573
3.85	0.796375	3.85	0.794336	3.85	0.723503	3.85	0.722253	3.85	0.548034	3.85	0.563743	3.85	0.14738	3.85	0.235291
3.86	0.796533	3.86	0.794336	3.86	0.723459	3.86	0.722253	3.86	0.548049	3.86	0.563743	3.86	0.147956	3.86	0.236004
3.87	0.796232	3.87	0.794336	3.87	0.723341	3.87	0.722253	3.87	0.548045	3.87	0.563743	3.87	0.148488	3.87	0.236712
3.88	0.796252	3.88	0.794336	3.88	0.723329	3.88	0.722253	3.88	0.54826	3.88	0.563744	3.88	0.14901	3.88	0.237414
3.89	0.796557	3.89	0.794336	3.89	0.723324	3.89	0.722253	3.89	0.548177	3.89	0.563744	3.89	0.149511	3.89	0.238111
3.9	0.796723	3.9	0.794336	3.9	0.723576	3.9	0.722253	3.9	0.548151	3.9	0.563744	3.9	0.150125	3.9	0.238803
3.91	0.796755	3.91	0.794336	3.91	0.723031	3.91	0.722253	3.91	0.548166	3.91	0.563744	3.91	0.150699	3.91	0.23949
3.92	0.796544	3.92	0.794336	3.92	0.72303	3.92	0.722253	3.92	0.548053	3.92	0.563744	3.92	0.151262	3.92	0.240171
3.93	0.796383	3.93	0.794336	3.93	0.723272	3.93	0.722253	3.93	0.547887	3.93	0.563744	3.93	0.151879	3.93	0.240847
3.94	0.796524	3.94	0.794336	3.94	0.723285	3.94	0.722253	3.94	0.547563	3.94	0.563744	3.94	0.152494	3.94	0.241518
3.95	0.796523	3.95	0.794336	3.95	0.723319	3.95	0.722253	3.95	0.547478	3.95	0.563745	3.95	0.153009	3.95	0.242183
3.96	0.796405	3.96	0.794336	3.96	0.72338	3.96	0.722253	3.96	0.547494	3.96	0.563745	3.96	0.153619	3.96	0.242844
3.97	0.796267	3.97	0.794336	3.97	0.723007	3.97	0.722253	3.97	0.547444	3.97	0.563745	3.97	0.15408	3.97	0.243499
3.98	0.796263	3.98	0.794336	3.98	0.723097	3.98	0.722253	3.98	0.547659	3.98	0.563745	3.98	0.154642	3.98	0.244149
3.99	0.796571	3.99	0.794336	3.99	0.723188	3.99	0.722253	3.99	0.547434	3.99	0.563745	3.99	0.15517	3.99	0.244794
4	0.796392	4	0.794336	4	0.723409	4	0.722253	4	0.54762	4	0.563745	4	0.155744	4	0.245433
4.01	0.796082	4.01	0.794336	4.01	0.723651	4.01	0.722253	4.01	0.547416	4.01	0.563745	4.01	0.156314	4.01	0.246068
4.02	0.796073	4.02	0.794336	4.02	0.723629	4.02	0.722253	4.02	0.54726	4.02	0.563745	4.02	0.156979	4.02	0.246697
4.03	0.795851	4.03	0.794336	4.03	0.723363	4.03	0.722253	4.03	0.547375	4.03	0.563745	4.03	0.157531	4.03	0.247321
4.04	0.795502	4.04	0.794336	4.04	0.723052	4.04	0.722253	4.04	0.547153	4.04	0.563746	4.04	0.158053	4.04	0.24794
4.05	0.795818	4.05	0.794336	4.05	0.722894	4.05	0.722253	4.05	0.547136	4.05	0.563746	4.05	0.158494	4.05	0.248554
4.06	0.796107	4.06	0.794336	4.06	0.722886	4.06	0.722253	4.06	0.547068	4.06	0.563746	4.06	0.158944	4.06	0.249163
4.07	0.796438	4.07	0.794336	4.07	0.722969	4.07	0.722253	4.07	0.546924	4.07	0.563746	4.07	0.159721	4.07	0.249767
4.08	0.796207	4.08	0.794336	4.08	0.723098	4.08	0.722253	4.08	0.546847	4.08	0.563746	4.08	0.160445	4.08	0.250366
4.09	0.796417	4.09	0.794336	4.09	0.722999	4.09	0.722253	4.09	0.546681	4.09	0.563746	4.09	0.160845	4.09	0.250959
4.1	0.796163	4.1	0.794336	4.1	0.722992	4.1	0.722253	4.1	0.546571	4.1	0.563746	4.1	0.161477	4.1	0.251548
4.11	0.796295	4.11	0.794336	4.11	0.722879	4.11	0.722253	4.11	0.54672	4.11	0.563746	4.11	0.162061	4.11	0.252132
4.12	0.79655	4.12	0.794336	4.12	0.722676	4.12	0.722253	4.12	0.5468	4.12	0.563746	4.12	0.162636	4.12	0.252711
4.13	0.796248	4.13	0.794336	4.13	0.722643	4.13	0.722253	4.13	0.546503	4.13	0.563746	4.13	0.16327	4.13	0.253284
4.14	0.79581	4.14	0.794336	4.14	0.722554	4.14	0.722253	4.14	0.546333	4.14	0.563746	4.14	0.163814	4.14	0.253853
4.15	0.795638	4.15	0.794336	4.15	0.722615	4.15	0.722253	4.15	0.546249	4.15	0.563746	4.15	0.164289	4.15	0.254417
4.16	0.795774	4.16	0.794336	4.16	0.722537	4.16	0.722253	4.16	0.546478	4.16	0.563746	4.16	0.164825	4.16	0.254976
4.17	0.795713	4.17	0.794336	4.17	0.722397	4.17	0.722253	4.17	0.546359	4.17	0.563746	4.17	0.165346	4.17	0.25553
4.18	0.795831	4.18	0.794336	4.18	0.722457	4.18	0.722253	4.18	0.546073	4.18	0.563746	4.18	0.165994	4.18	0.25608
4.19	0.795752	4.19	0.794336	4.19	0.722413	4.19	0.722253	4.19	0.546027	4.19	0.563746	4.19	0.166649	4.19	0.256624
4.2	0.79586	4.2	0.794336	4.2	0.722599	4.2	0.722253	4.2	0.545781	4.2	0.563747	4.2	0.167151	4.2	0.257164
4.21	0.795793	4.21	0.794336	4.21	0.722596	4.21	0.722253	4.21	0.546128	4.21	0.563747	4.21	0.167782	4.21	0.257699
4.22	0.796003	4.22	0.794336	4.22	0.722758	4.22	0.722253	4.22	0.54623	4.22	0.563747	4.22	0.168303	4.22	0.258229
4.23	0.795516	4.23	0.794336	4.23	0.722847	4.23	0.722253	4.23	0.546278	4.23	0.563747	4.23	0.168948	4.23	0.258755
4.24	0.795496	4.24	0.794336	4.24	0.722616	4.24	0.722253	4.24	0.546421	4.24	0.563747	4.24	0.16949	4.24	0.259275
4.25	0.795409	4.25	0.794336	4.25	0.722777	4.25	0.722253	4.25	0.546248	4.25	0.563747	4.25	0.170229	4.25	0.259791
4.26	0.79556	4.26	0.794336	4.26	0.723163	4.26	0.722253	4.26	0.546072	4.26	0.563747	4.26	0.170634	4.26	0.260303
4.27	0.795377	4.27	0.794336	4.27	0.722955	4.27	0.722253	4.27	0.546064	4.27	0.563747	4.27	0.17115	4.27	0.26081
4.28	0.795798	4.28	0.794336	4.28	0.7226	4.28	0.722253	4.28	0.546276	4.28	0.563747	4.28	0.171622	4.28	0.261312
4.29	0.795885	4.29	0.794336	4.29	0.722648	4.29	0.722253	4.29	0.546197	4.29	0.563747	4.29	0.172195	4.29	0.261809
4.3	0.795794	4.3	0.794336	4.3	0.722697	4.3	0.722253	4.3	0.546065	4.3	0.563747	4.3	0.172646	4.3	0.262302
4.31	0.796101	4.31	0.794336	4.31	0.722695	4.31	0.722253	4.31	0.546255	4.31	0.563747	4.31	0.173164	4.31	0.262791
4.32	0.795786	4.32	0.794336	4.32	0.722591	4.32	0.722253	4.32	0.546159	4.32	0.563747	4.32	0.173713	4.32	0.263275
4.33	0.795805	4.33	0.794336	4.33	0.722576	4.33	0.722253	4.33	0.546142	4.33	0.563747	4.33	0.174061	4.33	0.263754
4.34	0.795523	4.34	0.794336	4.34	0.7224	4.34	0.722253	4.34	0.546193	4.34	0.563747	4.34	0.174656	4.34	0.264229
4.35	0.795866	4.35	0.794336	4.35	0.72281	4.35	0.722253	4.35	0.546262	4.35	0.563747	4.35	0.175261	4.35	0.2647
4.36	0.795917	4.36	0.794336	4.36	0.722657	4.36	0.722253	4.36	0.546415	4.36	0.563747	4.36	0.175777	4.36	0.265166
4.37	0.795757	4.37	0.794336	4.37	0.722642	4.37	0.722253	4.37	0.546355	4.37	0.563747	4.37	0.176088	4.37	0.265628
4.38	0.795996	4.38	0.794336	4.38	0.722734	4.38	0.722253	4.38	0.546301	4.38	0.563747	4.38	0.176518	4.38	0.266085
4.39	0.796108	4.39	0.794336	4.39	0.72295	4.39	0.722253	4.39	0.546173	4.39	0.563747	4.39	0.176817	4.39	0.266538
4.4	0.796222	4.4	0.794336	4.4	0.722913	4.4	0.722253	4.4	0.546142	4.4	0.563747	4.4	0.177194	4.4	0.266987
4.41	0.795979	4.41	0.794336	4.41	0.722771	4.41	0.722253	4.41	0.546171	4.41	0.563747	4.41	0.177697	4.41	0.267432
4.42	0.796146	4.42	0.794336	4.42	0.72234	4.42	0.722253	4.42	0.546298	4.42	0.563747	4.42	0.178154	4.42	0.267872
4.43	0.796154	4.43	0.794336	4.43	0.722159	4.43	0.722253	4.43	0.54644	4.43	0.563747	4.43	0.17852	4.43	0.268308
4.44	0.796089	4.44	0.794336	4.44	0.722293	4.44	0.722253	4.44	0.546455	4.44	0.563747	4.44	0.179134	4.44	0.26874
4.45	0.79611	4.45	0.794336	4.45	0.722259	4.45	0.722253	4.45	0.546513	4.45	0.563747	4.45	0.179699	4.45	0.269168
4.46	0.795953	4.46	0.794336	4.46	0.721967	4.46	0.722253	4.46	0.546658	4.46	0.563747	4.46	0.180227	4.46	0.269591
4.47	0.796092	4.47	0.794336	4.47	0.722109	4.47	0.722253	4.47	0.546647	4.47	0.563747	4.47	0.180702	4.47	0.270011
4.48	0.795839	4.48	0.794336	4.48	0.722265	4.48	0.722253	4.48	0.546678	4.48	0.563747	4.48	0.181217	4.48	0.270426
4.49	0.795637	4.49	0.794336	4.49	0.722266	4.49	0.722253	4.49	0.546815	4.49	0.563747	4.49	0.181865	4.49	0.270837
4.5	0.79577	4.5	0.794336	4.5	0.722529	4.5	0.722253	4.5	0.546984	4.5	0.563747	4.5	0.182415	4.5	0.271245
4.51	0.79603	4.51	0.794336	4.51	0.722591	4.51	0.722253	4.51	0.54713	4.51	0.563747	4.51	0.182731	4.51	0.271648
4.52	0.795979	4.52	0.794336	4.52	0.722324	4.52	0.722253	4.52	0.547086	4.52	0.563747	4.52	0.1833	4.52	0.272048
4.53	0.795986	4.53	0.794336	4.53	0.722359	4.53	0.722253	4.53	0.547281	4.53	0.563747	4.53	0.183855	4.53	0.272443
4.54	0.796274	4.54	0.794336	4.54	0.722608	4.54	0.722253	4.54	0.547224	4.54	0.563747	4.54	0.184194	4.54	0.272835
4.55	0.796444	4.55	0.794336	4.55	0.72247	4.55	0.722253	4.55	0.547021	4.55	0.563747	4.55	0.184719	4.55	0.273222
4.56	0.796607	4.56	0.794336	4.56	0.722217	4.56	0.722253	4.56	0.547258	4.56	0.563747	4.56	0.185017	4.56	0.273606
4.57	0.796563	4.57	0.794336	4.57	0.722066	4.57	0.722253	4.57	0.547288	4.57	0.563747	4.57	0.185442	4.57	0.273986
4.58	0.79659	4.58	0.794336	4.58	0.72233	4.58	0.722253	4.58	0.547403	4.58	0.563747	4.58	0.185844	4.58	0.274362
4.59	0.796231	4.59	0.794336	4.59	0.722458	4.59	0.722253	4.59	0.547213	4.59	0.563747	4.59	0.186245	4.59	0.274735
4.6	0.796373	4.6	0.794336	4.6	0.722464	4.6	0.722253	4.6	0.547195	4.6	0.563747	4.6	0.186546	4.6	0.275103
4.61	0.796311	4.61	0.794336	4.61	0.722699	4.61	0.722253	4.61	0.547134	4.61	0.563747	4.61	0.186989	4.61	0.275469
4.62	0.796226	4.62	0.794336	4.62	0.722718	4.62	0.722253	4.62	0.5471	4.62	0.563747	4.62	0.187257	4.62	0.27583
4.63	0.796244	4.63	0.794336	4.63	0.722844	4.63	0.722253	4.63	0.547216	4.63	0.563747	4.63	0.187674	4.63	0.276188
4.64	0.796151	4.64	0.794336	4.64	0.722549	4.64	0.722253	4.64	0.547201	4.64	0.563747	4.64	0.188024	4.64	0.276542
4.65	0.796226	4.65	0.794336	4.65	0.722181	4.65	0.722253	4.65	0.547138	4.65	0.563747	4.65	0.188526	4.65	0.276892
4.66	0.796243	4.66	0.794336	4.66	0.721645	4.66	0.722253	4.66	0.547053	4.66	0.563747	4.66	0.188846	4.66	0.277239
4.67	0.795782	4.67	0.794336	4.67	0.721589	4.67	0.722253	4.67	0.546812	4.67	0.563747	4.67	0.189311	4.67	0.277582
4.68	0.795833	4.68	0.794336	4.68	0.72184	4.68	0.722253	4.68	0.546669	4.68	0.563747	4.68	0.18962	4.68	0.277922
4.69	0.796006	4.69	0.794336	4.69	0.722118	4.69	0.722253	4.69	0.54624	4.69	0.563747	4.69	0.189996	4.69	0.278259
4.7	0.796259	4.7	0.794336	4.7	0.722083	4.7	0.722253	4.7	0.545956	4.7	0.563747	4.7	0.190387	4.7	0.278591
4.71	0.796262	4.71	0.794336	4.71	0.722118	4.71	0.722253	4.71	0.546108	4.71	0.563747	4.71	0.190766	4.71	0.278921
4.72	0.796366	4.72	0.794336	4.72	0.72209	4.72	0.722253	4.72	0.546086	4.72	0.563747	4.72	0.191182	4.72	0.279247
4.73	0.796274	4.73	0.794336	4.73	0.721946	4.73	0.722253	4.73	0.546205	4.73	0.563747	4.73	0.191712	4.73	0.27957
4.74	0.7962	4.74	0.794336	4.74	0.72208	4.74	0.722253	4.74	0.546161	4.74	0.563747	4.74	0.192157	4.74	0.279889
4.75	0.7959	4.75	0.794336	4.75	0.722399	4.75	0.722253	4.75	0.546327	4.75	0.563747	4.75	0.192595	4.75	0.280205
4.76	0.795775	4.76	0.794336	4.76	0.722489	4.76	0.722253	4.76	0.546284	4.76	0.563747	4.76	0.192895	4.76	0.280518
4.77	0.796059	4.77	0.794336	4.77	0.722255	4.77	0.722253	4.77	0.546287	4.77	0.563747	4.77	0.19327	4.77	0.280828
4.78	0.795999	4.78	0.794336	4.78	0.722151	4.78	0.722253	4.78	0.546443	4.78	0.563747	4.78	0.19369	4.78	0.281134
4.79	0.795828	4.79	0.794336	4.79	0.722064	4.79	0.722253	4.79	0.546486	4.79	0.563747	4.79	0.194184	4.79	0.281437
4.8	0.795736	4.8	0.794336	4.8	0.722075	4.8	0.722253	4.8	0.546546	4.8	0.563747	4.8	0.194341	4.8	0.281737
4.81	0.795505	4.81	0.794336	4.81	0.72251	4.81	0.722253	4.81	0.546434	4.81	0.563747	4.81	0.194625	4.81	0.282034
4.82	0.795596	4.82	0.794336	4.82	0.722511	4.82	0.722253	4.82	0.546542	4.82	0.563747	4.82	0.194907	4.82	0.282327
4.83	0.795587	4.83	0.794336	4.83	0.722839	4.83	0.722253	4.83	0.546765	4.83	0.563747	4.83	0.195293	4.83	0.282618
4.84	0.795495	4.84	0.794336	4.84	0.722993	4.84	0.722253	4.84	0.546874	4.84	0.563747	4.84	0.195616	4.84	0.282906
4.85	0.795216	4.85	0.794336	4.85	0.722725	4.85	0.722253	4.85	0.546885	4.85	0.563747	4.85	0.195969	4.85	0.28319
4.86	0.795134	4.86	0.794336	4.86	0.722921	4.86	0.722253	4.86	0.546723	4.86	0.563747	4.86	0.196326	4.86	0.283471
4.87	0.794804	4.87	0.794336	4.87	0.723119	4.87	0.722253	4.87	0.546735	4.87	0.563747	4.87	0.196752	4.87	0.28375
4.88	0.794887	4.88	0.794336	4.88	0.723204	4.88	0.722253	4.88	0.546619	4.88	0.563747	4.88	0.197209	4.88	0.284025
4.89	0.79512	4.89	0.794336	4.89	0.723169	4.89	0.722253	4.89	0.54653	4.89	0.563747	4.89	0.197472	4.89	0.284298
4.9	0.794768	4.9	0.794336	4.9	0.723083	4.9	0.722253	4.9	0.547011	4.9	0.563747	4.9	0.197914	4.9	0.284568
4.91	0.794561	4.91	0.794336	4.91	0.723121	4.91	0.722253	4.91	0.546924	4.91	0.563747	4.91	0.19822	4.91	0.284835
4.92	0.794761	4.92	0.794336	4.92	0.723031	4.92	0.722253	4.92	0.546656	4.92	0.563747	4.92	0.198746	4.92	0.285098
4.93	0.794691	4.93	0.794336	4.93	0.723403	4.93	0.722253	4.93	0.546566	4.93	0.563747	4.93	0.199044	4.93	0.28536
4.94	0.794275	4.94	0.794336	4.94	0.723526	4.94	0.722253	4.94	0.546621	4.94	0.563747	4.94	0.199501	4.94	0.285618
4.95	0.794387	4.95	0.794336	4.95	0.723588	4.95	0.722253	4.95	0.546598	4.95	0.563747	4.95	0.199862	4.95	0.285873
4.96	0.794712	4.96	0.794336	4.96	0.723406	4.96	0.722253	4.96	0.54646	4.96	0.563747	4.96	0.200419	4.96	0.286126
4.97	0.79487	4.97	0.794336	4.97	0.723292	4.97	0.722253	4.97	0.546563	4.97	0.563747	4.97	0.200933	4.97	0.286376
4.98	0.79483	4.98	0.794336	4.98	0.722823	4.98	0.722253	4.98	0.546439	4.98	0.563747	4.98	0.201414	4.98	0.286624
4.99	0.794592	4.99	0.794336	4.99	0.722896	4.99	0.722253	4.99	0.546063	4.99	0.563747	4.99	0.201744	4.99	0.286868
5	0.794526	5	0.794336	5	0.722572	5	0.722253	5	0.546029	5	0.563747	5	0.201993	5	0.28711
5.01	0.79451	5.01	0.794336	5.01	0.722714	5.01	0.722253	5.01	0.546075	5.01	0.563747	5.01	0.202245	5.01	0.28735
5.02	0.794589	5.02	0.794336	5.02	0.723094	5.02	0.722253	5.02	0.546276	5.02	0.563747	5.02	0.202534	5.02	0.287587
5.03	0.794587	5.03	0.794336	5.03	0.723156	5.03	0.722253	5.03	0.54615	5.03	0.563747	5.03	0.202853	5.03	0.287821
5.04	0.794945	5.04	0.794336	5.04	0.723145	5.04	0.722253	5.04	0.546155	5.04	0.563747	5.04	0.203099	5.04	0.288053
5.05	0.794956	5.05	0.794336	5.05	0.723052	5.05	0.722253	5.05	0.546311	5.05	0.563747	5.05	0.203336	5.05	0.288282
5.06	0.794928	5.06	0.794336	5.06	0.723184	5.06	0.722253	5.06	0.546413	5.06	0.563747	5.06	0.203485	5.06	0.288508
5.07	0.795079	5.07	0.794336	5.07	0.722913	5.07	0.722253	5.07	0.546383	5.07	0.563747	5.07	0.203686	5.07	0.288733
5.08	0.795166	5.08	0.794336	5.08	0.7229	5.08	0.722253	5.08	0.54658	5.08	0.563747	5.08	0.203782	5.08	0.288954
5.09	0.795188	5.09	0.794336	5.09	0.723309	5.09	0.722253	5.09	0.546591	5.09	0.563747	5.09	0.204104	5.09	0.289174
5.1	0.794933	5.1	0.794336	5.1	0.723135	5.1	0.722253	5.1	0.546455	5.1	0.563747	5.1	0.204317	5.1	0.28939
5.11	0.794894	5.11	0.794336	5.11	0.723358	5.11	0.722253	5.11	0.546467	5.11	0.563747	5.11	0.204541	5.11	0.289605
5.12	0.794892	5.12	0.794336	5.12	0.723056	5.12	0.722253	5.12	0.546777	5.12	0.563747	5.12	0.204869	5.12	0.289817
5.13	0.794697	5.13	0.794336	5.13	0.723122	5.13	0.722253	5.13	0.546847	5.13	0.563747	5.13	0.205181	5.13	0.290027
5.14	0.794734	5.14	0.794336	5.14	0.722963	5.14	0.722253	5.14	0.546946	5.14	0.563747	5.14	0.205513	5.14	0.290234
5.15	0.794942	5.15	0.794336	5.15	0.723011	5.15	0.722253	5.15	0.547048	5.15	0.563747	5.15	0.2058	5.15	0.290439
5.16	0.794943	5.16	0.794336	5.16	0.723457	5.16	0.722253	5.16	0.546952	5.16	0.563747	5.16	0.205966	5.16	0.290642
5.17	0.794966	5.17	0.794336	5.17	0.723437	5.17	0.722253	5.17	0.546811	5.17	0.563747	5.17	0.206061	5.17	0.290843
5.18	0.795303	5.18	0.794336	5.18	0.72356	5.18	0.722253	5.18	0.546729	5.18	0.563747	5.18	0.206172	5.18	0.291042
5.19	0.795452	5.19	0.794336	5.19	0.723659	5.19	0.722253	5.19	0.546917	5.19	0.563747	5.19	0.206375	5.19	0.291238
5.2	0.795808	5.2	0.794336	5.2	0.72337	5.2	0.722253	5.2	0.547111	5.2	0.563747	5.2	0.206608	5.2	0.291432
5.21	0.795812	5.21	0.794336	5.21	0.723235	5.21	0.722253	5.21	0.547177	5.21	0.563747	5.21	0.206867	5.21	0.291624
5.22	0.795536	5.22	0.794336	5.22	0.723178	5.22	0.722253	5.22	0.547301	5.22	0.563747	5.22	0.207226	5.22	0.291813
5.23	0.795691	5.23	0.794336	5.23	0.723308	5.23	0.722253	5.23	0.547275	5.23	0.563747	5.23	0.207426	5.23	0.292001
5.24	0.795707	5.24	0.794336	5.24	0.723448	5.24	0.722253	5.24	0.547235	5.24	0.563747	5.24	0.207638	5.24	0.292187
5.25	0.795693	5.25	0.794336	5.25	0.723263	5.25	0.722253	5.25	0.54713	5.25	0.563747	5.25	0.207844	5.25	0.29237
5.26	0.796049	5.26	0.794336	5.26	0.723308	5.26	0.722253	5.26	0.547069	5.26	0.563747	5.26	0.208024	5.26	0.292552
5.27	0.795797	5.27	0.794336	5.27	0.723332	5.27	0.722253	5.27	0.546945	5.27	0.563747	5.27	0.208063	5.27	0.292731
5.28	0.796179	5.28	0.794336	5.28	0.723273	5.28	0.722253	5.28	0.546787	5.28	0.563747	5.28	0.208227	5.28	0.292908
5.29	0.7967	5.29	0.794336	5.29	0.723333	5.29	0.722253	5.29	0.546728	5.29	0.563747	5.29	0.208608	5.29	0.293084
5.3	0.796885	5.3	0.794336	5.3	0.723442	5.3	0.722253	5.3	0.546844	5.3	0.563747	5.3	0.208889	5.3	0.293257
5.31	0.796825	5.31	0.794336	5.31	0.723158	5.31	0.722253	5.31	0.546916	5.31	0.563747	5.31	0.209045	5.31	0.293429
5.32	0.796417	5.32	0.794336	5.32	0.723379	5.32	0.722253	5.32	0.546935	5.32	0.563747	5.32	0.209293	5.32	0.293598
5.33	0.796134	5.33	0.794336	5.33	0.723156	5.33	0.722253	5.33	0.547024	5.33	0.563747	5.33	0.209504	5.33	0.293766
5.34	0.796268	5.34	0.794336	5.34	0.723199	5.34	0.722253	5.34	0.54689	5.34	0.563747	5.34	0.209701	5.34	0.293931
5.35	0.796371	5.35	0.794336	5.35	0.723146	5.35	0.722253	5.35	0.546951	5.35	0.563747	5.35	0.209749	5.35	0.294095
5.36	0.796071	5.36	0.794336	5.36	0.723287	5.36	0.722253	5.36	0.547028	5.36	0.563747	5.36	0.209856	5.36	0.294257
5.37	0.796095	5.37	0.794336	5.37	0.723388	5.37	0.722253	5.37	0.547184	5.37	0.563747	5.37	0.210161	5.37	0.294417
5.38	0.796014	5.38	0.794336	5.38	0.72356	5.38	0.722253	5.38	0.54723	5.38	0.563747	5.38	0.21042	5.38	0.294576
5.39	0.79606	5.39	0.794336	5.39	0.723792	5.39	0.722253	5.39	0.54725	5.39	0.563747	5.39	0.210793	5.39	0.294732
5.4	0.796083	5.4	0.794336	5.4	0.724078	5.4	0.722253	5.4	0.547203	5.4	0.563747	5.4	0.210983	5.4	0.294887
5.41	0.795998	5.41	0.794336	5.41	0.72397	5.41	0.722253	5.41	0.547289	5.41	0.563747	5.41	0.211235	5.41	0.29504
5.42	0.795955	5.42	0.794336	5.42	0.72366	5.42	0.722253	5.42	0.547078	5.42	0.563747	5.42	0.211377	5.42	0.295191
5.43	0.796022	5.43	0.794336	5.43	0.723541	5.43	0.722253	5.43	0.547133	5.43	0.563747	5.43	0.211562	5.43	0.295341
5.44	0.79575	5.44	0.794336	5.44	0.723304	5.44	0.722253	5.44	0.547106	5.44	0.563747	5.44	0.211677	5.44	0.295489
5.45	0.795642	5.45	0.794336	5.45	0.723357	5.45	0.722253	5.45	0.54715	5.45	0.563747	5.45	0.211795	5.45	0.295635
5.46	0.795669	5.46	0.794336	5.46	0.723599	5.46	0.722253	5.46	0.547056	5.46	0.563747	5.46	0.212059	5.46	0.29578
5.47	0.795788	5.47	0.794336	5.47	0.723803	5.47	0.722253	5.47	0.546719	5.47	0.563747	5.47	0.212224	5.47	0.295922
5.48	0.795779	5.48	0.794336	5.48	0.723841	5.48	0.722253	5.48	0.546527	5.48	0.563747	5.48	0.212361	5.48	0.296064
5.49	0.795735	5.49	0.794336	5.49	0.72365	5.49	0.722253	5.49	0.546601	5.49	0.563747	5.49	0.212473	5.49	0.296203
5.5	0.795712	5.5	0.794336	5.5	0.723667	5.5	0.722253	5.5	0.54652	5.5	0.563747	5.5	0.212644	5.5	0.296341
5.51	0.795894	5.51	0.794336	5.51	0.723498	5.51	0.722253	5.51	0.546477	5.51	0.563747	5.51	0.212787	5.51	0.296478
5.52	0.795624	5.52	0.794336	5.52	0.723298	5.52	0.722253	5.52	0.546431	5.52	0.563747	5.52	0.213122	5.52	0.296613
5.53	0.795473	5.53	0.794336	5.53	0.723281	5.53	0.722253	5.53	0.54634	5.53	0.563747	5.53	0.213324	5.53	0.296746
5.54	0.795349	5.54	0.794336	5.54	0.723106	5.54	0.722253	5.54	0.546498	5.54	0.563747	5.54	0.213519	5.54	0.296878
5.55	0.795485	5.55	0.794336	5.55	0.723267	5.55	0.722253	5.55	0.546621	5.55	0.563747	5.55	0.213695	5.55	0.297008
5.56	0.795165	5.56	0.794336	5.56	0.723143	5.56	0.722253	5.56	0.546741	5.56	0.563747	5.56	0.213852	5.56	0.297137
5.57	0.795425	5.57	0.794336	5.57	0.722934	5.57	0.722253	5.57	0.546822	5.57	0.563747	5.57	0.2141	5.57	0.297264
5.58	0.795669	5.58	0.794336	5.58	0.723068	5.58	0.722253	5.58	0.546876	5.58	0.563747	5.58	0.214411	5.58	0.29739
5.59	0.795838	5.59	0.794336	5.59	0.723206	5.59	0.722253	5.59	0.546747	5.59	0.563747	5.59	0.214577	5.59	0.297514
5.6	0.79557	5.6	0.794336	5.6	0.723049	5.6	0.722253	5.6	0.546755	5.6	0.563747	5.6	0.214833	5.6	0.297637
5.61	0.795581	5.61	0.794336	5.61	0.723121	5.61	0.722253	5.61	0.546751	5.61	0.563747	5.61	0.215065	5.61	0.297759
5.62	0.795429	5.62	0.794336	5.62	0.722613	5.62	0.722253	5.62	0.547035	5.62	0.563747	5.62	0.215279	5.62	0.297879
5.63	0.795172	5.63	0.794336	5.63	0.72256	5.63	0.722253	5.63	0.547039	5.63	0.563747	5.63	0.215619	5.63	0.297998
5.64	0.795183	5.64	0.794336	5.64	0.722727	5.64	0.722253	5.64	0.547218	5.64	0.563747	5.64	0.215976	5.64	0.298115
5.65	0.794909	5.65	0.794336	5.65	0.722574	5.65	0.722253	5.65	0.54702	5.65	0.563747	5.65	0.216129	5.65	0.298231
5.66	0.795312	5.66	0.794336	5.66	0.722666	5.66	0.722253	5.66	0.547054	5.66	0.563747	5.66	0.216235	5.66	0.298346
5.67	0.795442	5.67	0.794336	5.67	0.722893	5.67	0.722253	5.67	0.547178	5.67	0.563747	5.67	0.216559	5.67	0.298459
5.68	0.795458	5.68	0.794336	5.68	0.723272	5.68	0.722253	5.68	0.547079	5.68	0.563747	5.68	0.216811	5.68	0.298571
5.69	0.795664	5.69	0.794336	5.69	0.723153	5.69	0.722253	5.69	0.54725	5.69	0.563747	5.69	0.216919	5.69	0.298682
5.7	0.795694	5.7	0.794336	5.7	0.723424	5.7	0.722253	5.7	0.547177	5.7	0.563747	5.7	0.217199	5.7	0.298791
5.71	0.795608	5.71	0.794336	5.71	0.723515	5.71	0.722253	5.71	0.547232	5.71	0.563747	5.71	0.21732	5.71	0.298899
5.72	0.795608	5.72	0.794336	5.72	0.723586	5.72	0.722253	5.72	0.547283	5.72	0.563747	5.72	0.217576	5.72	0.299006
5.73	0.79543	5.73	0.794336	5.73	0.723675	5.73	0.722253	5.73	0.547148	5.73	0.563747	5.73	0.217692	5.73	0.299112
5.74	0.7957	5.74	0.794336	5.74	0.723402	5.74	0.722253	5.74	0.547315	5.74	0.563747	5.74	0.217893	5.74	0.299216
5.75	0.795585	5.75	0.794336	5.75	0.723239	5.75	0.722253	5.75	0.54713	5.75	0.563747	5.75	0.218033	5.75	0.29932
5.76	0.795481	5.76	0.794336	5.76	0.723077	5.76	0.722253	5.76	0.547132	5.76	0.563747	5.76	0.218305	5.76	0.299422
5.77	0.79554	5.77	0.794336	5.77	0.723391	5.77	0.722253	5.77	0.547234	5.77	0.563747	5.77	0.218343	5.77	0.299522
5.78	0.795983	5.78	0.794336	5.78	0.723284	5.78	0.722253	5.78	0.547342	5.78	0.563747	5.78	0.218416	5.78	0.299622
5.79	0.796008	5.79	0.794336	5.79	0.723274	5.79	0.722253	5.79	0.547292	5.79	0.563747	5.79	0.218653	5.79	0.299721
5.8	0.795819	5.8	0.794336	5.8	0.723029	5.8	0.722253	5.8	0.547174	5.8	0.563747	5.8	0.218873	5.8	0.299818
5.81	0.795834	5.81	0.794336	5.81	0.723194	5.81	0.722253	5.81	0.547242	5.81	0.563747	5.81	0.218975	5.81	0.299914
5.82	0.795842	5.82	0.794336	5.82	0.722939	5.82	0.722253	5.82	0.547108	5.82	0.563747	5.82	0.219206	5.82	0.300009
5.83	0.795738	5.83	0.794336	5.83	0.72322	5.83	0.722253	5.83	0.547235	5.83	0.563747	5.83	0.219446	5.83	0.300103
5.84	0.795563	5.84	0.794336	5.84	0.723333	5.84	0.722253	5.84	0.547367	5.84	0.563747	5.84	0.219575	5.84	0.300196
5.85	0.795666	5.85	0.794336	5.85	0.723526	5.85	0.722253	5.85	0.547531	5.85	0.563747	5.85	0.219732	5.85	0.300288
5.86	0.795892	5.86	0.794336	5.86	0.723402	5.86	0.722253	5.86	0.547447	5.86	0.563747	5.86	0.219772	5.86	0.300379
5.87	0.795886	5.87	0.794336	5.87	0.723395	5.87	0.722253	5.87	0.547303	5.87	0.563747	5.87	0.21972	5.87	0.300468
5.88	0.796053	5.88	0.794336	5.88	0.72345	5.88	0.722253	5.88	0.547462	5.88	0.563747	5.88	0.219754	5.88	0.300557
5.89	0.796213	5.89	0.794336	5.89	0.723184	5.89	0.722253	5.89	0.547642	5.89	0.563747	5.89	0.219729	5.89	0.300644
5.9	0.79631	5.9	0.794336	5.9	0.723268	5.9	0.722253	5.9	0.54783	5.9	0.563747	5.9	0.219909	5.9	0.300731
5.91	0.796574	5.91	0.794336	5.91	0.723303	5.91	0.722253	5.91	0.547727	5.91	0.563747	5.91	0.219921	5.91	0.300816
5.92	0.796225	5.92	0.794336	5.92	0.723329	5.92	0.722253	5.92	0.547695	5.92	0.563747	5.92	0.220033	5.92	0.300901
5.93	0.796103	5.93	0.794336	5.93	0.723188	5.93	0.722253	5.93	0.547704	5.93	0.563747	5.93	0.22002	5.93	0.300984
5.94	0.796157	5.94	0.794336	5.94	0.723108	5.94	0.722253	5.94	0.547616	5.94	0.563747	5.94	0.220236	5.94	0.301067
5.95	0.79635	5.95	0.794336	5.95	0.72365	5.95	0.722253	5.95	0.547393	5.95	0.563747	5.95	0.220312	5.95	0.301148
5.96	0.796359	5.96	0.794336	5.96	0.723447	5.96	0.722253	5.96	0.547559	5.96	0.563747	5.96	0.220461	5.96	0.301229
5.97	0.796523	5.97	0.794336	5.97	0.72359	5.97	0.722253	5.97	0.547371	5.97	0.563747	5.97	0.220757	5.97	0.301309
5.98	0.796379	5.98	0.794336	5.98	0.723519	5.98	0.722253	5.98	0.54723	5.98	0.563747	5.98	0.22088	5.98	0.301387
5.99	0.796502	5.99	0.794336	5.99	0.723491	5.99	0.722253	5.99	0.546761	5.99	0.563747	5.99	0.220998	5.99	0.301465
6	0.796638	6	0.794336	6	0.723456	6	0.722253	6	0.546872	6	0.563747	6	0.221148	6	0.301542
6.01	0.796273	6.01	0.794336	6.01	0.723123	6.01	0.722253	6.01	0.547202	6.01	0.563747	6.01	0.221262	6.01	0.301618
		6.02	0.794336			6.02	0.722253			6.02	0.563747			6.02	0.301693
