# Supplementary material for: Equivalence and its invalidation between non-Markovian and Markovian spreading dynamics on complex networks
Source: Nat Commun. 2019 Aug 23;10:3748. doi: 10.1038/s41467-019-11763-z (PMC6707263; doi:10.1038/s41467-019-11763-z)
Supplement: Supplementary file 3 — Source Data [file 41467_2019_11763_MOESM3_ESM.zip › data/Supplementary_Figure_9/sFig9_III_Hamsterster.dat]

0.005	0	0.005	0	0.005	0	0.005	0	0.005	0	0.005	2.0642E-40
0.01	0	0.01	0	0.01	0	0.01	0	0.01	0	0.01	2.59284E-30
0.015	0	0.015	0	0.015	0	0.015	0	0.015	0	0.015	4.18133E-13
0.02	0	0.02	6.31904E-4	0.02	0	0.02	0	0.02	0	0.02	0.00110731
0.025	0	0.025	0	0.025	0.0262626	0.025	0	0.025	0.0098648	0.025	0.0264483
0.03	0.0419567	0.03	0.0506175	0.03	0.0540289	0.03	0.0302197	0.03	0.0488681	0.03	0.0524199
0.035	0.065582	0.035	0.0671488	0.035	0.0699147	0.035	0.0616327	0.035	0.0682428	0.035	0.0773909
0.04	0.0935565	0.04	0.0977927	0.04	0.0972209	0.04	0.0772424	0.04	0.0960169	0.04	0.10085
0.045	0.118983	0.045	0.117488	0.045	0.115741	0.045	0.108232	0.045	0.124428	0.045	0.122696
0.05	0.140472	0.05	0.140211	0.05	0.163439	0.05	0.126482	0.05	0.139047	0.05	0.143023
0.055	0.159766	0.055	0.159977	0.055	0.159725	0.055	0.139087	0.055	0.156343	0.055	0.161993
0.06	0.170672	0.06	0.175324	0.06	0.176339	0.06	0.16873	0.06	0.175399	0.06	0.179792
0.065	0.1897	0.065	0.192125	0.065	0.192857	0.065	0.177882	0.065	0.197831	0.065	0.196554
0.07	0.20591	0.07	0.21039	0.07	0.215326	0.07	0.187154	0.07	0.205085	0.07	0.21233
0.075	0.22325	0.075	0.222746	0.075	0.22126	0.075	0.204856	0.075	0.224716	0.075	0.227171
0.08	0.235435	0.08	0.239329	0.08	0.235356	0.08	0.218696	0.08	0.235435	0.08	0.241149
0.085	0.246731	0.085	0.250635	0.085	0.260579	0.085	0.237538	0.085	0.25565	0.085	0.254444
0.09	0.261946	0.09	0.263799	0.09	0.263151	0.09	0.242491	0.09	0.2625	0.09	0.267175
0.095	0.271721	0.095	0.272723	0.095	0.268221	0.095	0.246796	0.095	0.279441	0.095	0.279229
0.1	0.280274	0.1	0.283973	0.1	0.286113	0.1	0.268275	0.1	0.283912	0.1	0.290654
0.105	0.291614	0.105	0.295972	0.105	0.301393	0.105	0.274242	0.105	0.295618	0.105	0.301505
0.11	0.301067	0.11	0.305165	0.11	0.313308	0.11	0.281848	0.11	0.312451	0.11	0.311833
0.115	0.315091	0.115	0.31611	0.115	0.322064	0.115	0.2891	0.115	0.315237	0.115	0.321682
0.12	0.321192	0.12	0.323869	0.12	0.320531	0.12	0.296059	0.12	0.326913	0.12	0.33109
0.125	0.329946	0.125	0.336925	0.125	0.32867	0.125	0.306764	0.125	0.332492	0.125	0.340095
0.13	0.340028	0.13	0.346522	0.13	0.344202	0.13	0.312695	0.13	0.34271	0.13	0.348727
0.135	0.348961	0.135	0.351327	0.135	0.355439	0.135	0.320825	0.135	0.355929	0.135	0.357015
0.14	0.355998	0.14	0.360651	0.14	0.356671	0.14	0.32118	0.14	0.362038	0.14	0.364994
0.145	0.361545	0.145	0.367688	0.145	0.361936	0.145	0.331515	0.145	0.362196	0.145	0.37272
0.15	0.370993	0.15	0.371528	0.15	0.375138	0.15	0.341663	0.15	0.378679	0.15	0.380214
0.155	0.376814	0.155	0.378461	0.155	0.375912	0.155	0.348614	0.155	0.373678	0.155	0.387454
0.16	0.386122	0.16	0.388607	0.16	0.385014	0.16	0.356211	0.16	0.38784	0.16	0.394445
0.165	0.390075	0.165	0.395097	0.165	0.391218	0.165	0.362093	0.165	0.401028	0.165	0.401199
0.17	0.398753	0.17	0.395989	0.17	0.401624	0.17	0.361481	0.17	0.393719	0.17	0.407728
0.175	0.402462	0.175	0.407538	0.175	0.400876	0.175	0.370356	0.175	0.40175	0.175	0.414046
0.18	0.410366	0.18	0.412039	0.18	0.403698	0.18	0.375692	0.18	0.41219	0.18	0.420174
0.185	0.415401	0.185	0.417901	0.185	0.416859	0.185	0.378586	0.185	0.419844	0.185	0.42614
0.19	0.420884	0.19	0.424114	0.19	0.419085	0.19	0.389071	0.19	0.418561	0.19	0.431947
0.195	0.42648	0.195	0.428904	0.195	0.425824	0.195	0.389558	0.195	0.423155	0.195	0.437595
0.2	0.43182	0.2	0.434628	0.2	0.432675	0.2	0.399608	0.2	0.436585	0.2	0.44311
0.205	0.431281	0.205	0.443672	0.205	0.439209	0.205	0.403413	0.205	0.440282	0.205	0.44851
0.21	0.44037	0.21	0.445006	0.21	0.445451	0.21	0.413753	0.21	0.444481	0.21	0.453778
0.215	0.44435	0.215	0.444184	0.215	0.452347	0.215	0.406753	0.215	0.450047	0.215	0.458909
0.22	0.449066	0.22	0.452711	0.22	0.444817	0.22	0.412934	0.22	0.455852	0.22	0.463916
0.225	0.454236	0.225	0.456756	0.225	0.45694	0.225	0.420385	0.225	0.457965	0.225	0.468803
0.23	0.458282	0.23	0.466341	0.23	0.45681	0.23	0.425734	0.23	0.462024	0.23	0.473566
0.235	0.46273	0.235	0.467824	0.235	0.461471	0.235	0.422159	0.235	0.462558	0.235	0.478204
0.24	0.465759	0.24	0.470992	0.24	0.47446	0.24	0.427011	0.24	0.475728	0.24	0.48273
0.245	0.472542	0.245	0.479344	0.245	0.470136	0.245	0.441935	0.245	0.475377	0.245	0.487181
0.25	0.475085	0.25	0.47757	0.25	0.474908	0.25	0.436615	0.25	0.48416	0.25	0.491622
0.255	0.479926	0.255	0.489172	0.255	0.478479	0.255	0.437449	0.255	0.48809	0.255	0.496087
0.26	0.484477	0.26	0.48884	0.26	0.484827	0.26	0.440854	0.26	0.484255	0.26	0.500529
0.265	0.484638	0.265	0.489281	0.265	0.488261	0.265	0.442888	0.265	0.486542	0.265	0.504892
0.27	0.488664	0.27	0.493025	0.27	0.492001	0.27	0.451083	0.27	0.501661	0.27	0.509152
0.275	0.492099	0.275	0.496472	0.275	0.50691	0.275	0.453811	0.275	0.495918	0.275	0.513305
0.28	0.4933	0.28	0.504394	0.28	0.501483	0.28	0.455463	0.28	0.507171	0.28	0.517356
0.285	0.499874	0.285	0.507805	0.285	0.503878	0.285	0.462549	0.285	0.508304	0.285	0.521307
0.29	0.502592	0.29	0.506267	0.29	0.503432	0.29	0.460786	0.29	0.511712	0.29	0.525162
0.295	0.504892	0.295	0.511	0.295	0.510414	0.295	0.466154	0.295	0.515567	0.295	0.528926
0.3	0.509858	0.3	0.516907	0.3	0.515551	0.3	0.468357	0.3	0.514847	0.3	0.532601
0.305	0.515765	0.305	0.516211	0.305	0.509864	0.305	0.46994	0.305	0.5166	0.305	0.536191
0.31	0.516269	0.31	0.521492	0.31	0.523661	0.31	0.475061	0.31	0.525589	0.31	0.539699
0.315	0.51787	0.315	0.526344	0.315	0.518172	0.315	0.473836	0.315	0.526895	0.315	0.54313
0.32	0.522364	0.32	0.52862	0.32	0.523685	0.32	0.479556	0.32	0.52689	0.32	0.54649
0.325	0.522982	0.325	0.533563	0.325	0.526792	0.325	0.487962	0.325	0.529164	0.325	0.54979
0.33	0.530582	0.33	0.536756	0.33	0.529959	0.33	0.487754	0.33	0.53944	0.33	0.553049
0.335	0.525785	0.335	0.54064	0.335	0.534395	0.335	0.492758	0.335	0.541674	0.335	0.556288
0.34	0.529581	0.34	0.534809	0.34	0.534109	0.34	0.491971	0.34	0.543505	0.34	0.559509
0.345	0.53469	0.345	0.542185	0.345	0.539117	0.345	0.486493	0.345	0.538594	0.345	0.562698
0.35	0.537232	0.35	0.547204	0.35	0.542751	0.35	0.489017	0.35	0.5452	0.35	0.565838
0.355	0.547193	0.355	0.548475	0.355	0.545704	0.355	0.497468	0.355	0.548178	0.355	0.568919
0.36	0.540303	0.36	0.553847	0.36	0.544555	0.36	0.497371	0.36	0.548686	0.36	0.571938
0.365	0.55206	0.365	0.558673	0.365	0.553123	0.365	0.50292	0.365	0.551737	0.365	0.574896
0.37	0.551789	0.37	0.554547	0.37	0.550808	0.37	0.507563	0.37	0.556223	0.37	0.577794
0.375	0.550574	0.375	0.559296	0.375	0.554182	0.375	0.503794	0.375	0.559373	0.375	0.580635
0.38	0.550694	0.38	0.560446	0.38	0.556838	0.38	0.501316	0.38	0.561681	0.38	0.58342
0.385	0.554374	0.385	0.564855	0.385	0.55584	0.385	0.504103	0.385	0.566829	0.385	0.58615
0.39	0.556476	0.39	0.568206	0.39	0.559058	0.39	0.514094	0.39	0.560266	0.39	0.588827
0.395	0.560077	0.395	0.567877	0.395	0.562342	0.395	0.512769	0.395	0.566961	0.395	0.591454
0.4	0.561742	0.4	0.571969	0.4	0.566388	0.4	0.507412	0.4	0.571322	0.4	0.594031
0.405	0.568201	0.405	0.574397	0.405	0.564306	0.405	0.524664	0.405	0.572927	0.405	0.59656
0.41	0.566997	0.41	0.575698	0.41	0.569141	0.41	0.521834	0.41	0.574506	0.41	0.599044
0.415	0.564495	0.415	0.574524	0.415	0.569301	0.415	0.519198	0.415	0.578038	0.415	0.601485
0.42	0.567291	0.42	0.57823	0.42	0.576419	0.42	0.526782	0.42	0.580742	0.42	0.603886
0.425	0.574155	0.425	0.583219	0.425	0.575041	0.425	0.523329	0.425	0.57808	0.425	0.606248
0.43	0.580061	0.43	0.582547	0.43	0.576141	0.43	0.53117	0.43	0.585911	0.43	0.608572
0.435	0.577787	0.435	0.586882	0.435	0.579237	0.435	0.533808	0.435	0.586614	0.435	0.610859
0.44	0.580641	0.44	0.583858	0.44	0.583145	0.44	0.532607	0.44	0.58874	0.44	0.613108
0.445	0.58416	0.445	0.587333	0.445	0.582256	0.445	0.53558	0.445	0.589915	0.445	0.615322
0.45	0.585927	0.45	0.591006	0.45	0.584814	0.45	0.533517	0.45	0.595261	0.45	0.617501
0.455	0.583745	0.455	0.588806	0.455	0.58756	0.455	0.535665	0.455	0.59351	0.455	0.619649
0.46	0.588591	0.46	0.593878	0.46	0.585816	0.46	0.534597	0.46	0.594038	0.46	0.621767
0.465	0.588916	0.465	0.596997	0.465	0.588075	0.465	0.541561	0.465	0.596911	0.465	0.623856
0.47	0.591139	0.47	0.597927	0.47	0.591245	0.47	0.534479	0.47	0.599624	0.47	0.625916
0.475	0.594627	0.475	0.600052	0.475	0.59196	0.475	0.545976	0.475	0.597735	0.475	0.627948
0.48	0.594625	0.48	0.600801	0.48	0.594765	0.48	0.542546	0.48	0.605015	0.48	0.629955
0.485	0.595002	0.485	0.601294	0.485	0.595912	0.485	0.552244	0.485	0.601925	0.485	0.631944
0.49	0.599049	0.49	0.606859	0.49	0.600209	0.49	0.54808	0.49	0.600603	0.49	0.633926
0.495	0.595211	0.495	0.608176	0.495	0.597743	0.495	0.557982	0.495	0.611522	0.495	0.635913
0.5	0.600215	0.5	0.608235	0.5	0.602505	0.5	0.560274	0.5	0.610522	0.5	0.637917
0.505	0.600697	0.505	0.609241	0.505	0.603704	0.505	0.558535	0.505	0.608273	0.505	0.639943
0.51	0.604462	0.51	0.612032	0.51	0.604413	0.51	0.556765	0.51	0.610784	0.51	0.641984
0.515	0.60775	0.515	0.615007	0.515	0.607091	0.515	0.554855	0.515	0.610837	0.515	0.644028
0.52	0.605746	0.52	0.61335	0.52	0.608921	0.52	0.555592	0.52	0.617509	0.52	0.646063
0.525	0.606743	0.525	0.615024	0.525	0.609857	0.525	0.557981	0.525	0.616362	0.525	0.648078
0.53	0.608039	0.53	0.616618	0.53	0.610167	0.53	0.557817	0.53	0.617607	0.53	0.650069
0.535	0.611231	0.535	0.618022	0.535	0.609085	0.535	0.563779	0.535	0.621816	0.535	0.652032
0.54	0.612863	0.54	0.621104	0.54	0.613256	0.54	0.570164	0.54	0.622798	0.54	0.653966
0.545	0.614561	0.545	0.622825	0.545	0.614889	0.545	0.558488	0.545	0.621807	0.545	0.655872
0.55	0.615987	0.55	0.620109	0.55	0.612302	0.55	0.567952	0.55	0.62209	0.55	0.65775
0.555	0.618251	0.555	0.621993	0.555	0.61865	0.555	0.567088	0.555	0.618056	0.555	0.6596
0.56	0.619317	0.56	0.628202	0.56	0.618383	0.56	0.575831	0.56	0.626044	0.56	0.661422
0.565	0.612184	0.565	0.626574	0.565	0.619332	0.565	0.569452	0.565	0.625408	0.565	0.663218
0.57	0.620388	0.57	0.629027	0.57	0.623152	0.57	0.575039	0.57	0.62811	0.57	0.664988
0.575	0.622218	0.575	0.628869	0.575	0.623051	0.575	0.574929	0.575	0.629122	0.575	0.666732
0.58	0.624045	0.58	0.630817	0.58	0.622531	0.58	0.573138	0.58	0.627672	0.58	0.668452
0.585	0.627605	0.585	0.633022	0.585	0.625425	0.585	0.572939	0.585	0.630801	0.585	0.670147
0.59	0.626062	0.59	0.631249	0.59	0.627763	0.59	0.577976	0.59	0.632848	0.59	0.671819
0.595	0.627248	0.595	0.635133	0.595	0.628345	0.595	0.578636	0.595	0.633441	0.595	0.673467
0.6	0.631296	0.6	0.635668	0.6	0.628543	0.6	0.584874	0.6	0.637385	0.6	0.675092
0.605	0.630891	0.605	0.63642	0.605	0.631383	0.605	0.583953	0.605	0.634898	0.605	0.676695
0.61	0.631732	0.61	0.63688	0.61	0.629755	0.61	0.578474	0.61	0.63722	0.61	0.678277
0.615	0.631473	0.615	0.64108	0.615	0.630697	0.615	0.584707	0.615	0.64254	0.615	0.679837
0.62	0.62907	0.62	0.642523	0.62	0.636868	0.62	0.587309	0.62	0.645641	0.62	0.681375
0.625	0.636373	0.625	0.639813	0.625	0.630992	0.625	0.587723	0.625	0.638461	0.625	0.682894
0.63	0.636115	0.63	0.642505	0.63	0.637521	0.63	0.594254	0.63	0.640866	0.63	0.684392
0.635	0.63728	0.635	0.64685	0.635	0.642408	0.635	0.584729	0.635	0.643651	0.635	0.685871
0.64	0.637099	0.64	0.642927	0.64	0.63992	0.64	0.589237	0.64	0.648818	0.64	0.68733
0.645	0.639188	0.645	0.645023	0.645	0.636795	0.645	0.587221	0.645	0.646937	0.645	0.688771
0.65	0.6397	0.65	0.6512	0.65	0.640272	0.65	0.59658	0.65	0.646823	0.65	0.690193
0.655	0.643607	0.655	0.642721	0.655	0.640044	0.655	0.5935	0.655	0.646991	0.655	0.691596
0.66	0.643826	0.66	0.65078	0.66	0.641681	0.66	0.594345	0.66	0.650259	0.66	0.692982
0.665	0.642064	0.665	0.654455	0.665	0.643983	0.665	0.595902	0.665	0.649542	0.665	0.694351
0.67	0.645739	0.67	0.653089	0.67	0.643205	0.67	0.59079	0.67	0.650934	0.67	0.695703
0.675	0.64522	0.675	0.651657	0.675	0.643229	0.675	0.591596	0.675	0.649485	0.675	0.697039
0.68	0.64433	0.68	0.651792	0.68	0.647582	0.68	0.599304	0.68	0.654968	0.68	0.698358
0.685	0.646549	0.685	0.655576	0.685	0.645667	0.685	0.593658	0.685	0.659194	0.685	0.699663
0.69	0.649205	0.69	0.65438	0.69	0.646865	0.69	0.598884	0.69	0.657658	0.69	0.700953
0.695	0.649477	0.695	0.65699	0.695	0.649533	0.695	0.596513	0.695	0.661209	0.695	0.70223
0.7	0.650031	0.7	0.659915	0.7	0.65019	0.7	0.606133	0.7	0.660546	0.7	0.703495
0.705	0.652482	0.705	0.658692	0.705	0.649047	0.705	0.598218	0.705	0.659371	0.705	0.704747
0.71	0.652971	0.71	0.660931	0.71	0.647701	0.71	0.600164	0.71	0.660531	0.71	0.705989
0.715	0.652893	0.715	0.658044	0.715	0.653221	0.715	0.604512	0.715	0.659073	0.715	0.70722
0.72	0.65469	0.72	0.661874	0.72	0.655489	0.72	0.606409	0.72	0.662884	0.72	0.70844
0.725	0.652155	0.725	0.66162	0.725	0.652164	0.725	0.604476	0.725	0.661728	0.725	0.709649
0.73	0.655533	0.73	0.666449	0.73	0.652914	0.73	0.602712	0.73	0.661652	0.73	0.710845
0.735	0.657786	0.735	0.66638	0.735	0.659103	0.735	0.605715	0.735	0.661671	0.735	0.712029
0.74	0.659208	0.74	0.663589	0.74	0.661448	0.74	0.607806	0.74	0.664488	0.74	0.713201
0.745	0.659149	0.745	0.664488	0.745	0.661562	0.745	0.604981	0.745	0.667059	0.745	0.714359
0.75	0.658028	0.75	0.666043	0.75	0.658289	0.75	0.610122	0.75	0.668162	0.75	0.715505
0.755	0.659281	0.755	0.671732	0.755	0.65997	0.755	0.612087	0.755	0.66984	0.755	0.716638
0.76	0.659723	0.76	0.668508	0.76	0.659322	0.76	0.611936	0.76	0.67135	0.76	0.717759
0.765	0.660855	0.765	0.670914	0.765	0.660877	0.765	0.613158	0.765	0.670842	0.765	0.718867
0.77	0.664028	0.77	0.67347	0.77	0.663982	0.77	0.614018	0.77	0.671467	0.77	0.719963
0.775	0.662412	0.775	0.672756	0.775	0.666154	0.775	0.617252	0.775	0.678147	0.775	0.721047
0.78	0.664051	0.78	0.669979	0.78	0.668352	0.78	0.615576	0.78	0.676858	0.78	0.722119
0.785	0.665262	0.785	0.676017	0.785	0.666912	0.785	0.617672	0.785	0.670503	0.785	0.723179
0.79	0.664769	0.79	0.675983	0.79	0.665906	0.79	0.618167	0.79	0.670943	0.79	0.724228
0.795	0.665682	0.795	0.678009	0.795	0.671401	0.795	0.616712	0.795	0.676315	0.795	0.725265
0.8	0.664871	0.8	0.676696	0.8	0.668518	0.8	0.616958	0.8	0.675782	0.8	0.726292
0.805	0.668571	0.805	0.677413	0.805	0.666465	0.805	0.619376	0.805	0.679333	0.805	0.727307
0.81	0.669253	0.81	0.675397	0.81	0.669613	0.81	0.61919	0.81	0.683914	0.81	0.728312
0.815	0.669561	0.815	0.676909	0.815	0.670331	0.815	0.623143	0.815	0.6764	0.815	0.729306
0.82	0.669613	0.82	0.679857	0.82	0.666975	0.82	0.622101	0.82	0.682847	0.82	0.73029
0.825	0.67118	0.825	0.680527	0.825	0.670245	0.825	0.621455	0.825	0.678532	0.825	0.731264
0.83	0.67386	0.83	0.679303	0.83	0.672601	0.83	0.620397	0.83	0.683935	0.83	0.732227
0.835	0.67267	0.835	0.681281	0.835	0.67612	0.835	0.620717	0.835	0.688468	0.835	0.733181
0.84	0.672561	0.84	0.682843	0.84	0.673727	0.84	0.625685	0.84	0.687674	0.84	0.734125
0.845	0.674555	0.845	0.683408	0.845	0.676904	0.845	0.620678	0.845	0.684163	0.845	0.735059
0.85	0.675409	0.85	0.681189	0.85	0.678162	0.85	0.628727	0.85	0.687793	0.85	0.735984
0.855	0.67974	0.855	0.682737	0.855	0.675327	0.855	0.62766	0.855	0.686608	0.855	0.736899
0.86	0.677526	0.86	0.685664	0.86	0.676486	0.86	0.628603	0.86	0.688466	0.86	0.737806
0.865	0.677296	0.865	0.683193	0.865	0.679187	0.865	0.630078	0.865	0.689653	0.865	0.738703
0.87	0.679499	0.87	0.683889	0.87	0.677792	0.87	0.626239	0.87	0.69007	0.87	0.739592
0.875	0.677352	0.875	0.687031	0.875	0.682076	0.875	0.628232	0.875	0.685626	0.875	0.740471
0.88	0.678705	0.88	0.689732	0.88	0.684069	0.88	0.627986	0.88	0.69192	0.88	0.741342
0.885	0.678418	0.885	0.687098	0.885	0.680028	0.885	0.631298	0.885	0.693707	0.885	0.742205
0.89	0.678746	0.89	0.689446	0.89	0.679979	0.89	0.629885	0.89	0.695776	0.89	0.743059
0.895	0.681594	0.895	0.691862	0.895	0.68037	0.895	0.631611	0.895	0.694333	0.895	0.743905
0.9	0.681694	0.9	0.687386	0.9	0.684364	0.9	0.625927	0.9	0.6936	0.9	0.744743
0.905	0.68358	0.905	0.691161	0.905	0.683899	0.905	0.632783	0.905	0.697891	0.905	0.745573
0.91	0.683026	0.91	0.688787	0.91	0.682138	0.91	0.633497	0.91	0.696935	0.91	0.746395
0.915	0.68382	0.915	0.694843	0.915	0.685386	0.915	0.63741	0.915	0.697325	0.915	0.74721
0.92	0.68536	0.92	0.692911	0.92	0.687201	0.92	0.631007	0.92	0.693106	0.92	0.748017
0.925	0.686161	0.925	0.696288	0.925	0.690013	0.925	0.635599	0.925	0.697577	0.925	0.748817
0.93	0.684776	0.93	0.696612	0.93	0.688459	0.93	0.632612	0.93	0.70061	0.93	0.74961
0.935	0.686518	0.935	0.69558	0.935	0.68711	0.935	0.635027	0.935	0.700715	0.935	0.750396
0.94	0.686684	0.94	0.691254	0.94	0.687432	0.94	0.642796	0.94	0.699554	0.94	0.751177
0.945	0.686891	0.945	0.696852	0.945	0.692273	0.945	0.635097	0.945	0.701544	0.945	0.751952
0.95	0.686702	0.95	0.696145	0.95	0.690603	0.95	0.641775	0.95	0.694262	0.95	0.752723
0.955	0.689355	0.955	0.696731	0.955	0.692359	0.955	0.641372	0.955	0.70281	0.955	0.75349
0.96	0.68739	0.96	0.702038	0.96	0.695911	0.96	0.640725	0.96	0.702294	0.96	0.754256
0.965	0.68955	0.965	0.697424	0.965	0.693906	0.965	0.638888	0.965	0.700087	0.965	0.755022
0.97	0.689385	0.97	0.698309	0.97	0.687825	0.97	0.638219	0.97	0.702246	0.97	0.755792
0.975	0.690235	0.975	0.698915	0.975	0.687845	0.975	0.641253	0.975	0.69762	0.975	0.756568
0.98	0.693089	0.98	0.701135	0.98	0.698549	0.98	0.640122	0.98	0.701739	0.98	0.757354
0.985	0.691823	0.985	0.700497	0.985	0.692483	0.985	0.643254	0.985	0.702181	0.985	0.758155
0.99	0.691858	0.99	0.704846	0.99	0.691382	0.99	0.643437	0.99	0.702172	0.99	0.758972
0.995	0.693375	0.995	0.704742	0.995	0.694535	0.995	0.644239	0.995	0.707881	0.995	0.759811
1	0.692454	1	0.703716	1	0.69415	1	0.644732	1	0.70979	1	0.760671
