# Supplementary material for: Equivalence and its invalidation between non-Markovian and Markovian spreading dynamics on complex networks
Source: Nat Commun. 2019 Aug 23;10:3748. doi: 10.1038/s41467-019-11763-z (PMC6707263; doi:10.1038/s41467-019-11763-z)
Supplement: Supplementary file 3 — Source Data [file 41467_2019_11763_MOESM3_ESM.zip › data/Supplementary_Figure_9/sFig9_III_Random.dat]

0.005	0	0.005	0	0.005	0	0.005	0	0.005	0	0.005	7.26473E-44
0.01	0	0.01	0	0.01	0	0.01	0	0.01	1E-4	0.01	6.61052E-43
0.015	0	0.015	0	0.015	0	0.015	0	0.015	0	0.015	8.2555E-42
0.02	0	0.02	0	0.02	0	0.02	0	0.02	0	0.02	1.47686E-40
0.025	0	0.025	0	0.025	0	0.025	0	0.025	0	0.025	4.05488E-39
0.03	0	0.03	1.891E-4	0.03	0	0.03	0	0.03	0	0.03	1.87824E-37
0.035	0	0.035	0	0.035	0	0.035	0	0.035	0	0.035	1.66889E-35
0.04	0	0.04	0	0.04	0	0.04	0	0.04	0	0.04	3.39605E-33
0.045	0	0.045	0	0.045	0	0.045	0	0.045	0	0.045	2.03348E-30
0.05	1E-4	0.05	0	0.05	0	0.05	0	0.05	0	0.05	5.1761E-27
0.055	1.073E-4	0.055	0	0.055	0	0.055	0	0.055	0	0.055	9.88042E-23
0.06	0	0.06	0	0.06	0	0.06	0	0.06	0	0.06	3.40227E-17
0.065	0	0.065	0	0.065	0	0.065	0	0.065	0	0.065	4.38684E-15
0.07	0	0.07	0	0.07	0	0.07	0	0.07	0	0.07	7.47681E-13
0.075	0	0.075	0	0.075	0	0.075	0	0.075	0	0.075	1.22068E-10
0.08	0	0.08	4.08E-4	0.08	0	0.08	0	0.08	0	0.08	1.86344E-8
0.085	0	0.085	0	0.085	0	0.085	0	0.085	0	0.085	2.51865E-6
0.09	0	0.09	0	0.09	0	0.09	0	0.09	0	0.09	2.54067E-4
0.095	0	0.095	0	0.095	0	0.095	0	0.095	0	0.095	0.00919157
0.1	0	0.1	0	0.1	0	0.1	0	0.1	0.0034047	0.1	0.0455804
0.105	0	0.105	0	0.105	0	0.105	0	0.105	0.0028829	0.105	0.0861591
0.11	0	0.11	0.0421005	0.11	0.0241145	0.11	0	0.11	0.0357824	0.11	0.123701
0.115	0.0619373	0.115	0.0853249	0.115	0.0754361	0.115	0	0.115	0.0687934	0.115	0.15835
0.12	0.100986	0.12	0.120676	0.12	0.109991	0.12	0	0.12	0.121471	0.12	0.190407
0.125	0.13531	0.125	0.154451	0.125	0.142915	0.125	0.0022928	0.125	0.172545	0.125	0.220139
0.13	0.173152	0.13	0.189766	0.13	0.190391	0.13	0.0635663	0.13	0.19102	0.13	0.247782
0.135	0.202438	0.135	0.218658	0.135	0.218066	0.135	0.0845315	0.135	0.215298	0.135	0.273542
0.14	0.232791	0.14	0.246306	0.14	0.241792	0.14	0.103958	0.14	0.243654	0.14	0.297601
0.145	0.262631	0.145	0.274542	0.145	0.262459	0.145	0.13487	0.145	0.267404	0.145	0.320119
0.15	0.28685	0.15	0.297258	0.15	0.286094	0.15	0.16665	0.15	0.287503	0.15	0.341237
0.155	0.311428	0.155	0.318961	0.155	0.312135	0.155	0.188288	0.155	0.329016	0.155	0.36108
0.16	0.331506	0.16	0.344215	0.16	0.33343	0.16	0.20187	0.16	0.336947	0.16	0.379759
0.165	0.348466	0.165	0.364466	0.165	0.35645	0.165	0.230101	0.165	0.363931	0.165	0.397373
0.17	0.36409	0.17	0.3803	0.17	0.368198	0.17	0.262423	0.17	0.390121	0.17	0.41401
0.175	0.387005	0.175	0.39999	0.175	0.390029	0.175	0.273334	0.175	0.398667	0.175	0.429747
0.18	0.398761	0.18	0.419236	0.18	0.405936	0.18	0.297889	0.18	0.414409	0.18	0.444657
0.185	0.417756	0.185	0.434162	0.185	0.420366	0.185	0.309772	0.185	0.428455	0.185	0.458801
0.19	0.432587	0.19	0.447181	0.19	0.441113	0.19	0.326892	0.19	0.441316	0.19	0.472238
0.195	0.449499	0.195	0.461984	0.195	0.450116	0.195	0.35061	0.195	0.460507	0.195	0.485018
0.2	0.461719	0.2	0.475788	0.2	0.468294	0.2	0.352311	0.2	0.47333	0.2	0.497189
0.205	0.47555	0.205	0.4887	0.205	0.474557	0.205	0.365905	0.205	0.488241	0.205	0.508794
0.21	0.486826	0.21	0.498785	0.21	0.486009	0.21	0.381199	0.21	0.501391	0.21	0.519869
0.215	0.497838	0.215	0.50924	0.215	0.503469	0.215	0.396904	0.215	0.509275	0.215	0.530452
0.22	0.513037	0.22	0.521503	0.22	0.50992	0.22	0.409585	0.22	0.52328	0.22	0.540574
0.225	0.5215	0.225	0.531897	0.225	0.525894	0.225	0.426531	0.225	0.529948	0.225	0.550265
0.23	0.533338	0.23	0.547267	0.23	0.533256	0.23	0.434872	0.23	0.540694	0.23	0.559551
0.235	0.543	0.235	0.551796	0.235	0.544503	0.235	0.446312	0.235	0.547808	0.235	0.568457
0.24	0.550002	0.24	0.562454	0.24	0.55264	0.24	0.45349	0.24	0.558108	0.24	0.577006
0.245	0.56054	0.245	0.569468	0.245	0.563178	0.245	0.46432	0.245	0.570297	0.245	0.58522
0.25	0.571477	0.25	0.580672	0.25	0.568568	0.25	0.473896	0.25	0.581244	0.25	0.593117
0.255	0.576049	0.255	0.58631	0.255	0.578437	0.255	0.484468	0.255	0.586439	0.255	0.600715
0.26	0.587541	0.26	0.59381	0.26	0.584668	0.26	0.488818	0.26	0.594118	0.26	0.608031
0.265	0.594121	0.265	0.604032	0.265	0.592793	0.265	0.50193	0.265	0.60092	0.265	0.615081
0.27	0.603531	0.27	0.612394	0.27	0.600998	0.27	0.505408	0.27	0.611142	0.27	0.621879
0.275	0.606863	0.275	0.616296	0.275	0.609328	0.275	0.519911	0.275	0.618214	0.275	0.628437
0.28	0.616229	0.28	0.623189	0.28	0.616626	0.28	0.531488	0.28	0.623566	0.28	0.63477
0.285	0.622499	0.285	0.630168	0.285	0.623614	0.285	0.531522	0.285	0.633531	0.285	0.640887
0.29	0.629871	0.29	0.636346	0.29	0.627571	0.29	0.539419	0.29	0.637771	0.29	0.6468
0.295	0.635844	0.295	0.644865	0.295	0.63564	0.295	0.547566	0.295	0.645213	0.295	0.652518
0.3	0.640571	0.3	0.649691	0.3	0.638637	0.3	0.550538	0.3	0.646752	0.3	0.658052
0.305	0.648424	0.305	0.655387	0.305	0.647103	0.305	0.557682	0.305	0.654103	0.305	0.66341
0.31	0.650652	0.31	0.659403	0.31	0.65275	0.31	0.565241	0.31	0.65869	0.31	0.6686
0.315	0.657922	0.315	0.666159	0.315	0.660067	0.315	0.571597	0.315	0.665312	0.315	0.673631
0.32	0.662914	0.32	0.67188	0.32	0.664197	0.32	0.579791	0.32	0.669378	0.32	0.678508
0.325	0.667437	0.325	0.676964	0.325	0.670102	0.325	0.582449	0.325	0.674398	0.325	0.68324
0.33	0.672322	0.33	0.67993	0.33	0.673056	0.33	0.595884	0.33	0.680074	0.33	0.687833
0.335	0.679649	0.335	0.686238	0.335	0.678282	0.335	0.591624	0.335	0.685646	0.335	0.692292
0.34	0.683059	0.34	0.691823	0.34	0.68368	0.34	0.60124	0.34	0.689258	0.34	0.696624
0.345	0.687705	0.345	0.694617	0.345	0.687959	0.345	0.602444	0.345	0.693884	0.345	0.700833
0.35	0.692742	0.35	0.697934	0.35	0.691152	0.35	0.610181	0.35	0.698711	0.35	0.704926
0.355	0.696875	0.355	0.705893	0.355	0.695436	0.355	0.616482	0.355	0.704872	0.355	0.708906
0.36	0.700919	0.36	0.707562	0.36	0.702218	0.36	0.622951	0.36	0.708791	0.36	0.712778
0.365	0.705792	0.365	0.712151	0.365	0.704391	0.365	0.625745	0.365	0.712558	0.365	0.716547
0.37	0.707433	0.37	0.717509	0.37	0.706233	0.37	0.629553	0.37	0.712713	0.37	0.720217
0.375	0.711913	0.375	0.720591	0.375	0.712706	0.375	0.635924	0.375	0.720192	0.375	0.723791
0.38	0.717087	0.38	0.724876	0.38	0.715015	0.38	0.640303	0.38	0.721207	0.38	0.727274
0.385	0.720792	0.385	0.727134	0.385	0.71903	0.385	0.645084	0.385	0.725633	0.385	0.730668
0.39	0.723548	0.39	0.730076	0.39	0.723038	0.39	0.646695	0.39	0.731042	0.39	0.733978
0.395	0.727299	0.395	0.733327	0.395	0.725484	0.395	0.653762	0.395	0.735496	0.395	0.737205
0.4	0.730513	0.4	0.737016	0.4	0.730518	0.4	0.655827	0.4	0.737153	0.4	0.740354
0.405	0.7336	0.405	0.739856	0.405	0.732079	0.405	0.65914	0.405	0.741818	0.405	0.743427
0.41	0.735822	0.41	0.743879	0.41	0.736516	0.41	0.660654	0.41	0.743398	0.41	0.746427
0.415	0.739123	0.415	0.74636	0.415	0.739439	0.415	0.664108	0.415	0.748602	0.415	0.749356
0.42	0.742868	0.42	0.749298	0.42	0.741984	0.42	0.670064	0.42	0.751412	0.42	0.752217
0.425	0.746566	0.425	0.751611	0.425	0.745266	0.425	0.674996	0.425	0.752339	0.425	0.755012
0.43	0.748492	0.43	0.755658	0.43	0.747685	0.43	0.678099	0.43	0.754865	0.43	0.757743
0.435	0.752784	0.435	0.758248	0.435	0.750073	0.435	0.679982	0.435	0.759776	0.435	0.760414
0.44	0.754168	0.44	0.760579	0.44	0.753883	0.44	0.685384	0.44	0.762044	0.44	0.763024
0.445	0.757926	0.445	0.763385	0.445	0.756553	0.445	0.688502	0.445	0.762981	0.445	0.765578
0.45	0.760835	0.45	0.766851	0.45	0.757911	0.45	0.689619	0.45	0.765281	0.45	0.768075
0.455	0.763336	0.455	0.770031	0.455	0.760828	0.455	0.693879	0.455	0.76726	0.455	0.770519
0.46	0.765479	0.46	0.770706	0.46	0.764249	0.46	0.696181	0.46	0.771228	0.46	0.772911
0.465	0.767688	0.465	0.772998	0.465	0.767263	0.465	0.699045	0.465	0.773513	0.465	0.775253
0.47	0.769526	0.47	0.776785	0.47	0.76935	0.47	0.701605	0.47	0.776625	0.47	0.777546
0.475	0.772594	0.475	0.778954	0.475	0.771866	0.475	0.702731	0.475	0.778149	0.475	0.779791
0.48	0.774821	0.48	0.780013	0.48	0.775346	0.48	0.704864	0.48	0.781132	0.48	0.781991
0.485	0.777421	0.485	0.783604	0.485	0.77553	0.485	0.709487	0.485	0.782688	0.485	0.784146
0.49	0.779426	0.49	0.785679	0.49	0.778085	0.49	0.715	0.49	0.784636	0.49	0.786258
0.495	0.782447	0.495	0.788072	0.495	0.780529	0.495	0.713583	0.495	0.786417	0.495	0.788328
0.5	0.784166	0.5	0.789303	0.5	0.782965	0.5	0.717952	0.5	0.789913	0.5	0.790358
0.505	0.785315	0.505	0.792767	0.505	0.785045	0.505	0.71887	0.505	0.791686	0.505	0.792348
0.51	0.788227	0.51	0.79249	0.51	0.787446	0.51	0.722016	0.51	0.793877	0.51	0.7943
0.515	0.789438	0.515	0.796512	0.515	0.788761	0.515	0.726105	0.515	0.796055	0.515	0.796215
0.52	0.792538	0.52	0.798165	0.52	0.790528	0.52	0.728828	0.52	0.798549	0.52	0.798093
0.525	0.794138	0.525	0.799588	0.525	0.792237	0.525	0.731095	0.525	0.799118	0.525	0.799937
0.53	0.795621	0.53	0.801304	0.53	0.794723	0.53	0.732737	0.53	0.802642	0.53	0.801746
0.535	0.79795	0.535	0.80295	0.535	0.796185	0.535	0.73541	0.535	0.803259	0.535	0.803522
0.54	0.799659	0.54	0.805132	0.54	0.799925	0.54	0.737343	0.54	0.804967	0.54	0.805266
0.545	0.801965	0.545	0.808857	0.545	0.799406	0.545	0.737712	0.545	0.8069	0.545	0.806978
0.55	0.803782	0.55	0.809093	0.55	0.802419	0.55	0.743336	0.55	0.81018	0.55	0.80866
0.555	0.805016	0.555	0.810131	0.555	0.803925	0.555	0.744831	0.555	0.811205	0.555	0.810312
0.56	0.806472	0.56	0.812118	0.56	0.806224	0.56	0.74441	0.56	0.811171	0.56	0.811935
0.565	0.809201	0.565	0.813786	0.565	0.806273	0.565	0.748314	0.565	0.814395	0.565	0.81353
0.57	0.810256	0.57	0.815517	0.57	0.808276	0.57	0.75023	0.57	0.815151	0.57	0.815097
0.575	0.812387	0.575	0.817379	0.575	0.810383	0.575	0.751622	0.575	0.81672	0.575	0.816637
0.58	0.812766	0.58	0.818711	0.58	0.810652	0.58	0.754604	0.58	0.817396	0.58	0.818152
0.585	0.815714	0.585	0.820475	0.585	0.812427	0.585	0.754184	0.585	0.819406	0.585	0.819641
0.59	0.817272	0.59	0.822017	0.59	0.815519	0.59	0.756855	0.59	0.820368	0.59	0.821105
0.595	0.818382	0.595	0.823873	0.595	0.816856	0.595	0.758551	0.595	0.824384	0.595	0.822545
0.6	0.819803	0.6	0.824901	0.6	0.817875	0.6	0.759222	0.6	0.82497	0.6	0.823961
0.605	0.821156	0.605	0.825983	0.605	0.819522	0.605	0.763675	0.605	0.82784	0.605	0.825354
0.61	0.822428	0.61	0.827616	0.61	0.820437	0.61	0.763806	0.61	0.827328	0.61	0.826725
0.615	0.823878	0.615	0.829414	0.615	0.821477	0.615	0.765373	0.615	0.82953	0.615	0.828074
0.62	0.825327	0.62	0.831516	0.62	0.82424	0.62	0.768382	0.62	0.830493	0.62	0.829401
0.625	0.826853	0.625	0.831718	0.625	0.824936	0.625	0.768393	0.625	0.831652	0.625	0.830707
0.63	0.828252	0.63	0.83309	0.63	0.826791	0.63	0.771877	0.63	0.83277	0.63	0.831994
0.635	0.829522	0.635	0.834574	0.635	0.828288	0.635	0.7718	0.635	0.83539	0.635	0.83326
0.64	0.830633	0.64	0.835963	0.64	0.829166	0.64	0.775751	0.64	0.83678	0.64	0.834506
0.645	0.831682	0.645	0.836881	0.645	0.831302	0.645	0.773836	0.645	0.837055	0.645	0.835734
0.65	0.833454	0.65	0.838356	0.65	0.832941	0.65	0.777784	0.65	0.837187	0.65	0.836943
0.655	0.833606	0.655	0.839491	0.655	0.83371	0.655	0.778006	0.655	0.839953	0.655	0.838134
0.66	0.83683	0.66	0.840506	0.66	0.835216	0.66	0.781947	0.66	0.840262	0.66	0.839307
0.665	0.837124	0.665	0.84199	0.665	0.837303	0.665	0.781312	0.665	0.840737	0.665	0.840463
0.67	0.837905	0.67	0.842744	0.67	0.835683	0.67	0.781873	0.67	0.843208	0.67	0.841601
0.675	0.839746	0.675	0.844891	0.675	0.838055	0.675	0.782128	0.675	0.844095	0.675	0.842723
0.68	0.840453	0.68	0.845383	0.68	0.839302	0.68	0.786131	0.68	0.845669	0.68	0.843829
0.685	0.841213	0.685	0.846728	0.685	0.840656	0.685	0.786706	0.685	0.846768	0.685	0.844919
0.69	0.842669	0.69	0.847775	0.69	0.841378	0.69	0.78831	0.69	0.848163	0.69	0.845993
0.695	0.843798	0.695	0.848736	0.695	0.84228	0.695	0.78982	0.695	0.848912	0.695	0.847052
0.7	0.845054	0.7	0.849546	0.7	0.843758	0.7	0.790939	0.7	0.850145	0.7	0.848097
0.705	0.845507	0.705	0.850572	0.705	0.844386	0.705	0.79352	0.705	0.851893	0.705	0.849126
0.71	0.847226	0.71	0.852137	0.71	0.845716	0.71	0.793694	0.71	0.851159	0.71	0.850141
0.715	0.848429	0.715	0.852925	0.715	0.848104	0.715	0.795538	0.715	0.852786	0.715	0.851143
0.72	0.848841	0.72	0.854311	0.72	0.847475	0.72	0.7964	0.72	0.853599	0.72	0.85213
0.725	0.850989	0.725	0.855264	0.725	0.849518	0.725	0.798599	0.725	0.855245	0.725	0.853104
0.73	0.851523	0.73	0.855291	0.73	0.850293	0.73	0.797701	0.73	0.855357	0.73	0.854065
0.735	0.85209	0.735	0.856607	0.735	0.85107	0.735	0.799709	0.735	0.856938	0.735	0.855013
0.74	0.853497	0.74	0.857767	0.74	0.851453	0.74	0.801932	0.74	0.857269	0.74	0.855949
0.745	0.854659	0.745	0.858782	0.745	0.853759	0.745	0.802795	0.745	0.859674	0.745	0.856872
0.75	0.854849	0.75	0.859844	0.75	0.854213	0.75	0.802687	0.75	0.860579	0.75	0.857782
0.755	0.85637	0.755	0.860713	0.755	0.855383	0.755	0.804498	0.755	0.860521	0.755	0.858681
0.76	0.857284	0.76	0.86142	0.76	0.855902	0.76	0.805447	0.76	0.860433	0.76	0.859569
0.765	0.858357	0.765	0.862539	0.765	0.8574	0.765	0.807792	0.765	0.860798	0.765	0.860444
0.77	0.858439	0.77	0.863433	0.77	0.857995	0.77	0.808634	0.77	0.863685	0.77	0.861309
0.775	0.86	0.775	0.864681	0.775	0.858386	0.775	0.809649	0.775	0.864276	0.775	0.862163
0.78	0.860747	0.78	0.86537	0.78	0.859573	0.78	0.810274	0.78	0.864229	0.78	0.863005
0.785	0.861479	0.785	0.86605	0.785	0.860185	0.785	0.809635	0.785	0.866238	0.785	0.863838
0.79	0.863015	0.79	0.867001	0.79	0.861897	0.79	0.815154	0.79	0.867116	0.79	0.864659
0.795	0.863465	0.795	0.867811	0.795	0.861893	0.795	0.813161	0.795	0.86772	0.795	0.865471
0.8	0.864503	0.8	0.868554	0.8	0.862551	0.8	0.816759	0.8	0.86792	0.8	0.866272
0.805	0.86505	0.805	0.869928	0.805	0.863682	0.805	0.817438	0.805	0.868936	0.805	0.867064
0.81	0.865816	0.81	0.870676	0.81	0.864939	0.81	0.81639	0.81	0.871076	0.81	0.867846
0.815	0.867266	0.815	0.871927	0.815	0.865793	0.815	0.818288	0.815	0.871607	0.815	0.868619
0.82	0.867677	0.82	0.871916	0.82	0.865565	0.82	0.81871	0.82	0.872221	0.82	0.869382
0.825	0.868702	0.825	0.872668	0.825	0.867971	0.825	0.819943	0.825	0.871728	0.825	0.870136
0.83	0.869393	0.83	0.872804	0.83	0.8678	0.83	0.820954	0.83	0.872857	0.83	0.870881
0.835	0.870182	0.835	0.874362	0.835	0.868762	0.835	0.821307	0.835	0.873721	0.835	0.871618
0.84	0.870918	0.84	0.874529	0.84	0.869575	0.84	0.823859	0.84	0.875072	0.84	0.872345
0.845	0.871524	0.845	0.875084	0.845	0.870004	0.845	0.82268	0.845	0.875449	0.845	0.873064
0.85	0.871846	0.85	0.876155	0.85	0.870847	0.85	0.823478	0.85	0.876553	0.85	0.873775
0.855	0.872851	0.855	0.876881	0.855	0.872103	0.855	0.824323	0.855	0.877831	0.855	0.874478
0.86	0.873843	0.86	0.877517	0.86	0.872255	0.86	0.82586	0.86	0.877835	0.86	0.875172
0.865	0.874273	0.865	0.878824	0.865	0.873094	0.865	0.82797	0.865	0.879134	0.865	0.875859
0.87	0.875159	0.87	0.8794	0.87	0.873818	0.87	0.830658	0.87	0.879463	0.87	0.876537
0.875	0.876028	0.875	0.88012	0.875	0.874284	0.875	0.82975	0.875	0.878775	0.875	0.877209
0.88	0.875903	0.88	0.880474	0.88	0.875045	0.88	0.832465	0.88	0.880193	0.88	0.877872
0.885	0.876965	0.885	0.881283	0.885	0.875614	0.885	0.830141	0.885	0.880943	0.885	0.878528
0.89	0.878035	0.89	0.881963	0.89	0.877989	0.89	0.831646	0.89	0.88142	0.89	0.879177
0.895	0.878503	0.895	0.882854	0.895	0.877621	0.895	0.834133	0.895	0.883171	0.895	0.879819
0.9	0.879072	0.9	0.883812	0.9	0.877577	0.9	0.832536	0.9	0.882852	0.9	0.880453
0.905	0.87969	0.905	0.883797	0.905	0.87869	0.905	0.833984	0.905	0.884088	0.905	0.881081
0.91	0.879947	0.91	0.884125	0.91	0.879429	0.91	0.835288	0.91	0.884277	0.91	0.881702
0.915	0.881025	0.915	0.88479	0.915	0.880007	0.915	0.835201	0.915	0.885335	0.915	0.882316
0.92	0.881975	0.92	0.885994	0.92	0.880761	0.92	0.83716	0.92	0.885687	0.92	0.882923
0.925	0.881998	0.925	0.88596	0.925	0.881728	0.925	0.839353	0.925	0.886541	0.925	0.883524
0.93	0.883063	0.93	0.887033	0.93	0.882311	0.93	0.838362	0.93	0.88641	0.93	0.884119
0.935	0.884121	0.935	0.887484	0.935	0.883256	0.935	0.839443	0.935	0.88674	0.935	0.884707
0.94	0.884489	0.94	0.887422	0.94	0.882882	0.94	0.841363	0.94	0.887686	0.94	0.88529
0.945	0.885321	0.945	0.888598	0.945	0.883646	0.945	0.839493	0.945	0.888319	0.945	0.885866
0.95	0.885435	0.95	0.889046	0.95	0.88547	0.95	0.84127	0.95	0.888517	0.95	0.886436
0.955	0.885355	0.955	0.890044	0.955	0.885353	0.955	0.84312	0.955	0.889667	0.955	0.887
0.96	0.886309	0.96	0.890614	0.96	0.885634	0.96	0.843406	0.96	0.890997	0.96	0.887558
0.965	0.887466	0.965	0.89112	0.965	0.886113	0.965	0.84299	0.965	0.890941	0.965	0.888111
0.97	0.887541	0.97	0.891033	0.97	0.886676	0.97	0.845172	0.97	0.8923	0.97	0.888658
0.975	0.888218	0.975	0.891982	0.975	0.887383	0.975	0.846413	0.975	0.89232	0.975	0.889199
0.98	0.88884	0.98	0.893384	0.98	0.887832	0.98	0.845855	0.98	0.89289	0.98	0.889735
0.985	0.88974	0.985	0.892808	0.985	0.888447	0.985	0.847108	0.985	0.8931	0.985	0.890265
0.99	0.890283	0.99	0.894134	0.99	0.889146	0.99	0.848917	0.99	0.893425	0.99	0.890791
0.995	0.890495	0.995	0.89446	0.995	0.889241	0.995	0.848377	0.995	0.893825	0.995	0.891311
1	0.89089	1	0.894998	1	0.890032	1	0.849787	1	0.894402	1	0.891826
