# Supplementary material for: Equivalence and its invalidation between non-Markovian and Markovian spreading dynamics on complex networks
Source: Nat Commun. 2019 Aug 23;10:3748. doi: 10.1038/s41467-019-11763-z (PMC6707263; doi:10.1038/s41467-019-11763-z)
Supplement: Supplementary file 3 — Source Data [file 41467_2019_11763_MOESM3_ESM.zip › data/Supplementary_Figure_9/sFig9_III_Scale-free.dat]

0.005	0	0.005	0	0.005	0	0.005	0	0.005	0	0.005	6.85227E-43
0.01	0	0.01	0	0.01	0	0.01	0	0.01	0	0.01	8.46707E-40
0.015	0	0.015	0	0.015	0	0.015	0	0.015	0	0.015	2.17588E-35
0.02	0	0.02	0	0.02	0	0.02	0	0.02	0	0.02	1.15791E-28
0.025	0	0.025	0	0.025	0	0.025	0	0.025	0	0.025	2.09541E-17
0.03	0	0.03	3.115E-4	0.03	0	0.03	0	0.03	0	0.03	7.86592E-12
0.035	0	0.035	0	0.035	0	0.035	0	0.035	0	0.035	1.1424E-6
0.04	0	0.04	0.0010069	0.04	0	0.04	0	0.04	0	0.04	0.00315387
0.045	0	0.045	4.663E-4	0.045	0	0.045	0	0.045	0	0.045	0.015032
0.05	1.038E-4	0.05	0.021366	0.05	0.0272166	0.05	0.0186348	0.05	0.0132943	0.05	0.0295049
0.055	0.0211428	0.055	0.036261	0.055	0.0416485	0.055	0.0283591	0.055	0.0362104	0.055	0.0458478
0.06	0.041913	0.06	0.0550181	0.06	0.0445745	0.06	0.031169	0.06	0.0564456	0.06	0.0635514
0.065	0.0664408	0.065	0.0723889	0.065	0.0839857	0.065	0.0617951	0.065	0.0761845	0.065	0.0821996
0.07	0.0854003	0.07	0.0912851	0.07	0.0893065	0.07	0.0659059	0.07	0.0859269	0.07	0.101449
0.075	0.104817	0.075	0.105964	0.075	0.116374	0.075	0.0940732	0.075	0.112848	0.075	0.121018
0.08	0.121245	0.08	0.129789	0.08	0.130368	0.08	0.112196	0.08	0.12692	0.08	0.140679
0.085	0.141297	0.085	0.150372	0.085	0.150989	0.085	0.109635	0.085	0.14625	0.085	0.160249
0.09	0.162666	0.09	0.167859	0.09	0.18061	0.09	0.135576	0.09	0.169197	0.09	0.179587
0.095	0.176181	0.095	0.184632	0.095	0.186001	0.095	0.156024	0.095	0.181798	0.095	0.198586
0.1	0.198433	0.1	0.205239	0.1	0.204344	0.1	0.159347	0.1	0.207668	0.1	0.217166
0.105	0.214666	0.105	0.222174	0.105	0.221788	0.105	0.18333	0.105	0.221458	0.105	0.235273
0.11	0.231855	0.11	0.237324	0.11	0.241413	0.11	0.194265	0.11	0.239042	0.11	0.252867
0.115	0.247719	0.115	0.256631	0.115	0.26617	0.115	0.207892	0.115	0.259092	0.115	0.269926
0.12	0.268391	0.12	0.270972	0.12	0.269773	0.12	0.221887	0.12	0.27726	0.12	0.286437
0.125	0.285323	0.125	0.290864	0.125	0.287634	0.125	0.233143	0.125	0.288991	0.125	0.302398
0.13	0.297517	0.13	0.303365	0.13	0.306128	0.13	0.244355	0.13	0.298603	0.13	0.317813
0.135	0.314451	0.135	0.320342	0.135	0.314038	0.135	0.25921	0.135	0.313613	0.135	0.332688
0.14	0.330314	0.14	0.335805	0.14	0.328626	0.14	0.27491	0.14	0.330793	0.14	0.347037
0.145	0.340064	0.145	0.346064	0.145	0.345965	0.145	0.291132	0.145	0.342621	0.145	0.360873
0.15	0.355832	0.15	0.360674	0.15	0.355188	0.15	0.302064	0.15	0.359105	0.15	0.374213
0.155	0.366876	0.155	0.377554	0.155	0.378157	0.155	0.322254	0.155	0.374972	0.155	0.387073
0.16	0.378142	0.16	0.38817	0.16	0.383127	0.16	0.321118	0.16	0.382482	0.16	0.399473
0.165	0.391245	0.165	0.400943	0.165	0.396891	0.165	0.341699	0.165	0.398565	0.165	0.411429
0.17	0.408017	0.17	0.411371	0.17	0.410592	0.17	0.34608	0.17	0.411828	0.17	0.422961
0.175	0.416078	0.175	0.421903	0.175	0.42079	0.175	0.359022	0.175	0.42374	0.175	0.434084
0.18	0.427469	0.18	0.434846	0.18	0.427627	0.18	0.367932	0.18	0.432704	0.18	0.444818
0.185	0.438396	0.185	0.445749	0.185	0.442385	0.185	0.373131	0.185	0.440807	0.185	0.455179
0.19	0.446662	0.19	0.455644	0.19	0.456406	0.19	0.38111	0.19	0.451161	0.19	0.465184
0.195	0.457171	0.195	0.463857	0.195	0.458777	0.195	0.388044	0.195	0.46757	0.195	0.474847
0.2	0.468896	0.2	0.473799	0.2	0.472075	0.2	0.403977	0.2	0.472129	0.2	0.484185
0.205	0.476596	0.205	0.484619	0.205	0.479824	0.205	0.403659	0.205	0.481904	0.205	0.493211
0.21	0.486389	0.21	0.49529	0.21	0.485407	0.21	0.414361	0.21	0.488962	0.21	0.50194
0.215	0.494934	0.215	0.503961	0.215	0.502574	0.215	0.422288	0.215	0.503994	0.215	0.510384
0.22	0.504298	0.22	0.509829	0.22	0.505465	0.22	0.437421	0.22	0.508408	0.22	0.518557
0.225	0.510554	0.225	0.518178	0.225	0.518949	0.225	0.448401	0.225	0.513121	0.225	0.526469
0.23	0.51938	0.23	0.525243	0.23	0.520472	0.23	0.444379	0.23	0.529897	0.23	0.534133
0.235	0.526237	0.235	0.534637	0.235	0.528232	0.235	0.456573	0.235	0.536291	0.235	0.54156
0.24	0.536122	0.24	0.542545	0.24	0.53596	0.24	0.466513	0.24	0.542675	0.24	0.548758
0.245	0.541994	0.245	0.549351	0.245	0.542553	0.245	0.467751	0.245	0.546004	0.245	0.555739
0.25	0.54819	0.25	0.554886	0.25	0.547491	0.25	0.475128	0.25	0.555224	0.25	0.562512
0.255	0.555096	0.255	0.560435	0.255	0.557378	0.255	0.487307	0.255	0.55981	0.255	0.569084
0.26	0.56411	0.26	0.5697	0.26	0.562553	0.26	0.489727	0.26	0.567058	0.26	0.575465
0.265	0.567077	0.265	0.576666	0.265	0.568214	0.265	0.498303	0.265	0.574268	0.265	0.581663
0.27	0.574567	0.27	0.580835	0.27	0.575116	0.27	0.501407	0.27	0.580087	0.27	0.587684
0.275	0.582199	0.275	0.588174	0.275	0.579313	0.275	0.505595	0.275	0.588157	0.275	0.593536
0.28	0.586922	0.28	0.592254	0.28	0.585577	0.28	0.517698	0.28	0.588587	0.28	0.599226
0.285	0.593537	0.285	0.600198	0.285	0.592776	0.285	0.514821	0.285	0.601689	0.285	0.60476
0.29	0.597574	0.29	0.605082	0.29	0.595745	0.29	0.53029	0.29	0.604368	0.29	0.610145
0.295	0.604541	0.295	0.611038	0.295	0.602429	0.295	0.529773	0.295	0.612863	0.295	0.615385
0.3	0.609373	0.3	0.614039	0.3	0.607438	0.3	0.533017	0.3	0.618548	0.3	0.620488
0.305	0.61497	0.305	0.622145	0.305	0.614802	0.305	0.541296	0.305	0.619976	0.305	0.625457
0.31	0.618224	0.31	0.625804	0.31	0.618581	0.31	0.544747	0.31	0.620391	0.31	0.630298
0.315	0.624333	0.315	0.631386	0.315	0.624179	0.315	0.556311	0.315	0.629999	0.315	0.635016
0.32	0.628206	0.32	0.634386	0.32	0.627529	0.32	0.554948	0.32	0.636272	0.32	0.639615
0.325	0.631954	0.325	0.640369	0.325	0.630297	0.325	0.565003	0.325	0.639743	0.325	0.6441
0.33	0.639346	0.33	0.643812	0.33	0.637561	0.33	0.560414	0.33	0.643401	0.33	0.648474
0.335	0.642388	0.335	0.648974	0.335	0.639914	0.335	0.572034	0.335	0.650738	0.335	0.652742
0.34	0.644997	0.34	0.652784	0.34	0.644918	0.34	0.579561	0.34	0.654399	0.34	0.656907
0.345	0.651088	0.345	0.657774	0.345	0.648368	0.345	0.579559	0.345	0.657636	0.345	0.660974
0.35	0.656653	0.35	0.661845	0.35	0.653445	0.35	0.579471	0.35	0.662724	0.35	0.664945
0.355	0.659559	0.355	0.664442	0.355	0.656943	0.355	0.589105	0.355	0.661469	0.355	0.668823
0.36	0.662816	0.36	0.669081	0.36	0.662135	0.36	0.586365	0.36	0.672198	0.36	0.672613
0.365	0.668346	0.365	0.67244	0.365	0.665915	0.365	0.596732	0.365	0.674748	0.365	0.676316
0.37	0.670488	0.37	0.677358	0.37	0.669896	0.37	0.601952	0.37	0.676608	0.37	0.679936
0.375	0.674298	0.375	0.680764	0.375	0.672399	0.375	0.602581	0.375	0.676791	0.375	0.683475
0.38	0.678434	0.38	0.683511	0.38	0.675686	0.38	0.603949	0.38	0.683167	0.38	0.686937
0.385	0.682007	0.385	0.687687	0.385	0.679056	0.385	0.607095	0.385	0.687744	0.385	0.690323
0.39	0.685857	0.39	0.692956	0.39	0.681745	0.39	0.608396	0.39	0.690238	0.39	0.693636
0.395	0.688372	0.395	0.693596	0.395	0.683607	0.395	0.614627	0.395	0.693344	0.395	0.696878
0.4	0.692069	0.4	0.697334	0.4	0.690693	0.4	0.618447	0.4	0.696717	0.4	0.700052
0.405	0.696523	0.405	0.700902	0.405	0.691112	0.405	0.621907	0.405	0.700623	0.405	0.70316
0.41	0.699081	0.41	0.704885	0.41	0.698056	0.41	0.620724	0.41	0.701518	0.41	0.706203
0.415	0.702535	0.415	0.708393	0.415	0.698526	0.415	0.629891	0.415	0.707387	0.415	0.709184
0.42	0.704865	0.42	0.711409	0.42	0.700022	0.42	0.632144	0.42	0.710144	0.42	0.712104
0.425	0.70777	0.425	0.713231	0.425	0.703832	0.425	0.637037	0.425	0.716293	0.425	0.714966
0.43	0.709961	0.43	0.717452	0.43	0.706118	0.43	0.641813	0.43	0.714411	0.43	0.71777
0.435	0.71355	0.435	0.718597	0.435	0.710012	0.435	0.64051	0.435	0.717811	0.435	0.72052
0.44	0.715425	0.44	0.722389	0.44	0.711956	0.44	0.647718	0.44	0.71987	0.44	0.723216
0.445	0.717969	0.445	0.725051	0.445	0.715337	0.445	0.647788	0.445	0.722351	0.445	0.725859
0.45	0.721883	0.45	0.727063	0.45	0.719846	0.45	0.651994	0.45	0.726042	0.45	0.728453
0.455	0.724281	0.455	0.729935	0.455	0.720813	0.455	0.652449	0.455	0.729455	0.455	0.730996
0.46	0.726287	0.46	0.731374	0.46	0.72608	0.46	0.653924	0.46	0.73301	0.46	0.733492
0.465	0.729108	0.465	0.735059	0.465	0.728142	0.465	0.655807	0.465	0.735079	0.465	0.735942
0.47	0.731706	0.47	0.736918	0.47	0.728827	0.47	0.661383	0.47	0.736757	0.47	0.738346
0.475	0.733009	0.475	0.739095	0.475	0.732205	0.475	0.663653	0.475	0.741776	0.475	0.740707
0.48	0.737256	0.48	0.74212	0.48	0.733109	0.48	0.662802	0.48	0.740626	0.48	0.743024
0.485	0.738298	0.485	0.745494	0.485	0.736319	0.485	0.666357	0.485	0.743365	0.485	0.7453
0.49	0.740544	0.49	0.745738	0.49	0.735812	0.49	0.667912	0.49	0.745952	0.49	0.747536
0.495	0.743936	0.495	0.749128	0.495	0.744298	0.495	0.671587	0.495	0.746658	0.495	0.749732
0.5	0.745632	0.5	0.751657	0.5	0.742524	0.5	0.67113	0.5	0.750918	0.5	0.751889
0.505	0.747517	0.505	0.754712	0.505	0.743677	0.505	0.676401	0.505	0.754617	0.505	0.754009
0.51	0.750482	0.51	0.757166	0.51	0.746619	0.51	0.679376	0.51	0.753946	0.51	0.756093
0.515	0.751968	0.515	0.757734	0.515	0.748615	0.515	0.6834	0.515	0.757298	0.515	0.758141
0.52	0.754223	0.52	0.759746	0.52	0.753342	0.52	0.685945	0.52	0.761219	0.52	0.760154
0.525	0.757513	0.525	0.761581	0.525	0.754028	0.525	0.687578	0.525	0.760418	0.525	0.762133
0.53	0.758589	0.53	0.765528	0.53	0.755745	0.53	0.68629	0.53	0.76327	0.53	0.76408
0.535	0.760115	0.535	0.766443	0.535	0.757095	0.535	0.691686	0.535	0.765799	0.535	0.765994
0.54	0.762234	0.54	0.768583	0.54	0.758128	0.54	0.694191	0.54	0.765973	0.54	0.767878
0.545	0.763712	0.545	0.769033	0.545	0.76222	0.545	0.692665	0.545	0.769306	0.545	0.76973
0.55	0.765947	0.55	0.772519	0.55	0.763904	0.55	0.696368	0.55	0.772727	0.55	0.771553
0.555	0.76781	0.555	0.772849	0.555	0.764698	0.555	0.700116	0.555	0.774022	0.555	0.773346
0.56	0.769724	0.56	0.774575	0.56	0.766185	0.56	0.699646	0.56	0.774763	0.56	0.775111
0.565	0.771108	0.565	0.77737	0.565	0.768637	0.565	0.70188	0.565	0.776682	0.565	0.776849
0.57	0.773265	0.57	0.779744	0.57	0.770636	0.57	0.70324	0.57	0.778034	0.57	0.778559
0.575	0.77561	0.575	0.781262	0.575	0.77145	0.575	0.704072	0.575	0.781277	0.575	0.780242
0.58	0.777842	0.58	0.783904	0.58	0.773963	0.58	0.706386	0.58	0.782039	0.58	0.7819
0.585	0.778277	0.585	0.785052	0.585	0.775253	0.585	0.712138	0.585	0.78364	0.585	0.783533
0.59	0.78047	0.59	0.785972	0.59	0.779601	0.59	0.715196	0.59	0.785688	0.59	0.785141
0.595	0.781891	0.595	0.787249	0.595	0.777931	0.595	0.714488	0.595	0.785337	0.595	0.786724
0.6	0.783568	0.6	0.78846	0.6	0.77934	0.6	0.714865	0.6	0.788866	0.6	0.788284
0.605	0.784255	0.605	0.790943	0.605	0.783014	0.605	0.715181	0.605	0.790195	0.605	0.789821
0.61	0.786633	0.61	0.791791	0.61	0.783514	0.61	0.720523	0.61	0.791203	0.61	0.791335
0.615	0.787966	0.615	0.793494	0.615	0.784684	0.615	0.721384	0.615	0.79257	0.615	0.792827
0.62	0.787618	0.62	0.794999	0.62	0.786401	0.62	0.724353	0.62	0.79408	0.62	0.794298
0.625	0.792183	0.625	0.796672	0.625	0.788132	0.625	0.724055	0.625	0.796664	0.625	0.795747
0.63	0.792296	0.63	0.798768	0.63	0.7891	0.63	0.723638	0.63	0.797359	0.63	0.797176
0.635	0.794128	0.635	0.800275	0.635	0.791669	0.635	0.727848	0.635	0.799504	0.635	0.798584
0.64	0.796199	0.64	0.801692	0.64	0.792522	0.64	0.729485	0.64	0.799798	0.64	0.799973
0.645	0.796562	0.645	0.80189	0.645	0.794764	0.645	0.729112	0.645	0.803333	0.645	0.801342
0.65	0.798818	0.65	0.80276	0.65	0.7952	0.65	0.735376	0.65	0.804451	0.65	0.802692
0.655	0.800091	0.655	0.804962	0.655	0.797659	0.655	0.733394	0.655	0.806071	0.655	0.804023
0.66	0.802276	0.66	0.806641	0.66	0.797525	0.66	0.732956	0.66	0.807152	0.66	0.805337
0.665	0.80221	0.665	0.808099	0.665	0.799782	0.665	0.73452	0.665	0.808952	0.665	0.806632
0.67	0.803377	0.67	0.809801	0.67	0.801069	0.67	0.737566	0.67	0.808875	0.67	0.80791
0.675	0.805023	0.675	0.809562	0.675	0.802067	0.675	0.741184	0.675	0.809415	0.675	0.80917
0.68	0.805935	0.68	0.811767	0.68	0.803991	0.68	0.740217	0.68	0.812278	0.68	0.810414
0.685	0.807352	0.685	0.813131	0.685	0.804437	0.685	0.742914	0.685	0.814226	0.685	0.811642
0.69	0.808975	0.69	0.813763	0.69	0.806995	0.69	0.744025	0.69	0.814763	0.69	0.812853
0.695	0.810355	0.695	0.816331	0.695	0.808018	0.695	0.747184	0.695	0.815245	0.695	0.814048
0.7	0.811568	0.7	0.816789	0.7	0.808234	0.7	0.747224	0.7	0.813349	0.7	0.815228
0.705	0.812429	0.705	0.81772	0.705	0.809202	0.705	0.749268	0.705	0.818261	0.705	0.816393
0.71	0.813047	0.71	0.819516	0.71	0.810624	0.71	0.750667	0.71	0.818047	0.71	0.817542
0.715	0.815567	0.715	0.819694	0.715	0.812001	0.715	0.752012	0.715	0.821306	0.715	0.818677
0.72	0.814957	0.72	0.820963	0.72	0.813164	0.72	0.750633	0.72	0.821042	0.72	0.819798
0.725	0.816124	0.725	0.822101	0.725	0.813849	0.725	0.753646	0.725	0.823675	0.725	0.820904
0.73	0.81895	0.73	0.824112	0.73	0.81639	0.73	0.754907	0.73	0.822992	0.73	0.821997
0.735	0.819634	0.735	0.825557	0.735	0.816266	0.735	0.755893	0.735	0.824874	0.735	0.823076
0.74	0.820737	0.74	0.824871	0.74	0.818398	0.74	0.758811	0.74	0.824209	0.74	0.824142
0.745	0.822596	0.745	0.827295	0.745	0.819072	0.745	0.757297	0.745	0.825676	0.745	0.825195
0.75	0.822556	0.75	0.827793	0.75	0.819516	0.75	0.759137	0.75	0.828164	0.75	0.826234
0.755	0.823838	0.755	0.828951	0.755	0.819976	0.755	0.760368	0.755	0.828113	0.755	0.827262
0.76	0.824935	0.76	0.830382	0.76	0.822721	0.76	0.762064	0.76	0.829881	0.76	0.828276
0.765	0.825637	0.765	0.831207	0.765	0.822764	0.765	0.7632	0.765	0.831459	0.765	0.829279
0.77	0.827653	0.77	0.831406	0.77	0.824564	0.77	0.764249	0.77	0.832675	0.77	0.83027
0.775	0.827358	0.775	0.832634	0.775	0.82419	0.775	0.765731	0.775	0.832954	0.775	0.831249
0.78	0.829314	0.78	0.834357	0.78	0.826449	0.78	0.766835	0.78	0.83554	0.78	0.832216
0.785	0.830298	0.785	0.835665	0.785	0.827034	0.785	0.768015	0.785	0.835715	0.785	0.833172
0.79	0.830797	0.79	0.836509	0.79	0.828412	0.79	0.768725	0.79	0.834875	0.79	0.834117
0.795	0.83154	0.795	0.837041	0.795	0.828245	0.795	0.772669	0.795	0.836753	0.795	0.835051
0.8	0.833087	0.8	0.837795	0.8	0.831289	0.8	0.771712	0.8	0.838109	0.8	0.835975
0.805	0.833742	0.805	0.839153	0.805	0.831185	0.805	0.770045	0.805	0.839075	0.805	0.836887
0.81	0.834855	0.81	0.83947	0.81	0.832963	0.81	0.773183	0.81	0.83845	0.81	0.83779
0.815	0.835573	0.815	0.840799	0.815	0.833527	0.815	0.778401	0.815	0.841682	0.815	0.838682
0.82	0.837252	0.82	0.841477	0.82	0.834041	0.82	0.777936	0.82	0.841568	0.82	0.839564
0.825	0.837892	0.825	0.842794	0.825	0.834428	0.825	0.777227	0.825	0.84298	0.825	0.840436
0.83	0.838246	0.83	0.84298	0.83	0.835058	0.83	0.775854	0.83	0.844284	0.83	0.841299
0.835	0.839534	0.835	0.844215	0.835	0.837022	0.835	0.778712	0.835	0.843099	0.835	0.842152
0.84	0.840686	0.84	0.845359	0.84	0.836517	0.84	0.778768	0.84	0.845372	0.84	0.842995
0.845	0.841071	0.845	0.845808	0.845	0.837982	0.845	0.781432	0.845	0.845689	0.845	0.84383
0.85	0.84172	0.85	0.846964	0.85	0.838802	0.85	0.780867	0.85	0.847363	0.85	0.844655
0.855	0.842963	0.855	0.847625	0.855	0.840074	0.855	0.783271	0.855	0.8484	0.855	0.845471
0.86	0.844143	0.86	0.847608	0.86	0.840315	0.86	0.78355	0.86	0.848486	0.86	0.846279
0.865	0.844336	0.865	0.84904	0.865	0.842092	0.865	0.785109	0.865	0.849373	0.865	0.847078
0.87	0.844974	0.87	0.849408	0.87	0.843148	0.87	0.784532	0.87	0.850303	0.87	0.847868
0.875	0.846217	0.875	0.851204	0.875	0.843301	0.875	0.786275	0.875	0.850942	0.875	0.84865
0.88	0.846796	0.88	0.851657	0.88	0.844039	0.88	0.78962	0.88	0.851746	0.88	0.849424
0.885	0.8477	0.885	0.85204	0.885	0.84553	0.885	0.789498	0.885	0.852424	0.885	0.85019
0.89	0.848762	0.89	0.854044	0.89	0.844449	0.89	0.787188	0.89	0.852823	0.89	0.850947
0.895	0.849202	0.895	0.853582	0.895	0.845847	0.895	0.791993	0.895	0.852903	0.895	0.851697
0.9	0.849984	0.9	0.854638	0.9	0.847094	0.9	0.789578	0.9	0.854553	0.9	0.852439
0.905	0.850098	0.905	0.855557	0.905	0.847875	0.905	0.791294	0.905	0.855497	0.905	0.853174
0.91	0.851722	0.91	0.856619	0.91	0.848898	0.91	0.7929	0.91	0.856076	0.91	0.853901
0.915	0.852061	0.915	0.857105	0.915	0.849037	0.915	0.794158	0.915	0.856422	0.915	0.85462
0.92	0.853001	0.92	0.85831	0.92	0.850177	0.92	0.794458	0.92	0.857119	0.92	0.855333
0.925	0.854143	0.925	0.858821	0.925	0.852536	0.925	0.793934	0.925	0.858904	0.925	0.856038
0.93	0.853741	0.93	0.859249	0.93	0.850922	0.93	0.797836	0.93	0.858572	0.93	0.856736
0.935	0.853921	0.935	0.860596	0.935	0.853645	0.935	0.798459	0.935	0.859942	0.935	0.857427
0.94	0.856094	0.94	0.861317	0.94	0.854141	0.94	0.796743	0.94	0.861467	0.94	0.858111
0.945	0.857031	0.945	0.861241	0.945	0.85419	0.945	0.798946	0.945	0.861093	0.945	0.858789
0.95	0.85736	0.95	0.861558	0.95	0.855016	0.95	0.801599	0.95	0.861571	0.95	0.85946
0.955	0.857352	0.955	0.862896	0.955	0.85529	0.955	0.802085	0.955	0.863151	0.955	0.860124
0.96	0.858685	0.96	0.862835	0.96	0.856395	0.96	0.799648	0.96	0.864621	0.96	0.860782
0.965	0.859265	0.965	0.864203	0.965	0.856658	0.965	0.80352	0.965	0.862734	0.965	0.861433
0.97	0.859604	0.97	0.864484	0.97	0.857399	0.97	0.80344	0.97	0.864035	0.97	0.862078
0.975	0.861237	0.975	0.865618	0.975	0.858189	0.975	0.805178	0.975	0.864387	0.975	0.862718
0.98	0.861014	0.98	0.865902	0.98	0.858871	0.98	0.803419	0.98	0.865785	0.98	0.86335
0.985	0.862071	0.985	0.8664	0.985	0.859504	0.985	0.805007	0.985	0.865151	0.985	0.863977
0.99	0.862203	0.99	0.867563	0.99	0.859762	0.99	0.807096	0.99	0.866323	0.99	0.864598
0.995	0.863138	0.995	0.867979	0.995	0.860645	0.995	0.808143	0.995	0.867312	0.995	0.865214
1	0.863887	1	0.868573	1	0.860647	1	0.809168	1	0.868467	1	0.865823
